# Supplementary material for: Molecular diversity and evolution of far-red light-acclimated photosystem I
Source: Front Plant Sci. 2023 Nov 20;14:1289199. doi: 10.3389/fpls.2023.1289199 (PMC10694217; doi:10.3389/fpls.2023.1289199)
Supplement: Supplementary file 1 [file DataSheet_1.zip]

Archive with 20 entries (19 files):
- Supplementary Data 1/
- Supplementary Data 1/Max_posterior_probabilities_FRL_ancestors.xlsx
- Supplementary Data 1/PsaA.treefile
- Supplementary Data 1/PsaA_asr_all_posterior_probabilities.state
- Supplementary Data 1/PsaA_sequences_with_FRL_ancestor.fasta
- Supplementary Data 1/PsaB.treefile
- Supplementary Data 1/PsaB_asr_all_posterior_probabilities.state
- Supplementary Data 1/PsaB_sequences_with_FRL_ancestor.fasta
- Supplementary Data 1/PsaF.treefile
- Supplementary Data 1/PsaF_asr_all_posterior_probabilities.state
- Supplementary Data 1/PsaF_sequences_with_FRL_ancestor.fasta
- Supplementary Data 1/PsaI.treefile
- Supplementary Data 1/PsaI_asr_all_posterior_probabilities.state
- Supplementary Data 1/PsaI_sequences_with_FRL_ancestor.fasta
- Supplementary Data 1/PsaJ.treefile
- Supplementary Data 1/PsaJ_asr_all_posterior_probabilities.state
- Supplementary Data 1/PsaJ_sequences_with_FRL_ancestor.fasta
- Supplementary Data 1/PsaL.treefile
- Supplementary Data 1/PsaL_asr_all_posterior_probabilities.state
- Supplementary Data 1/PsaL_sequences_with_FRL_ancestor.fasta
