# Supplementary material for: Molecular diversity and evolution of far-red light-acclimated photosystem I
Source: Front Plant Sci. 2023 Nov 20;14:1289199. doi: 10.3389/fpls.2023.1289199 (PMC10694217; doi:10.3389/fpls.2023.1289199)
Supplement: Supplementary file 1 [file DataSheet_1.zip › Supplementary Data 1/Max_posterior_probabilities_FRL_ancestors.xlsx]

## Sheet: PsaA
Node	Site	State	p_MAX	p_A	p_R	p_N	p_D	p_C	p_Q	p_E	p_G	p_H	p_I	p_L	p_K	p_M	p_F	p_P	p_S	p_T	p_W	p_Y	p_V
Node39	1	M	0.60614	0.02945	0.00558	0.00551	0.00274	0.00203	0.01179	0.00245	0.01003	0.01099	0.06178	0.11606	0.00598	0.60614	0.03514	0.00461	0.01199	0.0224	0.00956	0.00688	0.03888
Node39	2	L	0.72256	0.01864	0.00409	0.00314	0.00178	0.00169	0.0067	0.00153	0.00623	0.0094	0.06424	0.72256	0.00301	0.03294	0.04514	0.00508	0.00771	0.01068	0.00991	0.0071	0.03841
Node39	3	I	0.65928	0.02155	0.00301	0.00359	0.00181	0.0017	0.004	0.0015	0.00596	0.00616	0.65928	0.09339	0.00301	0.02549	0.02765	0.00402	0.00791	0.01792	0.00522	0.005	0.10184
Node39	4	P	0.81908	0.0372	0.00519	0.00565	0.00774	0.00088	0.00827	0.00436	0.0153	0.01181	0.00648	0.0119	0.00551	0.00306	0.00521	0.81908	0.0242	0.01381	0.00249	0.00229	0.00955
Node39	5	C	0.68241	0.05945	0.0062	0.00873	0.0047	0.68241	0.00506	0.00215	0.02688	0.01374	0.01766	0.02556	0.00323	0.00872	0.02285	0.00571	0.0372	0.02161	0.00907	0.00908	0.02998
Node39	6	L	0.72256	0.01864	0.00409	0.00314	0.00178	0.00169	0.0067	0.00153	0.00623	0.0094	0.06424	0.72256	0.00301	0.03294	0.04514	0.00508	0.00771	0.01068	0.00991	0.0071	0.03841
Node39	7	S	0.63127	0.08379	0.00878	0.02673	0.01627	0.00414	0.01235	0.00604	0.05034	0.01878	0.00915	0.01297	0.00875	0.00572	0.00964	0.0174	0.63127	0.05593	0.00436	0.0046	0.01299
Node39	8	K	0.73757	0.02266	0.04681	0.01983	0.00881	0.00075	0.02753	0.01183	0.01744	0.02005	0.00725	0.01053	0.73757	0.00593	0.0044	0.00824	0.0182	0.01859	0.00266	0.00314	0.00778
Node39	9	E	0.23532	0.08609	0.01767	0.02341	0.04582	0.00275	0.08572	0.23532	0.03406	0.0363	0.04239	0.07033	0.03288	0.09908	0.02248	0.01493	0.04054	0.04899	0.00835	0.00882	0.04406
Node39	10	R	0.29754	0.06315	0.29754	0.03199	0.01279	0.00343	0.04392	0.00971	0.03234	0.05344	0.01736	0.02264	0.07571	0.01253	0.00979	0.01467	0.07649	0.1862	0.00706	0.00706	0.02217
Node39	11	R	0.29754	0.06315	0.29754	0.03199	0.01279	0.00343	0.04392	0.00971	0.03234	0.05344	0.01736	0.02264	0.07571	0.01253	0.00979	0.01467	0.07649	0.1862	0.00706	0.00706	0.02217
Node39	12	V	0.30621	0.08398	0.00482	0.00971	0.0046	0.00437	0.00796	0.00356	0.0153	0.00921	0.1098	0.05433	0.00617	0.02327	0.0164	0.0088	0.04324	0.28066	0.0037	0.00391	0.30621
Node39	13	R	0.28095	0.07969	0.28095	0.03921	0.01662	0.00425	0.04095	0.00968	0.05285	0.05634	0.00958	0.01547	0.05784	0.00758	0.00881	0.01804	0.21561	0.05922	0.00679	0.00707	0.01343
Node39	14	M	1	0	0	0	0	0	0	0	0	0	0	0	0	1	0	0	0	0	0	0	0
Node39	15	T	1	0	0	0	0	0	0	0	0	0	0	0	0	0	0	0	0	1	0	0	0
Node39	16	I	0.99962	0	0	0	0	0	0	0	0	0	0.99962	3e-05	0	1e-05	0	0	0	0	0	0	0.00034
Node39	17	S	0.99999	0	0	0	0	0	0	0	0	0	0	0	0	0	0	0	0.99999	1e-05	0	0	0
Node39	18	P	1	0	0	0	0	0	0	0	0	0	0	0	0	0	0	1	0	0	0	0	0
Node39	19	P	0.53405	0.00224	1e-05	7e-05	2e-05	0	3e-05	0	5e-05	3e-05	0	0	1e-05	0	0	0.53405	0.46263	0.00087	0	0	0
Node39	20	E	0.99993	0	0	0	1e-05	0	5e-05	0.99993	0	0	0	0	1e-05	0	0	0	0	0	0	0	0
Node39	21	S	0.91132	0.00248	0.06148	0.00131	3e-05	4e-05	0.01675	5e-05	0.00024	0.00098	0	0	0.0014	1e-05	0	0.00077	0.91132	0.00312	0	0	0
Node39	22	E	0.99998	0	0	0	1e-05	0	0	0.99998	0	0	0	0	0	0	0	0	0	0	0	0	0
Node39	23	Q	0.99609	0.00262	8e-05	3e-05	0	0	0.99609	0.00025	1e-05	0.00035	0	1e-05	0.00012	5e-05	0	2e-05	0.00026	9e-05	0	0	1e-05
Node39	24	K	0.99983	0	6e-05	0	0	0	0.00011	0	0	0	0	0	0.99983	0	0	0	0	0	0	0	0
Node39	25	P	0.50155	0.13237	0.01113	0.0164	0.01861	0.00299	0.01849	0.01031	0.05054	0.02488	0.01462	0.02267	0.0122	0.00746	0.0101	0.50155	0.07111	0.04088	0.00452	0.00466	0.0245
Node39	26	A	0.53133	0.53133	0.00515	0.00891	0.00717	0.00323	0.00788	0.00524	0.26666	0.00711	0.00592	0.00913	0.01082	0.00575	0.00448	0.01062	0.05948	0.02307	0.00231	0.00162	0.0241
Node39	27	G	0.70935	0.08917	0.00875	0.02388	0.01914	0.00243	0.00815	0.00586	0.70935	0.01336	0.0037	0.00618	0.01036	0.00339	0.00478	0.01339	0.04848	0.01445	0.00477	0.00215	0.00826
Node39	28	T	0.49475	0.09112	0.0097	0.02912	0.01233	0.00402	0.01696	0.00885	0.02229	0.01908	0.03408	0.02412	0.01485	0.0193	0.00971	0.01465	0.11751	0.49475	0.0037	0.0043	0.04956
Node39	29	A	0.66105	0.66105	0.00498	0.00668	0.00678	0.00507	0.01051	0.0071	0.06501	0.00848	0.01085	0.01557	0.00577	0.00953	0.00697	0.017	0.07483	0.03609	0.00272	0.00241	0.0426
Node39	30	P	0.77495	0.04308	0.00663	0.00748	0.00981	0.0012	0.01002	0.00548	0.02031	0.01453	0.00904	0.01547	0.00696	0.00417	0.00733	0.77495	0.02784	0.01679	0.00351	0.00319	0.01221
Node39	31	T	0.63277	0.05926	0.00858	0.01937	0.01121	0.003	0.01267	0.00617	0.02424	0.01653	0.02606	0.02403	0.01125	0.01306	0.01139	0.01297	0.06496	0.63277	0.00462	0.00469	0.03315
Node39	32	K	0.4749	0.04219	0.01166	0.00304	0.00025	0.00022	0.00848	0.00325	0.0013	0.00213	0.03958	0.00983	0.4749	0.01231	0.00063	0.00186	0.00399	0.03987	0.00017	0.00038	0.34397
Node39	33	A	0.58333	0.58333	0	0	0	6e-05	0	0	2e-05	0	0.0005	5e-05	0	7e-05	0	1e-05	0.00014	0.00045	0	0	0.41535
Node39	34	K	0.99885	0	0.00114	0	0	0	1e-05	0	0	0	0	0	0.99885	0	0	0	0	0	0	0	0
Node39	35	V	0.99994	0	0	0	0	0	0	0	0	0	6e-05	0	0	0	0	0	0	0	0	0	0.99994
Node39	36	V	0.96659	0.00234	0	0	0	6e-05	1e-05	0	0	0	0.01811	0.00043	0	0.0004	2e-05	1e-05	6e-05	0.01197	0	0	0.96659
Node39	37	V	1	0	0	0	0	0	0	0	0	0	0	0	0	0	0	0	0	0	0	0	1
Node39	38	D	1	0	0	0	1	0	0	0	0	0	0	0	0	0	0	0	0	0	0	0	0
Node39	39	N	0.87464	0.00043	0.0008	0.87464	0.00107	0	0.0018	0.00015	0.00021	0.00251	1e-05	0	0.04839	6e-05	0	2e-05	0.01011	0.05974	0	1e-05	3e-05
Node39	40	N	0.98305	0	0	0.98305	0.01656	0	1e-05	1e-05	3e-05	0.00016	0	0	1e-05	0	0	0	0.00016	2e-05	0	0	0
Node39	41	P	1	0	0	0	0	0	0	0	0	0	0	0	0	0	0	1	0	0	0	0	0
Node39	42	V	0.99999	0	0	0	0	0	0	0	0	0	1e-05	0	0	0	0	0	0	0	0	0	0.99999
Node39	43	P	1	0	0	0	0	0	0	0	0	0	0	0	0	0	0	1	0	0	0	0	0
Node39	44	T	0.99999	0	0	0	0	0	0	0	0	0	0	0	0	0	0	0	0	0.99999	0	0	0
Node39	45	S	1	0	0	0	0	0	0	0	0	0	0	0	0	0	0	0	1	0	0	0	0
Node39	46	F	0.99995	0	0	0	0	0	0	0	0	0	0	1e-05	0	0	0.99995	0	0	0	0	4e-05	0
Node39	47	E	1	0	0	0	0	0	0	1	0	0	0	0	0	0	0	0	0	0	0	0	0
Node39	48	K	0.99996	0	3e-05	0	0	0	0	0	0	0	0	0	0.99996	0	0	0	0	0	0	0	0
Node39	49	W	1	0	0	0	0	0	0	0	0	0	0	0	0	0	0	0	0	0	1	0	0
Node39	50	A	0.96187	0.96187	1e-05	4e-05	2e-05	8e-05	3e-05	3e-05	0.03179	1e-05	0	0	1e-05	2e-05	0	5e-05	0.00562	0.00027	0	0	0.00015
Node39	51	K	0.99997	0	3e-05	0	0	0	0	0	0	0	0	0	0.99997	0	0	0	0	0	0	0	0
Node39	52	P	1	0	0	0	0	0	0	0	0	0	0	0	0	0	0	1	0	0	0	0	0
Node39	53	G	1	0	0	0	0	0	0	0	1	0	0	0	0	0	0	0	0	0	0	0	0
Node39	54	H	1	0	0	0	0	0	0	0	0	1	0	0	0	0	0	0	0	0	0	0	0
Node39	55	F	1	0	0	0	0	0	0	0	0	0	0	0	0	0	1	0	0	0	0	0	0
Node39	56	D	0.99999	0	0	1e-05	0.99999	0	0	0	0	0	0	0	0	0	0	0	0	0	0	0	0
Node39	57	R	1	0	1	0	0	0	0	0	0	0	0	0	0	0	0	0	0	0	0	0	0
Node39	58	T	0.99074	0.00541	0	3e-05	0	1e-05	2e-05	0	0	0	1e-05	0	1e-05	4e-05	0	1e-05	0.00348	0.99074	0	0	0.00024
Node39	59	L	1	0	0	0	0	0	0	0	0	0	0	1	0	0	0	0	0	0	0	0	0
Node39	60	A	0.99992	0.99992	0	0	0	0	0	0	1e-05	0	0	0	0	0	0	0	6e-05	0	0	0	1e-05
Node39	61	R	0.99145	0	0.99145	0	0	0	4e-05	0	0	1e-05	0	0	0.00848	0	0	0	0	0	0	0	0
Node39	62	G	1	0	0	0	0	0	0	0	1	0	0	0	0	0	0	0	0	0	0	0	0
Node39	63	P	1	0	0	0	0	0	0	0	0	0	0	0	0	0	0	1	0	0	0	0	0
Node39	64	K	1	0	0	0	0	0	0	0	0	0	0	0	1	0	0	0	0	0	0	0	0
Node39	65	T	0.99898	0	0	0	0	0	0	0	0	0	0	0	0	0	0	0	0.00102	0.99898	0	0	0
Node39	66	T	1	0	0	0	0	0	0	0	0	0	0	0	0	0	0	0	0	1	0	0	0
Node39	67	T	1	0	0	0	0	0	0	0	0	0	0	0	0	0	0	0	0	1	0	0	0
Node39	68	W	1	0	0	0	0	0	0	0	0	0	0	0	0	0	0	0	0	0	1	0	0
Node39	69	I	1	0	0	0	0	0	0	0	0	0	1	0	0	0	0	0	0	0	0	0	0
Node39	70	W	1	0	0	0	0	0	0	0	0	0	0	0	0	0	0	0	0	0	1	0	0
Node39	71	N	1	0	0	1	0	0	0	0	0	0	0	0	0	0	0	0	0	0	0	0	0
Node39	72	L	1	0	0	0	0	0	0	0	0	0	0	1	0	0	0	0	0	0	0	0	0
Node39	73	H	1	0	0	0	0	0	0	0	0	1	0	0	0	0	0	0	0	0	0	0	0
Node39	74	A	1	1	0	0	0	0	0	0	0	0	0	0	0	0	0	0	0	0	0	0	0
Node39	75	D	0.99879	0	0	0.00118	0.99879	0	0	2e-05	0	0	0	0	0	0	0	0	0	0	0	0	0
Node39	76	A	0.99999	0.99999	0	0	0	0	0	0	0	0	0	0	0	0	0	0	0	0	0	0	0
Node39	77	H	1	0	0	0	0	0	0	0	0	1	0	0	0	0	0	0	0	0	0	0	0
Node39	78	D	1	0	0	0	1	0	0	0	0	0	0	0	0	0	0	0	0	0	0	0	0
Node39	79	F	1	0	0	0	0	0	0	0	0	0	0	0	0	0	1	0	0	0	0	0	0
Node39	80	D	1	0	0	0	1	0	0	0	0	0	0	0	0	0	0	0	0	0	0	0	0
Node39	81	S	0.99995	0	0	0	0	0	0	0	0	0	0	0	0	0	0	0	0.99995	5e-05	0	0	0
Node39	82	H	0.99607	0	0	1e-05	0	0	0.00391	0	0	0.99607	0	0	0	0	0	0	0	0	0	0	0
Node39	83	T	1	0	0	0	0	0	0	0	0	0	0	0	0	0	0	0	0	1	0	0	0
Node39	84	S	0.99891	0.00042	0	0.00011	1e-05	1e-05	1e-05	0	6e-05	1e-05	0	0	0	0	0	2e-05	0.99891	0.00042	0	0	0
Node39	85	S	1	0	0	0	0	0	0	0	0	0	0	0	0	0	0	0	1	0	0	0	0
Node39	86	D	1	0	0	0	1	0	0	0	0	0	0	0	0	0	0	0	0	0	0	0	0
Node39	87	L	1	0	0	0	0	0	0	0	0	0	0	1	0	0	0	0	0	0	0	0	0
Node39	88	E	1	0	0	0	0	0	0	1	0	0	0	0	0	0	0	0	0	0	0	0	0
Node39	89	D	1	0	0	0	1	0	0	0	0	0	0	0	0	0	0	0	0	0	0	0	0
Node39	90	I	0.85692	0	0	0	0	0	0	0	0	0	0.85692	0.00011	0	4e-05	0	0	0	1e-05	0	0	0.14292
Node39	91	S	1	0	0	0	0	0	0	0	0	0	0	0	0	0	0	0	1	0	0	0	0
Node39	92	R	1	0	1	0	0	0	0	0	0	0	0	0	0	0	0	0	0	0	0	0	0
Node39	93	K	1	0	0	0	0	0	0	0	0	0	0	0	1	0	0	0	0	0	0	0	0
Node39	94	I	1	0	0	0	0	0	0	0	0	0	1	0	0	0	0	0	0	0	0	0	0
Node39	95	F	1	0	0	0	0	0	0	0	0	0	0	0	0	0	1	0	0	0	0	0	0
Node39	96	S	1	0	0	0	0	0	0	0	0	0	0	0	0	0	0	0	1	0	0	0	0
Node39	97	A	1	1	0	0	0	0	0	0	0	0	0	0	0	0	0	0	0	0	0	0	0
Node39	98	H	1	0	0	0	0	0	0	0	0	1	0	0	0	0	0	0	0	0	0	0	0
Node39	99	F	1	0	0	0	0	0	0	0	0	0	0	0	0	0	1	0	0	0	0	0	0
Node39	100	G	1	0	0	0	0	0	0	0	1	0	0	0	0	0	0	0	0	0	0	0	0
Node39	101	H	1	0	0	0	0	0	0	0	0	1	0	0	0	0	0	0	0	0	0	0	0
Node39	102	L	1	0	0	0	0	0	0	0	0	0	0	1	0	0	0	0	0	0	0	0	0
Node39	103	A	1	1	0	0	0	0	0	0	0	0	0	0	0	0	0	0	0	0	0	0	0
Node39	104	V	0.99995	0	0	0	0	0	0	0	0	0	5e-05	0	0	0	0	0	0	0	0	0	0.99995
Node39	105	V	0.99968	1e-05	0	0	0	0	0	0	0	0	0.0003	0	0	0	0	0	0	0	0	0	0.99968
Node39	106	F	0.99999	0	0	0	0	0	0	0	0	0	0	0	0	0	0.99999	0	0	0	0	1e-05	0
Node39	107	V	0.99837	1e-05	0	0	0	0	0	0	0	0	0.00161	1e-05	0	0	0	0	0	0	0	0	0.99837
Node39	108	W	1	0	0	0	0	0	0	0	0	0	0	0	0	0	0	0	0	0	1	0	0
Node39	109	L	1	0	0	0	0	0	0	0	0	0	0	1	0	0	0	0	0	0	0	0	0
Node39	110	S	1	0	0	0	0	0	0	0	0	0	0	0	0	0	0	0	1	0	0	0	0
Node39	111	G	1	0	0	0	0	0	0	0	1	0	0	0	0	0	0	0	0	0	0	0	0
Node39	112	M	1	0	0	0	0	0	0	0	0	0	0	0	0	1	0	0	0	0	0	0	0
Node39	113	Y	1	0	0	0	0	0	0	0	0	0	0	0	0	0	0	0	0	0	0	1	0
Node39	114	F	0.99999	0	0	0	0	0	0	0	0	0	0	0	0	0	0.99999	0	0	0	0	1e-05	0
Node39	115	H	1	0	0	0	0	0	0	0	0	1	0	0	0	0	0	0	0	0	0	0	0
Node39	116	G	1	0	0	0	0	0	0	0	1	0	0	0	0	0	0	0	0	0	0	0	0
Node39	117	A	1	1	0	0	0	0	0	0	0	0	0	0	0	0	0	0	0	0	0	0	0
Node39	118	R	0.7002	0	0.7002	1e-05	0	0	6e-05	0	0	2e-05	0	0	0.29971	0	0	0	0	0	0	0	0
Node39	119	F	1	0	0	0	0	0	0	0	0	0	0	0	0	0	1	0	0	0	0	0	0
Node39	120	S	1	0	0	0	0	0	0	0	0	0	0	0	0	0	0	0	1	0	0	0	0
Node39	121	N	1	0	0	1	0	0	0	0	0	0	0	0	0	0	0	0	0	0	0	0	0
Node39	122	Y	1	0	0	0	0	0	0	0	0	0	0	0	0	0	0	0	0	0	0	1	0
Node39	123	T	0.99942	3e-05	0	0	0	0	0	2e-05	0	0	0	0	0	0	0	0	0.00047	0.99942	0	0	5e-05
Node39	124	A	0.99943	0.99943	0	0	0	0	0	0	0	0	0	0	0	0	0	0	0.00057	0	0	0	0
Node39	125	W	1	0	0	0	0	0	0	0	0	0	0	0	0	0	0	0	0	0	1	0	0
Node39	126	L	0.99998	0	0	0	0	0	0	0	0	0	0	0.99998	0	2e-05	0	0	0	0	0	0	0
Node39	127	A	0.46537	0.46537	0.00031	0.0009	0.00012	0.00034	0.00616	0.00035	0.00098	0.00037	0.0001	0.0001	0.00319	0.00061	2e-05	0.00041	0.18203	0.33628	0	1e-05	0.00234
Node39	128	D	0.99985	0	0	0.00013	0.99985	0	0	2e-05	0	0	0	0	0	0	0	0	0	0	0	0	0
Node39	129	P	1	0	0	0	0	0	0	0	0	0	0	0	0	0	0	1	0	0	0	0	0
Node39	130	T	0.82473	0.00066	0	1e-05	0	2e-05	1e-05	0	0	0	0.0595	0.00074	1e-05	0.00135	2e-05	0	0.00029	0.82473	0	0	0.11266
Node39	131	N	0.96015	0.00078	8e-05	0.96015	0.00241	1e-05	0.00043	2e-05	0.01166	0.01722	0	0	0.00015	0	0	1e-05	0.00671	0.00032	0	3e-05	0
Node39	132	K	0.68072	0.02845	0.05095	0.02252	0.01168	0.00109	0.03061	0.0137	0.02314	0.02465	0.01003	0.0146	0.68072	0.00724	0.00687	0.01067	0.0222	0.02193	0.00398	0.0044	0.01056
Node39	133	V	0.59301	0.05404	0.00472	0.00557	0.00412	0.00356	0.00644	0.00339	0.01522	0.00906	0.11467	0.07011	0.00478	0.01993	0.02571	0.00847	0.01571	0.02877	0.00677	0.00595	0.59301
Node39	134	T	0.60593	0.06284	0.00939	0.02056	0.01234	0.00323	0.01365	0.00675	0.02706	0.01806	0.02806	0.02656	0.01212	0.01384	0.01276	0.01419	0.06715	0.60593	0.0052	0.00523	0.0351
Node39	135	M	0.54987	0.0347	0.007	0.0071	0.00417	0.00245	0.01333	0.0033	0.01399	0.01392	0.06739	0.12325	0.00729	0.54987	0.0405	0.00646	0.01513	0.02523	0.01188	0.0087	0.04433
Node39	136	A	0.63573	0.63573	0.00784	0.01168	0.01148	0.00453	0.0122	0.00816	0.06453	0.01428	0.01956	0.02472	0.00844	0.01022	0.01267	0.01948	0.05517	0.03375	0.00544	0.00471	0.03541
Node39	137	D	0.71132	0.02761	0.00623	0.044	0.71132	0.00111	0.01251	0.03224	0.04196	0.02531	0.00515	0.00733	0.00833	0.00295	0.00528	0.01072	0.02852	0.01594	0.00281	0.00417	0.0065
Node39	138	G	0.75408	0.06321	0.00724	0.01827	0.0171	0.00225	0.00781	0.00577	0.75408	0.01333	0.00666	0.00973	0.00673	0.00404	0.00695	0.00907	0.03511	0.01424	0.00555	0.00311	0.00977
Node39	139	T	0.60593	0.06284	0.00939	0.02056	0.01234	0.00323	0.01365	0.00675	0.02706	0.01806	0.02806	0.02656	0.01212	0.01384	0.01276	0.01419	0.06715	0.60593	0.0052	0.00523	0.0351
Node39	140	E	0.68058	0.03753	0.00947	0.01569	0.06168	0.00101	0.03442	0.68058	0.02709	0.01911	0.00737	0.01071	0.0187	0.00448	0.00557	0.01145	0.02132	0.01668	0.00331	0.00363	0.01022
Node39	141	T	0.60593	0.06284	0.00939	0.02056	0.01234	0.00323	0.01365	0.00675	0.02706	0.01806	0.02806	0.02656	0.01212	0.01384	0.01276	0.01419	0.06715	0.60593	0.0052	0.00523	0.0351
Node39	142	I	0.60743	0.0274	0.00423	0.005	0.003	0.00215	0.00556	0.00224	0.00952	0.00874	0.60743	0.10246	0.00417	0.02781	0.03313	0.00578	0.011	0.02111	0.00732	0.00669	0.10526
Node39	143	I	0.99994	0	0	0	0	0	0	0	0	0	0.99994	1e-05	0	0	0	0	0	0	0	0	5e-05
Node39	144	K	1	0	0	0	0	0	0	0	0	0	0	0	1	0	0	0	0	0	0	0	0
Node39	145	P	1	0	0	0	0	0	0	0	0	0	0	0	0	0	0	1	0	0	0	0	0
Node39	146	S	1	0	0	0	0	0	0	0	0	0	0	0	0	0	0	0	1	0	0	0	0
Node39	147	A	1	1	0	0	0	0	0	0	0	0	0	0	0	0	0	0	0	0	0	0	0
Node39	148	Q	1	0	0	0	0	0	1	0	0	0	0	0	0	0	0	0	0	0	0	0	0
Node39	149	V	0.99999	0	0	0	0	0	0	0	0	0	1e-05	0	0	0	0	0	0	0	0	0	0.99999
Node39	150	V	1	0	0	0	0	0	0	0	0	0	0	0	0	0	0	0	0	0	0	0	1
Node39	151	W	1	0	0	0	0	0	0	0	0	0	0	0	0	0	0	0	0	0	1	0	0
Node39	152	P	1	0	0	0	0	0	0	0	0	0	0	0	0	0	0	1	0	0	0	0	0
Node39	153	F	0.77531	0.01027	0.00187	0.00261	0.00121	0.00189	0.00254	0.00067	0.00481	0.01374	0.02323	0.05851	0.00118	0.01267	0.77531	0.00231	0.00661	0.00524	0.02301	0.03695	0.0154
Node39	154	R	0.78818	0.01538	0.78818	0.00973	0.00411	0.00109	0.02191	0.00385	0.01414	0.03205	0.00492	0.01051	0.03996	0.00423	0.00421	0.00565	0.01429	0.01039	0.00619	0.00397	0.00524
Node39	155	S	0.68513	0.07637	0.0071	0.02414	0.01342	0.00365	0.01028	0.00472	0.04239	0.01542	0.00631	0.00931	0.00699	0.00443	0.00738	0.01447	0.68513	0.05198	0.00325	0.00355	0.00972
Node39	156	I	0.99	0	0	0	0	0	0	0	0	0	0.99	0.00856	0	0.00027	2e-05	0	0	0	0	0	0.00116
Node39	157	V	0.946	0.00032	0	0	0	6e-05	0	0	0	0	0.01637	0.00201	0	0.00047	0.03462	0	0	9e-05	1e-05	4e-05	0.946
Node39	158	G	1	0	0	0	0	0	0	0	1	0	0	0	0	0	0	0	0	0	0	0	0
Node39	159	Q	1	0	0	0	0	0	1	0	0	0	0	0	0	0	0	0	0	0	0	0	0
Node39	160	D	0.99987	0	0	3e-05	0.99987	0	0	0.0001	0	0	0	0	0	0	0	0	0	0	0	0	0
Node39	161	I	1	0	0	0	0	0	0	0	0	0	1	0	0	0	0	0	0	0	0	0	0
Node39	162	L	1	0	0	0	0	0	0	0	0	0	0	1	0	0	0	0	0	0	0	0	0
Node39	163	N	1	0	0	1	0	0	0	0	0	0	0	0	0	0	0	0	0	0	0	0	0
Node39	164	A	0.9902	0.9902	0	0	0	1e-05	0	0	0.00875	0	0	0	0	0	0	1e-05	0.00093	4e-05	0	0	5e-05
Node39	165	D	1	0	0	0	1	0	0	0	0	0	0	0	0	0	0	0	0	0	0	0	0
Node39	166	V	0.99937	0	0	0	0	0	0	0	0	0	0.00032	1e-05	0	0.0003	0	0	0	0	0	0	0.99937
Node39	167	T	0.51059	0.09028	0.01021	0.02635	0.01319	0.00404	0.01622	0.00746	0.02915	0.01988	0.03306	0.02721	0.01424	0.01747	0.01194	0.01596	0.0978	0.51059	0.00465	0.00504	0.04527
Node39	168	A	0.55735	0.55735	0.00821	0.01258	0.01185	0.00602	0.0143	0.00957	0.08194	0.01471	0.02144	0.02616	0.00909	0.01229	0.01251	0.0232	0.07745	0.04437	0.00508	0.00449	0.04739
Node39	169	A	0.52969	0.52969	0.00894	0.01411	0.01299	0.00623	0.01522	0.01008	0.08474	0.01615	0.0229	0.02781	0.00991	0.01291	0.01345	0.02441	0.08092	0.05087	0.00551	0.00491	0.04822
Node39	170	K	0.37543	0.05646	0.0919	0.04106	0.02379	0.00229	0.06467	0.02666	0.04556	0.05206	0.01956	0.0293	0.37543	0.01372	0.01392	0.02089	0.04344	0.0412	0.00809	0.00917	0.02083
Node39	171	G	1	0	0	0	0	0	0	0	1	0	0	0	0	0	0	0	0	0	0	0	0
Node39	172	G	1	0	0	0	0	0	0	0	1	0	0	0	0	0	0	0	0	0	0	0	0
Node39	173	G	1	0	0	0	0	0	0	0	1	0	0	0	0	0	0	0	0	0	0	0	0
Node39	174	F	1	0	0	0	0	0	0	0	0	0	0	0	0	0	1	0	0	0	0	0	0
Node39	175	H	0.99984	0	1e-05	4e-05	0	0	5e-05	0	0	0.99984	0	0	0	0	0	0	0	0	0	5e-05	0
Node39	176	G	1	0	0	0	0	0	0	0	1	0	0	0	0	0	0	0	0	0	0	0	0
Node39	177	I	1	0	0	0	0	0	0	0	0	0	1	0	0	0	0	0	0	0	0	0	0
Node39	178	Q	1	0	0	0	0	0	1	0	0	0	0	0	0	0	0	0	0	0	0	0	0
Node39	179	I	1	0	0	0	0	0	0	0	0	0	1	0	0	0	0	0	0	0	0	0	0
Node39	180	T	1	0	0	0	0	0	0	0	0	0	0	0	0	0	0	0	0	1	0	0	0
Node39	181	S	1	0	0	0	0	0	0	0	0	0	0	0	0	0	0	0	1	0	0	0	0
Node39	182	G	1	0	0	0	0	0	0	0	1	0	0	0	0	0	0	0	0	0	0	0	0
Node39	183	L	0.98428	0	0	0	0	0	0	0	0	0	0.0005	0.98428	0	0.00072	0.01442	0	0	0	1e-05	1e-05	6e-05
Node39	184	F	1	0	0	0	0	0	0	0	0	0	0	0	0	0	1	0	0	0	0	0	0
Node39	185	Q	1	0	0	0	0	0	1	0	0	0	0	0	0	0	0	0	0	0	0	0	0
Node39	186	L	0.93255	0	0	0	0	0	0	0	0	0	0.00083	0.93255	0	0.06638	0.00015	0	0	0	0	0	8e-05
Node39	187	W	1	0	0	0	0	0	0	0	0	0	0	0	0	0	0	0	0	0	1	0	0
Node39	188	R	1	0	1	0	0	0	0	0	0	0	0	0	0	0	0	0	0	0	0	0	0
Node39	189	A	0.99999	0.99999	0	0	0	0	0	0	0	0	0	0	0	0	0	0	1e-05	0	0	0	0
Node39	190	S	0.89726	0.10062	0	8e-05	1e-05	5e-05	2e-05	1e-05	0.00025	1e-05	0	0	0	0	0	4e-05	0.89726	0.00165	0	0	1e-05
Node39	191	G	1	0	0	0	0	0	0	0	1	0	0	0	0	0	0	0	0	0	0	0	0
Node39	192	I	0.73812	0	0	0	0	0	0	0	0	0	0.73812	0.00255	0	0.00046	0.25574	0	0	0	1e-05	0.00011	0.00301
Node39	193	T	1	0	0	0	0	0	0	0	0	0	0	0	0	0	0	0	0	1	0	0	0
Node39	194	N	0.99998	0	0	0.99998	1e-05	0	0	0	0	1e-05	0	0	0	0	0	0	0	0	0	0	0
Node39	195	E	0.99998	0	0	0	1e-05	0	0	0.99998	0	0	0	0	0	0	0	0	0	0	0	0	0
Node39	196	F	0.9951	0	0	0	0	0	0	0	0	0	0	4e-05	0	0	0.9951	0	0	0	3e-05	0.00482	0
Node39	197	Q	1	0	0	0	0	0	1	0	0	0	0	0	0	0	0	0	0	0	0	0	0
Node39	198	L	1	0	0	0	0	0	0	0	0	0	0	1	0	0	0	0	0	0	0	0	0
Node39	199	Y	1	0	0	0	0	0	0	0	0	0	0	0	0	0	0	0	0	0	0	1	0
Node39	200	C	1	0	0	0	0	1	0	0	0	0	0	0	0	0	0	0	0	0	0	0	0
Node39	201	T	1	0	0	0	0	0	0	0	0	0	0	0	0	0	0	0	0	1	0	0	0
Node39	202	A	1	1	0	0	0	0	0	0	0	0	0	0	0	0	0	0	0	0	0	0	0
Node39	203	I	1	0	0	0	0	0	0	0	0	0	1	0	0	0	0	0	0	0	0	0	0
Node39	204	G	1	0	0	0	0	0	0	0	1	0	0	0	0	0	0	0	0	0	0	0	0
Node39	205	G	0.99989	9e-05	0	0	0	0	0	0	0.99989	0	0	0	0	0	0	0	1e-05	0	0	0	0
Node39	206	L	1	0	0	0	0	0	0	0	0	0	0	1	0	0	0	0	0	0	0	0	0
Node39	207	V	1	0	0	0	0	0	0	0	0	0	0	0	0	0	0	0	0	0	0	0	1
Node39	208	M	1	0	0	0	0	0	0	0	0	0	0	0	0	1	0	0	0	0	0	0	0
Node39	209	A	1	1	0	0	0	0	0	0	0	0	0	0	0	0	0	0	0	0	0	0	0
Node39	210	A	0.98956	0.98956	0	1e-05	1e-05	5e-05	2e-05	2e-05	0.00708	0	0	0	0	2e-05	0	4e-05	0.00266	0.00025	0	0	0.00026
Node39	211	L	1	0	0	0	0	0	0	0	0	0	0	1	0	0	0	0	0	0	0	0	0
Node39	212	M	1	0	0	0	0	0	0	0	0	0	0	0	0	1	0	0	0	0	0	0	0
Node39	213	L	0.99992	0	0	0	0	0	0	0	0	0	7e-05	0.99992	0	1e-05	0	0	0	0	0	0	0
Node39	214	F	1	0	0	0	0	0	0	0	0	0	0	0	0	0	1	0	0	0	0	0	0
Node39	215	A	1	1	0	0	0	0	0	0	0	0	0	0	0	0	0	0	0	0	0	0	0
Node39	216	G	1	0	0	0	0	0	0	0	1	0	0	0	0	0	0	0	0	0	0	0	0
Node39	217	W	1	0	0	0	0	0	0	0	0	0	0	0	0	0	0	0	0	0	1	0	0
Node39	218	F	1	0	0	0	0	0	0	0	0	0	0	0	0	0	1	0	0	0	0	0	0
Node39	219	H	1	0	0	0	0	0	0	0	0	1	0	0	0	0	0	0	0	0	0	0	0
Node39	220	Y	1	0	0	0	0	0	0	0	0	0	0	0	0	0	0	0	0	0	0	1	0
Node39	221	H	1	0	0	0	0	0	0	0	0	1	0	0	0	0	0	0	0	0	0	0	0
Node39	222	V	0.99867	0.00017	0	0	0	0	0	0	0	0	0.00065	2e-05	0.00029	4e-05	0	0	0	0.00014	0	0	0.99867
Node39	223	R	0.99976	0	0.99976	0	0	0	2e-05	0	0	2e-05	0	0	0.00019	0	0	0	0	0	0	0	0
Node39	224	A	1	1	0	0	0	0	0	0	0	0	0	0	0	0	0	0	0	0	0	0	0
Node39	225	P	1	0	0	0	0	0	0	0	0	0	0	0	0	0	0	1	0	0	0	0	0
Node39	226	K	1	0	0	0	0	0	0	0	0	0	0	0	1	0	0	0	0	0	0	0	0
Node39	227	L	1	0	0	0	0	0	0	0	0	0	0	1	0	0	0	0	0	0	0	0	0
Node39	228	E	1	0	0	0	0	0	0	1	0	0	0	0	0	0	0	0	0	0	0	0	0
Node39	229	W	1	0	0	0	0	0	0	0	0	0	0	0	0	0	0	0	0	0	1	0	0
Node39	230	F	1	0	0	0	0	0	0	0	0	0	0	0	0	0	1	0	0	0	0	0	0
Node39	231	Q	1	0	0	0	0	0	1	0	0	0	0	0	0	0	0	0	0	0	0	0	0
Node39	232	N	1	0	0	1	0	0	0	0	0	0	0	0	0	0	0	0	0	0	0	0	0
Node39	233	V	0.99969	1e-05	0	0	0	0	0	0	0	0	0.0003	0	0	0	0	0	0	0	0	0	0.99969
Node39	234	E	1	0	0	0	0	0	0	1	0	0	0	0	0	0	0	0	0	0	0	0	0
Node39	235	S	1	0	0	0	0	0	0	0	0	0	0	0	0	0	0	0	1	0	0	0	0
Node39	236	M	0.99988	0.00011	0	0	0	0	0	0	0	0	0	0	0	0.99988	0	0	0	0	0	0	0
Node39	237	M	0.99958	0	0	0	0	0	0	0	0	0	1e-05	0.00041	0	0.99958	0	0	0	0	0	0	0
Node39	238	N	1	0	0	1	0	0	0	0	0	0	0	0	0	0	0	0	0	0	0	0	0
Node39	239	H	1	0	0	0	0	0	0	0	0	1	0	0	0	0	0	0	0	0	0	0	0
Node39	240	H	1	0	0	0	0	0	0	0	0	1	0	0	0	0	0	0	0	0	0	0	0
Node39	241	L	1	0	0	0	0	0	0	0	0	0	0	1	0	0	0	0	0	0	0	0	0
Node39	242	A	0.99991	0.99991	0	0	0	0	0	0	1e-05	0	0	0	0	0	0	0	7e-05	0	0	0	1e-05
Node39	243	G	0.99995	5e-05	0	0	0	0	0	0	0.99995	0	0	0	0	0	0	0	0	0	0	0	0
Node39	244	L	1	0	0	0	0	0	0	0	0	0	0	1	0	0	0	0	0	0	0	0	0
Node39	245	L	0.99998	0	0	0	0	0	0	0	0	0	1e-05	0.99998	0	1e-05	0	0	0	0	0	0	0
Node39	246	G	1	0	0	0	0	0	0	0	1	0	0	0	0	0	0	0	0	0	0	0	0
Node39	247	L	0.99996	0	0	0	0	1e-05	0	0	0	0	1e-05	0.99996	0	2e-05	0	0	0	0	0	0	0
Node39	248	G	1	0	0	0	0	0	0	0	1	0	0	0	0	0	0	0	0	0	0	0	0
Node39	249	S	0.99999	1e-05	0	0	0	0	0	0	0	0	0	0	0	0	0	0	0.99999	1e-05	0	0	0
Node39	250	L	1	0	0	0	0	0	0	0	0	0	0	1	0	0	0	0	0	0	0	0	0
Node39	251	G	0.99979	0.00013	0	2e-05	1e-05	0	0	0	0.99979	0	0	0	0	0	0	0	5e-05	0	0	0	0
Node39	252	W	1	0	0	0	0	0	0	0	0	0	0	0	0	0	0	0	0	0	1	0	0
Node39	253	A	0.99999	0.99999	0	0	0	0	0	0	0	0	0	0	0	0	0	0	1e-05	0	0	0	0
Node39	254	G	1	0	0	0	0	0	0	0	1	0	0	0	0	0	0	0	0	0	0	0	0
Node39	255	H	1	0	0	0	0	0	0	0	0	1	0	0	0	0	0	0	0	0	0	0	0
Node39	256	Q	0.99999	0	0	0	0	0	0.99999	0	0	1e-05	0	0	0	0	0	0	0	0	0	0	0
Node39	257	I	1	0	0	0	0	0	0	0	0	0	1	0	0	0	0	0	0	0	0	0	0
Node39	258	H	1	0	0	0	0	0	0	0	0	1	0	0	0	0	0	0	0	0	0	0	0
Node39	259	V	1	0	0	0	0	0	0	0	0	0	0	0	0	0	0	0	0	0	0	0	1
Node39	260	S	0.84878	0.14987	0	4e-05	1e-05	3e-05	1e-05	0	0.00017	1e-05	0	0	0	0	0	2e-05	0.84878	0.00105	0	0	0
Node39	261	L	0.99985	0	0	0	0	0	0	0	0	0	4e-05	0.99985	0	9e-05	1e-05	0	0	0	0	0	0
Node39	262	P	1	0	0	0	0	0	0	0	0	0	0	0	0	0	0	1	0	0	0	0	0
Node39	263	I	0.99808	0	0	0	0	0	0	0	0	0	0.99808	0.00019	0	5e-05	0	0	0	0	0	0	0.00167
Node39	264	N	1	0	0	1	0	0	0	0	0	0	0	0	0	0	0	0	0	0	0	0	0
Node39	265	K	0.99997	0	3e-05	0	0	0	0	0	0	0	0	0	0.99997	0	0	0	0	0	0	0	0
Node39	266	L	0.99984	0	0	0	0	0	0	0	0	0	4e-05	0.99984	0	0.0001	1e-05	0	0	0	0	0	0
Node39	267	L	0.99998	0	0	0	0	0	0	0	0	0	1e-05	0.99998	0	1e-05	0	0	0	0	0	0	0
Node39	268	D	1	0	0	0	1	0	0	0	0	0	0	0	0	0	0	0	0	0	0	0	0
Node39	269	A	0.99991	0.99991	0	0	0	0	0	0	1e-05	0	0	0	0	0	0	0	6e-05	1e-05	0	0	1e-05
Node39	270	G	1	0	0	0	0	0	0	0	1	0	0	0	0	0	0	0	0	0	0	0	0
Node39	271	V	0.99998	0	0	0	0	0	0	0	0	0	2e-05	0	0	0	0	0	0	0	0	0	0.99998
Node39	272	A	0.99983	0.99983	0	0	0	0	0	0	1e-05	0	0	0	0	0	0	6e-05	8e-05	1e-05	0	0	1e-05
Node39	273	G	0.96364	0.01429	0.00087	0.00366	0.00253	0.00029	0.0007	0.00057	0.96364	0.00136	9e-05	0.00039	0.00066	0.00031	0.00047	0.00069	0.00745	0.00072	0.00071	0.00013	0.00047
Node39	274	K	0.64841	0.0287	0.08027	0.0308	0.00859	0.00059	0.04238	0.01573	0.01822	0.02375	0.00647	0.00921	0.64841	0.00747	0.00256	0.00893	0.02719	0.02868	0.00193	0.00262	0.0075
Node39	275	P	0.98182	0.00497	0.00045	0.00029	0.00071	3e-05	0.00091	0.0004	0.00092	0.00127	0.00027	0.00111	0.0005	0.00014	0.00029	0.98182	0.00345	0.00134	0.00016	0.00011	0.00084
Node39	276	L	0.94202	0.00251	0.00058	0.00018	5e-05	0.00026	0.00122	0.0001	0.00032	0.00133	0.01767	0.94202	0.00027	0.01108	0.0108	0.00069	0.00073	0.0011	0.00144	0.00059	0.00706
Node39	277	T	0.75736	0.0435	0.00399	0.01449	0.00441	0.00174	0.00762	0.0029	0.00577	0.00775	0.01564	0.00849	0.00689	0.01075	0.00319	0.00585	0.07018	0.75736	0.0013	0.0016	0.02658
Node39	278	V	0.54287	0.03417	0.00121	0.0012	0.00045	0.002	0.00162	0.00094	0.00225	0.00192	0.30028	0.05335	0.00131	0.01582	0.0125	0.00243	0.0033	0.01902	0.00165	0.0017	0.54287
Node39	279	G	0.86716	0.04906	0.00327	0.01272	0.00934	0.00112	0.00288	0.00227	0.86716	0.00539	0.00068	0.00185	0.00261	0.00129	0.00192	0.00292	0.02572	0.00404	0.00261	0.00066	0.00248
Node39	280	G	0.9949	0.00205	0.00012	0.00052	0.00035	4e-05	9e-05	8e-05	0.9949	0.00019	1e-05	5e-05	9e-05	4e-05	6e-05	9e-05	0.00106	8e-05	0.0001	2e-05	6e-05
Node39	281	R	0.45771	0.01424	0.45771	0.01357	0.00336	0.00064	0.02625	0.00637	0.01093	0.02542	0.00349	0.00723	0.3839	0.0044	0.00165	0.00487	0.01383	0.01237	0.00359	0.00225	0.00392
Node39	282	V	0.62282	0.07318	0.0017	0.00157	0.00088	0.00307	0.00259	0.00156	0.00541	0.0027	0.15455	0.05659	0.00182	0.01624	0.01352	0.00394	0.00736	0.02617	0.00222	0.00212	0.62282
Node39	283	I	0.98137	0.00023	5e-05	9e-05	1e-05	3e-05	4e-05	1e-05	1e-05	9e-05	0.98137	0.00554	6e-05	0.00162	0.001	5e-05	6e-05	0.00072	6e-05	8e-05	0.00889
Node39	284	E	0.76417	0.02451	0.00362	0.00807	0.08355	0.00014	0.0493	0.76417	0.01006	0.009	0.00126	0.00254	0.01256	0.00165	0.00066	0.00469	0.01061	0.00802	0.0008	0.00097	0.00384
Node39	285	T	0.48011	0.06666	0.00506	0.02119	0.00757	0.00273	0.00887	0.00333	0.01908	0.0105	0.01182	0.00805	0.00688	0.00856	0.00441	0.0091	0.30196	0.48011	0.00177	0.00212	0.02023
Node39	286	P	0.99998	1e-05	0	0	0	0	0	0	0	0	0	0	0	0	0	0.99998	1e-05	0	0	0	0
Node39	287	E	0.94592	0.02622	9e-05	0.00029	0.00247	1e-05	0.01307	0.94592	0.00026	0.0002	0	1e-05	0.00131	2e-05	0	9e-05	0.00901	0.00102	0	0	3e-05
Node39	288	D	0.98995	0	0	7e-05	0.98995	0	0	0.00996	0	0	0	0	0	0	0	0	1e-05	0	0	0	0
Node39	289	I	0.99995	0	0	0	0	0	0	0	0	0	0.99995	0	0	0	0	0	0	0	0	0	4e-05
Node39	290	P	1	0	0	0	0	0	0	0	0	0	0	0	0	0	0	1	0	0	0	0	0
Node39	291	L	1	0	0	0	0	0	0	0	0	0	0	1	0	0	0	0	0	0	0	0	0
Node39	292	P	1	0	0	0	0	0	0	0	0	0	0	0	0	0	0	1	0	0	0	0	0
Node39	293	H	1	0	0	0	0	0	0	0	0	1	0	0	0	0	0	0	0	0	0	0	0
Node39	294	E	1	0	0	0	0	0	0	1	0	0	0	0	0	0	0	0	0	0	0	0	0
Node39	295	F	0.99995	0	0	0	0	0	0	0	0	0	0	1e-05	0	0	0.99995	0	0	0	0	4e-05	0
Node39	296	I	0.99963	0	0	0	0	0	0	0	0	0	0.99963	3e-05	0	1e-05	0	0	0	0	0	0	0.00032
Node39	297	D	0.81789	0.00367	0.0001	0.00954	0.81789	3e-05	0.0042	0.00542	0.00042	0.00829	0.00066	0.13889	0.00012	0.00239	0.00048	0.00057	0.00448	0.00191	3e-05	0.00016	0.00075
Node39	298	A	0.55511	0.55511	3e-05	0.33715	0.0212	9e-05	0.00058	0.00053	0.00629	0.00097	0	0	0.00023	4e-05	0	9e-05	0.07262	0.00494	0	1e-05	0.00011
Node39	299	S	0.99556	0.00166	1e-05	0.00036	2e-05	3e-05	2e-05	0	0.00013	2e-05	0	0	1e-05	0	0	5e-05	0.99556	0.00214	0	0	0
Node39	300	S	0.40687	0.11011	0.01541	0.04019	0.01696	0.0043	0.14442	0.01164	0.04789	0.04064	0.00525	0.01179	0.01551	0.00728	0.00747	0.01797	0.40687	0.07827	0.00358	0.00467	0.00978
Node39	301	S	0.71254	0.06514	0.00341	0.08094	0.00515	0.001	0.00992	0.00112	0.04824	0.00598	0.00017	0.0003	0.02351	0.00044	0.00026	0.00207	0.71254	0.03874	0.00011	0.00025	0.00072
Node39	302	K	0.99961	0	0.00012	0	0	0	4e-05	0	0	0	0	0.0002	0.99961	2e-05	0	0	0	0	0	0	0
Node39	303	M	1	0	0	0	0	0	0	0	0	0	0	0	0	1	0	0	0	0	0	0	0
Node39	304	A	0.99662	0.99662	0	0	0	4e-05	2e-05	1e-05	0.00038	0	0	0	0	1e-05	0	4e-05	0.00232	0.00026	0	0	0.00027
Node39	305	E	0.99989	0	0	0	7e-05	0	3e-05	0.99989	0	0	0	0	0	0	0	0	0	0	0	0	0
Node39	306	L	0.99979	0	0	0	0	0	0	0	0	0	8e-05	0.99979	0	0.0001	2e-05	0	0	0	0	0	1e-05
Node39	307	Y	0.99997	0	0	0	0	0	0	0	0	1e-05	0	0	0	0	2e-05	0	0	0	0	0.99997	0
Node39	308	P	1	0	0	0	0	0	0	0	0	0	0	0	0	0	0	1	0	0	0	0	0
Node39	309	S	0.99991	3e-05	0	1e-05	0	0	0	0	0	0	0	0	0	0	0	0	0.99991	5e-05	0	0	0
Node39	310	F	0.99998	0	0	0	0	0	0	0	0	0	0	0	0	0	0.99998	0	0	0	0	2e-05	0
Node39	311	D	0.94781	0.00054	7e-05	0.03661	0.94781	1e-05	0.00047	0.00736	0.00187	0.00194	1e-05	1e-05	0.00022	1e-05	1e-05	0.00016	0.0023	0.00054	0	4e-05	2e-05
Node39	312	W	0.99978	0	0	0	0	0	0	0	0	1e-05	0	1e-05	0	0	0.00012	0	0	0	0.99978	7e-05	0
Node39	313	G	0.99968	0.00018	0	3e-05	1e-05	0	0	0	0.99968	0	0	0	0	0	0	0	8e-05	0	0	0	0
Node39	314	F	0.96254	0.00017	1e-05	2e-05	0	0.00012	2e-05	0	2e-05	0.00065	0.00244	0.00919	0	0.00143	0.96254	1e-05	0.00012	7e-05	0.00326	0.01899	0.00092
Node39	315	A	0.99962	0.99962	0	0	0	0	0	0	4e-05	0	0	0	0	0	0	1e-05	0.00025	3e-05	0	0	4e-05
Node39	316	Q	0.99851	1e-05	3e-05	1e-05	0	0	0.99851	0.0011	0	0.00024	0	0	7e-05	0	0	0	1e-05	0	0	0	0
Node39	317	G	1	0	0	0	0	0	0	0	1	0	0	0	0	0	0	0	0	0	0	0	0
Node39	318	L	0.99936	0	0	0	0	0	0	0	0	0	0.00026	0.99936	0	0.0003	6e-05	0	0	0	0	0	3e-05
Node39	319	R	0.81352	2e-05	0.81352	5e-05	0	0	0.00052	1e-05	0	0.00014	0	0	0.18541	1e-05	0	0	6e-05	0.00025	0	0	0
Node39	320	P	1	0	0	0	0	0	0	0	0	0	0	0	0	0	0	1	0	0	0	0	0
Node39	321	F	1	0	0	0	0	0	0	0	0	0	0	0	0	0	1	0	0	0	0	0	0
Node39	322	F	1	0	0	0	0	0	0	0	0	0	0	0	0	0	1	0	0	0	0	0	0
Node39	323	T	0.99999	0	0	0	0	0	0	0	0	0	0	0	0	0	0	0	1e-05	0.99999	0	0	0
Node39	324	L	0.99998	0	0	0	0	0	0	0	0	0	1e-05	0.99998	0	1e-05	0	0	0	0	0	0	0
Node39	325	N	1	0	0	1	0	0	0	0	0	0	0	0	0	0	0	0	0	0	0	0	0
Node39	326	W	1	0	0	0	0	0	0	0	0	0	0	0	0	0	0	0	0	0	1	0	0
Node39	327	G	0.99995	3e-05	0	0	0	0	0	0	0.99995	0	0	0	0	0	0	0	1e-05	0	0	0	0
Node39	328	V	0.82667	0.1618	0	0	0	0.00024	4e-05	1e-05	6e-05	0	0.00751	0.00051	1e-05	0.00045	4e-05	3e-05	0.00038	0.00225	0	0	0.82667
Node39	329	Y	1	0	0	0	0	0	0	0	0	0	0	0	0	0	0	0	0	0	0	1	0
Node39	330	S	0.99919	0.00047	0	4e-05	0	0	0	0	1e-05	0	0	0	0	0	0	0	0.99919	0.00027	0	0	0
Node39	331	D	1	0	0	0	1	0	0	0	0	0	0	0	0	0	0	0	0	0	0	0	0
Node39	332	F	0.99999	0	0	0	0	0	0	0	0	0	0	0	0	0	0.99999	0	0	0	0	1e-05	0
Node39	333	L	1	0	0	0	0	0	0	0	0	0	0	1	0	0	0	0	0	0	0	0	0
Node39	334	T	1	0	0	0	0	0	0	0	0	0	0	0	0	0	0	0	0	1	0	0	0
Node39	335	F	1	0	0	0	0	0	0	0	0	0	0	0	0	0	1	0	0	0	0	0	0
Node39	336	K	0.99999	0	0	0	0	0	0	0	0	0	0	0	0.99999	0	0	0	0	0	0	0	0
Node39	337	G	1	0	0	0	0	0	0	0	1	0	0	0	0	0	0	0	0	0	0	0	0
Node39	338	G	1	0	0	0	0	0	0	0	1	0	0	0	0	0	0	0	0	0	0	0	0
Node39	339	L	1	0	0	0	0	0	0	0	0	0	0	1	0	0	0	0	0	0	0	0	0
Node39	340	N	1	0	0	1	0	0	0	0	0	0	0	0	0	0	0	0	0	0	0	0	0
Node39	341	P	1	0	0	0	0	0	0	0	0	0	0	0	0	0	0	1	0	0	0	0	0
Node39	342	V	0.99984	0	0	0	0	0	0	0	0	0	0.00015	0	0	0	0	0	0	0	0	0	0.99984
Node39	343	T	1	0	0	0	0	0	0	0	0	0	0	0	0	0	0	0	0	1	0	0	0
Node39	344	G	1	0	0	0	0	0	0	0	1	0	0	0	0	0	0	0	0	0	0	0	0
Node39	345	G	0.99999	1e-05	0	0	0	0	0	0	0.99999	0	0	0	0	0	0	0	0	0	0	0	0
Node39	346	L	1	0	0	0	0	0	0	0	0	0	0	1	0	0	0	0	0	0	0	0	0
Node39	347	W	1	0	0	0	0	0	0	0	0	0	0	0	0	0	0	0	0	0	1	0	0
Node39	348	L	0.99998	0	0	0	0	0	0	0	0	0	1e-05	0.99998	0	1e-05	0	0	0	0	0	0	0
Node39	349	S	0.99958	4e-05	0	1e-05	0	0	0	0	0	0	0	0	0	0	0	0	0.99958	0.00036	0	0	0
Node39	350	D	1	0	0	0	1	0	0	0	0	0	0	0	0	0	0	0	0	0	0	0	0
Node39	351	T	0.99995	0	0	0	0	0	0	0	0	0	0	0	0	0	0	0	4e-05	0.99995	0	0	0
Node39	352	A	1	1	0	0	0	0	0	0	0	0	0	0	0	0	0	0	0	0	0	0	0
Node39	353	H	1	0	0	0	0	0	0	0	0	1	0	0	0	0	0	0	0	0	0	0	0
Node39	354	H	1	0	0	0	0	0	0	0	0	1	0	0	0	0	0	0	0	0	0	0	0
Node39	355	H	1	0	0	0	0	0	0	0	0	1	0	0	0	0	0	0	0	0	0	0	0
Node39	356	L	0.99998	0	0	0	0	0	0	0	0	0	1e-05	0.99998	0	1e-05	0	0	0	0	0	0	0
Node39	357	A	1	1	0	0	0	0	0	0	0	0	0	0	0	0	0	0	0	0	0	0	0
Node39	358	I	0.99369	0	0	0	0	0	0	0	0	0	0.99369	0.00548	0	8e-05	0	0	0	0	0	0	0.00074
Node39	359	A	1	1	0	0	0	0	0	0	0	0	0	0	0	0	0	0	0	0	0	0	0
Node39	360	V	1	0	0	0	0	0	0	0	0	0	0	0	0	0	0	0	0	0	0	0	1
Node39	361	L	0.9967	0	0	0	0	0	0	0	0	0	0.00094	0.9967	0	0.00026	3e-05	0	0	0	0	0	0.00206
Node39	362	F	0.99981	0	0	0	0	0	0	0	0	0	0	0.00019	0	0	0.99981	0	0	0	0	0	0
Node39	363	I	0.99999	0	0	0	0	0	0	0	0	0	0.99999	0	0	0	0	0	0	0	0	0	1e-05
Node39	364	I	0.99851	0	0	0	0	0	0	0	0	0	0.99851	0.00015	0	4e-05	0	0	0	0	0	0	0.0013
Node39	365	A	1	1	0	0	0	0	0	0	0	0	0	0	0	0	0	0	0	0	0	0	0
Node39	366	G	1	0	0	0	0	0	0	0	1	0	0	0	0	0	0	0	0	0	0	0	0
Node39	367	H	1	0	0	0	0	0	0	0	0	1	0	0	0	0	0	0	0	0	0	0	0
Node39	368	M	0.99893	0	0	0	0	0	0	0	0	0	3e-05	0.00023	0	0.99893	0.0008	0	0	0	0	0	0
Node39	369	Y	1	0	0	0	0	0	0	0	0	0	0	0	0	0	0	0	0	0	0	1	0
Node39	370	R	1	0	1	0	0	0	0	0	0	0	0	0	0	0	0	0	0	0	0	0	0
Node39	371	T	1	0	0	0	0	0	0	0	0	0	0	0	0	0	0	0	0	1	0	0	0
Node39	372	N	1	0	0	1	0	0	0	0	0	0	0	0	0	0	0	0	0	0	0	0	0
Node39	373	G	0.8009	0.05523	0.00568	0.01558	0.014	0.00182	0.006	0.00447	0.8009	0.01035	0.00443	0.00669	0.00517	0.00299	0.00496	0.00682	0.0303	0.0109	0.00432	0.0022	0.00718
Node39	374	P	0.81423	0.0376	0.00536	0.00588	0.00798	0.00093	0.00844	0.00448	0.01594	0.01209	0.00683	0.01235	0.00568	0.00321	0.00551	0.81423	0.02444	0.0141	0.00264	0.00242	0.00987
Node39	375	W	0.79464	0.01104	0.00646	0.00325	0.00211	0.0017	0.00459	0.00137	0.01194	0.01515	0.01038	0.02811	0.00223	0.00769	0.05082	0.00311	0.00743	0.00555	0.79464	0.02354	0.0089
Node39	376	N	0.69058	0.022	0.00911	0.69058	0.04223	0.00145	0.01541	0.00651	0.03914	0.04801	0.00614	0.0077	0.01457	0.00393	0.00613	0.00595	0.04161	0.02437	0.00272	0.0063	0.00612
Node39	377	P	0.38769	0.117	0.008	0.00987	0.0091	0.00343	0.01337	0.00654	0.02753	0.01715	0.05822	0.05661	0.00861	0.0153	0.0184	0.38769	0.04609	0.04611	0.0054	0.00534	0.14024
Node39	378	W	1	0	0	0	0	0	0	0	0	0	0	0	0	0	0	0	0	0	1	0	0
Node39	379	G	1	0	0	0	0	0	0	0	1	0	0	0	0	0	0	0	0	0	0	0	0
Node39	380	I	1	0	0	0	0	0	0	0	0	0	1	0	0	0	0	0	0	0	0	0	0
Node39	381	G	1	0	0	0	0	0	0	0	1	0	0	0	0	0	0	0	0	0	0	0	0
Node39	382	H	1	0	0	0	0	0	0	0	0	1	0	0	0	0	0	0	0	0	0	0	0
Node39	383	S	0.99999	0	0	0	0	0	0	0	0	0	0	0	0	0	0	0	0.99999	0	0	0	0
Node39	384	M	0.98931	0	0	0	0	0	0	0	0	0	0.00528	0.00245	0	0.98931	0.0028	0	0	1e-05	1e-05	1e-05	0.00012
Node39	385	K	1	0	0	0	0	0	0	0	0	0	0	0	1	0	0	0	0	0	0	0	0
Node39	386	E	1	0	0	0	0	0	0	1	0	0	0	0	0	0	0	0	0	0	0	0	0
Node39	387	I	0.7293	5e-05	0	0	0	0	0	0	0	0	0.7293	0.00408	0	0.1759	8e-05	0	0	0.00017	0	0	0.09042
Node39	388	L	0.99999	0	0	0	0	0	0	0	0	0	0	0.99999	0	0	0	0	0	0	0	0	0
Node39	389	E	0.99988	0	0	0	0.00012	0	0	0.99988	0	0	0	0	0	0	0	0	0	0	0	0	0
Node39	390	A	0.99866	0.99866	0	0	7e-05	1e-05	0	2e-05	0.00016	0	0	0	0	0	0	1e-05	0.00096	6e-05	0	0	4e-05
Node39	391	H	1	0	0	0	0	0	0	0	0	1	0	0	0	0	0	0	0	0	0	0	0
Node39	392	K	0.99966	0	0.00034	0	0	0	0	0	0	0	0	0	0.99966	0	0	0	0	0	0	0	0
Node39	393	G	0.99981	9e-05	0	1e-05	0	0	0	0	0.99981	0	0	0	0	0	0	0	9e-05	0	0	0	0
Node39	394	P	1	0	0	0	0	0	0	0	0	0	0	0	0	0	0	1	0	0	0	0	0
Node39	395	F	0.99834	0	0	0	0	0	0	0	0	3e-05	1e-05	8e-05	0	2e-05	0.99834	0	0	0	2e-05	0.0015	0
Node39	396	M	0.80352	0.00026	2e-05	1e-05	0	2e-05	0.00015	0	0	5e-05	0.01982	0.17149	2e-05	0.80352	0.00156	1e-05	2e-05	0.00029	8e-05	3e-05	0.00263
Node39	397	L	0.86658	0.00607	0.00137	0.00051	0.00015	0.00061	0.00283	0.00027	0.00088	0.00316	0.03967	0.86658	0.0007	0.02416	0.0246	0.00163	0.00185	0.00288	0.00345	0.00164	0.01697
Node39	398	P	0.9904	0.00262	0.00024	0.00015	0.00038	2e-05	0.00048	0.00021	0.00049	0.00067	0.00015	0.00059	0.00027	8e-05	0.00016	0.9904	0.00182	0.00071	8e-05	6e-05	0.00045
Node39	399	F	0.81051	0.00639	0.0007	0.00117	0.00035	0.00162	0.00087	0.0002	0.00246	0.01002	0.01814	0.05534	0.00036	0.01125	0.81051	0.00117	0.00485	0.00271	0.01987	0.04142	0.01062
Node39	400	L	0.98124	0.00013	2e-05	0	0	2e-05	8e-05	0	0	6e-05	0.0073	0.98124	1e-05	0.00621	0.00306	2e-05	2e-05	6e-05	0.00012	4e-05	0.00158
Node39	401	S	0.43809	0.03971	0.00175	0.00255	0.00023	0.00242	0.00521	0.00024	0.00202	0.00468	0.00575	0.43386	0.00076	0.01473	0.01358	0.00322	0.43809	0.02423	0.0013	0.00089	0.00478
Node39	402	F	0.9981	0	0	0	0	0	0	0	0	1e-05	0.0011	0.00031	0	5e-05	0.9981	0	0	0	5e-05	0.00034	4e-05
Node39	403	I	0.50279	0.00432	0.00017	0.00098	2e-05	0.00022	0.00025	5e-05	0.00012	0.00029	0.50279	0.00854	0.00034	0.01262	0.00094	0.00017	0.00269	0.39077	5e-05	0.00012	0.07457
Node39	404	T	0.99974	2e-05	0	0	0	0	0	0	0	0	0	0	0	0	0	0	0.00023	0.99974	0	0	0
Node39	405	G	0.99992	5e-05	0	0	0	0	0	0	0.99992	0	0	0	0	0	0	1e-05	2e-05	0	0	0	0
Node39	406	E	0.98648	0.00059	2e-05	8e-05	0.00111	0	0.00922	0.98648	1e-05	5e-05	0	0	0.00026	1e-05	0	1e-05	0.00032	0.00175	0	0	7e-05
Node39	407	G	1	0	0	0	0	0	0	0	1	0	0	0	0	0	0	0	0	0	0	0	0
Node39	408	H	1	0	0	0	0	0	0	0	0	1	0	0	0	0	0	0	0	0	0	0	0
Node39	409	K	0.99997	0	3e-05	0	0	0	0	0	0	0	0	0	0.99997	0	0	0	0	0	0	0	0
Node39	410	G	1	0	0	0	0	0	0	0	1	0	0	0	0	0	0	0	0	0	0	0	0
Node39	411	L	0.99086	0	0	0	0	0	0	0	0	0	0.00012	0.99086	0	0.00899	2e-05	0	0	0	0	0	1e-05
Node39	412	Y	0.99999	0	0	0	0	0	0	0	0	0	0	0	0	0	1e-05	0	0	0	0	0.99999	0
Node39	413	E	1	0	0	0	0	0	0	1	0	0	0	0	0	0	0	0	0	0	0	0	0
Node39	414	I	0.76366	1e-05	0	0	0	0	0	0	0	0	0.76366	0.0004	0	0.00014	1e-05	0	0	5e-05	0	0	0.23574
Node39	415	L	0.98614	0	0	0	0	0	0	0	0	0	0.00075	0.98614	0	0.00105	0.01193	0	0	0	2e-05	2e-05	9e-05
Node39	416	T	0.99999	0	0	0	0	0	0	0	0	0	0	0	0	0	0	0	1e-05	0.99999	0	0	0
Node39	417	T	0.99996	0	0	0	0	0	0	0	0	0	0	0	0	0	0	0	4e-05	0.99996	0	0	0
Node39	418	S	1	0	0	0	0	0	0	0	0	0	0	0	0	0	0	0	1	0	0	0	0
Node39	419	W	1	0	0	0	0	0	0	0	0	0	0	0	0	0	0	0	0	0	1	0	0
Node39	420	H	1	0	0	0	0	0	0	0	0	1	0	0	0	0	0	0	0	0	0	0	0
Node39	421	A	1	1	0	0	0	0	0	0	0	0	0	0	0	0	0	0	0	0	0	0	0
Node39	422	Q	1	0	0	0	0	0	1	0	0	0	0	0	0	0	0	0	0	0	0	0	0
Node39	423	L	1	0	0	0	0	0	0	0	0	0	0	1	0	0	0	0	0	0	0	0	0
Node39	424	A	0.97288	0.97288	0	1e-05	0	4e-05	1e-05	1e-05	0.00027	0	0	0	0	1e-05	0	3e-05	0.02618	0.00051	0	0	5e-05
Node39	425	I	0.97828	1e-05	0	0	0	1e-05	0	0	0	0	0.97828	0.00671	0	0.00208	0.00133	0	0	7e-05	0.0005	4e-05	0.01097
Node39	426	N	1	0	0	1	0	0	0	0	0	0	0	0	0	0	0	0	0	0	0	0	0
Node39	427	L	1	0	0	0	0	0	0	0	0	0	0	1	0	0	0	0	0	0	0	0	0
Node39	428	A	1	1	0	0	0	0	0	0	0	0	0	0	0	0	0	0	0	0	0	0	0
Node39	429	M	0.99584	2e-05	0	0	0	0	2e-05	0	0	1e-05	0.00017	0.00216	0	0.99584	0.0004	0	0	2e-05	0.00129	2e-05	4e-05
Node39	430	L	0.95679	2e-05	0	0	0	0	1e-05	0	0	0	0.00353	0.95679	0	0.03846	0.00071	0	0	1e-05	1e-05	0	0.00044
Node39	431	G	1	0	0	0	0	0	0	0	1	0	0	0	0	0	0	0	0	0	0	0	0
Node39	432	S	1	0	0	0	0	0	0	0	0	0	0	0	0	0	0	0	1	0	0	0	0
Node39	433	L	0.99945	0	0	0	0	0	0	0	0	0	0.00021	0.99945	0	0.00027	5e-05	0	0	0	0	0	2e-05
Node39	434	S	0.98059	0.00031	0	7e-05	0	0	0	0	0	0	0	0	0	0	0	0	0.98059	0.019	0	0	0
Node39	435	I	1	0	0	0	0	0	0	0	0	0	1	0	0	0	0	0	0	0	0	0	0
Node39	436	I	0.99162	0	0	0	0	0	0	0	0	0	0.99162	0.00799	0	8e-05	1e-05	0	0	0	0	0	0.0003
Node39	437	V	0.99996	0	0	0	0	0	0	0	0	0	4e-05	0	0	0	0	0	0	0	0	0	0.99996
Node39	438	A	1	1	0	0	0	0	0	0	0	0	0	0	0	0	0	0	0	0	0	0	0
Node39	439	H	0.98684	0	4e-05	0.00011	0	0	0.01297	0	0	0.98684	0	0	0	0	0	0	1e-05	0	0	2e-05	0
Node39	440	H	1	0	0	0	0	0	0	0	0	1	0	0	0	0	0	0	0	0	0	0	0
Node39	441	M	1	0	0	0	0	0	0	0	0	0	0	0	0	1	0	0	0	0	0	0	0
Node39	442	Y	1	0	0	0	0	0	0	0	0	0	0	0	0	0	0	0	0	0	0	1	0
Node39	443	A	0.99991	0.99991	0	0	0	0	0	0	1e-05	0	0	0	0	0	0	0	6e-05	1e-05	0	0	1e-05
Node39	444	M	1	0	0	0	0	0	0	0	0	0	0	0	0	1	0	0	0	0	0	0	0
Node39	445	P	1	0	0	0	0	0	0	0	0	0	0	0	0	0	0	1	0	0	0	0	0
Node39	446	P	1	0	0	0	0	0	0	0	0	0	0	0	0	0	0	1	0	0	0	0	0
Node39	447	Y	1	0	0	0	0	0	0	0	0	0	0	0	0	0	0	0	0	0	0	1	0
Node39	448	P	1	0	0	0	0	0	0	0	0	0	0	0	0	0	0	1	0	0	0	0	0
Node39	449	Y	1	0	0	0	0	0	0	0	0	0	0	0	0	0	0	0	0	0	0	1	0
Node39	450	L	0.99981	0	0	0	0	0	0	0	0	0	6e-05	0.99981	0	0.0001	2e-05	0	0	0	0	0	1e-05
Node39	451	A	1	1	0	0	0	0	0	0	0	0	0	0	0	0	0	0	0	0	0	0	0
Node39	452	T	0.99996	0	0	0	0	0	0	0	0	0	0	0	0	0	0	0	4e-05	0.99996	0	0	0
Node39	453	D	1	0	0	0	1	0	0	0	0	0	0	0	0	0	0	0	0	0	0	0	0
Node39	454	Y	1	0	0	0	0	0	0	0	0	0	0	0	0	0	0	0	0	0	0	1	0
Node39	455	A	0.99792	0.99792	0	0	0	1e-05	0	0	0.00161	0	0	0	0	0	0	0	0.00038	3e-05	0	0	4e-05
Node39	456	T	1	0	0	0	0	0	0	0	0	0	0	0	0	0	0	0	0	1	0	0	0
Node39	457	T	0.99843	3e-05	0	1e-05	0	0	0.00092	0	0	0	0	0	0	1e-05	0	0	0.0001	0.99843	0	0	0.00049
Node39	458	L	0.9998	0	0	0	0	0	0	0	0	0	9e-05	0.9998	0	7e-05	1e-05	0	0	0	0	0	2e-05
Node39	459	S	1	0	0	0	0	0	0	0	0	0	0	0	0	0	0	0	1	0	0	0	0
Node39	460	L	0.99953	0	0	0	0	0	0	0	0	0	0.00031	0.99953	0	0.00012	2e-05	0	0	0	0	0	1e-05
Node39	461	F	1	0	0	0	0	0	0	0	0	0	0	0	0	0	1	0	0	0	0	0	0
Node39	462	T	1	0	0	0	0	0	0	0	0	0	0	0	0	0	0	0	0	1	0	0	0
Node39	463	H	1	0	0	0	0	0	0	0	0	1	0	0	0	0	0	0	0	0	0	0	0
Node39	464	H	1	0	0	0	0	0	0	0	0	1	0	0	0	0	0	0	0	0	0	0	0
Node39	465	V	0.98756	0.00013	0	0	0	0	0	0	0	0	0.0062	0.00041	0	0.00558	1e-05	0	0	0.0001	0	0	0.98756
Node39	466	W	1	0	0	0	0	0	0	0	0	0	0	0	0	0	0	0	0	0	1	0	0
Node39	467	I	1	0	0	0	0	0	0	0	0	0	1	0	0	0	0	0	0	0	0	0	0
Node39	468	G	1	0	0	0	0	0	0	0	1	0	0	0	0	0	0	0	0	0	0	0	0
Node39	469	G	0.99995	3e-05	0	0	0	0	0	0	0.99995	0	0	0	0	0	0	0	1e-05	0	0	0	0
Node39	470	F	1	0	0	0	0	0	0	0	0	0	0	0	0	0	1	0	0	0	0	0	0
Node39	471	L	0.99943	0	0	0	0	0	0	0	0	0	0.00021	0.99943	0	0.00028	5e-05	0	0	0	0	0	2e-05
Node39	472	I	0.99995	0	0	0	0	0	0	0	0	0	0.99995	0	0	0	0	0	0	0	0	0	4e-05
Node39	473	V	0.99999	0	0	0	0	0	0	0	0	0	1e-05	0	0	0	0	0	0	0	0	0	0.99999
Node39	474	G	1	0	0	0	0	0	0	0	1	0	0	0	0	0	0	0	0	0	0	0	0
Node39	475	A	0.99993	0.99993	0	0	0	0	0	0	1e-05	0	0	0	0	0	0	0	4e-05	0	0	0	1e-05
Node39	476	A	0.98833	0.98833	0	0	0	1e-05	0	0	0.01083	0	0	0	0	0	0	1e-05	0.00077	2e-05	0	0	2e-05
Node39	477	A	1	1	0	0	0	0	0	0	0	0	0	0	0	0	0	0	0	0	0	0	0
Node39	478	H	1	0	0	0	0	0	0	0	0	1	0	0	0	0	0	0	0	0	0	0	0
Node39	479	A	0.97912	0.97912	0	1e-05	1e-05	3e-05	1e-05	1e-05	0.0187	0	0	0	0	1e-05	0	2e-05	0.00198	6e-05	0	0	5e-05
Node39	480	A	0.99994	0.99994	0	0	0	0	0	0	1e-05	0	0	0	0	0	0	0	4e-05	0	0	0	1e-05
Node39	481	I	1	0	0	0	0	0	0	0	0	0	1	0	0	0	0	0	0	0	0	0	0
Node39	482	F	0.99993	0	0	0	0	0	0	0	0	0	0	0	0	0	0.99993	0	0	0	0	7e-05	0
Node39	483	M	1	0	0	0	0	0	0	0	0	0	0	0	0	1	0	0	0	0	0	0	0
Node39	484	V	0.99999	0	0	0	0	0	0	0	0	0	1e-05	0	0	0	0	0	0	0	0	0	0.99999
Node39	485	R	1	0	1	0	0	0	0	0	0	0	0	0	0	0	0	0	0	0	0	0	0
Node39	486	D	1	0	0	0	1	0	0	0	0	0	0	0	0	0	0	0	0	0	0	0	0
Node39	487	Y	1	0	0	0	0	0	0	0	0	0	0	0	0	0	0	0	0	0	0	1	0
Node39	488	D	0.99999	0	0	1e-05	0.99999	0	0	0	0	0	0	0	0	0	0	0	0	0	0	0	0
Node39	489	P	1	0	0	0	0	0	0	0	0	0	0	0	0	0	0	1	0	0	0	0	0
Node39	490	A	0.99993	0.99993	0	0	0	0	0	0	1e-05	0	0	0	0	0	0	0	5e-05	0	0	0	1e-05
Node39	491	E	0.52432	0.0075	0.00481	0.00222	0.00118	0	0.06741	0.52432	0.00037	0.00158	0.00035	0.00095	0.36247	0.01613	3e-05	0.00023	0.00218	0.00716	3e-05	6e-05	0.00103
Node39	492	N	0.9976	0	0	0.9976	1e-05	0	1e-05	0	0	0.00237	0	0	0	0	0	0	1e-05	0	0	0	0
Node39	493	V	0.99891	2e-05	0	0	0	0	0	0	0	0	0.00105	1e-05	0	0	0	0	0	1e-05	0	0	0.99891
Node39	494	N	0.99998	0	0	0.99998	1e-05	0	0	0	0	1e-05	0	0	0	0	0	0	0	0	0	0	0
Node39	495	N	1	0	0	1	0	0	0	0	0	0	0	0	0	0	0	0	0	0	0	0	0
Node39	496	L	0.96121	0.00025	2e-05	0.00037	0	3e-05	0.00017	0	1e-05	0.00028	0.01241	0.96121	2e-05	0.00625	0.00062	1e-05	9e-05	0.00043	1e-05	3e-05	0.0178
Node39	497	L	1	0	0	0	0	0	0	0	0	0	0	1	0	0	0	0	0	0	0	0	0
Node39	498	D	1	0	0	0	1	0	0	0	0	0	0	0	0	0	0	0	0	0	0	0	0
Node39	499	R	1	0	1	0	0	0	0	0	0	0	0	0	0	0	0	0	0	0	0	0	0
Node39	500	V	0.99936	1e-05	0	0	0	0	0	0	0	0	0.00062	0	0	0	0	0	0	0	0	0	0.99936
Node39	501	L	0.99198	0	0	0	0	0	0	0	0	0	0.00746	0.99198	0	0.00041	6e-05	0	0	0	0	0	9e-05
Node39	502	R	1	0	1	0	0	0	0	0	0	0	0	0	0	0	0	0	0	0	0	0	0
Node39	503	H	0.99999	0	0	0	0	0	0	0	0	0.99999	0	0	0	0	0	0	0	0	0	0	0
Node39	504	R	1	0	1	0	0	0	0	0	0	0	0	0	0	0	0	0	0	0	0	0	0
Node39	505	D	1	0	0	0	1	0	0	0	0	0	0	0	0	0	0	0	0	0	0	0	0
Node39	506	A	0.97383	0.97383	0	0	0	0	0	0	0	0	0	0	0	0	0	0	0.01666	0.0095	0	0	0
Node39	507	I	0.99995	0	0	0	0	0	0	0	0	0	0.99995	0	0	0	0	0	0	0	0	0	4e-05
Node39	508	I	1	0	0	0	0	0	0	0	0	0	1	0	0	0	0	0	0	0	0	0	0
Node39	509	S	0.99984	0.00016	0	0	0	0	0	0	0	0	0	0	0	0	0	0	0.99984	0	0	0	0
Node39	510	H	1	0	0	0	0	0	0	0	0	1	0	0	0	0	0	0	0	0	0	0	0
Node39	511	L	1	0	0	0	0	0	0	0	0	0	0	1	0	0	0	0	0	0	0	0	0
Node39	512	V	0.9955	0.00425	0	7e-05	0	0	0	0	0	0	0.0001	0	0	0	0	0	0	7e-05	0	0	0.9955
Node39	513	W	1	0	0	0	0	0	0	0	0	0	0	0	0	0	0	0	0	0	1	0	0
Node39	514	V	1	0	0	0	0	0	0	0	0	0	0	0	0	0	0	0	0	0	0	0	1
Node39	515	C	1	0	0	0	0	1	0	0	0	0	0	0	0	0	0	0	0	0	0	0	0
Node39	516	Q	0.99944	1e-05	2e-05	1e-05	0	0	0.99944	1e-05	0	9e-05	6e-05	8e-05	3e-05	0.00018	0	0	0	4e-05	0	0	2e-05
Node39	517	F	0.99999	0	0	0	0	0	0	0	0	0	0	0	0	0	0.99999	0	0	0	0	1e-05	0
Node39	518	L	1	0	0	0	0	0	0	0	0	0	0	1	0	0	0	0	0	0	0	0	0
Node39	519	G	1	0	0	0	0	0	0	0	1	0	0	0	0	0	0	0	0	0	0	0	0
Node39	520	F	1	0	0	0	0	0	0	0	0	0	0	0	0	0	1	0	0	0	0	0	0
Node39	521	H	1	0	0	0	0	0	0	0	0	1	0	0	0	0	0	0	0	0	0	0	0
Node39	522	S	1	0	0	0	0	0	0	0	0	0	0	0	0	0	0	0	1	0	0	0	0
Node39	523	F	1	0	0	0	0	0	0	0	0	0	0	0	0	0	1	0	0	0	0	0	0
Node39	524	G	0.98712	0.01287	0	0	0	0	0	0	0.98712	0	0	0	0	0	0	0	1e-05	0	0	0	0
Node39	525	I	0.98736	0	0	0	0	0	0	0	0	0	0.98736	0.00717	0	0.0054	0	0	0	0	0	0	7e-05
Node39	526	Y	1	0	0	0	0	0	0	0	0	0	0	0	0	0	0	0	0	0	0	1	0
Node39	527	C	0.44501	0.00309	2e-05	1e-05	0	0.44501	1e-05	0	1e-05	4e-05	0.07852	0.16896	0	0.00799	0.00318	0	0.00012	0.00074	6e-05	7e-05	0.29219
Node39	528	H	1	0	0	0	0	0	0	0	0	1	0	0	0	0	0	0	0	0	0	0	0
Node39	529	N	1	0	0	1	0	0	0	0	0	0	0	0	0	0	0	0	0	0	0	0	0
Node39	530	D	1	0	0	0	1	0	0	0	0	0	0	0	0	0	0	0	0	0	0	0	0
Node39	531	T	1	0	0	0	0	0	0	0	0	0	0	0	0	0	0	0	0	1	0	0	0
Node39	532	M	0.99952	0	0	0	0	0	0	0	0	0	0	0.00048	0	0.99952	0	0	0	0	0	0	0
Node39	533	R	1	0	1	0	0	0	0	0	0	0	0	0	0	0	0	0	0	0	0	0	0
Node39	534	A	1	1	0	0	0	0	0	0	0	0	0	0	0	0	0	0	0	0	0	0	0
Node39	535	F	0.99977	0	0	0	0	0	0	0	0	0	0	0.00018	0	0	0.99977	0	0	0	0	5e-05	0
Node39	536	G	1	0	0	0	0	0	0	0	1	0	0	0	0	0	0	0	0	0	0	0	0
Node39	537	R	1	0	1	0	0	0	0	0	0	0	0	0	0	0	0	0	0	0	0	0	0
Node39	538	P	1	0	0	0	0	0	0	0	0	0	0	0	0	0	0	1	0	0	0	0	0
Node39	539	Q	1	0	0	0	0	0	1	0	0	0	0	0	0	0	0	0	0	0	0	0	0
Node39	540	D	1	0	0	0	1	0	0	0	0	0	0	0	0	0	0	0	0	0	0	0	0
Node39	541	M	1	0	0	0	0	0	0	0	0	0	0	0	0	1	0	0	0	0	0	0	0
Node39	542	F	1	0	0	0	0	0	0	0	0	0	0	0	0	0	1	0	0	0	0	0	0
Node39	543	S	1	0	0	0	0	0	0	0	0	0	0	0	0	0	0	0	1	0	0	0	0
Node39	544	D	1	0	0	0	1	0	0	0	0	0	0	0	0	0	0	0	0	0	0	0	0
Node39	545	T	0.99994	0	0	0	0	0	0	0	0	0	0	0	0	0	0	0	5e-05	0.99994	0	0	0
Node39	546	G	0.99975	0.00024	0	0	0	0	0	0	0.99975	0	0	0	0	0	0	0	1e-05	0	0	0	0
Node39	547	I	1	0	0	0	0	0	0	0	0	0	1	0	0	0	0	0	0	0	0	0	0
Node39	548	Q	0.99944	1e-05	1e-05	0	0	0	0.99944	2e-05	0	8e-05	0	0	2e-05	0	0	0.0004	1e-05	0	0	0	0
Node39	549	L	1	0	0	0	0	0	0	0	0	0	0	1	0	0	0	0	0	0	0	0	0
Node39	550	Q	1	0	0	0	0	0	1	0	0	0	0	0	0	0	0	0	0	0	0	0	0
Node39	551	P	1	0	0	0	0	0	0	0	0	0	0	0	0	0	0	1	0	0	0	0	0
Node39	552	I	0.7853	1e-05	0	0	0	0	0	0	0	0	0.7853	0.00043	0	0.00014	1e-05	0	0	2e-05	0	0	0.21411
Node39	553	F	1	0	0	0	0	0	0	0	0	0	0	0	0	0	1	0	0	0	0	0	0
Node39	554	A	1	1	0	0	0	0	0	0	0	0	0	0	0	0	0	0	0	0	0	0	0
Node39	555	Q	1	0	0	0	0	0	1	0	0	0	0	0	0	0	0	0	0	0	0	0	0
Node39	556	W	1	0	0	0	0	0	0	0	0	0	0	0	0	0	0	0	0	0	1	0	0
Node39	557	I	0.94496	0	0	0	0	0	0	0	0	0	0.94496	0.00047	0	0.00015	1e-05	0	0	2e-05	0	0	0.05439
Node39	558	Q	1	0	0	0	0	0	1	0	0	0	0	0	0	0	0	0	0	0	0	0	0
Node39	559	N	0.92338	0	1e-05	0.92338	0.00023	0	0.00012	0	2e-05	0.07597	0	0	2e-05	0	0	0	0.00019	3e-05	0	2e-05	0
Node39	560	I	0.46762	2e-05	0	0	0	1e-05	0	0	0	1e-05	0.46762	0.46107	0	0.00857	0.05324	0	0	4e-05	6e-05	0.00014	0.00921
Node39	561	H	1	0	0	0	0	0	0	0	0	1	0	0	0	0	0	0	0	0	0	0	0
Node39	562	T	0.99074	0.00541	0	3e-05	0	1e-05	2e-05	0	0	0	1e-05	0	1e-05	4e-05	0	1e-05	0.00348	0.99074	0	0	0.00024
Node39	563	M	0.71576	1e-05	0	0	0	0	1e-05	0	0	0	0.00346	0.28028	0	0.71576	0.00023	0	0	1e-05	0	0	0.00023
Node39	564	A	1	1	0	0	0	0	0	0	0	0	0	0	0	0	0	0	0	0	0	0	0
Node39	565	P	0.99451	0.00093	0	0	0	0	1e-05	0	0	1e-05	4e-05	3e-05	0	0	0	0.99451	4e-05	0.00012	0	0	0.00429
Node39	566	G	0.99999	1e-05	0	0	0	0	0	0	0.99999	0	0	0	0	0	0	0	0	0	0	0	0
Node39	567	N	0.48704	0.03162	0.00018	0.48704	0.00402	0.00023	0.00058	0.0001	0.08945	0.00189	1e-05	1e-05	0.00039	3e-05	1e-05	0.00011	0.37435	0.0099	0	2e-05	6e-05
Node39	568	S	0.7489	0.01146	3e-05	0.00124	6e-05	0.0001	0.0001	2e-05	0.00022	7e-05	1e-05	1e-05	4e-05	3e-05	0	0.0005	0.7489	0.23712	0	0	9e-05
Node39	569	A	0.97528	0.97528	2e-05	7e-05	5e-05	0.00025	0.00012	8e-05	0.00594	4e-05	2e-05	3e-05	4e-05	8e-05	1e-05	0.00022	0.01389	0.00281	0	0	0.00105
Node39	570	L	0.58929	0.07712	0.00206	0.00617	0.00116	0.00396	0.00946	0.00085	0.00442	0.00862	0.02323	0.58929	0.00119	0.04208	0.01533	0.00364	0.136	0.0508	0.00102	0.00121	0.02238
Node39	571	E	0.26138	0.13241	0.00096	0.00136	0.00115	0.0002	0.2293	0.26138	0.0008	0.00256	0.00847	0.00584	0.00319	0.00871	0.00013	0.00424	0.01215	0.10585	5e-05	0.0001	0.22116
Node39	572	A	0.92824	0.92824	0.00035	0.00048	0.00015	0.00103	0.00176	0.00026	0.00869	0.00094	0.00134	0.01841	0.00028	0.00548	0.00098	0.0008	0.01367	0.00547	0.00014	0.00013	0.0114
Node39	573	A	0.9317	0.9317	2e-05	0.01268	0.00019	9e-05	0.00024	5e-05	0.00149	0.00021	1e-05	1e-05	0.00011	7e-05	0	5e-05	0.03332	0.01959	0	0	0.00017
Node39	574	Q	0.50117	0.00246	0.00068	0.0012	0.00309	0	0.50117	0.48242	0.00038	0.00262	1e-05	6e-05	0.00284	0.00013	0	0.00026	0.00156	0.00104	1e-05	1e-05	6e-05
Node39	575	P	0.99995	2e-05	0	0	0	0	0	0	0	0	0	0	0	0	0	0.99995	2e-05	0	0	0	0
Node39	576	L	0.98989	0.00041	0.0001	3e-05	1e-05	4e-05	0.00021	2e-05	5e-05	0.00022	0.00316	0.98989	4e-05	0.00201	0.00189	0.00012	0.00012	0.00017	0.00024	9e-05	0.00119
Node39	577	G	0.99756	0.00099	6e-05	0.00025	0.00017	2e-05	4e-05	4e-05	0.99756	9e-05	0	2e-05	4e-05	2e-05	3e-05	4e-05	0.00051	4e-05	5e-05	1e-05	3e-05
Node39	578	N	0.92375	0.00205	0.00146	0.92375	0.01325	0.00023	0.00357	0.00078	0.00895	0.01616	0.00083	0.0005	0.00387	0.00067	0.00043	0.0005	0.01488	0.00655	0.00013	0.00105	0.0004
Node39	579	V	0.94193	0.00928	0.0002	0.00013	6e-05	0.00049	0.00027	0.0002	0.00033	0.00027	0.03043	0.00676	0.00021	0.00213	0.0017	0.00049	0.00032	0.0043	0.00026	0.00025	0.94193
Node39	580	F	0.98996	0.00029	2e-05	4e-05	1e-05	9e-05	2e-05	0	0.00011	0.00046	0.00091	0.00308	1e-05	0.0006	0.98996	5e-05	0.00025	0.0001	0.00104	0.00248	0.00049
Node39	581	G	0.99756	0.00099	6e-05	0.00025	0.00017	2e-05	4e-05	4e-05	0.99756	9e-05	0	2e-05	4e-05	2e-05	3e-05	4e-05	0.00051	4e-05	5e-05	1e-05	3e-05
Node39	582	G	0.99756	0.00099	6e-05	0.00025	0.00017	2e-05	4e-05	4e-05	0.99756	9e-05	0	2e-05	4e-05	2e-05	3e-05	4e-05	0.00051	4e-05	5e-05	1e-05	3e-05
Node39	583	L	0.9632	0.00148	0.00034	0.0001	3e-05	0.00015	0.00073	6e-05	0.00018	0.00079	0.01152	0.9632	0.00016	0.00745	0.00681	0.00041	0.00043	0.00064	0.00086	0.00033	0.00433
Node39	584	N	0.46108	0.00837	0.27428	0.46108	0.01937	0.00056	0.02943	0.00448	0.01672	0.06879	0.00081	0.0012	0.05329	0.00116	0.00045	0.00155	0.03904	0.01669	0.00042	0.00143	0.00086
Node39	585	N	0.91803	0.00406	0.0004	0.91803	0.00673	0.00016	0.00124	0.0003	0.03801	0.00465	0.00011	6e-05	0.00114	0.00015	4e-05	0.00017	0.0202	0.00429	2e-05	0.00012	0.00012
Node39	586	I	0.96415	9e-05	1e-05	1e-05	0	1e-05	1e-05	0	0	1e-05	0.96415	0.01836	1e-05	0.00378	0.00041	1e-05	3e-05	0.00212	1e-05	1e-05	0.01099
Node39	587	A	0.48356	0.48356	0.00157	0.00289	0.01588	0.00082	0.01715	0.30061	0.01666	0.00316	0.00411	0.00233	0.00508	0.00178	0.00054	0.04255	0.03784	0.02098	0.00019	0.00028	0.04202
Node39	588	L	0.9678	0.00182	0.00014	7e-05	1e-05	0.00018	0.00045	2e-05	8e-05	0.0004	0.00939	0.9678	6e-05	0.00865	0.00448	0.00019	0.00085	0.00101	0.00028	0.00016	0.00398
Node39	589	G	0.51845	0.07853	0.00097	0.02284	0.00558	0.00085	0.00163	0.00081	0.51845	0.00265	0.0001	0.00024	0.00101	0.00027	0.00023	0.00133	0.35115	0.01241	0.00015	0.00015	0.00066
Node39	590	G	0.99481	0.00265	3e-05	0.00024	0.00015	1e-05	3e-05	2e-05	0.99481	5e-05	0	0	2e-05	0	0	0.00065	0.00127	4e-05	1e-05	0	1e-05
Node39	591	L	0.87282	0.00174	0.00034	8e-05	1e-05	0.00033	0.00065	3e-05	0.00015	0.00121	0.03274	0.87282	9e-05	0.02002	0.03508	0.00021	0.00043	0.00081	0.02029	0.00194	0.01102
Node39	592	G	0.98294	0.01323	4e-05	0.00031	0.00014	5e-05	5e-05	4e-05	0.98294	6e-05	1e-05	2e-05	3e-05	2e-05	1e-05	0.00036	0.0024	0.00012	2e-05	0	0.00016
Node39	593	T	0.61001	0.09065	0.00172	0.02174	0.00379	0.00119	0.00286	0.00127	0.10433	0.00297	0.0008	0.00062	0.00266	0.00227	0.00034	0.00164	0.14544	0.61001	0.00034	0.00017	0.00519
Node39	594	T	0.99995	1e-05	0	0	0	0	0	0	0	0	0	0	0	0	0	0	3e-05	0.99995	0	0	0
Node39	595	A	0.99997	0.99997	0	0	0	0	0	0	0	0	0	0	0	0	0	0	1e-05	0	0	0	0
Node39	596	P	1	0	0	0	0	0	0	0	0	0	0	0	0	0	0	1	0	0	0	0	0
Node39	597	G	0.78525	0.00612	0.00033	0.18446	0.0055	8e-05	0.00055	0.00018	0.78525	0.00252	1e-05	2e-05	0.00061	6e-05	3e-05	7e-05	0.01345	0.00066	3e-05	4e-05	4e-05
Node39	598	L	0.75984	0.19613	0.00014	3e-05	1e-05	0.00035	0.00066	6e-05	0.00033	0.00027	0.00253	0.75984	8e-05	0.00733	0.00163	0.00045	0.00177	0.00126	0.00015	7e-05	0.02692
Node39	599	S	0.53961	0.07636	0.00255	0.00622	0.0006	0.00424	0.0074	0.00047	0.00411	0.00759	0.02518	0.15882	0.0014	0.02718	0.01799	0.00466	0.53961	0.09392	0.00187	0.00185	0.01798
Node39	600	E	0.99784	0.00012	1e-05	2e-05	0.00122	0	0.00057	0.99784	2e-05	2e-05	0	0	0.00011	0	0	1e-05	3e-05	3e-05	0	0	1e-05
Node39	601	P	0.99932	0.00027	1e-05	0	2e-05	0	3e-05	1e-05	1e-05	3e-05	0	1e-05	1e-05	0	0	0.99932	0.00021	4e-05	0	0	1e-05
Node39	602	V	0.99935	0.00034	0	0	0	0	0	0	0	0	0.00031	0	0	0	0	0	0	1e-05	0	0	0.99935
Node39	603	S	1	0	0	0	0	0	0	0	0	0	0	0	0	0	0	0	1	0	0	0	0
Node39	604	Y	0.99973	0	0	0	0	0	0	0	0	5e-05	0	0	0	0	0.00021	0	0	0	1e-05	0.99973	0
Node39	605	A	0.99993	0.99993	0	0	0	0	0	0	1e-05	0	0	0	0	0	0	0	5e-05	0	0	0	1e-05
Node39	606	F	1	0	0	0	0	0	0	0	0	0	0	0	0	0	1	0	0	0	0	0	0
Node39	607	G	1	0	0	0	0	0	0	0	1	0	0	0	0	0	0	0	0	0	0	0	0
Node39	608	G	0.99928	0.0004	1e-05	7e-05	3e-05	0	0	0	0.99928	1e-05	0	0	0	0	0	0	0.00018	0	0	0	0
Node39	609	G	1	0	0	0	0	0	0	0	1	0	0	0	0	0	0	0	0	0	0	0	0
Node39	610	G	0.98123	0.00351	1e-05	0.00152	0.00408	2e-05	2e-05	5e-05	0.98123	4e-05	0	0	1e-05	0	0	1e-05	0.00944	5e-05	0	0	0
Node39	611	V	0.98788	0.00023	0	0	0	1e-05	0	0	0	0	0.01152	0.00019	0	7e-05	1e-05	0	0	0.0001	0	0	0.98788
Node39	612	V	0.95845	9e-05	0	0	0	1e-05	0	0	0	0	0.01629	0.02475	0	0.00034	4e-05	0	0	4e-05	0	0	0.95845
Node39	613	A	0.99999	0.99999	0	0	0	0	0	0	0	0	0	0	0	0	0	0	1e-05	0	0	0	0
Node39	614	L	0.17868	0.08004	0.0134	0.01814	0.01252	0.00568	0.01864	0.00801	0.03656	0.02758	0.16572	0.17868	0.01369	0.04764	0.0658	0.01927	0.04619	0.08232	0.01897	0.01639	0.12476
Node39	615	P	0.44811	0.16623	0.01186	0.01566	0.01773	0.00355	0.01822	0.01061	0.05481	0.02466	0.01996	0.02922	0.01261	0.00958	0.01416	0.44811	0.06228	0.03831	0.00642	0.00594	0.03007
Node39	616	A	0.17308	0.17308	0.02034	0.04006	0.03361	0.0079	0.02734	0.01636	0.13602	0.03992	0.04127	0.04933	0.02196	0.01924	0.0277	0.03744	0.12525	0.10707	0.01262	0.01172	0.05176
Node39	617	T	0.28582	0.2417	0.01161	0.02531	0.01615	0.00567	0.01831	0.0098	0.05751	0.02225	0.03405	0.03301	0.01453	0.01736	0.01545	0.02253	0.10526	0.28582	0.00612	0.00614	0.05142
Node39	618	V	0.29786	0.25484	0.00659	0.00909	0.00744	0.00578	0.01042	0.00632	0.04309	0.01204	0.11011	0.0677	0.0071	0.02176	0.0241	0.01569	0.04326	0.04457	0.00642	0.00583	0.29786
Node39	619	A	0.19495	0.19495	0.01814	0.03196	0.02573	0.00693	0.02508	0.0146	0.08426	0.0344	0.04852	0.05465	0.0207	0.02186	0.02819	0.03273	0.09667	0.17754	0.01193	0.01106	0.0601
Node39	620	L	0.29555	0.05306	0.01044	0.01064	0.00722	0.00436	0.01468	0.00518	0.02284	0.02299	0.19123	0.29555	0.00919	0.05153	0.07953	0.01383	0.02391	0.03347	0.02172	0.01741	0.11122
Node39	621	Q	0.29638	0.06689	0.04513	0.03831	0.03095	0.00304	0.29638	0.03672	0.04883	0.10013	0.02531	0.04812	0.04615	0.01961	0.02429	0.02606	0.04834	0.03999	0.01358	0.01623	0.02593
Node39	622	A	0.70697	0.70697	0.0058	0.00863	0.00841	0.00384	0.00964	0.00646	0.05333	0.01045	0.01438	0.01827	0.00635	0.0082	0.00905	0.01551	0.04895	0.02833	0.00379	0.00331	0.03033
Node39	623	N	0.27637	0.06471	0.02438	0.27637	0.08297	0.00398	0.03546	0.01874	0.09302	0.09048	0.02014	0.02779	0.03204	0.01126	0.02119	0.01958	0.07785	0.05229	0.01005	0.01642	0.02128
Node39	624	Q	0.29673	0.06686	0.04512	0.0383	0.03094	0.00303	0.29673	0.03673	0.04879	0.10013	0.02528	0.04808	0.04613	0.0196	0.02427	0.02604	0.04832	0.03997	0.01357	0.01622	0.0259
Node39	625	V	0.68149	0.04438	0.003	0.00343	0.00235	0.00282	0.0042	0.00224	0.00938	0.00558	0.10279	0.05398	0.00308	0.01557	0.01821	0.00567	0.01055	0.02317	0.00427	0.00385	0.68149
Node39	626	A	0.26071	0.26071	0.01053	0.0136	0.01132	0.00619	0.01708	0.00843	0.05967	0.02086	0.07332	0.20447	0.01035	0.0371	0.0455	0.02199	0.05605	0.04345	0.01281	0.0105	0.07606
Node39	627	G	0.44655	0.23246	0.0103	0.02383	0.02176	0.00466	0.01323	0.00934	0.44655	0.01895	0.01438	0.01893	0.01014	0.00845	0.01126	0.01799	0.06754	0.03204	0.00716	0.00466	0.02638
Node39	628	E	0.22785	0.07124	0.01899	0.02353	0.05764	0.00312	0.05708	0.22785	0.04261	0.03874	0.05347	0.14844	0.02722	0.02834	0.03611	0.02123	0.03811	0.03527	0.01266	0.01152	0.04685
Node39	629	V	0.99487	0	0	0	0	0	0	0	0	0	0.00512	0	0	0	0	0	0	0	0	0	0.99487
Node39	630	G	0.99995	3e-05	0	0	0	0	0	0	0.99995	0	0	0	0	0	0	0	1e-05	0	0	0	0
Node39	631	G	0.99762	8e-05	0	0.00016	0.00202	0	0	1e-05	0.99762	0	0	0	0	0	0	0	0.0001	0	0	0	0
Node39	632	K	1	0	0	0	0	0	0	0	0	0	0	0	1	0	0	0	0	0	0	0	0
Node39	633	V	0.99995	0	0	0	0	0	0	0	0	0	5e-05	0	0	0	0	0	0	0	0	0	0.99995
Node39	634	A	1	1	0	0	0	0	0	0	0	0	0	0	0	0	0	0	0	0	0	0	0
Node39	635	M	1	0	0	0	0	0	0	0	0	0	0	0	0	1	0	0	0	0	0	0	0
Node39	636	M	1	0	0	0	0	0	0	0	0	0	0	0	0	1	0	0	0	0	0	0	0
Node39	637	P	1	0	0	0	0	0	0	0	0	0	0	0	0	0	0	1	0	0	0	0	0
Node39	638	I	0.99995	0	0	0	0	0	0	0	0	0	0.99995	0	0	0	0	0	0	0	0	0	4e-05
Node39	639	T	0.72313	0.08085	0.00055	0.00139	0.0002	7e-05	0.03228	0.00105	0.00047	0.00178	0.00012	0.00023	0.00119	0.00097	2e-05	0.10879	0.04569	0.72313	1e-05	2e-05	0.0012
Node39	640	L	1	0	0	0	0	0	0	0	0	0	0	1	0	0	0	0	0	0	0	0	0
Node39	641	G	1	0	0	0	0	0	0	0	1	0	0	0	0	0	0	0	0	0	0	0	0
Node39	642	T	1	0	0	0	0	0	0	0	0	0	0	0	0	0	0	0	0	1	0	0	0
Node39	643	A	1	1	0	0	0	0	0	0	0	0	0	0	0	0	0	0	0	0	0	0	0
Node39	644	D	1	0	0	0	1	0	0	0	0	0	0	0	0	0	0	0	0	0	0	0	0
Node39	645	F	1	0	0	0	0	0	0	0	0	0	0	0	0	0	1	0	0	0	0	0	0
Node39	646	L	0.97404	0	0	0	0	0	0	0	0	0	0.00048	0.97404	0	0.02534	8e-05	0	0	0	0	0	4e-05
Node39	647	I	0.98197	0	0	0	0	0	0	0	0	0	0.98197	4e-05	0	1e-05	0	0	0	0	0	0	0.01798
Node39	648	H	1	0	0	0	0	0	0	0	0	1	0	0	0	0	0	0	0	0	0	0	0
Node39	649	H	1	0	0	0	0	0	0	0	0	1	0	0	0	0	0	0	0	0	0	0	0
Node39	650	I	1	0	0	0	0	0	0	0	0	0	1	0	0	0	0	0	0	0	0	0	0
Node39	651	H	1	0	0	0	0	0	0	0	0	1	0	0	0	0	0	0	0	0	0	0	0
Node39	652	A	1	1	0	0	0	0	0	0	0	0	0	0	0	0	0	0	0	0	0	0	0
Node39	653	F	1	0	0	0	0	0	0	0	0	0	0	0	0	0	1	0	0	0	0	0	0
Node39	654	T	1	0	0	0	0	0	0	0	0	0	0	0	0	0	0	0	0	1	0	0	0
Node39	655	I	1	0	0	0	0	0	0	0	0	0	1	0	0	0	0	0	0	0	0	0	0
Node39	656	H	1	0	0	0	0	0	0	0	0	1	0	0	0	0	0	0	0	0	0	0	0
Node39	657	V	1	0	0	0	0	0	0	0	0	0	0	0	0	0	0	0	0	0	0	0	1
Node39	658	T	1	0	0	0	0	0	0	0	0	0	0	0	0	0	0	0	0	1	0	0	0
Node39	659	V	0.9999	5e-05	0	0	0	0	0	0	0	0	5e-05	0	0	0	0	0	0	0	0	0	0.9999
Node39	660	L	1	0	0	0	0	0	0	0	0	0	0	1	0	0	0	0	0	0	0	0	0
Node39	661	I	0.95448	0	0	0	0	0	0	0	0	0	0.95448	0	0	0	0	0	0	0	0	0	0.04551
Node39	662	L	1	0	0	0	0	0	0	0	0	0	0	1	0	0	0	0	0	0	0	0	0
Node39	663	L	1	0	0	0	0	0	0	0	0	0	0	1	0	0	0	0	0	0	0	0	0
Node39	664	K	1	0	0	0	0	0	0	0	0	0	0	0	1	0	0	0	0	0	0	0	0
Node39	665	G	1	0	0	0	0	0	0	0	1	0	0	0	0	0	0	0	0	0	0	0	0
Node39	666	V	1	0	0	0	0	0	0	0	0	0	0	0	0	0	0	0	0	0	0	0	1
Node39	667	L	1	0	0	0	0	0	0	0	0	0	0	1	0	0	0	0	0	0	0	0	0
Node39	668	Y	0.9997	0	0	0	0	0	0	0	0	3e-05	0	0	0	0	0.00027	0	0	0	0	0.9997	0
Node39	669	A	0.99316	0.99316	0	0	0	0	0	0	2e-05	0	0	0	0	0	0	0	0.00675	5e-05	0	0	0
Node39	670	R	1	0	1	0	0	0	0	0	0	0	0	0	0	0	0	0	0	0	0	0	0
Node39	671	S	0.98975	7e-05	0	0.00971	3e-05	0	1e-05	0	4e-05	2e-05	0	0	0	0	0	0	0.98975	0.00036	0	0	0
Node39	672	S	1	0	0	0	0	0	0	0	0	0	0	0	0	0	0	0	1	0	0	0	0
Node39	673	R	1	0	1	0	0	0	0	0	0	0	0	0	0	0	0	0	0	0	0	0	0
Node39	674	L	1	0	0	0	0	0	0	0	0	0	0	1	0	0	0	0	0	0	0	0	0
Node39	675	I	0.99902	0	0	0	0	0	0	0	0	0	0.99902	9e-05	0	3e-05	0	0	0	0	0	0	0.00085
Node39	676	P	1	0	0	0	0	0	0	0	0	0	0	0	0	0	0	1	0	0	0	0	0
Node39	677	D	1	0	0	0	1	0	0	0	0	0	0	0	0	0	0	0	0	0	0	0	0
Node39	678	K	1	0	0	0	0	0	0	0	0	0	0	0	1	0	0	0	0	0	0	0	0
Node39	679	A	0.63681	0.63681	1e-05	0.00021	4e-05	8e-05	3e-05	1e-05	0.08779	2e-05	0	0	1e-05	1e-05	0	5e-05	0.27413	0.00076	0	0	3e-05
Node39	680	E	0.99956	0	0	0	0.00028	0	0.00015	0.99956	0	0	0	0	0	0	0	0	0	0	0	0	0
Node39	681	L	1	0	0	0	0	0	0	0	0	0	0	1	0	0	0	0	0	0	0	0	0
Node39	682	G	1	0	0	0	0	0	0	0	1	0	0	0	0	0	0	0	0	0	0	0	0
Node39	683	F	1	0	0	0	0	0	0	0	0	0	0	0	0	0	1	0	0	0	0	0	0
Node39	684	R	1	0	1	0	0	0	0	0	0	0	0	0	0	0	0	0	0	0	0	0	0
Node39	685	F	1	0	0	0	0	0	0	0	0	0	0	0	0	0	1	0	0	0	0	0	0
Node39	686	P	1	0	0	0	0	0	0	0	0	0	0	0	0	0	0	1	0	0	0	0	0
Node39	687	C	1	0	0	0	0	1	0	0	0	0	0	0	0	0	0	0	0	0	0	0	0
Node39	688	D	1	0	0	0	1	0	0	0	0	0	0	0	0	0	0	0	0	0	0	0	0
Node39	689	G	1	0	0	0	0	0	0	0	1	0	0	0	0	0	0	0	0	0	0	0	0
Node39	690	P	1	0	0	0	0	0	0	0	0	0	0	0	0	0	0	1	0	0	0	0	0
Node39	691	G	1	0	0	0	0	0	0	0	1	0	0	0	0	0	0	0	0	0	0	0	0
Node39	692	R	1	0	1	0	0	0	0	0	0	0	0	0	0	0	0	0	0	0	0	0	0
Node39	693	G	1	0	0	0	0	0	0	0	1	0	0	0	0	0	0	0	0	0	0	0	0
Node39	694	G	1	0	0	0	0	0	0	0	1	0	0	0	0	0	0	0	0	0	0	0	0
Node39	695	T	1	0	0	0	0	0	0	0	0	0	0	0	0	0	0	0	0	1	0	0	0
Node39	696	C	1	0	0	0	0	1	0	0	0	0	0	0	0	0	0	0	0	0	0	0	0
Node39	697	Q	1	0	0	0	0	0	1	0	0	0	0	0	0	0	0	0	0	0	0	0	0
Node39	698	V	1	0	0	0	0	0	0	0	0	0	0	0	0	0	0	0	0	0	0	0	1
Node39	699	S	1	0	0	0	0	0	0	0	0	0	0	0	0	0	0	0	1	0	0	0	0
Node39	700	A	0.98588	0.98588	0	0	0	1e-05	1e-05	0	0.01292	0	0	0	0	0	0	1e-05	0.00109	3e-05	0	0	2e-05
Node39	701	W	1	0	0	0	0	0	0	0	0	0	0	0	0	0	0	0	0	0	1	0	0
Node39	702	D	1	0	0	0	1	0	0	0	0	0	0	0	0	0	0	0	0	0	0	0	0
Node39	703	H	1	0	0	0	0	0	0	0	0	1	0	0	0	0	0	0	0	0	0	0	0
Node39	704	V	1	0	0	0	0	0	0	0	0	0	0	0	0	0	0	0	0	0	0	0	1
Node39	705	F	1	0	0	0	0	0	0	0	0	0	0	0	0	0	1	0	0	0	0	0	0
Node39	706	L	1	0	0	0	0	0	0	0	0	0	0	1	0	0	0	0	0	0	0	0	0
Node39	707	G	1	0	0	0	0	0	0	0	1	0	0	0	0	0	0	0	0	0	0	0	0
Node39	708	L	1	0	0	0	0	0	0	0	0	0	0	1	0	0	0	0	0	0	0	0	0
Node39	709	F	1	0	0	0	0	0	0	0	0	0	0	0	0	0	1	0	0	0	0	0	0
Node39	710	W	1	0	0	0	0	0	0	0	0	0	0	0	0	0	0	0	0	0	1	0	0
Node39	711	M	1	0	0	0	0	0	0	0	0	0	0	0	0	1	0	0	0	0	0	0	0
Node39	712	Y	1	0	0	0	0	0	0	0	0	0	0	0	0	0	0	0	0	0	0	1	0
Node39	713	N	1	0	0	1	0	0	0	0	0	0	0	0	0	0	0	0	0	0	0	0	0
Node39	714	S	0.98828	0.00024	0	6e-05	0	0	0	0	0	0	0	0	0	0	0	0	0.98828	0.01139	0	0	0
Node39	715	L	0.97961	0	0	0	0	0	0	0	0	0	0.01788	0.97961	0	0.00159	0.00021	0	0	0	0	0	0.0007
Node39	716	S	1	0	0	0	0	0	0	0	0	0	0	0	0	0	0	0	1	0	0	0	0
Node39	717	I	0.98723	0	0	0	0	0	0	0	0	0	0.98723	0.00096	0	0.01045	2e-05	0	0	1e-05	0	0	0.00134
Node39	718	V	0.99996	0	0	0	0	0	0	0	0	0	4e-05	0	0	0	0	0	0	0	0	0	0.99996
Node39	719	I	0.99999	0	0	0	0	0	0	0	0	0	0.99999	0	0	0	0	0	0	0	0	0	1e-05
Node39	720	F	1	0	0	0	0	0	0	0	0	0	0	0	0	0	1	0	0	0	0	0	0
Node39	721	H	1	0	0	0	0	0	0	0	0	1	0	0	0	0	0	0	0	0	0	0	0
Node39	722	F	1	0	0	0	0	0	0	0	0	0	0	0	0	0	1	0	0	0	0	0	0
Node39	723	F	0.99989	0	0	0	0	0	0	0	0	0	0	0	0	0	0.99989	0	0.0001	0	0	1e-05	0
Node39	724	W	1	0	0	0	0	0	0	0	0	0	0	0	0	0	0	0	0	0	1	0	0
Node39	725	K	1	0	0	0	0	0	0	0	0	0	0	0	1	0	0	0	0	0	0	0	0
Node39	726	M	1	0	0	0	0	0	0	0	0	0	0	0	0	1	0	0	0	0	0	0	0
Node39	727	Q	1	0	0	0	0	0	1	0	0	0	0	0	0	0	0	0	0	0	0	0	0
Node39	728	S	1	0	0	0	0	0	0	0	0	0	0	0	0	0	0	0	1	0	0	0	0
Node39	729	D	1	0	0	0	1	0	0	0	0	0	0	0	0	0	0	0	0	0	0	0	0
Node39	730	V	0.99999	0	0	0	0	0	0	0	0	0	1e-05	0	0	0	0	0	0	0	0	0	0.99999
Node39	731	W	1	0	0	0	0	0	0	0	0	0	0	0	0	0	0	0	0	0	1	0	0
Node39	732	G	1	0	0	0	0	0	0	0	1	0	0	0	0	0	0	0	0	0	0	0	0
Node39	733	T	0.99999	0	0	0	0	0	0	0	0	0	0	0	0	0	0	0	1e-05	0.99999	0	0	0
Node39	734	V	0.99999	0	0	0	0	0	0	0	0	0	1e-05	0	0	0	0	0	0	0	0	0	0.99999
Node39	735	D	0.52573	0.0399	0.00011	0.07463	0.52573	7e-05	0.00057	0.00278	0.18371	0.0014	0	0	0.00021	1e-05	1e-05	0.00044	0.16748	0.00288	1e-05	1e-05	4e-05
Node39	736	A	0.96253	0.96253	2e-05	2e-05	3e-05	6e-05	0.00015	8e-05	0.00086	4e-05	1e-05	4e-05	3e-05	4e-05	1e-05	0.0248	0.00938	0.00117	0	0	0.00074
Node39	737	D	0.99995	0	0	3e-05	0.99995	0	0	2e-05	0	0	0	0	0	0	0	0	0	0	0	0	0
Node39	738	G	1	0	0	0	0	0	0	0	1	0	0	0	0	0	0	0	0	0	0	0	0
Node39	739	T	0.99825	0.00014	0	4e-05	0	0	1e-05	0	0	0	1e-05	0	1e-05	2e-05	0	0	0.00145	0.99825	0	0	7e-05
Node39	740	A	0.48601	0.48601	0.01156	0.01636	0.01522	0.00656	0.01754	0.01155	0.0923	0.01913	0.0258	0.03153	0.01559	0.01393	0.01554	0.02693	0.08231	0.04979	0.00651	0.0058	0.05002
Node39	741	V	0.85011	0.02302	0.00086	0.00083	0.00047	0.00134	0.00124	0.00073	0.00227	0.00141	0.06233	0.02271	0.00091	0.00681	0.00647	0.00186	0.00294	0.01139	0.00118	0.00112	0.85011
Node39	742	E	0.20124	0.10585	0.0207	0.04797	0.09608	0.0043	0.0495	0.20124	0.07917	0.04517	0.01963	0.02683	0.03083	0.01123	0.01598	0.02849	0.11462	0.05886	0.00811	0.00934	0.02613
Node39	743	H	0.85911	0.00749	0.01033	0.01949	0.00676	0.00072	0.01987	0.00218	0.00685	0.85911	0.00242	0.00686	0.00429	0.00235	0.00897	0.00387	0.0095	0.00582	0.00408	0.01671	0.00233
Node39	744	I	0.49961	0.02933	0.00391	0.00449	0.00203	0.00232	0.00541	0.00185	0.00697	0.00805	0.49961	0.15346	0.00384	0.0382	0.04024	0.00515	0.01002	0.02447	0.00712	0.00674	0.14681
Node39	745	V	0.3538	0.04684	0.00341	0.00393	0.00203	0.00312	0.00477	0.00219	0.00827	0.00645	0.34382	0.10309	0.00353	0.02901	0.02939	0.00575	0.0112	0.02905	0.00527	0.00509	0.3538
Node39	746	P	0.29467	0.11029	0.01324	0.02388	0.02551	0.00364	0.01759	0.01115	0.26078	0.02669	0.01641	0.02439	0.01331	0.00843	0.01362	0.29467	0.06478	0.03428	0.00784	0.00614	0.02337
Node39	747	S	0.28855	0.078	0.01239	0.27114	0.04428	0.00404	0.02014	0.0086	0.06469	0.04975	0.00935	0.01252	0.01665	0.00646	0.00989	0.01567	0.28855	0.06369	0.00432	0.00744	0.01243
Node39	748	T	0.52371	0.08045	0.0097	0.0254	0.01223	0.00386	0.0155	0.00697	0.02505	0.01891	0.03658	0.02862	0.01372	0.01779	0.01207	0.01478	0.09408	0.52371	0.00449	0.00488	0.05121
Node39	749	D	0.87129	0.0106	0.00184	0.027	0.87129	0.00031	0.00499	0.01856	0.01845	0.01159	0.00102	0.0015	0.00292	0.00073	0.00114	0.00414	0.014	0.00632	0.00065	0.00135	0.0016
Node39	750	V	0.49081	0.06907	0.00434	0.00493	0.0031	0.00443	0.00622	0.00324	0.01319	0.00817	0.16819	0.08981	0.00449	0.02575	0.03079	0.00828	0.01611	0.03643	0.00654	0.00612	0.49081
Node39	751	L	0.5665	0.0285	0.00606	0.00459	0.00241	0.00256	0.0103	0.0022	0.00879	0.01391	0.10054	0.5665	0.00451	0.05841	0.06932	0.00731	0.01147	0.01678	0.01474	0.01069	0.0604
Node39	752	L	0.56144	0.02889	0.00606	0.00463	0.00247	0.00261	0.01008	0.00222	0.00894	0.01396	0.10724	0.56144	0.00447	0.05168	0.06971	0.00748	0.0116	0.01695	0.01481	0.01084	0.06393
Node39	753	G	0.49321	0.13661	0.00936	0.03574	0.02481	0.00426	0.01171	0.00765	0.49321	0.01864	0.00751	0.0101	0.00936	0.00542	0.00678	0.01388	0.13787	0.04446	0.0047	0.00329	0.01464
Node39	754	G	0.22321	0.10315	0.02179	0.1452	0.06862	0.00496	0.03033	0.01791	0.22321	0.06775	0.02066	0.02792	0.02636	0.01146	0.01977	0.02276	0.08625	0.05301	0.01046	0.01312	0.02532
Node39	755	V	0.76773	1e-05	0	0	0	0	0	0	0	0	0.23211	0.0001	0	3e-05	0	0	0	2e-05	0	0	0.76773
Node39	756	N	0.70348	0.00011	1e-05	0.70348	0.00027	0	4e-05	0	0.00011	0.00023	0	0	3e-05	0	0	0	0.29148	0.00424	0	0	0
Node39	757	H	1	0	0	0	0	0	0	0	0	1	0	0	0	0	0	0	0	0	0	0	0
Node39	758	I	0.99964	0	0	0	0	0	0	0	0	0	0.99964	3e-05	0	1e-05	0	0	0	0	0	0	0.00032
Node39	759	T	1	0	0	0	0	0	0	0	0	0	0	0	0	0	0	0	0	1	0	0	0
Node39	760	A	0.96196	0.96196	0	2e-05	1e-05	7e-05	2e-05	2e-05	0.0335	1e-05	0	1e-05	1e-05	2e-05	0	4e-05	0.00372	0.00029	0	0	0.0003
Node39	761	G	1	0	0	0	0	0	0	0	1	0	0	0	0	0	0	0	0	0	0	0	0
Node39	762	N	1	0	0	1	0	0	0	0	0	0	0	0	0	0	0	0	0	0	0	0	0
Node39	763	F	1	0	0	0	0	0	0	0	0	0	0	0	0	0	1	0	0	0	0	0	0
Node39	764	A	1	1	0	0	0	0	0	0	0	0	0	0	0	0	0	0	0	0	0	0	0
Node39	765	Q	0.83044	0.00189	0.00024	0.00129	3e-05	1e-05	0.83044	0.00026	2e-05	0.00127	0	1e-05	0.00044	0.00022	0	5e-05	0.04793	0.11588	0	0	2e-05
Node39	766	S	1	0	0	0	0	0	0	0	0	0	0	0	0	0	0	0	1	0	0	0	0
Node39	767	S	0.99595	0.00399	0	0	0	0	0	0	1e-05	0	0	0	0	0	0	0	0.99595	5e-05	0	0	0
Node39	768	I	0.99963	0	0	0	0	0	0	0	0	0	0.99963	3e-05	0	1e-05	0	0	0	0	0	0	0.00032
Node39	769	T	1	0	0	0	0	0	0	0	0	0	0	0	0	0	0	0	0	1	0	0	0
Node39	770	I	0.99939	0	0	0.00056	0	0	0	0	0	0	0.99939	1e-05	0	1e-05	0	0	0	1e-05	0	0	3e-05
Node39	771	N	1	0	0	1	0	0	0	0	0	0	0	0	0	0	0	0	0	0	0	0	0
Node39	772	G	1	0	0	0	0	0	0	0	1	0	0	0	0	0	0	0	0	0	0	0	0
Node39	773	W	1	0	0	0	0	0	0	0	0	0	0	0	0	0	0	0	0	0	1	0	0
Node39	774	L	1	0	0	0	0	0	0	0	0	0	0	1	0	0	0	0	0	0	0	0	0
Node39	775	R	1	0	1	0	0	0	0	0	0	0	0	0	0	0	0	0	0	0	0	0	0
Node39	776	D	1	0	0	0	1	0	0	0	0	0	0	0	0	0	0	0	0	0	0	0	0
Node39	777	F	1	0	0	0	0	0	0	0	0	0	0	0	0	0	1	0	0	0	0	0	0
Node39	778	L	1	0	0	0	0	0	0	0	0	0	0	1	0	0	0	0	0	0	0	0	0
Node39	779	W	1	0	0	0	0	0	0	0	0	0	0	0	0	0	0	0	0	0	1	0	0
Node39	780	A	1	1	0	0	0	0	0	0	0	0	0	0	0	0	0	0	0	0	0	0	0
Node39	781	Q	1	0	0	0	0	0	1	0	0	0	0	0	0	0	0	0	0	0	0	0	0
Node39	782	A	0.99993	0.99993	0	0	0	0	0	0	0	0	0	0	0	0	0	0	6e-05	0	0	0	0
Node39	783	S	0.99419	0.0022	0	5e-05	0	1e-05	0	0	3e-05	0	0	0	0	0	0	0	0.99419	0.0035	0	0	0
Node39	784	Q	1	0	0	0	0	0	1	0	0	0	0	0	0	0	0	0	0	0	0	0	0
Node39	785	V	1	0	0	0	0	0	0	0	0	0	0	0	0	0	0	0	0	0	0	0	1
Node39	786	I	0.99999	0	0	0	0	0	0	0	0	0	0.99999	0	0	0	0	0	0	0	0	0	0
Node39	787	T	0.99898	2e-05	0	0.00022	0	0	0	0	0	0	0	0	0	0	0	0	0.00077	0.99898	0	0	1e-05
Node39	788	S	1	0	0	0	0	0	0	0	0	0	0	0	0	0	0	0	1	0	0	0	0
Node39	789	Y	1	0	0	0	0	0	0	0	0	0	0	0	0	0	0	0	0	0	0	1	0
Node39	790	N	0.83123	0	0	0.83123	2e-05	0	0	0	0.16868	1e-05	0	0	0	0	0	0	6e-05	0	0	0	0
Node39	791	S	0.99999	0	0	0	0	0	0	0	0	0	0	0	0	0	0	0	0.99999	1e-05	0	0	0
Node39	792	A	0.99992	0.99992	0	0	0	0	0	0	1e-05	0	0	0	0	0	0	0	5e-05	0	0	0	1e-05
Node39	793	L	0.99999	0	0	0	0	0	0	0	0	0	0	0.99999	0	1e-05	0	0	0	0	0	0	0
Node39	794	S	1	0	0	0	0	0	0	0	0	0	0	0	0	0	0	0	1	0	0	0	0
Node39	795	A	1	1	0	0	0	0	0	0	0	0	0	0	0	0	0	0	0	0	0	0	0
Node39	796	Y	1	0	0	0	0	0	0	0	0	0	0	0	0	0	0	0	0	0	0	1	0
Node39	797	G	1	0	0	0	0	0	0	0	1	0	0	0	0	0	0	0	0	0	0	0	0
Node39	798	L	0.99022	0	0	0	0	0	0	0	0	0	0.0095	0.99022	0	0.00018	2e-05	0	0	0	0	0	8e-05
Node39	799	M	0.99982	0	0	0	0	0	0	0	0	0	3e-05	0.00014	0	0.99982	0	0	0	0	0	0	0
Node39	800	F	1	0	0	0	0	0	0	0	0	0	0	0	0	0	1	0	0	0	0	0	0
Node39	801	L	1	0	0	0	0	0	0	0	0	0	0	1	0	0	0	0	0	0	0	0	0
Node39	802	A	0.99858	0.99858	0	0	0	1e-05	0	0	0.00095	0	0	0	0	0	0	0	0.00038	3e-05	0	0	4e-05
Node39	803	G	1	0	0	0	0	0	0	0	1	0	0	0	0	0	0	0	0	0	0	0	0
Node39	804	H	1	0	0	0	0	0	0	0	0	1	0	0	0	0	0	0	0	0	0	0	0
Node39	805	F	1	0	0	0	0	0	0	0	0	0	0	0	0	0	1	0	0	0	0	0	0
Node39	806	V	0.99465	3e-05	0	0	0	0	0	0	0	0	0.00527	3e-05	0	1e-05	0	0	0	1e-05	0	0	0.99465
Node39	807	F	0.99999	0	0	0	0	0	0	0	0	0	0	0	0	0	0.99999	0	0	0	0	1e-05	0
Node39	808	A	0.75944	0.75944	0	0	0	0	0	0	0.24056	0	0	0	0	0	0	0	1e-05	0	0	0	0
Node39	809	F	1	0	0	0	0	0	0	0	0	0	0	0	0	0	1	0	0	0	0	0	0
Node39	810	S	1	0	0	0	0	0	0	0	0	0	0	0	0	0	0	0	1	0	0	0	0
Node39	811	L	1	0	0	0	0	0	0	0	0	0	0	1	0	0	0	0	0	0	0	0	0
Node39	812	M	1	0	0	0	0	0	0	0	0	0	0	0	0	1	0	0	0	0	0	0	0
Node39	813	F	1	0	0	0	0	0	0	0	0	0	0	0	0	0	1	0	0	0	0	0	0
Node39	814	L	1	0	0	0	0	0	0	0	0	0	0	1	0	0	0	0	0	0	0	0	0
Node39	815	F	1	0	0	0	0	0	0	0	0	0	0	0	0	0	1	0	0	0	0	0	0
Node39	816	S	1	0	0	0	0	0	0	0	0	0	0	0	0	0	0	0	1	0	0	0	0
Node39	817	G	1	0	0	0	0	0	0	0	1	0	0	0	0	0	0	0	0	0	0	0	0
Node39	818	R	1	0	1	0	0	0	0	0	0	0	0	0	0	0	0	0	0	0	0	0	0
Node39	819	G	1	0	0	0	0	0	0	0	1	0	0	0	0	0	0	0	0	0	0	0	0
Node39	820	Y	1	0	0	0	0	0	0	0	0	0	0	0	0	0	0	0	0	0	0	1	0
Node39	821	W	1	0	0	0	0	0	0	0	0	0	0	0	0	0	0	0	0	0	1	0	0
Node39	822	Q	1	0	0	0	0	0	1	0	0	0	0	0	0	0	0	0	0	0	0	0	0
Node39	823	E	1	0	0	0	0	0	0	1	0	0	0	0	0	0	0	0	0	0	0	0	0
Node39	824	L	1	0	0	0	0	0	0	0	0	0	0	1	0	0	0	0	0	0	0	0	0
Node39	825	I	1	0	0	0	0	0	0	0	0	0	1	0	0	0	0	0	0	0	0	0	0
Node39	826	E	1	0	0	0	0	0	0	1	0	0	0	0	0	0	0	0	0	0	0	0	0
Node39	827	S	1	0	0	0	0	0	0	0	0	0	0	0	0	0	0	0	1	0	0	0	0
Node39	828	I	1	0	0	0	0	0	0	0	0	0	1	0	0	0	0	0	0	0	0	0	0
Node39	829	V	1	0	0	0	0	0	0	0	0	0	0	0	0	0	0	0	0	0	0	0	1
Node39	830	W	1	0	0	0	0	0	0	0	0	0	0	0	0	0	0	0	0	0	1	0	0
Node39	831	A	1	1	0	0	0	0	0	0	0	0	0	0	0	0	0	0	0	0	0	0	0
Node39	832	H	1	0	0	0	0	0	0	0	0	1	0	0	0	0	0	0	0	0	0	0	0
Node39	833	N	1	0	0	1	0	0	0	0	0	0	0	0	0	0	0	0	0	0	0	0	0
Node39	834	K	1	0	0	0	0	0	0	0	0	0	0	0	1	0	0	0	0	0	0	0	0
Node39	835	L	1	0	0	0	0	0	0	0	0	0	0	1	0	0	0	0	0	0	0	0	0
Node39	836	K	0.99998	0	2e-05	0	0	0	0	0	0	0	0	0	0.99998	0	0	0	0	0	0	0	0
Node39	837	I	0.98387	0	0	0	0	0	0	0	0	0	0.98387	3e-05	0	1e-05	0	0	0	0	0	0	0.01608
Node39	838	A	0.94102	0.94102	0	0	0	1e-05	1e-05	0	1e-05	0	0	0	0	1e-05	0	1e-05	0.00164	0.05711	0	0	0.00017
Node39	839	P	0.99987	2e-05	0	0	0	0	0	0	0	0	4e-05	1e-05	0	0	0	0.99987	0	1e-05	0	0	5e-05
Node39	840	A	0.97935	0.97935	0	1e-05	0	4e-05	1e-05	1e-05	0.00026	0	0	0	0	1e-05	0	3e-05	0.01975	0.00048	0	0	4e-05
Node39	841	I	0.99801	0	0	0	0	0	0	0	0	0	0.99801	0	0	0	0	0	0	0	0	0	0.00199
Node39	842	Q	1	0	0	0	0	0	1	0	0	0	0	0	0	0	0	0	0	0	0	0	0
Node39	843	P	1	0	0	0	0	0	0	0	0	0	0	0	0	0	0	1	0	0	0	0	0
Node39	844	R	1	0	1	0	0	0	0	0	0	0	0	0	0	0	0	0	0	0	0	0	0
Node39	845	A	1	1	0	0	0	0	0	0	0	0	0	0	0	0	0	0	0	0	0	0	0
Node39	846	L	1	0	0	0	0	0	0	0	0	0	0	1	0	0	0	0	0	0	0	0	0
Node39	847	S	1	0	0	0	0	0	0	0	0	0	0	0	0	0	0	0	1	0	0	0	0
Node39	848	I	1	0	0	0	0	0	0	0	0	0	1	0	0	0	0	0	0	0	0	0	0
Node39	849	T	0.79752	0.00021	0	3e-05	0	1e-05	1e-05	0	0	0	0.17607	0.0003	1e-05	0.0013	1e-05	0	0.00025	0.79752	0	0	0.02428
Node39	850	Q	0.99866	0	0	0	0	0	0.99866	0	0	0.00134	0	0	0	0	0	0	0	0	0	0	0
Node39	851	G	1	0	0	0	0	0	0	0	1	0	0	0	0	0	0	0	0	0	0	0	0
Node39	852	R	1	0	1	0	0	0	0	0	0	0	0	0	0	0	0	0	0	0	0	0	0
Node39	853	A	1	1	0	0	0	0	0	0	0	0	0	0	0	0	0	0	0	0	0	0	0
Node39	854	V	1	0	0	0	0	0	0	0	0	0	0	0	0	0	0	0	0	0	0	0	1
Node39	855	G	1	0	0	0	0	0	0	0	1	0	0	0	0	0	0	0	0	0	0	0	0
Node39	856	V	0.9987	0.00127	0	0	0	0	0	0	0	0	2e-05	0	0	0	0	0	0	1e-05	0	0	0.9987
Node39	857	A	1	1	0	0	0	0	0	0	0	0	0	0	0	0	0	0	0	0	0	0	0
Node39	858	H	0.99958	0	0	0	0	0	0.00042	0	0	0.99958	0	0	0	0	0	0	0	0	0	0	0
Node39	859	Y	1	0	0	0	0	0	0	0	0	0	0	0	0	0	0	0	0	0	0	1	0
Node39	860	L	1	0	0	0	0	0	0	0	0	0	0	1	0	0	0	0	0	0	0	0	0
Node39	861	L	1	0	0	0	0	0	0	0	0	0	0	1	0	0	0	0	0	0	0	0	0
Node39	862	G	1	0	0	0	0	0	0	0	1	0	0	0	0	0	0	0	0	0	0	0	0
Node39	863	G	1	0	0	0	0	0	0	0	1	0	0	0	0	0	0	0	0	0	0	0	0
Node39	864	I	1	0	0	0	0	0	0	0	0	0	1	0	0	0	0	0	0	0	0	0	0
Node39	865	V	0.99969	1e-05	0	0	0	0	0	0	0	0	0.0003	0	0	0	0	0	0	0	0	0	0.99969
Node39	866	T	1	0	0	0	0	0	0	0	0	0	0	0	0	0	0	0	0	1	0	0	0
Node39	867	T	1	0	0	0	0	0	0	0	0	0	0	0	0	0	0	0	0	1	0	0	0
Node39	868	W	1	0	0	0	0	0	0	0	0	0	0	0	0	0	0	0	0	0	1	0	0
Node39	869	A	0.99999	0.99999	0	0	0	0	0	0	0	0	0	0	0	0	0	0	1e-05	0	0	0	0
Node39	870	F	1	0	0	0	0	0	0	0	0	0	0	0	0	0	1	0	0	0	0	0	0
Node39	871	F	1	0	0	0	0	0	0	0	0	0	0	0	0	0	1	0	0	0	0	0	0
Node39	872	L	0.99999	0	0	0	0	0	0	0	0	0	0	0.99999	0	1e-05	0	0	0	0	0	0	0
Node39	873	A	1	1	0	0	0	0	0	0	0	0	0	0	0	0	0	0	0	0	0	0	0
Node39	874	R	1	0	1	0	0	0	0	0	0	0	0	0	0	0	0	0	0	0	0	0	0
Node39	875	M	0.99651	0	0	0	0	0	0	0	0	0	0.00321	0.00023	0	0.99651	0	0	0	0	0	0	4e-05
Node39	876	A	0.86251	0.86251	4e-05	7e-05	1e-05	0.00046	0.00031	2e-05	0.00037	0.0001	0.00027	0.00604	3e-05	0.00143	0.00021	0.00026	0.1186	0.00585	2e-05	1e-05	0.0034
Node39	877	A	0.99987	0.99987	0	0	0	0	0	0	1e-05	0	0	0	0	0	0	0	0.0001	1e-05	0	0	1e-05
Node39	878	I	0.96501	0	0	0	0	0	0	0	0	0	0.96501	0.00016	0	5e-05	0	0	0	1e-05	0	0	0.03477
Node39	879	G	0.99999	1e-05	0	0	0	0	0	0	0.99999	0	0	0	0	0	0	0	0	0	0	0	0
Node39	880	G	0.77446	0.02606	0.00904	0.01275	0.0046	0.00043	0.00466	0.00239	0.77446	0.00403	0.00045	0.001	0.13534	0.00093	0.00075	0.00162	0.01567	0.00322	0.00099	0.00035	0.00123
Node39	881	F	0.33663	0.07231	0.00532	0.01766	0.00652	0.00831	0.00851	0.00248	0.02621	0.03142	0.02171	0.05275	0.00413	0.01616	0.33663	0.00949	0.25007	0.04507	0.02136	0.04294	0.02095

## Sheet: PsaB
Node	Site	State	p_MAX	p_A	p_R	p_N	p_D	p_C	p_Q	p_E	p_G	p_H	p_I	p_L	p_K	p_M	p_F	p_P	p_S	p_T	p_W	p_Y	p_V
Node40	1	M	0.69553	0.01888	0.00792	0.00476	0.00262	0.00302	0.01109	0.00607	0.00394	0.00317	0.04552	0.0982	0.01004	0.69553	0.01754	0.00324	0.0089	0.01817	0.00235	0.00605	0.03299
Node40	2	A	0.3163	0.3163	0.01867	0.01543	0.0149	0.01101	0.02128	0.02843	0.03654	0.00723	0.04989	0.09102	0.02368	0.14135	0.01987	0.02003	0.06085	0.04645	0.00319	0.00957	0.06433
Node40	3	T	0.41834	0.07773	0.02524	0.03603	0.02277	0.00926	0.02347	0.03157	0.02092	0.01005	0.03629	0.03479	0.03731	0.01606	0.01009	0.01987	0.10394	0.41834	0.0021	0.00838	0.05579
Node40	4	M	1	0	0	0	0	0	0	0	0	0	0	0	0	1	0	0	0	0	0	0	0
Node40	5	A	1	1	0	0	0	0	0	0	0	0	0	0	0	0	0	0	0	0	0	0	0
Node40	6	T	1	0	0	0	0	0	0	0	0	0	0	0	0	0	0	0	0	1	0	0	0
Node40	7	K	1	0	0	0	0	0	0	0	0	0	0	0	1	0	0	0	0	0	0	0	0
Node40	8	F	1	0	0	0	0	0	0	0	0	0	0	0	0	0	1	0	0	0	0	0	0
Node40	9	P	1	0	0	0	0	0	0	0	0	0	0	0	0	0	0	1	0	0	0	0	0
Node40	10	K	1	0	0	0	0	0	0	0	0	0	0	0	1	0	0	0	0	0	0	0	0
Node40	11	F	1	0	0	0	0	0	0	0	0	0	0	0	0	0	1	0	0	0	0	0	0
Node40	12	S	1	0	0	0	0	0	0	0	0	0	0	0	0	0	0	0	1	0	0	0	0
Node40	13	Q	1	0	0	0	0	0	1	0	0	0	0	0	0	0	0	0	0	0	0	0	0
Node40	14	D	0.99997	0	0	1e-05	0.99997	0	0	2e-05	0	0	0	0	0	0	0	0	0	0	0	0	0
Node40	15	L	1	0	0	0	0	0	0	0	0	0	0	1	0	0	0	0	0	0	0	0	0
Node40	16	Q	0.73225	0.26773	0	0	0	0	0.73225	1e-05	0	0	0	0	0	0	0	0	1e-05	0	0	0	0
Node40	17	Q	1	0	0	0	0	0	1	0	0	0	0	0	0	0	0	0	0	0	0	0	0
Node40	18	D	1	0	0	0	1	0	0	0	0	0	0	0	0	0	0	0	0	0	0	0	0
Node40	19	P	1	0	0	0	0	0	0	0	0	0	0	0	0	0	0	1	0	0	0	0	0
Node40	20	T	1	0	0	0	0	0	0	0	0	0	0	0	0	0	0	0	0	1	0	0	0
Node40	21	T	1	0	0	0	0	0	0	0	0	0	0	0	0	0	0	0	0	1	0	0	0
Node40	22	R	1	0	1	0	0	0	0	0	0	0	0	0	0	0	0	0	0	0	0	0	0
Node40	23	R	1	0	1	0	0	0	0	0	0	0	0	0	0	0	0	0	0	0	0	0	0
Node40	24	I	0.99984	0	0	0	0	0	0	0	0	0	0.99984	1e-05	0	0	0	0	0	0	0	0	0.00014
Node40	25	W	1	0	0	0	0	0	0	0	0	0	0	0	0	0	0	0	0	0	1	0	0
Node40	26	Y	1	0	0	0	0	0	0	0	0	0	0	0	0	0	0	0	0	0	0	1	0
Node40	27	A	0.99975	0.99975	0	0	0	0	0	0	0.00023	0	0	0	0	0	0	0	2e-05	0	0	0	0
Node40	28	I	0.9996	0	0	0	0	0	0	0	0	0	0.9996	1e-05	0	0.00036	0	0	0	0	0	0	3e-05
Node40	29	A	1	1	0	0	0	0	0	0	0	0	0	0	0	0	0	0	0	0	0	0	0
Node40	30	T	0.99999	0	0	0	0	0	0	0	0	0	0	0	0	0	0	0	1e-05	0.99999	0	0	0
Node40	31	A	1	1	0	0	0	0	0	0	0	0	0	0	0	0	0	0	0	0	0	0	0
Node40	32	H	1	0	0	0	0	0	0	0	0	1	0	0	0	0	0	0	0	0	0	0	0
Node40	33	D	1	0	0	0	1	0	0	0	0	0	0	0	0	0	0	0	0	0	0	0	0
Node40	34	F	1	0	0	0	0	0	0	0	0	0	0	0	0	0	1	0	0	0	0	0	0
Node40	35	E	1	0	0	0	0	0	0	1	0	0	0	0	0	0	0	0	0	0	0	0	0
Node40	36	S	0.99996	1e-05	0	0	0	0	0	0	0	0	0	0	0	0	0	0	0.99996	2e-05	0	0	0
Node40	37	H	1	0	0	0	0	0	0	0	0	1	0	0	0	0	0	0	0	0	0	0	0
Node40	38	D	1	0	0	0	1	0	0	0	0	0	0	0	0	0	0	0	0	0	0	0	0
Node40	39	G	1	0	0	0	0	0	0	0	1	0	0	0	0	0	0	0	0	0	0	0	0
Node40	40	M	1	0	0	0	0	0	0	0	0	0	0	0	0	1	0	0	0	0	0	0	0
Node40	41	T	1	0	0	0	0	0	0	0	0	0	0	0	0	0	0	0	0	1	0	0	0
Node40	42	E	1	0	0	0	0	0	0	1	0	0	0	0	0	0	0	0	0	0	0	0	0
Node40	43	E	1	0	0	0	0	0	0	1	0	0	0	0	0	0	0	0	0	0	0	0	0
Node40	44	N	0.99999	0	0	0.99999	1e-05	0	0	0	0	0	0	0	0	0	0	0	0	0	0	0	0
Node40	45	L	1	0	0	0	0	0	0	0	0	0	0	1	0	0	0	0	0	0	0	0	0
Node40	46	Y	1	0	0	0	0	0	0	0	0	0	0	0	0	0	0	0	0	0	0	1	0
Node40	47	Q	1	0	0	0	0	0	1	0	0	0	0	0	0	0	0	0	0	0	0	0	0
Node40	48	K	0.96974	0	0.03024	0	0	0	2e-05	0	0	0	0	0	0.96974	0	0	0	0	0	0	0	0
Node40	49	I	1	0	0	0	0	0	0	0	0	0	1	0	0	0	0	0	0	0	0	0	0
Node40	50	F	1	0	0	0	0	0	0	0	0	0	0	0	0	0	1	0	0	0	0	0	0
Node40	51	A	1	1	0	0	0	0	0	0	0	0	0	0	0	0	0	0	0	0	0	0	0
Node40	52	S	1	0	0	0	0	0	0	0	0	0	0	0	0	0	0	0	1	0	0	0	0
Node40	53	H	1	0	0	0	0	0	0	0	0	1	0	0	0	0	0	0	0	0	0	0	0
Node40	54	F	1	0	0	0	0	0	0	0	0	0	0	0	0	0	1	0	0	0	0	0	0
Node40	55	G	1	0	0	0	0	0	0	0	1	0	0	0	0	0	0	0	0	0	0	0	0
Node40	56	H	1	0	0	0	0	0	0	0	0	1	0	0	0	0	0	0	0	0	0	0	0
Node40	57	L	0.91646	0	0	0	0	0	0	0	0	0	0.08237	0.91646	0	0.00042	4e-05	0	0	0	0	0	0.00071
Node40	58	A	1	1	0	0	0	0	0	0	0	0	0	0	0	0	0	0	0	0	0	0	0
Node40	59	I	1	0	0	0	0	0	0	0	0	0	1	0	0	0	0	0	0	0	0	0	0
Node40	60	I	1	0	0	0	0	0	0	0	0	0	1	0	0	0	0	0	0	0	0	0	0
Node40	61	F	1	0	0	0	0	0	0	0	0	0	0	0	0	0	1	0	0	0	0	0	0
Node40	62	L	1	0	0	0	0	0	0	0	0	0	0	1	0	0	0	0	0	0	0	0	0
Node40	63	W	1	0	0	0	0	0	0	0	0	0	0	0	0	0	0	0	0	0	1	0	0
Node40	64	T	0.83634	0.1594	0	1e-05	0	1e-05	1e-05	1e-05	0	0	1e-05	0	1e-05	3e-05	0	0	0.00241	0.83634	0	0	0.00175
Node40	65	S	1	0	0	0	0	0	0	0	0	0	0	0	0	0	0	0	1	0	0	0	0
Node40	66	G	1	0	0	0	0	0	0	0	1	0	0	0	0	0	0	0	0	0	0	0	0
Node40	67	I	0.97112	0.00015	1e-05	4e-05	0	3e-05	0	0	0	0	0.97112	0.00169	1e-05	0.00083	9e-05	0	0.00062	0.01303	0	0	0.01237
Node40	68	L	0.99997	0	0	0	0	0	0	0	0	0	1e-05	0.99997	0	2e-05	0	0	0	0	0	0	0
Node40	69	F	1	0	0	0	0	0	0	0	0	0	0	0	0	0	1	0	0	0	0	0	0
Node40	70	H	1	0	0	0	0	0	0	0	0	1	0	0	0	0	0	0	0	0	0	0	0
Node40	71	V	1	0	0	0	0	0	0	0	0	0	0	0	0	0	0	0	0	0	0	0	1
Node40	72	A	1	1	0	0	0	0	0	0	0	0	0	0	0	0	0	0	0	0	0	0	0
Node40	73	W	1	0	0	0	0	0	0	0	0	0	0	0	0	0	0	0	0	0	1	0	0
Node40	74	Q	1	0	0	0	0	0	1	0	0	0	0	0	0	0	0	0	0	0	0	0	0
Node40	75	G	1	0	0	0	0	0	0	0	1	0	0	0	0	0	0	0	0	0	0	0	0
Node40	76	N	1	0	0	1	0	0	0	0	0	0	0	0	0	0	0	0	0	0	0	0	0
Node40	77	F	1	0	0	0	0	0	0	0	0	0	0	0	0	0	1	0	0	0	0	0	0
Node40	78	E	0.99998	0	0	0	1e-05	0	1e-05	0.99998	0	0	0	0	0	0	0	0	0	0	0	0	0
Node40	79	Q	0.99957	0	1e-05	0	0	0	0.99957	1e-05	0	1e-05	0	0.00035	1e-05	3e-05	0	0	0	0	0	0	0
Node40	80	W	1	0	0	0	0	0	0	0	0	0	0	0	0	0	0	0	0	0	1	0	0
Node40	81	I	0.99663	0	0	0	0	0	0	0	0	0	0.99663	6e-05	0	2e-05	0	0	0	0	0	0	0.00329
Node40	82	K	0.99927	0	0.00044	1e-05	0	0	0.00026	2e-05	0	0	0	0	0.99927	0	0	0	0	0	0	0	0
Node40	83	D	1	0	0	0	1	0	0	0	0	0	0	0	0	0	0	0	0	0	0	0	0
Node40	84	P	1	0	0	0	0	0	0	0	0	0	0	0	0	0	0	1	0	0	0	0	0
Node40	85	L	0.9999	0	0	0	0	0	0	0	0	0	4e-05	0.9999	0	3e-05	0	0	0	0	0	0	2e-05
Node40	86	N	0.99974	0	1e-05	0.99974	1e-05	0	0	0	0	0.00012	0	0	2e-05	0	0	0	2e-05	7e-05	0	0	0
Node40	87	V	0.9964	5e-05	0	0	0	0	0	0	0	0	0.0034	3e-05	0	1e-05	0	0	0	0.0001	0	0	0.9964
Node40	88	R	0.99986	0	0.99986	0	0	0	1e-05	0	0	0	0	0	0.00013	0	0	0	0	0	0	0	0
Node40	89	P	1	0	0	0	0	0	0	0	0	0	0	0	0	0	0	1	0	0	0	0	0
Node40	90	I	1	0	0	0	0	0	0	0	0	0	1	0	0	0	0	0	0	0	0	0	0
Node40	91	A	1	1	0	0	0	0	0	0	0	0	0	0	0	0	0	0	0	0	0	0	0
Node40	92	H	1	0	0	0	0	0	0	0	0	1	0	0	0	0	0	0	0	0	0	0	0
Node40	93	A	1	1	0	0	0	0	0	0	0	0	0	0	0	0	0	0	0	0	0	0	0
Node40	94	I	1	0	0	0	0	0	0	0	0	0	1	0	0	0	0	0	0	0	0	0	0
Node40	95	W	1	0	0	0	0	0	0	0	0	0	0	0	0	0	0	0	0	0	1	0	0
Node40	96	D	1	0	0	0	1	0	0	0	0	0	0	0	0	0	0	0	0	0	0	0	0
Node40	97	A	0.99938	0.99938	0	0	0	0	0	0	0	0	0	0	0	0	0	0.00058	3e-05	0	0	0	0
Node40	98	Q	0.99999	0	0	0	0	0	0.99999	0	0	0	0	0	0	0	0	0	0	0	0	0	0
Node40	99	F	1	0	0	0	0	0	0	0	0	0	0	0	0	0	1	0	0	0	0	0	0
Node40	100	G	1	0	0	0	0	0	0	0	1	0	0	0	0	0	0	0	0	0	0	0	0
Node40	101	P	0.99704	0.00103	8e-05	1e-05	2e-05	0	0.00072	0.0001	1e-05	3e-05	0	1e-05	0.00045	0	0	0.99704	0.00042	8e-05	0	0	1e-05
Node40	102	P	0.99983	0.00014	0	0	0	0	0	0	0	0	0	0	0	0	0	0.99983	2e-05	0	0	0	0
Node40	103	A	1	1	0	0	0	0	0	0	0	0	0	0	0	0	0	0	0	0	0	0	0
Node40	104	I	0.98282	0	0	0	0	0	0	0	0	0	0.98282	7e-05	0	2e-05	0	0	0	0	0	0	0.01708
Node40	105	E	0.96612	6e-05	1e-05	9e-05	0.02941	0	0.00415	0.96612	1e-05	1e-05	0	0	9e-05	0	0	0	4e-05	1e-05	0	0	0
Node40	106	A	1	1	0	0	0	0	0	0	0	0	0	0	0	0	0	0	0	0	0	0	0
Node40	107	F	0.99808	0	0	0	0	0	0	0	0	0	0	0	0	0	0.99808	0	0	0	0	0.00192	0
Node40	108	T	1	0	0	0	0	0	0	0	0	0	0	0	0	0	0	0	0	1	0	0	0
Node40	109	Q	0.99998	0	2e-05	0	0	0	0.99998	0	0	0	0	0	0	0	0	0	0	0	0	0	0
Node40	110	A	0.99965	0.99965	0	0	0	1e-05	0	0	2e-05	0	0	0	0	0	0	0	0.00023	3e-05	0	0	4e-05
Node40	111	Q	0.82265	0.0117	0.0213	0.0101	0.00747	0.00057	0.82265	0.03575	0.00378	0.01227	0.00228	0.00872	0.02713	0.00441	0.00112	0.00469	0.01097	0.00876	0.00057	0.00219	0.00357
Node40	112	G	1	0	0	0	0	0	0	0	1	0	0	0	0	0	0	0	0	0	0	0	0
Node40	113	A	0.99999	0.99999	0	0	0	0	0	0	0	0	0	0	0	0	0	0	0	0	0	0	0
Node40	114	S	0.76688	0.00575	0.21616	0.0016	5e-05	0.00017	0.00078	5e-05	0.00039	0.00032	0	1e-05	0.00179	1e-05	0	9e-05	0.76688	0.00594	0	1e-05	0
Node40	115	N	0.9996	0	0	0.9996	0.0002	0	1e-05	0	1e-05	6e-05	0	0	2e-05	0	0	0	0.0001	1e-05	0	0	0
Node40	116	P	1	0	0	0	0	0	0	0	0	0	0	0	0	0	0	1	0	0	0	0	0
Node40	117	V	1	0	0	0	0	0	0	0	0	0	0	0	0	0	0	0	0	0	0	0	1
Node40	118	D	0.99998	0	0	1e-05	0.99998	0	0	1e-05	0	0	0	0	0	0	0	0	0	0	0	0	0
Node40	119	I	0.99997	0	0	0	0	0	0	0	0	0	0.99997	0	0	0	0	0	0	0	0	0	2e-05
Node40	120	C	0.99863	0.00115	0	0	0	0.99863	0	0	0	0	0	0	0	0	0	0	0.00018	1e-05	0	0	3e-05
Node40	121	Y	0.99999	0	0	0	0	0	0	0	0	0	0	0	0	0	1e-05	0	0	0	0	0.99999	0
Node40	122	S	1	0	0	0	0	0	0	0	0	0	0	0	0	0	0	0	1	0	0	0	0
Node40	123	G	1	0	0	0	0	0	0	0	1	0	0	0	0	0	0	0	0	0	0	0	0
Node40	124	V	0.99984	0	0	0	0	0	0	0	0	0	0.00015	0	0	0	0	0	0	0	0	0	0.99984
Node40	125	Y	1	0	0	0	0	0	0	0	0	0	0	0	0	0	0	0	0	0	0	1	0
Node40	126	H	1	0	0	0	0	0	0	0	0	1	0	0	0	0	0	0	0	0	0	0	0
Node40	127	W	1	0	0	0	0	0	0	0	0	0	0	0	0	0	0	0	0	0	1	0	0
Node40	128	W	1	0	0	0	0	0	0	0	0	0	0	0	0	0	0	0	0	0	1	0	0
Node40	129	Y	1	0	0	0	0	0	0	0	0	0	0	0	0	0	0	0	0	0	0	1	0
Node40	130	T	1	0	0	0	0	0	0	0	0	0	0	0	0	0	0	0	0	1	0	0	0
Node40	131	I	0.99998	0	0	0	0	0	0	0	0	0	0.99998	0	0	0	0	0	0	0	0	0	2e-05
Node40	132	G	1	0	0	0	0	0	0	0	1	0	0	0	0	0	0	0	0	0	0	0	0
Node40	133	M	0.99972	0	0	0	0	0	0	0	0	0	0	0.00028	0	0.99972	0	0	0	0	0	0	0
Node40	134	R	0.99998	0	0.99998	0	0	0	0	0	0	0	0	0	2e-05	0	0	0	0	0	0	0	0
Node40	135	T	0.9999	1e-05	0	0	0	0	0	0	0	0	0	0	0	0	0	0	9e-05	0.9999	0	0	0
Node40	136	N	1	0	0	1	0	0	0	0	0	0	0	0	0	0	0	0	0	0	0	0	0
Node40	137	N	0.97284	0.00022	0.0001	0.97284	0.00503	2e-05	0.00023	0.00012	0.01348	0.00077	0	0	0.00053	0	0	1e-05	0.00613	0.0005	0	1e-05	0
Node40	138	D	0.99266	0	0	5e-05	0.99266	0	0	0.00727	0	0	0	0	0	0	0	0	0	0	0	0	0
Node40	139	L	1	0	0	0	0	0	0	0	0	0	0	1	0	0	0	0	0	0	0	0	0
Node40	140	Y	0.9899	0	0	0	0	0	0	0	0	0	0	0	0	0	0.0101	0	0	0	0	0.9899	0
Node40	141	V	0.75842	0.04987	0.00036	0.00029	3e-05	0.00032	0.00781	0.00095	4e-05	0.00016	0.01949	0.00411	0.00077	0.01509	8e-05	0.00016	0.00265	0.13937	0	3e-05	0.75842
Node40	142	G	1	0	0	0	0	0	0	0	1	0	0	0	0	0	0	0	0	0	0	0	0
Node40	143	A	0.97569	0.97569	0	0	0	3e-05	1e-05	1e-05	6e-05	0	0	0	0	0	0	1e-05	0.02395	0.00021	0	0	2e-05
Node40	144	I	0.87418	0	0	0	0	0	0	0	0	0	0.87418	0.11473	0	0.00208	0.00013	0	0	2e-05	0	0	0.00885
Node40	145	F	0.99999	0	0	0	0	0	0	0	0	0	0	0	0	0	0.99999	0	0	0	0	1e-05	0
Node40	146	L	1	0	0	0	0	0	0	0	0	0	0	1	0	0	0	0	0	0	0	0	0
Node40	147	I	0.97973	0	0	0	0	0	0	0	0	0	0.97973	0.01912	0	0.00032	1e-05	0	0	0	0	0	0.00082
Node40	148	L	0.99759	0	0	0	0	0	0	0	0	0	0.00098	0.99759	0	0.0011	0.00019	0	0	0	0	0	0.00013
Node40	149	L	0.99986	0	0	0	0	0	0	0	0	0	6e-05	0.99986	0	7e-05	1e-05	0	0	0	0	0	1e-05
Node40	150	A	0.9998	0.9998	0	0	0	0	0	0	1e-05	0	0	0	0	0	0	0	0.00014	1e-05	0	0	2e-05
Node40	151	A	0.9157	0.9157	0	1e-05	0	2e-05	0	0	4e-05	0	0	0	0	0	0	1e-05	0.08392	0.00026	0	0	3e-05
Node40	152	V	0.97398	0.00018	0	0	0	2e-05	0	0	0	0	0.02499	0.00063	0	9e-05	1e-05	0	0	9e-05	0	0	0.97398
Node40	153	F	0.99966	0	0	0	0	0	0	0	0	0	0	4e-05	0	8e-05	0.99966	0	0	0	0	0.0002	0
Node40	154	L	1	0	0	0	0	0	0	0	0	0	0	1	0	0	0	0	0	0	0	0	0
Node40	155	F	0.99902	0	0	0	0	0	0	0	0	0	0	0	0	0	0.99902	0	0	0	0	0.00097	0
Node40	156	A	1	1	0	0	0	0	0	0	0	0	0	0	0	0	0	0	0	0	0	0	0
Node40	157	G	1	0	0	0	0	0	0	0	1	0	0	0	0	0	0	0	0	0	0	0	0
Node40	158	W	1	0	0	0	0	0	0	0	0	0	0	0	0	0	0	0	0	0	1	0	0
Node40	159	L	1	0	0	0	0	0	0	0	0	0	0	1	0	0	0	0	0	0	0	0	0
Node40	160	H	1	0	0	0	0	0	0	0	0	1	0	0	0	0	0	0	0	0	0	0	0
Node40	161	L	1	0	0	0	0	0	0	0	0	0	0	1	0	0	0	0	0	0	0	0	0
Node40	162	Q	1	0	0	0	0	0	1	0	0	0	0	0	0	0	0	0	0	0	0	0	0
Node40	163	P	1	0	0	0	0	0	0	0	0	0	0	0	0	0	0	1	0	0	0	0	0
Node40	164	R	0.90503	0	0.90503	0	0	0	4e-05	0	0	0	0	0	0.09493	0	0	0	0	0	0	0	0
Node40	165	F	0.99996	0	0	0	0	0	0	0	0	0	0	0	0	0	0.99996	0	0	0	0	3e-05	0
Node40	166	R	1	0	1	0	0	0	0	0	0	0	0	0	0	0	0	0	0	0	0	0	0
Node40	167	P	1	0	0	0	0	0	0	0	0	0	0	0	0	0	0	1	0	0	0	0	0
Node40	168	S	0.99999	0	0	0	0	0	0	0	0	0	0	0	0	0	0	0	0.99999	0	0	0	0
Node40	169	L	1	0	0	0	0	0	0	0	0	0	0	1	0	0	0	0	0	0	0	0	0
Node40	170	S	0.98549	0.0137	0	6e-05	1e-05	3e-05	1e-05	0	7e-05	0	0	0	0	0	0	1e-05	0.98549	0.00061	0	0	0
Node40	171	W	1	0	0	0	0	0	0	0	0	0	0	0	0	0	0	0	0	0	1	0	0
Node40	172	F	1	0	0	0	0	0	0	0	0	0	0	0	0	0	1	0	0	0	0	0	0
Node40	173	K	1	0	0	0	0	0	0	0	0	0	0	0	1	0	0	0	0	0	0	0	0
Node40	174	N	1	0	0	1	0	0	0	0	0	0	0	0	0	0	0	0	0	0	0	0	0
Node40	175	A	1	1	0	0	0	0	0	0	0	0	0	0	0	0	0	0	0	0	0	0	0
Node40	176	E	1	0	0	0	0	0	0	1	0	0	0	0	0	0	0	0	0	0	0	0	0
Node40	177	S	0.99862	0.00134	0	0	0	0	0	0	0	0	0	0	0	0	0	0	0.99862	3e-05	0	0	0
Node40	178	R	1	0	1	0	0	0	0	0	0	0	0	0	0	0	0	0	0	0	0	0	0
Node40	179	L	0.99999	0	0	0	0	0	0	0	0	0	0	0.99999	0	0	0	0	0	0	0	0	0
Node40	180	N	1	0	0	1	0	0	0	0	0	0	0	0	0	0	0	0	0	0	0	0	0
Node40	181	H	1	0	0	0	0	0	0	0	0	1	0	0	0	0	0	0	0	0	0	0	0
Node40	182	H	1	0	0	0	0	0	0	0	0	1	0	0	0	0	0	0	0	0	0	0	0
Node40	183	L	1	0	0	0	0	0	0	0	0	0	0	1	0	0	0	0	0	0	0	0	0
Node40	184	A	1	1	0	0	0	0	0	0	0	0	0	0	0	0	0	0	0	0	0	0	0
Node40	185	G	1	0	0	0	0	0	0	0	1	0	0	0	0	0	0	0	0	0	0	0	0
Node40	186	L	1	0	0	0	0	0	0	0	0	0	0	1	0	0	0	0	0	0	0	0	0
Node40	187	F	1	0	0	0	0	0	0	0	0	0	0	0	0	0	1	0	0	0	0	0	0
Node40	188	G	1	0	0	0	0	0	0	0	1	0	0	0	0	0	0	0	0	0	0	0	0
Node40	189	V	1	0	0	0	0	0	0	0	0	0	0	0	0	0	0	0	0	0	0	0	1
Node40	190	S	1	0	0	0	0	0	0	0	0	0	0	0	0	0	0	0	1	0	0	0	0
Node40	191	S	1	0	0	0	0	0	0	0	0	0	0	0	0	0	0	0	1	0	0	0	0
Node40	192	L	1	0	0	0	0	0	0	0	0	0	0	1	0	0	0	0	0	0	0	0	0
Node40	193	A	1	1	0	0	0	0	0	0	0	0	0	0	0	0	0	0	0	0	0	0	0
Node40	194	W	1	0	0	0	0	0	0	0	0	0	0	0	0	0	0	0	0	0	1	0	0
Node40	195	A	0.96992	0.96992	0	0	0	1e-05	0	1e-05	1e-05	0	0	0	0	1e-05	0	0	0.00092	0.02903	0	0	9e-05
Node40	196	G	1	0	0	0	0	0	0	0	1	0	0	0	0	0	0	0	0	0	0	0	0
Node40	197	H	1	0	0	0	0	0	0	0	0	1	0	0	0	0	0	0	0	0	0	0	0
Node40	198	L	1	0	0	0	0	0	0	0	0	0	0	1	0	0	0	0	0	0	0	0	0
Node40	199	I	0.99452	0	0	0	0	0	0	0	0	0	0.99452	7e-05	0	2e-05	0	0	0	0	0	0	0.00538
Node40	200	H	1	0	0	0	0	0	0	0	0	1	0	0	0	0	0	0	0	0	0	0	0
Node40	201	V	1	0	0	0	0	0	0	0	0	0	0	0	0	0	0	0	0	0	0	0	1
Node40	202	A	1	1	0	0	0	0	0	0	0	0	0	0	0	0	0	0	0	0	0	0	0
Node40	203	I	1	0	0	0	0	0	0	0	0	0	1	0	0	0	0	0	0	0	0	0	0
Node40	204	P	1	0	0	0	0	0	0	0	0	0	0	0	0	0	0	1	0	0	0	0	0
Node40	205	E	1	0	0	0	0	0	0	1	0	0	0	0	0	0	0	0	0	0	0	0	0
Node40	206	S	0.99995	1e-05	0	0	0	0	0	0	0	0	0	0	0	0	0	0	0.99995	2e-05	0	0	0
Node40	207	R	1	0	1	0	0	0	0	0	0	0	0	0	0	0	0	0	0	0	0	0	0
Node40	208	G	1	0	0	0	0	0	0	0	1	0	0	0	0	0	0	0	0	0	0	0	0
Node40	209	Q	0.99996	0	0	0	0	0	0.99996	2e-05	0	1e-05	0	0	1e-05	0	0	0	0	0	0	0	0
Node40	210	H	1	0	0	0	0	0	0	0	0	1	0	0	0	0	0	0	0	0	0	0	0
Node40	211	V	1	0	0	0	0	0	0	0	0	0	0	0	0	0	0	0	0	0	0	0	1
Node40	212	G	1	0	0	0	0	0	0	0	1	0	0	0	0	0	0	0	0	0	0	0	0
Node40	213	W	1	0	0	0	0	0	0	0	0	0	0	0	0	0	0	0	0	0	1	0	0
Node40	214	D	0.9999	0	0	4e-05	0.9999	0	0	6e-05	0	0	0	0	0	0	0	0	0	0	0	0	0
Node40	215	N	1	0	0	1	0	0	0	0	0	0	0	0	0	0	0	0	0	0	0	0	0
Node40	216	F	1	0	0	0	0	0	0	0	0	0	0	0	0	0	1	0	0	0	0	0	0
Node40	217	L	1	0	0	0	0	0	0	0	0	0	0	1	0	0	0	0	0	0	0	0	0
Node40	218	S	0.99903	0.00025	0	7e-05	0	1e-05	0	0	1e-05	0	0	0	0	0	0	0	0.99903	0.00061	0	0	0
Node40	219	T	0.99968	6e-05	0	0	0	0	0	0	0	0	0	0	0	0	0	0	0.00014	0.99968	0	0	0.00011
Node40	220	P	0.99282	0.0026	0.0001	3e-05	2e-05	1e-05	0.00039	9e-05	2e-05	6e-05	7e-05	0.00077	0.00023	0.00031	2e-05	0.99282	0.00144	0.0007	0	1e-05	0.00032
Node40	221	P	1	0	0	0	0	0	0	0	0	0	0	0	0	0	0	1	0	0	0	0	0
Node40	222	H	1	0	0	0	0	0	0	0	0	1	0	0	0	0	0	0	0	0	0	0	0
Node40	223	P	1	0	0	0	0	0	0	0	0	0	0	0	0	0	0	1	0	0	0	0	0
Node40	224	A	0.99989	0.99989	0	0	0	0	0	0	1e-05	0	0	0	0	0	0	0	7e-05	1e-05	0	0	1e-05
Node40	225	P	0.78247	0.03253	0.01197	0.00844	0.01231	0.00218	0.01132	0.01741	0.01104	0.00536	0.00804	0.01489	0.01476	0.00328	0.00444	0.78247	0.02626	0.01585	0.00114	0.00369	0.01263
Node40	226	G	0.76037	0.04647	0.01271	0.01985	0.01972	0.00396	0.00906	0.01801	0.76037	0.00497	0.00572	0.00898	0.01427	0.00303	0.00401	0.00848	0.0324	0.01317	0.00175	0.00351	0.00958
Node40	227	V	0.64159	0.04161	0.00841	0.00615	0.00559	0.00663	0.00716	0.01072	0.00794	0.00337	0.09764	0.06475	0.00998	0.01481	0.01528	0.00804	0.01442	0.02675	0.00209	0.00706	0.64159
Node40	228	T	0.63125	0.04613	0.0167	0.02209	0.01516	0.00572	0.01504	0.02102	0.01417	0.00661	0.02308	0.02383	0.024	0.01019	0.0074	0.0131	0.0621	0.63125	0.00162	0.00609	0.03471
Node40	229	S	0.61569	0.06633	0.01856	0.0313	0.02251	0.00819	0.01603	0.0233	0.03036	0.00818	0.01069	0.01616	0.02198	0.00537	0.0074	0.01889	0.61569	0.05408	0.00181	0.00689	0.01629
Node40	230	P	0.78247	0.03253	0.01197	0.00844	0.01231	0.00218	0.01132	0.01741	0.01104	0.00536	0.00804	0.01489	0.01476	0.00328	0.00444	0.78247	0.02626	0.01585	0.00114	0.00369	0.01263
Node40	231	I	0.63541	0.02156	0.00752	0.00557	0.00419	0.00403	0.00611	0.00747	0.00527	0.00322	0.63541	0.09572	0.00874	0.02091	0.01968	0.00569	0.01052	0.01979	0.00221	0.00776	0.10862
Node40	232	P	0.78247	0.03253	0.01197	0.00844	0.01231	0.00218	0.01132	0.01741	0.01104	0.00536	0.00804	0.01489	0.01476	0.00328	0.00444	0.78247	0.02626	0.01585	0.00114	0.00369	0.01263
Node40	233	F	0.69821	0.01423	0.00639	0.00537	0.0039	0.00509	0.00518	0.00558	0.00543	0.00826	0.02892	0.0723	0.00607	0.01307	0.69821	0.00462	0.0107	0.00932	0.01068	0.06172	0.02497
Node40	234	I	0.63541	0.02156	0.00752	0.00557	0.00419	0.00403	0.00611	0.00747	0.00527	0.00322	0.63541	0.09572	0.00874	0.02091	0.01968	0.00569	0.01052	0.01979	0.00221	0.00776	0.10862
Node40	235	A	0.65591	0.65591	0.01395	0.01252	0.01427	0.00819	0.01384	0.02487	0.0337	0.00532	0.01695	0.02322	0.01759	0.00776	0.00761	0.01812	0.05134	0.03109	0.00171	0.00566	0.03639
Node40	236	D	0.69112	0.02127	0.01205	0.04265	0.69112	0.00195	0.01612	0.08334	0.02131	0.00871	0.00491	0.00747	0.01943	0.00249	0.00311	0.01022	0.02597	0.01523	0.00089	0.00448	0.00728
Node40	237	G	1	0	0	0	0	0	0	0	1	0	0	0	0	0	0	0	0	0	0	0	0
Node40	238	L	1	0	0	0	0	0	0	0	0	0	0	1	0	0	0	0	0	0	0	0	0
Node40	239	A	0.59762	0.59762	0.00015	0.00023	8e-05	0.00064	0.00014	0.00015	0.38005	2e-05	5e-05	0.00022	8e-05	0.00051	2e-05	0.00011	0.01737	0.0014	0.00013	1e-05	0.00103
Node40	240	P	1	0	0	0	0	0	0	0	0	0	0	0	0	0	0	1	0	0	0	0	0
Node40	241	F	1	0	0	0	0	0	0	0	0	0	0	0	0	0	1	0	0	0	0	0	0
Node40	242	F	1	0	0	0	0	0	0	0	0	0	0	0	0	0	1	0	0	0	0	0	0
Node40	243	T	0.99998	0	0	0	0	0	0	0	0	0	0	0	0	0	0	0	2e-05	0.99998	0	0	0
Node40	244	G	1	0	0	0	0	0	0	0	1	0	0	0	0	0	0	0	0	0	0	0	0
Node40	245	N	1	0	0	1	0	0	0	0	0	0	0	0	0	0	0	0	0	0	0	0	0
Node40	246	W	1	0	0	0	0	0	0	0	0	0	0	0	0	0	0	0	0	0	1	0	0
Node40	247	G	0.98018	0.0191	0	2e-05	1e-05	1e-05	0	1e-05	0.98018	0	0	0	0	0	0	0	0.00065	1e-05	0	0	0
Node40	248	A	0.98907	0.98907	0	0	0	3e-05	0	0	1e-05	0	1e-05	1e-05	0	1e-05	0	0	6e-05	0.0001	0	0	0.01069
Node40	249	Y	1	0	0	0	0	0	0	0	0	0	0	0	0	0	0	0	0	0	0	1	0
Node40	250	A	1	1	0	0	0	0	0	0	0	0	0	0	0	0	0	0	0	0	0	0	0
Node40	251	Q	0.99986	0	2e-05	0	0	0	0.99986	6e-05	0	3e-05	0	0	3e-05	0	0	0	0	0	0	0	0
Node40	252	N	0.99999	0	0	0.99999	1e-05	0	0	0	0	0	0	0	0	0	0	0	0	0	0	0	0
Node40	253	P	1	0	0	0	0	0	0	0	0	0	0	0	0	0	0	1	0	0	0	0	0
Node40	254	D	1	0	0	0	1	0	0	0	0	0	0	0	0	0	0	0	0	0	0	0	0
Node40	255	T	0.99999	0	0	0	0	0	0	0	0	0	0	0	0	0	0	0	1e-05	0.99999	0	0	0
Node40	256	A	0.99964	0.99964	0	0	0	1e-05	0	0	2e-05	0	0	0	0	0	0	0	0.00024	3e-05	0	0	5e-05
Node40	257	E	0.28839	0.00179	0.00245	0.27794	0.10136	1e-05	0.28106	0.28839	0.01096	0.00528	1e-05	2e-05	0.02222	7e-05	0	0.00013	0.00636	0.0019	0	4e-05	3e-05
Node40	258	H	1	0	0	0	0	0	0	0	0	1	0	0	0	0	0	0	0	0	0	0	0
Node40	259	V	0.78515	0.00047	0	0	0	6e-05	0	0	0	0	0.20942	0.00379	0	0.00068	6e-05	0	0	0.00036	0	0	0.78515
Node40	260	F	1	0	0	0	0	0	0	0	0	0	0	0	0	0	1	0	0	0	0	0	0
Node40	261	G	0.90075	0.00024	1e-05	0.09654	0.00038	1e-05	1e-05	1e-05	0.90075	3e-05	0	0	3e-05	0	0	0	0.00196	2e-05	0	0	0
Node40	262	T	0.99998	0	0	0	0	0	0	0	0	0	0	0	0	0	0	0	2e-05	0.99998	0	0	0
Node40	263	S	0.99879	0.00069	0	7e-05	0	1e-05	0	0	1e-05	0	0	0	0	0	0	0	0.99879	0.0004	0	0	0
Node40	264	Q	0.99874	1e-05	8e-05	2e-05	0	0	0.99874	0.00086	0	0.00012	0	0	0.00014	0	0	0	1e-05	1e-05	0	0	0
Node40	265	G	1	0	0	0	0	0	0	0	1	0	0	0	0	0	0	0	0	0	0	0	0
Node40	266	A	0.99979	0.99979	0	0	0	0	0	0	1e-05	0	0	0	0	0	0	0	0.00016	1e-05	0	0	2e-05
Node40	267	G	1	0	0	0	0	0	0	0	1	0	0	0	0	0	0	0	0	0	0	0	0
Node40	268	T	0.99997	0	0	0	0	0	0	0	0	0	0	0	0	0	0	0	2e-05	0.99997	0	0	0
Node40	269	A	1	1	0	0	0	0	0	0	0	0	0	0	0	0	0	0	0	0	0	0	0
Node40	270	I	1	0	0	0	0	0	0	0	0	0	1	0	0	0	0	0	0	0	0	0	0
Node40	271	L	1	0	0	0	0	0	0	0	0	0	0	1	0	0	0	0	0	0	0	0	0
Node40	272	T	1	0	0	0	0	0	0	0	0	0	0	0	0	0	0	0	0	1	0	0	0
Node40	273	F	1	0	0	0	0	0	0	0	0	0	0	0	0	0	1	0	0	0	0	0	0
Node40	274	L	0.99999	0	0	0	0	0	0	0	0	0	0	0.99999	0	0	0	0	0	0	0	0	0
Node40	275	G	1	0	0	0	0	0	0	0	1	0	0	0	0	0	0	0	0	0	0	0	0
Node40	276	G	1	0	0	0	0	0	0	0	1	0	0	0	0	0	0	0	0	0	0	0	0
Node40	277	F	1	0	0	0	0	0	0	0	0	0	0	0	0	0	1	0	0	0	0	0	0
Node40	278	H	1	0	0	0	0	0	0	0	0	1	0	0	0	0	0	0	0	0	0	0	0
Node40	279	P	1	0	0	0	0	0	0	0	0	0	0	0	0	0	0	1	0	0	0	0	0
Node40	280	Q	1	0	0	0	0	0	1	0	0	0	0	0	0	0	0	0	0	0	0	0	0
Node40	281	T	1	0	0	0	0	0	0	0	0	0	0	0	0	0	0	0	0	1	0	0	0
Node40	282	E	0.93479	3e-05	1e-05	1e-05	0.00032	0	0.06455	0.93479	0	1e-05	0	0	0.00025	0	0	0	1e-05	1e-05	0	0	0
Node40	283	S	0.99998	1e-05	0	0	0	0	0	0	0	0	0	0	0	0	0	0	0.99998	1e-05	0	0	0
Node40	284	L	1	0	0	0	0	0	0	0	0	0	0	1	0	0	0	0	0	0	0	0	0
Node40	285	W	1	0	0	0	0	0	0	0	0	0	0	0	0	0	0	0	0	0	1	0	0
Node40	286	L	1	0	0	0	0	0	0	0	0	0	0	1	0	0	0	0	0	0	0	0	0
Node40	287	T	1	0	0	0	0	0	0	0	0	0	0	0	0	0	0	0	0	1	0	0	0
Node40	288	D	1	0	0	0	1	0	0	0	0	0	0	0	0	0	0	0	0	0	0	0	0
Node40	289	M	0.99999	0	0	0	0	0	0	0	0	0	0	1e-05	0	0.99999	0	0	0	0	0	0	0
Node40	290	A	1	1	0	0	0	0	0	0	0	0	0	0	0	0	0	0	0	0	0	0	0
Node40	291	H	1	0	0	0	0	0	0	0	0	1	0	0	0	0	0	0	0	0	0	0	0
Node40	292	H	1	0	0	0	0	0	0	0	0	1	0	0	0	0	0	0	0	0	0	0	0
Node40	293	H	1	0	0	0	0	0	0	0	0	1	0	0	0	0	0	0	0	0	0	0	0
Node40	294	L	1	0	0	0	0	0	0	0	0	0	0	1	0	0	0	0	0	0	0	0	0
Node40	295	A	1	1	0	0	0	0	0	0	0	0	0	0	0	0	0	0	0	0	0	0	0
Node40	296	I	1	0	0	0	0	0	0	0	0	0	1	0	0	0	0	0	0	0	0	0	0
Node40	297	A	1	1	0	0	0	0	0	0	0	0	0	0	0	0	0	0	0	0	0	0	0
Node40	298	V	1	0	0	0	0	0	0	0	0	0	0	0	0	0	0	0	0	0	0	0	1
Node40	299	I	0.95885	0	0	0	0	0	0	0	0	0	0.95885	0.03339	0	0.00084	6e-05	0	0	1e-05	0	0	0.00685
Node40	300	F	1	0	0	0	0	0	0	0	0	0	0	0	0	0	1	0	0	0	0	0	0
Node40	301	I	1	0	0	0	0	0	0	0	0	0	1	0	0	0	0	0	0	0	0	0	0
Node40	302	I	0.81419	1e-05	0	0	0	0	0	0	0	0	0.81419	0.00044	0	0.00011	1e-05	0	0	3e-05	0	0	0.18521
Node40	303	A	1	1	0	0	0	0	0	0	0	0	0	0	0	0	0	0	0	0	0	0	0
Node40	304	G	1	0	0	0	0	0	0	0	1	0	0	0	0	0	0	0	0	0	0	0	0
Node40	305	H	1	0	0	0	0	0	0	0	0	1	0	0	0	0	0	0	0	0	0	0	0
Node40	306	M	1	0	0	0	0	0	0	0	0	0	0	0	0	1	0	0	0	0	0	0	0
Node40	307	Y	1	0	0	0	0	0	0	0	0	0	0	0	0	0	0	0	0	0	0	1	0
Node40	308	R	1	0	1	0	0	0	0	0	0	0	0	0	0	0	0	0	0	0	0	0	0
Node40	309	T	1	0	0	0	0	0	0	0	0	0	0	0	0	0	0	0	0	1	0	0	0
Node40	310	N	1	0	0	1	0	0	0	0	0	0	0	0	0	0	0	0	0	0	0	0	0
Node40	311	W	0.99873	0	0	0	0	0	0	0	0	0	0	0	0	0	0.00121	0	0	0	0.99873	5e-05	0
Node40	312	G	1	0	0	0	0	0	0	0	1	0	0	0	0	0	0	0	0	0	0	0	0
Node40	313	I	1	0	0	0	0	0	0	0	0	0	1	0	0	0	0	0	0	0	0	0	0
Node40	314	G	1	0	0	0	0	0	0	0	1	0	0	0	0	0	0	0	0	0	0	0	0
Node40	315	H	1	0	0	0	0	0	0	0	0	1	0	0	0	0	0	0	0	0	0	0	0
Node40	316	N	0.88802	1e-05	0	0.88802	6e-05	0	1e-05	0	1e-05	2e-05	0	0	1e-05	0	0	0	0.11176	0.00011	0	0	0
Node40	317	I	0.99985	0	0	0	0	0	0	0	0	0	0.99985	1e-05	0	0	0	0	0	0	0	0	0.00014
Node40	318	K	0.99997	0	3e-05	0	0	0	0	0	0	0	0	0	0.99997	0	0	0	0	0	0	0	0
Node40	319	E	0.99992	0	0	0	6e-05	0	2e-05	0.99992	0	0	0	0	0	0	0	0	0	0	0	0	0
Node40	320	M	1	0	0	0	0	0	0	0	0	0	0	0	0	1	0	0	0	0	0	0	0
Node40	321	M	0.95073	5e-05	0	0	0	0.00107	1e-05	0	0	0	0.00062	0.04696	0	0.95073	0.00014	0	1e-05	0.00011	0	0	0.00029
Node40	322	D	0.97549	1e-05	0	0.01288	0.97549	0	5e-05	0.01144	1e-05	2e-05	0	0	2e-05	0	0	0	7e-05	1e-05	0	0	0
Node40	323	A	0.90961	0.90961	0	1e-05	1e-05	9e-05	2e-05	2e-05	0.00017	0	0	0	1e-05	0	0	3e-05	0.08939	0.00061	0	0	3e-05
Node40	324	K	0.9987	1e-05	0.00052	1e-05	0	0	0.00019	1e-05	0	0	1e-05	0.00048	0.9987	5e-05	0	0	1e-05	2e-05	0	0	0
Node40	325	Q	0.42341	0.01335	0.00401	0.05072	0.06809	4e-05	0.42341	0.14219	0.00064	0.00597	3e-05	8e-05	0.014	0.00045	0	0.00076	0.08317	0.19276	0	5e-05	0.00026
Node40	326	F	0.9966	0.00011	0	1e-05	0	0.0001	0	0	0.0002	5e-05	4e-05	0.00048	0	0.00013	0.9966	0	0.00012	1e-05	0.0002	0.0019	6e-05
Node40	327	L	0.99672	7e-05	1e-05	0	0	0	4e-05	0	0	1e-05	0.00054	0.99672	0	0.00057	0.00029	0.00138	1e-05	2e-05	0	0	0.00032
Node40	328	F	0.96174	0.00087	3e-05	0.0001	1e-05	0.00082	3e-05	1e-05	0.00065	0.00064	0.00094	0.00599	1e-05	0.00127	0.96174	2e-05	0.00078	0.00016	0.00171	0.02334	0.00089
Node40	329	G	0.99999	0	0	0	0	0	0	0	0.99999	0	0	0	0	0	0	0	0	0	0	0	0
Node40	330	R	0.74398	0.00292	0.74398	0.00052	6e-05	1e-05	0.00724	0.00077	8e-05	0.00097	1e-05	7e-05	0.19499	4e-05	0	0.03872	0.00431	0.00521	0	1e-05	7e-05
Node40	331	K	0.97865	0.00053	0.0084	0.00236	8e-05	0	0.00115	0.00085	0.00706	6e-05	0	0	0.97865	1e-05	0	2e-05	0.00068	0.00015	0	0	0
Node40	332	V	0.32526	0.00485	0.00041	4e-05	1e-05	0.00403	0.00022	7e-05	9e-05	0.00046	0.05604	0.07904	7e-05	0.01632	0.15683	0.00021	0.00046	0.00245	0.32488	0.02825	0.32526
Node40	333	E	0.57137	0.00669	0.00491	0.00583	0.00695	0	0.01471	0.57137	0.01866	0.00027	0	1e-05	0.36528	4e-05	0	0.00018	0.0039	0.00112	0	1e-05	5e-05
Node40	334	K	0.19524	0.06656	0.07828	0.04365	0.03405	0.00798	0.04322	0.05823	0.02961	0.01622	0.03066	0.03852	0.19524	0.01436	0.01207	0.02397	0.07476	0.17563	0.00314	0.01155	0.0423
Node40	335	D	0.16682	0.07328	0.03647	0.06561	0.16682	0.00892	0.03605	0.09743	0.04339	0.01809	0.02878	0.03631	0.05142	0.01246	0.01305	0.02778	0.08491	0.14243	0.00319	0.0132	0.0404
Node40	336	G	0.28339	0.22307	0.02707	0.03245	0.03443	0.01174	0.02288	0.04263	0.28339	0.0106	0.02334	0.03209	0.03247	0.01034	0.01162	0.02644	0.07699	0.0438	0.0034	0.00938	0.04184
Node40	337	G	1	0	0	0	0	0	0	0	1	0	0	0	0	0	0	0	0	0	0	0	0
Node40	338	F	0.27524	0.05248	0.00063	0.00039	0.00013	0.00368	0.0011	0.00047	0.00039	0.0026	0.06085	0.14199	0.00052	0.01377	0.27524	0.18172	0.0161	0.01433	0.0011	0.01162	0.22089
Node40	339	F	0.43824	0.04718	0.00623	0.01025	0.01668	0.00359	0.02507	0.12841	0.00587	0.02406	0.01662	0.06362	0.01098	0.02235	0.43824	0.00533	0.03473	0.0167	0.0069	0.0875	0.02969
Node40	340	I	0.75161	0.00268	0.00015	0.00046	2e-05	0.00041	0.00012	8e-05	2e-05	6e-05	0.75161	0.00886	0.00028	0.00481	0.00061	0.00011	0.00233	0.05106	1e-05	9e-05	0.17623
Node40	341	A	0.71438	0.71438	0.00061	0.00052	0.00567	9e-05	0.00768	0.24773	0.00242	0.00023	5e-05	0.00019	0.00321	0.00028	2e-05	0.00122	0.00964	0.00374	1e-05	6e-05	0.00225
Node40	342	P	0.6601	0.00786	0.0003	0.00041	0.00074	2e-05	0.00029	0.00044	0.32318	0.00015	0	5e-05	0.00032	1e-05	2e-05	0.6601	0.00582	0.00019	1e-05	1e-05	7e-05
Node40	343	R	0.50422	0.0162	0.50422	0.00961	0.00243	0.0005	0.02649	0.00758	0.00267	0.01002	0.00058	0.00307	0.09892	0.00083	0.00018	0.27969	0.02519	0.00914	0.00031	0.00059	0.00178
Node40	344	F	0.99732	2e-05	0	0	0	3e-05	0	0	0	1e-05	0.00014	0.00035	0	0.00024	0.99732	0	8e-05	0.00082	2e-05	0.00085	0.00011
Node40	345	N	0.99932	0	0	0.99932	0	0	0	0	0.00067	0	0	0	0	0	0	0	0	0	0	0	0
Node40	346	L	0.61677	0.00075	0.04442	5e-05	0	0.00018	0.00422	3e-05	1e-05	0.00046	0.00653	0.61677	0.00181	0.32037	0.00069	3e-05	0.00023	0.00094	0.00016	0.00011	0.00225
Node40	347	P	0.99888	0.0002	0	0	1e-05	0	0	0	0.00073	0	0	0	0	0	0	0.99888	0.00016	0	0	0	0
Node40	348	H	1	0	0	0	0	0	0	0	0	1	0	0	0	0	0	0	0	0	0	0	0
Node40	349	Q	0.99971	0	1e-05	0	0	0	0.99971	2e-05	0	1e-05	0	0	0.00023	0	0	0	0	0	0	0	0
Node40	350	G	1	0	0	0	0	0	0	0	1	0	0	0	0	0	0	0	0	0	0	0	0
Node40	351	I	0.91791	0	0	0	0	0	0	0	0	0	0.91791	0.07661	0	0.00093	6e-05	0	0	1e-05	0	0	0.00448
Node40	352	Y	1	0	0	0	0	0	0	0	0	0	0	0	0	0	0	0	0	0	0	1	0
Node40	353	E	0.93005	0	0	0	0.06994	0	0	0.93005	0	0	0	0	0	0	0	0	0	0	0	0	0
Node40	354	T	1	0	0	0	0	0	0	0	0	0	0	0	0	0	0	0	0	1	0	0	0
Node40	355	Y	0.96506	4e-05	2e-05	3e-05	0	0.00011	3e-05	0	0	0.0011	0.00057	0.00079	1e-05	0.00542	0.02581	0	2e-05	5e-05	0.00041	0.96506	0.00052
Node40	356	N	1	0	0	1	0	0	0	0	0	0	0	0	0	0	0	0	0	0	0	0	0
Node40	357	N	1	0	0	1	0	0	0	0	0	0	0	0	0	0	0	0	0	0	0	0	0
Node40	358	S	1	0	0	0	0	0	0	0	0	0	0	0	0	0	0	0	1	0	0	0	0
Node40	359	L	1	0	0	0	0	0	0	0	0	0	0	1	0	0	0	0	0	0	0	0	0
Node40	360	H	1	0	0	0	0	0	0	0	0	1	0	0	0	0	0	0	0	0	0	0	0
Node40	361	F	1	0	0	0	0	0	0	0	0	0	0	0	0	0	1	0	0	0	0	0	0
Node40	362	Q	1	0	0	0	0	0	1	0	0	0	0	0	0	0	0	0	0	0	0	0	0
Node40	363	L	1	0	0	0	0	0	0	0	0	0	0	1	0	0	0	0	0	0	0	0	0
Node40	364	G	0.97261	0.02076	0	8e-05	2e-05	1e-05	0	1e-05	0.97261	0	0	0	0	0	0	0	0.00649	1e-05	0	0	0
Node40	365	W	0.98804	0	0	0	0	0	0	0	0	0	0	4e-05	0	1e-05	0.01131	0	0	0	0.98804	0.00061	0
Node40	366	H	0.99745	0.00156	7e-05	0.00013	1e-05	1e-05	0.00044	1e-05	1e-05	0.99745	0	0	1e-05	0	0	1e-05	0.00015	2e-05	0	0.00011	0
Node40	367	L	1	0	0	0	0	0	0	0	0	0	0	1	0	0	0	0	0	0	0	0	0
Node40	368	A	1	1	0	0	0	0	0	0	0	0	0	0	0	0	0	0	0	0	0	0	0
Node40	369	C	0.99851	0.0014	0	0	0	0.99851	0	0	0	0	0	0	0	0	0	0	6e-05	1e-05	0	0	2e-05
Node40	370	L	1	0	0	0	0	0	0	0	0	0	0	1	0	0	0	0	0	0	0	0	0
Node40	371	G	1	0	0	0	0	0	0	0	1	0	0	0	0	0	0	0	0	0	0	0	0
Node40	372	V	0.99997	0	0	0	0	0	0	0	0	0	2e-05	0	0	0	0	0	0	0	0	0	0.99997
Node40	373	I	0.76962	0.01496	1e-05	1e-05	0	0.0001	1e-05	1e-05	0	0	0.76962	0.00793	2e-05	0.00483	0.0002	1e-05	6e-05	0.00174	0	1e-05	0.20048
Node40	374	T	0.96192	6e-05	0	3e-05	0	0	0	0	0	0	0	0	0	0	0	0	0.03797	0.96192	0	0	0
Node40	375	S	1	0	0	0	0	0	0	0	0	0	0	0	0	0	0	0	1	0	0	0	0
Node40	376	L	0.99999	0	0	0	0	0	0	0	0	0	0	0.99999	0	0	0	0	0	0	0	0	0
Node40	377	V	0.99749	0	0	0	0	0	0	0	0	0	2e-05	0	0	0	0	0	0	0.00249	0	0	0.99749
Node40	378	A	1	1	0	0	0	0	0	0	0	0	0	0	0	0	0	0	0	0	0	0	0
Node40	379	Q	1	0	0	0	0	0	1	0	0	0	0	0	0	0	0	0	0	0	0	0	0
Node40	380	H	1	0	0	0	0	0	0	0	0	1	0	0	0	0	0	0	0	0	0	0	0
Node40	381	M	1	0	0	0	0	0	0	0	0	0	0	0	0	1	0	0	0	0	0	0	0
Node40	382	Y	1	0	0	0	0	0	0	0	0	0	0	0	0	0	0	0	0	0	0	1	0
Node40	383	S	0.99977	8e-05	0	2e-05	0	0	0	0	0	0	0	0	0	0	0	0	0.99977	0.00012	0	0	0
Node40	384	M	0.9996	0	0	0	0	0	0	0	0	0	5e-05	0.00034	0	0.9996	0	0	0	0	0	0	1e-05
Node40	385	P	1	0	0	0	0	0	0	0	0	0	0	0	0	0	0	1	0	0	0	0	0
Node40	386	P	1	0	0	0	0	0	0	0	0	0	0	0	0	0	0	1	0	0	0	0	0
Node40	387	Y	1	0	0	0	0	0	0	0	0	0	0	0	0	0	0	0	0	0	0	1	0
Node40	388	A	1	1	0	0	0	0	0	0	0	0	0	0	0	0	0	0	0	0	0	0	0
Node40	389	F	1	0	0	0	0	0	0	0	0	0	0	0	0	0	1	0	0	0	0	0	0
Node40	390	I	0.99915	0	0	0	0	0	0	0	0	0	0.99915	8e-05	0	2e-05	0	0	0	0	0	0	0.00075
Node40	391	A	0.99946	0.99946	0	0	0	0	0	0	0.0001	0	0	0	0	0	0	0	0.00041	1e-05	0	0	1e-05
Node40	392	R	0.74411	2e-05	0.74411	0.0001	0	0	0.01359	0.00015	0	0.00025	0	0	0.24168	1e-05	0	0	5e-05	3e-05	0	0	0
Node40	393	D	1	0	0	0	1	0	0	0	0	0	0	0	0	0	0	0	0	0	0	0	0
Node40	394	Y	0.88064	0	0	0	0	0	0	0	0	0.00036	0	1e-05	0	0	0.11891	0	0	0	6e-05	0.88064	0
Node40	395	T	1	0	0	0	0	0	0	0	0	0	0	0	0	0	0	0	0	1	0	0	0
Node40	396	T	1	0	0	0	0	0	0	0	0	0	0	0	0	0	0	0	0	1	0	0	0
Node40	397	M	0.99999	0	0	0	0	0	0	0	0	0	0	1e-05	0	0.99999	0	0	0	0	0	0	0
Node40	398	A	0.97393	0.97393	0	0	0	0	0	0	0	0	0	0	0	0	0	0	0.02604	2e-05	0	0	0
Node40	399	A	1	1	0	0	0	0	0	0	0	0	0	0	0	0	0	0	0	0	0	0	0
Node40	400	L	1	0	0	0	0	0	0	0	0	0	0	1	0	0	0	0	0	0	0	0	0
Node40	401	Y	1	0	0	0	0	0	0	0	0	0	0	0	0	0	0	0	0	0	0	1	0
Node40	402	T	1	0	0	0	0	0	0	0	0	0	0	0	0	0	0	0	0	1	0	0	0
Node40	403	H	1	0	0	0	0	0	0	0	0	1	0	0	0	0	0	0	0	0	0	0	0
Node40	404	H	1	0	0	0	0	0	0	0	0	1	0	0	0	0	0	0	0	0	0	0	0
Node40	405	Q	1	0	0	0	0	0	1	0	0	0	0	0	0	0	0	0	0	0	0	0	0
Node40	406	Y	1	0	0	0	0	0	0	0	0	0	0	0	0	0	0	0	0	0	0	1	0
Node40	407	I	1	0	0	0	0	0	0	0	0	0	1	0	0	0	0	0	0	0	0	0	0
Node40	408	A	1	1	0	0	0	0	0	0	0	0	0	0	0	0	0	0	0	0	0	0	0
Node40	409	G	1	0	0	0	0	0	0	0	1	0	0	0	0	0	0	0	0	0	0	0	0
Node40	410	F	1	0	0	0	0	0	0	0	0	0	0	0	0	0	1	0	0	0	0	0	0
Node40	411	L	0.99975	0	0	0	0	0	0	0	0	0	0.00019	0.99975	0	5e-05	1e-05	0	0	0	0	0	1e-05
Node40	412	M	1	0	0	0	0	0	0	0	0	0	0	0	0	1	0	0	0	0	0	0	0
Node40	413	V	0.99955	1e-05	0	0	0	0	0	0	0	0	0.00043	0	0	0	0	0	0	0	0	0	0.99955
Node40	414	G	1	0	0	0	0	0	0	0	1	0	0	0	0	0	0	0	0	0	0	0	0
Node40	415	A	1	1	0	0	0	0	0	0	0	0	0	0	0	0	0	0	0	0	0	0	0
Node40	416	F	1	0	0	0	0	0	0	0	0	0	0	0	0	0	1	0	0	0	0	0	0
Node40	417	A	0.99998	0.99998	0	0	0	0	0	0	0	0	0	0	0	0	0	0	2e-05	0	0	0	0
Node40	418	H	1	0	0	0	0	0	0	0	0	1	0	0	0	0	0	0	0	0	0	0	0
Node40	419	G	0.99996	4e-05	0	0	0	0	0	0	0.99996	0	0	0	0	0	0	0	0	0	0	0	0
Node40	420	A	1	1	0	0	0	0	0	0	0	0	0	0	0	0	0	0	0	0	0	0	0
Node40	421	I	1	0	0	0	0	0	0	0	0	0	1	0	0	0	0	0	0	0	0	0	0
Node40	422	F	1	0	0	0	0	0	0	0	0	0	0	0	0	0	1	0	0	0	0	0	0
Node40	423	L	0.9991	0	0	0	0	0	0	0	0	0	0.00018	0.9991	0	0.00054	8e-05	0	0	0	8e-05	0	2e-05
Node40	424	V	0.9361	0	0	0	0	0	0	0	0	0	0.06384	4e-05	0	1e-05	0	0	0	1e-05	0	0	0.9361
Node40	425	R	1	0	1	0	0	0	0	0	0	0	0	0	0	0	0	0	0	0	0	0	0
Node40	426	D	1	0	0	0	1	0	0	0	0	0	0	0	0	0	0	0	0	0	0	0	0
Node40	427	Y	1	0	0	0	0	0	0	0	0	0	0	0	0	0	0	0	0	0	0	1	0
Node40	428	D	1	0	0	0	1	0	0	0	0	0	0	0	0	0	0	0	0	0	0	0	0
Node40	429	P	1	0	0	0	0	0	0	0	0	0	0	0	0	0	0	1	0	0	0	0	0
Node40	430	E	0.99634	0.00303	0	0	0.00034	0	0.00019	0.99634	0	0	0	0	3e-05	0	0	0	2e-05	1e-05	0	0	2e-05
Node40	431	Q	0.99687	2e-05	7e-05	0	0	0	0.99687	5e-05	0	9e-05	0	0.00264	6e-05	0.00018	0	0	1e-05	1e-05	0	0	0
Node40	432	N	1	0	0	1	0	0	0	0	0	0	0	0	0	0	0	0	0	0	0	0	0
Node40	433	K	0.93959	0	0.06015	3e-05	0	0	0.00019	2e-05	0	1e-05	0	0	0.93959	0	0	0	1e-05	1e-05	0	0	0
Node40	434	G	0.99137	0.00015	0	0.00046	0.0077	0	0	6e-05	0.99137	0	0	0	0	0	0	0	0.00024	0	0	0	0
Node40	435	N	1	0	0	1	0	0	0	0	0	0	0	0	0	0	0	0	0	0	0	0	0
Node40	436	V	1	0	0	0	0	0	0	0	0	0	0	0	0	0	0	0	0	0	0	0	1
Node40	437	L	1	0	0	0	0	0	0	0	0	0	0	1	0	0	0	0	0	0	0	0	0
Node40	438	D	0.97709	0.00668	0	0.00173	0.97709	0	0.0001	0.01169	0.00044	4e-05	0	0	3e-05	0	0	5e-05	0.00199	0.00014	0	0	0
Node40	439	R	1	0	1	0	0	0	0	0	0	0	0	0	0	0	0	0	0	0	0	0	0
Node40	440	V	0.99866	1e-05	0	0	0	0	0	0	0	0	0.00131	1e-05	0	1e-05	0	0	0	1e-05	0	0	0.99866
Node40	441	L	1	0	0	0	0	0	0	0	0	0	0	1	0	0	0	0	0	0	0	0	0
Node40	442	Q	0.77999	0.00045	0.00924	0.04754	0.0403	0	0.77999	0.06244	0.00014	0.00533	0	1e-05	0.05182	4e-05	0	0.0001	0.00195	0.00064	0	1e-05	1e-05
Node40	443	H	1	0	0	0	0	0	0	0	0	1	0	0	0	0	0	0	0	0	0	0	0
Node40	444	K	1	0	0	0	0	0	0	0	0	0	0	0	1	0	0	0	0	0	0	0	0
Node40	445	E	1	0	0	0	0	0	0	1	0	0	0	0	0	0	0	0	0	0	0	0	0
Node40	446	A	1	1	0	0	0	0	0	0	0	0	0	0	0	0	0	0	0	0	0	0	0
Node40	447	I	0.99985	0	0	0	0	0	0	0	0	0	0.99985	1e-05	0	0	0	0	0	0	0	0	0.00014
Node40	448	I	1	0	0	0	0	0	0	0	0	0	1	0	0	0	0	0	0	0	0	0	0
Node40	449	S	1	0	0	0	0	0	0	0	0	0	0	0	0	0	0	0	1	0	0	0	0
Node40	450	H	1	0	0	0	0	0	0	0	0	1	0	0	0	0	0	0	0	0	0	0	0
Node40	451	L	1	0	0	0	0	0	0	0	0	0	0	1	0	0	0	0	0	0	0	0	0
Node40	452	S	1	0	0	0	0	0	0	0	0	0	0	0	0	0	0	0	1	0	0	0	0
Node40	453	W	1	0	0	0	0	0	0	0	0	0	0	0	0	0	0	0	0	0	1	0	0
Node40	454	V	1	0	0	0	0	0	0	0	0	0	0	0	0	0	0	0	0	0	0	0	1
Node40	455	S	1	0	0	0	0	0	0	0	0	0	0	0	0	0	0	0	1	0	0	0	0
Node40	456	L	0.99999	0	0	0	0	0	0	0	0	0	0	0.99999	0	1e-05	0	0	0	0	0	0	0
Node40	457	F	1	0	0	0	0	0	0	0	0	0	0	0	0	0	1	0	0	0	0	0	0
Node40	458	L	1	0	0	0	0	0	0	0	0	0	0	1	0	0	0	0	0	0	0	0	0
Node40	459	G	1	0	0	0	0	0	0	0	1	0	0	0	0	0	0	0	0	0	0	0	0
Node40	460	F	1	0	0	0	0	0	0	0	0	0	0	0	0	0	1	0	0	0	0	0	0
Node40	461	H	1	0	0	0	0	0	0	0	0	1	0	0	0	0	0	0	0	0	0	0	0
Node40	462	T	1	0	0	0	0	0	0	0	0	0	0	0	0	0	0	0	0	1	0	0	0
Node40	463	L	1	0	0	0	0	0	0	0	0	0	0	1	0	0	0	0	0	0	0	0	0
Node40	464	G	0.99999	0	0	0	0	0	0	0	0.99999	0	0	0	0	0	0	0	0	0	0	0	0
Node40	465	L	0.99995	0	0	0	0	0	0	0	0	0	3e-05	0.99995	0	2e-05	0	0	0	0	0	0	0
Node40	466	Y	1	0	0	0	0	0	0	0	0	0	0	0	0	0	0	0	0	0	0	1	0
Node40	467	V	1	0	0	0	0	0	0	0	0	0	0	0	0	0	0	0	0	0	0	0	1
Node40	468	H	1	0	0	0	0	0	0	0	0	1	0	0	0	0	0	0	0	0	0	0	0
Node40	469	N	1	0	0	1	0	0	0	0	0	0	0	0	0	0	0	0	0	0	0	0	0
Node40	470	D	1	0	0	0	1	0	0	0	0	0	0	0	0	0	0	0	0	0	0	0	0
Node40	471	V	0.55281	0	0	0	0	0.44719	0	0	0	0	0	0	0	0	0	0	0	0	0	0	0.55281
Node40	472	E	0.99963	6e-05	0	0	2e-05	0	4e-05	0.99963	0	0	0	0	1e-05	0	0	0	0	1e-05	0	0	0.00023
Node40	473	V	0.99997	0	0	0	0	0	0	0	0	0	3e-05	0	0	0	0	0	0	0	0	0	0.99997
Node40	474	A	1	1	0	0	0	0	0	0	0	0	0	0	0	0	0	0	0	0	0	0	0
Node40	475	F	1	0	0	0	0	0	0	0	0	0	0	0	0	0	1	0	0	0	0	0	0
Node40	476	G	1	0	0	0	0	0	0	0	1	0	0	0	0	0	0	0	0	0	0	0	0
Node40	477	A	0.99696	0.99696	0	0	0	0	0	0	0	0	0	0	0	0	0	0	0.00107	0.00194	0	0	2e-05
Node40	478	P	1	0	0	0	0	0	0	0	0	0	0	0	0	0	0	1	0	0	0	0	0
Node40	479	E	0.99999	0	0	0	1e-05	0	0	0.99999	0	0	0	0	0	0	0	0	0	0	0	0	0
Node40	480	K	1	0	0	0	0	0	0	0	0	0	0	0	1	0	0	0	0	0	0	0	0
Node40	481	Q	1	0	0	0	0	0	1	0	0	0	0	0	0	0	0	0	0	0	0	0	0
Node40	482	I	1	0	0	0	0	0	0	0	0	0	1	0	0	0	0	0	0	0	0	0	0
Node40	483	L	1	0	0	0	0	0	0	0	0	0	0	1	0	0	0	0	0	0	0	0	0
Node40	484	I	0.99995	0	0	0	0	0	0	0	0	0	0.99995	0	0	0	0	0	0	0	0	0	5e-05
Node40	485	E	1	0	0	0	0	0	0	1	0	0	0	0	0	0	0	0	0	0	0	0	0
Node40	486	P	1	0	0	0	0	0	0	0	0	0	0	0	0	0	0	1	0	0	0	0	0
Node40	487	V	1	0	0	0	0	0	0	0	0	0	0	0	0	0	0	0	0	0	0	0	1
Node40	488	F	1	0	0	0	0	0	0	0	0	0	0	0	0	0	1	0	0	0	0	0	0
Node40	489	A	1	1	0	0	0	0	0	0	0	0	0	0	0	0	0	0	0	0	0	0	0
Node40	490	Q	1	0	0	0	0	0	1	0	0	0	0	0	0	0	0	0	0	0	0	0	0
Node40	491	F	0.98316	0	0	0	0	0	0	0	0	0	0	9e-05	0	1e-05	0.98316	0	0	0	0.0153	0.00143	0
Node40	492	I	0.9993	0	0	0	0	0	0	0	0	0	0.9993	6e-05	0	2e-05	0	0	0	0	0	0	0.00062
Node40	493	Q	1	0	0	0	0	0	1	0	0	0	0	0	0	0	0	0	0	0	0	0	0
Node40	494	A	0.99995	0.99995	0	0	0	0	0	0	0	0	0	0	0	0	0	0	4e-05	0	0	0	0
Node40	495	A	0.99488	0.99488	0	0	0	3e-05	0	1e-05	3e-05	0	1e-05	0	0	1e-05	0	1e-05	0.0011	0.00013	0	0	0.00378
Node40	496	H	0.99999	0	0	0	0	0	0	0	0	0.99999	0	0	0	0	0	0	0	0	0	0	0
Node40	497	G	1	0	0	0	0	0	0	0	1	0	0	0	0	0	0	0	0	0	0	0	0
Node40	498	K	1	0	0	0	0	0	0	0	0	0	0	0	1	0	0	0	0	0	0	0	0
Node40	499	A	0.99649	0.99649	0	0	0	2e-05	0	1e-05	3e-05	0	1e-05	1e-05	0	2e-05	0	1e-05	0.00047	0.00104	0	0	0.00189
Node40	500	L	0.99994	0	0	0	0	0	0	0	0	0	2e-05	0.99994	0	3e-05	0	0	0	0	0	0	0
Node40	501	Y	1	0	0	0	0	0	0	0	0	0	0	0	0	0	0	0	0	0	0	1	0
Node40	502	G	1	0	0	0	0	0	0	0	1	0	0	0	0	0	0	0	0	0	0	0	0
Node40	503	F	0.92856	0	0	0	0	0	0	0	0	0	0.00702	0.03607	0	0.02807	0.92856	0	0	0	1e-05	0.00012	0.00014
Node40	504	N	0.74762	0.00034	4e-05	0.74762	0.09248	1e-05	0.00033	0.00076	0.00067	0.00052	0	0	0.00025	0	0	3e-05	0.15515	0.00178	0	1e-05	0
Node40	505	T	0.99959	2e-05	0	1e-05	0	0	0	0	0	0	1e-05	0	0	0	0	0	0.00025	0.99959	0	0	0.00011
Node40	506	L	1	0	0	0	0	0	0	0	0	0	0	1	0	0	0	0	0	0	0	0	0
Node40	507	L	1	0	0	0	0	0	0	0	0	0	0	1	0	0	0	0	0	0	0	0	0
Node40	508	S	1	0	0	0	0	0	0	0	0	0	0	0	0	0	0	0	1	0	0	0	0
Node40	509	N	1	0	0	1	0	0	0	0	0	0	0	0	0	0	0	0	0	0	0	0	0
Node40	510	P	0.99999	1e-05	0	0	0	0	0	0	0	0	0	0	0	0	0	0.99999	1e-05	0	0	0	0
Node40	511	D	0.99973	0	0	8e-05	0.99973	0	0	0.00018	0	0	0	0	0	0	0	0	0	0	0	0	0
Node40	512	S	1	0	0	0	0	0	0	0	0	0	0	0	0	0	0	0	1	0	0	0	0
Node40	513	I	0.97949	0	0	0	0	0	0	0	0	0	0.97949	0.00107	0	0.00025	1e-05	0	0	2e-05	0	0	0.01916
Node40	514	A	1	1	0	0	0	0	0	0	0	0	0	0	0	0	0	0	0	0	0	0	0
Node40	515	S	0.98294	0.00135	1e-05	0.00044	2e-05	6e-05	2e-05	1e-05	6e-05	1e-05	0	0	1e-05	0	0	2e-05	0.98294	0.01504	0	0	0
Node40	516	T	0.99998	0	0	0	0	0	0	0	0	0	0	0	0	0	0	0	2e-05	0.99998	0	0	0
Node40	517	P	0.51548	0.36423	0.00451	0.00326	0.00475	0.00223	0.006	0.00904	0.00953	0.00211	0.00276	0.00597	0.00606	0.00197	0.00144	0.51548	0.03339	0.01335	0.00033	0.00109	0.01249
Node40	518	A	0.4436	0.4436	0.01038	0.01466	0.01022	0.00849	0.01243	0.01873	0.0232	0.00403	0.01462	0.01477	0.01529	0.00812	0.00408	0.01382	0.10195	0.23594	0.0008	0.00311	0.04175
Node40	519	A	0.11198	0.11198	0.04243	0.06527	0.04379	0.01435	0.03857	0.05205	0.04778	0.02134	0.06071	0.09339	0.0543	0.04197	0.02882	0.02658	0.08221	0.07507	0.00541	0.0216	0.07236
Node40	520	D	0.3704	0.04486	0.01346	0.07709	0.3704	0.00312	0.01959	0.10743	0.2106	0.01147	0.00364	0.00562	0.02292	0.00255	0.00253	0.01159	0.05746	0.02297	0.00093	0.00429	0.00746
Node40	521	S	0.328	0.13851	0.02512	0.05939	0.03259	0.01464	0.02442	0.03132	0.05393	0.01207	0.01462	0.01985	0.0316	0.00961	0.0085	0.02579	0.328	0.13226	0.00187	0.00808	0.02785
Node40	522	A	1	1	0	0	0	0	0	0	0	0	0	0	0	0	0	0	0	0	0	0	0
Node40	523	W	1	0	0	0	0	0	0	0	0	0	0	0	0	0	0	0	0	0	1	0	0
Node40	524	P	1	0	0	0	0	0	0	0	0	0	0	0	0	0	0	1	0	0	0	0	0
Node40	525	N	1	0	0	1	0	0	0	0	0	0	0	0	0	0	0	0	0	0	0	0	0
Node40	526	Y	0.56398	1e-05	6e-05	0.00023	1e-05	2e-05	0.00012	0	0	0.43315	0	2e-05	1e-05	1e-05	0.00223	0	3e-05	1e-05	0.00012	0.56398	0
Node40	527	G	0.86401	0.13292	2e-05	0.00011	6e-05	5e-05	2e-05	5e-05	0.86401	0	0	0	2e-05	0	0	2e-05	0.00265	5e-05	0	0	2e-05
Node40	528	N	0.99983	0	0	0.99983	8e-05	0	0	0	0	2e-05	0	0	1e-05	0	0	0	4e-05	1e-05	0	0	0
Node40	529	V	0.99907	2e-05	0	0	0	0	0	0	0	0	0.00089	1e-05	0	0	0	0	0	1e-05	0	0	0.99907
Node40	530	W	1	0	0	0	0	0	0	0	0	0	0	0	0	0	0	0	0	0	1	0	0
Node40	531	L	0.99999	0	0	0	0	0	0	0	0	0	0	0.99999	0	0	0	0	0	0	0	0	0
Node40	532	P	0.99999	1e-05	0	0	0	0	0	0	0	0	0	0	0	0	0	0.99999	1e-05	0	0	0	0
Node40	533	G	1	0	0	0	0	0	0	0	1	0	0	0	0	0	0	0	0	0	0	0	0
Node40	534	W	1	0	0	0	0	0	0	0	0	0	0	0	0	0	0	0	0	0	1	0	0
Node40	535	L	0.99995	0	0	0	0	0	0	0	0	0	2e-05	0.99995	0	3e-05	0	0	0	0	0	0	0
Node40	536	D	0.86731	1e-05	0	0.00047	0.86731	0	9e-05	0.13203	1e-05	1e-05	0	0	2e-05	0	0	0	4e-05	1e-05	0	0	0
Node40	537	A	1	1	0	0	0	0	0	0	0	0	0	0	0	0	0	0	0	0	0	0	0
Node40	538	I	0.99988	0	0	0	0	0	0	0	0	0	0.99988	0	0	0	0	0	0	0	0	0	0.00012
Node40	539	N	1	0	0	1	0	0	0	0	0	0	0	0	0	0	0	0	0	0	0	0	0
Node40	540	N	0.88167	6e-05	1e-05	0.88167	0.00035	1e-05	4e-05	1e-05	6e-05	9e-05	0	0	5e-05	0	0	0	0.11707	0.00058	0	0	0
Node40	541	G	0.98719	0.00552	0.00025	0.00159	0.00092	0.00013	0.00014	0.00035	0.98719	9e-05	1e-05	2e-05	0.00023	2e-05	1e-05	9e-05	0.00316	0.0002	2e-05	1e-05	6e-05
Node40	542	P	0.3071	0.07937	0.07457	0.03584	0.0417	0.00623	0.0332	0.04912	0.1095	0.01582	0.01265	0.02188	0.06072	0.00672	0.00696	0.3071	0.06881	0.03793	0.0024	0.00771	0.02179
Node40	543	G	0.99989	6e-05	0	1e-05	0	0	0	0	0.99989	0	0	0	0	0	0	0	3e-05	0	0	0	0
Node40	544	L	0.78512	0.01312	0.00636	0.00301	0.00221	0.00282	0.00652	0.00454	0.00304	0.00305	0.05036	0.78512	0.00575	0.02363	0.02502	0.00449	0.00659	0.00898	0.00274	0.00702	0.03565
Node40	545	T	0.73763	0.03477	0.01072	0.01657	0.00943	0.004	0.01042	0.01346	0.00811	0.00427	0.01602	0.0143	0.0167	0.00768	0.00411	0.00839	0.05276	0.73763	0.00087	0.00351	0.02628
Node40	546	E	0.23122	0.15371	0.03891	0.03585	0.07885	0.00896	0.04898	0.23122	0.04767	0.01501	0.02619	0.03743	0.05824	0.01149	0.01276	0.03049	0.06239	0.04556	0.00334	0.01184	0.0411
Node40	547	A	0.74991	0.74991	0.00899	0.00807	0.00914	0.00642	0.00981	0.01772	0.0256	0.00338	0.01081	0.01487	0.01161	0.00561	0.00464	0.01303	0.04304	0.0241	0.001	0.00339	0.02887
Node40	548	A	0.65591	0.65591	0.01395	0.01252	0.01427	0.00819	0.01384	0.02487	0.0337	0.00532	0.01695	0.02322	0.01759	0.00776	0.00761	0.01812	0.05134	0.03109	0.00171	0.00566	0.03639
Node40	549	Q	0.62531	0.02684	0.04005	0.02089	0.02098	0.00233	0.62531	0.06098	0.01274	0.01967	0.00932	0.02135	0.04927	0.00814	0.00537	0.01223	0.02406	0.01966	0.00183	0.00684	0.01215
Node40	550	A	0.65591	0.65591	0.01395	0.01252	0.01427	0.00819	0.01384	0.02487	0.0337	0.00532	0.01695	0.02322	0.01759	0.00776	0.00761	0.01812	0.05134	0.03109	0.00171	0.00566	0.03639
Node40	551	S	0.61569	0.06633	0.01856	0.0313	0.02251	0.00819	0.01603	0.0233	0.03036	0.00818	0.01069	0.01616	0.02198	0.00537	0.0074	0.01889	0.61569	0.05408	0.00181	0.00689	0.01629
Node40	552	A	0.65591	0.65591	0.01395	0.01252	0.01427	0.00819	0.01384	0.02487	0.0337	0.00532	0.01695	0.02322	0.01759	0.00776	0.00761	0.01812	0.05134	0.03109	0.00171	0.00566	0.03639
Node40	553	G	0.76037	0.04647	0.01271	0.01985	0.01972	0.00396	0.00906	0.01801	0.76037	0.00497	0.00572	0.00898	0.01427	0.00303	0.00401	0.00848	0.0324	0.01317	0.00175	0.00351	0.00958
Node40	554	T	0.63125	0.04613	0.0167	0.02209	0.01516	0.00572	0.01504	0.02102	0.01417	0.00661	0.02308	0.02383	0.024	0.01019	0.0074	0.0131	0.0621	0.63125	0.00162	0.00609	0.03471
Node40	555	P	0.78247	0.03253	0.01197	0.00844	0.01231	0.00218	0.01132	0.01741	0.01104	0.00536	0.00804	0.01489	0.01476	0.00328	0.00444	0.78247	0.02626	0.01585	0.00114	0.00369	0.01263
Node40	556	A	0.2216	0.2216	0.02535	0.02201	0.02351	0.01439	0.02276	0.03841	0.04456	0.00998	0.08515	0.08269	0.03096	0.02095	0.0233	0.02824	0.06391	0.05501	0.00419	0.01394	0.16909
Node40	557	G	0.14201	0.10305	0.0431	0.04867	0.04845	0.01309	0.03397	0.05831	0.14201	0.01731	0.03935	0.05322	0.05306	0.01591	0.01972	0.03447	0.09312	0.10824	0.0052	0.01679	0.05296
Node40	558	G	0.2942	0.07754	0.03645	0.12635	0.06432	0.00869	0.02937	0.05331	0.2942	0.01986	0.01787	0.02666	0.0476	0.00856	0.01169	0.0219	0.07187	0.04151	0.00381	0.01298	0.02545
Node40	559	I	0.21945	0.0499	0.0205	0.01405	0.01151	0.00907	0.0188	0.02013	0.01459	0.0088	0.21945	0.19002	0.02368	0.11102	0.04412	0.01391	0.0271	0.0407	0.00625	0.01954	0.13686
Node40	560	L	0.78512	0.01312	0.00636	0.00301	0.00221	0.00282	0.00652	0.00454	0.00304	0.00305	0.05036	0.78512	0.00575	0.02363	0.02502	0.00449	0.00659	0.00898	0.00274	0.00702	0.03565
Node40	561	K	0.2384	0.04984	0.10762	0.04259	0.0411	0.00523	0.13996	0.08944	0.0291	0.02497	0.02038	0.03623	0.2384	0.01245	0.01114	0.02372	0.04574	0.0397	0.00364	0.01304	0.02572
Node40	562	T	0.16045	0.07617	0.05447	0.04339	0.04182	0.0095	0.11506	0.07308	0.03495	0.0225	0.03702	0.0515	0.06867	0.01739	0.01663	0.02909	0.07936	0.16045	0.00421	0.01549	0.04925
Node40	563	C	0.7604	0.04037	0.0089	0.008	0.00459	0.7604	0.00441	0.00541	0.01217	0.00436	0.01301	0.02045	0.00572	0.00573	0.01229	0.00438	0.03167	0.01765	0.00252	0.01025	0.02775
Node40	564	F	0.18156	0.12257	0.02627	0.02244	0.02208	0.01457	0.02194	0.03252	0.03558	0.01711	0.0623	0.11688	0.02933	0.02497	0.18156	0.02391	0.05132	0.0412	0.01528	0.06863	0.06954
Node40	565	D	0.1832	0.07106	0.03937	0.06621	0.1832	0.00875	0.03852	0.10909	0.04819	0.01944	0.02838	0.03825	0.05453	0.01216	0.01439	0.02976	0.07691	0.10485	0.00366	0.01472	0.03856
Node40	566	L	0.14441	0.06317	0.04586	0.10018	0.05429	0.01065	0.038	0.0554	0.04287	0.02577	0.06291	0.14441	0.05681	0.02654	0.03736	0.02625	0.06061	0.05129	0.00734	0.02747	0.06283
Node40	567	G	0.81479	0.03943	0.00949	0.01637	0.01559	0.00308	0.00662	0.01334	0.81479	0.00368	0.00356	0.00576	0.01046	0.00212	0.00268	0.00606	0.02711	0.00961	0.0013	0.00232	0.00661
Node40	568	Y	0.78549	0.00882	0.00758	0.00811	0.00455	0.00407	0.00571	0.00546	0.00358	0.02162	0.00949	0.02056	0.00594	0.00478	0.06588	0.00297	0.00884	0.00646	0.0105	0.78549	0.0096
Node40	569	G	0.27298	0.07605	0.0325	0.05681	0.1575	0.00781	0.02959	0.08657	0.27298	0.0156	0.01675	0.02531	0.0422	0.00789	0.01063	0.02363	0.06289	0.03611	0.0036	0.01102	0.02456
Node40	570	K	0.76061	0.01468	0.06117	0.01793	0.0103	0.00114	0.02514	0.02934	0.00805	0.00633	0.00507	0.00816	0.76061	0.0038	0.00208	0.0066	0.01473	0.01463	0.00076	0.0029	0.00659
Node40	571	L	0.78512	0.01312	0.00636	0.00301	0.00221	0.00282	0.00652	0.00454	0.00304	0.00305	0.05036	0.78512	0.00575	0.02363	0.02502	0.00449	0.00659	0.00898	0.00274	0.00702	0.03565
Node40	572	T	0.99952	3e-05	0	1e-05	0	0	0	0	0	0	0	0	0	0	0	0	0.0004	0.99952	0	0	2e-05
Node40	573	N	1	0	0	1	0	0	0	0	0	0	0	0	0	0	0	0	0	0	0	0	0
Node40	574	S	1	0	0	0	0	0	0	0	0	0	0	0	0	0	0	0	1	0	0	0	0
Node40	575	L	0.99999	0	0	0	0	0	0	0	0	0	0	0.99999	0	1e-05	0	0	0	0	0	0	0
Node40	576	F	1	0	0	0	0	0	0	0	0	0	0	0	0	0	1	0	0	0	0	0	0
Node40	577	L	1	0	0	0	0	0	0	0	0	0	0	1	0	0	0	0	0	0	0	0	0
Node40	578	T	0.99997	0	0	0	0	0	0	0	0	0	0	0	0	0	0	0	2e-05	0.99997	0	0	0
Node40	579	I	1	0	0	0	0	0	0	0	0	0	1	0	0	0	0	0	0	0	0	0	0
Node40	580	G	1	0	0	0	0	0	0	0	1	0	0	0	0	0	0	0	0	0	0	0	0
Node40	581	P	1	0	0	0	0	0	0	0	0	0	0	0	0	0	0	1	0	0	0	0	0
Node40	582	G	1	0	0	0	0	0	0	0	1	0	0	0	0	0	0	0	0	0	0	0	0
Node40	583	D	1	0	0	0	1	0	0	0	0	0	0	0	0	0	0	0	0	0	0	0	0
Node40	584	F	1	0	0	0	0	0	0	0	0	0	0	0	0	0	1	0	0	0	0	0	0
Node40	585	L	0.99764	0	0	0	0	0	0	0	0	0	6e-05	0.99764	0	0.0001	0.00052	0	0	0	0	0.00166	1e-05
Node40	586	V	1	0	0	0	0	0	0	0	0	0	0	0	0	0	0	0	0	0	0	0	1
Node40	587	H	1	0	0	0	0	0	0	0	0	1	0	0	0	0	0	0	0	0	0	0	0
Node40	588	H	1	0	0	0	0	0	0	0	0	1	0	0	0	0	0	0	0	0	0	0	0
Node40	589	A	1	1	0	0	0	0	0	0	0	0	0	0	0	0	0	0	0	0	0	0	0
Node40	590	I	1	0	0	0	0	0	0	0	0	0	1	0	0	0	0	0	0	0	0	0	0
Node40	591	A	1	1	0	0	0	0	0	0	0	0	0	0	0	0	0	0	0	0	0	0	0
Node40	592	L	1	0	0	0	0	0	0	0	0	0	0	1	0	0	0	0	0	0	0	0	0
Node40	593	G	1	0	0	0	0	0	0	0	1	0	0	0	0	0	0	0	0	0	0	0	0
Node40	594	L	1	0	0	0	0	0	0	0	0	0	0	1	0	0	0	0	0	0	0	0	0
Node40	595	H	1	0	0	0	0	0	0	0	0	1	0	0	0	0	0	0	0	0	0	0	0
Node40	596	V	0.99899	1e-05	0	0	0	0	0	0	0	0	5e-05	0	0	0	0	0	0	0.00095	0	0	0.99899
Node40	597	T	1	0	0	0	0	0	0	0	0	0	0	0	0	0	0	0	0	1	0	0	0
Node40	598	T	0.99999	0	0	0	0	0	0	0	0	0	0	0	0	0	0	0	1e-05	0.99999	0	0	0
Node40	599	L	1	0	0	0	0	0	0	0	0	0	0	1	0	0	0	0	0	0	0	0	0
Node40	600	I	0.99997	0	0	0	0	0	0	0	0	0	0.99997	0	0	0	0	0	0	0	0	0	3e-05
Node40	601	L	1	0	0	0	0	0	0	0	0	0	0	1	0	0	0	0	0	0	0	0	0
Node40	602	V	1	0	0	0	0	0	0	0	0	0	0	0	0	0	0	0	0	0	0	0	1
Node40	603	K	1	0	0	0	0	0	0	0	0	0	0	0	1	0	0	0	0	0	0	0	0
Node40	604	G	1	0	0	0	0	0	0	0	1	0	0	0	0	0	0	0	0	0	0	0	0
Node40	605	A	1	1	0	0	0	0	0	0	0	0	0	0	0	0	0	0	0	0	0	0	0
Node40	606	L	1	0	0	0	0	0	0	0	0	0	0	1	0	0	0	0	0	0	0	0	0
Node40	607	D	1	0	0	0	1	0	0	0	0	0	0	0	0	0	0	0	0	0	0	0	0
Node40	608	A	1	1	0	0	0	0	0	0	0	0	0	0	0	0	0	0	0	0	0	0	0
Node40	609	R	1	0	1	0	0	0	0	0	0	0	0	0	0	0	0	0	0	0	0	0	0
Node40	610	G	1	0	0	0	0	0	0	0	1	0	0	0	0	0	0	0	0	0	0	0	0
Node40	611	S	1	0	0	0	0	0	0	0	0	0	0	0	0	0	0	0	1	0	0	0	0
Node40	612	K	1	0	0	0	0	0	0	0	0	0	0	0	1	0	0	0	0	0	0	0	0
Node40	613	L	1	0	0	0	0	0	0	0	0	0	0	1	0	0	0	0	0	0	0	0	0
Node40	614	M	1	0	0	0	0	0	0	0	0	0	0	0	0	1	0	0	0	0	0	0	0
Node40	615	P	1	0	0	0	0	0	0	0	0	0	0	0	0	0	0	1	0	0	0	0	0
Node40	616	D	1	0	0	0	1	0	0	0	0	0	0	0	0	0	0	0	0	0	0	0	0
Node40	617	K	1	0	0	0	0	0	0	0	0	0	0	0	1	0	0	0	0	0	0	0	0
Node40	618	K	1	0	0	0	0	0	0	0	0	0	0	0	1	0	0	0	0	0	0	0	0
Node40	619	D	1	0	0	0	1	0	0	0	0	0	0	0	0	0	0	0	0	0	0	0	0
Node40	620	F	1	0	0	0	0	0	0	0	0	0	0	0	0	0	1	0	0	0	0	0	0
Node40	621	G	1	0	0	0	0	0	0	0	1	0	0	0	0	0	0	0	0	0	0	0	0
Node40	622	Y	0.99999	0	0	0	0	0	0	0	0	0	0	0	0	0	1e-05	0	0	0	0	0.99999	0
Node40	623	A	0.99825	0.99825	0	0	0	0	0	0	1e-05	0	0	0	0	0	0	0	0.00171	1e-05	0	0	1e-05
Node40	624	F	1	0	0	0	0	0	0	0	0	0	0	0	0	0	1	0	0	0	0	0	0
Node40	625	P	1	0	0	0	0	0	0	0	0	0	0	0	0	0	0	1	0	0	0	0	0
Node40	626	C	1	0	0	0	0	1	0	0	0	0	0	0	0	0	0	0	0	0	0	0	0
Node40	627	D	1	0	0	0	1	0	0	0	0	0	0	0	0	0	0	0	0	0	0	0	0
Node40	628	G	1	0	0	0	0	0	0	0	1	0	0	0	0	0	0	0	0	0	0	0	0
Node40	629	P	1	0	0	0	0	0	0	0	0	0	0	0	0	0	0	1	0	0	0	0	0
Node40	630	G	1	0	0	0	0	0	0	0	1	0	0	0	0	0	0	0	0	0	0	0	0
Node40	631	R	1	0	1	0	0	0	0	0	0	0	0	0	0	0	0	0	0	0	0	0	0
Node40	632	G	1	0	0	0	0	0	0	0	1	0	0	0	0	0	0	0	0	0	0	0	0
Node40	633	G	1	0	0	0	0	0	0	0	1	0	0	0	0	0	0	0	0	0	0	0	0
Node40	634	T	1	0	0	0	0	0	0	0	0	0	0	0	0	0	0	0	0	1	0	0	0
Node40	635	C	1	0	0	0	0	1	0	0	0	0	0	0	0	0	0	0	0	0	0	0	0
Node40	636	D	1	0	0	0	1	0	0	0	0	0	0	0	0	0	0	0	0	0	0	0	0
Node40	637	I	0.99999	0	0	0	0	0	0	0	0	0	0.99999	0	0	0	0	0	0	0	0	0	0
Node40	638	S	1	0	0	0	0	0	0	0	0	0	0	0	0	0	0	0	1	0	0	0	0
Node40	639	A	0.99998	0.99998	0	0	0	0	0	0	0	0	0	0	0	0	0	0	2e-05	0	0	0	0
Node40	640	W	1	0	0	0	0	0	0	0	0	0	0	0	0	0	0	0	0	0	1	0	0
Node40	641	D	1	0	0	0	1	0	0	0	0	0	0	0	0	0	0	0	0	0	0	0	0
Node40	642	Q	0.9874	0.00078	0.00158	0.00072	0.0003	1e-05	0.9874	0.00295	0.00016	0.00107	5e-05	0.00058	0.0021	0.00038	2e-05	0.00028	0.00076	0.00058	3e-05	9e-05	0.00015
Node40	643	S	0.93334	0.06588	0	8e-05	1e-05	3e-05	1e-05	0	6e-05	0	0	0	0	0	0	1e-05	0.93334	0.00059	0	0	0
Node40	644	F	0.99999	0	0	0	0	0	0	0	0	0	0	0	0	0	0.99999	0	0	0	0	1e-05	0
Node40	645	Y	0.99999	0	0	0	0	0	0	0	0	0	0	0	0	0	1e-05	0	0	0	0	0.99999	0
Node40	646	L	1	0	0	0	0	0	0	0	0	0	0	1	0	0	0	0	0	0	0	0	0
Node40	647	A	0.99993	0.99993	0	0	0	0	0	0	0	0	0	0	0	0	0	0	6e-05	0	0	0	0
Node40	648	M	0.99985	0	0	0	0	0	0	0	0	0	3e-05	0.0001	0	0.99985	0	0	0	1e-05	0	0	1e-05
Node40	649	F	1	0	0	0	0	0	0	0	0	0	0	0	0	0	1	0	0	0	0	0	0
Node40	650	W	1	0	0	0	0	0	0	0	0	0	0	0	0	0	0	0	0	0	1	0	0
Node40	651	M	1	0	0	0	0	0	0	0	0	0	0	0	0	1	0	0	0	0	0	0	0
Node40	652	L	1	0	0	0	0	0	0	0	0	0	0	1	0	0	0	0	0	0	0	0	0
Node40	653	N	1	0	0	1	0	0	0	0	0	0	0	0	0	0	0	0	0	0	0	0	0
Node40	654	T	1	0	0	0	0	0	0	0	0	0	0	0	0	0	0	0	0	1	0	0	0
Node40	655	L	0.9811	0	0	0	0	0	0	0	0	0	0.01683	0.9811	0	0.00122	0.00013	0	0	0	0	0	0.00071
Node40	656	G	0.99999	0	0	0	0	0	0	0	0.99999	0	0	0	0	0	0	0	0	0	0	0	0
Node40	657	W	1	0	0	0	0	0	0	0	0	0	0	0	0	0	0	0	0	0	1	0	0
Node40	658	V	0.75824	4e-05	0	0	0	0	0	0	0	0	0.24113	0.00042	0	9e-05	1e-05	0	0	7e-05	0	0	0.75824
Node40	659	T	1	0	0	0	0	0	0	0	0	0	0	0	0	0	0	0	0	1	0	0	0
Node40	660	F	1	0	0	0	0	0	0	0	0	0	0	0	0	0	1	0	0	0	0	0	0
Node40	661	Y	1	0	0	0	0	0	0	0	0	0	0	0	0	0	0	0	0	0	0	1	0
Node40	662	W	1	0	0	0	0	0	0	0	0	0	0	0	0	0	0	0	0	0	1	0	0
Node40	663	H	1	0	0	0	0	0	0	0	0	1	0	0	0	0	0	0	0	0	0	0	0
Node40	664	W	1	0	0	0	0	0	0	0	0	0	0	0	0	0	0	0	0	0	1	0	0
Node40	665	K	1	0	0	0	0	0	0	0	0	0	0	0	1	0	0	0	0	0	0	0	0
Node40	666	H	1	0	0	0	0	0	0	0	0	1	0	0	0	0	0	0	0	0	0	0	0
Node40	667	L	1	0	0	0	0	0	0	0	0	0	0	1	0	0	0	0	0	0	0	0	0
Node40	668	A	0.95129	0.95129	2e-05	0.00011	4e-05	0.00244	4e-05	7e-05	0.01894	1e-05	0	0	3e-05	2e-05	0	4e-05	0.0229	0.0039	0	0	0.00016
Node40	669	I	0.99432	0	0	0	0	0	0	0	0	0	0.99432	0.00029	0	6e-05	0	0	0	0	0	0	0.00532
Node40	670	W	1	0	0	0	0	0	0	0	0	0	0	0	0	0	0	0	0	0	1	0	0
Node40	671	Q	0.98589	0.00025	0.00023	0.0003	4e-05	0	0.98589	0.00185	1e-05	0.00029	0	0	0.00034	1e-05	0	2e-05	0.01051	0.00026	0	0	0
Node40	672	G	1	0	0	0	0	0	0	0	1	0	0	0	0	0	0	0	0	0	0	0	0
Node40	673	N	1	0	0	1	0	0	0	0	0	0	0	0	0	0	0	0	0	0	0	0	0
Node40	674	V	0.99986	0	0	0	0	0	0	0	0	0	0.00014	0	0	0	0	0	0	0	0	0	0.99986
Node40	675	A	1	1	0	0	0	0	0	0	0	0	0	0	0	0	0	0	0	0	0	0	0
Node40	676	Q	1	0	0	0	0	0	1	0	0	0	0	0	0	0	0	0	0	0	0	0	0
Node40	677	F	1	0	0	0	0	0	0	0	0	0	0	0	0	0	1	0	0	0	0	0	0
Node40	678	N	1	0	0	1	0	0	0	0	0	0	0	0	0	0	0	0	0	0	0	0	0
Node40	679	E	0.99998	0	0	0	1e-05	0	0	0.99998	0	0	0	0	0	0	0	0	0	0	0	0	0
Node40	680	S	0.99489	0.00023	0	0.00149	1e-05	0	0	0	0.00331	0	0	0	0	0	0	0	0.99489	5e-05	0	0	0
Node40	681	S	1	0	0	0	0	0	0	0	0	0	0	0	0	0	0	0	1	0	0	0	0
Node40	682	T	1	0	0	0	0	0	0	0	0	0	0	0	0	0	0	0	0	1	0	0	0
Node40	683	Y	1	0	0	0	0	0	0	0	0	0	0	0	0	0	0	0	0	0	0	1	0
Node40	684	L	0.99999	0	0	0	0	0	0	0	0	0	0	0.99999	0	0	0	0	0	0	0	0	0
Node40	685	M	1	0	0	0	0	0	0	0	0	0	0	0	0	1	0	0	0	0	0	0	0
Node40	686	G	1	0	0	0	0	0	0	0	1	0	0	0	0	0	0	0	0	0	0	0	0
Node40	687	W	1	0	0	0	0	0	0	0	0	0	0	0	0	0	0	0	0	0	1	0	0
Node40	688	F	0.99991	0	0	0	0	0	0	0	0	0	0	2e-05	0	0	0.99991	0	0	0	0	6e-05	0
Node40	689	R	1	0	1	0	0	0	0	0	0	0	0	0	0	0	0	0	0	0	0	0	0
Node40	690	D	1	0	0	0	1	0	0	0	0	0	0	0	0	0	0	0	0	0	0	0	0
Node40	691	Y	1	0	0	0	0	0	0	0	0	0	0	0	0	0	0	0	0	0	0	1	0
Node40	692	L	1	0	0	0	0	0	0	0	0	0	0	1	0	0	0	0	0	0	0	0	0
Node40	693	W	1	0	0	0	0	0	0	0	0	0	0	0	0	0	0	0	0	0	1	0	0
Node40	694	L	0.99994	1e-05	0	0	0	0	0	0	0	0	2e-05	0.99994	0	3e-05	0	0	0	0	0	0	0
Node40	695	N	1	0	0	1	0	0	0	0	0	0	0	0	0	0	0	0	0	0	0	0	0
Node40	696	S	1	0	0	0	0	0	0	0	0	0	0	0	0	0	0	0	1	0	0	0	0
Node40	697	A	0.99034	0.99034	0	0	0	1e-05	0	0	0.00025	0	0	0	0	0	0	1e-05	0.00929	9e-05	0	0	1e-05
Node40	698	Q	1	0	0	0	0	0	1	0	0	0	0	0	0	0	0	0	0	0	0	0	0
Node40	699	L	0.99999	0	0	0	0	0	0	0	0	0	0	0.99999	0	0	0	0	0	0	0	0	0
Node40	700	I	1	0	0	0	0	0	0	0	0	0	1	0	0	0	0	0	0	0	0	0	0
Node40	701	N	1	0	0	1	0	0	0	0	0	0	0	0	0	0	0	0	0	0	0	0	0
Node40	702	G	1	0	0	0	0	0	0	0	1	0	0	0	0	0	0	0	0	0	0	0	0
Node40	703	Y	1	0	0	0	0	0	0	0	0	0	0	0	0	0	0	0	0	0	0	1	0
Node40	704	N	1	0	0	1	0	0	0	0	0	0	0	0	0	0	0	0	0	0	0	0	0
Node40	705	P	1	0	0	0	0	0	0	0	0	0	0	0	0	0	0	1	0	0	0	0	0
Node40	706	Y	0.99293	0	0	0	0	0	0	0	0	2e-05	0	0	0	0	0.00704	0	0	0	1e-05	0.99293	0
Node40	707	A	0.22688	0.22688	0.03194	0.03649	0.0387	0.01438	0.02772	0.05048	0.1732	0.01266	0.02994	0.04022	0.03889	0.01283	0.01429	0.03303	0.09389	0.05663	0.00385	0.01158	0.05239
Node40	708	G	1	0	0	0	0	0	0	0	1	0	0	0	0	0	0	0	0	0	0	0	0
Node40	709	T	0.99962	1e-05	0	0	0	0	0	0	0	0	1e-05	0	0	0.0002	0	0	9e-05	0.99962	0	0	7e-05
Node40	710	N	0.99998	0	0	0.99998	0	0	0	0	0	0	0	0	0	0	0	0	1e-05	0	0	0	0
Node40	711	N	0.99989	0	0	0.99989	0	0	0	0	0	0	0	0	0	0	0	0	0.00011	0	0	0	0
Node40	712	L	1	0	0	0	0	0	0	0	0	0	0	1	0	0	0	0	0	0	0	0	0
Node40	713	A	0.99107	0.99107	0	0	0	1e-05	0	0	3e-05	0	0	0	0	0	0	0	0.00878	9e-05	0	0	1e-05
Node40	714	V	0.99999	0	0	0	0	0	0	0	0	0	1e-05	0	0	0	0	0	0	0	0	0	0.99999
Node40	715	W	1	0	0	0	0	0	0	0	0	0	0	0	0	0	0	0	0	0	1	0	0
Node40	716	A	0.99974	0.99974	0	0	0	0	0	0	1e-05	0	0	0	0	0	0	0	0.00022	1e-05	0	0	1e-05
Node40	717	W	1	0	0	0	0	0	0	0	0	0	0	0	0	0	0	0	0	0	1	0	0
Node40	718	M	1	0	0	0	0	0	0	0	0	0	0	0	0	1	0	0	0	0	0	0	0
Node40	719	F	1	0	0	0	0	0	0	0	0	0	0	0	0	0	1	0	0	0	0	0	0
Node40	720	L	1	0	0	0	0	0	0	0	0	0	0	1	0	0	0	0	0	0	0	0	0
Node40	721	F	0.99998	0	0	0	0	0	0	0	0	0	0	0	0	0	0.99998	0	0	0	0	2e-05	0
Node40	722	G	1	0	0	0	0	0	0	0	1	0	0	0	0	0	0	0	0	0	0	0	0
Node40	723	H	1	0	0	0	0	0	0	0	0	1	0	0	0	0	0	0	0	0	0	0	0
Node40	724	L	1	0	0	0	0	0	0	0	0	0	0	1	0	0	0	0	0	0	0	0	0
Node40	725	A	0.9896	0.9896	0	0	0	2e-05	0	0	0	0	0	0	0	1e-05	0	0	3e-05	6e-05	0	0	0.01027
Node40	726	W	1	0	0	0	0	0	0	0	0	0	0	0	0	0	0	0	0	0	1	0	0
Node40	727	A	1	1	0	0	0	0	0	0	0	0	0	0	0	0	0	0	0	0	0	0	0
Node40	728	V	0.99889	1e-05	0	0	0	0	0	0	0	0	6e-05	0	0	0	0	0	0	0.00103	0	0	0.99889
Node40	729	S	0.99905	5e-05	0	1e-05	0	0	0	0	0.00088	0	0	0	0	0	0	0	0.99905	0	0	0	0
Node40	730	F	1	0	0	0	0	0	0	0	0	0	0	0	0	0	1	0	0	0	0	0	0
Node40	731	M	1	0	0	0	0	0	0	0	0	0	0	0	0	1	0	0	0	0	0	0	0
Node40	732	F	1	0	0	0	0	0	0	0	0	0	0	0	0	0	1	0	0	0	0	0	0
Node40	733	L	1	0	0	0	0	0	0	0	0	0	0	1	0	0	0	0	0	0	0	0	0
Node40	734	I	1	0	0	0	0	0	0	0	0	0	1	0	0	0	0	0	0	0	0	0	0
Node40	735	T	0.99758	0	0	0	0	0	0	0	0	0	0	0	0	0	0	0	0.00242	0.99758	0	0	0
Node40	736	W	1	0	0	0	0	0	0	0	0	0	0	0	0	0	0	0	0	0	1	0	0
Node40	737	R	1	0	1	0	0	0	0	0	0	0	0	0	0	0	0	0	0	0	0	0	0
Node40	738	G	1	0	0	0	0	0	0	0	1	0	0	0	0	0	0	0	0	0	0	0	0
Node40	739	Y	1	0	0	0	0	0	0	0	0	0	0	0	0	0	0	0	0	0	0	1	0
Node40	740	W	1	0	0	0	0	0	0	0	0	0	0	0	0	0	0	0	0	0	1	0	0
Node40	741	Q	1	0	0	0	0	0	1	0	0	0	0	0	0	0	0	0	0	0	0	0	0
Node40	742	E	1	0	0	0	0	0	0	1	0	0	0	0	0	0	0	0	0	0	0	0	0
Node40	743	L	1	0	0	0	0	0	0	0	0	0	0	1	0	0	0	0	0	0	0	0	0
Node40	744	I	1	0	0	0	0	0	0	0	0	0	1	0	0	0	0	0	0	0	0	0	0
Node40	745	E	1	0	0	0	0	0	0	1	0	0	0	0	0	0	0	0	0	0	0	0	0
Node40	746	T	1	0	0	0	0	0	0	0	0	0	0	0	0	0	0	0	0	1	0	0	0
Node40	747	L	0.99993	0	0	0	0	0	0	0	0	0	3e-05	0.99993	0	3e-05	0	0	0	0	0	0	0
Node40	748	M	0.97952	0.00032	0	0	0	0	3e-05	0	0	0	6e-05	3e-05	0	0.97952	0	0	0	0	0	0	0.02005
Node40	749	W	1	0	0	0	0	0	0	0	0	0	0	0	0	0	0	0	0	0	1	0	0
Node40	750	A	1	1	0	0	0	0	0	0	0	0	0	0	0	0	0	0	0	0	0	0	0
Node40	751	H	1	0	0	0	0	0	0	0	0	1	0	0	0	0	0	0	0	0	0	0	0
Node40	752	E	1	0	0	0	0	0	0	1	0	0	0	0	0	0	0	0	0	0	0	0	0
Node40	753	N	0.99672	0	0.00084	0.99672	0	0	0.00117	0	0	4e-05	0	0	0.0012	0	0	0	2e-05	0	0	0	0
Node40	754	T	1	0	0	0	0	0	0	0	0	0	0	0	0	0	0	0	0	1	0	0	0
Node40	755	P	1	0	0	0	0	0	0	0	0	0	0	0	0	0	0	1	0	0	0	0	0
Node40	756	L	1	0	0	0	0	0	0	0	0	0	0	1	0	0	0	0	0	0	0	0	0
Node40	757	S	0.99984	0.00016	0	0	0	0	0	0	0	0	0	0	0	0	0	0	0.99984	0	0	0	0
Node40	758	N	0.95645	0.0009	0.00159	0.95645	0.00977	0.00026	0.00253	0.00152	0.00304	0.00365	0.00044	0.00027	0.00505	0.00032	0.00015	0.00028	0.00884	0.00391	2e-05	0.00078	0.00024
Node40	759	F	0.99886	0	0	0	0	0	0	0	0	0	0	0.00112	0	0	0.99886	0	0	0	0	1e-05	0
Node40	760	G	0.99849	0.0013	0	2e-05	0	1e-05	0	0	0.99849	0	0	0	0	0	0	0	6e-05	0	0	0	9e-05
Node40	761	Y	0.99919	0	0.00025	0	0	0	0	0	0	0.00046	0	0	0	0	6e-05	0	0	0	2e-05	0.99919	0
Node40	762	P	0.57425	0	0	0	0	0	0	0	0	0	0	0	0	0	0	0.57425	1e-05	0	0.42574	0	0
Node40	763	K	0.99998	0	2e-05	0	0	0	0	0	0	0	0	0	0.99998	0	0	0	0	0	0	0	0
Node40	764	D	1	0	0	0	1	0	0	0	0	0	0	0	0	0	0	0	0	0	0	0	0
Node40	765	K	1	0	0	0	0	0	0	0	0	0	0	0	1	0	0	0	0	0	0	0	0
Node40	766	P	1	0	0	0	0	0	0	0	0	0	0	0	0	0	0	1	0	0	0	0	0
Node40	767	V	1	0	0	0	0	0	0	0	0	0	0	0	0	0	0	0	0	0	0	0	1
Node40	768	A	1	1	0	0	0	0	0	0	0	0	0	0	0	0	0	0	0	0	0	0	0
Node40	769	L	0.99979	0	0	0	0	0	0	0	0	0	8e-05	0.99979	0	0.0001	1e-05	0	0	0	0	0	1e-05
Node40	770	S	1	0	0	0	0	0	0	0	0	0	0	0	0	0	0	0	1	0	0	0	0
Node40	771	I	1	0	0	0	0	0	0	0	0	0	1	0	0	0	0	0	0	0	0	0	0
Node40	772	V	1	0	0	0	0	0	0	0	0	0	0	0	0	0	0	0	0	0	0	0	1
Node40	773	Q	1	0	0	0	0	0	1	0	0	0	0	0	0	0	0	0	0	0	0	0	0
Node40	774	A	0.99989	0.99989	0	0	0	0	0	0	1e-05	0	0	0	0	0	0	0	8e-05	1e-05	0	0	1e-05
Node40	775	R	1	0	1	0	0	0	0	0	0	0	0	0	0	0	0	0	0	0	0	0	0
Node40	776	L	0.99937	0	0	0	0	0	0	0	0	0	0.00025	0.99937	0	0.00029	4e-05	0	0	0	0	0	3e-05
Node40	777	V	0.99997	0	0	0	0	0	0	0	0	0	3e-05	0	0	0	0	0	0	0	0	0	0.99997
Node40	778	G	1	0	0	0	0	0	0	0	1	0	0	0	0	0	0	0	0	0	0	0	0
Node40	779	L	1	0	0	0	0	0	0	0	0	0	0	1	0	0	0	0	0	0	0	0	0
Node40	780	T	0.99227	0.00487	0	2e-05	0	1e-05	1e-05	1e-05	0	0	1e-05	0	1e-05	2e-05	0	1e-05	0.00256	0.99227	0	0	0.00019
Node40	781	H	1	0	0	0	0	0	0	0	0	1	0	0	0	0	0	0	0	0	0	0	0
Node40	782	F	1	0	0	0	0	0	0	0	0	0	0	0	0	0	1	0	0	0	0	0	0
Node40	783	T	0.99978	1e-05	0	0	0	0	0	0	0	0	0	0	0	0	0	0	0.00021	0.99978	0	0	0
Node40	784	V	0.99989	0	0	0	0	0	0	0	0	0	0.00011	0	0	0	0	0	0	0	0	0	0.99989
Node40	785	G	1	0	0	0	0	0	0	0	1	0	0	0	0	0	0	0	0	0	0	0	0
Node40	786	Y	0.99999	0	0	0	0	0	0	0	0	0	0	0	0	0	1e-05	0	0	0	0	0.99999	0
Node40	787	I	0.98501	0	0	0	0	0	0	0	0	0	0.98501	0.00031	0	8e-05	0	0	0	1e-05	0	0	0.01458
Node40	788	A	0.99251	0.99251	1e-05	0	0	0.00019	8e-05	3e-05	6e-05	1e-05	8e-05	0.002	1e-05	0.00056	3e-05	6e-05	0.00103	0.00038	0	0	0.00292
Node40	789	T	1	0	0	0	0	0	0	0	0	0	0	0	0	0	0	0	0	1	0	0	0
Node40	790	Y	1	0	0	0	0	0	0	0	0	0	0	0	0	0	0	0	0	0	0	1	0
Node40	791	G	0.99854	0.00144	0	0	0	0	0	0	0.99854	0	0	0	0	0	0	0	2e-05	0	0	0	0
Node40	792	A	1	1	0	0	0	0	0	0	0	0	0	0	0	0	0	0	0	0	0	0	0
Node40	793	F	1	0	0	0	0	0	0	0	0	0	0	0	0	0	1	0	0	0	0	0	0
Node40	794	L	0.99982	0	0	0	0	0	0	0	0	0	7e-05	0.99982	0	7e-05	1e-05	0	0	0	0	0	3e-05
Node40	795	I	1	0	0	0	0	0	0	0	0	0	1	0	0	0	0	0	0	0	0	0	0
Node40	796	A	1	1	0	0	0	0	0	0	0	0	0	0	0	0	0	0	0	0	0	0	0
Node40	797	S	0.99999	0	0	0	0	0	0	0	0	0	0	0	0	0	0	0	0.99999	0	0	0	0
Node40	798	T	1	0	0	0	0	0	0	0	0	0	0	0	0	0	0	0	0	1	0	0	0
Node40	799	A	0.99998	0.99998	0	0	0	0	0	0	0	0	0	0	0	0	0	0	2e-05	0	0	0	0
Node40	800	S	0.94727	0.00707	1e-05	0.00053	5e-05	6e-05	2e-05	1e-05	0.04427	1e-05	0	0	1e-05	0	0	2e-05	0.94727	0.00068	0	0	0
Node40	801	K	0.61542	0	0.38451	0	0	0	7e-05	0	0	0	0	0	0.61542	0	0	0	0	0	0	0	0
Node40	802	F	0.99998	0	0	0	0	0	0	0	0	0	0	0	0	0	0.99998	0	0	0	0	2e-05	0
Node40	803	G	1	0	0	0	0	0	0	0	1	0	0	0	0	0	0	0	0	0	0	0	0
Node40	804	G	0.76662	0.04046	0.01187	0.02151	0.01196	0.00099	0.06046	0.02161	0.76662	0.0063	0.00038	0.00116	0.014	0.00105	0.00024	0.00233	0.03004	0.00696	0.00022	0.00046	0.00137
Node40	805	A	0.17865	0.17865	0.02931	0.05509	0.02932	0.01602	0.03102	0.03677	0.04096	0.01711	0.06164	0.11616	0.03734	0.03032	0.02575	0.02322	0.09244	0.0743	0.00382	0.01641	0.08437
Node40	806	P	0.87407	0.02197	0.00654	0.00421	0.00686	0.00101	0.00691	0.00987	0.00551	0.00318	0.0036	0.00789	0.00826	0.00154	0.00197	0.87407	0.01801	0.00959	0.00051	0.00163	0.00687

## Sheet: PsaL
Node	Site	State	p_MAX	p_A	p_R	p_N	p_D	p_C	p_Q	p_E	p_G	p_H	p_I	p_L	p_K	p_M	p_F	p_P	p_S	p_T	p_W	p_Y	p_V
Node5	1	M	0.72639	0.01887	0.00337	0.00385	0.00052	0.00105	0.00588	0.00129	0.00426	0.00099	0.03918	0.11896	0.00261	0.72639	0.0198	0.00249	0.0062	0.01662	0.00199	0.00366	0.02202
Node5	2	T	0.14002	0.13094	0.02828	0.06854	0.03018	0.00691	0.02127	0.02499	0.11335	0.0091	0.04006	0.06826	0.02083	0.01212	0.02775	0.06187	0.12265	0.14002	0.00564	0.01514	0.05212
Node5	3	G	0.12027	0.10285	0.04683	0.06795	0.05486	0.00525	0.04801	0.07739	0.12027	0.0134	0.03682	0.07748	0.03342	0.01162	0.03399	0.06669	0.07606	0.0562	0.00816	0.02018	0.04257
Node5	4	L	0.14481	0.0974	0.03023	0.04713	0.02524	0.01006	0.01984	0.02344	0.10066	0.01105	0.06548	0.14481	0.01869	0.01821	0.08142	0.05851	0.06615	0.05325	0.01866	0.04447	0.06529
Node5	5	-	0.10504	0.09466	0.08776	0.06711	0.03625	0.00483	0.0575	0.04766	0.10504	0.0145	0.03348	0.07183	0.08377	0.01139	0.02989	0.0604	0.07323	0.05595	0.00764	0.01845	0.03866
Node5	6	G	0.12203	0.1059	0.03788	0.0568	0.03463	0.00633	0.02417	0.03271	0.12203	0.01097	0.05529	0.11649	0.02484	0.01556	0.05316	0.07379	0.07398	0.05735	0.01199	0.02788	0.05826
Node5	7	G	0.12986	0.11386	0.03591	0.05994	0.03533	0.00641	0.02389	0.03223	0.12986	0.0107	0.04762	0.09662	0.0239	0.01353	0.04294	0.09668	0.08149	0.06299	0.00965	0.02298	0.05347
Node5	8	Q	0.12967	0.0969	0.05568	0.06296	0.03539	0.00428	0.12967	0.05661	0.0911	0.0176	0.0286	0.0669	0.03756	0.01138	0.02475	0.09367	0.07513	0.05521	0.00606	0.0159	0.03463
Node5	9	L	0.12518	0.10246	0.04444	0.05272	0.02938	0.0065	0.02377	0.02832	0.11359	0.01151	0.05821	0.12518	0.02552	0.01636	0.06185	0.06541	0.07057	0.05543	0.01509	0.03356	0.0601
Node5	10	L	0.15814	0.10274	0.02814	0.04445	0.02364	0.00671	0.01936	0.02296	0.0985	0.00912	0.07843	0.15814	0.01796	0.0199	0.06585	0.05966	0.06611	0.05622	0.01271	0.03054	0.07887
Node5	11	M	0.89597	0.00814	0.00165	0.00168	0.00014	0.00035	0.00477	0.00114	0.00117	0.00039	0.01419	0.04424	0.00182	0.89597	0.00519	0.00052	0.00209	0.0081	0.00042	0.00077	0.00726
Node5	12	T	0.78709	0.0252	0.00323	0.01619	0.00206	0.00076	0.00344	0.00252	0.00417	0.0008	0.00383	0.00281	0.00436	0.00213	0.0008	0.00398	0.12742	0.78709	0.00014	0.00059	0.00848
Node5	13	T	0.49531	0.07037	0.00878	0.04353	0.00564	0.0018	0.05553	0.00749	0.01528	0.00314	0.00457	0.00497	0.00972	0.00317	0.00135	0.01027	0.24656	0.49531	0.00024	0.00104	0.01126
Node5	14	T	0.603	0.07777	0.00815	0.03845	0.00691	0.00288	0.00854	0.00663	0.01853	0.00241	0.01674	0.01375	0.0094	0.0066	0.00347	0.01487	0.12701	0.603	0.00049	0.00199	0.03244
Node5	15	I	0.60311	0.01241	0.00086	0.00183	0.00046	0.00029	0.00442	0.01482	0.00037	0.0003	0.60311	0.11273	0.0018	0.06574	0.00584	0.00087	0.00229	0.01892	0.00017	0.00086	0.1519
Node5	16	E	0.521	0.08455	0.00689	0.02666	0.04302	0.00081	0.04307	0.521	0.01778	0.0027	0.00674	0.01055	0.01788	0.00493	0.00177	0.01273	0.05908	0.11716	0.00041	0.00175	0.02051
Node5	17	T	0.56396	0.14981	0.00396	0.0163	0.00217	0.00322	0.00557	0.00321	0.01177	0.00116	0.02099	0.01736	0.00477	0.01175	0.00351	0.00907	0.11577	0.56396	0.00038	0.00155	0.05371
Node5	18	M	0.99971	1e-05	0	5e-05	0	0	0.00012	1e-05	0	0	1e-05	4e-05	1e-05	0.99971	0	0	0	4e-05	0	0	0
Node5	19	S	0.522	0.00575	4e-05	0.00099	3e-05	0.00013	9e-05	2e-05	8e-05	2e-05	9e-05	0.00017	4e-05	0.0002	2e-05	0.00014	0.522	0.46982	0	1e-05	0.00034
Node5	20	Q	0.15899	0.08269	0.05608	0.05792	0.03225	0.00371	0.15899	0.07538	0.06651	0.02299	0.03356	0.09206	0.03787	0.01496	0.03745	0.04592	0.06298	0.04886	0.00865	0.02547	0.0357
Node5	21	N	0.62476	0.05586	0.0003	0.62476	0.00201	0.00034	0.00115	0.00038	0.00754	0.00053	0.00024	7e-05	0.00088	0.0002	2e-05	0.00086	0.1605	0.1429	0	6e-05	0.00141
Node5	22	T	0.90988	0.0005	1e-05	0.00592	1e-05	1e-05	4e-05	0	2e-05	1e-05	5e-05	3e-05	2e-05	0.01874	0	1e-05	0.06463	0.90988	0	0	0.0001
Node5	23	S	0.65937	0.0248	0.00137	0.00867	0.00047	0.00017	0.14085	0.00193	0.00141	0.0008	8e-05	0.00044	0.00118	0.00493	7e-05	0.00181	0.65937	0.15113	1e-05	5e-05	0.00045
Node5	24	D	0.73006	0.00536	0.00011	0.09668	0.73006	4e-05	0.0013	0.00831	0.00205	0.00035	2e-05	7e-05	0.00027	5e-05	1e-05	0.00055	0.10485	0.04981	0	3e-05	9e-05
Node5	25	M	0.99905	0	0	0	0	0	0	0	0	0	2e-05	3e-05	0	0.99905	0	0	0	0.00088	0	0	1e-05
Node5	26	S	0.4735	0.44716	0.00069	0.00324	0.00651	0.00041	0.00895	0.02061	0.0039	0.00058	4e-05	0.00025	0.00189	0.00031	7e-05	0.01451	0.4735	0.01655	1e-05	3e-05	0.00078
Node5	27	A	0.44775	0.44775	0.00062	0.00738	0.01133	0.0001	0.00779	0.23866	0.00841	0.00026	3e-05	0.00013	0.00191	0.00012	2e-05	0.00307	0.25319	0.01792	1e-05	5e-05	0.00126
Node5	28	K	0.54786	0.0154	0.01819	0.02565	0.00068	8e-05	0.02195	0.00353	0.00162	0.0011	0.00076	0.00058	0.54786	0.00181	5e-05	0.00191	0.04005	0.31659	1e-05	0.00015	0.00202
Node5	29	M	0.55284	0.00018	0	0	0	0	0	0	0	0	0.39899	0.03589	0	0.55284	0.00018	0	0	0.00019	0	0	0.01171
Node5	30	S	0.97425	0.00669	8e-05	0.00295	2e-05	2e-05	0.00013	3e-05	0.0002	1e-05	1e-05	0	0.00609	1e-05	0	6e-05	0.97425	0.00941	0	0	5e-05
Node5	31	N	0.6037	0.00048	0.00039	0.6037	0.13906	4e-05	0.06641	0.00309	0.00023	0.02931	2e-05	0.00011	0.00039	0.00028	0.00028	5e-05	0.00548	0.00114	3e-05	0.14948	3e-05
Node5	32	T	0.50221	0.00443	0.00026	0.03956	0.00014	0.00017	0.00049	7e-05	0.00013	0.00827	2e-05	3e-05	0.00017	5e-05	0.00022	0.001	0.40959	0.50221	1e-05	0.03309	0.0001
Node5	33	T	0.54597	0.09384	0.00596	0.04996	0.00019	0.00022	0.01017	0.00023	0.00047	0.00151	0.00201	0.01186	0.00261	0.00167	6e-05	0.02206	0.1235	0.54597	1e-05	4e-05	0.12766
Node5	34	N	0.41301	0.05041	0.0271	0.41301	0.06374	0.00265	0.02166	0.01688	0.08828	0.01831	0.00787	0.0124	0.06278	0.00392	0.00671	0.01707	0.10629	0.05986	0.00129	0.00989	0.00988
Node5	35	D	0.5608	0	0	5e-05	0.5608	0	1e-05	0.43913	0	0	0	0	0	0	0	0	0	0	0	0	0
Node5	36	-	0.11	0.10611	0.056	0.06377	0.03244	0.00583	0.02829	0.03322	0.11	0.011	0.04398	0.08594	0.06394	0.01309	0.03671	0.06335	0.08315	0.08417	0.00835	0.02027	0.0504
Node5	37	G	0.12503	0.10533	0.03986	0.05927	0.0381	0.00619	0.0261	0.03719	0.12503	0.01153	0.0521	0.10986	0.02593	0.01479	0.05107	0.07137	0.07443	0.05687	0.01192	0.02757	0.05549
Node5	38	T	0.96831	0.00099	2e-05	0.00057	3e-05	0	0.00017	0.00116	1e-05	0	2e-05	1e-05	0.0002	7e-05	0	2e-05	0.02832	0.96831	0	0	9e-05
Node5	39	D	0.99962	0	0	2e-05	0.99962	0	0	0.00035	0	0	0	0	0	0	0	0	0	0	0	0	0
Node5	40	I	0.98804	0	0	0	0	0	0	0	0	0	0.98804	0.00088	0	0.00894	1e-05	0	0	1e-05	0	0	0.00213
Node5	41	I	0.99968	0	0	0	0	0	0	0	0	0	0.99968	1e-05	0	0	0	0	0	0	0	0	0.00031
Node5	42	K	0.99995	0	4e-05	0	0	0	1e-05	0	0	0	0	0	0.99995	0	0	0	0	0	0	0	0
Node5	43	P	0.99999	0	0	0	0	0	0	0	0	0	0	0	0	0	0	0.99999	0	0	0	0	0
Node5	44	F	0.44004	0.03387	0.00791	0.01264	0.00432	0.00436	0.00578	0.00424	0.02129	0.00779	0.05319	0.16581	0.00395	0.01753	0.44004	0.0144	0.02214	0.0184	0.02331	0.09678	0.04224
Node5	45	Y	0.85959	0	0	0	0	0	0	0	0	2e-05	0	1e-05	0	0	0.14032	0	0	0	5e-05	0.85959	0
Node5	46	Y	0.41621	0.03349	0.01312	0.02412	0.00806	0.00469	0.00848	0.00658	0.02513	0.0213	0.03156	0.08962	0.00608	0.01076	0.18131	0.01532	0.02646	0.01963	0.03008	0.41621	0.02799
Node5	47	D	0.41384	0.05903	0.01519	0.10639	0.41384	0.00235	0.01753	0.07389	0.09352	0.0093	0.00956	0.01855	0.01432	0.00354	0.00906	0.03357	0.0614	0.03497	0.00218	0.00798	0.01381
Node5	48	D	0.41384	0.05903	0.01519	0.10639	0.41384	0.00235	0.01753	0.07389	0.09352	0.0093	0.00956	0.01855	0.01432	0.00354	0.00906	0.03357	0.0614	0.03497	0.00218	0.00798	0.01381
Node5	49	K	0.99965	0	0.00016	0.00012	0	0	4e-05	1e-05	0	0	0	0	0.99965	0	0	0	1e-05	1e-05	0	0	0
Node5	50	G	0.9999	6e-05	0	1e-05	0	0	0	0	0.9999	0	0	0	0	0	0	0	2e-05	0	0	0	0
Node5	51	D	1	0	0	0	1	0	0	0	0	0	0	0	0	0	0	0	0	0	0	0	0
Node5	52	P	1	0	0	0	0	0	0	0	0	0	0	0	0	0	0	1	0	0	0	0	0
Node5	53	F	0.89586	4e-05	0	0	0	0.06041	0	0	0	1e-05	5e-05	0.00125	0	0.00011	0.89586	0	5e-05	1e-05	0.03749	0.0046	0.00011
Node5	54	L	0.9979	1e-05	0	0	0	0	0	0	0	0	0.00128	0.9979	0	0.0004	0.00011	0	0	0	0	0	0.00029
Node5	55	G	1	0	0	0	0	0	0	0	1	0	0	0	0	0	0	0	0	0	0	0	0
Node5	56	N	0.99999	0	0	0.99999	1e-05	0	0	0	0	0	0	0	0	0	0	0	0	0	0	0	0
Node5	57	L	1	0	0	0	0	0	0	0	0	0	0	1	0	0	0	0	0	0	0	0	0
Node5	58	S	0.99995	2e-05	0	1e-05	0	0	0	0	0	0	0	0	0	0	0	0	0.99995	2e-05	0	0	0
Node5	59	T	1	0	0	0	0	0	0	0	0	0	0	0	0	0	0	0	0	1	0	0	0
Node5	60	P	1	0	0	0	0	0	0	0	0	0	0	0	0	0	0	1	0	0	0	0	0
Node5	61	I	0.99991	0	0	0	0	0	0	0	0	0	0.99991	1e-05	0	0	0	0	0	0	0	0	8e-05
Node5	62	N	1	0	0	1	0	0	0	0	0	0	0	0	0	0	0	0	0	0	0	0	0
Node5	63	D	0.99992	0	0	7e-05	0.99992	0	0	0	0	0	0	0	0	0	0	0	1e-05	0	0	0	0
Node5	64	S	1	0	0	0	0	0	0	0	0	0	0	0	0	0	0	0	1	0	0	0	0
Node5	65	P	0.99986	9e-05	0	0	0	0	0	0	0	0	0	0	0	0	0	0.99986	5e-05	1e-05	0	0	0
Node5	66	L	0.99931	0	0	0	0	0	0	0	0	0	0.0001	0.99931	0	9e-05	0.00049	0	0	0	0	0	1e-05
Node5	67	A	0.9977	0.9977	0	0	0	0	0	0	1e-05	0	0	0	0	0	0	0	0.00024	0.00036	0	0	0.00167
Node5	68	R	0.98402	0	0.98402	0	0	0	0	0	0	0	0	0	0.01598	0	0	0	0	0	0	0	0
Node5	69	A	0.99985	0.99985	0	0	0	0	0	0	1e-05	0	0	0	0	0	0	0	0.0001	2e-05	0	0	1e-05
Node5	70	F	0.99997	0	0	0	0	0	0	0	0	0	0	0	0	0	0.99997	0	0	0	0	3e-05	0
Node5	71	I	0.99999	0	0	0	0	0	0	0	0	0	0.99999	0	0	0	0	0	0	0	0	0	1e-05
Node5	72	N	0.99995	0	0	0.99995	2e-05	0	0	0	0	0	0	0	0	0	0	0	2e-05	0	0	0	0
Node5	73	N	1	0	0	1	0	0	0	0	0	0	0	0	0	0	0	0	0	0	0	0	0
Node5	74	L	1	0	0	0	0	0	0	0	0	0	0	1	0	0	0	0	0	0	0	0	0
Node5	75	P	1	0	0	0	0	0	0	0	0	0	0	0	0	0	0	1	0	0	0	0	0
Node5	76	A	1	1	0	0	0	0	0	0	0	0	0	0	0	0	0	0	0	0	0	0	0
Node5	77	Y	1	0	0	0	0	0	0	0	0	0	0	0	0	0	0	0	0	0	0	1	0
Node5	78	R	1	0	1	0	0	0	0	0	0	0	0	0	0	0	0	0	0	0	0	0	0
Node5	79	K	0.99986	0	0.00012	1e-05	0	0	1e-05	0	0	0	0	0	0.99986	0	0	0	0	0	0	0	0
Node5	80	G	0.99997	0	0	2e-05	0	0	0	0	0.99997	0	0	0	0	0	0	0	0	0	0	0	0
Node5	81	L	0.99997	0	0	0	0	0	0	0	0	0	2e-05	0.99997	0	1e-05	0	0	0	0	0	0	0
Node5	82	T	0.99983	0	0	0	0	0	0	0	0	0	0	0	0	0	0	0	0.00017	0.99983	0	0	0
Node5	83	P	1	0	0	0	0	0	0	0	0	0	0	0	0	0	0	1	0	0	0	0	0
Node5	84	F	0.99968	0	0	0	0	0	0	0	0	0	2e-05	0.00024	0	1e-05	0.99968	0	0	0	0	5e-05	0
Node5	85	M	0.99989	0	0	0	0	0	0	0	0	0	4e-05	5e-05	0	0.99989	0	0	0	0	0	0	2e-05
Node5	86	R	1	0	1	0	0	0	0	0	0	0	0	0	0	0	0	0	0	0	0	0	0
Node5	87	G	1	0	0	0	0	0	0	0	1	0	0	0	0	0	0	0	0	0	0	0	0
Node5	88	L	1	0	0	0	0	0	0	0	0	0	0	1	0	0	0	0	0	0	0	0	0
Node5	89	E	1	0	0	0	0	0	0	1	0	0	0	0	0	0	0	0	0	0	0	0	0
Node5	90	I	0.99996	0	0	0	0	0	0	0	0	0	0.99996	1e-05	0	0	0	0	0	0	0	0	4e-05
Node5	91	G	1	0	0	0	0	0	0	0	1	0	0	0	0	0	0	0	0	0	0	0	0
Node5	92	M	0.99997	0	0	0	0	0	0	0	0	0	0	3e-05	0	0.99997	0	0	0	0	0	0	0
Node5	93	A	1	1	0	0	0	0	0	0	0	0	0	0	0	0	0	0	0	0	0	0	0
Node5	94	H	1	0	0	0	0	0	0	0	0	1	0	0	0	0	0	0	0	0	0	0	0
Node5	95	G	1	0	0	0	0	0	0	0	1	0	0	0	0	0	0	0	0	0	0	0	0
Node5	96	Y	1	0	0	0	0	0	0	0	0	0	0	0	0	0	0	0	0	0	0	1	0
Node5	97	F	0.99724	0	0	0	0	0	0	0	0	0	0	0.00275	0	0	0.99724	0	0	0	0	1e-05	0
Node5	98	L	0.99996	0	0	0	0	0	0	0	0	0	2e-05	0.99996	0	1e-05	0	0	0	0	0	0	0
Node5	99	V	0.99985	0	0	0	0	0	0	0	0	0	0.00014	0	0	0	0	0	0	0	0	0	0.99985
Node5	100	G	1	0	0	0	0	0	0	0	1	0	0	0	0	0	0	0	0	0	0	0	0
Node5	101	P	1	0	0	0	0	0	0	0	0	0	0	0	0	0	0	1	0	0	0	0	0
Node5	102	E	0.99999	0	0	0	0	0	0	0.99999	0	0	0	0	0	0	0	0	0	0	0	0	0
Node5	103	V	0.99989	0	0	0	0	0	0	0	0	0	0.0001	0	0	0	0	0	0	0	0	0	0.99989
Node5	104	V	0.99941	2e-05	0	0	0	0	0	0	0	0	0.00055	1e-05	0	0	0	0	0	1e-05	0	0	0.99941
Node5	105	V	0.97968	0	0	0	0	0	0	0	0	0	0.02018	0.00013	0	1e-05	0	0	0	0	0	0	0.97968
Node5	106	G	1	0	0	0	0	0	0	0	1	0	0	0	0	0	0	0	0	0	0	0	0
Node5	107	S	0.63315	0.09276	0.009	0.04375	0.01156	0.00389	0.00767	0.00671	0.05451	0.00324	0.00451	0.01036	0.00581	0.00244	0.00648	0.02529	0.63315	0.06499	0.00126	0.00403	0.00857
Node5	108	L	0.24506	0.07795	0.02059	0.02776	0.01263	0.00574	0.01498	0.01375	0.05459	0.00732	0.11366	0.24506	0.01221	0.0278	0.08773	0.03983	0.04528	0.04554	0.01404	0.0345	0.09901
Node5	109	G	0.43583	0.12261	0.02165	0.05895	0.0302	0.00488	0.01398	0.02027	0.43583	0.00666	0.01674	0.03352	0.01397	0.00593	0.01607	0.03907	0.07989	0.04019	0.00522	0.00918	0.02519
Node5	110	L	0.34193	0.06576	0.01916	0.02452	0.01162	0.00491	0.01401	0.01247	0.04901	0.00679	0.09315	0.34193	0.01102	0.02749	0.08399	0.03626	0.03888	0.03723	0.01341	0.03133	0.07709
Node5	111	L	0.34193	0.06576	0.01916	0.02452	0.01162	0.00491	0.01401	0.01247	0.04901	0.00679	0.09315	0.34193	0.01102	0.02749	0.08399	0.03626	0.03888	0.03723	0.01341	0.03133	0.07709
Node5	112	G	0.3672	0.11541	0.02576	0.05806	0.03171	0.00522	0.01663	0.02381	0.3672	0.0078	0.0253	0.05124	0.01675	0.00799	0.02404	0.04839	0.07716	0.04476	0.00675	0.01343	0.03257
Node5	113	P	1	0	0	0	0	0	0	0	0	0	0	0	0	0	0	1	0	0	0	0	0
Node5	114	L	1	0	0	0	0	0	0	0	0	0	0	1	0	0	0	0	0	0	0	0	0
Node5	115	R	1	0	1	0	0	0	0	0	0	0	0	0	0	0	0	0	0	0	0	0	0
Node5	116	E	0.99978	0	0	0	0.00022	0	0	0.99978	0	0	0	0	0	0	0	0	0	0	0	0	0
Node5	117	S	0.88376	6e-05	0	2e-05	0	0	0	0	0	0	0	0	0	0	0	0	0.88376	0.11615	0	0	0
Node5	118	T	0.18423	0.11047	0.02864	0.05732	0.02708	0.00608	0.0204	0.02455	0.09683	0.00877	0.04692	0.08436	0.02051	0.01361	0.03515	0.05833	0.09499	0.18423	0.00736	0.01842	0.05599
Node5	119	A	0.96585	0.96585	1e-05	3e-05	1e-05	5e-05	3e-05	3e-05	0.00053	0	0	1e-05	1e-05	1e-05	0	0.00123	0.03051	0.00101	0	0	0.00066
Node5	120	P	0.70699	0.06377	0.01013	0.01384	0.00989	0.00142	0.00943	0.01017	0.03036	0.00363	0.00887	0.02386	0.0071	0.00286	0.00725	0.70699	0.04564	0.02448	0.00155	0.0037	0.01507
Node5	121	R	0.62528	0.0349	0.62528	0.02828	0.00753	0.00217	0.02986	0.01152	0.03718	0.01197	0.00931	0.02682	0.06213	0.00482	0.00754	0.01989	0.03382	0.02307	0.00513	0.00759	0.01119
Node5	122	R	0.62528	0.0349	0.62528	0.02828	0.00753	0.00217	0.02986	0.01152	0.03718	0.01197	0.00931	0.02682	0.06213	0.00482	0.00754	0.01989	0.03382	0.02307	0.00513	0.00759	0.01119
Node5	123	K	0.548	0.03944	0.09784	0.05002	0.01277	0.00122	0.03254	0.02776	0.03572	0.00656	0.00937	0.01944	0.548	0.0052	0.00544	0.02194	0.03611	0.03231	0.00166	0.00483	0.01183
Node5	124	P	0.70699	0.06377	0.01013	0.01384	0.00989	0.00142	0.00943	0.01017	0.03036	0.00363	0.00887	0.02386	0.0071	0.00286	0.00725	0.70699	0.04564	0.02448	0.00155	0.0037	0.01507
Node5	125	H	0.99982	0	1e-05	8e-05	1e-05	0	7e-05	0	0	0.99982	0	0	0	0	0	0	0	0	0	1e-05	0
Node5	126	K	0.16811	0.08241	0.09342	0.05869	0.02338	0.00411	0.03649	0.03291	0.07391	0.01082	0.04921	0.08703	0.16811	0.01468	0.02924	0.04453	0.06264	0.05699	0.00616	0.01586	0.04942
Node5	127	G	0.99937	0.00045	0	3e-05	0	0	0	0	0.99937	0	0	0	0	0	0	0	0.00013	0	0	0	0
Node5	128	A	0.99973	0.99973	0	0	0	0	0	0	0	0	0	0	0	0	0	0	6e-05	0.00021	0	0	0
Node5	129	N	0.99994	0	0	0.99994	3e-05	0	0	0	0	1e-05	0	0	0	0	0	0	2e-05	0	0	0	0
Node5	130	L	0.99969	0	0	0	0	0	0	0	0	0	0.0001	0.99969	0	0.00018	2e-05	0	0	0	0	0	1e-05
Node5	131	S	0.99976	0.00013	0	1e-05	0	0	0	0	7e-05	0	0	0	0	0	0	0	0.99976	2e-05	0	0	0
Node5	132	G	1	0	0	0	0	0	0	0	1	0	0	0	0	0	0	0	0	0	0	0	0
Node5	133	L	0.99999	0	0	0	0	0	0	0	0	0	0	0.99999	0	0	0	0	0	0	0	0	0
Node5	134	I	0.9999	0	0	0	0	0	0	0	0	0	0.9999	1e-05	0	0	0	0	0	0	0	0	9e-05
Node5	135	T	0.99961	1e-05	0	1e-05	0	0	0	0	0	0	0	0	0	0	0	0	0.00037	0.99961	0	0	0
Node5	136	A	0.99853	0.99853	0	0	0	0	0	0	1e-05	0	0	0	0	0	0	0	0.00144	1e-05	0	0	0
Node5	137	I	0.99963	0	0	0	0	0	0	0	0	0	0.99963	8e-05	0	1e-05	0	0	0	0	0	0	0.00028
Node5	138	Y	0.99978	0	0	0	0	0	0	0	0	3e-05	0	0	0	0	0.00016	0	1e-05	0	1e-05	0.99978	0
Node5	139	I	0.99979	0	0	0	0	0	0	0	0	0	0.99979	3e-05	0	0	0	0	0	0	0	0	0.00017
Node5	140	A	0.99957	0.99957	0	0	0	0	0	0	0	0	0	1e-05	0	1e-05	0	0	5e-05	4e-05	0	0	0.00029
Node5	141	V	0.99933	1e-05	0	0	0	0	0	0	0	0	0.00055	0.00011	0	1e-05	0	0	0	0	0	0	0.99933
Node5	142	S	0.99946	0.00019	0	2e-05	0	0	0	0	0	0	0	0	0	0	0	0	0.99946	0.00031	0	0	0
Node5	143	A	1	1	0	0	0	0	0	0	0	0	0	0	0	0	0	0	0	0	0	0	0
Node5	144	C	1	0	0	0	0	1	0	0	0	0	0	0	0	0	0	0	0	0	0	0	0
Node5	145	L	0.9993	4e-05	0	0	0	0	0	0	0	0	0.00024	0.9993	0	0.00023	6e-05	0	0	0	0	0	0.00011
Node5	146	G	0.99999	1e-05	0	0	0	0	0	0	0.99999	0	0	0	0	0	0	0	0	0	0	0	0
Node5	147	I	0.99984	0	0	0	0	0	0	0	0	0	0.99984	2e-05	0	0.00011	0	0	0	0	0	0	3e-05
Node5	148	S	1	0	0	0	0	0	0	0	0	0	0	0	0	0	0	0	1	0	0	0	0
Node5	149	I	0.99946	0	0	0	0	0	0	0	0	0	0.99946	0.0002	0	2e-05	0	0	0	0	0	0	0.00032
Node5	150	F	0.99988	0	0	0	0	0	0	0	0	0	0	0	0	0	0.99988	0	0	0	0	0.00012	0
Node5	151	A	0.99974	0.99974	0	0	0	0	0	0	0.0002	0	0	0	0	0	0	0	5e-05	0	0	0	0
Node5	152	I	0.99931	0	0	0	0	0	0	0	0	0	0.99931	0.00016	0	2e-05	0	0	0	0	0	0	0.00051
Node5	153	T	0.99986	3e-05	0	0	0	0	0	0	0	0	0	0	0	0	0	0	4e-05	0.99986	0	0	7e-05
Node5	154	T	0.99979	1e-05	0	0	0	0	0	0	0	0	0	0	0	0	0	0	0.00019	0.99979	0	0	0
Node5	155	G	0.13073	0.10656	0.03834	0.06147	0.04073	0.00623	0.02505	0.0376	0.13073	0.0116	0.04987	0.10483	0.02529	0.01424	0.05008	0.07081	0.07583	0.05723	0.01203	0.02771	0.05376
Node5	156	F	0.99998	0	0	0	0	0	0	0	0	0	0	0	0	0	0.99998	0	0	0	0	2e-05	0
Node5	157	Q	0.99998	0	0	0	0	0	0.99998	1e-05	0	0	0	0	0	0	0	0	0	0	0	0	0
Node5	158	G	0.99873	0.00059	2e-05	0.00023	4e-05	0	1e-05	2e-05	0.99873	0	0	0	1e-05	0	0	0	0.00033	0	0	0	0
Node5	159	N	0.99807	0	0	0.99807	0.0015	0	1e-05	1e-05	5e-05	5e-05	0	0	2e-05	0	0	0	0.00025	4e-05	0	0	0
Node5	160	P	0.99965	0.00013	0	0	2e-05	0	1e-05	1e-05	1e-05	0	0	0	0	0	0	0.99965	0.00015	2e-05	0	0	0
Node5	161	R	0.72222	0.00016	0.72222	0.00064	1e-05	0	0.00077	7e-05	7e-05	7e-05	0	1e-05	0.27512	1e-05	0	3e-05	0.00051	0.00029	0	0	0
Node5	162	G	0.99936	0.00032	0	8e-05	1e-05	0	0	0	0.99936	0	0	0	0	0	0	0	0.00021	0	0	0	0
Node5	163	A	0.92944	0.92944	1e-05	0.00021	0.00024	4e-05	4e-05	0.00016	0.00094	1e-05	0	0	1e-05	0	0	0.00011	0.06774	0.001	0	0	5e-05
Node5	164	A	0.20495	0.20495	0.01777	0.06435	0.02209	0.00712	0.01572	0.01659	0.11559	0.00612	0.02032	0.0327	0.01309	0.00799	0.01412	0.04965	0.20136	0.14086	0.00276	0.00818	0.03865
Node5	165	Y	0.25652	0.04338	0.01685	0.03018	0.01039	0.0059	0.01107	0.00834	0.0325	0.02478	0.04293	0.12368	0.00785	0.01448	0.21631	0.0196	0.03354	0.02551	0.03876	0.25652	0.03743
Node5	166	P	0.42696	0.10393	0.0212	0.03239	0.02036	0.00351	0.01752	0.02062	0.07031	0.0069	0.02255	0.05066	0.01452	0.00689	0.01807	0.42696	0.07263	0.04631	0.00381	0.0093	0.03157
Node5	167	G	0.14893	0.11193	0.05267	0.08822	0.07911	0.00547	0.0315	0.06	0.14893	0.01326	0.02627	0.05106	0.0344	0.00873	0.02221	0.06169	0.08809	0.0613	0.00546	0.01488	0.03484
Node5	168	N	0.69718	0.02504	0.01047	0.69718	0.04194	0.00144	0.01086	0.00965	0.05257	0.01118	0.00469	0.00744	0.01293	0.00209	0.00411	0.00948	0.05732	0.02957	0.00081	0.00578	0.00547
Node5	169	T	0.25213	0.10857	0.02481	0.05577	0.0236	0.00572	0.01861	0.02127	0.08263	0.00771	0.04257	0.07056	0.01868	0.01272	0.0279	0.05099	0.10175	0.25213	0.00558	0.01464	0.05378
Node5	170	P	0.78691	0.04833	0.00721	0.00962	0.00713	0.00097	0.00689	0.00731	0.02134	0.00264	0.00593	0.01679	0.00509	0.00193	0.00492	0.78691	0.03494	0.01779	0.00106	0.00252	0.01068
Node5	171	R	0.27773	0.05813	0.27773	0.04534	0.01561	0.00451	0.03371	0.01801	0.05803	0.02999	0.02723	0.07108	0.05436	0.01027	0.05352	0.03198	0.0495	0.03648	0.0212	0.07514	0.02818
Node5	172	G	0.41963	0.11411	0.02311	0.05625	0.02991	0.00488	0.01491	0.02148	0.41963	0.00703	0.02078	0.0419	0.01498	0.00683	0.01978	0.04275	0.07543	0.04105	0.00584	0.01113	0.02822
Node5	173	E	0.14819	0.10053	0.03722	0.0642	0.06859	0.00465	0.04031	0.14819	0.11294	0.011	0.03129	0.06397	0.03095	0.00986	0.0276	0.06237	0.07235	0.05275	0.00663	0.01656	0.03802
Node5	174	L	0.19943	0.0826	0.01803	0.02681	0.01218	0.00625	0.01313	0.01316	0.05465	0.00727	0.11135	0.19943	0.01099	0.02384	0.108	0.03714	0.04539	0.04667	0.01459	0.04182	0.12671
Node5	175	L	0.13391	0.0974	0.07139	0.04937	0.02503	0.00629	0.02569	0.02561	0.09811	0.01165	0.06134	0.13391	0.0316	0.0175	0.05959	0.05734	0.06731	0.05515	0.01327	0.03044	0.06201
Node5	176	Y	0.31536	0.04689	0.01743	0.02908	0.01173	0.00521	0.01129	0.01019	0.03995	0.01931	0.04197	0.11098	0.00898	0.01331	0.16399	0.02416	0.03454	0.02692	0.0306	0.31536	0.03813
Node5	177	P	0.43329	0.09179	0.02168	0.0329	0.02061	0.00358	0.01654	0.02034	0.0724	0.00681	0.02531	0.05558	0.01457	0.00747	0.0219	0.43329	0.0645	0.04227	0.00482	0.01144	0.03221
Node5	178	A	0.21366	0.21366	0.02333	0.05103	0.0245	0.00762	0.01885	0.02423	0.13504	0.00712	0.03732	0.06445	0.01665	0.01113	0.02483	0.06402	0.11092	0.09198	0.00489	0.01251	0.05593
Node5	179	P	0.78691	0.04833	0.00721	0.00962	0.00713	0.00097	0.00689	0.00731	0.02134	0.00264	0.00593	0.01679	0.00509	0.00193	0.00492	0.78691	0.03494	0.01779	0.00106	0.00252	0.01068
Node5	180	A	0.27095	0.27095	0.01722	0.04363	0.0213	0.00624	0.01383	0.01927	0.26622	0.00524	0.0201	0.03658	0.01188	0.00702	0.01473	0.04636	0.09796	0.05268	0.00344	0.00772	0.03762
Node5	181	I	0.35896	0.04484	0.0057	0.00815	0.00252	0.00306	0.00457	0.00372	0.0131	0.00194	0.35896	0.18109	0.0036	0.02244	0.04015	0.0118	0.01614	0.03092	0.00359	0.01024	0.23344
Node5	182	A	0.23889	0.23889	0.0315	0.04744	0.02429	0.00596	0.08019	0.03867	0.11791	0.00944	0.02671	0.05207	0.02228	0.00997	0.01876	0.05777	0.09718	0.06319	0.00398	0.01036	0.04343
Node5	183	Q	0.19629	0.07361	0.04667	0.04287	0.01923	0.00362	0.19629	0.03869	0.05377	0.0166	0.04785	0.16177	0.02925	0.02281	0.03886	0.04023	0.0522	0.04416	0.00739	0.01881	0.04531
Node5	184	T	0.25532	0.09768	0.01705	0.04083	0.01329	0.00521	0.0157	0.01303	0.04977	0.00552	0.06299	0.1053	0.0135	0.06359	0.0306	0.03257	0.09044	0.25532	0.00451	0.01242	0.07069
Node5	185	S	0.2623	0.21611	0.01767	0.05744	0.02178	0.00696	0.01484	0.01691	0.11885	0.00598	0.01726	0.03175	0.01245	0.00645	0.01411	0.05114	0.2623	0.08646	0.0029	0.00811	0.03052
Node5	186	Q	0.30511	0.06104	0.04182	0.04631	0.04115	0.00178	0.30511	0.20687	0.04697	0.01499	0.01125	0.03277	0.03554	0.00742	0.0088	0.03201	0.04646	0.03392	0.0026	0.00735	0.01584
Node5	187	R	0.35257	0.07365	0.35257	0.05352	0.01786	0.0041	0.03719	0.02043	0.07582	0.01469	0.01609	0.03758	0.06778	0.00686	0.01352	0.03787	0.08453	0.04855	0.00564	0.01084	0.02092
Node5	188	Q	0.44465	0.05956	0.05063	0.04698	0.02079	0.00201	0.44465	0.05376	0.04605	0.01857	0.01337	0.0413	0.03485	0.00922	0.01097	0.03337	0.04889	0.03594	0.0032	0.00874	0.01716
Node5	189	S	0.25587	0.13453	0.02464	0.06931	0.02895	0.00681	0.01843	0.02129	0.12138	0.00827	0.02354	0.04573	0.0168	0.008	0.0219	0.05968	0.25587	0.08422	0.00479	0.01291	0.03294
Node5	190	E	0.41323	0.07445	0.02331	0.04605	0.07801	0.00236	0.0418	0.41323	0.06944	0.00724	0.01453	0.02935	0.02665	0.0053	0.0113	0.03921	0.04996	0.03574	0.00293	0.00794	0.02117
Node5	191	Y	0.16884	0.07609	0.02366	0.05136	0.0206	0.00721	0.01573	0.01514	0.0967	0.02409	0.03992	0.10161	0.01284	0.01304	0.13484	0.03211	0.05744	0.03914	0.02961	0.16884	0.04002
Node5	192	S	0.63668	0.08605	0.00916	0.04159	0.01222	0.00368	0.00772	0.00755	0.05602	0.00333	0.0062	0.01223	0.00628	0.00271	0.00643	0.02514	0.63668	0.06097	0.00129	0.00397	0.01079
Node5	193	L	0.13045	0.12509	0.01768	0.04231	0.01491	0.00725	0.01506	0.01514	0.06494	0.00574	0.10114	0.13045	0.01351	0.01995	0.03739	0.04148	0.0889	0.12081	0.00474	0.01369	0.11983
Node5	194	T	0.35353	0.09848	0.00786	0.04582	0.0088	0.00363	0.00788	0.00603	0.0353	0.00279	0.00936	0.01085	0.00659	0.0048	0.00491	0.02045	0.34989	0.35353	0.00089	0.00315	0.01897
Node5	195	R	0.11586	0.08468	0.11586	0.06261	0.02465	0.00389	0.08962	0.04133	0.07119	0.01559	0.03439	0.07558	0.11512	0.01291	0.02312	0.04793	0.06708	0.05673	0.00527	0.01352	0.03892
Node5	196	L	0.12618	0.11437	0.03256	0.05093	0.02704	0.00679	0.02752	0.02949	0.10993	0.0098	0.06504	0.12618	0.02169	0.01698	0.04745	0.07643	0.07604	0.06235	0.0084	0.02166	0.06937
Node5	197	A	0.15037	0.15037	0.01856	0.04763	0.0198	0.00671	0.01626	0.01873	0.08537	0.00614	0.06081	0.07753	0.01411	0.01299	0.02429	0.11617	0.10629	0.11684	0.00378	0.01061	0.08701
Node5	198	Y	0.99975	0	0	0	0	0	0	0	0	1e-05	0	0	0	0	0.00023	0	0	0	1e-05	0.99975	0
Node5	199	N	0.70228	0.00045	3e-05	0.70228	0.00089	1e-05	0.0002	0.00019	0.00036	9e-05	0	0	9e-05	0	0	0.00054	0.29329	0.00157	0	0	0
Node5	200	S	0.99925	0.00021	0	0.00028	0	0	0	0	2e-05	0	0	0	0	0	0	0	0.99925	0.00023	0	0	0
Node5	201	Y	0.99978	0	0	0	0	0	1e-05	0	0	0.00012	0	0	0	0	8e-05	0	0	0	0	0.99978	0
Node5	202	S	0.99928	7e-05	0	0.00046	1e-05	0	0	0	2e-05	0	0	0	0	0	0	0	0.99928	0.00016	0	0	0
Node5	203	K	0.99208	2e-05	0.00075	0.00027	0	0	0.0055	4e-05	0	0.00119	0	0	0.99208	0	0	7e-05	4e-05	3e-05	0	0	0
Node5	204	G	0.13179	0.10383	0.03867	0.07922	0.05299	0.00584	0.028	0.04979	0.13179	0.01392	0.04009	0.08417	0.02761	0.01208	0.04517	0.06312	0.07979	0.05833	0.0107	0.02975	0.04512
Node5	205	D	0.99948	0	0	0.00026	0.99948	0	1e-05	0.00022	1e-05	0	0	0	0	0	0	0	2e-05	0	0	0	0
Node5	206	Q	0.96592	0.0005	3e-05	0.00018	1e-05	0	0.96592	6e-05	1e-05	3e-05	0	5e-05	3e-05	1e-05	0	6e-05	0.03264	0.00045	0	0	0
Node5	207	L	0.9997	1e-05	0	0	0	0	0	0	0	0	0.0001	0.9997	0	9e-05	2e-05	2e-05	0	1e-05	0	0	3e-05
Node5	208	R	0.99926	1e-05	0.99926	4e-05	0	0	0.00011	1e-05	1e-05	4e-05	0	0	0.00046	0	0	0	3e-05	1e-05	0	0	0
Node5	209	L	0.13174	0.11811	0.02889	0.04953	0.02657	0.007	0.02059	0.02577	0.12371	0.00908	0.06317	0.13174	0.01887	0.01722	0.05416	0.06755	0.07586	0.05947	0.01052	0.02537	0.0668
Node5	210	P	1	0	0	0	0	0	0	0	0	0	0	0	0	0	0	1	0	0	0	0	0
Node5	211	L	0.99998	0	0	0	0	0	0	0	0	0	1e-05	0.99998	0	1e-05	0	0	0	0	0	0	0
Node5	212	R	0.99952	0	0.99952	0	0	0	1e-05	0	0	0	0	0	0.00047	0	0	0	0	0	0	0	0
Node5	213	T	0.86088	3e-05	0	5e-05	0	0	0	0	0	0	0	0	0	0	0	0	0.13904	0.86088	0	0	0
Node5	214	P	0.39019	0.09485	0.02354	0.03587	0.0223	0.00392	0.01754	0.02187	0.07907	0.00732	0.02833	0.06154	0.01574	0.00829	0.0249	0.39019	0.06655	0.04456	0.00552	0.01304	0.03507
Node5	215	A	0.23954	0.23954	0.02562	0.04633	0.02534	0.00686	0.01894	0.02558	0.1335	0.00766	0.04033	0.07789	0.01724	0.01182	0.03282	0.06557	0.08729	0.0595	0.00708	0.01676	0.05433
Node5	216	E	0.28091	0.08693	0.02993	0.05428	0.07058	0.00358	0.03857	0.28091	0.09184	0.00898	0.0241	0.04918	0.02804	0.0078	0.02084	0.05137	0.06061	0.04398	0.00511	0.01286	0.0305
Node5	217	R	0.99974	2e-05	0.99974	1e-05	0	0	4e-05	0	1e-05	1e-05	0	0	0.00015	0	0	0	2e-05	1e-05	0	0	0
Node5	218	E	0.99999	0	0	0	1e-05	0	0	0.99999	0	0	0	0	0	0	0	0	0	0	0	0	0
Node5	219	E	0.99996	1e-05	0	0	2e-05	0	0	0.99996	1e-05	0	0	0	0	0	0	0	0	0	0	0	0
Node5	220	W	1	0	0	0	0	0	0	0	0	0	0	0	0	0	0	0	0	0	1	0	0
Node5	221	S	0.99999	0	0	1e-05	0	0	0	0	0	0	0	0	0	0	0	0	0.99999	0	0	0	0
Node5	222	Q	1	0	0	0	0	0	1	0	0	0	0	0	0	0	0	0	0	0	0	0	0
Node5	223	L	1	0	0	0	0	0	0	0	0	0	0	1	0	0	0	0	0	0	0	0	0
Node5	224	N	0.99981	0	0	0.99981	1e-05	0	0	0	0	0	0	0	0	0	0	0	8e-05	9e-05	0	0	0
Node5	225	G	0.99974	0.00022	0	0	0	0	0	0	0.99974	0	0	0	0	0	0	0	3e-05	0	0	0	0
Node5	226	G	1	0	0	0	0	0	0	0	1	0	0	0	0	0	0	0	0	0	0	0	0
Node5	227	I	0.99998	0	0	0	0	0	0	0	0	0	0.99998	0	0	0	1e-05	0	0	0	0	0	0
Node5	228	F	0.99999	0	0	0	0	0	0	0	0	0	0	0	0	0	0.99999	0	0	0	0	1e-05	0
Node5	229	L	0.97691	0	0	0	0	0	0	0	0	0	0.01998	0.97691	0	0.00013	2e-05	0	0	0	0	0	0.00296
Node5	230	G	1	0	0	0	0	0	0	0	1	0	0	0	0	0	0	0	0	0	0	0	0
Node5	231	A	0.99999	0.99999	0	0	0	0	0	0	0	0	0	0	0	0	0	0	0	0	0	0	0
Node5	232	M	1	0	0	0	0	0	0	0	0	0	0	0	0	1	0	0	0	0	0	0	0
Node5	233	G	1	0	0	0	0	0	0	0	1	0	0	0	0	0	0	0	0	0	0	0	0
Node5	234	G	1	0	0	0	0	0	0	0	1	0	0	0	0	0	0	0	0	0	0	0	0
Node5	235	A	1	1	0	0	0	0	0	0	0	0	0	0	0	0	0	0	0	0	0	0	0
Node5	236	I	0.99908	0	0	0	0	0	0	0	0	0	0.99908	0.00031	0	3e-05	8e-05	0	0	0	0	0	0.00049
Node5	237	F	0.9999	0	0	0	0	0	0	0	0	0	1e-05	4e-05	0	0	0.9999	0	0	0	0	2e-05	2e-05
Node5	238	A	1	1	0	0	0	0	0	0	0	0	0	0	0	0	0	0	0	0	0	0	0
Node5	239	Y	1	0	0	0	0	0	0	0	0	0	0	0	0	0	0	0	0	0	0	1	0
Node5	240	F	0.68259	0	0	0	0	0	0	0	0	0	7e-05	0.31718	0	8e-05	0.68259	0	0	0	0	7e-05	1e-05
Node5	241	L	0.99998	0	0	0	0	0	0	0	0	0	1e-05	0.99998	0	1e-05	0	0	0	0	0	0	0
Node5	242	L	0.99995	0	0	0	0	0	0	0	0	0	2e-05	0.99995	0	2e-05	1e-05	0	0	0	0	0	0
Node5	243	E	0.99997	0	0	0	2e-05	0	1e-05	0.99997	0	0	0	0	0	0	0	0	0	0	0	0	0
Node5	244	N	1	0	0	1	0	0	0	0	0	0	0	0	0	0	0	0	0	0	0	0	0
Node5	245	F	0.99987	0	0	0	0	0	0	0	0	0	0	2e-05	0	0	0.99987	0	0	0	0	0.00011	0
Node5	246	D	0.99955	0	0	0.00023	0.99955	0	0	0.00019	1e-05	0	0	0	0	0	0	0	2e-05	0	0	0	0
Node5	247	A	0.60229	0.60229	3e-05	0.0004	8e-05	0.00017	7e-05	5e-05	0.00996	1e-05	0	1e-05	2e-05	1e-05	0	0.00023	0.38404	0.00258	0	0	4e-05
Node5	248	L	0.999	0	0	0	0	0	0	0	0	0	0.00065	0.999	0	0.00015	4e-05	0	0	0	0	0	0.00016
Node5	249	D	0.99997	0	0	2e-05	0.99997	0	0	1e-05	0	0	0	0	0	0	0	0	0	0	0	0	0
Node5	250	A	0.99891	0.99891	0	0	0	1e-05	0	0	0.00011	0	0	0	0	0	0	1e-05	0.00082	8e-05	0	0	5e-05
Node5	251	I	0.99991	0	0	0	0	0	0	0	0	0	0.99991	1e-05	0	0	0	0	0	0	0	0	8e-05
Node5	252	L	0.99848	0	0	0	0	0	0	0	0	0	0.00034	0.99848	0	0.00028	0.00085	0	0	0	0	0	4e-05
Node5	253	R	0.99999	0	0.99999	0	0	0	0	0	0	0	0	0	1e-05	0	0	0	0	0	0	0	0
Node5	254	G	0.99992	5e-05	0	1e-05	0	0	0	0	0.99992	0	0	0	0	0	0	0	2e-05	0	0	0	0
Node5	255	A	0.99678	0.99678	0	0	0	5e-05	2e-05	2e-05	0.00031	0	1e-05	6e-05	0	5e-05	1e-05	6e-05	0.00141	0.00034	0	0	0.00088
Node5	256	V	0.99939	1e-05	0	0	0	0	0	0	0	0	0.00057	2e-05	0	0	0	0	0	1e-05	0	0	0.99939
Node5	257	N	0.99968	0	0	0.99968	2e-05	0	0	0	0	0.00027	0	0	0	0	0	0	2e-05	0	0	0	0
Node5	258	V	0.52174	0.46754	4e-05	0.00016	3e-05	0.00038	0.0001	0.00012	0.00044	2e-05	0.00101	0.00034	6e-05	0.00023	5e-05	0.0002	0.00145	0.00609	0	2e-05	0.52174
Node5	259	S	0.68886	0.00092	6e-05	0.29998	0.00054	4e-05	0.00019	3e-05	0.00076	0.00013	0	0	0.00011	1e-05	0	6e-05	0.68886	0.00831	0	1e-05	0
Node5	260	Y	0.96265	0.00011	8e-05	0.00011	0	3e-05	0.00275	1e-05	0	0.00478	0.00033	0.01072	1e-05	0.00119	0.01636	1e-05	0.00011	8e-05	0.00046	0.96265	0.00021
Node5	261	L	0.97738	0.00033	3e-05	1e-05	0	3e-05	8e-05	0	1e-05	2e-05	0.00881	0.97738	1e-05	0.00808	0.00187	4e-05	8e-05	0.00054	3e-05	3e-05	0.00262
Node5	262	P	0.88948	0.00705	5e-05	0.00012	1e-05	0.00012	0.00015	1e-05	0.0001	6e-05	0.00028	0.0345	2e-05	0.00046	0.00576	0.88948	0.05912	0.00193	2e-05	0.0001	0.00066
Node5	263	F	0.9871	4e-05	0	1e-05	0	0.00022	1e-05	0	1e-05	8e-05	0.00022	0.00297	0	0.0003	0.9871	0	5e-05	1e-05	0.00024	0.00864	0.0001
Node5	264	P	0.831	0.04398	0.00533	0.00587	0.00537	0.00053	0.00569	0.00553	0.01346	0.00217	0.00335	0.01279	0.00385	0.00117	0.00304	0.831	0.03257	0.01413	0.00068	0.00153	0.00794
Node5	265	G	0.85209	0.03061	0.00274	0.00954	0.00319	0.00082	0.00104	0.00138	0.85209	0.00076	0.00033	0.00203	0.00091	0.00055	0.00316	0.00212	0.01824	0.00224	0.06514	0.00189	0.00123
Node5	266	N	0.33452	0.06302	0.01084	0.33452	0.02237	0.00403	0.01604	0.00621	0.04007	0.01271	0.0651	0.06765	0.01274	0.01549	0.01406	0.01071	0.12816	0.12245	0.001	0.00846	0.04436
Node5	267	A	0.28208	0.28208	0.00351	0.00981	0.00236	0.01068	0.00395	0.00323	0.04506	0.00395	0.02815	0.09029	0.00198	0.01648	0.26241	0.0136	0.07849	0.03302	0.00942	0.04351	0.05803
Node5	268	G	0.69613	0.07251	0.00715	0.08417	0.02243	0.00176	0.00498	0.00696	0.69613	0.00335	0.00144	0.00332	0.00541	0.00107	0.00199	0.00907	0.05679	0.01495	0.00093	0.00144	0.00413
Node5	269	S	0.35608	0.10238	0.00567	0.03777	0.00699	0.00474	0.00612	0.00475	0.03297	0.00266	0.00946	0.01408	0.00486	0.00467	0.01648	0.01673	0.35608	0.3495	0.00094	0.00542	0.01773
Node5	270	N	0.25449	0.06087	0.01125	0.25449	0.02097	0.00385	0.01225	0.00759	0.04095	0.00958	0.16901	0.07703	0.01322	0.01724	0.01812	0.01292	0.07346	0.09744	0.00139	0.00897	0.0894
Node5	271	G	0.40026	0.10927	0.00581	0.04596	0.01197	0.00276	0.00466	0.0052	0.40026	0.00209	0.00178	0.00386	0.00387	0.0012	0.00214	0.01377	0.34209	0.03581	0.00063	0.00133	0.00553
Node5	272	T	0.54095	0.1101	0.00862	0.03627	0.00848	0.00348	0.009	0.00822	0.02931	0.00277	0.01844	0.01877	0.00855	0.00688	0.00546	0.02136	0.12452	0.54095	0.00088	0.003	0.03496
Node5	273	Q	0.58949	0.03805	0.03701	0.07303	0.01737	0.0008	0.58949	0.04632	0.02542	0.02106	0.00422	0.01625	0.03062	0.00481	0.00303	0.01663	0.03912	0.02604	0.00103	0.00341	0.0063
Node5	274	S	0.50099	0.12106	0.01274	0.05802	0.01644	0.00527	0.0108	0.0098	0.0763	0.00463	0.00709	0.01532	0.00843	0.00363	0.00915	0.03539	0.50099	0.0837	0.00181	0.00575	0.01368
Node5	275	R	0.73115	0.02378	0.73115	0.02013	0.00431	0.00155	0.02389	0.00744	0.02497	0.00962	0.00563	0.01836	0.05126	0.00346	0.00416	0.0132	0.025	0.01622	0.00375	0.00516	0.00695
Node5	276	R	0.73115	0.02378	0.73115	0.02013	0.00431	0.00155	0.02389	0.00744	0.02497	0.00962	0.00563	0.01836	0.05126	0.00346	0.00416	0.0132	0.025	0.01622	0.00375	0.00516	0.00695
Node5	277	T	0.55781	0.07897	0.01063	0.03892	0.00934	0.00334	0.01017	0.00902	0.02673	0.00343	0.024	0.02552	0.01027	0.009	0.008	0.02203	0.10756	0.55781	0.00141	0.0046	0.03923
Node5	278	Q	0.624	0.04023	0.03781	0.03393	0.01136	0.0009	0.624	0.04234	0.02275	0.01607	0.00657	0.02965	0.0266	0.00789	0.00485	0.02088	0.03353	0.02459	0.00186	0.00501	0.0092
Node5	279	W	0.76626	0.01144	0.00937	0.00346	0.00116	0.0019	0.00293	0.00163	0.0154	0.00347	0.00807	0.03957	0.00144	0.0051	0.06061	0.00458	0.00888	0.00537	0.76626	0.04139	0.00796
Node5	280	Q	0.624	0.04023	0.03781	0.03393	0.01136	0.0009	0.624	0.04234	0.02275	0.01607	0.00657	0.02965	0.0266	0.00789	0.00485	0.02088	0.03353	0.02459	0.00186	0.00501	0.0092
Node5	281	T	0.55781	0.07897	0.01063	0.03892	0.00934	0.00334	0.01017	0.00902	0.02673	0.00343	0.024	0.02552	0.01027	0.009	0.008	0.02203	0.10756	0.55781	0.00141	0.0046	0.03923
Node5	282	F	0.66307	0.0151	0.00252	0.00461	0.00108	0.00273	0.00186	0.00107	0.00744	0.00426	0.03028	0.11497	0.00106	0.01137	0.66307	0.00512	0.01088	0.00741	0.01473	0.07887	0.02156
Node5	283	L	0.70235	0.02099	0.00535	0.00374	0.00097	0.00182	0.00546	0.00185	0.00601	0.00196	0.07556	0.70235	0.00222	0.0275	0.05522	0.00909	0.00875	0.01135	0.00462	0.00927	0.04592
Node5	284	N	0.61022	0.03157	0.01355	0.61022	0.05135	0.00188	0.01443	0.01118	0.06872	0.01465	0.00574	0.00863	0.01724	0.00271	0.00511	0.01105	0.0766	0.03999	0.00093	0.00802	0.00643
Node5	285	L	0.70235	0.02099	0.00535	0.00374	0.00097	0.00182	0.00546	0.00185	0.00601	0.00196	0.07556	0.70235	0.00222	0.0275	0.05522	0.00909	0.00875	0.01135	0.00462	0.00927	0.04592
Node5	286	P	0.79668	0.04864	0.00672	0.00836	0.00665	0.00082	0.00671	0.00687	0.01863	0.00257	0.00507	0.0159	0.00478	0.0017	0.00429	0.79668	0.03536	0.01712	0.00093	0.00217	0.01001
Node5	287	E	0.71132	0.0414	0.00889	0.01986	0.05875	0.00055	0.03199	0.71132	0.02609	0.00298	0.00351	0.00758	0.01633	0.00185	0.00212	0.01613	0.023	0.01648	0.00078	0.00238	0.008
Node5	288	P	0.79668	0.04864	0.00672	0.00836	0.00665	0.00082	0.00671	0.00687	0.01863	0.00257	0.00507	0.0159	0.00478	0.0017	0.00429	0.79668	0.03536	0.01712	0.00093	0.00217	0.01001
Node5	289	M	0.46471	0.03814	0.00774	0.00902	0.00188	0.00233	0.01115	0.00346	0.01183	0.00237	0.07318	0.21117	0.00559	0.46471	0.04195	0.00746	0.01594	0.03074	0.00457	0.00932	0.04745
Node5	290	P	0.79668	0.04864	0.00672	0.00836	0.00665	0.00082	0.00671	0.00687	0.01863	0.00257	0.00507	0.0159	0.00478	0.0017	0.00429	0.79668	0.03536	0.01712	0.00093	0.00217	0.01001
Node5	291	R	0.73115	0.02378	0.73115	0.02013	0.00431	0.00155	0.02389	0.00744	0.02497	0.00962	0.00563	0.01836	0.05126	0.00346	0.00416	0.0132	0.025	0.01622	0.00375	0.00516	0.00695
Node5	292	P	0.79668	0.04864	0.00672	0.00836	0.00665	0.00082	0.00671	0.00687	0.01863	0.00257	0.00507	0.0159	0.00478	0.0017	0.00429	0.79668	0.03536	0.01712	0.00093	0.00217	0.01001
Node5	293	G	0.75963	0.07527	0.0076	0.0311	0.01309	0.002	0.00438	0.00664	0.75963	0.00223	0.00253	0.00628	0.00443	0.00161	0.00374	0.01114	0.04559	0.01243	0.00188	0.00195	0.00648
Node5	294	Y	0.67214	0.01332	0.00589	0.0136	0.00301	0.00289	0.00361	0.00227	0.00732	0.01791	0.01154	0.03629	0.00214	0.00475	0.14833	0.00487	0.01287	0.00801	0.01892	0.67214	0.01033
Node5	295	P	0.79668	0.04864	0.00672	0.00836	0.00665	0.00082	0.00671	0.00687	0.01863	0.00257	0.00507	0.0159	0.00478	0.0017	0.00429	0.79668	0.03536	0.01712	0.00093	0.00217	0.01001
Node5	296	G	0.75963	0.07527	0.0076	0.0311	0.01309	0.002	0.00438	0.00664	0.75963	0.00223	0.00253	0.00628	0.00443	0.00161	0.00374	0.01114	0.04559	0.01243	0.00188	0.00195	0.00648
Node5	297	S	0.50099	0.12106	0.01274	0.05802	0.01644	0.00527	0.0108	0.0098	0.0763	0.00463	0.00709	0.01532	0.00843	0.00363	0.00915	0.03539	0.50099	0.0837	0.00181	0.00575	0.01368

## Sheet: PsaI
Node	Site	State	p_MAX	p_A	p_R	p_N	p_D	p_C	p_Q	p_E	p_G	p_H	p_I	p_L	p_K	p_M	p_F	p_P	p_S	p_T	p_W	p_Y	p_V
Node51	1	M	0.99535	8e-05	1e-05	1e-05	0	1e-05	7e-05	0	0	0	0.00087	0.00297	2e-05	0.99535	0.00013	0	1e-05	0.00015	1e-05	1e-05	0.00028
Node51	2	M	0.98575	0.00025	4e-05	2e-05	0	3e-05	0.0002	1e-05	1e-05	1e-05	0.00303	0.00855	7e-05	0.98575	0.00039	0	4e-05	0.00044	2e-05	3e-05	0.00112
Node51	3	V	0.58724	0.0642	0.00457	0.00298	0.00195	0.00852	0.00452	0.00767	0.0036	0.00149	0.1619	0.06117	0.00596	0.01592	0.00909	0.0052	0.01024	0.04023	0.00065	0.0029	0.58724
Node51	4	D	0.65273	0.02233	0.00541	0.07108	0.65273	0.00117	0.01417	0.11241	0.01802	0.00902	0.00211	0.0034	0.0127	0.00176	0.00116	0.0072	0.03806	0.01936	0.00027	0.00288	0.00478
Node51	5	M	0.50326	0.04881	0.0108	0.00775	0.00212	0.00632	0.02145	0.00745	0.00641	0.00413	0.07315	0.14576	0.0155	0.50326	0.01839	0.00382	0.01759	0.04622	0.0018	0.00502	0.05426
Node51	6	L	0.25314	0.05233	0.02164	0.01376	0.00975	0.0101	0.02215	0.01894	0.01334	0.01055	0.13142	0.25314	0.02433	0.10867	0.07158	0.01311	0.02821	0.04172	0.00898	0.03034	0.11595
Node51	7	L	0.14518	0.06932	0.04002	0.03507	0.04254	0.01296	0.03405	0.0558	0.03578	0.02312	0.08085	0.14518	0.0462	0.03071	0.07072	0.02755	0.0513	0.04887	0.01371	0.05328	0.08297
Node51	8	P	0.41499	0.06911	0.05822	0.0234	0.02788	0.00584	0.03289	0.04332	0.02598	0.0153	0.02318	0.04368	0.05437	0.01013	0.01217	0.41499	0.05624	0.03827	0.00315	0.01017	0.03172
Node51	9	-	0.09448	0.07148	0.05008	0.05628	0.05078	0.01308	0.03818	0.06166	0.05004	0.03031	0.05639	0.09448	0.05797	0.02215	0.06549	0.03475	0.06164	0.0516	0.01323	0.05863	0.06179
Node51	10	L	0.21358	0.06269	0.02728	0.01951	0.02062	0.01134	0.02208	0.03139	0.02457	0.01168	0.14341	0.21358	0.03078	0.03845	0.04779	0.02182	0.03533	0.0436	0.0078	0.02389	0.16237
Node51	11	T	0.72227	0.04205	0.0028	0.00653	0.00147	0.00428	0.00423	0.00316	0.00135	0.00155	0.03804	0.01734	0.00535	0.01691	0.00423	0.00247	0.04873	0.72227	0.00032	0.00232	0.07458
Node51	12	Q	0.78826	0.00768	0.00873	0.00309	0.00055	0.00017	0.78826	0.00881	0.00043	0.00563	0.0024	0.02569	0.0128	0.1172	0.00053	0.00073	0.00434	0.00849	0.00024	0.00072	0.00351
Node51	13	M	1	0	0	0	0	0	0	0	0	0	0	0	0	1	0	0	0	0	0	0	0
Node51	14	T	1	0	0	0	0	0	0	0	0	0	0	0	0	0	0	0	0	1	0	0	0
Node51	15	G	1	0	0	0	0	0	0	0	1	0	0	0	0	0	0	0	0	0	0	0	0
Node51	16	S	1	0	0	0	0	0	0	0	0	0	0	0	0	0	0	0	1	0	0	0	0
Node51	17	Y	1	0	0	0	0	0	0	0	0	0	0	0	0	0	0	0	0	0	0	1	0
Node51	18	A	1	1	0	0	0	0	0	0	0	0	0	0	0	0	0	0	0	0	0	0	0
Node51	19	A	1	1	0	0	0	0	0	0	0	0	0	0	0	0	0	0	0	0	0	0	0
Node51	20	S	1	0	0	0	0	0	0	0	0	0	0	0	0	0	0	0	1	0	0	0	0
Node51	21	W	1	0	0	0	0	0	0	0	0	0	0	0	0	0	0	0	0	0	1	0	0
Node51	22	L	1	0	0	0	0	0	0	0	0	0	0	1	0	0	0	0	0	0	0	0	0
Node51	23	P	1	0	0	0	0	0	0	0	0	0	0	0	0	0	0	1	0	0	0	0	0
Node51	24	W	1	0	0	0	0	0	0	0	0	0	0	0	0	0	0	0	0	0	1	0	0
Node51	25	I	1	0	0	0	0	0	0	0	0	0	1	0	0	0	0	0	0	0	0	0	0
Node51	26	F	1	0	0	0	0	0	0	0	0	0	0	0	0	0	1	0	0	0	0	0	0
Node51	27	I	1	0	0	0	0	0	0	0	0	0	1	0	0	0	0	0	0	0	0	0	0
Node51	28	P	1	0	0	0	0	0	0	0	0	0	0	0	0	0	0	1	0	0	0	0	0
Node51	29	L	1	0	0	0	0	0	0	0	0	0	0	1	0	0	0	0	0	0	0	0	0
Node51	30	I	1	0	0	0	0	0	0	0	0	0	1	0	0	0	0	0	0	0	0	0	0
Node51	31	T	1	0	0	0	0	0	0	0	0	0	0	0	0	0	0	0	0	1	0	0	0
Node51	32	Y	1	0	0	0	0	0	0	0	0	0	0	0	0	0	0	0	0	0	0	1	0
Node51	33	I	1	0	0	0	0	0	0	0	0	0	1	0	0	0	0	0	0	0	0	0	0
Node51	34	L	1	0	0	0	0	0	0	0	0	0	0	1	0	0	0	0	0	0	0	0	0
Node51	35	P	1	0	0	0	0	0	0	0	0	0	0	0	0	0	0	1	0	0	0	0	0
Node51	36	F	1	0	0	0	0	0	0	0	0	0	0	0	0	0	1	0	0	0	0	0	0
Node51	37	P	1	0	0	0	0	0	0	0	0	0	0	0	0	0	0	1	0	0	0	0	0
Node51	38	V	1	0	0	0	0	0	0	0	0	0	0	0	0	0	0	0	0	0	0	0	1
Node51	39	F	1	0	0	0	0	0	0	0	0	0	0	0	0	0	1	0	0	0	0	0	0
Node51	40	A	1	1	0	0	0	0	0	0	0	0	0	0	0	0	0	0	0	0	0	0	0
Node51	41	L	1	0	0	0	0	0	0	0	0	0	0	1	0	0	0	0	0	0	0	0	0
Node51	42	L	1	0	0	0	0	0	0	0	0	0	0	1	0	0	0	0	0	0	0	0	0
Node51	43	F	1	0	0	0	0	0	0	0	0	0	0	0	0	0	1	0	0	0	0	0	0
Node51	44	L	1	0	0	0	0	0	0	0	0	0	0	1	0	0	0	0	0	0	0	0	0
Node51	45	W	1	0	0	0	0	0	0	0	0	0	0	0	0	0	0	0	0	0	1	0	0
Node51	46	I	1	0	0	0	0	0	0	0	0	0	1	0	0	0	0	0	0	0	0	0	0
Node51	47	E	1	0	0	0	0	0	0	1	0	0	0	0	0	0	0	0	0	0	0	0	0
Node51	48	R	0.99999	0	0.99999	0	0	0	0	0	0	0	0	0	1e-05	0	0	0	0	0	0	0	0
Node51	49	E	1	0	0	0	0	0	0	1	0	0	0	0	0	0	0	0	0	0	0	0	0
Node51	50	G	1	0	0	0	0	0	0	0	1	0	0	0	0	0	0	0	0	0	0	0	0
Node51	51	L	1	0	0	0	0	0	0	0	0	0	0	1	0	0	0	0	0	0	0	0	0
Node51	52	E	1	0	0	0	0	0	0	1	0	0	0	0	0	0	0	0	0	0	0	0	0
Node51	53	K	1	0	0	0	0	0	0	0	0	0	0	0	1	0	0	0	0	0	0	0	0
Node51	54	E	1	0	0	0	0	0	0	1	0	0	0	0	0	0	0	0	0	0	0	0	0
Node51	55	V	1	0	0	0	0	0	0	0	0	0	0	0	0	0	0	0	0	0	0	0	1
Node51	56	E	0.64773	0.02867	0.01472	0.01646	0.10464	0.0006	0.06392	0.64773	0.00966	0.00633	0.00212	0.00413	0.04423	0.00217	0.00075	0.0134	0.0183	0.01374	0.0004	0.00188	0.00617
Node51	57	S	0.42271	0.1254	0.02604	0.05383	0.02535	0.01327	0.02156	0.02342	0.03635	0.00989	0.00788	0.0111	0.02924	0.00586	0.00523	0.0213	0.42271	0.13747	0.00111	0.00524	0.01776
Node51	58	S	0.35735	0.11161	0.02419	0.07363	0.0749	0.00933	0.0331	0.06976	0.04081	0.01248	0.00543	0.00876	0.03448	0.00468	0.00423	0.0218	0.35735	0.09422	0.00099	0.00517	0.01308
Node51	59	Q	0.47745	0.03267	0.06289	0.03318	0.02672	0.00146	0.47745	0.11733	0.0102	0.03702	0.0045	0.01727	0.08285	0.00967	0.00211	0.01183	0.03303	0.02557	0.00109	0.00523	0.00793
Node51	60	Q	0.40022	0.0374	0.06305	0.04647	0.02884	0.0024	0.40022	0.09858	0.01269	0.06044	0.00795	0.02851	0.07923	0.01348	0.00723	0.01227	0.04018	0.03088	0.00239	0.01628	0.01151
Node51	61	I	0.39002	0.03048	0.01118	0.00716	0.00283	0.00496	0.01043	0.00811	0.00298	0.0042	0.39002	0.17418	0.01349	0.04237	0.02419	0.00479	0.012	0.03703	0.00165	0.00704	0.21089
Node51	62	I	0.36559	0.04411	0.0098	0.0138	0.00474	0.00723	0.0086	0.00897	0.00524	0.0045	0.36559	0.13645	0.01326	0.03685	0.02156	0.00622	0.02106	0.05885	0.00145	0.00711	0.22461
Node51	63	N	0.4421	0.03055	0.02398	0.4421	0.1156	0.00406	0.03106	0.043	0.03741	0.0311	0.00494	0.00562	0.05205	0.00372	0.00266	0.01133	0.09599	0.05001	0.00057	0.00756	0.0067
Node51	64	R	0.44763	0.03731	0.44763	0.01858	0.00715	0.0068	0.04673	0.02157	0.01189	0.02059	0.03389	0.05998	0.13195	0.01844	0.00803	0.00974	0.03206	0.03322	0.00399	0.00887	0.04157
Node51	65	Q	0.4116	0.03997	0.05998	0.03568	0.03783	0.00168	0.4116	0.15362	0.02637	0.03201	0.00438	0.01562	0.08228	0.0088	0.00203	0.01188	0.03663	0.02547	0.00108	0.00477	0.00831
Node51	66	T	0.43055	0.06883	0.0416	0.04811	0.02266	0.00638	0.03157	0.03624	0.01302	0.01083	0.01906	0.01519	0.06116	0.01174	0.00382	0.01304	0.12471	0.43055	0.00091	0.00446	0.03612
Node51	67	K	0.47523	0.03307	0.1328	0.03475	0.01418	0.00212	0.05662	0.05273	0.01155	0.01249	0.01797	0.03015	0.47523	0.01509	0.00449	0.01083	0.03091	0.03714	0.00124	0.0054	0.02125
Node51	68	Q	0.43692	0.03558	0.0623	0.03293	0.03358	0.00158	0.43692	0.14431	0.01336	0.03345	0.00492	0.01752	0.08468	0.00958	0.00221	0.01256	0.03377	0.02589	0.00111	0.0051	0.00865
Node51	69	A	0.11452	0.11452	0.04864	0.04703	0.05505	0.01559	0.03955	0.07162	0.0783	0.01951	0.04625	0.06346	0.05937	0.01746	0.02242	0.06412	0.08458	0.06719	0.00529	0.01878	0.06129
Node51	70	P	0.16992	0.08579	0.04443	0.03155	0.03658	0.01124	0.03425	0.05302	0.0401	0.01693	0.06164	0.09518	0.05104	0.02329	0.02976	0.16992	0.06268	0.05367	0.00609	0.02011	0.0727
Node51	71	E	0.0985	0.08292	0.06821	0.06021	0.07865	0.01107	0.05119	0.0985	0.05756	0.02546	0.03703	0.05446	0.08486	0.01568	0.02001	0.045	0.07438	0.06239	0.00509	0.02013	0.04719
Node51	72	P	0.22711	0.09089	0.04356	0.03608	0.04528	0.0104	0.03563	0.06102	0.0595	0.01756	0.03678	0.05717	0.0523	0.01433	0.01971	0.22711	0.07072	0.05276	0.00491	0.01622	0.04808
Node51	73	V	0.24013	0.08391	0.02068	0.01595	0.01374	0.01405	0.01794	0.02465	0.02065	0.00849	0.15517	0.15385	0.02441	0.03399	0.03762	0.01929	0.03855	0.05473	0.00496	0.01723	0.24013
Node51	74	N	0.18335	0.0646	0.04695	0.18335	0.12886	0.00835	0.04288	0.08859	0.05593	0.0287	0.01961	0.02752	0.06748	0.00956	0.01154	0.02431	0.08245	0.0635	0.00288	0.01563	0.0273
Node51	75	V	0.15204	0.08848	0.03096	0.02783	0.02638	0.01579	0.02586	0.03869	0.0335	0.01322	0.12483	0.14254	0.03714	0.03225	0.03898	0.02606	0.05515	0.0631	0.00589	0.02133	0.15204
Node51	76	I	0.60202	0.01134	0.00252	0.00187	0.00087	0.00229	0.00239	0.00206	0.00126	0.00109	0.60202	0.11604	0.00302	0.04549	0.01407	0.00178	0.00376	0.01337	0.00084	0.00327	0.17063
Node51	77	E	0.2107	0.06825	0.05133	0.06141	0.14771	0.00624	0.06313	0.2107	0.04997	0.022	0.01795	0.02729	0.07831	0.00942	0.00939	0.02931	0.06073	0.04514	0.00279	0.0122	0.02674
Node51	78	E	0.08541	0.07715	0.06861	0.04634	0.05047	0.0106	0.08426	0.08541	0.04069	0.03204	0.04291	0.07621	0.07934	0.02029	0.03178	0.0321	0.07773	0.05573	0.00752	0.031	0.04982
Node51	79	L	0.12659	0.06563	0.03691	0.03265	0.03359	0.01483	0.03051	0.04583	0.0343	0.02777	0.06734	0.12659	0.04048	0.02696	0.11831	0.02497	0.0521	0.04508	0.0188	0.08795	0.06937
Node51	80	P	0.44607	0.07021	0.0145	0.01695	0.01993	0.00381	0.01302	0.02186	0.25188	0.00634	0.0071	0.01268	0.01735	0.00349	0.00411	0.44607	0.05151	0.02054	0.00135	0.00357	0.01374
Node51	81	V	0.14836	0.09282	0.02943	0.02519	0.02418	0.01472	0.02499	0.03743	0.0324	0.01194	0.11193	0.12647	0.03555	0.02927	0.03387	0.0552	0.05823	0.08459	0.00523	0.01823	0.14836
Node51	82	T	0.31162	0.08546	0.02932	0.03639	0.02724	0.01171	0.02563	0.03684	0.03018	0.01185	0.05016	0.05523	0.03952	0.01878	0.01647	0.02442	0.10624	0.31162	0.00315	0.01195	0.06784
Node51	83	E	0.33188	0.05851	0.04533	0.04571	0.12404	0.00476	0.06282	0.33188	0.0373	0.0178	0.015	0.02327	0.073	0.00805	0.00756	0.02496	0.0483	0.03688	0.00233	0.00973	0.02275
Node51	84	Q	0.21419	0.05638	0.07041	0.04375	0.06518	0.00533	0.21419	0.16075	0.0315	0.02897	0.01825	0.03415	0.09039	0.01202	0.01027	0.02547	0.05103	0.04089	0.00321	0.01313	0.02472
Node51	85	Q	0.22777	0.05081	0.06355	0.11939	0.05502	0.00523	0.22777	0.09213	0.03099	0.03455	0.01594	0.02972	0.08192	0.01081	0.00951	0.02156	0.07072	0.04318	0.00288	0.01304	0.02128
Node51	86	G	0.29748	0.1028	0.03849	0.05131	0.0675	0.00997	0.03243	0.08108	0.29748	0.01553	0.01809	0.0264	0.04799	0.00883	0.01056	0.02612	0.07791	0.04433	0.00378	0.01054	0.02887
Node51	87	D	0.29238	0.05966	0.03231	0.08054	0.29238	0.00647	0.03281	0.10976	0.04882	0.0173	0.01683	0.02548	0.04464	0.00766	0.0104	0.02572	0.10729	0.04475	0.00283	0.01149	0.02286
Node51	88	L	0.48287	0.03711	0.0198	0.0121	0.01164	0.00746	0.01734	0.01874	0.0141	0.00915	0.09339	0.48287	0.02031	0.04078	0.05031	0.01476	0.0223	0.02558	0.00747	0.0204	0.07439
Node51	89	D	0.4358	0.04177	0.02661	0.06483	0.4358	0.00458	0.02909	0.12546	0.03934	0.0155	0.01417	0.02174	0.03825	0.00632	0.00898	0.02116	0.0455	0.02926	0.00252	0.01034	0.01878
Node51	90	M	0.29407	0.04816	0.02451	0.01637	0.0146	0.00821	0.02519	0.02414	0.01785	0.01019	0.08804	0.17606	0.02916	0.29407	0.04066	0.01458	0.02833	0.04011	0.0071	0.0197	0.07297

## Sheet: PsaF
Node	Site	State	p_MAX	p_A	p_R	p_N	p_D	p_C	p_Q	p_E	p_G	p_H	p_I	p_L	p_K	p_M	p_F	p_P	p_S	p_T	p_W	p_Y	p_V
Node28	1	M	0.27024	0.04849	0.02334	0.01479	0.01139	0.00843	0.02437	0.02113	0.01463	0.00968	0.09756	0.19392	0.02752	0.27024	0.04441	0.01241	0.02777	0.04058	0.00689	0.01944	0.08301
Node28	2	Y	0.46707	0.02533	0.0208	0.02025	0.01351	0.00967	0.01598	0.01653	0.01145	0.04249	0.02805	0.05956	0.01794	0.01306	0.1345	0.00913	0.02338	0.01838	0.02489	0.46707	0.02804
Node28	3	R	0.42178	0.03821	0.42178	0.03078	0.02327	0.0056	0.05196	0.04558	0.02505	0.02473	0.01624	0.03067	0.142	0.00958	0.00951	0.01823	0.03811	0.03069	0.00513	0.0127	0.02018
Node28	4	D	0.42729	0.04187	0.02453	0.07195	0.42729	0.00391	0.03226	0.14466	0.04067	0.01657	0.00944	0.01421	0.0393	0.00493	0.00591	0.01969	0.04817	0.02996	0.00168	0.00869	0.01429
Node28	5	V	0.21897	0.05546	0.01382	0.00936	0.00641	0.00957	0.01444	0.01357	0.00971	0.00588	0.17863	0.20341	0.01619	0.11258	0.03855	0.00994	0.02273	0.04271	0.00428	0.01379	0.21897
Node28	6	E	0.25426	0.04309	0.08834	0.04018	0.07394	0.00304	0.07495	0.25426	0.02291	0.01667	0.01019	0.01712	0.23192	0.00723	0.00458	0.0172	0.03814	0.03211	0.00169	0.00687	0.01558
Node28	7	R	0.20941	0.07587	0.20941	0.05034	0.03491	0.01001	0.05294	0.05312	0.04146	0.02528	0.01707	0.0277	0.12217	0.01001	0.00954	0.02636	0.12844	0.06408	0.00369	0.01227	0.02532
Node28	8	Y	0.36155	0.01596	0.01015	0.01067	0.00534	0.00789	0.00807	0.00662	0.00532	0.02958	0.029	0.07608	0.00761	0.01448	0.33337	0.00458	0.01451	0.01096	0.02309	0.36155	0.02517
Node28	9	G	0.33663	0.07411	0.02947	0.1525	0.07171	0.00729	0.02522	0.04645	0.33663	0.01896	0.00966	0.0141	0.04098	0.00567	0.00639	0.01537	0.07995	0.03848	0.00223	0.00854	0.01629
Node28	10	F	0.15653	0.13402	0.02119	0.01983	0.01635	0.01979	0.01933	0.02529	0.03189	0.01643	0.07126	0.12735	0.02323	0.02892	0.15653	0.02076	0.05722	0.04499	0.01336	0.06734	0.08492
Node28	11	Y	0.35029	0.016	0.00998	0.01046	0.00524	0.00788	0.00796	0.00652	0.00531	0.02885	0.02958	0.0779	0.00751	0.01475	0.34323	0.00458	0.01445	0.01095	0.02299	0.35029	0.02557
Node28	12	L	0.37914	0.0091	0.0024	0.0013	0.00045	0.00271	0.00371	0.0012	0.00079	0.00233	0.08617	0.37914	0.00233	0.29572	0.129	0.00096	0.00364	0.00844	0.00398	0.01771	0.04893
Node28	13	V	0.3951	0.0445	0.004	0.0033	0.0017	0.00744	0.00437	0.00416	0.00293	0.00171	0.22359	0.16557	0.00491	0.03606	0.01736	0.00391	0.01464	0.05951	0.00102	0.00423	0.3951
Node28	14	A	0.32996	0.32996	0.06175	0.02861	0.02288	0.00827	0.04401	0.06104	0.04356	0.01003	0.01315	0.0167	0.13063	0.00868	0.00392	0.0226	0.09727	0.06017	0.00095	0.00398	0.03185
Node28	15	I	0.42191	0.01036	0.00201	0.00118	0.00052	0.00236	0.00203	0.00134	0.00079	0.001	0.42191	0.32058	0.00211	0.04063	0.02439	0.0014	0.00326	0.01017	0.00112	0.0043	0.14854
Node28	16	Y	0.46085	0.02585	0.02116	0.02048	0.01381	0.00975	0.01625	0.01694	0.01177	0.04242	0.02862	0.06057	0.01836	0.01327	0.13439	0.00937	0.02374	0.01874	0.02504	0.46085	0.02863
Node28	17	E	0.12775	0.11697	0.04425	0.0451	0.07075	0.06938	0.0461	0.12775	0.05115	0.01906	0.03161	0.04377	0.05597	0.01367	0.01764	0.02669	0.08607	0.06112	0.00434	0.01784	0.05076
Node28	18	L	0.32836	0.02568	0.0105	0.00673	0.00406	0.00761	0.01021	0.00757	0.00606	0.01017	0.08886	0.32836	0.00954	0.04101	0.25652	0.00717	0.01467	0.01793	0.01325	0.06491	0.0692
Node28	19	S	0.14432	0.07476	0.05674	0.08534	0.05082	0.01117	0.05467	0.05114	0.042	0.13895	0.01698	0.02903	0.05529	0.00972	0.0195	0.02741	0.14432	0.06524	0.00461	0.03777	0.02457
Node28	20	G	0.33902	0.11933	0.02582	0.04969	0.04051	0.01123	0.02127	0.03717	0.33902	0.01128	0.01208	0.01733	0.03083	0.00667	0.00741	0.02203	0.1623	0.05351	0.00246	0.00713	0.02293
Node28	21	E	0.33002	0.04302	0.04878	0.03348	0.08227	0.00261	0.19909	0.33002	0.01991	0.02132	0.00872	0.01806	0.07857	0.00766	0.00431	0.01651	0.03535	0.02767	0.00158	0.00687	0.01419
Node28	22	E	0.71536	0.02461	0.01387	0.01575	0.07834	0.00091	0.04066	0.71536	0.01061	0.00581	0.00315	0.00535	0.03462	0.00233	0.00133	0.00795	0.01677	0.01282	0.00055	0.00241	0.00682
Node28	23	Y	0.74734	0.00822	0.00749	0.00887	0.00394	0.00475	0.00569	0.00449	0.00273	0.0294	0.00932	0.02197	0.00506	0.00517	0.09522	0.00242	0.00905	0.00608	0.01356	0.74734	0.00922
Node28	24	D	0.71824	0.01569	0.00724	0.04975	0.71824	0.00103	0.01371	0.09919	0.01728	0.0076	0.00187	0.00287	0.01445	0.00123	0.00118	0.00705	0.02351	0.0116	0.00037	0.00266	0.0035
Node28	25	G	0.26529	0.12528	0.02525	0.03507	0.02855	0.14793	0.01783	0.02945	0.26529	0.01119	0.02195	0.03122	0.02557	0.0099	0.01561	0.01785	0.08834	0.04485	0.0044	0.01342	0.04108
Node28	26	L	0.55831	0.02345	0.01001	0.00457	0.00252	0.00483	0.01182	0.00644	0.00399	0.00476	0.1017	0.55831	0.00941	0.09113	0.04552	0.00626	0.01049	0.01784	0.00435	0.01142	0.07118
Node28	27	Q	0.20292	0.05371	0.06169	0.03605	0.06045	0.00461	0.20292	0.19129	0.02271	0.02757	0.02484	0.0562	0.08448	0.01695	0.01194	0.0206	0.04291	0.03677	0.00293	0.01162	0.02978
Node28	28	A	0.19259	0.19259	0.02934	0.04377	0.03327	0.01805	0.02775	0.04419	0.05136	0.01349	0.06688	0.06597	0.03848	0.01971	0.01847	0.02743	0.0954	0.08707	0.00318	0.01285	0.11073
Node28	29	A	0.14604	0.14604	0.03077	0.04189	0.03369	0.01796	0.02647	0.04112	0.12924	0.01315	0.05757	0.06584	0.0375	0.01936	0.0201	0.02785	0.11298	0.08156	0.00399	0.01338	0.07954
Node28	30	L	0.67613	0.01867	0.00837	0.00372	0.00232	0.00405	0.00908	0.00546	0.00348	0.00411	0.08096	0.67613	0.00737	0.03838	0.03916	0.00575	0.00868	0.01307	0.00386	0.01017	0.05721
Node28	31	G	0.34985	0.20379	0.02381	0.03375	0.03361	0.01145	0.02029	0.03839	0.34985	0.00941	0.01671	0.02277	0.02845	0.00827	0.00839	0.02273	0.08294	0.04137	0.00272	0.00696	0.03433
Node28	32	L	0.87265	0.00341	0.0011	0.00042	0.0002	0.00092	0.00138	0.00055	0.00032	0.00063	0.04428	0.87265	0.0009	0.02325	0.01756	0.00072	0.00124	0.00251	0.00094	0.00253	0.02449
Node28	33	C	0.36859	0.03889	0.01263	0.00685	0.0028	0.36859	0.00489	0.00379	0.01214	0.0094	0.01953	0.04377	0.00527	0.01129	0.0683	0.0032	0.03083	0.01741	0.23736	0.06982	0.03324
Node28	34	V	0.52465	0.01901	0.00156	0.00111	0.00062	0.00342	0.0016	0.00164	0.00112	0.00067	0.30938	0.08268	0.00187	0.01757	0.0099	0.00156	0.00425	0.0146	0.00054	0.00226	0.52465
Node28	35	F	0.91581	0.00095	0.00026	0.00025	9e-05	0.00076	0.00025	0.00014	0.00017	0.00125	0.00526	0.02004	0.0002	0.00285	0.91581	0.00017	0.00066	0.00062	0.00375	0.04296	0.00356
Node28	36	D	0.42729	0.04187	0.02453	0.07195	0.42729	0.00391	0.03226	0.14466	0.04067	0.01657	0.00944	0.01421	0.0393	0.00493	0.00591	0.01969	0.04817	0.02996	0.00168	0.00869	0.01429
Node28	37	N	0.1378	0.0736	0.0398	0.1378	0.13137	0.0076	0.04842	0.13219	0.04961	0.02386	0.01324	0.01887	0.06325	0.00765	0.00743	0.02273	0.12397	0.06459	0.00195	0.01077	0.02131
Node28	38	L	0.2674	0.04348	0.01158	0.00718	0.00444	0.00785	0.01165	0.01033	0.00672	0.00511	0.23096	0.2674	0.01271	0.06316	0.04139	0.0086	0.01682	0.03399	0.00408	0.01299	0.19958
Node28	39	A	0.13582	0.13582	0.03653	0.09884	0.04868	0.0146	0.03768	0.04795	0.0509	0.0236	0.04558	0.07685	0.04964	0.02283	0.02021	0.02407	0.10773	0.07978	0.00337	0.01663	0.0587
Node28	40	G	0.25531	0.09532	0.01515	0.03047	0.01325	0.01896	0.01212	0.01219	0.25531	0.02637	0.0204	0.05383	0.01272	0.01734	0.19191	0.00742	0.06629	0.02421	0.01922	0.07442	0.03311
Node28	41	S	0.18078	0.13854	0.0463	0.04716	0.03219	0.01449	0.04805	0.04589	0.03864	0.01641	0.0303	0.04092	0.0531	0.01738	0.01101	0.06951	0.18078	0.11043	0.00175	0.00838	0.0488
Node28	42	A	0.21381	0.21381	0.06197	0.04069	0.02766	0.01329	0.07762	0.06188	0.03886	0.0427	0.01936	0.03062	0.07536	0.01254	0.02297	0.02131	0.09839	0.05939	0.00416	0.04134	0.03608
Node28	43	G	0.34475	0.12554	0.04159	0.04866	0.03092	0.04309	0.02316	0.03221	0.34475	0.01708	0.01289	0.02149	0.04478	0.00826	0.01635	0.01227	0.09239	0.03886	0.0052	0.01618	0.02431
Node28	44	P	0.24883	0.05858	0.01207	0.01029	0.00678	0.00891	0.01349	0.01035	0.00848	0.02436	0.03621	0.10851	0.01129	0.01864	0.20234	0.24883	0.04506	0.02788	0.01101	0.09067	0.04624
Node28	45	L	0.39667	0.00689	0.00199	0.00124	0.00046	0.00331	0.0026	0.00101	0.00078	0.00392	0.06371	0.39667	0.00153	0.04023	0.37936	0.0011	0.00348	0.00485	0.00696	0.04175	0.03816
Node28	46	L	0.36426	0.03956	0.0444	0.01055	0.005	0.00915	0.02395	0.0119	0.00631	0.0139	0.10691	0.36426	0.03	0.05969	0.07327	0.00848	0.02473	0.04103	0.00783	0.02905	0.09001
Node28	47	A	0.20316	0.20316	0.01053	0.00931	0.00526	0.01784	0.01382	0.01195	0.01582	0.00779	0.10395	0.15442	0.01183	0.06081	0.07426	0.01183	0.04764	0.05112	0.00462	0.02596	0.15807
Node28	48	R	0.22673	0.09986	0.22673	0.0335	0.01579	0.06805	0.04557	0.0332	0.0548	0.0213	0.02658	0.03679	0.10929	0.01353	0.00829	0.01457	0.07756	0.05681	0.00339	0.01012	0.04426
Node28	49	F	0.26211	0.02701	0.03318	0.01387	0.00506	0.00631	0.06926	0.0151	0.00482	0.04854	0.04281	0.20003	0.03172	0.05087	0.26211	0.00531	0.02411	0.02054	0.01092	0.09306	0.03538
Node28	50	L	0.42986	0.03712	0.02741	0.00903	0.00482	0.00615	0.02343	0.01315	0.00508	0.00777	0.11805	0.42986	0.03204	0.06961	0.03478	0.00764	0.02142	0.04285	0.00299	0.01056	0.09623
Node28	51	F	0.21198	0.05513	0.02434	0.03877	0.01788	0.01484	0.02285	0.02193	0.01139	0.03701	0.04852	0.09484	0.031	0.03363	0.21198	0.00845	0.0725	0.09283	0.00918	0.09655	0.05639
Node28	52	S	0.22336	0.14337	0.01547	0.02801	0.01024	0.02107	0.02023	0.01421	0.02001	0.01068	0.04902	0.07988	0.0184	0.0644	0.04051	0.01375	0.22336	0.13267	0.00305	0.02046	0.07125
Node28	53	V	0.20974	0.08211	0.01826	0.01432	0.00586	0.01303	0.01337	0.01148	0.0085	0.00599	0.20631	0.12229	0.01961	0.0392	0.02116	0.00918	0.05297	0.13632	0.00176	0.00855	0.20974
Node28	54	P	0.35426	0.08652	0.02024	0.01957	0.01437	0.00818	0.02278	0.01963	0.01329	0.02228	0.03099	0.08791	0.02202	0.01796	0.0506	0.35426	0.08408	0.04907	0.00418	0.02771	0.04436
Node28	55	S	0.1886	0.16273	0.02663	0.05009	0.03694	0.01801	0.03004	0.04722	0.0414	0.01237	0.03991	0.0395	0.03616	0.01445	0.01077	0.02847	0.1886	0.13521	0.00152	0.00781	0.07217
Node28	56	K	0.20856	0.06984	0.10134	0.04369	0.02337	0.00645	0.05622	0.05657	0.01812	0.01549	0.04505	0.05441	0.20856	0.02386	0.00915	0.01567	0.0684	0.11634	0.00168	0.00761	0.05817
Node28	57	K	0.77792	0.00396	0.1344	0.01068	0.00302	0.00016	0.03043	0.01799	0.00155	0.00368	0.0005	0.00095	0.77792	0.00089	0.00012	0.00136	0.00546	0.00569	8e-05	0.00036	0.00081
Node28	58	M	0.98716	0.00182	6e-05	0.00124	0.00074	3e-05	0.00088	0.00039	0.00373	9e-05	0.00033	0.00124	0.00019	0.98716	5e-05	1e-05	0.00067	0.00112	0	2e-05	0.00023
Node28	59	R	0.70489	0.00037	0.70489	0.01338	0.00036	2e-05	0.17667	0.00171	0.0001	0.04124	2e-05	0.00015	0.05768	0.00074	1e-05	5e-05	0.00155	0.00092	1e-05	0.00011	3e-05
Node28	60	K	0.6204	0.00523	0.27786	0.01564	0.00068	0.00021	0.0323	0.00462	0.00059	0.00321	0.00048	0.00151	0.6204	0.00776	6e-05	0.00036	0.01318	0.01504	3e-05	0.00014	0.00069
Node28	61	M	0.96079	6e-05	2e-05	0	0	2e-05	5e-05	0	0	1e-05	0.00218	0.02968	5e-05	0.96079	0.00639	0	1e-05	0.00012	2e-05	0.00012	0.00048
Node28	62	M	0.99931	0	0	0	0	0	2e-05	0	0	0	1e-05	3e-05	0.00061	0.99931	0	0	0	1e-05	0	0	0
Node28	63	R	0.97925	0	0.97925	1e-05	0	0	0.00013	0	0	3e-05	0	0	0.02057	0	0	0	1e-05	0	0	0	0
Node28	64	R	0.9994	0	0.9994	0	0	0	4e-05	0	0	0.00031	0	0	0.00025	0	0	0	0	0	0	0	0
Node28	65	L	0.52567	0.03128	0.01486	0.00765	0.0057	0.0066	0.01439	0.01141	0.00771	0.00713	0.1024	0.52567	0.0142	0.0449	0.05311	0.01061	0.01629	0.02199	0.00643	0.01762	0.08005
Node28	66	F	0.48986	0.02334	0.01002	0.00863	0.00558	0.00869	0.00836	0.00806	0.00817	0.01458	0.05002	0.12435	0.00911	0.0225	0.48986	0.00709	0.01723	0.01539	0.01873	0.1072	0.04311
Node28	67	A	0.42211	0.42211	0.02337	0.02206	0.02428	0.01399	0.02322	0.04155	0.0577	0.00894	0.0301	0.03885	0.02956	0.01286	0.01238	0.03087	0.08364	0.05326	0.0027	0.0091	0.05948
Node28	68	Q	0.37343	0.04486	0.06825	0.03531	0.03703	0.00385	0.37343	0.10154	0.021	0.03222	0.01518	0.03458	0.08332	0.01298	0.00852	0.02031	0.04036	0.03306	0.00291	0.01142	0.01984
Node28	69	L	0.99864	0	0	0	0	0	0	0	0	0	0.00107	0.99864	0	0.00022	3e-05	0	0	0	0	0	4e-05
Node28	70	F	0.99003	0	0	0	0	0	0	0	0	0	9e-05	0.00956	0	9e-05	0.99003	0	0	0	1e-05	0.0002	2e-05
Node28	71	A	0.99951	0.99951	0	0	0	0	0	0	0	0	0	0	0	0	0	0	5e-05	0.0001	0	0	0.00034
Node28	72	T	0.31834	0.08307	0.03329	0.03957	0.03093	0.01098	0.02842	0.04176	0.03039	0.01313	0.04373	0.0491	0.04511	0.0177	0.01541	0.02616	0.09636	0.31834	0.00332	0.01239	0.06086
Node28	73	L	0.99952	0	0	0	0	0	0	0	0	0	0.00019	0.99952	0	0.00023	3e-05	0	0	0	0	0	2e-05
Node28	74	I	0.9236	2e-05	0	0	0	0	0	0	0	0	0.9236	0.00201	0	0.00045	3e-05	0	0	5e-05	0	0	0.07384
Node28	75	L	0.99945	0	0	0	0	0	0	0	0	0	0.00029	0.99945	0	0.0002	3e-05	0	0	0	0	0	3e-05
Node28	76	A	0.99705	0.99705	0	0	0	4e-05	1e-05	1e-05	6e-05	0	3e-05	1e-05	0	2e-05	0	1e-05	0.00061	0.00013	0	0	0.00202
Node28	77	I	0.88759	5e-05	0	0	0	1e-05	0	0	0	0	0.88759	0.01275	0	0.0017	0.00024	0	0	0.00013	0	0	0.09751
Node28	78	G	0.51725	0.08542	0.02628	0.03773	0.0394	0.0081	0.01931	0.03807	0.51725	0.01045	0.01295	0.01968	0.03019	0.00647	0.00852	0.01828	0.06063	0.02899	0.00354	0.0077	0.02103
Node28	79	V	0.39837	0.18549	0.00027	0.00069	8e-05	0.01083	0.00054	0.00026	0.0011	0.00074	0.13343	0.04065	0.0003	0.03252	0.07922	0.00051	0.03435	0.07602	0.00028	0.00437	0.39837
Node28	80	L	0.86081	0	0	0	0	0	0	0	0	0	0.13455	0.86081	0	0.00249	0.00024	0	0	1e-05	0	0	0.00189
Node28	81	W	1	0	0	0	0	0	0	0	0	0	0	0	0	0	0	0	0	0	1	0	0
Node28	82	F	0.91892	0.00024	0	1e-05	0	0.00034	1e-05	0	0	5e-05	0.00608	0.05594	0	0.00805	0.91892	0	0.00014	0.00014	0.00019	0.00513	0.00474
Node28	83	S	0.57164	0.00646	0.00037	0.30972	0.00522	0.00028	0.00064	0.00035	0.08709	0.00075	0	0	0.00088	2e-05	1e-05	8e-05	0.57164	0.01644	0	2e-05	2e-05
Node28	84	I	0.49437	0.0033	5e-05	0.00015	0	0.00088	7e-05	2e-05	1e-05	0.00012	0.49437	0.15461	6e-05	0.0496	0.03934	3e-05	0.00153	0.06436	7e-05	0.00115	0.19026
Node28	85	L	0.60466	0.02383	0.01123	0.00502	0.00326	0.00516	0.01176	0.00749	0.00476	0.00542	0.09437	0.60466	0.00999	0.04367	0.04712	0.00782	0.01147	0.01654	0.005	0.0129	0.06853
Node28	86	V	0.96727	0.01251	0	0	0	0.00015	0	1e-05	0	0	0.01862	0.00042	0	0.00023	2e-05	1e-05	2e-05	0.00074	0	0	0.96727
Node28	87	L	0.54831	0.0278	0.01309	0.00607	0.00408	0.00598	0.01347	0.00905	0.00584	0.00631	0.10561	0.54831	0.01186	0.04826	0.05307	0.00917	0.01362	0.01939	0.00579	0.01519	0.07805
Node28	88	S	0.15897	0.13398	0.0406	0.05357	0.0459	0.01649	0.03461	0.05452	0.06303	0.01722	0.03498	0.04569	0.05036	0.01496	0.01727	0.04009	0.15897	0.10644	0.00404	0.01521	0.05209
Node28	89	A	0.14347	0.14347	0.03861	0.04482	0.03924	0.01538	0.03351	0.05299	0.05399	0.01549	0.04604	0.05506	0.0499	0.01826	0.01801	0.03655	0.11561	0.1374	0.00394	0.01448	0.06726
Node28	90	A	0.24835	0.24835	0.028	0.03212	0.02782	0.01472	0.02724	0.04411	0.05198	0.01092	0.03792	0.0432	0.03752	0.01612	0.01317	0.03147	0.1084	0.14617	0.00277	0.01006	0.06792
Node28	91	P	0.99996	2e-05	0	0	0	0	0	0	0	0	0	0	0	0	0	0.99996	2e-05	0	0	0	0
Node28	92	P	0.97885	0.00585	5e-05	0.00019	0.00013	3e-05	0.00014	0.00015	0.00011	4e-05	1e-05	2e-05	0.0001	1e-05	0	0.97885	0.00939	0.0048	0	0	0.00011
Node28	93	A	0.99979	0.99979	0	0	0	0	0	0	0	0	0	0	0	0	0	0	0.0002	0	0	0	0
Node28	94	A	0.32018	0.32018	0.00098	0.0017	0.00016	0.00616	0.003	0.00057	0.00111	0.00056	0.0134	0.25932	0.00085	0.03614	0.00261	0.00171	0.18635	0.12832	8e-05	0.00027	0.03655
Node28	95	A	1	1	0	0	0	0	0	0	0	0	0	0	0	0	0	0	0	0	0	0	0
Node28	96	E	0.70631	0.15498	0.00066	0.00188	0.05367	3e-05	0.05795	0.70631	0.00127	0.0005	0.0001	0.0001	0.00422	0.00021	0	0.00056	0.00911	0.00405	0	2e-05	0.00437
Node28	97	A	0.34871	0.34871	0.01456	0.02195	0.03475	0.01435	0.02813	0.10481	0.0432	0.00603	0.02798	0.0197	0.02521	0.00859	0.00435	0.02028	0.12021	0.07829	0.00064	0.00308	0.07517
Node28	98	E	0.43973	0.0873	0.00933	0.0233	0.17728	0.00178	0.03711	0.43973	0.01663	0.00493	0.00291	0.00343	0.02516	0.00169	0.00065	0.09685	0.04054	0.02074	0.00017	0.00097	0.00953
Node28	99	G	0.57502	0.03668	0.00985	0.1679	0.0609	0.00253	0.01065	0.02191	0.57502	0.00969	0.00123	0.00158	0.017	0.00106	0.00077	0.00365	0.05718	0.01769	0.00031	0.0017	0.00269
Node28	100	A	0.18861	0.18861	0.02504	0.02296	0.02152	0.0186	0.0231	0.03498	0.04405	0.01083	0.09353	0.11395	0.03013	0.02755	0.03422	0.02805	0.0695	0.06223	0.0051	0.01877	0.12729
Node28	101	L	0.36432	0.04261	0.01647	0.00993	0.00733	0.00901	0.01568	0.014	0.01012	0.00867	0.13946	0.36432	0.01678	0.05341	0.07206	0.01196	0.02155	0.03105	0.00848	0.0275	0.11964
Node28	102	A	0.12679	0.12679	0.043	0.10319	0.06742	0.04605	0.04192	0.06618	0.06887	0.02545	0.02303	0.03116	0.05645	0.01118	0.01316	0.02506	0.11964	0.07453	0.00297	0.01569	0.03823
Node28	103	A	0.10751	0.10751	0.04626	0.0377	0.04026	0.01547	0.03949	0.0597	0.05249	0.01819	0.07167	0.1054	0.05494	0.02587	0.03239	0.03754	0.07374	0.06885	0.00631	0.02184	0.08437
Node28	104	D	0.18511	0.0844	0.02914	0.09453	0.18511	0.00788	0.03424	0.10539	0.09112	0.01758	0.01209	0.01622	0.04396	0.00667	0.00631	0.02406	0.13795	0.07237	0.00168	0.00824	0.02107
Node28	105	P	0.36825	0.06141	0.14511	0.02328	0.02253	0.00442	0.04262	0.04115	0.02137	0.0185	0.0113	0.02184	0.08878	0.00638	0.00568	0.36825	0.05499	0.03459	0.00215	0.00682	0.01883
Node28	106	L	0.16365	0.1023	0.02841	0.02425	0.02154	0.01709	0.025	0.03331	0.03439	0.01458	0.10132	0.16365	0.03251	0.03616	0.06493	0.02617	0.05788	0.0595	0.0092	0.03592	0.11188
Node28	107	A	0.15306	0.15306	0.03471	0.03797	0.03895	0.01595	0.03039	0.05133	0.09099	0.0142	0.04194	0.05363	0.04275	0.01521	0.01688	0.11258	0.10051	0.07045	0.00361	0.01277	0.0621
Node28	108	T	0.13351	0.08514	0.03956	0.03348	0.02631	0.00929	0.07329	0.04835	0.02372	0.01733	0.05493	0.09545	0.05086	0.02795	0.01833	0.0985	0.08344	0.13351	0.00297	0.01153	0.06606
Node28	109	S	0.23315	0.17508	0.01549	0.04348	0.07897	0.01338	0.02851	0.09857	0.03424	0.0169	0.00736	0.01146	0.02358	0.00513	0.01065	0.08641	0.23315	0.07612	0.00188	0.02119	0.01846
Node28	110	S	0.12739	0.1124	0.04187	0.09896	0.07447	0.01344	0.03811	0.06394	0.0683	0.02389	0.02733	0.03369	0.05798	0.01267	0.01288	0.03031	0.12739	0.10237	0.00297	0.01466	0.04237
Node28	111	G	0.77311	0.04368	0.0036	0.05519	0.01624	0.00192	0.00337	0.00565	0.77311	0.00269	0.00032	0.00049	0.00509	0.00041	0.00027	0.00689	0.06913	0.01014	0.00015	0.00041	0.00125
Node28	112	N	0.99255	0.00016	5e-05	0.99255	0.00077	5e-05	0.00021	6e-05	0.00013	0.00049	0.00011	1e-05	0.00042	4e-05	0	0	0.00228	0.00249	0	3e-05	0.00014
Node28	113	T	0.92717	0.00372	1e-05	0.00029	1e-05	4e-05	7e-05	2e-05	1e-05	1e-05	2e-05	0	5e-05	4e-05	0	2e-05	0.06828	0.92717	0	0	0.00022
Node28	114	T	0.96353	0.005	0.0004	0.00556	0.00013	0.00013	0.00026	0.0001	0.00056	7e-05	0.00012	2e-05	0.00064	0.00022	0	4e-05	0.02223	0.96353	0	0	0.00098
Node28	115	L	1	0	0	0	0	0	0	0	0	0	0	1	0	0	0	0	0	0	0	0	0
Node28	116	V	0.99904	0	0	0	0	0	0	0	0	0	0.00095	0	0	0	0	0	0	0	0	0	0.99904
Node28	117	P	1	0	0	0	0	0	0	0	0	0	0	0	0	0	0	1	0	0	0	0	0
Node28	118	C	1	0	0	0	0	1	0	0	0	0	0	0	0	0	0	0	0	0	0	0	0
Node28	119	S	0.98394	0.00173	4e-05	0.00981	0.00013	7e-05	6e-05	2e-05	0.00015	4e-05	0	0	0.00017	0	0	3e-05	0.98394	0.00381	0	0	0
Node28	120	E	0.84616	0.00013	0.00037	0.00071	0.02428	0	0.10371	0.84616	2e-05	0.00011	0	0	0.02427	0	0	2e-05	0.00013	8e-05	0	0	0
Node28	121	S	0.99992	3e-05	0	1e-05	0	0	0	0	0	0	0	0	0	0	0	0	0.99992	4e-05	0	0	0
Node28	122	P	0.99995	2e-05	0	0	0	0	0	0	0	0	0	0	0	0	0	0.99995	2e-05	0	0	0	0
Node28	123	A	0.99997	0.99997	0	0	0	0	0	0	0	0	0	0	0	0	0	0	2e-05	0	0	0	0
Node28	124	F	0.99998	0	0	0	0	0	0	0	0	0	0	0	0	0	0.99998	0	0	0	0	2e-05	0
Node28	125	Q	0.98022	0.00095	0.00046	9e-05	1e-05	0	0.98022	0.00139	0	0.00037	0.00055	0.00268	0.00074	0.00408	0	3e-05	0.00011	0.00077	0	1e-05	0.00753
Node28	126	E	0.61817	0.00042	0.0001	0.00011	0.00076	0	0.37944	0.61817	0	0.0001	0	0	0.00075	1e-05	0	1e-05	9e-05	4e-05	0	0	0
Node28	127	R	0.99997	0	0.99997	0	0	0	0	0	0	0	0	0	2e-05	0	0	0	0	0	0	0	0
Node28	128	M	0.99661	0.00103	0	0	0	0	0.00194	0	0	0	4e-05	0.00018	1e-05	0.99661	0	0	1e-05	6e-05	0	0	9e-05
Node28	129	K	0.98045	7e-05	0.00878	0.00473	0.00012	0	0.00357	0.00164	1e-05	9e-05	0	0	0.98045	1e-05	0	1e-05	0.00032	0.0002	0	0	0
Node28	130	N	0.99712	1e-05	2e-05	0.99712	0.00141	0	6e-05	2e-05	6e-05	0.00038	0	0	0.00016	0	0	0	0.00066	0.00012	0	0	0
Node28	131	A	0.99997	0.99997	0	0	0	0	0	0	0	0	0	0	0	0	0	0	2e-05	0	0	0	0
Node28	132	P	0.99618	0.00055	0.00111	2e-05	4e-05	0	0.00037	0.00011	2e-05	0.00011	0	2e-05	0.00052	0	0	0.99618	0.00077	0.00015	0	0	2e-05
Node28	133	D	0.98609	0	0	0.01299	0.98609	0	1e-05	0.00073	2e-05	3e-05	0	0	1e-05	0	0	0	0.00011	1e-05	0	0	0
Node28	134	S	0.75721	0.00162	1e-05	0.00189	2e-05	3e-05	2e-05	1e-05	0.00581	0	0	0	2e-05	0	0	1e-05	0.75721	0.23335	0	0	1e-05
Node28	135	L	0.30947	0.0331	0.01839	0.01194	0.00761	0.0085	0.02302	0.01483	0.00832	0.02009	0.09669	0.30947	0.01743	0.05085	0.13876	0.00957	0.02005	0.02421	0.01363	0.0957	0.07782
Node28	136	E	0.50657	0.04278	0.02895	0.02695	0.11565	0.00165	0.0759	0.50657	0.01782	0.011	0.0057	0.00992	0.0673	0.00445	0.0023	0.01369	0.02951	0.0228	0.00096	0.00418	0.01193
Node28	137	A	0.20434	0.20434	0.04305	0.04125	0.06833	0.0128	0.04314	0.10782	0.06921	0.01467	0.02567	0.03312	0.06074	0.01216	0.01035	0.03288	0.09552	0.06337	0.00252	0.00955	0.0495
Node28	138	R	0.69282	0.02113	0.69282	0.01057	0.00349	0.00182	0.02923	0.01254	0.00692	0.01147	0.00273	0.00741	0.15531	0.00308	0.00102	0.00458	0.01639	0.01083	0.00149	0.0028	0.00437
Node28	139	L	0.60162	0.02198	0.0098	0.00364	0.00192	0.00439	0.01328	0.00575	0.00308	0.00452	0.10988	0.60162	0.00844	0.05312	0.04191	0.00589	0.00904	0.01489	0.00363	0.00881	0.07441
Node28	140	A	0.24957	0.24957	0.03545	0.0358	0.03661	0.01649	0.03662	0.05916	0.06949	0.01338	0.03043	0.03844	0.04431	0.01368	0.01229	0.04286	0.11857	0.07497	0.00277	0.01021	0.05889
Node28	141	A	0.11599	0.11599	0.05599	0.0472	0.04074	0.01386	0.04261	0.05773	0.04764	0.0195	0.05888	0.10026	0.06995	0.02574	0.02562	0.02996	0.08418	0.07227	0.00462	0.01713	0.07012
Node28	142	Y	0.40646	0.03413	0.02124	0.03115	0.01598	0.01307	0.01742	0.01621	0.02271	0.05638	0.02262	0.04942	0.01771	0.01187	0.14911	0.00851	0.03594	0.02411	0.02151	0.40646	0.02444
Node28	143	E	0.1256	0.11834	0.05664	0.04875	0.07973	0.0108	0.05141	0.1256	0.05263	0.01899	0.03098	0.04228	0.08112	0.01342	0.01347	0.0532	0.07933	0.06043	0.00332	0.01288	0.04667
Node28	144	P	0.61078	0.08744	0.01728	0.01265	0.01819	0.00414	0.01841	0.02727	0.01973	0.00812	0.01113	0.02098	0.02193	0.00491	0.00538	0.61078	0.0536	0.02991	0.00133	0.00439	0.02245
Node28	145	G	0.51824	0.1152	0.02121	0.03655	0.03289	0.00923	0.01593	0.02975	0.51824	0.0085	0.0114	0.01912	0.02363	0.00681	0.00757	0.01494	0.06999	0.02842	0.00306	0.00562	0.02193
Node28	146	S	0.57088	0.07438	0.01134	0.03342	0.01452	0.00744	0.01178	0.01233	0.02004	0.00529	0.00484	0.00632	0.01404	0.00388	0.00347	0.01277	0.57088	0.17868	0.00073	0.00333	0.01051
Node28	147	P	0.2464	0.09243	0.04152	0.03352	0.04146	0.01043	0.03456	0.05734	0.04674	0.01778	0.03654	0.05751	0.04952	0.0143	0.02217	0.2464	0.07004	0.05227	0.00819	0.01902	0.04828
Node28	148	P	0.39586	0.07065	0.03654	0.02968	0.04659	0.00503	0.05558	0.06957	0.02695	0.01986	0.01518	0.02843	0.0465	0.00779	0.00914	0.39586	0.06034	0.03877	0.00244	0.01049	0.02461
Node28	149	A	0.5648	0.5648	0.01449	0.01229	0.014	0.01123	0.02219	0.03529	0.04369	0.0052	0.01383	0.01919	0.02034	0.00901	0.00549	0.02089	0.08756	0.04499	0.00115	0.00406	0.05032
Node28	150	A	0.24935	0.24935	0.03991	0.03245	0.03695	0.01519	0.04546	0.07107	0.06413	0.01391	0.03323	0.04127	0.0517	0.01457	0.01215	0.03454	0.10056	0.06817	0.0027	0.00989	0.06279
Node28	151	Y	0.9985	0	0	0	0	0	0	0	0	0.00021	0	0	0	0	0.00125	0	0	0	3e-05	0.9985	0
Node28	152	L	0.35402	0.06948	0.01467	0.01389	0.0078	0.01152	0.01622	0.01324	0.01263	0.00693	0.1131	0.35402	0.01544	0.04801	0.04104	0.01294	0.06399	0.05579	0.00378	0.01201	0.1135
Node28	153	T	0.75718	0.0341	0.00737	0.01651	0.00567	0.00324	0.00895	0.00946	0.00316	0.00297	0.01355	0.00789	0.01464	0.00834	0.00191	0.00572	0.06908	0.75718	0.00042	0.00197	0.02787
Node28	154	G	0.25437	0.18706	0.02863	0.03784	0.03789	0.01453	0.02541	0.04689	0.25437	0.01135	0.02556	0.03251	0.03482	0.01129	0.01127	0.03015	0.0953	0.05499	0.00326	0.009	0.04788
Node28	155	D	0.78178	0.00967	0.00293	0.04842	0.78178	0.00042	0.0076	0.08622	0.01274	0.00557	0.00051	0.00084	0.00715	0.00042	0.00039	0.00477	0.01944	0.00817	0.00014	0.00149	0.00132
Node28	156	P	0.937	0.01353	0.00288	0.00126	0.00317	0.00022	0.00374	0.00459	0.0019	0.00167	0.00097	0.0037	0.00383	0.00044	0.00066	0.937	0.01158	0.00471	0.00018	0.00051	0.00345
Node28	157	L	0.16329	0.06112	0.05226	0.02979	0.03828	0.00764	0.0896	0.09286	0.02147	0.02312	0.07833	0.16329	0.06402	0.03728	0.0327	0.02109	0.04249	0.0442	0.00525	0.01782	0.07738
Node28	158	Y	0.99799	2e-05	0	5e-05	0	4e-05	0	0	0	0.00056	0	0	0	0	0.00084	0	0.00044	2e-05	3e-05	0.99799	0
Node28	159	Y	0.85909	0.00269	7e-05	0.00131	4e-05	0.00063	5e-05	3e-05	0.00308	0.00194	4e-05	0.00014	4e-05	0.00037	0.1087	2e-05	0.00851	0.01268	0.0003	0.85909	0.00028
Node28	160	T	0.54282	0.00272	0.00152	0.37163	0.00374	7e-05	0.02218	0.00213	0.00023	0.00412	0.0001	6e-05	0.00681	0.00045	0	0.00012	0.04086	0.54282	0	4e-05	0.0004
Node28	161	K	0.99816	0	0.00132	3e-05	0	0	0.00043	4e-05	0	0	0	0	0.99816	0	0	0	0	1e-05	0	0	0
Node28	162	P	0.99997	0	3e-05	0	0	0	0	0	0	0	0	0	0	0	0	0.99997	0	0	0	0	0
Node28	163	F	0.99993	0	0	0	0	0	0	0	0	0	0	0	0	0	0.99993	0	0	0	0	7e-05	0
Node28	164	K	0.59113	0.00032	0.00604	0.001	0.00227	0	0.05365	0.34468	3e-05	0.00018	0	1e-05	0.59113	2e-05	0	4e-05	0.00029	0.00031	0	0	1e-05
Node28	165	A	0.98261	0.98261	0.00264	6e-05	2e-05	0.00031	0.00071	0.00034	0.00079	6e-05	1e-05	5e-05	0.00084	0.0001	0	0.00019	0.00816	0.00243	0	1e-05	0.00065
Node28	166	Y	1	0	0	0	0	0	0	0	0	0	0	0	0	0	0	0	0	0	0	1	0
Node28	167	S	0.99953	0.00019	0	4e-05	0	1e-05	0	0	1e-05	0	0	0	0	0	0	0	0.99953	0.00022	0	0	0
Node28	168	Q	0.25611	0.03326	0.04824	0.15191	0.10657	0.00253	0.25611	0.11725	0.02125	0.03995	0.00634	0.01715	0.07214	0.00868	0.00357	0.01219	0.0509	0.0326	0.00132	0.00856	0.00945
Node28	169	K	0.36421	0.04573	0.11922	0.04195	0.03619	0.00493	0.05458	0.07298	0.02845	0.01876	0.01922	0.03099	0.36421	0.01071	0.00981	0.02197	0.04296	0.03865	0.00322	0.01126	0.02423
Node28	170	S	0.64721	0.00477	0.00229	0.05408	0.00476	4e-05	0.12	0.13435	0.00029	0.00072	0	1e-05	0.02311	3e-05	0	0.00014	0.64721	0.00818	0	1e-05	1e-05
Node28	171	N	0.60492	0.00574	0.00286	0.60492	0.06759	0.00071	0.01946	0.07331	0.00195	0.06996	8e-05	0.00011	0.01096	0.00021	0.0009	0.00028	0.06095	0.01148	8e-05	0.06827	0.0002
Node28	172	L	0.99772	0.00017	0	0	0	0	1e-05	0	0	0	0.00042	0.99772	0	0.00134	6e-05	0	0	1e-05	0	0	0.00025
Node28	173	L	0.99947	0	0	0	0	0	0	0	0	0	0.00021	0.99947	0	0.00025	4e-05	0	0	0	0	0	2e-05
Node28	174	C	1	0	0	0	0	1	0	0	0	0	0	0	0	0	0	0	0	0	0	0	0
Node28	175	G	1	0	0	0	0	0	0	0	1	0	0	0	0	0	0	0	0	0	0	0	0
Node28	176	E	0.91784	0.00179	0.00013	0.00067	0.06335	0	0.0062	0.91784	0.00013	0.00013	0	1e-05	0.00161	1e-05	0	0.00641	0.00129	0.0004	0	0	3e-05
Node28	177	D	0.67499	0.00373	0.00128	0.02186	0.67499	7e-05	0.00895	0.26903	0.00312	0.00174	7e-05	0.00011	0.00528	9e-05	3e-05	0.00107	0.00586	0.00228	1e-05	0.00016	0.00025
Node28	178	D	0.98858	0	0	0.0001	0.98858	0	1e-05	0.01129	0	0	0	0	0	0	0	0	1e-05	0	0	0	0
Node28	179	G	1	0	0	0	0	0	0	0	1	0	0	0	0	0	0	0	0	0	0	0	0
Node28	180	L	0.99999	0	0	0	0	0	0	0	0	0	0	0.99999	0	0	0	0	0	0	0	0	0
Node28	181	P	1	0	0	0	0	0	0	0	0	0	0	0	0	0	0	1	0	0	0	0	0
Node28	182	H	1	0	0	0	0	0	0	0	0	1	0	0	0	0	0	0	0	0	0	0	0
Node28	183	L	1	0	0	0	0	0	0	0	0	0	0	1	0	0	0	0	0	0	0	0	0
Node28	184	P	0.99917	0.00012	0	0	0	0	0	0	0	0	3e-05	2e-05	0	0	0	0.99917	1e-05	2e-05	0	0	0.00062
Node28	185	L	0.99414	1e-05	0	0	0	0	0	0	0	0	0.00198	0.99414	0	0.00035	4e-05	0	0	0	0	0	0.00347
Node28	186	D	1	0	0	0	1	0	0	0	0	0	0	0	0	0	0	0	0	0	0	0	0
Node28	187	G	0.93214	0.02091	0.00299	0.00782	0.00603	0.00103	0.00162	0.00359	0.93214	0.00101	0.00017	0.00072	0.00275	0.00047	0.00054	0.00131	0.01368	0.00149	0.00044	0.00032	0.00098
Node28	188	R	0.9998	0	0.9998	0	0	0	1e-05	0	0	0	0	0	0.00018	0	0	0	0	0	0	0	0
Node28	189	L	0.99685	0	0	0	0	0	0	0	0	0	0.0012	0.99685	0	0.00137	0.00039	0	0	0	0	0	0.00017
Node28	190	E	0.67163	0.02996	0.01768	0.01822	0.07765	0.0014	0.04314	0.67163	0.01378	0.00713	0.00502	0.00811	0.03984	0.00319	0.00224	0.01047	0.0207	0.01612	0.00083	0.00341	0.00947
Node28	191	P	0.68897	0.04822	0.01696	0.01197	0.01749	0.00306	0.01637	0.02493	0.01547	0.00767	0.01089	0.0205	0.02101	0.00451	0.00583	0.68897	0.03879	0.02325	0.00149	0.00486	0.01776
Node28	192	L	0.13203	0.04946	0.03343	0.02274	0.02081	0.01278	0.0235	0.02964	0.02667	0.02428	0.0661	0.13203	0.03168	0.02689	0.129	0.01966	0.03659	0.0339	0.11415	0.10146	0.06524
Node28	193	G	0.23746	0.19904	0.03106	0.03603	0.03867	0.01333	0.02629	0.04868	0.23746	0.0122	0.02828	0.03833	0.03743	0.01203	0.01371	0.03078	0.08348	0.05031	0.00387	0.01103	0.04798
Node28	194	A	0.17206	0.17206	0.0244	0.01887	0.01706	0.0119	0.02598	0.03054	0.03282	0.00972	0.07751	0.14208	0.02995	0.1449	0.03223	0.0204	0.0544	0.05241	0.00507	0.01508	0.08262
Node28	195	P	0.15561	0.07662	0.04256	0.03108	0.03717	0.01099	0.03315	0.05243	0.04059	0.01842	0.0585	0.10303	0.04842	0.0221	0.04107	0.15561	0.05759	0.04798	0.02708	0.03095	0.06467
Node28	196	L	0.18974	0.0538	0.02586	0.01925	0.01663	0.01275	0.0211	0.02535	0.02083	0.01862	0.10229	0.18974	0.02712	0.03651	0.14364	0.01882	0.03483	0.03774	0.01942	0.07876	0.09696
Node28	197	I	0.13476	0.06431	0.03515	0.07461	0.04228	0.01091	0.02887	0.04219	0.03288	0.01911	0.13476	0.12747	0.04563	0.02993	0.03518	0.02098	0.05478	0.05842	0.00551	0.02219	0.11485
Node28	198	R	0.66995	0.01881	0.66995	0.01647	0.00942	0.0029	0.03438	0.02182	0.01202	0.01619	0.00678	0.01479	0.10478	0.00501	0.00359	0.0086	0.02093	0.01594	0.00279	0.0061	0.00872
Node28	199	S	0.80904	0.00768	0.00011	0.03154	0.1346	0.00012	0.00058	0.00313	0.0022	0.00036	0	0	0.00028	0	0	0.00048	0.80904	0.00984	0	2e-05	1e-05
Node28	200	R	0.68536	0.00051	0.68536	0.00094	1e-05	0.00023	0.02193	0.00011	4e-05	0.21583	0.00043	0.06305	0.00455	0.00268	0.00046	0.00017	0.00088	0.00061	0.00025	0.00162	0.00031
Node28	201	A	0.99979	0.99979	0	0	0	1e-05	0	0	1e-05	0	0	0	0	0	0	0	0.00014	1e-05	0	0	3e-05
Node28	202	V	0.87715	0.01027	2e-05	6e-05	0	0.00092	2e-05	2e-05	0.00111	3e-05	0.08299	0.00343	2e-05	0.0017	0.01927	2e-05	0.00036	0.00232	6e-05	0.00021	0.87715
Node28	203	D	0.99977	0	0	1e-05	0.99977	0	0	0.00023	0	0	0	0	0	0	0	0	0	0	0	0	0
Node28	204	V	0.99182	1e-05	0	0	0	1e-05	0	0	0	0	0.00736	0.00011	0	2e-05	0.00066	0	0	0	0	0	0.99182
Node28	205	V	0.3931	0.00782	2e-05	1e-05	0	0.00038	6e-05	1e-05	1e-05	1e-05	0.27636	0.28317	2e-05	0.0348	0.00139	3e-05	0.00041	0.00235	1e-05	3e-05	0.3931
Node28	206	I	0.99957	0	0	0	0	0	0	0	0	0	0.99957	2e-05	0	1e-05	0	0	0	6e-05	0	0	0.00035
Node28	207	P	1	0	0	0	0	0	0	0	0	0	0	0	0	0	0	1	0	0	0	0	0
Node28	208	I	0.97018	0.00019	1e-05	4e-05	0	6e-05	0	0	0	1e-05	0.97018	0.00367	1e-05	0.00157	0.00679	0	0.00028	0.0021	0	5e-05	0.01503
Node28	209	A	0.84924	0.84924	0.0001	0.00021	4e-05	0.0008	0.00022	0.00016	0.122	3e-05	0.00082	0.00155	0.00011	0.00116	9e-05	0.00017	0.00659	0.00223	1e-05	1e-05	0.01445
Node28	210	L	0.91874	1e-05	0	0	0	0	1e-05	0	0	0	0.00184	0.91874	0	0.07903	0.00019	0	0	1e-05	0	0	0.00018
Node28	211	F	1	0	0	0	0	0	0	0	0	0	0	0	0	0	1	0	0	0	0	0	0
Node28	212	L	0.99997	0	0	0	0	0	0	0	0	0	0	0.99997	0	0	2e-05	0	0	0	0	0	0
Node28	213	Y	1	0	0	0	0	0	0	0	0	0	0	0	0	0	0	0	0	0	0	1	0
Node28	214	I	0.99577	0	0	0	0	0	0	0	0	0	0.99577	2e-05	0	1e-05	0	0	0	0	0	0	0.0042
Node28	215	A	0.99951	0.99951	0	0	0	1e-05	0	0	1e-05	0	0	0	0	0	0	0	0.00027	0.00015	0	0	3e-05
Node28	216	G	1	0	0	0	0	0	0	0	1	0	0	0	0	0	0	0	0	0	0	0	0
Node28	217	W	0.9836	0	0	0	0	0	0	0	0	0	0	2e-05	0	0	0.01583	0	0	0	0.9836	0.00054	0
Node28	218	I	1	0	0	0	0	0	0	0	0	0	1	0	0	0	0	0	0	0	0	0	0
Node28	219	G	1	0	0	0	0	0	0	0	1	0	0	0	0	0	0	0	0	0	0	0	0
Node28	220	W	1	0	0	0	0	0	0	0	0	0	0	0	0	0	0	0	0	0	1	0	0
Node28	221	S	0.59879	0.05593	2e-05	0.00017	1e-05	0.0002	6e-05	3e-05	4e-05	1e-05	5e-05	1e-05	4e-05	5e-05	0	5e-05	0.59879	0.34275	0	0	0.00178
Node28	222	G	1	0	0	0	0	0	0	0	1	0	0	0	0	0	0	0	0	0	0	0	0
Node28	223	R	1	0	1	0	0	0	0	0	0	0	0	0	0	0	0	0	0	0	0	0	0
Node28	224	S	0.98469	0.01108	2e-05	0.00044	4e-05	0.00011	3e-05	2e-05	0.00017	1e-05	0	0	2e-05	0	0	5e-05	0.98469	0.00332	0	0	1e-05
Node28	225	Y	1	0	0	0	0	0	0	0	0	0	0	0	0	0	0	0	0	0	0	1	0
Node28	226	L	0.99961	0	0	0	0	0	0	0	0	0	0.00015	0.99961	0	0.00019	3e-05	0	0	0	0	0	2e-05
Node28	227	I	0.50183	0.00026	0.00836	5e-05	0	1e-05	0.05469	8e-05	0	0.00018	0.50183	0.33089	0.00062	0.07758	0.00022	1e-05	5e-05	0.00087	1e-05	2e-05	0.02426
Node28	228	A	0.99656	0.99656	0	0	0	4e-05	1e-05	1e-05	0.0001	0	0	0	0	0	0	2e-05	0.00296	0.00017	0	0	0.00011
Node28	229	I	0.47483	0.06439	7e-05	0.00012	0	0.00076	0.00012	4e-05	2e-05	3e-05	0.47483	0.04846	9e-05	0.0164	0.00114	8e-05	0.00388	0.01914	1e-05	7e-05	0.37035
Node28	230	R	0.87914	1e-05	0.87914	0.00227	1e-05	0	0.00146	3e-05	1e-05	0.00034	0	0	0.11658	0	0	0	0.00011	4e-05	0	0	0
Node28	231	K	0.94655	2e-05	0.04987	0.00039	1e-05	0	0.00262	0.00031	0	5e-05	0	0	0.94655	1e-05	0	0	8e-05	9e-05	0	0	0
Node28	232	S	0.308	0.0941	0.01505	0.05168	0.03589	0.00091	0.25575	0.11443	0.01713	0.01105	0.0002	0.00061	0.0291	0.00111	8e-05	0.00405	0.308	0.05936	3e-05	0.0003	0.00117
Node28	233	G	0.27394	0.07871	0.03279	0.1251	0.09861	0.0077	0.03106	0.06694	0.27394	0.02408	0.01054	0.01567	0.04668	0.00633	0.00779	0.01698	0.08229	0.04254	0.00256	0.01182	0.01786
Node28	234	E	0.33882	0.05724	0.03966	0.04413	0.14922	0.00341	0.07302	0.33882	0.03079	0.01634	0.01106	0.01761	0.07462	0.00685	0.00498	0.02538	0.04498	0.03365	0.00173	0.00746	0.01907
Node28	235	K	0.47221	0.03068	0.03742	0.04642	0.00312	0.0003	0.01146	0.0059	0.12396	0.00111	1e-05	4e-05	0.47221	0.00014	1e-05	0.00058	0.25597	0.01054	1e-05	3e-05	0.0001
Node28	236	N	0.73554	0.04458	0.0028	0.73554	0.01724	0.00046	0.00566	0.00384	0.00613	0.00359	8e-05	6e-05	0.02081	0.00026	1e-05	0.00032	0.10425	0.05372	0	0.00012	0.00052
Node28	237	P	0.98609	0.01081	3e-05	2e-05	4e-05	1e-05	8e-05	9e-05	0.00031	2e-05	0	2e-05	4e-05	0	0	0.98609	0.00211	0.00025	0	0	7e-05
Node28	238	E	0.99978	0	0	0	0.00015	0	5e-05	0.99978	0	0	0	0	1e-05	0	0	0	0	0	0	0	0
Node28	239	E	0.99099	4e-05	1e-05	1e-05	0.00136	0	0.00734	0.99099	0	1e-05	0	0	0.00018	3e-05	0	0	1e-05	1e-05	0	0	0
Node28	240	K	0.99743	1e-05	0.00195	5e-05	0	0	0.00032	6e-05	0	0	0	0	0.99743	0.00015	0	0	1e-05	3e-05	0	0	0
Node28	241	E	1	0	0	0	0	0	0	1	0	0	0	0	0	0	0	0	0	0	0	0	0
Node28	242	I	0.99046	0	0	0	0	0	0	0	0	0	0.99046	0.00703	0	0.00019	1e-05	0	0	0	0	0	0.0023
Node28	243	F	0.99413	0	0	0	0	1e-05	0	0	0	0	0.00182	0.00273	0	0.00026	0.99413	0	0	0	2e-05	0.00069	0.00033
Node28	244	I	0.99998	0	0	0	0	0	0	0	0	0	0.99998	0	0	0	0	0	0	0	0	0	2e-05
Node28	245	D	0.99984	0	0	5e-05	0.99984	0	0	0.0001	0	0	0	0	0	0	0	0	0	0	0	0	0
Node28	246	V	0.85282	4e-05	0	0	0	0	0	0	0	0	0.14452	0.00247	0	0.0001	1e-05	0	0	4e-05	0	0	0.85282
Node28	247	P	0.99996	1e-05	0	0	0	0	0	0	0	0	0	0	0	0	0	0.99996	1e-05	0	0	0	0
Node28	248	L	0.99743	0	0	0	0	0	0	0	0	0	0.00104	0.99743	0	0.00118	0.0002	0	0	0	0	0	0.00014
Node28	249	A	0.99984	0.99984	0	0	0	0	0	0	0	0	0	0	0	0	0.00014	0	1e-05	0	0	0	0
Node28	250	I	0.78698	0.0001	0	0	0	2e-05	0	0	0	0	0.78698	0.0084	0	0.00155	0.00016	0	0	0.00024	0	0	0.20253
Node28	251	Q	0.6124	0.01689	0.0493	0.02746	0.00332	6e-05	0.6124	0.03008	0.04389	0.007	2e-05	0.0002	0.16304	0.00066	1e-05	0.00079	0.03765	0.007	2e-05	5e-05	0.00016
Node28	252	C	0.96076	0.00237	2e-05	8e-05	0	0.96076	0	0	6e-05	1e-05	0	1e-05	0	1e-05	3e-05	0	0.03584	0.00067	0	3e-05	7e-05
Node28	253	M	0.89678	2e-05	0	0	0	0	1e-05	0	0	0	0.00281	0.09949	0	0.89678	9e-05	0	0	0.0001	0	0	0.0007
Node28	254	V	0.35937	0.02722	8e-05	4e-05	0	0.00078	0.00025	4e-05	3e-05	4e-05	0.21747	0.34643	7e-05	0.02587	0.00217	0.0001	0.00158	0.01835	2e-05	7e-05	0.35937
Node28	255	A	0.33525	0.33525	0.02219	0.02756	0.0235	0.01627	0.02386	0.03952	0.05782	0.0088	0.0279	0.03277	0.02926	0.01334	0.01018	0.03023	0.13166	0.09651	0.0021	0.0077	0.06356
Node28	256	K	0.46724	0.10908	0.03327	0.02078	0.00092	0.00067	0.0442	0.00823	0.00298	0.00211	0.0024	0.00475	0.46724	0.08564	0.00023	0.00164	0.11273	0.09832	4e-05	0.00028	0.0045
Node28	257	G	0.81388	0.17772	1e-05	0.00013	4e-05	6e-05	2e-05	4e-05	0.81388	0	0	0	1e-05	0	0	2e-05	0.00794	8e-05	0	0	3e-05
Node28	258	L	0.99458	0	0	0	0	0	0	0	0	0	0.00064	0.99458	0	0.0007	0.00398	0	0	0	0	1e-05	9e-05
Node28	259	L	0.76948	0.06011	0.00012	5e-05	1e-05	0.00072	0.0005	7e-05	0.0001	6e-05	0.02053	0.76948	0.0001	0.11668	0.00247	0.0002	0.00227	0.00574	3e-05	7e-05	0.02071
Node28	260	W	1	0	0	0	0	0	0	0	0	0	0	0	0	0	0	0	0	0	1	0	0
Node28	261	P	1	0	0	0	0	0	0	0	0	0	0	0	0	0	0	1	0	0	0	0	0
Node28	262	L	0.98765	2e-05	0	0	0	0	1e-05	0	0	0	0.00523	0.98765	0	0.0044	0.00047	0	0	1e-05	0	0	0.00219
Node28	263	L	0.76349	0.20956	5e-05	1e-05	0	0.00045	0.00025	4e-05	8e-05	2e-05	0.00384	0.76349	3e-05	0.00897	0.00064	0.00014	0.00136	0.00074	1e-05	2e-05	0.01029
Node28	264	A	1	1	0	0	0	0	0	0	0	0	0	0	0	0	0	0	0	0	0	0	0
Node28	265	L	0.68396	0.00074	4e-05	1e-05	0	0.00028	9e-05	1e-05	0	6e-05	0.16463	0.68396	2e-05	0.02811	0.05461	3e-05	8e-05	0.0006	0.00017	0.00102	0.06552
Node28	266	K	0.81644	0.00017	0.02565	0.00137	7e-05	0	0.15068	0.00422	2e-05	0.00055	0	2e-05	0.81644	7e-05	0	4e-05	0.00031	0.00038	0	0	1e-05
Node28	267	E	0.99997	0	0	0	2e-05	0	1e-05	0.99997	0	0	0	0	0	0	0	0	0	0	0	0	0
Node28	268	F	0.99639	0	0	0	0	0	0	0	0	0	3e-05	0.00075	0	4e-05	0.99639	0	0	0	5e-05	0.00272	1e-05
Node28	269	L	0.99038	1e-05	0	0	0	0	0	0	0	0	0.00515	0.99038	0	0.00326	0.00031	0	0	1e-05	0	0	0.00088
Node28	270	S	0.9992	0.00014	0	4e-05	0	1e-05	0	0	1e-05	0	0	0	0	0	0	0	0.9992	0.0006	0	0	0
Node28	271	G	1	0	0	0	0	0	0	0	1	0	0	0	0	0	0	0	0	0	0	0	0
Node28	272	E	0.89077	0.0002	0.00023	0.00023	0.0065	0	0.09883	0.89077	1e-05	0.00013	0	0	0.00287	1e-05	0	2e-05	0.00012	8e-05	0	0	0
Node28	273	L	0.99994	0	0	0	0	0	0	0	0	0	2e-05	0.99994	0	3e-05	0	0	0	0	0	0	0
Node28	274	T	0.95472	0.00302	2e-05	8e-05	0	0.00013	4e-05	3e-05	0	1e-05	0.00229	0.00012	6e-05	0.00048	1e-05	2e-05	0.00191	0.95472	0	0	0.03705
Node28	275	V	0.38487	0.06808	0.01575	0.01181	0.01061	0.01137	0.01348	0.0196	0.01519	0.00641	0.14702	0.11738	0.01864	0.02638	0.02859	0.01485	0.02797	0.0447	0.00394	0.01336	0.38487
Node28	276	G	0.52855	0.08424	0.02559	0.03709	0.03856	0.00792	0.01877	0.03704	0.52855	0.01017	0.01244	0.01894	0.02935	0.00627	0.00823	0.01773	0.05969	0.02819	0.00345	0.00743	0.02035
Node28	277	K	0.2245	0.05837	0.12662	0.05031	0.04809	0.00681	0.06118	0.08642	0.03803	0.02348	0.02583	0.0415	0.2245	0.01331	0.01391	0.02848	0.05399	0.04711	0.00443	0.01536	0.03227
Node28	278	I	0.38122	0.04152	0.014	0.01017	0.00778	0.00769	0.01166	0.01401	0.00998	0.00606	0.38122	0.16093	0.01612	0.03454	0.03574	0.01075	0.02049	0.03505	0.00422	0.01469	0.16337
Node28	279	T	0.35518	0.07936	0.03102	0.03778	0.02871	0.01036	0.02677	0.0389	0.02795	0.01225	0.04121	0.04538	0.04252	0.01691	0.01414	0.02437	0.09458	0.35518	0.00303	0.01141	0.05819
Node28	280	A	0.99978	0.99978	0	0	0	1e-05	0	0	1e-05	0	0	0	0	0	0	0	0.00015	2e-05	0	0	3e-05
Node28	281	K	0.99207	1e-05	0.00732	9e-05	0	0	0.00036	0.00011	0	1e-05	0	0	0.99207	0	0	0	1e-05	2e-05	0	0	0
Node28	282	D	0.99791	0	0	0.00019	0.99791	0	0	0.00189	0	0	0	0	0	0	0	0	1e-05	0	0	0	0
Node28	283	E	0.91928	0.00433	0.00031	0.00514	0.03569	1e-05	0.01719	0.91928	0.00028	0.00026	0	1e-05	0.0046	2e-05	0	0.00014	0.00948	0.00318	0	1e-05	6e-05
Node28	284	E	0.99845	0	0	0	0.00149	0	5e-05	0.99845	0	0	0	0	1e-05	0	0	0	0	0	0	0	0
Node28	285	I	0.9998	0	0	0	0	0	0	0	0	0	0.9998	2e-05	0	0	0	0	0	0	0	0	0.00018
Node28	286	P	0.99996	1e-05	0	0	0	0	0	0	0	0	0	0	0	0	0	0.99996	3e-05	0	0	0	0
Node28	287	I	0.81751	1e-05	0	0	0	0	0	0	0	0	0.81751	0.00026	0	7e-05	0	0	0	2e-05	0	0	0.18213
Node28	288	S	1	0	0	0	0	0	0	0	0	0	0	0	0	0	0	0	1	0	0	0	0
Node28	289	P	1	0	0	0	0	0	0	0	0	0	0	0	0	0	0	1	0	0	0	0	0
Node28	290	R	1	0	1	0	0	0	0	0	0	0	0	0	0	0	0	0	0	0	0	0	0
Node28	291	S	0.27052	0.07004	0.2413	0.04437	0.02153	0.0084	0.03939	0.02999	0.02928	0.01824	0.00781	0.0136	0.08985	0.00588	0.00481	0.01764	0.27052	0.06489	0.00198	0.00676	0.01371
Node28	292	A	0.12456	0.12456	0.03148	0.03123	0.03041	0.01709	0.0261	0.04205	0.10985	0.01284	0.08549	0.10191	0.03727	0.02481	0.02926	0.02741	0.06755	0.06066	0.00569	0.01736	0.11696
Node28	293	L	0.32938	0.05	0.02467	0.01498	0.01305	0.01012	0.02148	0.02254	0.01635	0.01163	0.11933	0.32938	0.02567	0.04888	0.06601	0.01808	0.02908	0.03552	0.00991	0.02883	0.1045
Node28	294	L	0.54952	0.03018	0.01451	0.00771	0.00601	0.00633	0.01382	0.01155	0.00797	0.00694	0.09497	0.54952	0.01405	0.0415	0.04952	0.01043	0.01608	0.02117	0.00618	0.01701	0.07457
Node28	295	L	0.15853	0.07132	0.04349	0.0353	0.03524	0.01247	0.03458	0.04899	0.03681	0.01867	0.09126	0.15853	0.05048	0.04635	0.05113	0.02774	0.05158	0.0528	0.01026	0.03162	0.09137
Node28	296	Q	0.11023	0.06618	0.1014	0.04756	0.05701	0.00797	0.11023	0.10595	0.04027	0.03265	0.03093	0.055	0.10647	0.01633	0.01888	0.03302	0.05777	0.048	0.00589	0.02067	0.0378
Node28	297	A	0.09946	0.09946	0.05294	0.0506	0.05587	0.01507	0.04075	0.07034	0.0666	0.02128	0.04791	0.069	0.06357	0.01861	0.02692	0.04589	0.08941	0.07567	0.00681	0.0231	0.06019
Node28	298	D	0.21319	0.06377	0.04224	0.07566	0.21319	0.00696	0.0462	0.15564	0.05775	0.02268	0.01943	0.02937	0.06106	0.00921	0.01208	0.03094	0.06389	0.04467	0.00337	0.01488	0.027
Node28	299	K	0.50927	0.03254	0.11037	0.03468	0.02464	0.00299	0.0474	0.05876	0.01887	0.01403	0.01209	0.01961	0.50927	0.00791	0.00547	0.01499	0.03187	0.02995	0.00193	0.00705	0.01561
Node28	300	T	0.0963	0.096	0.05175	0.04757	0.04905	0.01434	0.0394	0.06462	0.05297	0.0199	0.05609	0.07631	0.06281	0.02094	0.02701	0.04029	0.08731	0.0963	0.00632	0.02172	0.0693
Node28	301	A	0.19891	0.19891	0.05011	0.03603	0.03973	0.01495	0.03708	0.06271	0.06665	0.01557	0.04214	0.05724	0.0731	0.01675	0.01932	0.03975	0.08422	0.06196	0.00459	0.01532	0.06389
Node28	302	P	0.25149	0.08376	0.04286	0.03295	0.04248	0.00966	0.03477	0.05879	0.04387	0.0173	0.04074	0.06365	0.05113	0.01529	0.02228	0.25149	0.06497	0.04966	0.0055	0.01775	0.05111
Node28	303	A	0.14535	0.14535	0.04227	0.03717	0.04364	0.01522	0.0353	0.06222	0.06881	0.01662	0.04852	0.06782	0.05115	0.01806	0.02371	0.09029	0.08143	0.06205	0.00561	0.01833	0.06643
Node28	304	R	0.15163	0.06633	0.15163	0.04435	0.04593	0.00935	0.05647	0.07371	0.04467	0.02765	0.03369	0.05611	0.12423	0.01543	0.02101	0.05282	0.05823	0.04818	0.00766	0.02181	0.04073
Node28	305	S	0.48258	0.09278	0.02435	0.04345	0.03028	0.01142	0.02145	0.03051	0.0415	0.01095	0.01295	0.01932	0.02906	0.00693	0.00905	0.02543	0.48258	0.0759	0.00217	0.00865	0.02126
Node28	306	Q	0.47543	0.03717	0.05783	0.02958	0.0297	0.00302	0.47543	0.08781	0.01675	0.02826	0.01194	0.02861	0.07109	0.01119	0.00666	0.01659	0.0336	0.02743	0.00235	0.00916	0.01583
Node28	307	N	0.13123	0.07447	0.05493	0.13123	0.09193	0.01055	0.04519	0.07947	0.06539	0.03168	0.02685	0.03971	0.07371	0.0124	0.01784	0.03007	0.08995	0.06302	0.00455	0.02199	0.03508
Node28	308	R	0.51517	0.03079	0.51517	0.02536	0.01789	0.00458	0.04555	0.03647	0.02006	0.02161	0.01258	0.02458	0.12891	0.00784	0.0072	0.01453	0.03162	0.02508	0.00425	0.01017	0.01575
Node28	309	A	0.37495	0.37495	0.02754	0.02539	0.02854	0.01412	0.02558	0.0457	0.05985	0.01062	0.03459	0.04595	0.03422	0.01406	0.01525	0.03346	0.08076	0.05413	0.00343	0.01139	0.06047
Node28	310	R	0.41206	0.0398	0.41206	0.03131	0.02498	0.00583	0.051	0.04718	0.02637	0.02437	0.01762	0.0325	0.13648	0.00992	0.01048	0.01923	0.03897	0.03153	0.00528	0.01334	0.02173

## Sheet: PsaJ
Node	Site	State	p_MAX	p_A	p_R	p_N	p_D	p_C	p_Q	p_E	p_G	p_H	p_I	p_L	p_K	p_M	p_F	p_P	p_S	p_T	p_W	p_Y	p_V
Node30	1	L	0.18326	0.06045	0.03259	0.02206	0.02113	0.01076	0.02877	0.03363	0.02505	0.01371	0.09854	0.18326	0.03754	0.14857	0.05077	0.02078	0.03855	0.04635	0.00942	0.0272	0.09086
Node30	2	L	0.16573	0.05901	0.04327	0.02548	0.02427	0.00918	0.07116	0.04752	0.02328	0.01778	0.0844	0.16573	0.05109	0.1241	0.04081	0.01959	0.03995	0.04673	0.00727	0.02203	0.07732
Node30	3	Q	0.48551	0.0357	0.05819	0.02912	0.02795	0.00266	0.48551	0.09043	0.01523	0.02949	0.01042	0.02694	0.07207	0.0112	0.00575	0.01555	0.03257	0.02645	0.00213	0.00844	0.0142
Node30	4	M	0.21642	0.04896	0.04222	0.01502	0.01001	0.00824	0.02865	0.02094	0.01318	0.01037	0.10309	0.21232	0.0357	0.21642	0.04422	0.01106	0.02764	0.04303	0.00655	0.01783	0.08456
Node30	5	M	0.43374	0.03278	0.01264	0.00726	0.00281	0.00506	0.02047	0.00853	0.00516	0.00499	0.08944	0.2026	0.01659	0.43374	0.03198	0.00425	0.01386	0.03348	0.00381	0.00929	0.06127
Node30	6	M	0.47031	0.03115	0.01177	0.00675	0.0023	0.00467	0.02027	0.00764	0.00458	0.00458	0.08414	0.19059	0.01586	0.47031	0.0293	0.00356	0.01258	0.03276	0.00349	0.00821	0.05551
Node30	7	A	0.18946	0.18946	0.04317	0.02796	0.02612	0.00927	0.1375	0.07152	0.05151	0.01987	0.03211	0.06272	0.05512	0.05661	0.01259	0.02155	0.07332	0.05166	0.00254	0.00877	0.04664
Node30	8	E	0.14816	0.09634	0.06819	0.0427	0.07132	0.00932	0.0636	0.14816	0.04095	0.01961	0.0383	0.05396	0.09852	0.017	0.01464	0.02838	0.0654	0.05608	0.00338	0.01269	0.05145
Node30	9	K	0.20564	0.05605	0.14951	0.05199	0.05387	0.00611	0.06824	0.09768	0.03529	0.02558	0.02094	0.03483	0.20564	0.01214	0.01079	0.02664	0.05376	0.04599	0.00393	0.01375	0.02728
Node30	10	L	0.2445	0.0557	0.02565	0.0157	0.01045	0.00961	0.02809	0.02176	0.01418	0.01054	0.12071	0.2445	0.03039	0.13685	0.0531	0.0123	0.03135	0.04796	0.00751	0.02094	0.10271
Node30	11	M	0.56306	0.0107	0.0028	0.0013	0.00033	0.00187	0.00591	0.00135	0.00066	0.00118	0.08282	0.23484	0.00355	0.56306	0.02043	0.00068	0.00365	0.01299	0.00119	0.00307	0.04762
Node30	12	E	0.4247	0.07283	0.01523	0.01063	0.02806	0.00057	0.34431	0.4247	0.00493	0.00828	0.0008	0.0023	0.03919	0.00227	0.00021	0.00432	0.02402	0.01332	9e-05	0.00054	0.0034
Node30	13	M	0.99999	0	0	0	0	0	0	0	0	0	0	1e-05	0	0.99999	0	0	0	0	0	0	0
Node30	14	Q	0.98272	1e-05	0.00546	0.00604	4e-05	0	0.98272	0.00043	0	0.00186	0	0	0.00325	1e-05	0	0	0.00013	4e-05	0	0	0
Node30	15	H	0.95106	0	1e-05	3e-05	0	0	2e-05	0	0	0.95106	0	0	0	0	6e-05	0	0	0	0	0.04882	0
Node30	16	F	0.9996	0	0	0	0	0	0	0	0	0	0	0.00033	0	0	0.9996	0	0	0	0	6e-05	0
Node30	17	L	0.74655	0.0082	3e-05	1e-05	0	0.00086	0.00011	1e-05	2e-05	6e-05	0.063	0.74655	2e-05	0.07919	0.06001	5e-05	0.00041	0.00083	9e-05	0.00061	0.03995
Node30	18	K	0.99666	0	0.0033	0	0	0	2e-05	0	0	0	0	0	0.99666	0	0	0	0	0	0	0	0
Node30	19	Y	1	0	0	0	0	0	0	0	0	0	0	0	0	0	0	0	0	0	0	1	0
Node30	20	L	0.99999	0	0	0	0	0	0	0	0	0	0	0.99999	0	1e-05	0	0	0	0	0	0	0
Node30	21	T	0.99981	0	0	0	0	0	0	0	0	0	0	0	0	0	0	0	0.00019	0.99981	0	0	0
Node30	22	S	0.9991	4e-05	0	1e-05	0	0	0	0	0	0	0	0	0	0	0	0	0.9991	0.00085	0	0	0
Node30	23	A	1	1	0	0	0	0	0	0	0	0	0	0	0	0	0	0	0	0	0	0	0
Node30	24	P	1	0	0	0	0	0	0	0	0	0	0	0	0	0	0	1	0	0	0	0	0
Node30	25	V	0.99999	0	0	0	0	0	0	0	0	0	1e-05	0	0	0	0	0	0	0	0	0	0.99999
Node30	26	M	0.99446	0	0	0	0	0	0	0	0	0	0.00278	0.00266	0	0.99446	1e-05	0	0	0	0	0	8e-05
Node30	27	A	0.99998	0.99998	0	0	0	0	0	0	0	0	0	0	0	0	0	0	1e-05	0	0	0	0
Node30	28	T	0.99998	0	0	0	0	0	0	0	0	0	0	0	0	0	0	0	2e-05	0.99998	0	0	0
Node30	29	L	0.50792	0.0002	0	0	0	4e-05	1e-05	0	0	0	0.32813	0.50792	0	0.00503	0.00041	0	0	0.00015	0	0	0.15809
Node30	30	T	0.48135	0.47436	1e-05	4e-05	1e-05	0.00018	5e-05	4e-05	1e-05	0	0.00018	4e-05	4e-05	0.00023	0	3e-05	0.0083	0.48135	0	0	0.03513
Node30	31	M	0.99265	0	0	0	0	0	0	0	0	0	0.0006	0.00619	0	0.99265	0	0	0	0	0	0	0.00056
Node30	32	V	0.95114	0.0003	0	0	0	0.00015	0	0	0	0	0.01806	0.00288	0	0.00053	0.02674	0	0	0.00011	1e-05	9e-05	0.95114
Node30	33	I	0.99204	0	0	0	0	0	0	0	0	0	0.99204	0.00043	0	0.0001	1e-05	0	0	1e-05	0	0	0.00742
Node30	34	L	0.99916	0	0	0	0	0	0	0	0	0	1e-05	0.99916	0	2e-05	0.00081	0	0	0	0	0	0
Node30	35	A	0.99904	0.99904	0	0	0	0	0	0	0	0	0	0	0	0	0	0	0.00096	0	0	0	0
Node30	36	G	0.99958	0.00039	0	0	0	0	0	0	0.99958	0	0	0	0	0	0	0	3e-05	0	0	0	0
Node30	37	V	0.96616	0.00621	0	0	0	1e-05	0	0	0	0	0.02735	0.00014	0	6e-05	0	0	0	6e-05	0	0	0.96616
Node30	38	L	0.99972	0	0	0	0	0	0	0	0	0	2e-05	0.99972	0	0.0002	6e-05	0	0	0	0	0	0
Node30	39	I	1	0	0	0	0	0	0	0	0	0	1	0	0	0	0	0	0	0	0	0	0
Node30	40	E	0.99994	0	0	0	4e-05	0	1e-05	0.99994	0	0	0	0	0	0	0	0	0	0	0	0	0
Node30	41	L	0.99944	0	0	0	0	0	0	0	0	0	0.00013	0.99944	0	7e-05	0.00035	0	0	0	0	0	1e-05
Node30	42	N	1	0	0	1	0	0	0	0	0	0	0	0	0	0	0	0	0	0	0	0	0
Node30	43	R	0.9994	0	0.9994	0	0	0	3e-05	0	0	0.00045	0	0	0.00012	0	0	0	0	0	0	0	0
Node30	44	F	0.99994	0	0	0	0	0	0	0	0	0	0	1e-05	0	0	0.99994	0	0	0	0	5e-05	0
Node30	45	F	0.99995	0	0	0	0	0	0	0	0	0	0	0	0	0	0.99995	0	0	0	0	4e-05	0
Node30	46	P	1	0	0	0	0	0	0	0	0	0	0	0	0	0	0	1	0	0	0	0	0
Node30	47	G	0.99999	0	0	0	1e-05	0	0	0	0.99999	0	0	0	0	0	0	0	0	0	0	0	0
Node30	48	L	0.99999	0	0	0	0	0	0	0	0	0	0	0.99999	0	1e-05	0	0	0	0	0	0	0
Node30	49	Q	1	0	0	0	0	0	1	0	0	0	0	0	0	0	0	0	0	0	0	0	0
Node30	50	Y	0.99966	0	0	0	0	0	0	0	0	0	0	0	0	0	0.00034	0	0	0	0	0.99966	0
Node30	51	G	0.99993	4e-05	0	1e-05	0	0	0	0	0.99993	1e-05	0	0	0	0	0	0	1e-05	0	0	0	0
Node30	52	T	0.99994	0	0	0	0	0	0	0	0	0	0	0	0	0	0	2e-05	4e-05	0.99994	0	0	0
Node30	53	Y	0.99937	0	0	0	0	0	0	0	0	4e-05	0	1e-05	0	2e-05	0.00056	0	0	0	1e-05	0.99937	0
Node30	54	F	0.99953	0	0	0	0	0	0	0	0	0	1e-05	0.00013	0	1e-05	0.99953	1e-05	1e-05	0	1e-05	0.00027	1e-05
Node30	55	H	0.99963	0	9e-05	8e-05	0	0	0.00014	0	0	0.99963	0	0	1e-05	0	0	0	0	0	0	3e-05	0
Node30	56	S	0.7975	0.12909	0.00034	0.02461	0.00081	0.00055	0.00072	0.00035	0.03933	0.00098	0	2e-05	0.00033	3e-05	2e-05	0.00026	0.7975	0.00495	0	5e-05	6e-05
Node30	57	V	0.99577	0.00028	0	0	0	2e-05	0	0	0	0	0.00363	0.00011	0	4e-05	1e-05	0	0	0.00015	0	0	0.99577
Node30	58	P	0.99996	1e-05	0	0	0	0	0	0	0	0	0	0	0	0	0	0.99996	2e-05	0	0	0	0
Node30	59	S	0.21768	0.11117	0.07957	0.06678	0.04471	0.01303	0.04364	0.05314	0.0541	0.02052	0.01468	0.02113	0.0782	0.00838	0.0087	0.03205	0.21768	0.09522	0.00249	0.01002	0.02478
Node30	60	P	0.47413	0.06532	0.04666	0.02963	0.03242	0.00372	0.03547	0.04854	0.0218	0.01444	0.01026	0.0184	0.06704	0.00501	0.00487	0.47413	0.06179	0.03661	0.00127	0.00502	0.01762
Node30	61	V	0.26684	0.07582	0.02323	0.01757	0.01716	0.01308	0.01912	0.02838	0.02285	0.00964	0.14336	0.13542	0.02715	0.03004	0.03674	0.02083	0.03718	0.05053	0.00586	0.01922	0.26684
