# Supplementary material for: Molecular diversity and evolution of far-red light-acclimated photosystem I
Source: Front Plant Sci. 2023 Nov 20;14:1289199. doi: 10.3389/fpls.2023.1289199 (PMC10694217; doi:10.3389/fpls.2023.1289199)
Supplement: Supplementary file 1 [file DataSheet_1.zip › Supplementary Data 1/PsaA.treefile]

(1260_Anthocerotibacter_panamensis|WP_218082902.1:0.0762399430,Aurora_vandensis_PsaA:0.0700449656,(((((175_Gloeobacter_violaceus|WP_011143427.1:0.0074940652,277_Aphanocapsa_lilacina_HA4352-LM1|MBW4696414.1:0.0118236978)Node6/21.2/93:0.0042613073,Gloeobacter_morelosensis_PsaA:0.0123289218)Node5/99.9/100:0.0565256823,566_Gloeobacter_kilaueensis|WP_023171585.1:0.0790739084)Node4/93.9/100:0.0556151032,1523_Gloeobacter_violaceus_SpSt-379|HGZ88040.1:0.1310389856)Node3/99.9/100:0.1518388435,((((((((((((1_Oscillatoria_sp._FACHB-1407|WP_190508104.1:0.0227004071,(422_Cyanobacteria_bacterium_FACHB-471|MBD1871567.1:0.0196574117,527_Microcoleus_sp._SIO2G3|NEQ23156.1:0.0649181315)Node19/96.9/100:0.0158864989)Node18/91/100:0.0106978456,64_Oculatella_sp._LEGE_06141|WP_193876218.1:0.0258647532)Node17/90.2/100:0.0149650630,(388_Leptolyngbya_sp._FACHB-711|WP_190792056.1:0.0331278008,418_Leptolyngbya_ohadii|WP_088890418.1:0.0093632037)Node20/100/100:0.0368833565)Node16/97.5/100:0.0234752641,(((183_Synechococcales_cyanobacterium_M58_A2018_015|MBF2001506.1:0.0329641206,243_Leptolyngbya_sp._7M|WP_211627281.1:0.0310374483)Node23/96.6/100:0.0203094154,(429_Cyanobacteria_bacterium_RU_5_0|NJO40686.1:0.0501581608,(((526_Oscillatoriophycideae_cyanobacterium_NC_groundwater_1537_Pr4_S-0.65um_50_18|MBI4780362.1:0.0124893283,546_Drouetiella_hepatica_Uher_2000/2452|MBW4660706.1:0.0139185177)Node27/100/100:0.0441662511,596_Phormidium_tenue|WP_191127192.1:0.0746244012)Node26/90.8/100:0.0214260401,541_filamentous_cyanobacterium_CCP2|PSB21353.1:0.0456551769)Node25/40.5/96:0.0130941941)Node24/96.5/95:0.0190744000)Node22/48.3/42:0.0018948441,(223_Pegethrix_bostrychoides_GSE-TBD4-15B|MBW4467202.1:0.0445861049,411_Timaviella_obliquedivisa_GSE-PSE-MK23-08B|MBW4515331.1:0.0541026272)Node28/94.7/74:0.0175033877)Node21/47.6/48:0.0057080879)Node15/76.7/84:0.0074094833,163_Synechococcales_cyanobacterium_M55_K2018_004|HIK54488.1:0.0373501284)Node14/90.3/99:0.0138570526,((263_unclassified_Leptolyngbya|WP_190772660.1:0.0649502343,404_Kaiparowitsia_implicata_GSE-PSE-MK54-09C|MBW4655123.1:0.0318876511)Node30/93.7/99:0.0160025976,(297_filamentous_cyanobacterium_LEGE_07170|MBE9102270.1:0.0440479325,1987_Thermoleptolyngbya_sp._M55_K2018_002|HIK41187.1:0.0557811372)Node31/80.5/99:0.0058934261)Node29/95.2/100:0.0125969263)Node13/82.2/92:0.0043288042,(((((((5_Spirulina_subsalsa|WP_017304987.1:0.0455895680,10_Spirulinaceae_cyanobacterium_SM2_1_0|NJK99360.1:0.0395011363)Node38/95.8/99:0.0165833806,((((571_Pleurocapsa_minor_HA4230-MV1|MBW4537239.1:0.0213900102,575_Pleurocapsa_sp._CRU_1_2|NJO96822.1:0.0157897930)Node42/66.4/99:0.0168848313,638_Pleurocapsales_cyanobacterium_LEGE_10410|MBE9046862.1:0.0368425638)Node41/83.4/100:0.0235680283,(((((((639_Leptolyngbyaceae_cyanobacterium_JSC-12|EKQ66833.1:0.0482915681,(981_Aphanocapsa_sp._GSE-SYN-MK-11-07L|MBW4554247.1:0.0629742214,907_Cyanosarcina_cf._burmensis_CCALA_770|PSB44966.1:0.1085221581)Node50/97.4/100:0.0316135178)Node49/89.4/99:0.0224022085,(724_Pantanalinema_sp._GBBB05|MBL1178441.1:0.0435254697,828_Leptolyngbyaceae_cyanobacterium_RU_5_1|NJP09462.1:0.0596019694)Node51/99.2/100:0.0327488015)Node48/91.6/100:0.0141697682,((662_Cyanobacteria_bacterium_RU_5_0|NJO43331.1:0.0486792410,765_Hydrococcus_sp._CRU_1_1|NJP20889.1:0.0992678402)Node53/99.3/100:0.0433196441,(683_Leptolyngbya_sp._IPPAS_B-1204|RNJ67191.1:0.0397939689,687_Synechococcales_cyanobacterium_M58_A2018_015|MBF2000027.1:0.0396893207)Node54/96.6/100:0.0242038963)Node52/78.5/100:0.0139729110)Node47/99.7/100:0.0509275183,(((745_Leptolyngbya_ectocarpi|WP_193993735.1:0.0710868416,863_Leptolyngbya_sp._SIO1E4|MBE7379950.1:0.0776102169)Node57/10.3/73:0.0102973539,1199_Halomicronema_hongdechloris|WP_080806395.1:0.0668467683)Node56/78.2/92:0.0150398627,817_Romeria_gracilis|WP_193909307.1:0.0548448562)Node55/0/43:0.0088445416)Node46/99.8/99:0.0565497175,((755_cf._Phormidesmis_sp._LEGE_11477|WP_193855688.1:0.0121206763,778_Synechococcus_sp._PCC_7335|WP_006457625.1:0.0171381059)Node59/100/100:0.0984463382,(((777_Leptolyngbya_sp._DLM2.Bin27|TVQ11152.1:0.0148796154,796_Leptolyngbya_sp._LCM1.Bin17|TVP64691.1:0.0074437084)Node62/97.6/100:0.0146243401,902_Nodosilinea_sp._LEGE_07298|WP_194025221.1:0.0132200464)Node61/94.4/100:0.0110506922,968_Nodosilinea_sp._LEGE_07088|WP_193966862.1:0.0265826797)Node60/99.6/100:0.0414652037)Node58/94.5/93:0.0213518321)Node45/98.2/100:0.0355858371,((((((649_Calothrix_sp._NIES-3974|WP_096620622.1:0.0454508097,663_Calothrix_sp._CSU_2_0|NJR18293.1:0.0418791214)Node68/98.9/100:0.0328393471,(665_Scytonematopsis_contorta_HA4267-MV1|MBW4506406.1:0.0678385329,685_Rivularia_sp._IAM_M-261|GJD15969.1:0.0677597833)Node69/98.3/100:0.0320443469)Node67/69.3/100:0.0186519657,((678_Plectonema_radiosum|WP_193922314.1:0.0290470664,768_Calothrix_parasitica|WP_096658600.1:0.0173059398)Node71/97.7/100:0.0271007979,728_Mastigocoleus_testarum|WP_027844096.1:0.0429832007)Node70/99.7/100:0.0435116784)Node66/83.8/100:0.0159207814,((682_Calothrix_sp._PCC_7507|WP_015126596.1:0.0296431039,(925_Nostoc_sp._NMS9|MBN3942463.1:0.0129364314,962_Nostoc_sp._C052|WP_179065301.1:0.0132128515)Node74/100/100:0.0783194758)Node73/98.7/100:0.0244968400,(686_Chlorogloeopsis_fritschii_C42_A2020_084|MBF2007093.1:0.0279250731,1994_Fischerella_thermalis_CCMEE_5319|PMB41597.1:0.0082238465)Node75/97.5/100:0.0230443011)Node72/95.5/100:0.0204796920)Node65/100/100:0.0616907231,(669_Leptolyngbyaceae_cyanobacterium_SM1_4_3|NJL40973.1:0.0672959575,707_Leptolyngbyaceae_cyanobacterium_CSU_1_3|NJR49110.1:0.0938296304)Node76/19.1/82:0.0133807601)Node64/79.2/80:0.0150256570,690_Leptolyngbyaceae_cyanobacterium_SL_7_1|NJN86197.1:0.0947615236)Node63/78.5/94:0.0154991959)Node44/85.1/95:0.0192699162,688_Hydrococcus_rivularis|WP_073600218.1:0.0906142030)Node43/100/100:0.0570288547)Node40/6.3/66:0.0219346268,658_Hyella_patelloides|WP_144873820.1:0.1079873866)Node39/100/100:0.0834283225)Node37/94/96:0.0168957887,((182_Gomphosphaeria_aponina_SAG_52.96__DSM_107014|MBR8827079.1:0.0442111171,(380_Gloeocapsa_sp._PCC_73106|WP_006527979.1:0.0235227322,555_Gloeocapsa_sp._DLM2.Bin57|TVQ42187.1:0.0261425824)Node79/99.1/100:0.0283256731)Node78/21.5/63:0.0123815440,((469_Cyanobacterium_sp._T60_A2020_053|MBF2058206.1:0.0124337168,489_Cyanobacterium_sp._HL-69|AUC61727.1:0.0168121080)Node81/96.6/100:0.0178752128,(((474_Geminocystis_herdmanii|WP_017294322.1:0.0171327590,(505_Geminocystis_sp._NIES-3709|WP_066118229.1:0.0149702239,553_Geminocystis_sp._NIES-3708|WP_066348395.1:0.0085188665)Node85/92.4/100:0.0105055891)Node84/68.5/39:0.0087999993,565_Cyanobacterium_aponinum_0216|6VPV_1:0.0158002896)Node83/43.5/52:0.0049353604,654_Spirulina_major|WP_204105608.1:0.1552460950)Node82/79/86:0.0248835888)Node80/99.5/98:0.0350758014)Node77/92/65:0.0144161230)Node36/85.1/74:0.0058623490,((((((16_Oscillatoria_sp._FACHB-1406|WP_190716724.1:0.0557967246,370_Lusitaniella_coriacea|WP_194028749.1:0.0691529064)Node91/96/100:0.0203108544,(77_Aphanothece_hegewaldii|WP_106459217.1:0.0083139002,428_Chroococcus_sp._FPU101|WP_206816448.1:0.0187182400)Node92/100/100:0.0396427934)Node90/92/96:0.0099592721,(241_Hydrococcus_rivularis|WP_073600147.1:0.0145782997,483_Hydrococcus_sp._RU_2_2|NJM86977.1:0.0692132161)Node93/95.9/100:0.0121929372)Node89/99.2/99:0.0215725720,(284_Gloeothece_verrucosa|WP_013324917.1:0.0227511092,300_Gloeothece_citriformis|WP_012597820.1:0.0145653697)Node94/99.9/100:0.0327120622)Node88/92.3/82:0.0133520299,((27_Stanieria_sp._NIES-3757|WP_096385150.1:0.0504906044,196_Pleurocapsales_cyanobacterium_LEGE_06147|MBE9168557.1:0.0391699215)Node96/83.7/96:0.0204369976,((((((334_Pleurocapsales_cyanobacterium_LEGE_10410|MBE9045953.1:0.0245352083,457_Pleurocapsa_minor_HA4230-MV1|MBW4536187.1:0.0144766788)Node102/93.2/100:0.0152208303,488_Chondrocystis_sp._NIES-4102|WP_096721883.1:0.0305089408)Node101/71.9/100:0.0110523904,591_Pleurocapsa_sp._PCC_7319|WP_019508782.1:0.0224187987)Node100/71.7/100:0.0184691802,421_Myxosarcina_sp._GI1|WP_036483400.1:0.0512625718)Node99/94.9/100:0.0156635878,(531_Hyella_patelloides|WP_144863195.1:0.0307327737,627_Xenococcus_sp._PCC_7305|WP_006510311.1:0.0616455011)Node103/97.2/100:0.0283898348)Node98/91/100:0.0129161466,1657_Chroococcidiopsis_sp._PCC_6712|NMN49356.1:0.0873471445)Node97/76.8/99:0.0152198111)Node95/86.5/83:0.0177833585)Node87/77.9/80:0.0058094862,(((49_Spirulina_major|WP_072620863.1:0.0233816852,(385_Cyanobacteria_bacterium_SBLK|MBP0021809.1:0.1006341280,563_Spirulina_sp._SIO3F2|NEO87465.1:0.0697292733)Node107/47.9/99:0.0394114061)Node106/99.6/100:0.0539642386,((301_Cyanobacteria_bacterium_J083|RMF20460.1:0.0651007839,608_Moorea_sp._SIO2B7|NES80696.1:0.0858150017)Node109/21.5/78:0.0149218448,(((414_unclassified_Synechococcus|WP_024545876.1:0.0260643701,620_Leptolyngbya_sp._PCC_7376|WP_015136158.1:0.0598629169)Node112/28.3/95:0.0100484827,561_Limnothrix_rosea|WP_075894157.1:0.0353349242)Node111/100/100:0.0588115034,445_Synechococcaceae_cyanobacterium_RL_1_2|NJN75743.1:0.0813704338)Node110/88.1/92:0.0147604597)Node108/98.5/100:0.0311688200)Node105/97/99:0.0213336552,((((((248_Cyanobacteria_bacterium_RI_101|MBJ7900975.1:0.0317926099,419_Snowella_sp.|PZV25042.1:0.0138393897)Node118/87.9/100:0.0094517870,1903_Synechocystis_sp._PCC_6714|AIE75381.1:0.0078921813)Node117/99.2/100:0.0257607814,1955_Synechocystis_sp._LEGE_06083|WP_194073672.1:0.0102925526)Node116/96.7/100:0.0195680843,(310_Chlorogloea_purpurea_SAG_13.99|MBR8830474.1:0.0455615718,530_Microcystis_aeruginosa_S11-05|NCR35134.1:0.0430777565)Node119/97.9/100:0.0220007649)Node115/91.3/84:0.0128078915,((373_Aphanothece_sacrum|WP_124970396.1:0.0276973282,(582_Candidatus_Atelocyanobacterium_thalassa_isolate_SIO64986|KFF41504.1:0.0136091947,604_Candidatus_Atelocyanobacterium_thalassa|WP_012954094.1:0.0141487566)Node122/100/100:0.1461020701)Node121/70/98:0.0156634128,410_Crocosphaera_chwakensis|WP_008278477.1:0.0262166973)Node120/97/99:0.0199072904)Node114/25.4/70:0.0088162152,544_Rippkaea_orientalis|WP_015785086.1:0.0492435098)Node113/91.5/85:0.0128723349)Node104/89.3/87:0.0112219950)Node86/97.9/100:0.0185632460)Node35/89.3/95:0.0188767404,(((((298_Halothece_sp._PCC_7418|WP_015224404.1:0.0118380815,432_Cyanobacteria_bacterium_SW_9_44_58|PSO50426.1:0.0399214650)Node127/93.7/100:0.0116583916,303_Euhalothece_sp._KZN_001|PNW53717.1:0.0227217650)Node126/93.7/100:0.0149620463,420_Euhalothece_natronophila|WP_146296684.1:0.0287449008)Node125/90.4/100:0.0208479823,(629_Cyanobacteria_bacterium_QS_8_64_29|PSP15972.1:0.1030925969,695_Cyanobacteria_bacterium_SW_6_48_11|PSP00602.1:0.0625910032)Node128/96.9/100:0.0290067173)Node124/56.3/99:0.0233367256,579_Rubidibacter_lacunae|WP_022607750.1:0.0997843244)Node123/97.5/100:0.0325768496)Node34/96.8/97:0.0168240643,(((78_Leptolyngbya_sp._SIO4C1|NEP18317.1:0.0373112450,(((216_Synechococcus_sp._PCC_7335|WP_006453725.1:0.0167115000,673_cf._Phormidesmis_sp._LEGE_11477|WP_193855757.1:0.0293279722)Node134/92.2/99:0.0129161704,(376_Phormidesmis_priestleyi_Ana|KPQ34408.1:0.0323412527,((636_Leptolyngbya_sp._BC1307|WP_121967898.1:0.0278845422,823_Leptolyngbya_foveolarum|PZO20569.1:0.0256048553)Node137/83.5/100:0.0169991773,672_Phormidesmis_priestleyi|PZO61264.1:0.0199727552)Node136/99.2/100:0.0292837101)Node135/81.9/95:0.0111470111)Node133/96.6/96:0.0349462031,528_Romeria_gracilis|WP_193910575.1:0.0604023447)Node132/51.6/99:0.0170094192)Node131/97.3/100:0.0285562486,(((533_Merismopedia_sp._SIO2A8|NET47278.1:0.0466958145,696_Cyanothece_sp._SIO2G6|NEQ95137.1:0.0847880846)Node140/96.9/100:0.0538854193,((((545_Leptolyngbya_sp._Heron_Island_J|WP_023073853.1:0.0248427388,573_Leptolyngbya_sp._PCC_7375|WP_006515676.1:0.0126136924)Node144/51.9/30:0.0072498553,600_Leptothoe_spongobia|WP_215610166.1:0.0215445258)Node143/91.7/30:0.0099459372,580_Leptothoe_kymatousa|WP_215616773.1:0.0110411635)Node142/51.3/30:0.0154141224,574_Leptolyngbya_ectocarpi|WP_193993534.1:0.0247601312)Node141/100/100:0.1079172974)Node139/95.7/76:0.0314890734,564_Synechococcales_cyanobacterium_RM1_1_8|NJN29217.1:0.1498854752)Node138/55.4/59:0.0153638080)Node130/99.2/100:0.0372174896,(((((291_filamentous_cyanobacterium_CCP5|PSN13390.1:0.0118845926,(479_Pseudanabaena_sp._FACHB-2040|WP_190487514.1:0.0730615407,585_Halomicronema_hongdechloris|WP_088431356.1:0.0456649627)Node150/13.9/47:0.0067021283)Node149/30.3/52:0.0071875361,((391_Nodosilinea_sp._P-1105|WP_169613540.1:0.0049945240,((((423_Leptolyngbya_sp._KIOST-1|WP_035985929.1:0.0054487551,(434_Nodosilinea_sp._LEGE_06152|WP_194057845.1:0.0110953538,(547_Nodosilinea_sp._WJT8-NPBG4|MBW4460319.1:0.0139936837,(568_Phormidium_sp._FACHB-77|WP_190630880.1:0.0091341158,708_Nodosilinea_sp._WJT8-NPBG4|MBW4461857.1:0.0693712399)Node159/77/100:0.0083247571)Node158/98.7/100:0.0213156285)Node157/99.5/97:0.0206886711)Node156/99.4/97:0.0200711117,425_Nodosilinea_sp._LEGE_07298|WP_194025796.1:0.0046773287)Node155/91.9/95:0.0076909555,((438_Shackletoniella_antarctica|PZO37257.1:0.0217886107,519_Phormidium_tenue|WP_073606694.1:0.0260138800)Node161/36.4/83:0.0028821138,543_Nodosilinea_nodulosa|WP_017300142.1:0.0052406411)Node160/95.1/86:0.0099515843)Node154/94/100:0.0088508302,459_Leptolyngbya_sp._BL0902|WP_198805371.1:0.0147654385)Node153/99.2/100:0.0208579907)Node152/98.7/100:0.0184115651,(448_Leptolyngbyaceae_cyanobacterium_T60_A2020_046|MBF2035492.1:0.0389720357,(525_Cyanobacteria|WP_039726685.1:0.0075351433,(532_Leptolyngbya_sp._SIOISBB|NEQ45571.1:0.0107853532,583_Leptolyngbya_sp._SIO1E4|MBE7380137.1:0.0349509593)Node164/91.5/100:0.0098729867)Node163/92.6/100:0.0122195023)Node162/87.3/95:0.0172203820)Node151/75.3/85:0.0042646157)Node148/99.7/96:0.0277475238,507_Leptolyngbya_sp._PCC_6406|WP_008309320.1:0.0607211256)Node147/97.6/96:0.0191264125,(315_Leptolyngbyaceae_cyanobacterium_SM1_1_3|NJL87500.1:0.0114449425,524_Leptolyngbya_sp._SIO4C5|NEQ32279.1:0.0151962912)Node165/100/100:0.0519547684)Node146/92.7/93:0.0147202453,(458_Cyanothece_sp._SIO1E1|NET36005.1:0.1100860402,((((1252_Acaryochloris_sp._RU_4_1|NJM64147.1:0.0350576966,1430_Acaryochloris_marina|WP_212663318.1:0.0175133415)Node170/97.7/100:0.0412532433,903_Acaryochloris_marina_MBIC11017|BAH36749.1:0.0400601530)Node169/100/100:0.2436150660,877_Acaryochloris_sp._RCC1774|WP_110984796.1:0.1832950188)Node168/59.8/99:0.0602248430,1571_Prochlorothrix_hollandica|AAK08970.1:0.1728122176)Node167/92.4/100:0.0347429717)Node166/99.8/100:0.0482539307)Node145/93.1/93:0.0155066688)Node129/88.5/99:0.0083071947)Node33/85/74:0.0070373845,511_Synechococcales_cyanobacterium_K32_A2020_035|MBF2089386.1:0.0439823230)Node32/97.4/72:0.0146792365)Node12/94.2/71:0.0103218629,(((((7_Microcoleus_sp._FACHB-53|WP_190497329.1:0.0493506804,((307_Coleofasciculus_sp._C3-bin4|MBD0361294.1:0.0238684675,342_Cyanobacteria_bacterium_UBA8553|HAA30138.1:0.0549265191)Node177/85.1/68:0.0092107895,(309_uncultured_Coleofasciculus_sp.|CAA9259767.1:0.0299606556,((((408_Microcoleus_sp._FACHB-831|WP_190486208.1:0.0486735010,(557_Chroococcidiopsis|WP_015156941.1:0.0601084008,((605_Chroococcidiopsidaceae_cyanobacterium_CP_BM_ER_R8_30|MBV9385504.1:0.0076458070,1975_Chroococcidiopsidaceae_cyanobacterium_CP_BM_RX_35|MBV8886658.1:0.0313352111)Node185/100/100:0.0582008700,((622_Gloeocapsa_sp._PCC_7428|WP_015187472.1:0.0074856693,625_Gloeocapsopsis_dulcis|WP_105217874.1:0.0191935996)Node187/96.6/100:0.0239343165,(657_Aliterella_atlantica|WP_045054729.1:0.0106397746,677_Chroococcus_sp._CMT-3BRIN-NPC107|MBW4663156.1:0.0180326953)Node188/100/100:0.0542088696)Node186/90.1/100:0.0142379216)Node184/4.2/83:0.0107716149)Node183/99.7/100:0.0322969163)Node182/17.1/95:0.0052712917,(510_unclassified_Trichocoleus|WP_190440759.1:0.0420161560,(540_Crinalium_epipsammum|WP_015203075.1:0.0200470701,570_Aphanothece_sp._CMT-3BRIN-NPC111|MBW4576157.1:0.0421884314)Node190/98.4/100:0.0249302893)Node189/82/98:0.0112678445)Node181/99.9/100:0.0549133963,642_Kastovskya_adunca_ATA6-11-RM4|MBW4648751.1:0.0582354662)Node180/33.9/93:0.0099676560,599_Microcoleus_sp._SIO2G3|NEQ18810.1:0.0832850881)Node179/97.9/100:0.0194043886)Node178/97.7/100:0.0231879698)Node176/74.6/66:0.0104244589)Node175/67.8/85:0.0109227658,((14_Cyanobacteria_bacterium_UBA9273|HBB34895.1:0.0215867475,(26_Coleofasciculus_chthonoplastes|WP_044211051.1:0.0356566253,46_unclassified_Coleofasciculus|WP_193873718.1:0.0184184791)Node193/98.2/100:0.0265222555)Node192/75.2/98:0.0168269393,(((((((117_Symploca_sp._SIO2G7|NEP56774.1:0.0752642576,158_Symploca_sp._SIO2E6|NET54657.1:0.0094013768)Node200/76.1/95:0.0089414451,237_Symploca_sp._SIO2D2|NEQ63995.1:0.0136646738)Node199/98.2/99:0.0261544247,1936_Symploca_sp._SIO1A3|NER45136.1:0.0196692197)Node198/100/100:0.0531579334,(((497_Moorea_producens|WP_071103618.1:0.0081254169,576_Moorea_sp._SIO1F2|NET80574.1:0.0172706044)Node203/36.8/93:0.0117387035,550_Moorea_sp._SIO2I5|NEQ78871.1:0.0298448879)Node202/85.1/94:0.0067646506,617_Moorea_sp._SIO3I8|NEO04303.1:0.0203195157)Node201/99.9/100:0.0483350594)Node197/84.8/95:0.0214427809,290_Symploca_sp._SIO3C6|NEO30494.1:0.0227905824)Node196/99.5/100:0.0447612469,156_Symploca_sp._SIO2B6|NET05607.1:0.0216804647)Node195/93.8/92:0.0357378925,280_Cyanobacteria_bacterium_UBA9226|HCA95226.1:0.0804631820)Node194/39.7/75:0.0178931939)Node191/99.3/98:0.0338848748)Node174/99.7/96:0.0362450019,((((((((9_Phormidesmis_priestleyi|WP_068817302.1:0.0171241211,18_Phormidesmis_priestleyi|WP_073069586.1:0.0095902729)Node211/99.4/100:0.0229158120,((12_Leptolyngbya|WP_017288762.1:0.0317401042,35_Cyanobacteria_bacterium_FACHB-DQ100|MBD1825546.1:0.0337128670)Node213/57.5/92:0.0070511897,(29_Myxacorys_almedinensis|WP_162423309.1:0.0146304818,65_Myxacorys_californica_WJT36-NPBG1|MBW4417730.1:0.0380728809)Node214/98.7/100:0.0209224843)Node212/86/95:0.0119968038)Node210/35.4/83:0.0075423703,((365_Alkalinema_sp._RU_4_3|NJM48791.1:0.0227295591,578_filamentous_cyanobacterium_LEGE_11480|MBE9029229.1:0.0508499622)Node216/94.3/100:0.0187244256,521_Alkalinema_sp._CACIAM_70d|OUC13810.1:0.0349801764)Node215/100/100:0.0879480801)Node209/89.7/72:0.0121401249,(282_Leptolyngbya_sp._hensonii|WP_075598386.1:0.0991030887,(351_unclassified_Trichocoleus|WP_190434996.1:0.0324933504,838_uncultured_Synechococcales_cyanobacterium|CAA9551829.1:0.3109775124)Node218/30.5/91:0.0190303273)Node217/97/74:0.0288653050)Node208/97.7/98:0.0254174266,(((25_Stenomitos_frigidus|WP_106258981.1:0.0096530645,44_Stenomitos_rutilans_HA7619-LM2|MBW4471745.1:0.0187762467)Node221/77.3/100:0.0080786245,628_uncultured_Leptolyngbya_sp.|CAA9383857.1:0.0162585247)Node220/99.4/100:0.0300821056,(30_Oscillatoriales_cyanobacterium_SpSt-418|HFM96616.1:0.0333437330,(((31_Pantanalinema_sp._GBBB05|MBL1174238.1:0.0282426643,535_Leptolyngbyaceae_cyanobacterium_RU_5_1|NJP08326.1:0.0670865075)Node225/99.5/100:0.0428350208,125_Phormidium_sp._CLA17|WP_171572179.1:0.0423018963)Node224/93.8/98:0.0161805193,(67_Leptolyngbyaceae_cyanobacterium_JSC-12|EKQ67257.1:0.0182424862,368_Leptolyngbyaceae_cyanobacterium_JSC-12|MBF2027342.1:0.0082083172)Node226/94.6/100:0.0165133499)Node223/92.5/98:0.0182891882)Node222/98.4/98:0.0241075137)Node219/93.7/90:0.0153296361)Node207/98.8/92:0.0244792192,(((45_Lyngbya_sp._HA4199-MV5|MBW4695105.1:0.0704758775,131_Scytolyngbya_sp._HA4215-MV1|MBW4518989.1:0.0510747005)Node229/47/80:0.0217102534,537_Cyanosarcina_radialis_HA8281-LM2|MBW4623642.1:0.0985367840)Node228/93.8/81:0.0309779441,(71_unclassified_Planktothrix|WP_190462026.1:0.0637770967,159_Merismopedia_glauca|WP_106287826.1:0.0668797159)Node230/98.2/82:0.0307894319)Node227/92.2/66:0.0187148458)Node206/80.3/56:0.0067286722,(17_Phormidium_sp._LEGE_05292|WP_193982007.1:0.0398469446,84_Cyanobacteria_bacterium_UBA11371|HAZ46590.1:0.0747143117)Node231/83/84:0.0175337661)Node205/93.1/93:0.0153045921,((((11_Synechococcus_sp._PCC_6312|WP_015124997.1:0.0341719130,(146_Thermosynechococcus_sp._CL-1|WP_190278102.1:0.0171982360,247_Synechococcus_lividus|WP_198405929.1:0.0110128472)Node236/99.6/100:0.0270163177)Node235/72/100:0.0094229102,(402_Aphanocapsa_sp._GSE-SYN-MK-11-07L|MBW4550289.1:0.0524291816,454_Cyanothece_sp._PCC_7425|WP_012630019.1:0.0340181770)Node237/91.2/100:0.0119400921)Node234/99.7/100:0.0338788369,143_Synechococcales_cyanobacterium_C|NCJ08235.1:0.0650841677)Node233/32/85:0.0057447184,(((((((((((22_Cylindrospermum_sp._FACHB-282|WP_190463184.1:0.0116716169,(33_Cyanomargarita_calcarea_GSE-NOS-MK-12-04C|MBW4669515.1:0.0324624284,(((42_Rivularia_sp._T60_A2020_040|MBF2013701.1:0.0207547311,53_Richelia_sp._SM2_1_7|NJL78040.1:0.0096605968)Node252/63.3/100:0.0090053767,(79_Rivularia_sp._in__Bacteria|MBV6623698.1:0.0219163699,478_Calothrix_parasitica|WP_096652856.1:0.0292113029)Node253/95.5/100:0.0204841708)Node251/99.6/100:0.0344318503,((80_Scytonematopsis_contorta_HA4267-MV1|MBW4507319.1:0.0359759272,1956_Calothrix_sp._SM1_7_51|NJL09462.1:0.0441243741)Node255/85.3/100:0.0216293772,((126_Tolypothrix_brevis_GSE-NOS-MK-07-07A|MBW4477445.1:0.0169904104,227_Tolypothrix_carrinoi_HA7290-LM1|MBW4569704.1:0.0175175341)Node257/99/100:0.0226928111,(((((151_Brasilonema_sp._UFV-L1|WP_169222381.1:0.0105187562,(224_Iphinoe_sp._HA4291-MV1|MBW4630726.1:0.0338045200,261_Scytonema_sp._RU_4_4|NJM70898.1:0.0205412709)Node263/9.7/89:0.0137784557)Node262/97.5/100:0.0208884329,194_Brasilonema|WP_169267054.1:0.0221611690)Node261/99/97:0.0222429988,208_Brasilonema_bromeliae|WP_169155654.1:0.0077650694)Node260/98.1/97:0.0172111291,(259_Scytonema_hofmannii|WP_017745574.1:0.0146118820,265_Tolypothrix_bouteillei|WP_038074626.1:0.0122790231)Node264/99.4/100:0.0241604868)Node259/88.9/97:0.0110723162,(235_Stigonema_ocellatum_SAG_48.90__DSM_106950|MBR8835774.1:0.0408282403,((((560_Mastigocladopsis_repens|WP_017315023.1:0.0167277053,577_Scytonema_sp._NIES-4073|WP_096568396.1:0.0077973905)Node269/96.2/100:0.0136835164,679_Scytonema_hyalinum_WJT4-NPBG1|MBW4500833.1:0.0244994533)Node268/65.4/100:0.0018817795,652_Scytonema_sp._HK-05|WP_073632845.1:0.0017375217)Node267/98.9/100:0.0240229594,650_Iningainema_tapete|WP_190832109.1:0.0224220418)Node266/64.8/99:0.0119396156)Node265/89/99:0.0102457462)Node258/96.9/97:0.0174440575)Node256/97.5/100:0.0239050985)Node254/82.5/94:0.0072087179)Node250/68.9/57:0.0126031012)Node249/97.5/77:0.0205036205)Node248/96.4/61:0.0122099860,74_Nodularia_spumigena|WP_063874024.1:0.0229851282)Node247/74.6/61:0.0071599824,63_Cylindrospermum_stagnale|WP_015207276.1:0.0156872933)Node246/98.3/78:0.0168052641,(((((38_Atlanticothrix_silvestris|WP_214438267.1:0.0125953989,((83_Trichormus_azollae|WP_013190069.1:0.0140348465,((148_Anabaena_cylindrica|WP_015216346.1:0.0128605252,(244_unclassified_Anabaena|WP_168490811.1:0.0113600216,(321_Cuspidothrix_issatschenkoi|WP_104389306.1:0.0194588259,2008_Anabaena_sp._MDT14b|OBQ32630.1:0.0103910309)Node280/99.4/100:0.0236473790)Node279/100/100:0.0344298251)Node278/84.5/93:0.0086195553,(305_Sphaerospermopsis_aphanizomenoides|WP_200324700.1:0.0131976478,(327_Anabaena_sphaerica|WP_190561917.1:0.0087517930,(((344_Sphaerospermopsis_sp._SIO1G1|NET01137.1:0.0337563507,353_Anabaena_sp._FACHB-1237|WP_190369368.1:0.0402884511)Node285/98.8/100:0.0380412520,416_Nostocales_cyanobacterium|TAE57316.1:0.0058021156)Node284/78/98:0.0140265854,506_Raphidiopsis_brookii|WP_009342250.1:0.0288854259)Node283/87.1/94:0.0094049896)Node282/80.5/94:0.0096565773)Node281/96.8/98:0.0170221004)Node277/70/80:0.0018135962)Node276/73.5/89:0.0049295386,191_Anabaena_lutea|WP_190719979.1:0.0132137651)Node275/100/100:0.0251773910)Node274/84.5/22:0.0037068568,70_Desmonostoc_vinosum_HA7617-LM4|MBW4612888.1:0.0106663342)Node273/56.2/11:0.0031170132,(100_Nostocales|WP_162395749.1:0.0095621223,(150_Nostoc_sp._NMS4|MBN3925601.1:0.0312588637,((153_Nostoc_sp._WHI|WP_196515846.1:0.0182945420,245_Nostoc_sp._NMS7|MBN3951719.1:0.0166152078)Node289/71.3/100:0.0053538871,(222_Nostoc_sp._C3-bin3|MBD0385146.1:0.0202432777,712_Nostoc_edaphicum|WP_194044653.1:0.0056330919)Node290/96.8/100:0.0151919643)Node288/82/100:0.0078748858)Node287/90.6/100:0.0069760851)Node286/95.2/100:0.0090099983)Node272/76.9/24:0.0074790243,481_Goleter_apudmare_HA4340-LM2|MBW4644014.1:0.0530038892)Node271/74.3/15:0.0019224670,((66_unclassified_Anabaena|WP_066378725.1:0.0176909064,330_Nostoc_sp._PCC_7120__FACHB-418|6TCL_A:0.0103909945)Node292/43.3/82:0.0043182771,(123_Nostoc_sp._CENA543|WP_103135648.1:0.0120148451,((((((128_Calothrix|WP_190545627.1:0.0114447506,258_Tolypothrix_sp._PCC_7910|WP_167725792.1:0.0160560133)Node299/87.1/97:0.0069567974,231_Calothrix_sp._NIES-2100|WP_096596893.1:0.0102059524)Node298/73.8/95:0.0018389708,(217_Amazonocrinis_nigriterrae|WP_198128842.1:0.0090570644,((299_Nostoc_sp._NMS9|MBN3939680.1:0.0071461144,345_Nostoc_sp._C052|WP_179065158.1:0.0182685903)Node302/92.2/100:0.0094600037,308_Nostoc_punctiforme|WP_190950545.1:0.0153379552)Node301/93.1/100:0.0099341582)Node300/96.2/98:0.0089897046)Node297/93.7/92:0.0066682317,213_Nostoc_sp._TCL26-01|WP_179051026.1:0.0146563614)Node296/89.8/92:0.0046846922,((230_Cylindrospermum_sp._NIES-4074|BAZ29434.1:0.0161387209,(322_Nostocales_cyanobacterium_HT-58-2|ARV61631.1:0.0346417096,470_Aetokthonos_hydrillicola|WP_208340968.1:0.0407106539)Node305/98.9/100:0.0228456708)Node304/98.5/99:0.0175065567,538_Richelia_sinica_FACHB-800|QXE24007.1:0.0052832106)Node303/95.1/97:0.0108203617)Node295/89.7/28:0.0048234040,(295_Nostoc_sp._FACHB-110|WP_190685592.1:0.0152259500,((323_Nostocales|WP_045869806.1:0.0228530716,352_Calothrix_brevissima|WP_096644309.1:0.0099560892)Node308/98.9/100:0.0225989556,(548_Calothrix_sp._PCC_7507|WP_015130736.1:0.0459521881,615_Fortiea_contorta|WP_017654079.1:0.0193392126)Node309/97.9/99:0.0234588179)Node307/69.5/96:0.0095513514)Node306/89.1/94:0.0053467120)Node294/96.2/97:0.0069011764)Node293/81.6/15:0.0038662910)Node291/88.3/33:0.0059967439)Node270/75/69:0.0065750194)Node245/82.6/53:0.0041562963,(139_Mastigocladus_laminosus|O52474.1:0.0397719510,((267_Mojavia_pulchra_JT2-VF2|MBW4563158.1:0.0164209320,320_Nostoc_sp._T09|WP_086688321.1:0.0258155625)Node312/98.8/100:0.0241000661,(359_Fischerella_sp._PCC_9605|WP_026732789.1:0.0205098067,(383_Hapalosiphonaceae|WP_017310552.1:0.0301931139,1014_Fischerella_thermalis_CCMEE_5319|PMB39528.1:0.0069242005)Node314/96/85:0.0166903168)Node313/89.9/90:0.0125389453)Node311/76.5/85:0.0145326867)Node310/90.9/80:0.0125714061)Node244/90.3/79:0.0096995990,((((105_Calothrix_sp._CSU_2_0|NJR19115.1:0.0040484816,387_Calothrix_elsteri|WP_095723825.1:0.0263002761)Node318/75.7/100:0.0054533972,176_Calothrix_sp._PCC_6303|WP_015196515.1:0.0451837214)Node317/48.3/68:0.0046308807,242_Calothrix_sp._NIES-4101|BAZ42213.1:0.0183050821)Node316/71.7/69:0.0075197886,(141_Calothrix_sp._C42_A2020_038|MBF2064443.1:0.0014898896,255_Calothrix_sp._FI2-JRJ7|MBW4601036.1:0.0289501882)Node319/99.6/100:0.0247289917)Node315/97.6/100:0.0160664342)Node243/87/78:0.0077024943,270_Calothrix_sp._NIES-3974|WP_096620574.1:0.0408913670)Node242/80.1/95:0.0118882245,155_Calothrix_sp._336/3|WP_035154206.1:0.0623183266)Node241/78.7/98:0.0143711624,306_Mastigocoleus_testarum|WP_027844781.1:0.0507438611)Node240/91.8/99:0.0175910080,((132_Richelia_sp.|NRB07609.1:0.0150955841,2003_Richelia_sp.|HAE05226.1:0.0556781810)Node321/87/100:0.0113420151,369_Calothrix_rhizosoleniae|WP_088242450.1:0.0240754958)Node320/99.7/100:0.0321735819)Node239/100/100:0.0558892951,23_Aphanocapsa_montana|WP_166281224.1:0.0599349920)Node238/96/85:0.0310534439)Node232/90.3/65:0.0121497884)Node204/71.3/50:0.0089560559)Node173/84.2/49:0.0118108849,(567_Chamaesiphon_minutus|WP_015160125.1:0.0227684418,632_Chamaesiphon_polymorphus|WP_106300753.1:0.0201912048)Node322/100/100:0.0791286159)Node172/73.8/93:0.0121480442,((((((((8_Cyanobacteria_bacterium_J055|RMG08949.1:0.0541111822,138_Oscillatoriales_cyanobacterium_LEGE_11467|MBE9039331.1:0.0598459937)Node330/99/100:0.0296057498,((278_Cyanobacteria_bacterium_SID2|MBP0001976.1:0.0569958794,296_Geitlerinema_sp._FC_II|PPT10897.1:0.0279200419)Node332/67/96:0.0067862911,603_Oscillatoriales_cyanobacterium|TAF52390.1:0.1408288948)Node331/98.7/100:0.0279675159)Node329/94.2/95:0.0166444974,(116_Microcoleaceae|WP_006621388.1:0.0256090660,((209_Oscillatoriales_cyanobacterium_RM2_1_1|NJO47732.1:0.0371392050,285_Lyngbya_sp._PCC_8106|WP_009783700.1:0.0348106144)Node335/95.4/99:0.0195140342,((356_Planktothrix_tepida|WP_072718157.1:0.0080674001,504_Planktothrix_sp._FACHB-1365|WP_190517228.1:0.0198385015)Node337/77.6/100:0.0053422649,465_Planktothrix_sp._PCC_11201|WP_079676982.1:0.0146933044)Node336/100/100:0.0421608612)Node334/10.4/70:0.0071813471)Node333/94.3/100:0.0120649357)Node328/74.5/78:0.0067922476,(((47_Okeania_sp._SIO2C9|NEQ73493.1:0.0046836041,88_Okeania_sp._SIO3B5|NEO52319.1:0.0268966199)Node340/80.6/98:0.0094681635,48_Okeania_sp._SIO2G5|NEP70496.1:0.0123925674)Node339/84.5/98:0.0057611359,((107_Okeania_sp._SIO3H1|NEN87735.1:0.0144300546,((168_Hydrocoleum_sp._CS-953|WP_168186640.1:0.0261562570,201_Okeania_sp._SIO3I5|NEQ36072.1:0.0188483847)Node344/10.8/97:0.0127094319,197_Trichodesmium_erythraeum|WP_011613954.1:0.0244622091)Node343/99/100:0.0317211005)Node342/80.1/98:0.0061319298,124_Okeania_hirsuta|WP_124144880.1:0.0057563018)Node341/96.8/99:0.0114937047)Node338/99.5/100:0.0226118406)Node327/85.2/92:0.0055070774,((76_Planktothricoides_sp._SpSt-374|HGF99425.1:0.0372710603,(238_unclassified_Planktothricoides|WP_054470190.1:0.0456571830,((286_Roseofilum_sp._SID3|MBP0015002.1:0.0438152164,426_Hormoscilla_sp._GUM202|MBO1349817.1:0.0730384896)Node349/49.8/99:0.0245965219,355_Oscillatoria_sp._SIO1A7|NER33660.1:0.0632790690)Node348/86.1/99:0.0176785434)Node347/88.6/73:0.0149317958)Node346/91.2/73:0.0127309492,(((204_Oxynema_sp._AP17|WP_168569344.1:0.0237552549,220_Phormidium_pseudopriestleyi|WP_207086248.1:0.0565057544)Node352/90.6/98:0.0136592468,406_Oscillatoriaceae_cyanobacterium_M7585_C2015_266|HIK28068.1:0.0658862045)Node351/86.4/64:0.0155724367,609_Geitlerinema_sp._PCC_9228|WP_071515963.1:0.0951155843)Node350/83.5/62:0.0074796507)Node345/95.9/66:0.0182871093)Node326/94.8/61:0.0139943084,(((39_Coleofasciculaceae_cyanobacterium_SM2_1_6|NJL88991.1:0.0696236371,645_Jacksonvillea_sp._ISTCYN1|WP_162545912.1:0.0479402172)Node355/28.5/61:0.0109531615,(((((144_Microcoleus_sp._SU_5_3|NJK70196.1:0.0179294239,((202_Oscillatoria_nigro-viridis|WP_015175844.1:0.0091945694,((515_Microcoleus_sp._FACHB-61|WP_190744078.1:0.0258463924,(536_Microcoleus_sp._LEGE_07076|WP_193974404.1:0.0135385375,641_Oscillatoriales_cyanobacterium|TAG92502.1:0.0264402938)Node365/94/56:0.0147414749)Node364/99.6/92:0.0213378801,(552_Microcoleus_asticus|WP_172192080.1:0.0130104976,610_unclassified_Tychonema|WP_194010323.1:0.0124272193)Node366/75.7/81:0.0017195445)Node363/90.8/35:0.0078459253)Node362/86/14:0.0058195329,(360_Microcoleus_sp._CSU_2_2|NJS10270.1:0.0084832698,(590_Oscillatoriales_cyanobacterium|TAD77842.1:0.0106136465,626_Oscillatoriales_cyanobacterium|TAE84825.1:0.0135516158)Node368/99.2/52:0.0172296437)Node367/66.2/14:0.0050165798)Node361/90.2/96:0.0093425679)Node360/99.3/100:0.0238960623,(382_Oscillatoriales_cyanobacterium_USR001|OCR00731.1:0.0311885441,437_Kamptonema|WP_007355960.1:0.0362450695)Node369/78.9/57:0.0065487101)Node359/96.9/100:0.0198767019,316_Hormoscilla_sp._GM102CHS1|MBC6475282.1:0.0817407440)Node358/81.8/44:0.0147295121,((279_Okeania_sp._SIO2F4|NES01417.1:0.0388115189,(((((((581_Nodosilinea_sp._P-1105|WP_169611686.1:0.0175044782,((((((643_Nodosilinea_sp._LEGE_07298|WP_194025130.1:0.0066708047,656_Leptolyngbya_sp._KIOST-1|WP_035987106.1:0.0319487867)Node384/92.7/100:0.0102887306,648_Phormidium_tenue|WP_073610156.1:0.0075713230)Node383/100/100:0.0355817158,671_Leptolyngbya_sp._DLM2.Bin27|TVQ06073.1:0.0161628368)Node382/3.5/87:0.0031373290,653_Tildeniella_torsiva_UHER_1998/13D|MBW4482321.1:0.0130184464)Node381/99.6/100:0.0228077310,655_Nodosilinea_nodulosa|WP_026072726.1:0.0019488186)Node380/97.4/100:0.0181682714,659_Nodosilinea_sp._LEGE_07088|WP_193965762.1:0.0117308644)Node379/98.7/100:0.0204899277)Node378/33.7/97:0.0055183220,584_Phormidium_sp._FACHB-1136|WP_190492437.1:0.0166149034)Node377/40.1/98:0.0076877949,586_Cyanobacteria_bacterium_REEB459|MBU6228875.1:0.0680558267)Node376/94.7/100:0.0174296249,619_Leptolyngbya_sp._SIO1E4|MBE7383159.1:0.0375793621)Node375/97.6/100:0.0210288310,598_Halomicronema_hongdechloris|WP_080806841.1:0.0499491746)Node374/89.6/97:0.0112613727,2002_Leptolyngbya_ectocarpi|WP_193994414.1:0.0762646238)Node373/0.2/88:0.0102668951,646_Romeria_gracilis|WP_193908620.1:0.1098266636)Node372/98.3/100:0.0299065545)Node371/77.9/99:0.0177170322,594_Kamptonema_sp._SIO1D9|NET86864.1:0.0555094364)Node370/77/43:0.0065857728)Node357/87/86:0.0085152035,455_Cyanobacteria_bacterium_REEB444|MBU6186337.1:0.0665706531)Node356/96.8/99:0.0163158918)Node354/98.2/100:0.0229255727,(495_Oscillatoria_sp._PCC_10802|WP_017715685.1:0.0535801284,(542_Synechococcus|WP_011244354.1:0.0497507643,(((((674_Synechococcus_sp._TMED19|OUT72519.1:0.0281433596,717_Synechococcus_sp._Minos11|WP_011936572.1:0.0226628465)Node391/88.7/100:0.0171467541,908_Synechococcus_sp._TMED155|RPF76114.1:0.0200145019)Node390/98.5/100:0.0422533644,((((((710_Synechococcus_sp._MW101C3|WP_094514341.1:0.0167602561,776_Cyanobium_sp.|PZV01418.1:0.0242134874)Node397/49.8/87:0.0041021828,(1011_Synechococcus_sp._WH_5701|WP_006173316.1:0.0273440105,872_Synechococcus_sp._1G10|WP_094555130.1:0.0048104575)Node398/94.6/99:0.0090229060)Node396/95.9/99:0.0119182246,(848_Synechococcus_sp._CCY_0621|WP_216908150.1:0.0079529791,894_Microcystis_elabens|WP_190542849.1:0.0192739307)Node399/98.7/100:0.0164606476)Node395/99.1/100:0.0179744462,(((((((((788_Synechococcus_sp._LTW-R|WP_185186275.1:0.0142931997,(((((801_Synechococcus_sp._RS9916|WP_007099846.1:0.0456098331,(((1059_Synechococcus_sp._A15-127|WP_186484789.1:0.0145110186,1066_Synechococcus_sp._BL107|WP_009788897.1:0.0180567636)Node416/88.1/100:0.0083094957,((1133_Synechococcus_sp._BS301-5m-G53|MBL6741752.1:0.0085934517,1233_Synechococcus_sp._SAT82|MAX88801.1:0.0173593636)Node418/95.3/99:0.0108967704,1556_Synechococcus_sp._RS344|MBN89416.1:0.0104716915)Node417/99.5/100:0.0168981303)Node415/86/99:0.0064858747,1254_Synechococcus_sp._MED850|MAV10389.1:0.0304603090)Node414/99.8/100:0.0291228457)Node413/99.7/100:0.0314499451,913_Synechococcus_sp._PROS-9-1|WP_186517964.1:0.0067136799)Node412/94.3/88:0.0197819177,1215_unclassified_Synechococcus|WP_006854785.1:0.0056989807)Node411/51.1/16:0.0061552372,((982_Synechococcus_sp._NOUM97013|WP_186480570.1:0.0203842449,1166_Synechococcus_sp._GEYO|WP_115124909.1:0.0229258683)Node420/100/100:0.0250043743,1073_Synechococcus_sp._TMED90|OUX74262.1:0.0000028673)Node419/96.1/100:0.0099325589)Node410/98.1/100:0.0205099768,1037_cyanobiont_of_Ornithocercus_magnificus|GCE64540.1:0.0761736763)Node409/99.8/100:0.0348437175)Node408/88.5/99:0.0088791665,1078_Synechococcus_sp._Baikal-G1|PHX88157.1:0.0280955925)Node407/65.9/99:0.0053536553,795_Vulcanococcus_limneticus|WP_094590906.1:0.0183247573)Node406/96/100:0.0104966679,2006_Synechococcaceae_bacterium_WB9_2_170|NDC13914.1:0.0107483006)Node405/97.9/100:0.0122399772,((985_Synechococcus_sp._CBW1108|WP_197147958.1:0.0094614486,1232_Cyanobium_sp.|GDX75497.1:0.0161902869)Node422/95.5/88:0.0100228539,883_Cyanobium_sp._FACHB-13342|WP_190388770.1:0.0042105652)Node421/87.4/88:0.0056994546)Node404/99.1/99:0.0156395037,924_Cyanobacteria_bacterium_M_surface_10_m2_119|MBM5826221.1:0.0130732881)Node403/86.6/89:0.0058508659,((833_Cyanobium_sp._M30B3|QVL52558.1:0.0113371451,942_Cyanobium_sp._PLM2.Bin73|TVS04249.1:0.0295542409)Node424/47.9/92:0.0112182073,868_unclassified_Cyanobium|WP_186697318.1:0.0100940111)Node423/93.4/100:0.0111865071)Node402/95.2/93:0.0098099561,((((835_Cyanobacteria_bacterium_K_Offshore_surface_m2_239|MBM5817358.1:0.0257947308,1255_Synechococcus_sp._CBW1004|WP_197211053.1:0.0257785067)Node428/88.3/73:0.0085872592,905_Cyanobacteria_bacterium_REEB417|MBU6251453.1:0.0167477859)Node427/96/88:0.0129250269,988_Cyanobacteria_bacterium_K_DeepCast_35m_m2_155|MBM5802902.1:0.0119996176)Node426/79.3/55:0.0120700006,950_Cyanobacteria_bacterium_REEB417|MBU6250875.1:0.0205426031)Node425/34.2/28:0.0055281736)Node401/79/38:0.0030559960,1010_Synechococcus_sp._CBW1002|WP_197171707.1:0.0217703165)Node400/95.3/96:0.0106317983)Node394/91.4/95:0.0123088977,998_Synechococcus_sp._RSCCF101|WP_150883414.1:0.0619053307)Node393/98.5/99:0.0316835428,(731_Synechococcus_sp._SupBloom_Metag_053|MBJ7363417.1:0.0201933909,1264_Synechococcaceae_bacterium_WB4_2_0811|NBV58975.1:0.0154117904)Node429/99/100:0.0274302588)Node392/44.7/31:0.0273387961)Node389/53.1/69:0.0270148006,((((701_Synechococcus_sp._SB0676_bin_10|MYG37742.1:0.0167928595,869_Candidatus_Synechococcus_spongiarum_142|KKZ15258.1:0.0114700771)Node433/93/100:0.0086672528,808_Synechococcus_sp._SB0666_bin_14|MXZ82613.1:0.0104297778)Node432/96.4/100:0.0212744928,772_Candidatus_Synechococcus_spongiarum_SP3|KKZ12732.1:0.0176894077)Node431/100/100:0.1114899510,1001_Aphanocapsa_feldmannii_288cV|TGG83851.1:0.0811394066)Node430/94.9/100:0.0411294527)Node388/91.3/89:0.0367536439,((((1765_Prochlorococcus_marinus|WP_011133152.1:0.0140638433,(1808_Prochlorococcus_sp._HOT208_60m_813O04|WP_162512863.1:0.0070997019,((1887_Prochlorococcus_marinus|WP_011821002.1:0.0351041924,((1902_Prochlorococcus_marinus|WP_002805306.1:0.0048005792,1910_Prochlorococcus_marinus|WP_012008418.1:0.0324625297)Node442/96.6/100:0.0136823799,1911_Prochlorococcus_marinus|WP_032522013.1:0.0138326930)Node441/95.6/100:0.0131512723)Node440/91.3/100:0.0324403432,1900_Prochlorococcus_marinus|WP_032517852.1:0.0129731002)Node439/99.9/100:0.0453362907)Node438/95.3/100:0.0136857249)Node437/77.8/99:0.0147560369,1863_Prochlorococcus_marinus_CUG1439|MBO6961469.1:0.0369775456)Node436/100/100:0.1118745761,(((1919_Prochlorococcus_marinus|CAB64198.2:0.0117860620,1927_Prochlorococcus_marinus|WP_012196191.1:0.0353699213)Node445/83/99:0.0095196503,1922_unclassified_Prochlorococcus|WP_036919278.1:0.0125366327)Node444/100/100:0.1167522185,2016_Prochlorococcus_sp._MED630|MAJ24827.1:0.1075237745)Node443/88.5/89:0.0463212901)Node435/99.3/90:0.0721076238,(1874_Prochlorococcus_sp._MIT_1306|WP_063396894.1:0.0123899121,2025_Prochlorococcus_sp._MIT_0702|KGG29471.1:0.0262043851)Node446/100/100:0.1982049575)Node434/100/100:0.1805647551)Node387/99.9/100:0.1073575045)Node386/99.9/100:0.0765846460)Node385/99/100:0.0359809442)Node353/80.9/89:0.0076762693)Node325/89.9/56:0.0107518306,(313_unclassified_Desertifilum|WP_069968873.1:0.0621224833,503_Microcoleus_vaginatus_WJT46-NPBG5|MBW4682897.1:0.0514195776)Node447/99.1/100:0.0280920421)Node324/73/80:0.0064939348,(55_Geitlerinema_sp._PCC_7407|WP_015173234.1:0.0524452989,467_unclassified_Limnothrix|WP_190353391.1:0.0778927769)Node448/93.7/99:0.0196084484)Node323/94.6/86:0.0141747731)Node171/85.3/91:0.0138830957)Node11/86.5/95:0.0136480735,637_Synechococcus_sp._ARS1019|MAH59215.1:0.1665850886)Node10/70.5/89:0.0200773376,(613_Gloeomargaritaceae_cyanobacterium_C42_A2020_066|MBF2098177.1:0.0395808949,634_Gloeomargarita_lithophora|WP_071453767.1:0.1044301071)Node449/98.5/100:0.0461795348)Node9/99.6/100:0.0681147947,(630_Pseudanabaena_sp._PCC_7367|WP_015163610.1:0.1031210003,((((692_Synechococcus_sp._PCC_7502|WP_015168920.1:0.0656766864,(((((700_Pseudanabaena_sp._FACHB-1277|WP_190349871.1:0.0102322027,726_Oscillatoriales_cyanobacterium_CG2_30_44_21|OIP75751.1:0.0244647746)Node459/97.3/98:0.0140152981,971_Pseudanabaena_biceps|WP_175356168.1:0.0051849874)Node458/87.9/98:0.0090398387,1091_Pseudanabaena_sp.|PZV12519.1:0.0338583326)Node457/93.6/100:0.0083990880,706_Pseudanabaena_sp._FACHB-723|WP_190403088.1:0.0012543162)Node456/92.4/100:0.0139211554,(723_Pseudanabaena_frigida|PZO35874.1:0.0437466176,((753_Pseudanabaena_sp._ABRG5-3|WP_126385345.1:0.0084099544,773_Pseudanabaena_sp.|HBC42839.1:0.0242091683)Node462/97.7/100:0.0149914003,785_Pseudanabaena_sp._SR411|WP_094530550.1:0.0144253893)Node461/94.1/100:0.0129552025)Node460/0/19:0.0060027095)Node455/99.9/99:0.0366692788)Node454/92.3/99:0.0224047803,740_Pseudanabaena_sp._PCC_6802|WP_019501221.1:0.1687332654)Node453/94.5/98:0.0282269925,837_Oscillatoriales_cyanobacterium_SM2_2_1|NJK33923.1:0.0539408772)Node452/97.2/98:0.0391820898,761_Cyanobacteria_bacterium_M5B4|PLS69126.1:0.1095535388)Node451/81.6/99:0.0242022177)Node450/100/100:0.0659860040)Node8/99.8/100:0.0677802201,(((624_unclassified_Synechococcus|WP_099812800.1:0.0181906666,633_Synechococcus_sp.|HEN01589.1:0.0172220027)Node465/99.3/100:0.0419642898,661_Synechococcaceae_cyanobacterium_SM2_3_2|NJL99384.1:0.0988696468)Node464/44/100:0.0318069796,635_Synechococcus_sp._PCC_7336|WP_017325574.1:0.1404063424)Node463/68.8/100:0.0180605901)Node7/100/100:0.2161483240)Node2/100/100:0.1334041305);
