# Supplementary material for: Molecular diversity and evolution of far-red light-acclimated photosystem I
Source: Front Plant Sci. 2023 Nov 20;14:1289199. doi: 10.3389/fpls.2023.1289199 (PMC10694217; doi:10.3389/fpls.2023.1289199)
Supplement: Supplementary file 1 [file DataSheet_1.zip › Supplementary Data 1/PsaA_sequences_with_FRL_ancestor.fasta]

>PsaA_FRL_ancestor
MLIPCLSKERRVRMTISPPESEQKPAGTAPTKAKVVVDNNPVPTSFEKWAKPGHFDRTLA
RGPKTTTWIWNLHADAHDFDSHTSSDLEDISRKIFSAHFGHLAVVFVWLSGMYFHGARFS
NYTAWLADPTNKVTMADGTETIIKPSAQVVWPFRSIVGQDILNADVTAAKGGGFHGIQIT
SGLFQLWRASGITNEFQLYCTAIGGLVMAALMLFAGWFHYHVRAPKLEWFQNVESMMNHH
LAGLLGLGSLGWAGHQIHVSLPINKLLDAGVAGKPLTVGGRVIETPEDIPLPHEFIDASS
SKMAELYPSFDWGFAQGLRPFFTLNWGVYSDFLTFKGGLNPVTGGLWLSDTAHHHLAIAV
LFIIAGHMYRTNGPWNPWGIGHSMKEILEAHKGPFMLPFLSFITGEGHKGLYEILTTSWH
AQLAINLAMLGSLSIIVAHHMYAMPPYPYLATDYATTLSLFTHHVWIGGFLIVGAAAHAA
IFMVRDYDPAENVNNLLDRVLRHRDAIISHLVWVCQFLGFHSFGIYCHNDTMRAFGRPQD
MFSDTGIQLQPIFAQWIQNIHTMAPGNSALEAAQPLGNVFGGLNNIALGGLGTTAPGLSE
PVSYAFGGGGVVALPATVALQANQVAGEVGGKVAMMPITLGTADFLIHHIHAFTIHVTVL
ILLKGVLYARSSRLIPDKAELGFRFPCDGPGRGGTCQVSAWDHVFLGLFWMYNSLSIVIF
HFFWKMQSDVWGTVDADGTAVEHIVPSTDVLLGGVNHITAGNFAQSSITINGWLRDFLWA
QASQVITSYNSALSAYGLMFLAGHFVFAFSLMFLFSGRGYWQELIESIVWAHNKLKIAPA
IQPRALSITQGRAVGVAHYLLGGIVTTWAFFLARMAAIGGF
>571_Pleurocapsa_minor_HA4230-MV1|MBW4537239.1
-------------MTISPSESEQK--------AKVVVDTNPVPTSLEKWANPGHFDRTLS
RGPKTTTWIWNLHANAHDFDTHT-SDLEDISRKIFSAHFGHLAVVFVWLSGMYFHGAKFS
NYTAWLANPTN-----------IKPSAQVVWP---IFGQDILNGDM----GGGFHGIQIT
SGLFQLWRAAGFTNEFQLYCTAIGGLVMAALMIFAGWFHYHVRAPKLEWFQNVESMMNHH
LAGLLGLGSLGWAGHQIHVALPINKLLDAGIA-------------PEDIPLPHEFIDAS-
-KMAELYPSF----AEGLRPFFTLNWGVYSDFLTFKGGLNPVTGGLWLSDTAHHHLALAV
VLIIAGHMYRTN-----WGIGHSMKEILEAHKGPF--------TGQGHKGLYEILTTSWH
AQLAINLAMLGSLSIIVAHHMYAMPPYPYLATDYATSLSLFTHHVWIGGFLIVGAAAHAA
IFMVRDYDPAENVNNLLDRVLRHRDTIISHLVWVCQFLGFHSFAIYCHNDTMRAFGRPQD
MFSDTGIQLQPVFAQWIQHIHTMAVGNSALEAAQPLGNVFGGLNNIVLGGLGTTAPGLSE
PVSYAF-GGGVLA---------------VGGKVAMMPITLGTADFLIHHIHAFTIHVTVL
VLLKGVLYARSSRLIPDKANLGFRFPCDGPGRGGTCQVSAWDHVFLGLFWMYNSLSIVIF
HFFWKMQSDVWGLVDADGT---------------INHITAGNFATSSITNNGWLRDFLWA
QASQVITSYNSSLSAYGIMFLAGHFVFAFSLMFLFSGRGYWQELIESIVWAHNKLKITPA
IQPRALSITQGRAVGVAHYLLGGIVTTWAFFLARMTALG--
>575_Pleurocapsa_sp._CRU_1_2|NJO96822.1
-------------MTISPSESEQK--------AKVVVDTNPVPTSFEKWAKPGHFDRTLA
RGPKTTTWIWNLHADAHDFDTHT-GDLEDISRKIFSAHFGHLAIVFVWLSGMYFHGAKFS
NYTAWLASPTN-----------IKPSAQVVWP---IFGQDILNGDM----GGGFHGIQIT
SGLFQLWRAAGFTNEFQLYCTAIGGLVMAALMIFAGWFHYHVRAPKLEWFQNAESMMNHH
LAGLLGLGSLGWAGHQIHVALPINKLLDAGVA-------------PADIPLPHEFIDAS-
-KMAELYPSF----AEGLRPFFTLNWGVYSDFLTFKGGLNPVTGGLWLSDTAHHHLALAV
VLIIAGHMYRTN-----WGIGHSMKEILEAHKGPF--------TGQGHKGLYEILTTSWH
AQLAINLAMLGSLSIIVAHHMYAMPPYPYLATDYATTLSLFTHHVWIGGFLIVGAAAHAA
IFMVRDYNPAENVNNLLDRVLRHRDAITSHLVWVCQFLGFHSFAIYCHNDTMRAFGRPQD
MFSDTGIQLQPVFAQWIQHIHTMAVGNSALEAAQPLGNVFGGLNNIALGGLGTTAPGLSE
PVSYAF-GGGVLA---------------VGGKVAMMPITLGTADFLIHHIHAFTIHVTVL
VLLKGVLYARSSRLIPDKGDLGFRFPCDGPGRGGTCQVSAWDHIFLGLFWMYNSLSIVIF
HFFWKMQSDVWGTVGADGT---------------ISHITAGNFATSSITNNGWLRDFLWA
QASQVITSYNSALSGYGLMFLAGHFVFAFSLMFLFSGRGYWQELIESIVWAHNKLKITPA
IQPRALSITQGRAVGVAHYLLGGIVTTWAFFLARMSAIG--
>639_Leptolyngbyaceae_cyanobacterium_JSC-12|EKQ66833.1
-------------MSISPPERGQR-------A-RVTVDRDPVPTSFEPWAKPGHFDRTLA
RGPKTTTWIWNLHANAHDFDSHTS-DLEDVSRKIFSAHFGHLAIVFIWLSGMYFHGAKFS
NFEAWMSNPTD-----------IRPSAQVVWP---IFGQDILNADV----GGGFHGIQIT
SGLFQMWRAAGFTNSFQLYCTAIGGLVMAALMLFAGWFHYHKSAPKLEWFRNWESMMNHH
LAGLLGCGALGWAGHQIHVALPTNELLDRGVA-------------LKEIPLPHEFILNK-
QLMADIYPSF----AKGVVPFFTLNWGAYSDFLTFKGGLNPVTGGLWLTDTAHHHVAIAV
LFIIAGHFYRTN-----WGIGHTFRELLDDARTPKMFPLFGFIGPVGHQGLDKIFETSWH
ANLAIHLVQFGTASLLVAHHMYAMPPYPYLATDYATVTSLFTHHVWIAGFCIVGGAAHAA
IFMVRDYNPADHVNNVLDRVLRHRDAIISHLAWVCQFLGFHSFAMYCHNDTMRAFGRPQD
MFSDTGIQLQPVFAQWIQHIHTAAVGA--AQTAQPLGNVFGGLRNIELSGLGQTAPHIMG
PVSHAWG-GGVVA---------------VAGKVAMMPIPLGTADFMIHHIHAFTIHVTVL
VLLKGVLFARSSRLIPDKANLGFRFPCDGPGRGGTCQVSAWDHVFLGLFWMYNSLSMVIF
HFFWKMQSDVWGTVAPDGT---------------INHITGGNFAVSSITNNGWLRDFLWA
QSTQVITSYNSALSAYGLLFLGGHFVFGFSLMFLFSGRGYWQELIESIVWAHNKLRITPT
IQPRALSIIHGRAVGVAHYLLGGIVTTWAFFLARTVALS--
>649_Calothrix_sp._NIES-3974|WP_096620622.1
-------------MTL-TPEKSPK--------VRVVVDQDPVPTSLEKWSQPGHFDRTLQ
RGAKTTTWIWNLHANAHDFDTHT-SDLEDVSRKIFAAHFGHLAVVFLWLSGMYFHGAKFS
NFEAWMANPTQ-----------IKPSAQVVWP---IFGQEILNADM----GGGFHGIQIT
SGLFQMWRAAGITNTFQLYCTALGGLVMAGLMLFAGWFHYHKRAPKLEWFQNVESMLNHH
LAGLLGLGALGWTGHLIHVSLPTNRMLDAGVA-------------LKDIPLPHEFILNS-
SLMSKLYPHVDWGFVKGVIPFFTFQWGHFSDFLTFKGGLNPVTGGLWLTDVAHHHLAIAV
LFIFAGHMYRTN-----WGIGHNIKEILEAHKGPF--------TGHGHRGLYEVLTTSWH
AQLAINLAMLGSLSIIIAHHMYAMPPYPYLATDYATVLSLFTHHVWIGGFLIVGGAAHAA
IYFVRDYDPAENLNNVLDRVLRHRDAIISHLAWVCQFLGFHSFAMYCHNDTMRAFGRPQD
MFSDTGIQLQPVFAQWVQHIHTSAVGL-AGQAAQPLGNVFGGLHNLQLAGVGHTAPGLTE
PVSYAFG-GGVLA---------------VGGKVAMMPITLGTADFLIHHIHAFTIHVTVL
VLLKGVLFARSSRLIPDKANLGFRFPCDGPGRGGTCQVSAWDHVFLGLFWMYNSLSMVIF
HFFWKMQSDVWGTVGADGV---------------VNHITGGNFATASITNNGWLRDFLWA
QSSQVITSYNSALSGYGLMFLGGHFIFGFSLMFLFSGRGYWQELIESIVWAHNKLKVAPA
IQPRALSIIHGRAVGVAHYLLGGIVTTWAFFLARMTALG--
>658_Hyella_patelloides|WP_144873820.1
-------------MTISPSESEQK--------AKVVVDNNPVPTSFEKWAKPGHFDRALA
RGPKSTTWIWNLHADAHDFDSHT-SDLEDVSRKIFSAHFGHLAVVFVWLSGMYFHGAKFS
NYTAWLTDPVG-----------IKPSAQVVWP---LVGQDILNADV----GGGFHGIQIT
SGLFQLWRASGITNEFQLYCTAIGGLVMAALMLFAGWFHYHVRAPKLEWFQNVESAMNHH
LAGLLGLGSLGWAGHQIHVSLPINKLLDAGVA-------------PSEIPLPHEFIDAS-
-KMAELYPSF----AQGLRPFFTLNWGAYSDFLTFKGGLNPVTGGLWLSDTAHHHLAIAV
LFIIAGHFYRTN-----WGIGHSFKEVLEAHKGPF--------TGTGHKGMYEVFTTSWH
AQLSWNLAWMGSLSILVAHHMYAMPPYPYLATDYATTLSLFTHHVWIGGFLIVGAAAHAA
IFMVRDYDPAMHVNNNLDRVLRHRDSIIAHLVWVCQFLGFHSFGIYLHNDTLRAFGRPQD
MFSDTGIPLQPIFAQWIQNFHALAPGSTASVLNEP-------------------------
-VSYAFGGGGVLA---------------IGDKVAMMPIQLGTADFLIHHIHAFTIHVTVL
ILLKGVLYSRNSRLIPDKSELGFRFPCDGPGRGGTCQVSAWDHVFLGLFWMYNTISMVIF
HFFWKMQSDVWGTVGADGT---------------VNHITAGNFASSSITINGWLRDFLWA
QASQVITSYNSALSAYGLMFLAGHFVFGFSLMFLFSGRGYWQELIESIVWAHNKLKIAIS
VQPRALSITHGRAVGAAQYLLGGIVTTWAFFLARMAAIG--
>662_Cyanobacteria_bacterium_RU_5_0|NJO43331.1 660_Cyanobacteria_bacterium_CRU_2_1|NJR59117.1
-------------MTITPPEQR-R-------I-RVVVDENPVPTSLERWAQPGHFDRTLA
KGPKTTTWIWNLHANAHDFDSHTS-DLQDISRKIFSAHFGHLAVVFIWLSGMYFHGARFS
NFSAWMSDPIH-----------IKPSAQVVWD---IFGQDILNADV----GGGFHGIQIT
SGLFQLWRASGFTNEFQLYCTAIGGLVMAALMLFAGWFHYHVRAPKLEWFQNLESMMNHH
LAGLLGCGALGWAGHQIHVALPTNKLLDAGVS-------------LEKVPLPHEFILNP-
SLMHDLYPSVDWGFPSGIIPFFTLNWAAYSDFLTFKGGLNPVTGGLWLSDTAHHHLAIAV
LFIIAGHFYRTN-----WGIGHSFKELMDDAKAPKMLPFLNFIGPRGHMGLNEVFETSWH
ANLSIHLVQMGTASLLVAHHMYAMPPYPYLATDYATVTSLFTHHVWIAGFLIVGGAAHAA
IFMVRDYNPAMHVNNVLDRVIRHRDAIISHLAWVCQFLGFHSFAMYCHNDTMRAFGRPQD
MFSDTGIQLQPIFAQWIQHIHTAAVGT--MQAAQPLGDAFGGLRNIELSGLGITAPAIGS
PVSYAWG-GDVVA---------------VGGKVAMMPITLGTADFMIHHIHAFTIHVTVL
VLLKGVLFARSSRLVPDKANLGFRFPCDGPGRGGTCQVSAWDHVFLGLFWMYNSLSMVIF
HFFWKMQSDVWGTVSSDGS---------------ITHITGGNFAVSSITNNGWLRDFLWA
QAVQAITSYGSALSAYGLLFLAGHFVFGFSLMFLFSGRGYWQELIESIVWAHNKLKITPK
IQPRALSIIHGRAVGVAHYLLGGIVTTWAFFLARMTAIG--
>663_Calothrix_sp._CSU_2_0|NJR18293.1
-------------MTL-TPEREQK--------VKVVVDNDPVPTSFQKWSQPGHFDRILA
KGPKTTTWIWNLHANAHDFDTHT-NDLEDVSRKIFAAHFGHLAVVFIWLSGMYFHGAKFS
NFESWMTNPTG-----------IKPSAQVVWN---IFGQEILNGDM----GDGFHGIQIT
SGLFQMWRAAGITNTFQLYCTAIGGLVMAALMLFAGWFHYHKRAPKLEWFQNVESMLNHH
LAGLLGLGSLGWTGHLIHVSLPTNKMLDAGVA-------------LKDIPLPHEFILNS-
SLMTKLYPGVDWGFFKGVMPFFFLQWGHFTDFLTFKGGLNPVTGGLWLTDIAHHHLAIAV
LFIFAGHLYRTN-----WAIGRNIKEILEAHQGPF--------TGFGHRGLYEVLTTSWH
AQLAINLAMLGSLSIVIAHHMYAMPPYPYLATDYATVVSLFTHHVWIGGFLIVGGAAHGA
IYMVRDYDPEQNVNNVLDRVLRHRDAIISHLAWVCQFLGFHSFAMYCHNDTMRAFGRPQD
MFSDTGIQLQPVFAQWVQHIHTSAVGL-AGQAAQPLGNVFGGFRNLDLAGLGHTAPGLTE
PVSYAFG-GGVLA---------------VGGKVAMMPITLGTADFLIHHIHAFTIHVTVL
VLLKGVLFARSSRLVPDKANLGFRFPCDGPGRGGTCQVSGWDHVFLGLFWMYNSLSMVIF
HFFWKMQSDVWGTVGADGV---------------VTHITGGNFAQSSITNNGWLRDFLWA
QSSQVITSYNSALSGYGLMFLGGHFVFGFSLMFLFSGRGYWQELIESIVWAHNKLKITPA
IQPRALSIVHGRAVGVAHYLLGGIVTTWAFFLARMTALG--
>665_Scytonematopsis_contorta_HA4267-MV1|MBW4506406.1
-------------MTI-TPEREPK--------ARVRVDNDPVPTSFQRWSQPGHFDRTLV
KGPKTTTWIWNLHALAHDFDTHT-SDLEDVSRKIFSAHFGHLAVIFLWLSGMYFHGAKFS
NFESWMNNPTG-----------IKPSAQVVWP---IFGQEILNGDM----GDGFFGIQIT
SGLFQMWRGEGFTHNFQLYCTAVGALVMAALMLFAGWFHYHKRAPKLEWFQNVESMLNHH
LAGLLGLGSLGWAGHLIHVALPTNKVLDAGVS-------------IKNVPLPHEFILNT-
SLMDKLYPHADWGFVTGVVPFFTFNWGKFSDFLTFKGGLNPVTGGLWMTDIAHHHVAIAV
LFIVAGHMYRTN-----WGIGHNIKEMLEAHKGPF--------TGFGHKGLYEVLTTSWH
AQLAINLAMLGSLSIIIAHHMYSMPPYPYLATDYATVVSLFTHHVWIGGFLIVGAAAHAA
IFMVRDYDLEVNYNNNLERVLRHRDAIISHLAWVCQFLGFHSFAMYCHNDTMRAFGRPQD
MFSDTGIQLQPIFAQWIQHIHTMVVGNPALNPASPLGNVFGGLRNLHTSGIGVTAPGMHE
PVSYAFG-GGVLA---------------VGGKIAMMPITLGTADFLIHHIHAFTIHVTVL
VLLKGVLFARSSRLIPDKANLGFRFPCDGPGRGGTCQVSAWDHVFLGLFWMYNSLSMVIF
HFFWKMQSDVWGTVGSDGV---------------INHITAGNFATSSITNNGWLRDFLWA
QSSQVISSYGSALSGYGVMFLAGHFVFGFSLMFLFSGRGYWQELIESIVWAHNKLKIAPA
IQPRALSIIQGRAVGVAHYLLGGIVTTWAFFLARMTALG--
>669_Leptolyngbyaceae_cyanobacterium_SM1_4_3|NJL40973.1 666_Leptolyngbyaceae_cyanobacterium_SL_5_9|NJN56276.1
-------------MTTSPSEQRQ---------AKVVVDNNPVPTSFEPFTQPGHFDRTLA
RGPKTTTWIWNLHANAHDFDSHT-SNLEDISRKIFAAHFGHLAVIFIWLSGMYFHGARFS
NYSSWMSAPTG-----------IKPSAQIVWP---IFGQEILNADV----GGGFHGIQIT
SGLFQLWRAAGITNEFQLYCTAIGALVMAALMLFAGWFHYHVRAPKLEWFQNVQSMLNHH
LAGLLGLGSLGWAGHQIHVALPINKMLDAGVA-------------PADIPLPHEFILNS-
GLMAELYPSF----AQGLTPFFTLNWAVYADFLTFNGGLNPVTGGLWLTDTAHHHLAIAV
LFIIAGHMYRTN-----WGIGHSIKEMLDDARTPNMLPFLSFIGPVGHKGLYEVLTNSWH
AQLAINLAMLGSLSIIVGHHMYAMPPYPYLATDYATVTSLFTHHVWIGGFLIVGAAAHAA
IYMVRDYDPEVNNNNVLDRVLRHRDAIISHLVWVCQFLGFHSFAMYCHNDTMRAFGRPQD
MFSDTGIQLQPVFAQWIQNIHTMAIGNPVLNGAQPLGTVFGGLRNIEALSLGTTAPGLSE
PVSYAFG-GGVLA---------------IGDKIAMMPIQLGTADFLIHHIHAFTIHVTVL
VLLKGVLFARHSRLIPDKANLGFRFPCDGPGRGGTCQVSAWDHVFLGLFWMYNSLSIVIF
HFFWKMQSDVWGTVNSDGT---------------ISHITGGNFALSSITNNGWLRDFLWA
QSVQAIGSYGSALSAYGLLFLGGHFVFGFSLMFLFSGRGYWQELIESIVWAHNKLKIVPT
IQPRALSIIQGRAVGVAHYLLGGIVTTWAFFLARMAAIG--
>678_Plectonema_radiosum|WP_193922314.1 670_Richelia_sp._SM1_7_0|NJM17564.1 676_Rivularia_sp._T60_A2020_040|MBF2016190.1
-------------MTI-TPEREQK--------VKIVVDKDPVPTSFEKWSKPGHFDRSLA
RGPKTTTWIWNLHALAHDFDTHT-SDLEDVSRKIFAAHFGHLAVIFIWLSGMYFHGANFS
NFESWMTNPTG-----------IKPSAQIVWP---IFGQEILNADM----GDGFHGIQIT
SGLFQLWRGAGFTNAFQLYCTAIGALVMAALMLFAGWFHYHKRAPKLEWFQNVESMLNHH
LAGLLGLGSLGWCGHLIHVSLPTNKLLDAGVA-------------LKDIPLPHEFILNP-
SLMGRLYPGVDWGFMSGVVPFFTLNWDRYKEFLTFNGGLNPTTGGLWLTDIAHHHLAIAV
MFIVAGHMYRTN-----WGIGHNIKLMLDDLRNPNMLPFLSFIGPRGHKGLYEVLTTSWH
AQLSVNLAMLGSLSIIIAHHMYAMPPYPYLATDYATVLSLFTHHIWIGGFLIVGAAAHAA
IYMVRDYDPEINYNNVLDRVIRHRDAIISHLAWVCQFLGFHSFAIYCHNDTMRAFGRPQD
MFSDTGIQLQPVFAQWIQHIHTMAIGNLGLQAATPLGNMFGGLHNLQTSGLGVTAPGLHE
PVSYAFG-GGILA---------------VGGKVAMMPIPLGTADFLIHHIHAFTIHVTVL
VLLKGVLFARSSRLIPDKANLGFRFPCDGPGRGGTCQVSAWDHVFLGLFWMYNSLSMVIF
HFFWKMQSDVWGTVDGNGV---------------VTHITGGNFAMSSITNNGWLRDFLWA
QSSQVINSYNTALSAYGLMFLAGHFVFGFSLMFLFSGRGYWQELIESIVWAHNKLKITTA
IQPRALSIVQGRAVGAAHYLLGGIVTTWAFFLARMSALG--
>682_Calothrix_sp._PCC_7507|WP_015126596.1
-------------MTI-TPEREQK--------VRVEVDNAPVPTSFKKWSEPGHFDRTLA
RGPKTTAWIWNLHANAHDFDTHT-SDLQDISRKIFAAHFGHLAVVFVWLSGMYFHGARFS
NFEAWMANPTA-----------IKPSAQVVWP---IFGQEILNADV----GGGFHGIQIT
SGLFQMWRGEGFTNTFQLYCTAIGALVMAALMLFAGWFHYHKRAPKLEWFQNTESMLNHH
LAGLLGLGSLGWTGHLIHVALPTNNLLDAGVA-------------LKDIPLPHEFILNS-
SLMTQLYPGADWGFVKGVVPFFTLQWGHFADFLTFKGGLNPVTGGLWLTDVAHHHLAIAV
LFIFAGHMYRTN-----WGIGHSLKEMLDDARTPKMLPFLSFIGPVGHKGLFEILRTSWH
AQLAINLAMLGSLSIIIAHHMYSMPPYPYQATDYATQVSLFTHHVWIGGFLIVGAAAHAA
IYMVRDYDPEQNLNNVLDRVLRHRDAIISHLAWVCQFLGFHSFAMYCHNDTMRAFGRPQD
MFSDTGIQLQPVFAQWIQHIQTMTIGNPSLQAAAPLGHAFGGLRNVALSGLGTAAPNLHE
PVSYAFG-GGVLA---------------VGGKVAMMPIALGTADFMIHHIHAFTIHVTVL
VLLKGVLFARSSRLIPDKANLGFRFPCDGPGRGGTCQVSAWDHVFLGLFWMYNSLSMVIF
HFFWKMQSDVWGTVGADGV---------------VTHITGGNFAQSSITNNGWLRDFLWA
QSTQVITSYNSALSGYGLMFLAGHFVFGFSLMFLFSGRGYWQELIESIVWAHNKLKIAPA
IQPRALSITHGRAVGVAHYLLGGIVTTWAFFLARMSALS--
>683_Leptolyngbya_sp._IPPAS_B-1204|RNJ67191.1 680_Elainella_sp._C42_A2020_010|MBF2050141.1
-------------MTITPPEQR-R-------A-RVQVDNNPVPTSFEKWVQPGHFDRTLA
RGPKTTTWIWNLHADAHDFDSHTS-DLQDISRKIFAAHFGHLAIIFIWLSGMYFHGSRFS
NFTAWMADPLH-----------IKPSAQVVWN---IFGQDILNADV----GGGFHGIQIT
SGLFQMWRAAGFTNEFQLFCTAMGGLVMAALMLFAGWFHYHVRAPKLEWFQNWESMMNHH
LAGLLGCGALGWAGHQIHVALPTNKMLDAGVP-------------LKDIPLPHEFILNR-
ELMASLYPSF----AQGLTPFFTLNWGAYTDFLTFKGGLNPVTGGLWLSDTAHHHLAIAV
LFIIAGHFYRTN-----WGIGHSFRELLDDARTPKMFPLFNFIGPVGHRGLDKIFETSWH
ANLAIHLVQMGTASLLVAHHMYAMPPYPYLATDYATVTSLFTHHVWIAGFCIVGGAAHAA
IFMVRDYNPADHVNNVLDRVIRHRDAIISHLVWVCQFLGFHSFAMYCHNDTMRAFGRPQD
MFSDTGIQLQPIFAQWIQQIHTAAIGAVNLQAAQPLGNTFGGLRNIDLSGIGTTAPGIMN
PVSHVWG-GDIVA---------------VGGKIAMMPITLGTADFMIHHIHAFTIHVTVL
VLLKGVLFARSSRLIPDKANLGFRFPCDGPGRGGTCQVSAWDHVFLGLFWMYNSLSMVIF
HFFWKMQSDVWGVVNADGT---------------ISHLTNGNFAVSSITNNGWLRDFLWA
QSVQAIGSYGSALSAYGLLFLGGHFVFGFSLMFLFSGRGYWQELIESIVWAHNKLHITPA
IQPRALSIVHGRAVGVAHYLLGGIVTTWAFFLARMATIG--
>685_Rivularia_sp._IAM_M-261|GJD15969.1
-------------MTI-TPEREPK--------ARVVVDNDPVPTSFEKWSQPGHFDRTLA
RGPKTTTWIWNLHALAHDFDTHT-SDLEDVSRKIFAAHFGHLAVVFLWLSGMYFHGARFS
NFESWMQNPNG-----------VKPSAQVVWN---IFGQEILNADM----GDGFHGIRIT
SGLFQMWRGEGFTMNFQLYCTAIGALVMAVLMLFAGWFHYHKRAPKLEWFQNVESMLNHH
LAGLLGLGSLGWTGHLIHVALPTNKVLDAGVP-------------LSKVPLPHEFILNP-
SLMHELYPHTEWGFVKGVVPFFTLNWGRFSDFLTFNGGLNPVTGGLWLTDIAHHHLAIAV
LFIFAGHLYRTN-----WNIGRNIKEVLEAHRGPF--------TGTGHKGLYEVLTTSWH
AQLAINLAMLGSLSIIIAHHMYAMPPYPYLATDYATATSLFTHHIWIGGFLIVGGAAHAA
IYMVRDYDPAINNNNNLDRVLRHRDAIISHLAWVCQFLGFHSFAIYCHNDTMRAFGRPQD
MFSDTGIQLQPIFAQWIQHIHTAAIGNPGLHPALALGSVFGGLRNLHTTGLGATAPGLHE
PVSYVFG-GGIVA---------------VGGKVAMMPMTLGTADFLIHHIHAFTIHVTVL
VLLKGVLFARSSRLIPDKANLGFRFPCDGPGRGGTCQVSAWDHVFLGLFWMYNSLSMVIF
HFFWKMQSDVWGTVGADGV---------------VTHITGGNFAMSSITNNGWLRDFLWA
QSAQVITSYNSALSGYGLMFLAGHFVFGFSLMFLFSGRGYWQELIESIVWAHNKLKITPA
IQPRALSIIQGRAVGVAHYLLGGIVTTWAFFLARMSAIG--
>686_Chlorogloeopsis_fritschii_C42_A2020_084|MBF2007093.1 681_Chlorogloeopsis_fritschii|WP_016873411.1
-------------MTL-TPEREQE--------ARVVVDNDPVATSFQKWSQPGHFDRTLA
KGAKTTTWIWNLHANAHDFDTHT-SDLEDISRKIFAAHFGHLAVVFLWLSGMYFHGARFS
NFEAWMANPTS-----------IKPSAQVVWP---IFGQEILNGDM----GGGFYGIQIT
SGLFQMWRAAGFTNTFQLYCTAIGGLVMAALMLFAGWFHYHKRAPKLEWFQNTQSMLNHH
LAGLLGLGSLGWTGHLIHVSLPTNKLLDAGVA-------------LEDIPLPHEFILNP-
SLMNELYPRVDWGFVKGVVPFFTLQWGYFADFLTFKGGLNPVTGGLWLTDVAHHHLAIAV
MFIVAGHMYRTN-----WGIGHSIKEMLDDARTPNMLPFLSFIGPVGHKGLFEVLTTSWH
AQLSINLAMLGSLSIIIAHHMYAMPPYPYLATDYATVVSLFTHHVWIGGFLIVGAAAHAA
IYMVRDYEPEENYNNVLDRVLRHRDAIISHLVWVCQFLGFHSFAMYCHNDTMRAFGRPQD
MFSDTGIQLQPVFAQWLQHIHTMTVGNPALQVAAPLGHAFGGLRNLELTGLGTAAPNLHE
PVSYAFG-GGVVA---------------VAGKVAMMPITLGTADFLIHHIHAFTIHVTVL
VLLKGVLFARSSRLIPDKANLGFRFPCDGPGRGGTCQVSAWDHVFLGLFWMYNSLSMVIF
HFFWKMQSDVWGTVGADGV---------------VTHITGGNFATSSITNNGWLRDFLWA
QSQQVITSYNSSLSAYGLMFLGGHFVFGFSLMFLFSGRGYWQELIESIVWAHNKLKVAPA
IQPRALSIIHGRAVGVAHYLLGGIVTTWAFFLARMTALG--
>687_Synechococcales_cyanobacterium_M58_A2018_015|MBF2000027.1
-------------MTITPPEQR-Q-------V-RVTVDNNPVPTSFDKWVQPGHFDRTLS
RGPKTTTWIWNLHADAHDFDSHTS-DLQDISRKIFAAHFGHLAVVFIWLSGMYFHGARFS
NFSAWMADPLH-----------IKPSAQVVWN---IFGQDILNADV----GGGFRGIQIT
SGLFQLWRAAGITNEFQLYCTAMGGLVMAALMLFAGWFHYHVRAPKLEWFRNWESMMNHH
LAGLLGCGALGWAGHQIHVALPINAMLDAGVP-------------PNQIPLPHEFILNK-
QLIADIYPSF----AKGLTPFFTLNWGAYTDFLTFKGGLNPVTGGLWLTDTAHHHVAIAV
LFIIAGHFYRTN-----WGIGHTFRELLDDARTPKMFPLFSFIGPVGHRGLDTIFETSWH
ANLAIHLVQMGTASLLVAHHMYAMPPYPYLATDYATVTSLFTHHVWIAGFCIVGGAAHAG
IFMVRDYNPADHVNNVLDRVIRHRDAIISHLAWVCQFLGFHSFAMYCHNDTMRAFGRPQD
MFSDTGIQLQPVFAQWIQHIHTAAIGA-GLPAAQPLGNVFGGLRNIELSGIGTTAPGIMQ
PVSHAWG-GDIIA---------------VGGKVAMMPIPLGTADFLIHHIHAFTIHVTVL
VLLKGVLFARNSRLIPDKANLGFRFPCDGPGRGGTCQVSAWDHVFLGLFWMYNSLSMVIF
HFFWKMQSDVWGTVNADGT---------------ITHITGGNFALSSITNNGWLRDFLWA
QSVQAIGSYGSALSAYGLLFLGGHFVFGFSLMFLFSGRGYWQELIESIVWAHNKLKITPA
IQPRALSIVHGRAVGVAHYLLGGIVTTWAFFLARMAAIG--
>688_Hydrococcus_rivularis|WP_073600218.1 664_Pleurocapsa_sp._PCC_7327|WP_015143522.1
-------------MTITPPKPEQQ--------VRVVVDNNPVPTSFENWAKPGHFDRTLA
RGPKTTTWIWNLHANAHDFDSHT-SDLEDVSRKIFSAHFGHLAVVFVWLSGMYFHGAKFS
NYTAWLADPLH-----------IKPSAQVVWP---IFGQDILNADV----GGGFHGIQIT
SGLFQLWRASGITNEFQLFCTAIGGLVMAALMLFAGWFHYHVRAPKLEWFQNVQAMLNHH
LAGLLGLGSLGWAGHQIHVALPINQMLDRGVP-------------IEKIPLPHEFILNP-
NLMQQLYPHVNWGFPSGVIPFFTLNWGQYADFLTFKGGLNPATGGLWLSDTAHHHLAIAV
LFIIAGHMYRTN-----WGIGHSIKEMLDDARTPNMLPFLSFIGPEGHKGLFETLTTSWH
AQLSINLAMLGSLSIIVAHHMYAMPPYPYLATDYATVLSLFTHHVWIGGFLIVGAAAHAA
IYMVRDYDPAKNVNNVLDRVIRHRDAIISHLAWVCQFLGFHSFAMYCHNDTMRAFGRPQD
MFSDTGIQLQPVFAQWIQHVHTAAVGV--GQAAQPLGNVFGGLRNIELSGLGTTAPGLSE
PVSYAFG-GGVVA---------------VGGKIAMMPITLGTADFLIHHIHAFTIHVTVL
VLLKGVLYARNSRLIPDKSELGFRFPCDGPGRGGTCQVSAWDHVFLGLFWMYNSLSIVIF
HFFWKMQSDVWGTVDADGS---------------ITHITLGNWAQSSITNNGWLRDFLWA
QSTQAITSYGGALSAYGLLFLGGHFIFGFSLMFLFSGRGYWQELIESIVWAHNKLKITPA
IQPRALSIIHGRAVGVAHYLLGGIVTTWAFFLARMAAIG--
>690_Leptolyngbyaceae_cyanobacterium_SL_7_1|NJN86197.1
-------------MSISPPGRRQE--------VRVTVDDNPVPTTLEPLTRPGHFDRTLA
RGPKTTTWIWNLHANAHDFDSHT-SDLQDISRKIFAAHFGHLAIVFIWLSGMYFHGARFS
NFSAWMTDPTH-----------VKPSAQVVWN---LVGQDILNADV----GGGFRGIQIT
SGLFQLWRASGITNEFQLYCTAIGGLVMAALMLFAGWFHYHRRAPKLEWFQNAEAMLNHH
LAGLLGLGSLGWAGHQIHVALPINKLLDSGVA-------------PKDIPLPHEFILNS-
GLMAEVFPSF----AKGLTPFFTLNWGAYSDFLTFKGGLNPVTGGLWLTDSAHHHLAIAV
LFIIAGHMYRTN-----WGIGHSIKEMLDDARTPNMLPFLSFIGPVGHKGLYGVLTKSWH
AQLAVNLAMLGSISIIVAHHMSAMPPYPHLATDYATVVSLFTHHVWIGGFLIVGAGAHAA
IFMVRDYDPAENINNVLDRVLRHRDAIISHLAWVCQFLGFHSFAMYCHNDTMRAFGRPQD
MFSDTGIQLQPVFAQWIQHIHTAAIGA-GLQAAEPLGNVFGGLQNIELGGLGTTAPGLLQ
PVSYAFG-GGIVA---------------VGGKVAMMPIPLGTADFLIHHIHAFTIHVTVL
VLLKGVLFARSSRLIPDKANLGFRFPCDGPGRGGTCQVSAWDHVFLGLFWMYNSLSIVIF
HYFWKMQSDVWGTVNADGT---------------ISHITGGNFAMSSITNNGWLRDFLWA
QATQAIGSYGTALSAYGLLFLGGHFVFGFSLMFLFSGRGYWQELIESIVWAHNKLKITPM
IQPRALSIIQGRAVGAAHYLLGGIVTTWAFFLARMLTLG--
>707_Leptolyngbyaceae_cyanobacterium_CSU_1_3|NJR49110.1
-------------MTSSPPEQRQ---------VRVVADQDPVPTSFEKWAQPGHFDRSLS
RGAKTTTWIWNLHANAHDFDSHT-SDLEDVSRKIFSAHFGHLAVVFIWLSGMYFHGARFS
NYTSWMANPTG-----------IKPSAQVVWD---IFGQDILNGDV----GGGFRGIQIT
SGLFQMWRAAGITNEFQLYCTAIGALVMAGLMLFAGWFHYHKRAPKLEWFQNAEAMLNHH
LAGLLGLGCLGWAGHQIHVALPINKLLDAGVP-------------SAQIPLPHEFILNS-
QLMADVFPSF----AQGLTPFFTLNWGVYADFLTFNGGVNPVTGGLWLTDTAHHHLALAV
IFIIAGHMYRTN-----WGIGHSIKEMLDDARTPNMLPFLSFIGPVGHKGLYQVLTTSWH
AQLAINLAMLGSISIIVAHHMYAMPPYPYLATDYATVVSLFTHHVWIGGFLIVGAAAHAA
IFMVRDYDPTLNNNNVLDRVIRHRDAIISHLVWVCQFLGFHSFAMYCHNDTMRAFGRPQD
MFSDTGIQLQPVFAQWIQHIHTMAIGNPVLAAAQPMGNVFGGVRDIVLTGVGATAPGLHE
PVSYAFG-GGLVA---------------VGGKVAMMPISLGTADFLIHHIHAFTIHVTVL
VLLKGVLFARSSRLVPDKANLGFRFPCDGPGRGGTCQVSGWDHIYLGLFWMYNSLSMVIF
HFFWKMQSDVWGTVSADGT---------------VTHITGSNWATSSITNNGWLRDFLWA
QASQVINSYGSALSAYGLMFLAGHFVFGFSLMFLFSGRGYWQELIESIVWAHNKLRITPS
IQPRALSIIHGRAVGVSQYLLGGIVTTWAFFLARMAAIG--
>724_Pantanalinema_sp._GBBB05|MBL1178441.1
-------------MTTSPPEQRQK-------A-RVVVDKNPVPTSFEKWDQPGHFDRTLA
RGPKTTTWIWNLHANAHDFDSHTS-DLQDNSRKIFSAHFGHLAVVFIWLSGMYFHGAKFS
NFSAWMADPIH-----------IKPSAQVVWP---IVGQDILNADV----GGGFHGIQIT
SGLFQMWRAAGFTNEFQLYCTAIGALVMAGLMLFAGWFHYHVSAPKLEWFRNWESMMNHH
LAGLLGCGALGWAGHQIHVALPTNELLDRGVA-------------IRDIPLPHEFILNP-
KLMADIYPSF----AKGLTPFFTLNWAEYSDFLTFKGGLNPVTGGLWLTDTAHHHLAIAV
LFIIAGHFYRTN-----WGIGHTFRELLDDARTPKMFPLFNFIGPVGHKGLDKIFETSWH
ANLAIHLVQFGTASLLVAHHMYAMPPYPYLATDYATVTSLFTHHMWIAGFCIVGGAAHAG
IFLVRDYNPADHVNNVLDRVLRHRDAIVSHLAWVCQFLGFHSFAMYCHNDTMRAFGRPQD
MFSDTGIQLQPIFAQWIQHIHTAAVGA--TQAAQPLGDVFGGLHHIELGGLGVTAPNILG
PVSYAWG-GGVVA---------------VGGKVAMMPIPLGTADFMIHHIHAFTIHVTCL
VLLKGVLFARSSRLIPDKAELGFRFPCDGPGRGGTCQVSGWDHVFIGLFWMYNSFSMIIF
HFFWKMQSDVWGTVNADGT---------------ISHITAGNFATSSITNNGWLRDFLWA
QSSQVISSYGSALSAYGIIFLGAHFVFGFSLMFLFSGRGYWQELIESIVWAHNKLRIAPA
IQPRALSITHGRAVGAAHYLLGGIVTTWAFFLARMAALG--
>728_Mastigocoleus_testarum|WP_027844096.1
-------------MTI-TPEREQK--------VRIAVDKDPVPTSFERWAKPGHFDRSLA
RGPKSTTWIWNLHALAHDFDTHT-SDLEDVSRKIFSAHFGHLAVVFIWLSGMYYHGAKFS
NFESWMTNPAG-----------IKPSAQVVWP---IFGQEILNANM----GDGFYGIQIT
SGLFQMWRAAGFTNTFQLYCTAIGALVMAALMLFAGWFHYHKRAPKLEWFQNVESMLNHH
LAGLLGLGSLGWCGHLIHVSLPTNKLLDAGVA-------------LKDIPLPHEFILNS-
SLMGRLYPSVDWGFLSGVLPFFTLHWGKYAEFLTFKGGLNPVTGGLWLTDVAHHHLAIAV
MFIFAGHMYRTN-----WSIGHNIKVMLDDLRNPNMLPFLSFIGPTGHKGLYRVLTTSWH
AQLAINLAMLGSLSIIVAHHMYAMPPYPYLATDYATVVSLFTHHVWIGGFLIVGAAAHAA
IYMVRDYDPEVNHNNVLDRVLRHRDAIISHLAWVCQFLGFHSFAMYCHNDTMRAFGRPQD
MFSDTGIQLQPIFAQWVQHIHTMAIGNLGLQPAAPLGNVFGGLQNLQTSGLGVTAPGLHE
PVSHAFG-GGIVA---------------VAGKVAMMPIPLGTADFLIHHIHAFTIHVTVL
VLLKGVLFARSSRLVPDKANLGFRFPCDGPGRGGTCQVSAWDHVFLGLFWMYNSLSIVIF
HFFWKMQSDVWGTVDSNGV---------------VTHITGGNFAMSSITNNGWLRDFLWA
QASQVITSYDTALSGYGLMFLGGHFVFGFSLMFLFSGRGYWQELIESIVWAHNKLKIATA
IQPRALSIVHGRAVGVAHYLLGGIVTTWAFFLARMTALG--
>745_Leptolyngbya_ectocarpi|WP_193993735.1
-------------MTISPRKERQK-------V-EVVVDNNPVSTSFEKWAKPGHFKRSLA
RGPKTTTWIWDLHADAHDFDSHTS-DLEDISRKIFSAHFGHLAIVFIWLSGMHFHGARFS
NFSAWMSDPTQ-----------IKPSAQVVWP---IVGQEILNADV----GGGFRGIQIT
SGLFQMWRGQGFTHEFQLYWTAMGALVMAAVMLFAGWFHYHVRAPKLEWFRNWESMMNHH
LAGLLGMGSLGWAGHLIHVALPTNKLLDAGVP-------------LDKIPLPHDFILDK-
ALMTDLYPGF----AQGLKPFFTLNWSAYTDFLTFRGGLNPVTGSLWMTDIAHHHVAIAV
LFIIAGHFYRTN-----WGIGHTFNELLDDARTPKMFPLFNFIGPVGHRGLEKIFETSWH
ANLSIHLVQFGTASLLVAHHMYAMPPYPYLATDYATVTSLFTHHVWIAGFCIVGGAAHAA
IFLVRDYNPADHVNNVLDRVLRHRDVIISHLAWVCQFLGFHSFAMYCHNDTMRAFGRPQD
MFSDTGIQLQPIFAQWIQHIHSMAVGGA--QAAEPLGNMFGGLRNIELSGIGTTVPNITE
PVSYAFG-GGVVA---------------VGGKIAMMPIPLGTADFLIHHIHAFTIHVTVL
VLLKGVLFARSSRLIPDKGDLGFRFPCDGPGRGGTCQVSAWDHVFLGLFWMYNSLSIVIF
HFFWKMQSDVWGTVDADGT---------------ISHITGGNFALSSITNNGWLRDFLWA
QASQVINSYGSALSAYGVMFLAGHFVFGFSLMFLFSGRGYWQELIESIVWAHNKLNISTA
IQPRALSITQGRAVGAAHYLLGGIVTTWAFFLARMAAVG--
>755_cf._Phormidesmis_sp._LEGE_11477|WP_193855688.1
-------------MTASPPKRN-Q-------A-SASTEQSPIPTSFEKWAKPGHFDRTLA
RGPKTTTWIWNLHADAHDFDSHTN-DLQDISRKIFSAHFGHLAVVFVWLSGMYFHGARFS
NFSSWMADPTH-----------IRPSAQVVWP---LVGQDILNGDM----GGGFRGIQIT
SGLFQMWRGEGFTNEFQLYCTAIGALVMAALMIFAGWFHYHVRSPKLEWFQNVQSMLNHH
LAGLLGLGSLGWAGHLIHVALPTNKLLDAGVA-------------PQDIPLPHEFILDK-
AFMAELYPSF----AQGIKPFFTLNWAAYSDFLTFNGGLNPVTGGLWMTDIAHHHVAIAV
LFIFAGHMYRTN-----WGIGHDIRTMLEDARYPKMLPFLSFIGPVGHKGLFEVLTTSWH
AQLAINLAMMGSLSIIVAQHMYSMPPYPYLATDYGTVTSLFTHHMWIGGFLIVGAAAHAG
IFLVRDYDPAENVNNVLDRVLRHRDAIISHLVWVCQFLGFHSFAIYCHNDTMRAFGRPQD
MFSDTGIQLQPIFAQWVQHIQTMAVGS--MQAAEPLGNALGGIQNIALSGVGTTAPGVVS
PASYAFG-GGIVA---------------VGGKVAMMPISLGTADFLIHHIHAFTIHVTVL
VLLKGVLFARNSRLIPDKSELGFRFPCDGPGRGGTCQVSAWDHVFLGLFWMYNSIAIVIF
HFFWKMQSDVWGTVDANGT---------------VSHLTGGNFAQSSITINGWLRDFLWA
QATQVISSYGSALSAYGLMFLAGHFVFAFSLMFLFSGRGYWQELIESIVWAHNKLRITTA
IQPRALSITQGRAVGAAHYLLGSIVTTWAFFLARMAAIG--
>765_Hydrococcus_sp._CRU_1_1|NJP20889.1
-------------MTITPPRPEKK-------A-RVVVDNNPVPTSVEKWAQPGHFDRTLA
RGPKTTTWIWNLHANAHDFDAHTS-DLQDVSRKIFAAHFGHLAVIFVWLSGMYYHGARFS
NFSAWMSDPLH-----------IKPSAQVVWP---IFGQDILNADV----GGGFHGIQIT
SGLFQLWRASGITNEYQLLCTAIGGLVMAALMLFAGWFHYHVRAPKLEWFRNWESMMNHH
LAGLLGCGSLGWAGHQIHVSLPTNALLDAGVP-------------IDKIPLPHEFILNP-
SLMKELYPSVDWGIPSGVIPFFTLDWTKYGEFLTFKGGLNPVTGGLWLSDTAHHHLAIAV
LFIIAGHFYRTN-----WGIGHNFKEMLDDAKTPKMLPFVSFVGPVGHMGLDKIFEDSWH
ANLAIHLVQMGTASLLVAHHMNAMPPYPYLATDYATVTSLFTHHMWIAGFCIVGGAAHAA
IFMVRDYNPADHVNNILDRTIRHRDAIISHLAWVCQFLGFHSFAMYCHNDTMRAFGRPQD
MFSDTGIQLQPIFAQWIQHIHTSAVGF-GSQVAQPLGDVFGGLRNIELSGLGTTAPGISA
PVSHAWG-GGVVA---------------VGGKVAMMPITLGTADFMIHHIHAFTIHVTAL
ILFKGVLYARSSRLIPDKSELGFRFPCDGPGRGGTCQVSAWDHVFLGLFWMYNCISMVIF
HYFWKMQSDVWGTVNADGS---------------ITHITNGNFAMSSITNNGWLRDFLWA
QATQAITSYGGALSAYGLLFLGGHFVFGFSLMFLFSGRGYWQELIESIVWAHNKLKITPA
IQPRALSIIQGRAVGVAHYLLGGIVTTWAFFLARMTALG--
>768_Calothrix_parasitica|WP_096658600.1
-------------MTI-TPEREQK--------VKVVVDKDPVPTSFEKWSKPGHFDRSLA
RGPKSTTWIWNLHALAHDFDTHT-SDLEDVSRKIFAAHFGHLAVIFIWLSGMYYHGAKFS
NFESWMTNPTG-----------IKPSAQVVWP---IFGQEILNADM----GDGFHGIQIT
SGLFQLWRAAGFTNSFQLYCTAIGALVMAALMLFAGWFHYHKRAPKLEWFQNVESMLNHH
LAGLLGLGSLGWCGHLIHVSLPTNKLLDAGVA-------------LKDIPLPHEFILNS-
SLMARLYPSVDWGFVSGVVPFFTLNWSRYKDFLTFNGGLNPTTGGLWLTDIAHHHLAIAV
MFIVAGHMYRTN-----WGIGHNIKLMLDDLRNPNMLPFLNFIGPRGHKGLYEVLTTSWH
AQLSLNLAMLGSLSIIIAHHMYAMPPYPYLATDYATVLSLFTHHVWIGGFLIVGAAAHAA
IYMVRDYDPAVNKNNVLDRVMRHRDAIISHLAWVCQFLGFHSFAMYCHNDTMRAFGRPQD
MFSDTGIQLQPVFAQWIQHIHTMAIGNIGLQAATPLGNMFGGLQNLQTSGLGITAPSLHE
PVSYAFG-GGILA---------------VGGKVAMMPIPLGTADFLIHHIHAFTIHVTVL
VLLKGVLFARSSRLIPDKANLGFRFPCDGPGRGGTCQVSAWDHVFLGLFWMYNSLSMVIF
HFFWKMQSDVWGTVDSSGV---------------VTHITGGNFAMSSITNNGWLRDFLWA
QSSQVINSYNSALSGYGLMFLGGHFVFGFSLMFLFSGRGYWQELIESIVWAHNKLKITTA
IQPRALSITQGRAVGVAHYLLGGIVTTWAFFLARMSALG--
>777_Leptolyngbya_sp._DLM2.Bin27|TVQ11152.1
-------------MTTSPSEQGQQ--------VRVVVDQNPVPTSFEPWAKPGHFDRTLA
RGPQTTTWIWNLHADAHDFDSHS-SDLEDISRKIFSAHFGHLAVVFLWLSGMYFHGAKFS
NFSSWMADPIH-----------IKPSAQVVWP---IFGQELLNADM----GDGFRGIQIT
SGLFQMWRGEGFTQEFQLFWTAMGALVMAALMLFAGWFHYHVRAPKLEWFQNVQSMLNHH
LAGLLGLGSLGWAGHLIHVAVPTNRLLDAGVS-------------LENIPLPHEFILNK-
ALMADLYPSF----AQGLAPFFTLNWGAYTDFLTFKGGLNSVTGGLWMTDIAHHHLAIAV
LFIVAGHMYRTN-----WGIGHSIKVMLDDARTPKMLPFLSFIGPVGHRGLFEVLTTSWH
AQLAINLAMLGSLSIIVAQHMYAMPPYPFLATDYATVTSLFTHHMWIGGFLIVGAAAHAA
IFMVRDYDPAQNVNNVLDRTLRHRDAIISHLAWACQFLGFHSFAMYCHNDTMRAFGRPQD
MFSDTGIQLQPVFAQWVQQIQTMAVGA-SLPAAEPLGNVFGGLRNIDLAGIGVTAPGLSG
PVSHVFG-GGVVA---------------VGGKIAMMPIPLGTADFLIHHIHAFTIHVTVL
ILLKGVLFARSSRLIPDKGALGFRFPCDGPGRGGTCQVSAWDHVFLGLFWMYNSLSIVIF
HFFWKMQSDVWGRVDADGT---------------IAHITGGNFAQSSITNNGWLRDFLWA
QASQVISSYGSALSAYGLLFLAGHFVFGFSLMFLFSGRGYWQELIESIVWAHNKLKITPA
IQPRALSITQGRAVGVAHYLLGGIVTTWAFFLARMAAVG--
>778_Synechococcus_sp._PCC_7335|WP_006457625.1
-------------MTASPPKRN-Q-------A-SAATEQSPIPTSFERWAKPGHFDRTLA
RGPKTTTWIWNLHADAHDFDSHTN-DLQDISRKIFSAHFGHLAVVFVWLSGMYFHGARFS
NFSSWMADPTH-----------IRPSAQVVWP---LVGQDILNGDM----GGGFRGIQIT
SGLFQMWRGEGFTNEFQLYCTAIGALVMAGLMIFAGWFHYHVRSPKLEWFQNVQSMLNHH
LAGLLGLGSLGWAGHLIHVALPTNKLLDAGVA-------------PQDIPLPHEFVLDK-
ALMAELYPSF----AQGIRPFFTLNWATYSDFLTFNGGLNPVTGGLWMTDIAHHHVAIAV
LFIFAGHMYRTN-----WGIGHSIRTMLEDARHPKMLPFLSFIGPVGHRGLFEVLTTSWH
AQLSINLAMMGSLSIIVAQHMYSMPPYPYLATDYGTVTSLFTHHMWIGGFLIVGAAAHAG
IFMVRDYDPAENVNNVLDRVLRHRDAIISHLVWVCQFLGFHSFAMYCHNDTMRAFGRPQD
MFSDTGIQLQPIFAQWVQHIQTMAVGS--AQVAEPLGDALGGIQNIALSGVGTTAPGVAS
PASYAFG-GGLVA---------------VGGKVAMMPISLGTADFLIHHIHAFTIHVTVL
VLLKGVLFARNSRLIPDKSELGFRFPCDGPGRGGTCQVSAWDHVFLGLFWMYNSIAMVIF
HFFWKMQSDVWGAVDANGT---------------VSHITGGNFAQSSITINGWLRDFLWA
QATQVISSYGSALSAYGLMFLAGHFVFAFSLMFLFSGRGYWQELIESIVWAHNKLRITTA
IQPRALSITQGRAVGAAHYLLGSIVTTWAFFLARMAAIG--
>796_Leptolyngbya_sp._LCM1.Bin17|TVP64691.1
-------------MTTSPPKQGQQ--------VRVVVDQNPVPTSFEPWAKPGHFDRTLA
RGPQTTTWIWNLHADAHDFDTHS-GDLEDISRKIFSAHFGHLAVVFLWLSGMYFHGAKFS
NFSSWMADPIH-----------IKPSAQVVWP---IFGQELLNADM----GDGFRGIQIT
SGLFQMWRGEGFTHEFQLFWTAMGALVMAALMLFAGWFHYHVRAPKLEWFQNVQSMLNHH
LAGLLGLGSLGWAGHLIHVAVPTNRLLDAGVS-------------LENIPLPHEFILNK-
SLTADLYPSF----AQGLKPFFTLNWSAYTDFLTFKGGLNPVTGGLWMTDIAHHHVAIAV
LFIVAGHMYRTN-----WGIGHSIKVMLEDARTPKMLPFLSFIGPVGHRGLFEVLTTSWH
AQLAINLAMLGSLSIIVAQHMYAMPPYPFLATDYATVTSLFTHHMWIGGFLIVGAAAHAA
IFMVRDYDPAQNVNNVLDRTLRHRDAIISHLAWACQFLGFHSFAMYCHNDTMRAFGRPQD
MFSDTGIQLQPIFAQWVQQIQTMAVGA-SLQAAEPLGNVFGGLRNIDLAGIGVTAPGLSG
PVSHVFG-GGVVA---------------VGGKIAMMPIPLGTADFLIHHIHAFTIHVTVL
ILLKGVLFARSSRLIPDKGALGFRFPCDGPGRGGTCQVSAWDHVFLGLFWMYNSLSIVIF
HFFWKMQSDVWGRVDADGT---------------IAHITGGNFAQSSITNNGWLRDFLWA
QASQVIGSYGSALSAYGLLFLAGHFVFGFSLMFLFSGRGYWQELIESIVWAHNKLKITPA
IQPRALSITQGRAVGVAHYLLGGIVTTWAFFLARMVAVG--
>817_Romeria_gracilis|WP_193909307.1
-------------MTTSPPEQRQR-------V-RVTVDNDPVPTSFEKWSKPGHFDRALA
RGPKTTTWIWNLHADAHDFDSHTS-DLEETSRKIFSAHFGHLAVVFIWLSGMYFHGARFS
NFSAWMADPIN-----------LKPSAQVVWP---IFGQEILNADV----GGGFHGIQIT
SGLFQMWRGEGFTNEFQLYCTAIGALVMAAVMLFAGWFHYHVRAPKLEWFRNWESMMNHH
LAGLLGLGSLGWAGHLIHVALPTNKLLDAGVP-------------PGEIPLPHEFILNP-
QLMTDLYPGF----AQGLRPFFTLDWAAYADFLTFKGGLNPVTGSLWMTDIAHHHVAIAV
LFIIAGHFYRTN-----WGIGHSFRELLDDARTPKMLPIFNFIGPVGHRGLDKIFETSWH
ANLSIHLVQFGTASLLVAHHMYAMPPYPYLATDYATVTSLFTHHVWIAGFCIVGGAAHAA
IFMVRDYNPADHVNNILDRVIRHRDAIVSHLAWVCQFLGFHSFAMYCHNDTMRAFGRPQD
MFSDTGIQLQPIFAQWIQQIHTMAVGNSALQAAEPLGNVFGGLRNIDVAGIGTTVPGIGQ
PVSYAFG-GGVVA---------------VGGKIAMMPIPLGTADFLIHHIHAFTIHVTVL
VLLKGVLFARSSRLIPDKGELGFRFPCDGPGRGGTCQVSAWDHVFLGLFWMYNCLSMVIF
HFFWKMQSDVWGTVNADGS---------------ILHITGGNFAQSSITNNGWLRDFLWA
QASQVISSYGSALSAYGLMFLAGHFVFGFSLMFLFSGRGYWQELIESIVWAHNKLRITTA
IQPRALSIVQGRAVGVAHYLLGGIVTTWAFFLARMVALG--
>828_Leptolyngbyaceae_cyanobacterium_RU_5_1|NJP09462.1
-------------MSVSPSEQGQS-------V-RVVVDKDPVPTSFEKWAKPGHFDRSLS
RGPKTTTWIWNLHANAHDFDTHTS-DLEDISRKIFSAHFGHLAVVFIWLSGMYFHGAKFS
NFSAWMSDPIH-----------VKPSAQVVWP---IVGQEILNADV----GGGFHGIQIT
SGLFQMWRAAGFTNEFQLYCTAIGGLVMAGLMLFAGWFHYHVSAPKLEWFRNWESMMNHH
LAGLLGCGSLGWAGHQIHVALPTNELLDRGVA-------------LKDIPLPHEFILNK-
QLIADIYPSF----AKGLTPFFTLNWAAYTDFLTFKGGLNPVTGGLWLTDTAHHHLAIAV
LFIIAGHFYRTN-----WGIGHTFRELLDDARTPRMLPIFNFIGPQGHKGLDKIFETSWH
ANLSIHLVQFGTASLLAAHHMYSMPPYPYLATDYATVTSLFTHHMWIAGFCIVGGAAHAA
IFLVRDYNPADHVNNVLDRTLRHRDAIVSHLAWVCQFLGFHSFAMYCHNDTMRAFGRPQD
MFSDTGIQLQPIFAQWIQHLHSSAVGAA-GQVAQPLGDVFGGLKGIELSGFGLTAPGIAG
PVSHAWG-GGVVA---------------VGGKVAMMPIPLGTADFMIHHIHAFTIHVTCL
VLLKGVLYARSSRLIPDKGNLGFRFPCDGPGRGGTCQVSGWDHIFIGLFWMYNSFSMIIF
HFFWKMQSDVWGTVNADGT---------------ISHITGGNFATSSITNNGWLRDFLWA
QSTQVITSYGSALSAYGVIFLGAHFVFGFSLMFLFSGRGYWQELIESIVWAHSKLRITPT
IQPRALSIVHGRAVGVAHYLLGGIVTTWSFFLARMAAIG--
>925_Nostoc_sp._NMS9|MBN3942463.1
-------------MTITP-EREQK-------V-RVEVDNDPVPTSFKKWSEPGHFDRSLA
RGPKTTTWIWNLHALAHDFDTHTS-DLQDVSRKIFAAHFGHLAVVFIWLSGMYFHGARFS
NFESWMANPTG-----------IKPSAQVVWP---IFGQEILNADV----GGGFHGIQIT
SGLFQMWRGQGFTNTYQLYCTAIGALVMAAVMLFAGWFHYHKRAPKLEWFLNWESMMNHH
LAGLLGLGSLGWTGHLIHVASPTNKLLDAGVA-------------LGDIPLPHEFILNS-
KLMDQLYPSASWGFVSGVVPFFTLQWGNFADFLTFKGGLNPVTGGLWLTDVAHHHLAIAV
LFIIAGHFYRTN-----WGIGHDFKELLDDARTPKMLPLFSFIGPVGHKGLDKIFETSWH
ANLSIHLVQFGTASLLVAHHMYAMPPYPYLATDYATVTSLFTHHVWIAGFCIVGGAAHAA
IFLVRDYNPADHVNNVLDRTLRHRDAIISHLAWVCQFLGFHSFAMYCHNDTMRAFGRPQD
MFSDTGIQLQPVFAQWIQHIQTMTIGNPALQAAAPLGNAFGGLRGLELGGLGTAAPNLHE
PVSYAWG-GGIVA---------------VAGKVAMMPISLGTADFMIHHIHAFTIHVTVL
VLLKGVLFARSSRLIPDKANLGFRFPCDGPGRGGTCQVSAWDHVFLGLFWMYNSLSMVIF
HFFWKMQSDVWGTVDADGV---------------VTHITGGNFAQSSITNNGWLRDFLWA
QATQVITSYNSALSGYGLMFLGGHFVFGFSLMFLFSGRGYWQELIESIVWAHNKLKIAPA
IQPRALSITHGRAVGVAHYLLGGIVTTWAFFLARMSALG--
>962_Nostoc_sp._C052|WP_179065301.1
-------------MTITP-EREQK-------V-RVEVDNDPVQTSFKKWSEPGHFDRSLA
RGPKTTTWIWNLHALAHDFDTHTS-DLQDVSRKIFAAHFGHLAVVFIWLSGMYFHGARFS
NFEGWMANPTA-----------IKPSAQVVWP---IFGQEILNADV----GGGFHGIQIT
SGLFQMWRGQGFTNTYQLYCTAIGALVMAAVMLFAGWFHYHKRAPKLEWFLNWESMMNHH
LAGLLGLGSLGWTGHLIHVASPTNKLLDAGVA-------------IKDIPLPHEFILNS-
KLMDQLYPSASWGFVSGVVPFFTLQWGNFADFLTFKGGLNPVTGGLWLTDIAHHHLAIAV
LFIIAGHFYRTN-----WGIGHDFKEMLDDARTPKMLPFLSFIGPVGHKGLDKIFETSWH
ANLAIHLVQFGTASLLVAHHMYAMPPYPYLATDYATVTSLFTHHVWIAGFCIVGGAAHAG
IFMVRDYNPADHVNNVLDRTIRHRDAIISHLAWVCQFLGFHSFAMYCHNDTMRAFGRPQD
MFSDTGIQLQPVFAQWIQHIQTMTIGNPALQAAAPLGNAFGGLRGLELSGLGTAAPNLHE
PVSYAWG-GGVVA---------------VAGKVAMMPITLGTADFMIHHIHAFTIHVTVL
VLLKGVLFARSSRLVPDKANLGFRFPCDGPGRGGTCQVSAWDHVFLGLFWMYNSLSMVIF
HFFWKMQSDVWGTVDADGV---------------VTHITGGNFAQSSITNNGWLRDFLWA
QATQVITSYNSALSGYGLMFLGGHFVFGFSLMFLFSGRGYWQELIESIVWAHNKLKITTA
IQPRALSITHGRAVGVAHYLLGGIVTTWAFFLARMSALG--
>968_Nodosilinea_sp._LEGE_07088|WP_193966862.1
-------------MTASPPEQRQP-------V-RVVVDTNPVPTSFDKWAQPGHFDRTLA
RGPKTTTWIWNLHADAHDFDSHNS-DLEDISRQIFSAHFGHLAVVFLWLSGMYFHGARFS
NFSSWMTDPAH-----------IKPSAQVVWP---IFGQELLNADM----GDGFRGIQIT
SGLFQMWRGEGFTHEFQLFWTAMGALVMAALMLFAGWFHYHVRAPKLEWFQNVQSMLNHH
LAGLLGLGSLGWAGHLIHVAVPTNRLLDAGVP-------------LDKVPLPHDFILNK-
ALMVDLYPSF----AQGVKPFFTLNWSAYTDFLTFKGGLNPVTGGLWMTDIAHHHVAIAV
LFIVAGHMYRTN-----FGIGHSIKVMLEDARTPKMLPFLSFIGPVGHRGLFEVLTTSWH
AQLAINLAMLGSLSIIVAQHMYAMPPYPYLATDYATVTSLFTHHVWIGGFLIVGAAAHAA
IFMVRDYDPAQNVNNVLDRTLRHRDAIISHLAWACQFLGFHSFAMYCHNDTMRAFGRPQD
MFSDTGIQLQPIFAQWVQHIQTMAVGAS-LQAAEPLGNVFGGLRNIDLAGIGVTAPGLSG
PVSHAFG-GGVVA---------------VGGKVAMMPIPLGTADFLIHHIHAFTIHVTVL
VLLKGVLFARSSRLIPDKGELGFRFPCDGPGRGGTCQVSAWDHVFLGLFWMYNSLSIVIF
HFFWKMQSDVWGTVDADGT---------------IAHITGGNFAQSSITNNGWLRDFLWA
QASQVISSYGSALSAYGLFFLAGHFVFGFSLMFLFSGRGYWQELIESIVWAHNKLKITTA
IQPRALSITQGRAVGAAHYLLGGIVTTWAFFLARMAAVG--
>981_Aphanocapsa_sp._GSE-SYN-MK-11-07L|MBW4554247.1
-------------MTISPPERGQK-------V-RVTTDQDPVPTSLEKWAQPGHFDRNLA
KGPKTTTWIWNLHANAHDFDTHTS-DLQDISRKIFAAHFGHLAVVFIWLSGMYFHGAKFS
NFEAWMTNPTG-----------MKPSAQVVWP---IFGQEILNADV----GGGFHGIQIT
SGLFQMWRASGITNSYQLYCTAIGGLVMAALMLFAGWFHYHKRAPKLEWFLNWEAMMNHH
LAGLLGLGCLGWAGHQIHVALPINKLMDAGVA-------------IKDIPLPHEFILNP-
TLMTELYPKVDWGYVKGVIPFFTFNWGAYSDFLTFNGGLNPVTGGLWLSDTAHHHLALAV
LFIIAGHFYRTN-----WGIGHTFRELLDDARTPRMLPLFSFIGPVGHKGLDRIFETSWH
ANLSIHLVQFGTASLLAAHHMYAMPPYPYLATDYATVTSLFTHHMWIAGFCIVGGAAHAA
IFMVRDYNPADHVNNVLDRVLRHRDAIISHLAWVCQFLGFHSFAMYCHNDTMRAFGRPQD
MFSDTGIQLQPVFAQWIQHIHTAAVGA--AQAAQPLGDVFGGLHNIQLSGLGTTAPHIMG
PVSYAWG-GGVVA---------------VAGKVAMMPIPLGTADFMIHHIHAFTIHVTAL
VLLKGVLFARNSRLIPDKASLGFRFPCDGPGRGGTCQVSAWDHVFLGLFWMYNSFSMIIF
HFFWKMQSDVWGTVSADGT---------------ISHITGGNFAVSSLTNNGWLRDFLWA
QASQVITSYNSALSAYGLLFLGGHFVFGFSLMFLFSGRGYWQELIESIVWAHNKLKVAPV
IQPRALSITHGRAVGVAHYLLGGIVTTWAFFLARMAALG--
>1199_Halomicronema_hongdechloris|WP_080806395.1
-------------MTTSPPEQRQR-------V-RVEVDQNPNPTSFEKWAKPGHFERSLA
RGPKTTTWIWDLHADAHDFDSHTT-DLEDISRKIFSAHFGHLAVIFLWLSGMYFHGARFS
NFSSWMTDPIH-----------IKPSAQVVWP---IFGQEILNADM----GDGFRGIQIT
SGLFQMWRGEGFTHEFQLFWTAIGALVMAALMMFAGWFHYHVRAPKLDWFRNWESMMNHH
LAGLLGLGSLGWAGHLIHVALPTNKLLDAGVP-------------LEDIPLPHEFILNK-
SLMVDLYPSF----AEGVKPFFTLNWSAYADFLTFKGGLNPVTGGLWMTDIAHHHVAIAV
LFIIAGHFYRTN-----WGIGHSFRELLDDARTPKMLPIFNFIGPVGHRGLDKIFETSWH
ANLAIHLVQFGTASLLVAHHMYAMPPYPYLATDYATVTSLFTHHVWIAGFCIVGGAAHAA
IFLVRDYNPADHVNNVLDRTLRHRDTVVSHLAWVCQFLGFHSFAMYCHNDTMRAFGRPQD
MFSDTGIQLQPIFAQWVQQIQTMAVGA-NLQAAEPLGNVFGGLRNIDLAGVGVTAPGLGG
PVSHAFG-GGVVA---------------IGDKIAMMPIQLGTADFLIHHIHAFTIHVTVL
VLLKGVLFSRNSRLIPDKGELGFRFPCDGPGRGGTCQVSAWDHVFLGLFWMYNSLSIVIF
HFFWKMQSDVWGTVGADGT---------------ISHITGGNFAQASITNNGWLRDFLWA
QASQVIGSYGSALSAYGLFFLAGHFIFGFSLMFLFSGRGYWQELIESIVWAHNKLKITTA
IQPRALSITQGRAVGVAHYLLGGIVTTWAFFLARMAAIG--
>863_Leptolyngbya_sp._SIO1E4|MBE7379950.1
-------------MTTSPPEQRQQ-------V-RVVVDSNPVPTSFERWSKPGHFERTLA
RGPKTTTWIWDLHADAHDFDTHTG-DLEDISRKIFSAHFGHLAIIFIWLSGMYFHGARFS
NFSAWMADPIA-----------VKPSAQVAWP---IFGQEILNADV----GGGFHGIQIT
SGLFQMWRGAGFTHEFQLFWTAIGALVMAGLMLFAGWFHYHVQAPKLEWFRNWESMMNHH
LAGLLGMGSLGWAGHLIHVSLPTNKLLDAGVA-------------LKDVPLPHEFILNK-
SLMVDLYPGF----AQGVTPFFTLNWSAYSDFLTFKGGLNPVTGGLWMTDIAHHHVAIAV
LFIVAGHFYRTN-----WGIGHTFVELLDDARTPKLLPIFNFLGPVGHRGLDKIFETSWH
ANLAIHLVQFGTASLLVAHHMYSMPPYPYLATDYATVTSLFTHHVWIAGFCIVGGAAHAA
IFLVRDYNPADHVNNILDRVIRHRDAIISHLAWVCQFLGFHSFAMYCHNDTMRAFGRPQD
MFSDTGIQLQPIFAQWIQHIHTMAINNSVVQSAQPLGDVFGGLRNIELVGLGTTLPGVTA
PVSHAFG-GGVVA---------------VGGKIAMMPIPLGTADFLIHHIHAFTIHVTVL
VLLKGVLYSRSSRLIPDKGELGFRFPCDGPGRGGTCQVSAWDHVFLGLFWMYNSLSIVIF
HFFWKMQSDVWGTVNADGT---------------ISHITAGNFAQSSITNNGWLRDFLWA
QASQAIGSYGSAVSAYGLLFLAGHFIFGFSLMFLFSGRGYWQELIESIVWAHNKLRITTA
IQPRALSITQGRAVGAAHYLLGGIVTTWAFFLARMVTVG--
>902_Nodosilinea_sp._LEGE_07298|WP_194025221.1
-------------MTTSPSKQGQQ--------VRVVVDQNPVPTSFEPWAKPGHFDRTLA
RGPQTTTWIWNLHADAHDFDSHS-SDLQDISRKIFSAHFGHLAVVFLWLSGMYFHGARFS
NFSSWMADPVH-----------TKPSAQVVWP---IFGQELLNADM----GDGFRGIQIT
SGLFQMWRGEGFTHEFQLFWTAMGALVMAALMLFAGWFHYHVRAPKLEWFQNVQSMLNHH
LAGLLGLGSLGWAGHLIHVAVPTNRLLDAGVP-------------LGNIPLPHEFILNK-
ALMAELYPSF----VQGLAPFFTLNWSAYTDFLTFKGGLNPVTGGLWMTDIAHHHVAIAV
LFIVAGHMYRTN-----WGIGHSIKVMLEDARTPKMLPFLSFIGPVGHRGLFEVLTTSWH
AQLAINLAMLGSLSIIVAQHMYAMPPYPYLATDYATVTSLFTHHVWIGGFLIVGAAAHAA
IFMVRDYDPAQNVNNVLDRTLRHRDAIISHLAWACQFLGFHSFAMYCHNDTMRAFGRPQD
MFSDTGIQLQPIFAQWVQHVQTMAVGA-SLQAAEPLGNVFGGLRNIDLAGIGVTAPGLSG
PVSHVFG-GGVVA---------------VGGKVAMMPIPLGTADFLIHHIHAFTIHVTVL
VLLKGVLFARSSRLIPDKGELGFRFPCDGPGRGGTCQVSAWDHVFLGLFWMYNSLSIVIF
HFFWKMQSDVWGTVNADGT---------------IAHITGGNFAQSSITNNGWLRDFLWA
QASQVIGSYGSALSAYGLLFLAGHFVFGFSLMFLFSGRGYWQELIESIVWAHNKLKITPA
IQPRALSITQGRAVGVAHYLLGGIVTTWAFFLARMVAVG--
>907_Cyanosarcina_cf._burmensis_CCALA_770|PSB44966.1 918_Chroococcidiopsis|WP_015153100.1 922_Chroococcidiopsis_cubana|WP_106167243.1 946_Chroococcidiopsis_sp._FACHB-1243|WP_192158343.1 899_Chroococcidiopsis_sp._CCALA_051|WP_106548238.1
-------------MTITP-EREQK-------V-RVVVDNDPVPTSPELWAKPGHFDRTLA
RGPKTTTWIWNLHANAHDFDTHTS-DLEDISRKIFAAHFGHLAVIFIWLSGMYFHGAKFS
NFEAWMANPTG-----------VKPSAQVVWS---LVGQDILNADV----GGGFHGIQIT
SGLFQLWRAAGITNTFQLYCTAIGGLVMAAIMLFAGWFHYHKRAPKLEWFQNWEAMMNHH
LAGLLGLGCLGWAGHQIHVALPINKLLDAGVA-------------IKDIPLPHEFILNT-
SLMAELYPSF----AKGLVPFFTLQWGQYADFLTFKGGLNPVTGGLWLSDTAHHHLALAV
LFIVAGHFYRTN-----WGIGHSFKEMLDDAKSPNMLPFLNFIGPVGHEGLDKIFETSWH
ANLSIHLVQFGTASLLVAHHMYAMPPYPYLATDYATALSLFTHHVWIAGFCIVGGAAHAA
IFMVRDYDPAHHVNNILDRTLRHRDVIISHLAWVCQFLGFHSFAMYCHNDTMRAFGRPQD
MFSDTGIQLQPIFAQWIQHIHTAAVGA--AQVAQPLGDVFGGVRGIELSGLGTTAPGIGA
PVSYAWG-GGMVA---------------VGGKVAMMPIALGTADFLIHHIHAFTIHVTVL
VLFKGVLFARGSRLVPDKANLGFRFPCDGPGRGGTCQVSAWDHVFLGLFWMYNSLSMVVF
HFSWKMQSDVWGTVDSDGI---------------VTHLTGGNFATSSITNNGWLRDFLWA
QSAQVIQSYNSSLSAYGLMFLAGHFIFGFSLMFLFSGRGYWQELIESIVWAHNKLKVAPA
IQPRALSIVHGRAVGVAHYLLGGIVTTWAFFLARMSAIG--
>1994_Fischerella_thermalis_CCMEE_5319|PMB41597.1 691_Fischerella|WP_016868712.1 719_Fischerella|WP_062246779.1 727_Fischerella_thermalis|WP_102173424.1 743_Fischerella_major|WP_073556983.1 746_Fischerella_sp._PCC_9605|WP_026734714.1 752_Fischerella_thermalis|WP_102186419.1 759_Fischerella_thermali
------------------------------------------------------FDRTLA
KGAKTTTWIWNLHANAHDFDTHTS-DLEDISRKIFAAHFGHLAVVFIWLSGMYFHGARFS
NFEAWMANPTG-----------IKPSAQVVWP---IFGQEILNGDM----GGGFHGIQIT
SGLFQMWRAAGFTNTFQLYCTAIGGLVMAALMLFAGWFHYHKRAPKLEWFQNTQSMLNHH
LAGLLGLGSLGWTGHLIHVSLPTNKLLDGGVA-------------LKDIPLPHEFILNP-
SLMNKLYPHADWGFVKGVVPFFTLQWGHFTDFLTFKGGLNPVTGGLWLTDVAHHHLAIAV
MFIIAGHMYRTN-----WGIGHSIKEMLDDARTPNMLPFLSFIGPVGHKGLFEVLTTSWH
AQLSINLAMLGSLSIIIAHHMYAMPPYPYLATDYATVVSLFTHHVWIGGFLIVGAAAHAA
IYMVRDYDPEENFNNVLDRVLRHRDAIISHLAWVCQFLGFHSFAMYCHNDTMRAFGRPQD
MFSDTGIQLQPVFAQWIQHIQTMTIGNPALQAAAPLGHAFGGLRNLELTGLGTAAPNLHE
PVSYAFG-GGVVA---------------VGGKVAMMPITLGTADFLIHHIHAFTIHVTVL
VLLKGVLFARSSRLIPDKANLGFRFPCDGPGRGGTCQVSAWDHVFLGLFWMYNSLSMVIF
HFFWKMQSDVWGTVGADGV---------------VTHITGGNFATSSITNNGWLRDFLWA
QSTQVITSYNTSLSAYGLMFLGGHFIFGFSLMFLFSGRGYWQEL----------------
-----------------------------------------
>Aurora_vandensis_PsaA
-------------MTMTPQGEEQ--------RTKVTVDENPVPTSVEKWSKPGWFERSLA
RGPKTTTWIWDLHALAHDFEVQTS-DREDIARKIFAAHFGHLGVVFVWASIFYFYGALSS
NYAAWVNSPTA-----------IKPSAQFVFP---VFGQEVLNDPSAAAQGFEQGGIVMT
SGLFHLWRAVGYTNSTQLLASAVAALGAAALMMFAGWFHYHVRAPKLEWFQNVESMLNHH
LAGLLGLGSLSWTGHLIHVALPVNQMLDKGMR-------------AEAIPLPHEYAFST-
ERMAEFFPS----FSQGLAPFFTGNWSVYSDFLTFKGGLNPQTGALWTTDIAHHHLAIAV
LFIIAGHMYRTNGPWNPLGLGHSIKEILEAHKGPF--------TGEGHKGLYEVLTTSWH
AQLAINLAMVGSLSIIVAHHMYAMNPYPYMGIDYATQVSLFTHHMWIGGFLIVGAGAHAA
IFMVRDYDPAVNQNNLLDRMIRHRDAIISHLNWVCLFLGFHSFGLYVHNDTMQALGRPGD
MFADWAIQLQPVFAQWVQGIHAAAAGSA-T------------------APYV------NL
ATSPVWG-SGLIAIPTTV-------AGEIVNRVSIAPVPLGTADFLVHHIHALTIHVTVL
ILLKGVLFARSSRLIPDKANLGFRFPCDGPGRGGTCQSSAWDHVFLGLFWMYNCISVVIF
HFSWKMQSDVWGTVNADTRAVEHLVPSVDVLLGNGQTVALTQFAASAVNINGWLRDFLWA
QAAQVINSYNTPGAAYGLLFLGAHFVWAFSLMFLFSGRGYWQELIESIVWAHNKLKIIPT
IQPRALSITQGRAVGVAHYLLGGIVTTWAFFLARFLAI---
>1260_Anthocerotibacter_panamensis|WP_218082902.1
-------------MTMTPQGQERP-------QTRATVDNNPVPTSIEKWGKPGWFERSLA
RGPKTTTWIWDLHALAHDFEVQTS-DREDIARKIFAAHFGHLGIVFIWASIFFFYGALSS
NYASWIDNPTG-----------LRPSAQFAIP---VFGQEVLNDPATAAKGFEQGGIVMT
SGLFHLWRAVGYTNQTQLLATAVGALVAAGLMFFGGWFHYHVRAPKLEWFQNVESMLNHH
LAGLLGLGSLAWTGHLIHVALPVNQMLDKGMK-------------AADIPLPHEYAFST-
EAMGNFFPS----FKQGLLPFFTGNWAVYSDFLTFKGGLNPQTGSLWMTDIAHHHLAIAV
MFIIAGHMYRTNGPWNPLGLGHSIKEILEAHKGPF--------TGEGHKGLYEVLTTSWH
AQLAINLAMVGSLSIIVAHHMYAMNPYPYMGIDYPTQISLFTHHMWIGGFLIVGAGAHAA
IFMVRDYDPAVNQNNLLDRVLRHRDAIISHLNWVCLFLGFHSFGLYVHNDTMQALGRPGD
MFADWGIQLQPVFAQWIQSVNAAAFGPNST------------------APWV------SA
ATSPVWG-GNVLALPATV-------AGEVVQKISIAPVPLGTADFMIHHIHALTIHVTIL
ILLKGVLFARSSRLIPDKANLGFRFPCDGPGRGGTCQSSAWDHVFLGLFWMYNCISIVIF
HFSWKMQSDVYGTLNATTKAVEHIVPSTDVLLGNGTTQAFTQFAASSVNINGWLRDFLWA
QAAPVINSYGGPSAAYGLFFLGAHFVWAFSLMFLFSGRGYWQELIESIVWAHNKLKIVPT
IQPRALSITQGRAVGVAHYLLGGIVTTWAFFIARFLAI---
>175_Gloeobacter_violaceus|WP_011143427.1
-------------MSTTPQEREK--------PVRVLVDNDPVPTSTEKWGKPGWFERNLA
RGPKTTTWIWDLHALAHDFETHTS-DKEEISRKIFSAHFGHLAVVCVWLSGMFWHGAYFS
NFTAWMENPLG-----------LKPSAQTVWP---VFGQEILNDPSTVAKGFEQGGIVIT
SGLFHLWRAVGFTTTGQLAAMSIAMLIIAALFLFAGWFHYHKRAPKLEWFQNVESMLNHH
LAGLFGLGSLFWTGHLIHVALPVKAQLDAGIA-------------PAQV--NPFAGLDY-
GLMGQYFPK-GFGPNGGLGAFFTLNWGQFTDFLTFKGGLEPATGALYLTDIAHHHLAIAT
LFIIAGHMYRTN-----WGIGHSIKEMLEAHKGPL--------TGEGHRGLYEVLTTSWH
AQLAINLAMAGSITIIVAHHMYAMNPYPYMGTDYATQISLFTHHMWIGGFLIVGAGAHAA
IFMVRDYDPVTNQNNLLDRVLRHRDAIISHLNWVTLFLGFHSFGLYVHNDTMQALGRPRD
MFADFAIPLQPVFAQWIQNIHAAAP-------------------------GGATAPW-VG
GTSPTWY-TGALS--SAATLQANQVLALANDKISISPIHLGTADFMVHHIFALCIHVTVL
ILLKGVLFARSSRLIPDKANLGFRFPCDGPGRGGTCQSSAWDHVFLGLFWMYNTISVVIF
HFSWKMQSDVWGTVDRSTGAVNHIIGNTDVLLGG-QTVALSQYAASSININGWLRDFLWA
QSSAVINSYGGPLSAYGLMFLGAHFIWAFSLMFLFSGRGYWQELIESIVWAHNKLKVAPA
IQPRALSITQGRAVGVAHYLLGGIATTWAFFLARFLALP--
>566_Gloeobacter_kilaueensis|WP_023171585.1
-------------MSTTPQEREK--------PVRVLVDNDPVPTSTEKWGKPGWFERNLA
RGPKTTTWIWDLHALAHDFETHTS-DKEEISRKIFSAHFGHLAVVTVWLSGMFFHGANFS
NFNAWMLDPLK-----------LKPSAQFAWP---VFGQEILNDPGTAAKGFEHGGLVLT
SGLFHLWRAVGFTTTGQLQVMSFGLLALAAIFLFAGWFHYHKRAPKLEWFQNVESMLNHH
LAGLIGLGSLFWTGHLIHVALPVKAQLDAGIA-------------PDQV--NPFLGLDY-
AAMGKYFPS-GFGPNGGLGAFFTLNWGQFKDFLTFKGGLEPATGALWLTDIAHHHLALAV
LFIVAGHMYRTN-----WGIGHSIKEMLEAHKGPL--------TGEGHKGLYEILTTSWH
AQLAINLAIVGSITIIVAHHMYAMNPYPYMGVDYATQISLFTHHMWIGGFLIVGAGAHAA
IFMVRDYDPVQNQNNLLDRTLRHRDAIISHLNWVCLFLGFHSFGLYVHNDTMQALGRPKD
MFADFAIPLQPVFAQWVQGIHTAAVNGLTG------------------APGGVTAPW-VT
DTSYTWY-GSLLPTAGAAAIQANQVLALANGKIAASPIHLGTADFIVHHIFALCIHVTVL
ILLKGVLFARSSRLIPDKANLGFRFPCDGPGRGGTCQSSAWDHVFLGLFWMYNTISVVIF
YFSWKMQSDVWGTVAD--GKVSHIIGNTDVLLGADQTITLSQFAASAVNINGWLRDFLWA
QASAVINSYGGPLSAYGLLFLGAHFIWAFSLMFLFSGRGYWQELIESIVWAHNKLKVAPA
IQPRALSITQGRAVGVAHYLLGGIVTTWAFFLARFLALP--
>1523_Gloeobacter_violaceus_SpSt-379|HGZ88040.1
------------------------------------------------------------
--------------------THTS-DKEDISRKIFSAHFGHLAVVCVWLSGMFFHGANFS
NFNDWMVNPLAKVTMADGTETILRPSAQFVWP---VFGQEVLNDPATATASFKQGGIAIT
SGLFHLWRAVGFTNTAQLQLMAFGMLGLAALFLFAGWFHYHKRAPKLEWFQNVESMLNHH
LAGLFGLGSLTWTGHLIHVALPVNAQLDKGVPPSQV---------------NTFAGFDY-
AAMGQIFPKA-FGPEGGLGAFFTLQWANLGDLLTFKGGLNPQTGALWLTDIAHHHLAIAV
MFIIAGHMYRTN-----WGIGHSIKELLEAHRGPL--------TGEGHKGLYEVLTTSWH
AQLAINLAMAGSITIIVAQHMYAMNPYPYMGIDYATQISLFTHHMWIGGFLIVGAGAHAA
IFMVRDYDPVMNQNNLLDRVLRHRDAIISHLNWVCLFLGFHSFGLYVHNDTMQALGRPQD
MFSDAAIPLQPVFAQWIQNIHASVAGSAFAPNAS---------AATSLT----WFGGGLK
SAANIDP-SQVLV---------------VADRISASPIHLGTADFMVHHIFALCIHVTVL
ILLKGVLFARSSRLIPDKANLGFRFPCDGPGRGGTCQSSAWDHVFLGLFWMYNTISVVIF
YFSWKMQSDVWGKIDGGQ--VSHIIGNTDFMIG-ETATTMSQFAASAVNINGWLRDFLWA
QAANVINSYGGPLSAYGLLFLGAHFIWAFSLMFLFSGRGYWQELIESIVWAHNKLKVAPA
IQPRALSITQGRAVGVAHYLLGGIVTTWSFFLARFLALP--
>Gloeobacter_morelosensis_PsaA
-------------MSTTPQEREK--------PVRVLVDNDPVPTSTEKWGKPGWFERNLA
RGPKTTTWIWDLHALAHDFETHTS-DKEEISRKIFSAHFGHLAVVCVWLSGMFWHGAYFS
NFAAWMEKPLA-----------LKPSAQTVWP---VFGQEVLNDPATVAKGFEQGGIVIT
SGLFHLWRAVGFTTTGQLASMSIAMLIIAALFLFAGWFHYHKRAPKLEWFQNVESMLNHH
LAGLFGLGSLFWTGHLIHVALPVKAQLDAGIA-------------PEQV--NAFAGLDY-
AKMGEFFPK-GFGPNGGLGAFFTLNWGQFTDFLTFKGGLEPATGALYLTDIAHHHLAIAT
LFIIAGHMYRTN-----WGIGHSIKEMLEAHKGPL--------TGEGHRGLYEVLTTSWH
AQLAINLAMAGSITIIVAHHMYAMNPYPYMGTDYATQISLFTHHMWIGGFLIVGAGAHAA
IFMVRDYDPVTNQNNLLDRVLRHRDAIISHLNWVTLFLGFHSFGLYVHNDTMQALGRPRD
MFADFAIPLQPVFAQWIQNIHAAAP-------------------------GGATAPW-VG
GTSPTWY-AGALS--SAATLQANQVLALANDKISISPIHLGTADFMVHHIFALCIHVTVL
ILLKGVLFARSSRLIPDKANLGFRFPCDGPGRGGTCQSSAWDHVFLGLFWMYNTISVVIF
HFSWKMQSDVWGTVDRSTGAVNHIIGNTDVLLGG-QTVALSQYAASAININGWLRDFLWA
QSSAVINSYGGPLSAYGLMFLGAHFIWAFSLMFLFSGRGYWQELIESIVWAHNKLKVAPA
IQPRALSITQGRAVGVAHYLLGGIATTWSFFLARFLALP--
>277_Aphanocapsa_lilacina_HA4352-LM1|MBW4696414.1 175_Gloeobacter_violaceus|WP_011143427.1
-------------MSTTPQEREK--------PVRVLVDNDPVPTSTEKWGKPGWFERNLA
RGPKTTTWIWDLHALAHDFETHTS-DKEEISRKIFSAHFGHLAVVCVWLSGMFWHGAYFS
NFAAWMENPLG-----------LKPSAQTVWP---VFGQEVLNDPATVAKGFEQGGIVIT
SGLFHLWRAVGFTTTGQLAAMSIAMLIIAALFLFAGWFHYHKRAPKLEWFQNVESMLNHH
LAGLFGLGSLFWTGHLIHVALPVKAQLDAGIA-------------PAQV--NPFAGLDY-
GLMGQYFPK-GFGPNGGLGAFFTLNWGQFTDFLTFKGGLEPATGALYLTDIAHHHLAIAT
MFIIAGHMYRTN-----WGIGHSIKEMLEAHKGPL--------TGEGHRGLYEVLTTSWH
AQLAINLALAGSITIIVAHHMYAMNPYPYMGTDYATQISLFTHHMWIGGFLIVGAGAHAA
IFMVRDYDPVTNQNNLLDRVLRHRDAIISHLNWVTLFLGFHSFGLYVHNDTMQALGRPRD
MFADFAIPLQPVFAQWIQSIHAAAP-------------------------GGATAPW-VG
GTSPTWY-GGPLS--SAATLKATEVLALANDKISISPIHLGTADFMVHHIFALCIHVTVL
ILLKGVLFARSSRLIPDKANLGFRFPCDGPGRGGTCQSSAWDHVFLGLFWMYNTISVVIF
HFSWKMQSDVWGTVDRSTGAVNHIIGNTDVLLGG-QTVALSQYAASAVNINGWLRDFLWA
QSSAVINSYGGPLSAYGLMFLGAHFIWAFSLMFLFSGRGYWQELIESIVWAHNKLKVAPA
IQPRALSITQGRAVGVAHYLLGGIATTWAFFLARFLALP--
>1_Oscillatoria_sp._FACHB-1407|WP_190508104.1
-------------MTTTPREREA--------KVRVVVDNDPVPTSFEKWAKPGHFDRTLS
RGPKTTTWIWNLHADAHDFDSHTS-DLEDISRKIFSAHFGHLAVVFIWLSGMYFHGARFS
NYEAWLSDPLH-----------IKPSAQVVWP---IVGQEILNADV----GGGFQGIQIT
SGFFQIWRASGITNEFQLYVTAIGGLVMAALMLFAGWFHYHKRAPKLEWFQNVESMLNHH
LSVLLGCGSLGWAGHQIHVSLPINKLLDAGVA-------------PKDIPLPHEFILNSG
-LMAELYPSF----AKGLTPFFTLNWGEYSDFLTFKGGLNPVTGGLWLTDTAHHHLAIAV
LFIIAGHMYRTN-----WGIGHSIKEILEAHKGPF--------TGEGHKGLYENLTTSWH
AQLSINLAMLGSLTIIVAQHMYSMPPYPYLATDYPTQLSIFTHHMWIGGFLIVGAAAHAA
IFMVRDYDPEVNQNNLLDRVIRHRDAIISHLNWVCIFLGFHSFGLYIHNDTMRALGRPQD
MFSDTAIQLQPVFAQWIQNIHTLAPG--------------------------GTAPNALA
PASVVFG-GDVVA---------------VGGKVAMMPIALGTADFMVHHIHAFTIHVTVL
ILLKGVLFARSSRLIPDKAQLGFRFPCDGPGRGGTCQVSGWDHVFLGLFWMYNSLSIAIF
HFSWKMQSDVWGTVNADGS---------------VSHITGGNFAQSAITINGWLRDFLWA
QATQVIGSYGSALSAYGLLFLGAHFVWAFSLMFLFSGRGYWQELIESIVWAHNKLKVAPS
IQPRALSIIQGRAVGVAHYLLGGIVTTWAFFLARIIAVS--
>5_Spirulina_subsalsa|WP_017304987.1
-------------MTSSPPKE-------A--KVKVAVDKDPVPTSFEKWGKPGHFDRTLA
KGPKTTTWIWNLHADAHDFDSQTS-DLEDISRKIFSAHFGHLAVVFVWLSGMYFHGARFS
NYVAWLKDPLN-----------IKPSAQVVWP---IVGQDILNADV----GGGFHGIQIT
SGFFYLWRASGITNEFELYCTAIGGLVMAGLCLFAGWFHYHKRAPKLEWFQNVESMMNHH
LAVLLGCGSLGWAGHQIHVSMPINKLLDAGVA-------------PEDIPLPHEFILNS-
KLMAELYPSF----AEGLKPFFTLNWGVYSDFLTFKGGLNPVTGGLWLSDQAHHHLAIAV
LFIIAGHMYRTN-----WGIGHSMKELLEAHKGPF--------TGQGHKGLYEILTTSWH
AQLAINLAMLGSLTIIVAQHMYAMPPYPYQATDYATQISLFTHHMWIGGFLIVGAGAHGA
IFMVRDYDPAKNVDNLLDRVLRHRDAIISHLNWVCIFLGFHSFGLYVHNDTMRAFGRPQD
MFSDTGIQLQPIFAQWVQNIHTIAPG--------------------------GTAPNALE
PVSYAFG-GSVIA---------------VGGKVAMMPITLGTADFLVHHIHAFTIHVTAL
ILLKGVLYARSSRLIPDKAELGFRFPCDGPGRGGTCQVSGWDHVFLGLFWMYNSLSIVIF
HFSWKMQSDVWGTVAPDGT---------------VSHITAGNFAQSSITINGWLRDFLWA
QASQVITSYGSALSAYGIMFLAGHFIFAFSLMFLFSGRGYWQELIESIVWAHNKLKVAPA
IQPRALSIIQGRAVGVAHYLLGGIVTTWAFFLARIISVG--
>7_Microcoleus_sp._FACHB-53|WP_190497329.1 4_Microcoleus_sp._PCC_7113|WP_015180600.1 6_Microcoleus_sp._FACHB-1|WP_190777060.1
-------------MTISPPEREA--------KARVVVDKDPVPTSFERWGKPGHFDRTLA
RGPKTTTWIWNLHANAHDFDSHT-SDLEDVSRKIFSAHFGHLAVIFVWLSGMYFHGARFS
NYEAWLSDPLH-----------IKPSAQVVWP---IVGQGILNGDV----GGGFHGIQIT
SGFFQIWRAAGFTNSYQLYVTAIGGLVMAGLMLFAGWFHYHKRAPKLEWFQNVESMMNHH
LAGLLGCGCLGWAGHQIHVSLPINKLLDAGVA-------------PGDIPLPHEFILDS-
SKMAQLYPSF----AKGLTPFFTLNWGEYADFLTFKGGLNPVTGGLWLSDTAHHHLALAV
LFIVAGHMYRTN-----WGIGHSMKEILENHKGPL--------TGEGHKGLYEVLTTSWH
AQLAINLAMLGSLTIIVAHHMYSMPPYPYLATDYATQLSIFTHHMWIGAFCIVGGAAHGA
IYMVRDYDPVVNQNNLLDRVIRHREAIISHLNWVCIFLGFHSFGLYVHNDTMRAFGRPQD
MFSDTAIQLQPVFAQWVQNIHALAPG--------------------------NTAPNALE
PVSYAFG-GGIVA---------------VGGKVAMMPIALGTADFMVHHIHAFTIHVTVL
ILLKGVLFARSSRLVPDKANLGFRFPCDGPGRGGTCQVSGWDHVFLGLFWMYNCISVVIF
HFSWKMQSDVWGTVAQDGT---------------VSHLTGGNFATSALTINGWLRDFLWA
QASQVISSYGTALSAYGLLFLGAHFVWAFSLMFLFSGRGYWQELIESIVWAHNKLKVAPS
IQPRALSIIQGRAVGVAHYLLGGIVTTWAFFLARIIAIG--
>8_Cyanobacteria_bacterium_J055|RMG08949.1
-------------MTISPPEREA--------KVKVSVDSDPVPTSFEKWGKPGHFSRTLS
KGPKTTTWIWDLHADAHDFDSQTS-DLEDISRKIFSAHFGHLAVVFVWLSGAYFHGARFS
NYEAWLSNPTG-----------IKPSAQVVWP---IVGQEILNGDV----GGGFHGIQIT
SGLFQLWRASGFTNSYQLYCTAIGGLVMAGLMLFAGWFHYHKKAPKLEWFQNVESMMNHH
LAVLLGCGSLGWAGHQIHVSLPVNKLLDAGVA-------------PKDIPLPHEFILDSS
-KMAELYPSF----AEGIKPFFTLNWGVYSDFLTFKGGLNPQTGGLWLSDTAHHHLAIAV
LFIIAGHMYRTN-----WGIGHSMKEILEAHKGPF--------TGEGHKGLYEILTTSWH
AQLAINLALLGSLTLIVAHHMYAMPPYPYIATDYPTQLSLFTHHMWIGGFLVVGAGAHGA
IFMVRDYDPAKNVNNLLDRVIRHRDAIISHLNWVCIFLGFHSFGLYVHNDTMRAFGRPQD
MFSDTGIQLQPVFAQWVQHINAAAPG--------------------------TTAPHALA
SVSPAFG-GDVVA---------------VGGKVAMMPIALGTADFMVHHIHAFTIHVTVL
ILLKGVLYARNSRLIPDKSELGFRFPCDGPGRGGTCQVSAWDHVFLGLFWMYNCISVVIF
HFSWKMQSDVWGTVSPDGT---------------VSHITNGNFAQSAITINGWLRDFLWA
QASQVITSYGSALSAYGLMFLAGHFIFAFSLMFLFSGRGYWQELIESIVWAHNKLKVAPA
IQPRALSITQGRAVGLAHYLLGSITVTWAFFLARIITVG--
>9_Phormidesmis_priestleyi|WP_068817302.1
-------------MTISPPEREA--------KVRVIVDKDPVPTSFEKWAQPGHFDRTLS
KGPKTTTWIWNLHANAHDFDSHTS-DLEDVSRKIFSAHFGHLAVVFIWLSGMYFHGARFS
NYSSWLADPLH-----------IKPSAQVVWP---IFGQEILNADV----GGGFHGIQIT
SGFFQLWRASGITNEFQLYCTAIGGLVMAGLMLFAGWFHYHKRAPKLEWFQNVESMLNHH
LSGLFGLGSLGWAGHQIHIALPINELLDRGVP-------------ADKIPLPHEFILNSQ
-LMADIYPSF----AKGLAPFFTLNWGEYADFLTFKGGLNPVTGGLWLTDTAHHHLAIAV
LFIIAGHMYRTN-----WGIGHSIKEILEAHKGPF--------TGEGHKGLYEVLTTSWH
AQLAINLAMVGSVSIIVAQHMYAMPPYPYLATDYATQLSLFTHHMWLGGFFIVGGAAHAA
IFMVRDYDPVVNQNNLLDRVIRHRDAIISHLNWVCIFLGFHSFGLYVHNDTMRALGRPQD
MFSDTAIQLQPVFAQWIQNLHTLAPG--------------------------STAPNALA
PASYAFG-GGTIA---------------VGGKVAMMPIALGTADFMVHHIHAFTIHVTVL
ILLKGVLYARSSRLIPDKANLGFRFPCDGPGRGGTCQVSGWDHVFLGLFWMYNSLSIAIF
HFSWKMQSDVWGTVNADGS---------------VDHITGGNFAQSAITINGWLRDFLWA
QSSQVITSYGSALSAYGLLFLGAHFVWAFSLMFLFSGRGYWQELIESIVWAHNKLKVAPA
IQPRALSIIQGRAVGVAHYLLGGIVTTWAFFLARALSLD--
>10_Spirulinaceae_cyanobacterium_SM2_1_0|NJK99360.1
-------------MTISPPQREA--------KVKVTVDNDPVPTSFEKWGKPGHFDRTLA
KGPKTTTWIWNLHADAHDFDSQTS-DLEDISRKIFSAHFGHLAVVFVWLSGMYFHGARFS
NYTAWLQDPIN-----------IKPSAQVVWP---IVGQDILNADV----GGGFHGIQIT
SGFFQLWRASGFTNEFQLYCTAIGGLVMAALCIFAGWFHYHKRAPKLEWFQNVESMLNHH
LSVLLGCGSLGWAGHQIHVSLPINKLLNAGVA-------------PEDIPLPHEFILNSQ
-LMSELYPSF----AQGLKPFFTLNWGVYSDFLTFKGGLNPVTGGLWLTDTAHHHLAIAV
LFIIAGHMYRTN-----WGIGHSMKEILEAHKD-P----LLI-GGEGHKGLYEILTTSWH
AQLAVNLAMLGSLTIIVAQHMYAMPPYPYLATDYGTQLSIFTHHMWIGGFLIVGAGAHGA
IFMVRDYDPAKNVNNVLDRVIRHRDAIISHLNWVCIFLGFHSFGLYVHNDTMRAFGRPQD
MFSDTGIQLQPIFAQWVQHLHTMAPG--------------------------GTAPNALE
PASYAFG-GSVVA---------------VGGKVAMMPIALGTADFMVHHIHAFTIHVTAL
ILLKGVLYARSSRLIPDKAELGFRFPCDGPGRGGTCQVSGWDHVFLGLFWMYNSLSIVIF
HFSWKMQSDVWGTVSPDGT---------------VSHITAGNWAQSAITINGWLRDFLWA
QASQVITSYGSALSAYGIMFLAGHFVFAFSLMFLFSGRGYWQELIESIVWAHNKLKVAPA
IQPRALSIVQGRAVGVAHYLLGGIVTTWAFFLARILAVG--
>11_Synechococcus_sp._PCC_6312|WP_015124997.1
-------------MTISPPEREK--------KVRVVVDSDPVPTSFEKWAKPGHFDRTLA
RGPQTTTWIWNLHALAHDFDTHTS-DLEDVSRKIFSAHFGHLAVVFVWLSGMYFHGAKFS
NYEAWLANPTG-----------IKPSAQVVWP---VVGQGILNGDV----GGGFHGIQIT
SGLFQLWRASGITNEFQLYVTAIGGLVMAGLMLFAGWFHYHKKAPKLEWFQNVESMLNHH
LAGLFGLGSLGWAGHQIHVSLPINKLLDAGVP-------------IKDIPLPHEFILNP-
SLMTELYPKVDWGVFKGVIPFFTFNWGAYSDFLTFKGGLNPVTGGLWLSDTAHHHLAIAV
LFIIAGHMYRTN-----WGIGHSIKELLEAHKGPF--------TGEGHKGLYEVLTTSWH
AQLAINLAMVGSLSIIVAQHMYAMPPYPYLATDYPTQLSLFTHHMWLGGFFIVGGAAHAA
IYMVRDYDPAMNQNNLLDRVLRHRDAIISHLNWVCIFLGFHSFGLYVHNDTMRAFGRPQD
MFSDTGIQLQPVFAQWIQNIHTLAPG--------------------------ATAPNAAA
PVSYAFG-GGIVA---------------VGGKVAMMPIVLGTADFMVHHIHAFTIHVTVL
ILLKGVLFARSSRLIPDKANLGFRFPCDGPGRGGTCQVSGWDHVFLGLFWMYNSISVVIF
HFSWKMQSDVWGTVAPDGT---------------VSHITGGNFAQSAITINGWLRDFLWA
QASQVIGSYGSALSAYGLLFLGAHFVWAFSLMFLFSGRGYWQELIESIVWAHNKLKVAPA
IQPRALSIIQGRAVGVAHYLLGGIATTWAFFLARIISVG--
>12_Leptolyngbya|WP_017288762.1
-------------MTISPPEREA--------KVRVVVDKDPTPTSFEKWGQPGHFDRTLS
KGPKTTTWIWNLHANAHDFDSHTS-DLEDVSRKIFSAHFGHLAVVFIWLSGMYFHGAKFS
NYEAWLANPTG-----------VKPSAQVVWD---IFGQEILNADV----GGGFHGIQIT
SGLFQMWRGAGFTNTFQLYCTAIGGLVMAGLMLFAGWFHYHKRAPKLEWFQNAESMMNHH
LAGLFGLGSLGWAGHQIHVSLPVNELLDRGVP-------------ADKIPLPHEFILNTQ
-LMADIYPSF----AKGLIPFFTLNWGEYSDFLTFKGGLNPVTGGLWLTDTAHHHLAIAV
LFIIAGHMYRTN-----WGIGHSMKEILEAHKGPF--------TGEGHKGLYEVLTTSWH
AQLAINLAMVGSLSIIVAQHMYAMPPYPYLATDYATQLSLFTHHMWLGGFFIVGGAAHGA
IFMVRDYDPVVNQNNLLDRVLRHRDAIISHLNWVCIFLGFHSFGLYVHNDTMRALGRPQD
MFSDTAIQLQPVFAQWVQNLHTLAPG--------------------------TTAPNALA
PASFAFG-GGTVA---------------VAGKVAMMPIALGTADFMVHHIHAFTIHVTVL
ILLKGVLFARSSRLIPDKANLGFRFPCDGPGRGGTCQVSGWDHVFLGLFWMYNSLSIVIF
HFSWKMQSDVWGTVGADGT---------------VDHITGGNFAQSAITINGWLRDFLWA
QAAQVIGSYGSALSAYGLMFLGAHFVWAFSLMFLFSGRGYWQELIESIVWAHNKLKVAPA
IQPRALSIIQGRAVGVAHYLLGGIATTWAFFLARSLSIG--
>14_Cyanobacteria_bacterium_UBA9273|HBB34895.1
-------------MTISPPDRGA--------KAKVVVDKDPVPTSFEKWSQPGHFDRTLA
RGPKTTTWIWNLHANAHDFDSHT-SDLEDVSRKIFSAHFGHLAVVFVWLSGMYFHGARFS
NYEAWLSDPIN-----------IKPSAQVVWP---VVGQGILNADV----GGGFHGIQIT
SGFFQIWRAAGFTNTYQLYCTAIGGLVMAALMLFAGWFHYHKRAPKLEWFQNVESMMNHH
LAGLLGCGSLGWAGHQIHVSLPINKLLDAGVA-------------PADIPLPHEFILNK-
SLMAELYPSF----EQGLKPFFTLNWGQYADFLTFKGGLNPTTGGLWLSDTAHHHLAIAV
LLIIAGHMYRTN-----WGIGHSFKEILEAHKGPF--------TGEGHKGMYEIFTTSWH
CQLSWNLAMLGSLTIIVAHHMYAMPPYPYLATDYGTQLSIFTHHMWIGAFCIVGGAAHAA
IFMVRDYDPAVHQNNLLDRVLRHRDAIISHLNWVCIFLGFHSFGLYVHNDTMRAFGRPQD
LFSDTGIQLQPVFAQWVQNIHALAPG--------------------------GTAPNALE
PVSYAFG-GGILA---------------VGGKVAMMPIALGTADFMVHHIHAFTIHVTVL
ILLKGVLYARNSRLIPDKSQLGFRFPCDGPGRGGTCQVSAWDHVFLGLFWMYNCISVVIF
HFSWKMQSDVWGTVASDGT---------------VSHITGGNFATSALTINGWLRDFLWA
QASQVINSYGSALSAYGILFLGAHFVWAFSLMFLFSGRGYWQELIESIVWAHNKLKVAPA
IQPRALSIIQGRAVGVAHYLLGGIVTTWSFFLARILSVG--
>16_Oscillatoria_sp._FACHB-1406|WP_190716724.1
-------------MTISPPERE------A--KVKVTVDNDPVPASFERWGKPGHFDRTLA
KGPKTTTWIWNLHANAHDFDTQTS-DLEDISRKIFSAHFGHLAVIFVWLSGMYFHGARFS
NYEAWLTNPTG-----------VKPSAQVVWP---IVGQGILNGDV----GGGFHGIQIT
SGLFYLWRASGFTNTYQLYCTAIGGLVMAGLCLFAGWFHYHKRAPKLEWFQNAESMMNHH
LAGLLGCGSLGWAGHQIHVSLPVNKLLDAGVA-------------PGDIPLPQEFILNK-
DLMVDLYPSF----AKGLAPFFTLDWGAYSDFLTFKGGLNPVTGGLWLSDSAHHHLAIAV
LFIIAGHMYRTN-----WGIGHSMKQILENHKGPF--------TGEGHKGLYEVLTTSWH
AQLAINLALLGSLSIIVAHHMYAMPPYPYMAIDYATQLACFTHHVWIGGFLIVGAGAHGA
IFMVRDYDPAKNVDNLLDRVLRHRDAIISHLNWVCIFLGFHSFGLYVHNDTMRAFGRPQD
MFSDTGIQLQPVFAQWVQNIHAVAPG--------------------------GTAPHALE
PASYAFG-GGIVA---------------VAGKVAMMPITLGTADFLVHHIHAFTIHVTVL
ILLKGVLFARSSRLIPDKSELGFRFPCDGPGRGGTCQVSGWDHVFLGLFWMYNSLSVVLF
HFSWKMQSDVWGTVSPDGT---------------VSHITAGNFAQSAITINGWLRDFLWA
QASQVITSYGSPLSAYGIMFLAGHFVFAFSLMFLFSGRGYWQELIESIVWAHNKLKVAPA
IQPRALSITQGRAVGVAHYLLGGIVTTWAFFHARTLSF---
>17_Phormidium_sp._LEGE_05292|WP_193982007.1 2_Phormidium_ambiguum|WP_073595566.1
-------------MTISPPEREA--------KVRVVVDNDPVPTSFEKWSQPGHFDRTLS
KGPKTTTWIWNLHANAHDFDSHTS-DLEDVSRKIFSAHFGHLAVIFVWLSGMYFHGAKFS
NYEAWLANPTG-----------IKPSAQVVWP---IVGQEILNADV----GGGFHGIQIT
SGFFYIWRAAGFTNSFQLYCTAIGGLVMAALMLFAGWFHYHKRAPKLEWFQNAESMMNHH
LSVLLGCGSLGWAGHQIHVSLPINKLLDAGVA-------------PKDIPLPQEFILNKD
-LMTELYPSF----AQGLAPFFTLNWGVYSDFLTFKGGLNPVTGGLWLSDSAHHHLAIAV
LFIIAGHMYRTN-----WGIGHSMKEILENHKGPF--------TGEGHKGLYEVLTTSWH
AQLAINLAMMGSLSIIVAQHMYSMPPYPYLATDYATQLSIFTHHMWIGGFLIVGGAAHGA
IFMVRDYDPAVNQNNLLDRVIRHRDAIISHLNWVCMFLGFHSFGLYVHNDTMRAFGRPQD
TFSDTGIQLQPVFAQWVQNIHTLAPG--------------------------GTAPNALQ
PASYAFG-GGAVA---------------VGGKVAMMPIALGTADFLVHHIHAFTIHVTVL
ILLKGVLFARSSRLIPDKANLGFRFPCDGPGRGGTCQVSGWDHVFLGLFWMYNSISVVIF
HFSWKMQSDVWGTVAPDGT---------------VSHITGGNFAQSAVTINGWLRDFLWA
QASQVINSYGSALSAYGLLFLGAHFVWAFSLMFLFSGRGYWQELIESIVWAHNKLKVAPS
IQPRALSIIQGRAVGVAHYLLGGIVTTWAFFLARSLSLG--
>18_Phormidesmis_priestleyi|WP_073069586.1
-------------MTISPPEREA--------KARVVVDKDPVATSFEKWAQPGHFDRTLS
KGPKTTTWIWNLHANAHDFDSHTS-DLEDVSRKIFSAHFGHLAVVFIWLSGMYFHGARFS
NYSSWLADPIH-----------IKPSAQVVWP---IFGQEILNADV----GGGFHGIQIT
SGFFQLWRAAGITNEFQLYCTAIGGLVMAGLMLFAGWFHYHKRAPKLEWFQNVESMLNHH
LSGLFGLGSLGWAGHQIHVSLPINELLDRGVP-------------ADKIPLPHEFILNSQ
-LMADIYPSF----AKGLTPFFTLNWGEYADFLTFKGGLNPVTGGLWLTDTAHHHLAIAV
LFIIAGHMYRTN-----WGIGHSIKEMLEAHKGPF--------TGEGHKGLYEVLTTSWH
AQLAINLAMVGSLSIIVAQHMYAMPPYPYLATDYATQLSLFTHHMWLGGFFIVGGAAHGA
IFMVRDYDPVVNQNNLLDRVIRHRDAIISHLNWVCIFLGFHSFGLYVHNDTMRALGRPQD
MFSDTAIQLQPVFAQWIQNLHTLAPG--------------------------STAPNALA
PASYAFG-GGTIA---------------VGGKVAMMPIALGTADFLVHHIHAFTIHVTVL
ILLKGVLFARSSRLVPDKANLGFRFPCDGPGRGGTCQVSGWDHVFLGLFWMYNSLSIAIF
HFSWKMQSDVWGTVNADGS---------------VDHITGGNFAQSAITINGWLRDFLWA
QASQVITSYGSALSAYGLLFLGAHFVWAFSLMFLFSGRGYWQELIESIVWAHNKLKVAPA
IQPRALSIIQGRAVGVAHYLLGGIVTTWAFFLARSLSLG--
>22_Cylindrospermum_sp._FACHB-282|WP_190463184.1
-------------MTISPPEREEK-------KARVIVDNDPVPTSFEKWAQPGHFDRSLA
KGPKTTTWIWNLHALAHDFDTHT-SDLEDISRKIFSAHFGHLSIVFIWLSGMLFHGAKFS
NYEAWLSDPLN-----------VKPSAQVVWP---IVGQDILNGDV----GGGFHGIQIT
SGLFQVWRGWGITNSFQLYVTAIGGLVMAALMLFAGWFHYHKRAPKLEWFQNVESMLNHH
LSVLLGCGSLGWTGHLIHVSAPVNKLLDAGVA-------------AKDIPLPHEFILNK-
DLLTELYPSF----ANGLTPFFTLNWGQYADFLTFKGGLNPVTGGLWMTDIAHHHLAIAV
LFIIAGHMYRTN-----WGIGHSIKEILENHKGPF--------TGEGHKGLYENLTTSWH
AQLATNLAFLGSLTIIVAHHMYAMPPYPYLATDYATQLCIFTHHMWIGGFCIVGGAAHAA
IFMVRDYDPVVNQNNVLDRVIRHRDAIISHLNWVSIFLGFHSFGLYIHNDTMRALGRPQD
MFSDSAIQLQPVFAQWVQNLHTLAPG--------------------------GTAPNALE
PVSYAFG-GGILA---------------VGGKVAMMPIALGTADFLVHHIHAFTIHVTVL
ILLKGVLFARSSRLIPDKANLGFRFPCDGPGRGGTCQVSGWDHVFLGLFWMYNSLSIVIF
HFSWKMQSDVWGTVDSDGV---------------VSHITGGNFAESAITINGWLRDFLWA
QAAQVINSYGSALSAYGLLFLGAHFVWAFSLMFLFSGRGYWQELIESIVWAHNKLKVAPA
IQPRALSIIQGRAVGVAHYLLGGIATTWAFFHAHILSVG--
>23_Aphanocapsa_montana|WP_166281224.1
-------------MTISPGGRET--------KAKVSVDTNPVPTSFEKWGKPGHFDRTLA
KGPQTTTWIWNLHALAHDFDTHT-SDLEDISRKIFSAHFGHLAVVFIWLSGMYYHGAKFS
NYEAWLSDPTG-----------IKPSAQVVWP---IVGQDILNADV----GGGFHGIQIT
SGLFQLWRASGFTNSFQLYCTAIGGLVMAGLMLFAGWFHYHKKAPKLEWFQNVESMMNHH
LSVLLGLGCLSWAGHQIHVSLPINKLLDSGVA-------------ASDIPLPHEFILNK-
DLMAELYPSF----AQGLTPFFTLNWGAYADFLTFKGGLNPVTGGLWLSDTAHHHLALAV
LFIIAGHMYRTN-----WGIGHSMKEILESHKGPF--------TGEGHKGLYEVLTTSWH
AQLAINLAMVGSLSIIVAQHMYAMPPYPYLATDYATQLSLFTHHMWIGGFLIVGGAAHGA
IFMVRDYDPVVNQNNLLDRVLRHRDAIISHLNWVCIFLGFHSFGLYVHNDTMRALGRPQD
MFSDTAIQLQPVFAQWIQNLHTMAPG--------------------------TTAPNALG
VVSHAFG-GDVVA---------------VGNKVAMMPIALGTADFMVHHIHAFTIHVTVL
ILLKGVLFARSSRLIPDKANLGFRFPCDGPGRGGTCQVSGWDHVFLGLFWMYNSLSIVIF
HFSWKMQSDVWGTVNGDGS---------------VSHVTAGNFAQSAITINGWLRDFLWA
QASQVINSYGSALSAYGLMFLAAHFIWAFSLMFLFSGRGYWQELIESIVWAHNKLKVAPA
IQPRALSIIQGRAVGVAHYLLGGIATTWAFFLARSLSIG--
>25_Stenomitos_frigidus|WP_106258981.1 19_Tildeniella_nuda_ZEHNDER_1965/U140|MBW4581637.1
-------------MTITPREREA--------KARIVVDKDPVPTSFEKWSQPGHFDRTLA
RGPKTTTWIWNLHANAHDFDSHTS-DLEDVSRKIFSAHFGHLAVVFIWLSGMYFHGAKFS
NYEAWLTNPTG-----------IKPSAQVVWP---IFGQEILNADV----GGGFHGIQIT
SGFFYLWRASGFTNSFQLYCTAIGGLVMAGLMLFAGWFHYHKRAPKLEWFQNVESMLNHH
LSGLFGLGSLGWAGHQIHVSLPINKLLDAGVA-------------PKDIPLPHEFILNSK
-LMADLYPSF----AKGLTPFFTLNWAEYSDFLTFKGGLNPVTGGLWLSDTAHHHLAIAV
LFIIAGHQYRTN-----WGIGHSIKEILEAHKGPF--------TGEGHKGLYEVLTTSWH
AQLAINLAMVGSLSIIVAQHMYAMPPYPYMATDYATQLSLFTHHMWLGGFFIVGGAAHGA
IFMVRDYDPVVNQNNLLDRMLRHRDAIISHLNWVSIFLGFHSFGLYVHNDTMRALGRPQD
MFSDTAIQLRPVFAQWIQNLHTLAPG--------------------------TTAPNALA
PASYVFG-GETVA---------------IAGKVAIAPIALGTADFLVHHIHAFTIHVTVL
ILLKGVLYARSSRLIPDKANLGFRFPCDGPGRGGTCQVSGWDHVFLGLFWMYNSLSIVIF
HFSWKMQSDVWGTVNPDGT---------------VAHITGGNFAQSAITINGWLRDFLWA
QATQVITSYGSALSAYGLLFLGAHFVWAFSLMFLFSGRGYWQELIESIVWAHNKLKVAPA
IQPRALSIIQGRAVGVAHYLLGGIVTTWAFFLARTLALG--
>26_Coleofasciculus_chthonoplastes|WP_044211051.1 3_Coleofasciculus_chthonoplastes_PCC_7420|EDX71052.1
-------------MTISPPERDT--------KAKVTVDKDPVPTSFEKWSKPGHFDRTLA
KGPKTTTWIWNLHANAHDFDSHTS-DLEDVSRKIFSAHFGHLAVIFVWLSGMYFHGARFS
NYEAWLTDPIN-----------IKPSAQVVWP---IVGQDILNADV----GGGFHGIQIT
SGFFQIWRASGITNEFQLYCTAIGGLVMAALMLFAGWFHYHKRAPKLEWFQNVESVMNHH
LAGLLGCGSLGWAGHQIHVSLPINKLLDAGVA-------------PEDIPLPHEFILNKS
-LMAELYPSF----EQGLKPFFTLNWGAYADFLTFKGGLNPTTGGLWLSDTAHHHLAIAV
LFIIAGHFYRTN-----WGIGHSFKEVLEAHKG-P----F---TGQGHKGMYEIFTTSWH
AQLSWNLALLGSLTIIVAHHMYAMPPYPYLATDYGTQLSIFTHHMWIGAFCIVGGAAHAA
IFMVRDYDPNIHVDNLLDRVLRHRDAIISHLNWVCIFLGFHSFGLYVHNDTMRAFGRPQD
MFSDTGIQLQPIFAQWVQHLHTLAPG--------------------------GTAPNALE
PVSYAFG-GGMVA---------------VGGKVAMMPITLGTADFLIHHIHAFQIHVTAL
ILLKGVLYARNSRLIPDKSSLGFRFPCDGPGRGGTCQVSAWDHVFLGLFWMYNCISIVIF
HFSWKMQSDVWGTVASDGT---------------VSHITGGNFAASAITINGWLRDFLWA
QASQVINSYGTALSAYGILFLGAHFVWAFSLMFLFSGRGYWQELIESIVWAHNKLKVAPA
IQPRALSIVQGRAVGVAHYLLGGIVTTWSFFLARILSVG--
>27_Stanieria_sp._NIES-3757|WP_096385150.1 24_Stanieria_cyanosphaera|WP_015193624.1
-------------MTISPQREE------A--KVKVTVDNDPVPTSFEKWGKPGHFDRTLA
RGPKTTTWIWNLHADAHDFDSHTS-DLEDISRKIFSAHFGHLAVIFVWLSGMYFHGARFS
NYEAWLANPTA-----------IKPSAQVVWP---VVGQGILNGDV----GGGFHGIQIT
SGLFYLWRASGFTNGYQLYCTAIGGLVMAALMIFAGWFHYHKRAPKLEWFQNAESMMNHH
LAGLLGCGSLGWAGHQIHVSLPINKLLDAGVA-------------PSDIPLPHEFILDS-
SKMAELYPSF----AQGLKPFFTLNWGVYSDFLTFKGGLNPVTGGLWLSDSAHHHLALAV
LLIIAGHQYRTN-----WGIGHSMKEILENHRGPF--------TGKGHQGLYEILTTSWH
AQLAINLALLGSLSIIVAHHMYAMPPYPYQAIDYATQLSLFTHHVWIGGFLIVGAGAHGA
IFMVRDYDPAKNVDNLLDRVLRHRDAIISHLNWVCIFLGFHSFGLYVHNDTMRAFGRPQD
MFSDTGIQLQPIFAQWVQNIHTLAPG--------------------------GTAPTALE
PASYAFG-GDVIA---------------VGGKVAMMPIALGTADFMVHHIHAFTIHVTVL
ILLKGVLFARSSRLIPDKMKLGFRFPCDGPGRGGTCQVSAWDHVFLGLFWMYNSISVVLF
HFSWKMQSDVWGTVANDGT---------------VSHVTNGNFAQSAITINGWLRDFLWA
QASQVINSYGSALSAYGIMFLAGHFVFAFSLMFLFSGRGYWQELIESIVWAHNKLKVAPS
IQPRALSITQGRAVGVAHYLLGGIVTTWAFFLARTISLG--
>29_Myxacorys_almedinensis|WP_162423309.1
-------------MTISPPEREA-----N--KVRVVVDNDPTPTSFEKWGQPGHFDRALS
KGPKTTTWIWNLHANAHDFDSHTS-DLEDVSRKIFSAHFGHLAVVFIWLSGMYFHGAKFS
NYEAWLNNPLG-----------VKPSAQVVWD---IFGQEILNADV----GGGFRGIQIT
SGFFQLWRAAGITNTFQLYCTAIGGLVMAGLMLFAGWFHYHKRAPKLEWFQNAESMLNHH
LAGLFGLGSLGWAGHQIHVSLPINELLDRGVP-------------ADKIPLPHEFILNSQ
-LMADIYPSF----SKGLVPFFTLNWGEYADFLTFKGGLNPVTGGLWLTDTAHHHLAIAV
LFIIAGHMYRTN-----WGIGHSIKEMHEAHKGPF--------TGEGHKGLYDVLTTSWH
AQLAINLAMVGSLSIIVAQHMYAMPPYPYLATDYATQLSLFTHHMWLGGFFIVGGAAHAA
IFMVRDYDPVVNQNNLLDRVLRHRDAIISHLNWVCIFLGFHSFGLYVHNDTMRALGRPQD
MFSDTAIQLQPVFAQWIQNIHTLAPG--------------------------STAPNALG
PASVAFG-GDVVA---------------VGGKVAMMPIVLGTADFMVHHIHAFTIHVTVL
ILLKGVLFARSSRLIPDKANLGFRFPCDGPGRGGTCQVSGWDHVFLGLFWMYNSLSIAIF
HFSWKMQSDVWGTVAPDGT---------------VTHVTYGNFAQSAITINGWLRDFLWA
QASQVINSYGSALSAYGLLFLGAHFVWAFSLMFLFSGRGYWQELIESIVWAHNKLKVAPA
IQPRALSIIQGRAVGVAHYLLGGIVTTWAFFLARSLSIG--
>30_Oscillatoriales_cyanobacterium_SpSt-418|HFM96616.1
-------------MTTTPRERGA--------KARVVVDKNPVPTSFEKWSQPGHFDRTLA
RGPKTTTWIWNLHANAHDFDSHTS-DLEDVSRKIFSAHFGHLAVVFIWLSGMYFHGAKFS
NYEAWLANPTA-----------IKPSAQVVWP---IFGQEILNADV----GGGFHGIQIT
SGFFYLWRAAGFTNSFQLYVTAIGALVMAGLMLFAGWFHYHKAAPKLEWFQNVESMLNHH
LAGLFGLGSLSWAGHQIHVSLPVNKLLDAGVA-------------PKDIPLPHEFILNKQ
-LMIDLYPSF----KQGLVPFFTLNWGAYSDFLTFKGGLNPVTGSLWLTDTAHHHLAIAV
LFIIAGHMYRTN-----WGIGHSIKEILENHKDPL----LI--GGEGHKGLYEVLTTSWH
AQLAINLAMVGSLSIIVAQHMYSMPPYPYMATDYATQLSLFTHHMWLGGFFIVGGAAHGA
IFMVRDYDPAVNYNNVLDRVIRHRDAIISHLNWVCIFLGFHSFGLYIHNDTMRALGRPQD
MFSDTAIQLQPIFAQWVQNLHTLAPG--------------------------GTAPNALA
PASFAFG-GDVVA---------------VGGKVAMMPIALGTADFMVHHIHAFTIHVTVL
ILLKGVLFARSSRLIPDKANLGFRFPCDGPGRGGTCQVSGWDHVFLGLFWMYNSLSIVIF
HFSWKMQSDVWGTVNPDGS---------------VAHVTAGNFAQSAITINGWLRDFLWA
QATQVITSYGSALSAYGLLFLGAHFVWAFSLMFLFSGRGYWQELIESIVWAHNKLKVAPS
IQPRALSIIQGRAVGVAHYLLGGIVTTWAFFLARTLSLG--
>31_Pantanalinema_sp._GBBB05|MBL1174238.1
-------------MTTTPREREA--------KARVVVDKNPVPTSFEKWSQPGHFDRTLA
RGPKTTTWIWNLHADAHDFDSHTS-DLEDVSRKIFSAHFGHLAVVFIWLSGMYFHGAKFS
NYEAWLTNPTA-----------IKPSAQVVWP---IVGQEILNADV----GGGFHGIQIT
SGLFYMWRAAGFTNSFQLYCTAIGGLVMAALMLFAGWFHYHKSAPKLEWFQNAESMMNHH
LAGLFGLGSLGWAGHQIHVSLPINKLLDAGVA-------------PKDIPLPHEFILNKQ
-LMADLFPSF----AKGLTPFFTLNWGAYSDFLTFKGGLNPVTGSLWLTDQAHHHLALAV
MFIVAGHMYRTN-----WGIGHSMKEILEAHRDPI----MI--TGEGHKGLYEVLTTSWH
AQLAINLAIGGSVSIITAQHMYAMPPYPYLAVDYATQLSIFTHHMWIGGFLICGAAAHGA
IFMVRDYDPVVNKGNVLDNIIRHRDAVISHLNWVCIFLGFHSFGLYVHNDTMRAFGRPQD
MFSDTGIQLQPIFAQWVQNIHTLAPG--------------------------NTAPNALA
PASFAFG-GDVVA---------------IGGKVAMMPIVLGTADFMVHHIHAFTIHVTVL
ILLKGVLFARNSRLIPDKANLGFRFPCDGPGRGGTCQVSGWDHVFLGLFWMYNCISVVIF
HFSWKMQSDVWGTVNPDGS---------------VAHITAGNFAQSAITINGWLRDFLWA
QATQVITSYGSALSAYGLMFLGAHFVWAFSLMFLFSGRGYWQELIESIVWAHNKLKVAPT
IQPRALSITQGRAVGVAHYLLGGIATTWAFFLARTLSLG--
>33_Cyanomargarita_calcarea_GSE-NOS-MK-12-04C|MBW4669515.1
-------------MTISPPEREEK-------KARVIVDNDPVPTSFERWAKPGHFDKTLA
KGPKTTTWIWNLHALAHDFDTHT-SDLEDISRKIFAAHFGHLSVVFIWLSGMLFHGAKFS
NYEAWLSDPLN-----------IKPSAQVVWP---IVGQDILNADV----GGGFHGIQIT
SGFFQIWRGWGITNSFQLYVTAIGGLVMAALMLFAGWFHYHKRAPKLEWFQNVESMLNHH
LSVLLGCGSLGWAGHLIHVSSPINKLMDAGVP-------------IKDIPLPHEFILNK-
DILTELYPSF----ANGLAPFFTLNWGTYADFLTFKGGLNPVTGGLWMTDIAHHHLAIAV
IFIIAGHMYRTN-----WGIGHSIKEILENHKGPF--------TGEGHKGLYENLTTSWH
AQLATNLAFLGSLTIIVAHHMYAMPPYPYLATDYATQLCIFTHHMWIGGFCIVGGAAHAA
IFMVRDYDPVVNRNNVLDRVLRHRDAIISHLNWVCIFLGFHSFGLYIHNDTMQALGRPQD
MFSDSAIQLQPVFAQWVQNLHTLAPG--------------------------STAPNAIE
PVSYAFG-GGILA---------------VGGKIAMMPIALGTADFLVHHIHAFQIHVTVL
ILLKGVLFARSSRLIPDKANLGFRFPCDGPGRGGTCQVSGWDHVFLGLFWMYNTISIVIF
HFSWKMQSDVWGTIDADGT---------------VSHITGGNFAESALNINGWLRDFLWA
QASQVINSYGSALSAYGLLFLGAHFVWAFSLMFLFSGRGYWQELIESIVWAHNKLKVAPA
IQPRALSIIQGRAVGVAHYLLGGIVTTWAFFHARILSLG--
>35_Cyanobacteria_bacterium_FACHB-DQ100|MBD1825546.1 13_Leptolyngbya_sp._NIES-3755|WP_068382103.1 15_Plectolyngbya_sp._WJT66-NPBG17|MBW4443127.1 20_Leptolyngbya_sp._NIES-2104|WP_059000522.1 21_Pseudanabaenaceae_cyanobacterium_LEGE_13415|MBE9009835.1 32_Cyanobacteria_bacterium_FACHB-63|MBD1841904.1 
-------------MTISPPEREA--------KARVVVDKDPVPTSFERWGQPGHFDRTLA
KGPKTTTWIWNLHANAHDFDSHTS-DLEDVSRKIFSAHFGHLAVVFIWLSGMYFHGAKFS
NYEAWLANPTG-----------VKPSAQVVWN---IFGQEILNADV----GGGFHGIQIT
SGFFQLWRAAGFTNTFQLYVTAIGGLVMAGLMLFAGWFHYHKRAPKLEWFQNVESMLNHH
LSGLFGLGSLAWAGHQIHVALPINELLDRGVP-------------ADKIPLPHEFILNTQ
-LMADIYPSF----AKGLIPFFTLNWGEYADFLTFKGGLNPVTGGLWLTDSAHHHLAIAV
LFLIAGHQYRTN-----WGIGHSIKEILEAHKGPF--------TGEGHKGLYENLTTSWH
AQLAINLAMVGSLSIIVAQHMYAMPPYPYLATDYATQLSIFTHHMWIGGFFIVGGAAHAA
IFMVRDYDPVVNQNNNLDRVLRHRDAIISHLNWVCIFLGFHSFGLYVHNDTMRALGRPQD
MFSDTAIQLQPVFAQWIQNLHTLAPG--------------------------GTAPNALA
PASYAFG-GGTIA---------------VGGKVAMMPIALGTADFMVHHIHAFTIHVTVL
ILLKGVLFARSSRLIPDKANLGFRFPCDGPGRGGTCQVSGWDHVFLGLFWMYNSLSIAIF
HFSWKMQSDVWGTVAPDGT---------------VDHVTGGNFAQSAITINGWLRDFLWA
QAAQVIGSYGSALSAYGLLFLGAHFVWAFSLMFLFSGRGYWQELIESIVWAHNKLKVAPS
IQPRALSIIQGRAVGVAHYLLGGIVTTWAFFLARSISIG--
>38_Atlanticothrix_silvestris|WP_214438267.1
-------------MTISPPEREEK-------KARVIVDKDPVPTSFEKWSQPGHFDRSLA
RGPKTTTWIWNLHALAHDFDTHT-SDLEDISRKIFAAHFGHLAIVTIWLSGMIFHGAKFS
NYEAWLTDPLN-----------VRPSAQVVWP---IVGQDILNGDV----GGGFHGIQIT
SGLFQVWRGWGITNSFQLYCTAIGGLVLAALFLFAGWFHYHKRAPKLEWFQNVESMLNHH
LQVLLGCGSLGWAGHLIHVSAPTNKLLDAGVA-------------LKDIPLPHEFILNK-
DLLTELYPGF----AAGLAPFFTLNWGQYADILTFKGGLNPVTGGLWMTDISHHHLAIAV
LFIIAGHMYRTN-----WGIGHSIKEILENHKGPF--------TGEGHKGLYENMTTSWH
AQLATNLAFLGSLTIIIAHHMYAMPPYPYLATDYATQLCIFTHHMWIGGFLIVGGAAHAA
IFMVRDYDPVVNQNNVLDRVIRHRDAIISHLNWVCIFLGFHSFGLYIHNDTMRALGRPQD
MFSDTAIQLQPVFAQWVQNLHTLAPG--------------------------GTAPNALE
PVSYAFG-GGILA---------------VGGKVAMMPIALGTADFLIHHIHAFTIHVTVL
ILLKGVLFARSSRLIPDKANLGFRFPCDGPGRGGTCQVSGWDHVFLGLFWMYNSISIVIF
HFSWKMQSDVWGTVDAAGN---------------VSHITGGNFAQSAITINGWLRDFLWA
QASQVINSYGSALSAYGLMFLGAHFVWAFSLMFLFSGRGYWQELIESIVWAHNKLKVAPA
IQPRALSIIQGRAVGVAHYLLGGIATTWAFFHAHILSVG--
>39_Coleofasciculaceae_cyanobacterium_SM2_1_6|NJL88991.1
-------------MTISPPEREA--------KVKVLVDKDPVPTSFEKWAKPGHFDRTLA
KGPKTTTWIWNLHADAHDFDSHTS-DLEDISRKIFSAHFGHLAVVFVWLSGAYFHGAKFS
NFEAWLTDPTH-----------IKPSAQVVWP---IVGQEILNGDV----GGGFHGIQIT
SGLFQLWRANGFTNSYQLYCTAIGALVMAALMLFAGWFHYHKRAPKLEWFQNVESMMNHH
LAVLLGCGCLGFAGQQIHVALPINACMDAIDAGQPLTVGGKLIASVADIPLPHEWILNPS
-LMADIYPSF----AQGLVPFFTGNWGVYSDFLTFKGGLNPVTGGLWLSDTAHHHLALAV
LFIVAGHMYRTN-----WGIGHSMKEILEAHKGPF--------TGEGHKGLYEILTTSWH
AQLAINLAMLGSVTIIVAHHMYAMPPYPYIATDYATQLCLFTHHMWIGAFLIVGAGAHGA
IFMVRDYDPAKNVNNLLDRMIRQRDALISHLNWVCIFLGFHSFGLYVHNDTMRAFGRPQD
MFSDTGIQLQPVFAQWVQNIHALAPG--------------------------NTAPNATE
IVSHAFG-GGLVA---------------VGGKVAMMPIALGTADFMVHHIHAFTIHVTVL
ILLKGVLYARSSRLIPDKASLGFRFPCDGPGRGGTCQVSGWDHVFLGLFWMYNSISIVIF
HFSWKMQSDVWGTVAPDGT---------------VSHLTGGNFAQSAITINGWLRDFLWA
QSSQVISSYGSALSAYGLMFLAAHFVWAFSLMFLFSGRGYWQELIESIVWAHNKLKVAPA
IQPRALSITQGRAVGVAHYLLGGIATTWAFFHAHIISVG--
>42_Rivularia_sp._T60_A2020_040|MBF2013701.1 37_Plectonema_radiosum|WP_193922288.1
-------------MTISPPEREEK-------KARVIVDKDPVPTSFERWGKPGHFDRTLA
KGPKTTTWIWNLHALAHDFDSHT-SDLEDVSRKIFAAHFGHLAVVFIWLSGMIFHGARFS
NYEAWLMDPLN-----------IKPSAQVVWP---IVGQQILNGDV----GGGFHGIQIT
SGLFQVWRGWGITNSFQLYCTAIGGLVMAGLMLFAGWFHYHKRAPKLEWFQNVESMLNHH
LSVLLGCGSLGWAGHIIHVSGPTNKLLDAGVA-------------LKDVPLPHEFILNK-
DLLTELYPGF----ANGLAPFFTLNWGQYADILTFKGGLNPVTGGLWMSDIAHHHLAIAV
VFIVAGHMYRTN-----WGIGHSIKTILENHKGPF--------TGEGHKGIYENLTTSWH
AQLAVNLAALGSLTIIVAHHMYAMPPYPYLATDYATQLCIFTHHMWIGGFCIVGGAAHAA
IFMVRDYDPVVNRDNIVDRMIRHRDAIISHLNWVCIFLGFHSFGLYIHNDTMRALGRPQD
MFSDTAIQLQPVFAQWVQNIHTLAPG--------------------------GTAPNALE
PVSYAFG-GGILA---------------VGGKIAMMPIALGTADFMVHHIHAFTIHVTVL
ILLKGVLFARSSRLIPDKANLGFRFPCDGPGRGGTCQVSGWDHVFLGLFWMYNSLSIVIF
HFSWKMQSDVWGTVDAAGN---------------VSHLTGGNFAQSAITINGWLRDFLWA
QASQVINSYGSALSAYGLLFLGAHFVWAFSLMFLFSGRGYWQELIESIVWAHNKLKVAPA
IQPRALSIIQGRAVGVAHYLLGGIVTTWAFFHARIISLG--
>44_Stenomitos_rutilans_HA7619-LM2|MBW4471745.1
-------------MTITPREREA--------KARIVVDNDPVPTSFQKWSEPGHFDRTLA
RGPKTTTWIWNLHANAHDFDSHTS-DLEDVSRKIFSAHFGHLAVVFIWLSGMYFHGAKFS
NYEAWLTNPTG-----------IKPSAQVVWP---IFGQEILNADV----GGGFHGIQIT
SGFFYLWRAAGFTNSFQLYCTAIGGLVMAGLMLFAGWFHYHKRAPKLEWFQNVESMLNHH
LSGLFGLGSLGWAGHQIHVSLPINKLLDAGVA-------------PKDIPLPHEFILNSK
-LMSDLYPSF----AKGLTPFFTLNWAEYSDFLTFKGGVNPVTGGLWLSDTAHHHLAIAV
LFIIAGHQYRTN-----WGIGHSIKEILEAHKGPF--------TGEGHKGLYEVLTTSWH
AQLAINLAMVGSLSIIVAQHMYSMPPYPYLATDYATQLSLFTHHMWLGGFFIVGGAAHGA
IFMVRDYDPVVNQNNLLDRVIRHRDAIISHLNWVSIFLGFHSFGLYVHNDTMRALGRPQD
MFSDTGIQLRPVFAQWVQSLHTLAPG--------------------------NTAPNALA
PASYVFG-GETVA---------------VGGKVAIAPIALGTADFLVHHIHAFTIHVTVL
ILLKGVLYARSSRLIPDKANLGFRFPCDGPGRGGTCQVSGWDHVFLGLFWMYNSLSIVIF
HFSWKMQSDVWGTVNPDGT---------------VAHITGGNFAQSAVTINGWLRDFLWA
QATQVITSYGSALSAYGLLFLGAHFVWAFSLMFLFSGRGYWQELIESIVWAHNKLKVAPS
IQPRALSIIQGRAVGVAHYLLGGIVTTWAFFLARTLALG--
>45_Lyngbya_sp._HA4199-MV5|MBW4695105.1
-------------MTITPREREA--------KVKVTVDKDPVPTSFERWSQPGHFDRTLA
RGPKTTTWIWNLHANAHDFDSHTS-DLEDVSRKIFSAHFGHLAVVFIWLSGMYFHGAKFS
NFEAWMANPTG-----------IKPSAQVVWP---IFGQEILNADV----GGGFHGIQIT
SGLFYMWRGEGFTNTFQLYCTAIGALVMAALMLFAGWFHYHKRAPKLEWFQNAESMMNHH
LAGLLGCGSLGWAGHLIHVALPVNKLLDAGVA-------------PKEIPLPHEFILNS-
KLMADLYPSF----AKGLTPFFTLNWAEYSDFLTFKGGLNPVTGSLWLTDNAHHHLAIAV
LFIIAGHQYRTN-----WGIGHSMKEIYEAHKG-P----F---TGEGHKGIYETFMTSWH
IQLAWNLAGMGSLSIIVAQHMYSMPPYPYLATDYATQLSIFTHHMWIGGFLIVGAAAHAA
IFMVRDYDPVVNQNNVLDRFIRHRDAIISHLNWVCIFLGFHSFGLYVHNDTMRALGRPQD
MFSDTGIQLQPVFAQWIQSIHAAAPG--------------------------NTAPNAAS
AVSQVFN-GDVVA---------------VGGKVALSAIPLGTADFLVHHIHAFTIHVTVL
ILLKGVLYARSSRLIPDKANLGFRFPCDGPGRGGTCQVSGWDHVFLGLFWMYNSLSIVIF
HFSWKMQSDVWGTVNPDGT---------------VAHITGGNFAQSAITINGWLRDFLWA
QATQVITSYGSSLSAYGLMFLGAHFVWAFSLMFLFSGRGYWQELIESIVWAHNKLKVGPA
IQPRALSIIQGRAVGVAHYLLGGIATTWAFFLARTIALG--
>46_unclassified_Coleofasciculus|WP_193873718.1
-------------MAISPPERQA--------KAKVTVDKDPVPTSFEKWSQPGHFDRTLA
RGPKTTTWIWNLHANAHDFDSHT-SDLEDVSRKIFSAHFGHLAVIFVWLSGMYFHGARFS
NYEAWLSDPIH-----------IKPSAQVVWP---IVGQDILNADV----GGGFHGIQIT
SGFFQIWRASGITNEFQLYCTAIGGLVMAALMLFAGWFHYHKRAPKLEWFQNVESMMNHH
LAGLLGCGSLGWAGHQIHVSLPINKLLDAGVA-------------PKDIPLPHEFILNK-
GLMAELYPSF----EQGLKPFFTLNWGAYADFLTFKGGLNPTTGGLWLSDTAHHHLAIAV
LFIIAGHFYRTN-----WGIGHSFKEVLEAHKGPF--------TGEGHKGMYEIFTTSWH
AQLSWNLALLGSLTIIVAHHMYAMPPYPYLATDYGTQLSIFTHHMWIGAFCIVGGAAHAG
IFMVRDYDPAVHVNNLLDRVLRHRDAIISHLNWVCIFLGFHSFGLYVHNDTMRAFGRPQD
MFSDTGIQLQPIFAQWVQNIHALAPG--------------------------GTAPNALE
PVSYAFG-GGIVA---------------VGGKVAMMPIALGTADFMIHHIHAFQIHVTAL
ILLKGVLFARNSRLVSDKSALGFRFPCDGPGRGGTCQVSAWDHVFLGLFWMYNCISIVIF
HFSWKMQSDVWGTVSADGT---------------VSHITGGNFATSAITINGWLRDFLWA
QASQVITSYGSALSAYGILFLGAHFIWAFSLMFLFSGRGYWQELIESIVWAHNKLKVAPA
IQPRALSIIQGRAVGVAHYLLGGIVTTWSFFLARILSVG--
>47_Okeania_sp._SIO2C9|NEQ73493.1 36_Okeania_sp._SIO2C2|NEP87254.1 43_Okeania_sp._SIO2B3|NET40979.1
-------------MTISPPEREA--------KVKVTVDKDPVPTSFEKWGKPGHFERSLA
KGPKTTTWIWNLHADAHDFDSHTS-DLEDVSRKIFSAHFGHLAVIFIWLSGAYFHGAKFS
NYEAWLTDPIG-----------IKPSAQVVWP---IFGQEILNGDV----GGGFHGIQIT
SGLFQLWRASGITNEFQLYCTAIGALVMAALMLFAGWFHYHKKAPKLEWFQNVESMMNHH
LAGLLGLGCLSWAGHQIHVSLPINKLLDSGVA-------------PQDIPLPHEFILNSS
-LMAELYPSF----AKGLTPFFTLNWGEYADFLTFKGGLNPVTGGLWLSDTAHHHLALAV
LFIVAGHMYRTN-----WGIGHSMKEILETHKGPL--------TGEGHKGLYEILTTSWH
AQLAINLAMMGSLSIIVAHHMYAMPPYPYIATDYPTQLSLFTHHVWIGGFLIVGAGAHAA
IFMVRDYDPAKNVNNLLDRVIRHRDAIISHLNWVCIFLGFHSFGLYVHNDTMRAFGRPQD
MFSDTGIQLQPIFAQWVQNIHMMAPG--------------------------NTAPNALA
SVSPAFG-GDVVA---------------VGGKVAMMPIALGTADFMVHHIHAFTIHVTAL
ILLKGVLYARNSRLIPDKSELGFRFPCDGPGRGGTCQVSGWDHVFLGLFWMYNSLSIVIF
HFSWKMQSDVWGTVDPDGT---------------VSHITYGNFAQSAITINGWLRDFLWA
QASQVITSYGSALSAYGLMFLAAHFVWAFSLMFLFSGRGYWQELIESIVWAHNKLKVAPA
IQPRALSIIQGRAVGVAHYLLGGIVTTWAFFLARIISVG--
>48_Okeania_sp._SIO2G5|NEP70496.1 41_Okeania_sp._SIO1H4|NES74956.1
-------------MTISPPEREA--------KVKVTVDKDPVPTSFEKWGKPGHFDRSLA
KGPKTTTWIWNLHADAHDFDSHTS-NLEDVSRKIFSAHFGHLAIIFIWLSGAYFHGAKFS
NYEAWLTDPTG-----------IKPSAQVVWP---IFGQEILNGDV----GGGFHGIQIT
SGLFQLWRASGITNEFQLYCTAIGALVMAALMLFAGWFHYHKRAPKLEWFQNVESMMNHH
LAGLLGLGCLSWAGHQIHVSLPINKLLDSGVA-------------PQDIPLPHEFILDRS
-LMAELYPSF----AKGLTPFFTLNWGEYADFLTFKGGLNPVTGGLWLSDTAHHHLALAV
LFIVAGHMYRTN-----WGIGHSMKEILETHKGPL--------TGEGHKGLYEILTTSWH
AQLAINLAMMGSLSIIVAHHMYAMPPYPYIATDYPTQLSLFTHHMWIGGFLIVGAGAHAA
IFMVRDYDPAKNVNNLLDRVIRHRDAIISHLNWVCIFLGFHSFGLYVHNDTMRAFGRPQD
MFSDTGIQLQPIFAQWVQNLHTLAPG--------------------------NTAPNALA
SVSPAFG-GDVVA---------------VGGKVAMMPIALGTADFMVHHIHAFTIHVTAL
ILLKGVLYARNSRLIPDKSELGFRFPCDGPGRGGTCQVSGWDHVFLGLFWMYNSLSIVIF
HFSWKMQSDVWGTVYPDGT---------------VDHITYGNFAQSAITINGWLRDFLWA
QASQVLTSYGSALSAYGLLFLGAHFVWAFSLMFLFSGRGYWQELIESIVWAHNKLKVAPA
IQPRALSIIQGRAVGVAHYLLGGIVTTWAFFLARIISVG--
>49_Spirulina_major|WP_072620863.1
-------------MTISPPERE------A--KVRVTVDKDPVATSTEKWGKPGHFSRALA
KGPKTTTWIWNLHADAHDFDSQTS-DLEDISRKIFSAHFGHLAVVFVWLSGMYFHGARFS
NYTAWLNDPIN-----------IKPSAQVVWP---IVGQGILNGDV----GGGFHGIQIT
SGLFYLWRACGFTTSYQLMATAIGGLVMAALCIFAGWFHYHKAAPKLEWFQNTESMLNHH
LSVLLGCGSLGWTGHLIHVSLPVNKLLDAGVA-------------AKDIPLPHEYVLNA-
DKMAEWFPSF----AQGLTPFFTLNWGAYSDILTFKGGLNPVTGSLWLTDVAHHHLAIAV
LFIIAGHMYRTN-----WGIGHSLKEILEAHKGPF--------TGEGHKGLYEILTTSWH
AQLAINLAMLGSLTIIVAQHMYAMPPYPYQAIDYGTQISLFTHHMWIGGFLIVGAGAHGA
IFMVRDYDPAKNVNNLLDRVLRHRDAIISHLNWVCIFLGFHSFGLYIHNDTMRALGRPQD
MFSDTAIQLQPIFAQWVQNLHTLAPG--------------------------GTAPNALE
PVSYAFG-GGIVA---------------VGGKVAMMPITLGTADFMVHHIHAFTIHVTAL
ILLKGVLYARSSRLVPDKAELGFRFPCDGPGRGGTCQVSGWDHVFLGLFWMYNSLSIVIF
HFSWKMQSDVWGTVSGDN----------------VSHITAGNFAQSAITINGWLRDFLWA
QAANVINSYGSALSAYGIMFLAGHFVFAFSLMFLFSGRGYWQELIESIVWAHNKLKVAPA
IQPRALSIVQGRAVGVAHYLLGGIVTTWAFFLARMLSVG--
>53_Richelia_sp._SM2_1_7|NJL78040.1
-------------MTISPPEREEK-------KARVIVDKDPVPTSFERWGKPGHFDRTLA
KGPKTTTWIWNLHALAHDFDSHT-SDLEDVSRKIFAAHFGHLAVVFIWLSGMIFHGARFS
NYEAWLMDPLN-----------IKPSAQVVWP---IVGQQILNGDV----GGGFHGIQIT
SGLFQIWRGWGITNSFQLYCTAIGGLVMAGLMLFAGWFHYHKRAPKLEWFQNVESMLNHH
LSVLLGCGSLGWAGHIIHVSAPTNKLLDAGVA-------------LKDVPLPHEFILNK-
DLLTELYPGF----ANGLAPFFTLNWGQYADILTFKGGLNPVTGGLWMSDIAHHHLAIAV
VFIVAGHMYRTN-----WGIGHSIKTILENHKGPF--------TGEGHKGLYENLTTSWH
AQLATNLAFLGSLTIIIAHHMYAMPPYPYLATDYATQLCIFTHHMWIGAFCIVGGAAHAA
IFMVRDYDPVVNQNNLLDRVIRHRDAIISHLNWVCIFLGFHSFGLYIHNDTMRALGRPQD
MFSDTAIQLQPVFAQWVQNLHTLAPG--------------------------GTAPNALE
PVSYAFG-GGILA---------------VGGKVAMMPIALGTADFLVHHIHAFTIHVTVL
ILLKGVLFARSSRLIPDKANLGFRFPCDGPGRGGTCQVSGWDHVFLGLFWMYNCISVVIF
HFSWKMQSDVWGTVDAAGN---------------VSHLTGGNFAQSAITINGWLRDFLWA
QASQVINSYGSALSAYGLLFLGAHFVWAFSLMFLFSGRGYWQELIESIVWAHNKLRVAPA
IQPRALSIIQGRAVGVAHYLLGGIVTTWAFFHARIISLG--
>55_Geitlerinema_sp._PCC_7407|WP_015173234.1
-------------MTISPPEREA--------KVRVSVDKDPVPTSFEKWGKPGHFDRTLA
KGPKTTTWIWNLHADAHDFDSHTS-DLEDISRKIFSAHFGHLAIIFIWLSGMYFHGARFS
NYEAWLTNPTG-----------IKPSAQVVWP---IVGQEILNGDV----GGGFHGIQIT
SGLFQLWRASGITNSTQLYATAIGALVMAALMLFAGWFHYHKRAPKLEWFQNVESMLNHH
LAGLLGLGCLSWAGHQIHVSLPINKLLDAGVA-------------PKDIPLPHEFLLNTD
-LMAELYPSF----AKGLTPFFTLDWGAYADFLTFKGGLNPVTGGLWLSDTAHHHLALAV
LFIIAGHMYRTN-----WGIGHSMKEILEAHKGPF--------TGEGHKGLYEVLTTSWH
AQLSVNLAVLGSLTILVAHHMYSMPPYPYIATDYPTQLSLFTHHIWIGGFLIVGAGAHAA
IFMVRDYDPAQNVNNLLDRVIRHRDAIISHLNWVCMFLGFHSFGLYIHNDTMRALGRPQD
MFSDSAIQLQPVFAQWVQNLHTLAPG--------------------------ATAPNALE
PVSYAFG-GGVVA---------------VAGKVAMMPITLGTADFMVHHIHAFTIHVTVL
ILLKGVLFARSSRLVPDKGNLGFRFPCDGPGRGGTCQVSGWDHVFLGLFWMYNSLSIVIF
HFSWKMQSDVWGTVGADGS---------------VSHITGGNFAQSALTINGWLRDFLWA
QASQVITSYGSALSAYGLLFLGAHFVWAFSLMFLFSGRGYWQELIESIVWAHNKLKVAPA
IQPRALSIVQGRAVGVAHYLLGGIATTWAFFLARIIAVG--
>63_Cylindrospermum_stagnale|WP_015207276.1
-------------MTISPPEREEK-------KARVIVDNDPVPTSFEKWAQPGHFDRSLA
KGPKTTTWIWNLHALAHDFDTHT-SDLEDISRKIFAAHFGHLAVVTIWLSGMLFHGAKFS
NYEAWLSDPLN-----------VKPSAQVVWP---IVGQDILNGDV----GGGFHGIQIT
SGLFQVWRGWGVTNSFQLYVTAIGGLVLAGLFLFAGWFHYHKRAPKLEWFQNVESMLNHH
LAVLLGCGSLGWTGHLIHVSAPINKLLDAGVA-------------IKDIPLPHEFILNK-
DLLTELYPSF----ANGLTPFFTLNWGQYADFLTFKGGLNPVTGGLWLTDISHHHLAIAV
LFIIAGHQYRTN-----WGIGHSIKEILENHKGPF--------TGEGHKGLYENMTTSWH
AQLATNLAFLGSLTIIIAHHMYAMPPYPYLATDYATQLCIFTHHMWIGGFLIVGGAAHAA
IFMVRDYDPVVNQNNVLDRVIRHRDAIISHLNWVSIFLGFHSFGLYIHNDTMRALGRPQD
MFSDSAIQLQPVFAQWVQNLHTLAPG--------------------------GTAPNALE
PVSYAFG-GGVLA---------------VGGKVAMMPIALGTADFLVHHIHAFTIHVTVL
ILLKGVLFARSSRLIPDKANLGFRFPCDGPGRGGTCQVSGWDHVFLGLFWMYNSLSIVIF
HFSWKMQSDVWGTVDSDGV---------------VEHITGGNFAQSAITINGWLRDFLWA
QATQVINSYGSALSAYGLLFLGAHFVWAFSLMFLFSGRGYWQELIESIVWAHNKLKVAPA
IQPRALSIIQGRAVGVAHYLLGGIVTTWAFFHAHILSVG--
>64_Oculatella_sp._LEGE_06141|WP_193876218.1
-------------MTTTPREREA--------KVKVVVDNDPVPTSFEKWAQPGHFDRTLA
RGPKTTTWIWNLHADSHDFDSHTS-DLEDISRKIFSAHFGHLAVIFVWLSGMYFHGARFS
NYEAWLADPLS-----------IKPSAQVVWP---IVGQEILNADV----GGGFQGIQIT
SGFFQIWRASGITNEFQLYCTAIGGLVMAALMLFAGWFHYHKRAPKLEWFQNVESMLNHH
LAGLLGLGCLSWAGHQIHVSLPINKLLDAGVA-------------PQDIPLPHEFILNSG
-LMAELYPSF----AKGLTPFFTLNWGEYADFLTFKGGLNPVTGGLWLTDTAHHHLALAV
LFIIAGHMYRTN-----WGIGHSIKEILEAHKGPF--------TGEGHKGLYENLTTSWH
AQLAINLAMLGSVTIIVAQHMYAMPPYPYLATDYPTQLSIFTHHMWIGGFLIVGAGAHAA
IFMVRDYDPEVNQNNLLDRVLRHRDAIISHLNWVCIFLGFHSFGLYVHNDTMRALGRPQD
MFSDTAIQLQPVFAQWIQNIHTLAPG--------------------------ATAPNALA
PASYAFG-GGIAA---------------VGGKVAMMPIALGTADFMVHHIHAFTIHVTVL
ILLKGVLFARSSRLIPDKANLGFRFPCDGPGRGGTCQVSGWDHVFLGLFWMYNSLSIAIF
HFSWKMQSDVWGTVSPDGS---------------VSHITGGNWAASAITINGWLRDFLWA
QATQVIGSYGSALSAYGLLFLGAHFVWAFSLMFLFSGRGYWQELIESIVWAHNKLKVAPA
IQPRALSIIQGRAVGVAHYLLGGIVTTWAFFLARIIAVSG-
>65_Myxacorys_californica_WJT36-NPBG1|MBW4417730.1 51_Myxacorys_chilensis_ATA2-1-KO14|MBW4538370.1
-------------MTISPPEREA--------KVRVVVDKDPTPTSFEKWGQPGHFDRALS
KGPKTTTWIWNLHANAHDFDSHTS-DLEDVSRKIFSAHFGHLAVVFIWLSGMYFHGAKFS
NYEAWLADPLG-----------VKPSAQVVWD---IFGQEILNADV----GGGFRGIQIT
SGFFQLWRAAGFTNTFQLYVTAIGGLVMAGLMLFAGWFHYHKRAPKLEWFQNVESMLNHH
LSGLFGLGSLAWAGHQIHVALPINELLDRGVP-------------ADRIPLPHEFILNPQ
-LMADIYPSF----AKGLVPFFTLNWGEYADFLTFKGGLNPVTGGLWLTDSAHHHLAIAV
LFIIAGHMYRTN-----WGIGHSIKEIHEAHKGPF--------TGEGHKGIYENLTTSWH
AQLSINLAAVGSLSIIVAQHMYSMPPYPYLATDYATQLSIFTHHMWIGGFFIVGGAAHAA
IYMVRDYDPVVNQNNIVDRVLRHRDAIISHLNWVCIFLGFHSFGLYVHNDTMRALGRPQD
MFSDTAIQLQPVFAQWIQNIHTLAPG--------------------------ATAPNALG
PASVVFG-GDVVA---------------VGGKVAMMPMALGTADFMIHHIHAFTIHVTVL
ILLKGVLFARSSRLVPDKANLGFRFPCDGPGRGGTCQVSGWDHVFLGLFWMYNSLSIAIF
HFSWKMQSDVWGTVAPDGT---------------VTHVTYGNFAQSAITINGWLRDFLWA
QASQVINSYGSALSAYGLLFLGAHFVWAFSLMFLFSGRGYWQELIESIVWAHNKLKFAPA
IQPRALSIIQGRAVGVAHYLLGGIVTTWAFFLARSLSIG--
>66_unclassified_Anabaena|WP_066378725.1 54_Nostoc_sp._PCC_7524|WP_015140697.1
-------------MTISPPEREEK-------KARVIVDKDPVPTSFEKWAQPGHFDRTLA
RGPKTTTWIWNLHALAHDFDTHT-SDLEDISRKIFAAHFGHLAVVTIWLSGMIFHGAKFS
NYEAWLSDPMN-----------VKPSAQVVWP---IVGQDILNGDV----GGGFHGIQIT
SGLFQVWRGWGITNSFQLYVTAIGGLVLAGLFLFAGWFHYHKRAPKLEWFQNVESMLNHH
LAVLLGCGSLGWTGHLIHVSAPINKLLDAGVP-------------LKDVPLPHEFILNK-
NLLIDLFPGF----ASGLTPFFTLNWGQYADFLTFKGGLNPVTGGLWMTDIAHHHLAIAV
LFIIAGHQYRTN-----WGIGHSIKEILENHKGPF--------TGEGHKGLYENLTTSWH
AQLATNLAFLGSLTIIIAHHMYAMPPYPYLATDYATQLCLFTHHMWIGGFLIVGGAAHAA
IFMVRDYDPVVNQNNVLDRVIRHRDAIISHLNWVCIFLGFHSFGLYIHNDTMRALGRPQD
MFSDTAIQLQPVFAQWVQNLHTLAPG--------------------------GTAPNALE
PVSYAFG-GGILA---------------VGGKVAMMPIALGTADFMVHHIHAFTIHVTVL
ILLKGVLFARSSRLIPDKANLGFRFPCDGPGRGGTCQVSGWDHVFLGLFWMYNSLSIVIF
HFSWKMQSDVWGTVDAAGN---------------VSHITGGNFAQSAITINGWLRDFLWA
QASQVINSYGSALSAYGLMFLGAHFVWAFSLMFLFSGRGYWQELIESIVWAHNKLKVAPA
IQPRALSITQGRAVGVAHYLLGGIATTWAFFHAHILSVG--
>67_Leptolyngbyaceae_cyanobacterium_JSC-12|EKQ67257.1
-------------MTTTPQ-REA--------KVRVVVDNDPVPTSFEKWSQPGHFDRSLA
RGPKTTTWIWNLHALAHDFDSHTS-DLEDVSRKIFSAHFGHLAVVFIWLSGMYFHGAKFS
NYEAWLANPTA-----------IKPSAQVVWP---IVGQEILNADV----GGGFHGIQIT
SGLFYLWRASGFTNTYQLYCTAIGGLVMAGLMLFAGWFHYHKRAPKLEWFQNVESMLNHH
LAGLFGLGSLGWAGHQIHVSLPANKLLDAGVA-------------PKDVPLPHEFILNKQ
-LMADLYPSF----KQGLLPFFTLNWGVYSDILTFKGGLNPVTGGLWLSDTAHHHLAIAV
LFLIAGHMYRTN-----WGIGHSIKEILEAHKDPI----MI--TGEGHKGLYEVLTTSWH
AQLAINLAMVGSLSIIVAQHMYSMPPYPYLATDYATQLSLFTHHMWLGGFFVVGGAAHGA
IYMVRDYDPAVNRGNVLDNMLRHRDAIISHLNWVCIFLGFHSFGLYVHNDTMRALGRPQD
MFSDTAIQLQPIFAQWVQNLHTLAPG--------------------------GTAPNALA
PASLAFG-GDVVA---------------VGGKVAMMPIALGTADFMVHHIHAFTIHVTVL
ILLKGVLFARSSRLIPDKANLGFRFPCDGPGRGGTCQVSGWDHVFLGLFWMYNSISVVIF
HFSWKMQSDVWGTVNPDGS---------------VAHITAGNFAQSAITINGWLRDFLWA
QATQVITSYGSALSAYGLMFLGAHFVWAFSLMFLFSGRGYWQELIESIVWAHNKLKVAPA
IQPRALSIIQGRAVGVAHYLLGGIATTWAFFLARTLALG--
>70_Desmonostoc_vinosum_HA7617-LM4|MBW4612888.1
-------------MTISPPEREEK-------KARVIVDNDPVPTSFERWAQPGHFDRSLA
RGPKTTTWIWNLHALAHDFDTHT-SDLEDISRKIFAAHFGHLAVVTIWLSGMIFHGAKFS
NYEAWLTDPLN-----------VKPSAQVVWP---IVGQDILNGDV----GGGFHGIQIT
SGLFQVWRGWGITNSFQLYCTAIGGLVLAGLFLFAGWFHYHKRAPKLEWFQNVESMLNHH
LQVLLGCGSLGWAGHLIHVSAPTNKLLDAGVA-------------LKDIPLPHEFILNK-
DLLTELYPSF----AAGITPFFTLNWGQYADFLTFKGGLNPVTGGLWMTDISHHHLAIAV
LFIIAGHQYRTN-----WGIGHSIKEILENHKGPF--------TGEGHKGLYENMTTSWH
AQLGTNLAFLGSLTIIIAHHMYAMPPYPYLATDYATQLCIFTHHMWIGGFLIVGGAAHAA
IFMVRDYDPVLNQNNVLDRVIRHRDAIISHLNWVCIFLGFHSFGLYIHNDTMRALGRPQD
MFSDTAIQLQPVFAQWVQNIHTLAPG--------------------------GTAPNALE
PVSYAFG-GGILA---------------VGGKVAMMPIALGTADFLVHHIHAFTIHVTVL
ILLKGVLFARSSRLIPDKANLGFRFPCDGPGRGGTCQVSGWDHIFLGLFWMYNSISIVIF
HFSWKMQSDVWGTVDAAGN---------------VSHITGGNFAQSAITINGWLRDFLWA
QASQVINSYGSALSAYGLMFLGAHFVWAFSLMFLFSGRGYWQELIESIVWAHNKLKVAPA
IQPRALSITQGRAVGVAHYLLGGIATTWAFFHAHILSVG--
>71_unclassified_Planktothrix|WP_190462026.1
-------------MAVSPPEREA--------KARVVVDKDPVPTTFEKWAQPGHFDRTLA
RGPKTTTWIWNLHANAHDFDTHTS-DLEDISRKIFSAHFGHLAVIFVWLSGMYFHGARFS
NYEAWLANPTG-----------IKPSAQVVWP---IVGQGILNADV----GGGFHGIQIT
SGLFYMWRAAGFTNTFQLYCTAIGGLVMAALMLFAGWFHYHKRAPKLEWFQNVESMMNHH
LAGLLGCGSLGWAGHQIHVSLPTNQLLDSGVA-------------PGDIPLPHEFILNRD
-LIAQIYPSF----KQGLVPFFTLNWGQYADFLTFKGGLNPVTGSLWLTDTAHHHLAIAV
LFIIAGHFYRTN-----WGIGHSFKEVLEAHKGPF--------TGEGHKGMYEVFTTSWH
AQLSWNLQWMGSLSIIVAHHMYAMPPYPYQAIDYATQLSLFTHHMWIGGFLIVGAAAHAA
IFMVRDYDPVVHQNNLLDRVLRHRDAIISHLNWVCMFLGFHSFGLYVHNDTMRAFGRPQD
MFSDTAIQLQPVFAQWVQNIHTLAPG--------------------------ATAPNALQ
PVSYAFG-GGIVA---------------VGGKVAMMPIALGTADFLVHHIHAFTIHVTVL
ILLKGVLFARSSRLIPDKANLGFRFPCDGPGRGGTCQVSGWDHVFLGLFWMYNSISVVLF
HFSWKMQSDVWGTIDPDGT---------------VSHIAGGNFAQSALTINGWLRDFLWA
QASQVIQSYGTALSAYGLIFLGAHFVWAFSLMFLFSGRGYWQELIESIVWAHNKLKVAPS
IQPRALSIVQGRAVGVAHYLLGGIATTWAFFLARTLSLG--
>74_Nodularia_spumigena|WP_063874024.1 40_Nodularia_sp._in__Bacteria|TVP58168.1 52_Nostoc_sp._RI_552|MBI1241601.1 57_Nostocales_cyanobacterium_LEGE_11386|MBE9049982.1 59_Anabaenopsis_elenkinii|WP_200988040.1 60_Nodularia_spumigena|WP_006194486.1 68_unclassified_Nodularia|WP_089092778.1
-------------MTISPPEREEK-------KARVIVDKDPVPTSFEKWAKPGHFDRSLA
KGPKTTTWIWNLHALAHDFDTHT-SDLEDISRKIFAAHFGHLSVVAIWLSGMLFHGAKFS
NYEAWLSDPLN-----------VSPSAQVVWP---IVGQDILNGDV----GGGFRGIQIT
SGLFQVWRGWGITSSFQLYVTAIGGLVLAGLFLFAGWFHYHKRAPKLEWFQNVESMLNHH
LAVLLGCGSLGWTGHLIHVSAPINKLLDAGVA-------------AKDIPLPHEFILNK-
DLLTDLYPSF----ASGLTPFFTLNWGQYADFLTFKGGLNPVTGGLWMTDIAHHHLAIAV
LFIIAGHMYRTN-----WGIGHSIKEILENHKGPF--------TGEGHKGLYENLTTSWH
AQLATNLAFLGSLTIIIAHHMYAMPPYPYLATDYATQLCIFTHHMWIGGFLIVGGAAHAA
IFMVRDYDPVVNQNNVLDRVIRHRDAIISHLNWVCIFLGFHSFGLYIHNDTMRALGRPQD
MFSDSAIQLQPVFAQWVQNLHTLAPG--------------------------GTAPNAIE
PVSYAFG-GGILA---------------VGGKVAMMPIALGTADFLVHHIHAFTIHVTVL
ILLKGVLYARSSRLIPDKANLGFRFPCDGPGRGGTCQVSGWDHVFLGLFWMYNSLSIVIF
HFSWKMQSDVWGTVDEFGN---------------VSHITYGNFAESAITINGWLRDFLWA
QAAQVINSYGSALSAYGLLFLGAHFVWAFSLMFLFSGRGYWQELIESIVWAHNKLKVAPA
IQPRALSIIQGRAVGVAHYLLGGIVTTWAFFHAHILSVG--
>76_Planktothricoides_sp._SpSt-374|HGF99425.1
-------------MTISPPEREA--------KVKVAVDKDPVPTSFEKWGKPGHFDRTLA
KGPKTTTWIWNLHADAHDFDSHTS-NLEDVSRKIFSAHFGHLAVIFIWLSGAYFHGAKFS
NYEAWLSNPTG-----------IKPSAQVVWP---IFGQEILNGDV----GGGFHGIQIT
SGLFQLWRASGITNEYQLYCTAIGALVMAGLMLFAGWFHYHKAAPKLEWFQSVESMMNHH
LAGLLGLGSLSWAGHQIHVSLPINKLLDAGVA-------------PKDIPLPHEFILNPS
-LMKDLYPSVDWGIPQGVVPFFTLNWGAYSDFLTFKGGLNPVTGGLWLSDTAHHHLAIAV
LFIIAGHMYRTN-----WGIGHSMKEILEAHKGPF--------TGQGHKGLYEILTTSWH
AQLAINLALMGSLSIIVAHHMYAMPPYPYIATDYPTQLSLFTHHVWIGGFLIVGAGAHAA
IFMVRDYDPAKNVDNLLDRVLRHRDAIISHLNWVCIFLGFHSFGLYVHNDTMRAFGRPQD
MFSDTGIQLRPIFAQWLQNLHTLAPG--------------------------NTAPNAMA
VASHAFG-GDVVA---------------VGGKVAMMPIALGTADFMVHHIHAFTIHVTVL
ILLKGVLFSRSSRLIPDKMNLGFRFPCDGPGRGGTCQVSGWDHVFLGLFWMYNSLSIVIF
HFSWKMQSDVWGTVAPDGS---------------ISHITGGNFAQSAITINGWLRDFLWA
QASQVINSYGSALSAYGLMFLAGHFVWAFSLMFLFSGRGYWQELIESIVWAHNKLKVAPA
IQPRALSIVQGRAVGVAHYLLGGIVTTWAFFLARIISVG--
>77_Aphanothece_hegewaldii|WP_106459217.1
-------------MAISPPKGE------A--KVKVVVDNNPVPTSFEKWGQPGHFDRTLA
RGPKTTTWIWNLHANAHDFDSQTS-DLEDISRKIFSAHFGHLAVIFVWLSGMYFHGARFS
NYEAWLTDPTK-----------IKPSAQVVWP---IVGQGILNGDV----GGGFHGIQIT
SGFFYLWRASGFTNSYQLYCTAIGGLVMAALMLFAGWFHYHKKAPKLEWFQNAESMMNHH
LAVLLGCGSLGWAGHQIHVSLPVNKLLDAGVA-------------PQDIPLPHEFILDP-
SKMAELYPSF----AQGILPFFTLNWGVYSDFLTFKGGLNPVTGGLWLSDSAHHHLAIAV
LFIIAGHMYRTN-----WGIGHSMKEILENHKGPF--------TGEGHKGLYEILTTSWH
AQLAINLALLGSLSIIVAHHMYAMPPYPYLAVDYATSLAIFTHHVWIGGFLIVGAGAHGA
IFMVRDYDPAKNVDNLLDRVIRHRDAIISHLNWVCIFLGFHSFGLYVHNDTMRAFGRPQD
MFSDTGIQLQPIFAQWVQNIHTLAPG--------------------------GTAPTALA
PASYAFG-GGAVA---------------VGGKIAMMPIALGTADFLVHHIHAFTIHVTVL
ILLKGVLFARSSRLIPDKANLGFRFPCDGPGRGGTCQVSGWDHVFLGLFWMYNSISIVIF
HFSWKMQSDVWGTVAPDGT---------------VTHVTAGNFAQSAITINGWLRDFLWA
QASQVINSYGSALSAYGIMFLAGHFVFAFSLMFLFSGRGYWQELIESIVWAHNKLNVAPT
IQPRALSITQGRAVGVAHYLLGGIVTTWAFFHARTLSF---
>78_Leptolyngbya_sp._SIO4C1|NEP18317.1
-------------MTTTPRERE------A--QVKVTVDTDPVPTSFEKWAKPGHFDRTLA
RGPKTTTWIWNLHADAHDFDSHTS-DLEDISRKIFSAHFGHLAIVFIWLSGMYFHGARFS
NFEAWMSDPTG-----------IKPSAQVVWP---IFGQEILNADV----GGGFQGIQIT
SGLFQMWRASGITNSFQLYCTAIGGLVMAGLMLFAGWFHYHKRAPKLEWFQNVESMLNHH
LAGLFGLGSLAWAGHQIHVSLPINKLLDAGVA-------------PQDIPLPHEFILDK-
SLMADLFPSF----AQGLKPFFTLNWAVYSDFLTFKGGLNPVTGGLWLTDTAHHHLAIAV
MFLVAGHMYRTN-----WGIGHSIKEILNNHQGDP----LLF-GGKGHEGLYEFLTTSWH
AQLAINLALGGSVSIIVAQHMYAMPPYPYIATDYPTQLSLFTHHMWIGGFLIVGAGAHGA
IALIRDYDPAQHVDNVLDRVLRVRDAIISHLNWVCIFLGFHSFGLYIHNDTMRALGRPQD
MFSDSAIQLQPIFAQWIQGLHTAAAG--------------------------STAPNALA
PASYAFG-GDIVA---------------VGGKVAMMPIALGTADFMVHHIHAFTIHVTVL
ILLKGVLYARNSRLIPDKGELGFRFPCDGPGRGGTCQVSAWDHVFLGLFWMYNALSIVIF
HFSWKMQSDVWGTVSANGT---------------VSHITGGNFATSALTINGWLRDFLWA
QASQVINSYGSALSAYGLMFLGAHFVWAFSLMFLFSGRGYWQELIESIVWAHNKLKVAPA
IQPRALSITQGRAVGVAHYLLGGIATTWAFFLARIIAVG--
>79_Rivularia_sp._in__Bacteria|MBV6623698.1 69_Rivularia_sp._PCC_7116|WP_015121715.1
-------------MTISPPEREEK-------KAKVVVDNDPVPTSFERWGKPGHFDRTLA
KGPKTTTWIWNLHALAHDFDSHT-SDLEDISRKVFAAHFGHLAVVFIWLSGMIFHGARFS
NYEAWLTDPLA-----------IKPSAQVVWP---VVGQQILNGDV----GGGFHGIQIT
SGLFQVWRGWGITTSTQLYATAIGGLVMAGLMLFAGWFHYHKKAPKLEWFQNVESMLNHH
LSVLLGCGSLGWAGHLIHVSNPTNKLLDAGVP-------------LKDVPLPHEFILNK-
DLLTELYPGF----ASGLAPFFTLNWGQYADILTFKGGLNPVTGGLWMTDIAHHHLAIAV
VFIVAGHMYRTN-----WGIGHDIKTILENHKGPF--------TGEGHKGLYENMTTSWH
AQLATNLAFLGSLTIIIAHHMYAMPPYPYLATDYATQLCIFTHHMWIGGFIIVGAAAHAA
IFMVRDYDPVVNQDNLLDRVIRHRDAIISHLNWVCIFLGFHSFGLYIHNDTMRALGRPQD
MFSDTAIQLQPVFAQWVQNLHTLAPG--------------------------GTAPNALE
PVSYAFG-GGVLA---------------VGGKVAMMPIALGTADFMVHHIHAFTIHVTVL
ILLKGVLFARSSRLIPDKANLGFRFPCDGPGRGGTCQVSGWDHVFLGLFWMYNSLSIVIF
HFSWKMQSDVWGTVDAAGN---------------VSHLTGGNFAQSAITINGWLRDFLWA
QASQVINSYGSALSAYGLMFLAGHFVWAFSLMFLFSGRGYWQELIESIVWAHNKLKVAPA
IQPRALSIIQGRAVGVAHYLLGGIVVTWAFFHARILSLG--
>80_Scytonematopsis_contorta_HA4267-MV1|MBW4507319.1
-------------MTISPPEREEK-------KARVIVDNDPVPTSFERWSKPGHFDKTLV
KGPKTTTWIWNLHALAHDFDTHT-SDLEDISRKIFSAHFGHLAVIFVWLSGMIFHGAKFS
NYEAWLSDPLN-----------IKPSAQVVWP---IVGQDILNGDV----GGGFHGIQIT
SGFFQIWRGWGITNSFQLYVTAIGGLVMAALCLFAGWFHYHKRAPKLEWFQNVESMLNHH
LQVLLGCGSLGWAGHLIHVSLPTNKLLDAGVA-------------LKDVPLPHEFILNS-
SLMTELYPSF----ANGITPFFTLNWGTYADFLTFKGGLNPVTGGLWMTDIAHHHLAIAV
VFIIAGHMYRTN-----WGIGHSIKEILENHKGPF--------TGEGHKGLYENMTTSWH
AQLGTNLAFLGSLTIIIAHHMYAMPPYPYLATDYATQLCIFTHHMWIGAFCIVGGAAHAT
IFMVRDYDPVVNQNNVLDRVIRHRDAIISHLNWVCIFLGFHSFGLYIHNDTMRALGRPED
MFSDTAIQLQPVFAQWVQNIHTIAPG--------------------------GTAPNALN
VVSHAFG-GGIVA---------------VGGKVAMMPIALGTADFMVHHIHAFTIHVTVL
ILLKGFLYARSSRLIPDKANLGFRFPCDGPGRGGTCQVSGWDHVFLGLFWMYNTISVVIF
HFSWKMQSDVWGTVDADGT---------------VSHITGGNFAQSAITINGWLRDFLWA
QATQVINSYGSALSAYGILFLGAHFVWAFSLMFLFSGRGYWQELIESIVWAHNKLKVAPA
IQPRALSIIQGRAVGVAHYLLGGIVTTWAFFHAHILSVG--
>83_Trichormus_azollae|WP_013190069.1
-------------MTISPPEREEK-------KARVIVDKDPVPTSFERWAQPGHFDRSLA
KGPKTTTWIWNLHALAHDFDTHT-SDLEDISRKIFSAHFGHLAVVTIWLSGMLFHGAKFS
NYEAWLTDPLG-----------VKPSAQVVWP---IVGQDILNGDV----GGGFHGIQIT
SGLFQVWRGWGITNSFQLYCTAIGGLVLAGLFLFAGWFHYHKRAPKLEWFQNVESMLNHH
LQVLLGCGSLGWAGHLIHVSAPTNKLLDAGVA-------------LKDIPLPHEFILNK-
DLLTELYPSF----ANGLTPFFTLNWGTYADILTFKGGLNPVTGGLWMTDISHHHLAIAV
LFIIAGHMYRTN-----WGIGHSIKDILENHKGPF--------TGEGHKGLYENMTTSWH
AQLATNLAFLGSLTIIIAHHMYAMPPYPYLATDYATQLCIFTHHIWIGGFLIVGGAAHAA
IFMVRDYDPVLNQNNVLDRVIRHRDAIISHLNWVCIFLGFHSFGLYIHNDTMRALGRPQD
MFSDAAIQLQPVFAQWVQNLHTLAPG--------------------------GTAPNALE
PVSYAFG-GGVLA---------------VGGKVAMMPITLGTADFLIHHIHAFTIHVTVL
ILLKGVLYARSSRLIPDKANLGFRFPCDGPGRGGTCQVSGWDHVFLGLFWMYNSLSIVIF
HFSWKMQSDVWGTVDADGV---------------VEHITGGNFAQGAITINGWLRDFLWA
QATQVINSYGSELSAYGLMFLGAHFVWAFSLMFLFSGRGYWQELIESIVWAHNKLKVAPT
IQPRALSITQGRAVGVAHYLLGGIATTWAFFHAHILSVG--
>84_Cyanobacteria_bacterium_UBA11371|HAZ46590.1
-------------MTISPPEREA--------KVRVVVDKDPVPTSFEKWGQPGHFDRTLA
RGPKTTTWIWNLHANAHDFDSHT-SDLEDVSRKIFSAHFGHLAVIFVWLSGMYFHGAKFS
NYEAWLTNPTG-----------IKPSAQVVWP---IVGQEILNADV----GGGFHGIQIT
SGLFYWWRANGITNSYQLYCTAIGGLVMAGLMLFAGWFHYHKRAPKLEWFQNVESMMNHH
LSVLLGCGCLGYAGQQIHVSLPITACLDAIDAGKPLTIGGKVIKTVGDIPLPHEWILNP-
SLMTDIYPSF----AQGLKPFFTLNWGAYADFLTFKGGLNPVTGSLWLSDTAHHHLALAV
LFIIAGHMYRTN-----WGIGHSMKEILENHKGP-------F-TGEGHKGLYEILTTSWH
AQLAINLAMLGSLSIIVAHHMYAMPPYPYMATDYATQLSLFTHHVWIGGFCIVGGAAHGA
IFMVRDYDPAQNVNNLLDRVIRHRDAIISHLNWVCIFLGFHSFGLYIHNDTMRALGRPQD
MFSDTAIQLQPVFAQWVQNIHTLAP-GN-------------------------TAPNALS
TVSYAFG-GGVVA---------------VGGKVAMMPIALGTADFMVHHIHAFTIHVTAL
ILLKGVLFARSSRLIPDKANLGFRFPCDGPGRGGTCQVSGWDHVFLGLFWMYNSLSIVIF
HFSWKMQSDVWGTVAGDGT---------------VSHITGGNFAASAITINGWLRDFLWA
QASQVINSYGSALSAYGLMFLGAHFVWAFSLMFLFSGRGYWQELIESIVWAHNKLKVAPS
IQPRALSIIQGRAVGVAHYLLGGIATTWAFFLARSLSLG--
>88_Okeania_sp._SIO3B5|NEO52319.1
-------------MTISPPEREA--------KVKVTVDKDPVPTSFEKWGKPGHFDRSLS
KGPKTTTWIWNLHADAHDFDSHTS-DLEDVSRKIFSAHFGHLAVIFIWLSGAYFHGAKFS
NYEAWLTDPTG-----------IKPSAQVVWP---VFGQGILNADV----GGGFHGIQIT
SGLFQLWRASGITNEFQLYCTAIGALVMAALMLFAGWFHYHKKAPKLEWFQNVESMMNHH
LAGLLGLGCLSWAGHQIHVSLPINKLLDSGVA-------------PKDIPLPHEFLFNKS
-LMAELYPSF----AKGLTPFFTLNWGEYADFLTFKGGLNPVTGGLWLSDTAHHHLALAV
LFIVAGHMYRTN-----WGIGHSMKEILESHKGPL--------TGEGHKGLYEILTTSWH
AQLAINLAMMGSLSIIVAHHMYAMPPYPYIATDYATQLSLFTHHVWIGGFLIVGAGAHAA
IFMVRDYDPAKNVNNLLDRVIRHRDAIISHLNWVCIFLGFHSFGLYVHNDTMRALGRPQD
MFSDTGIQLQPIFAQWVQNIHMMAPG--------------------------NTAPNALA
SVSPAFG-GDVVA---------------VGGKVAMMPIALGTADFMVHHIHAFTIHVTAL
ILLKGVLYARSSRLIPDKSELGFRFPCDGPGRGGTCQVSGWDHVFLGLFWMYNSLSIVIF
HFSWKMQSDVWGTVYADGT---------------VDHITYGNFAQSAITINGWLRDFLWA
QASNVITSYGSALSAYGLMFLAAHFVWAFSLMFLFSGRGYWQELIESIVWAHNKLKVAPA
IQPRALSIVQGRAVGVAHYLLGGIATTWAFFLARIISVG--
>100_Nostocales|WP_162395749.1 72_Komarekiella_sp._clone_1|WP_191755599.1 90_Komarekiella_atlantica_HA4396-MV6|MBW4688556.1 98_Nostoc_sp._MG11|WP_193197746.1
-------------MTISPPEREEK-------KARIIVDNDPVPTSFEKWSQPGHFDRSLA
RGPKTTTWIWNLHALAHDFDTHT-SDLEDISRKIFSAHFGHLAVVTIWLSGMIFHGAKFS
NYEAWLSDPLN-----------VRPSAQVVWP---IVGQDILNGDV----GGGFHGIQIT
SGLFQVWRGWGITNTFQLYVTAIGGLVLAGLFLFAGWFHYHKRAPKLEWFQNVESMLNHH
LQVLLGCGSLGWAGHLIHVSAPTNKLLDAGVA-------------LKDIPLPHEFILNK-
DLLIELYPSF----AAGLAPFFTLNWGQYADFLTFKGGLNPVTGGLWMTDIAHHHLAIAV
LFIIAGHQYRTN-----WGIGHSIKEILENHKGPF--------TGEGHKGLYENMTSSWH
AQLATNLAFLGSLTIIIAHHMYAMPPYPYLATDYATQLCIFTHHMWIGGFLIVGGAAHAA
IFMVRDYDPVVNQNNVLDRVIRHRDAIISHLNWVCIFLGFHSFGLYIHNDTMRALGRPQD
MFSDTAIQLQPVFAQWVQNIHTLAPG--------------------------GTAPNALE
PVSYAFG-GGILA---------------VGGKVAMMPIALGTADFLIHHIHAFTIHVTVL
ILLKGVLFARSSRLIPDKANLGFRFPCDGPGRGGTCQVSGWDHVFLGLFWMYNSISIVIF
HFSWKMQSDVWGTVDAAGN---------------VTHITGGNFAQSAITINGWLRDFLWA
QASQVINSYGSALSAYGLMFLGAHFVWAFSLMFLFSGRGYWQELIESIVWAHNKLKVAPA
IQPRALSIIQGRAVGVAHYLLGGIATTWAFFHAHILSVG--
>105_Calothrix_sp._CSU_2_0|NJR19115.1
-------------MTISPPEREEK-------KARVIVDKDPVPTSFERWGKPGHFDRTLV
KGPKTTTWIWNLHALAHDFDTHT-SDLEDISRKIFAAHFGHLAVVTLWLSGMIFHGAKFS
NYEAWLSDPLG-----------VKPSAQVVWP---IVGQDILNGDV----GGGFHGIQIT
SGLFQVWRGWGITNSFQLYCTAIGGLVLAGLFLFAGWFHYHKAAPKLEWFQNVESMLNHH
LAVLLGCGSLGWTGHLIHVSNPINKLLDAGVA-------------LKDVPLPHEFILNK-
DLLTELYPSF----ANGLTPFWTLNWGTYADFLTFKGGLNPVTGGLWMTDIAHHHLAIAV
LFIVAGHQYRTN-----WGIGHSIKEILENHKGPF--------TGEGHKGLYENLTTSWH
AQLATNLAFLGSLTIIVAHHMYAMPPYPYLATDYATQLCLFTHHMWIGGFLIVGGAAHAA
IFMVRDYDPVVNQNNLLDRVLRHRDAIISHLNWVSMFLGFHSFGLYIHNDTMRALGRPQD
MFSDSAIQLQPVFAQWVQNLHTVAPG--------------------------GTAPNALQ
VVSHAFG-GGIVA---------------VGGKVAMMPIALGTADFLVHHIHAFTIHVTVL
ILLKGVLFARSSRLIPDKANLGFRFPCDGPGRGGTCQVSGWDHVFLGLFWMYNSLSIVIF
HFSWKMQSDVWGTVDAAGN---------------VSHITGGNFAESAITINGWLRDFLWA
QAAQVINSYGSALSAYGLMFLGAHFVWAFSLMFLFSGRGYWQELIESIVWAHNKLKVAPA
IQPRALSIIQGRAVGVAHYLLGGIATTWAFFHAHILSVG--
>107_Okeania_sp._SIO3H1|NEN87735.1
-------------MTISPPEREA--------KVKVSVDKDPVATSFEKWGKPGHFDRTLA
KGPKTTTWIWNLHADAHDFDSHTS-DLEDVSRKIFSAHFGHLAVIFIWLSGAYFHGAKFS
NYEAWLTDPIG-----------IKPSAQVVWP---IFGQEILNADV----GGGFQGIQIT
SGLFQLWRASGITNEFQLYCTAIGALVMAALMLFAGWFHYHKRAPKLEWFQNVESMMNHH
LAGLLGLGCLSWAGHQIHVSLPINKLLDSGVA-------------PKDIPLPHEFLFNKS
-LMAELYPSF----AKGLTPFFTLNWGEYADFLTFKGGLNPVTGGLWLSDTAHHHLALAV
LFIVAGHMYRTN-----WGIGHSMKEILEAHKDPL----L-I-GGEGHKGLYEILTTSWH
AQLAINLAMMGSLSIIVAHHMYAMPPYPYIATDYPTQLSLFTHHMWIGGFLIVGAGAHAA
IFMVRDYEPAKNVNNVLDRVIRHRDAIISHLNWVCIFLGFHSFGLYVHNDTLRAFGRPQD
MFSDTGIQLQPIFAQWVQNLHTLAPG--------------------------NTAPNALA
SVSPVFG-GDLVA---------------VGGKVAMMPMTLGTADFMVHHIHAFTIHVTAL
ILLKGVLYARNSRLIPDKSELGFRFPCDGPGRGGTCQVSGWDHVFLGLFWMYNSLSIVIF
HFSWKMQSDIWGTVDPDGT---------------VSHITYGNFAQSAITINGWLRDFLWA
QASNVITSYGSALSAYGLMFLAAHFVWAFSLMFLFSGRGYWQELIESIVWAHNKLKVAPA
IQPRALSIIQGRAVGVAHYLLGGIVTTWAFFLARIISVG--
>116_Microcoleaceae|WP_006621388.1 93_Arthrospira_sp._SH-MAG29|MBS0018402.1 102_Arthrospira_sp._O9.13F|WP_111891065.1 109_Arthrospira|WP_006619833.1 111_Arthrospira_sp._PLM2.Bin9|TVU54661.1 113_Microcoleaceae|WP_006670108.1 115_Limnospira_sp._BM01|QNH58572.1
-------------MTISPPEREV--------KAKVTVDKDPTPTSFERWGKPGHFRRDLA
KGPSTTTWIWNLHADAHDFDSHTS-DLEDISRKIFSAHFGHLAVIFIWLSGAYFHGAKFS
NYEAWLTNPTG-----------IKPSAQVVWP---IFGQEILNADV----GGGFQGIQIT
SGLFQLWRASGITNEFQLYCTAIGALVMAGLMLFAGWFHYHKRAPKLEWFQNVESMMNHH
LAGLLGLGCLGWAGHQIHVSLPINKLLDAGVA-------------PKDIPLPHEFILNSS
-LMAELYPSF----KQGLTPFFTLNWGVYADFLTFKGGLNPQTGGLWLSDTAHHHLALAV
LFIIAGHMYRTN-----WGIGHSMKELLEAHKGPF--------TGEGHKGLYEILTTSWH
AQLAINLAMLGSLSIIVAHHMYAMPPYPYIATDYPTQLSLFTHHMWIGAFCIVGAGAHAA
IFMVRDYDPAKNVNNLLDRVIRHRDAIISHLNWVCIFLGFHSFGLYVHNDTMRAFGRPQD
MFSDTGIQLQPIFAQWVQNLHTLAPG--------------------------NTAPNALA
SVSPAFG-GDVIA---------------VGGKVAMMPIALGTADFMVHHIHAFTIHVTVL
ILLKGVLYSRSSRLIPDKSELGFRFPCDGPGRGGTCQVSGWDHVFLGLFWMYNSLSIVIF
HFSWKMQSDVWGTVASDGT---------------ISHITNGNFAQSAITINGWLRDFLWA
QASQVINSYGSALSAYGLMFLAAHFVWAFSLMFLFSGRGYWQELIESIVWAHNKLKVAPA
IQPRALSIIQGRAVGVAHYLLGGIVTTWAFFLARIISVG--
>117_Symploca_sp._SIO2G7|NEP56774.1
-------------MTISPPEREA--------KVKVAVDKNPVPTSFEKWGKPGHFSRTLS
RGPKTTTWIWDLHADAHDFDSHT-SDLQDISRKIFSAHFGHLAVVFVWLSGMYFHGARFS
NYEAWLTDPFN-----------VKPSAQVVWP---IVGQGILNGDV----GGGFHGIRIT
SGLFQLWRASGITNSTQLYATAIGGLVMAGLMLFAGWFHYHKRAPKLEWFQNAESMMNHH
LAVLLGCGCLSWAGHQIHVSLPINKLLDAGVA-------------PSDIPLPHEFLFNT-
AKMAELYPSF----AQGLNPFFTLNWGVYSDFLTFKGGLNPVTGGLWLSDTAHHHLALAV
LFIVAGHMYRTN-----WGIGHSMKEILEAHKGPF--------TGQGHKGIYEILTTSWH
AQLSINLALLGSLTIVVAHHMYAMPPYPYIATDYPTQLCLFTHHMWIGAFCIVGAAAHGA
IFMVRDYDPAENVDNLLDRVIRHRDAIISHLNWVCIFLGFHSFGLYIHNDTMRALGRPED
MFSDTAINLQPIFAQWVQHLHTLAPG--------------------------GTAPNALA
PVSYAFG-GDIVA---------------VGGKVAMMPITLGTADFMVHHIHAFTIHVTAL
ILLKGVLYARNSRLIPDKSQLGFRFPCDGPGRGGTCQVSAWDHVFLGLFWMYNCISVVIF
HFSWKMQSDVWGTFEF-GE---------------AFTYTFGNFAESSITINGWLRDFLWS
QAAQVITSYGSASSAYGIMFLAGHFIFAFSLMFLFSGRGYWQELIESIVWAHNKLKVAPS
IQPRALSITQGRAVGVAHYLLGGIVTTWAFFHARILFLS--
>123_Nostoc_sp._CENA543|WP_103135648.1 61_Anabaena_minutissima|WP_190710000.1 73_Anabaena_sp.|HFS10548.1 87_Nostoc_sp._FACHB-280|WP_190978499.1
-------------MTISPPEREEK-------KARVIVDNDPVPTSLEKWAQPGHFDKSLA
RGPKTTTWIWNLHALAHDFDTHT-SDLEDISRKIFAAHFGHLAVVTIWLSGMIFHGAKFS
NYEAWLSDPLG-----------VKPSAQVVWP---IVGQDILNGDV----GGGFHGIQIT
SGLFQVWRGWGITNSFQLYCTAIGGLVLAGLFLFAGWFHYHKRAPKLEWFQNVESMLNHH
LQVLLGCGSLGWAGHLIHVSAPINKLLDAGVA-------------VKDIPLPHEFILNK-
DLLIEQFPGF----ASGLTPFFTLNWGQYADFLTFKGGLNPVTGGLWLTDISHHHLAIAV
LFIIAGHQYRTN-----WGIGHSIKEILENHKGPF--------TGEGHKGLYENMTTSWH
AQLATNLAFLGSLTIIIAHHMYAMPPYPYLATDYATQLCIFTHHIWIGGFLIVGGAAHAA
IFMVRDYDPVVNQNNVLDRVIRHRDAIISHLNWVCIFLGFHSFGLYIHNDTMRALGRPQD
MFSDTAIQLQPVFAQWVQNLHTLAPG--------------------------GTAPNALE
PVSYAFG-GGILA---------------VGGKVAMMPIALGTADFMVHHIHAFTIHVTVL
ILLKGVLFARSSRLIPDKANLGFRFPCDGPGRGGTCQVSGWDHVFLGLFWMYNSLSIVIF
HFSWKMQSDVWGTVDAAGN---------------VSHITGGNFAQSAITINGWLRDFLWA
QASQVINSYGSALSAYGLMFLGAHFVWAFSLMFLFSGRGYWQELIESIVWAHNKLKVAPA
IQPRALSITQGRAVGVAHYLLGGIATTWAFFHAHILSVG--
>124_Okeania_hirsuta|WP_124144880.1 58_Okeania_hirsuta|WP_124155055.1
-------------MTISPPEREA--------KVKVTVDKDPVPTSFEKWGKPGHFDRTLA
KGPKTTTWIWNLHADAHDFDSHTS-DLEDVSRKIFSAHFGHLAVIFIWLSGAYFHGAKFS
NYEAWLTDPIG-----------IKPSAQVVWP---IFGQEILNADV----GGGFHGIQIT
SGLFQLWRASGITNEFQLYCTAIGALVMAALMLFAGWFHYHKRAPKLEWFQNVESMMNHH
LAGLLGLGCLGWAGHQIHVSLPINKLLDSGVA-------------PQDIPLPHEFILNSS
-LMAELYPSF----AKGLTPFFTLNWGEYADFLTFKGGLNPVTGGLWLSDTAHHHLALAV
LFIVAGHMYRTN-----WGIGHSMKEILEAHKDPL----L-I-GGEGHKGLYEILTTSWH
AQLAINLAMMGSLSIIVAHHMYAMPPYPYIATDYPTQLSLFTHHMWIGGFLIVGAGAHAA
IFMVRDYDPAKNVNNVLDRVIRHRDAIISHLNWVCIFLGFHSFGLYVHNDTMRAFGRPQD
MFSDTGIQLQPIFAQWVQNLHTLAPG--------------------------NTAPNALA
SVSPVFG-GDIVA---------------VGGKVAMMPMTLGTADFMVHHIHAFTIHVTAL
ILLKGVLYARNSRLIPDKSELGFRFPCDGPGRGGTCQVSGWDHVFLGLFWMYNSLSIVIF
HFSWKMQSDVWGTVDPDGT---------------VSHITYGNFAQSAITINGWLRDFLWA
QASQVLTSYGSALSAYGLLFLGAHFVWAFSLMFLFSGRGYWQELIESIVWAHNKLKVAPA
IQPRALSIIQGRAVGVAHYLLGGIVTTWAFFLARIISVG--
>125_Phormidium_sp._CLA17|WP_171572179.1 112_Leptolyngbya_sp.|PZV10229.1
-------------MTTTPQR-EA--------KVRVVVDRNPVPTSFEKWSQPGHFDRTLA
RGPKTTTWIWNLHALAHDFDSHTS-DLEDVSRKIFSAHFGHLAVVFIWLSGMYFHGAKFS
NYEAWLTNPTV-----------IKPSAQVVWP---IVGQEILNADV----GGGFHGIQIT
SGLFYLWRASGFTNSFQLYCTAIGGLVMAGLMLFAGWFHYHKAAPKLEWFQNAESMLNHH
LAGLFGLGSLGWAGHQIHVSLPINELLDRGVA-------------AKDIPLPHEFILNSK
-LMADIYPSF----AQGLTPFFTLNWGAYSDFLTFKGGLNPVTGGLWLTDSAHHHLAIAV
MFIVAGHMYRTN-----WGIGHSIKEILEAHKDPI----II--TGEGHKGLYEVLTTSWH
AQLAINLAMVGSISIIVAQHMYAMPPYPYMATDYATQISLFTHHMWIGAFFIVGGAAHGA
IFMVRDYDPAVNRGNVLDNMLRHRDAIISHLNWVCIFLGFHSFGLYVHNDTMRALGRPQD
MFSDTAIQLQPIFAQWVQNLHTLAPG--------------------------ATAPNALA
PASYAFG-GGIVA---------------VGGKVAMMPIALGTADFMVHHIHAFTIHVTVL
ILLKGVLFARSSRLVPDKANLGFRFPCDGPGRGGTCQVSGWDHVFLGLFWMYNCISIVIF
HFSWKMQSDVWGTLNADGS---------------VAHIAGGNFAQSAITINGWLRDFLWA
QAAQVITSYGTALSAYGLLFLGAHFVWAFSLMFLFSGRGYWQELIESIVWAHNKLKVAPA
IQPRALSIIQGRAVGVAHYLLGGIVTTWAFFLARTLALG--
>126_Tolypothrix_brevis_GSE-NOS-MK-07-07A|MBW4477445.1 97_Nostocales|WP_029635097.1
-------------MTISPPEREEK-------KARVIVDNDPVPTSFERWATPGHFDRNLA
KGPKTTTWIWNLHALAHDFDTHT-SDLEDISRKIFAAHFGHLAVVFIWLSGMIFHGAKFS
NYEAWLSDPLN-----------IKPSAQVVWP---IVGQDILNGDV----GGGFHGIQIT
SGLFQIWRGWGITNSFQLYVTAIGGLVMAALMLFAGWFHYHKRAPKLEWFQNVESMMNHH
LAVLLGCGSLGWAGHIIHVSAPINKLLDAGVS-------------IKDVPLPHEFILNK-
DLLIELFPGF----ANGLTPFFTLNWGQYADFLTFKGGLNPVTGGLWMSDIAHHHLAIAV
LFIIAGHQYRTN-----WGIGHSMKEILENHKGPF--------TGDGHRGLYENMTTSWH
AQLGTNLAMLGSLTIIVAHHMYAMPPYPYLATDYATQLCIFTHHMWIGAFCIVGGAAHAT
IFMVRDYDPVVNRNNVLDRVLRHRDAIISHLNWVCMFLGFHSFGLYIHNDTMRALGRPQD
MFSDSAIQLQPVFAQWVQNIHTLAPG--------------------------GTAPNALE
PVSYAFG-GGILA---------------VGGKVAMMPIALGTADFMIHHIHAFQIHVTVL
ILLKGFLFARGSRLVPDKANLGFRFPCDGPGRGGTCQISGWDHVFLGLFWMYNTISIVIF
HFSWKMQSDVWGTVDSDGV---------------VSHLTGGNFAESAITINGWLRDFLWA
QAVQVINSYGSELSAYGLLFLGGHFIWAFSLMFLFSGRGYWQELIESIVWAHNKLKVAPS
IQPRALSIIQGRAVGVAHYLLGGIVTTWAFFHAHILSVG--
>128_Calothrix|WP_190545627.1 82_Tolypothrix_sp._FACHB-123|WP_190748401.1 108_unclassified_Calothrix|WP_190628934.1
-------------MTISPPEREEK-------KAKVIVDNDPVPTSFEKWAQPGHFDRTLA
RGPKTTTWIWNLHALAHDFDTHT-SDLEEISRKIFAAHFGHLAVVTIWLSGMIFHGAKFS
NYEAWLSDPLN-----------VKPSAQVVWP---IVGQDILNGDV----GGGFHGIQIT
SGLFQVWRGWGITNSFQLYCTAIGGLVLAGLFLFAGWFHYHKRAPKLEWFQNVESMLNHH
LQVLLGCGSLGWAGHLIHVSAPTNKLLDAGVA-------------IKDIPLPHEFILNK-
GLLTELYPSF----ASGLAPFFTLNWGQYADFLTFKGGLNPVTGGLWLTDISHHHLAIAV
LFIIAGHQYRTN-----WGIGHSIREILENHKGPF--------TGEGHKGLYENLTTSWH
AQLGTNLAFLGSLTIIIAHHMYAMPPYPYLATDYATQLCIFTHHIWIGGFLIVGGAAHAA
IFMVRDYDPVVNQNNVLDRVIRHRDAIISHLNWVCIFLGFHSFGLYIHNDTMRALGRPED
MFSDTAIQLQPVFAQWVQNIHALAPG--------------------------STAPNALE
PVSYVFG-GGILA---------------VGGKVAAAPIALGTADFLIHHIHAFTIHVTVL
ILLKGVLFARSSRLIPDKANLGFRFPCDGPGRGGTCQVSGWDHVFLGLFWMYNSLSIVIF
HFSWKMQSDVWGTVDAAGD---------------VTHITGGNFAQSAITINGWLRDFLWA
QASQVINSYGSELSAYGLMFLGAHFVWAFSLMFLFSGRGYWQELIESIVWAHNKLKVAPS
IQPRALSITQGRAVGVAHYLLGGIATTWAFFHAHILSVG--
>131_Scytolyngbya_sp._HA4215-MV1|MBW4518989.1
-------------MTISPPERA-----------RVVVDKDPVPTSFEKWSQPGHFDRTLA
RGPKTTTWIWNLHANAHDFDSHTS-DLEDVSRKIFSAHFGHLAVVFIWLSGMYFHGAKFS
NYEAWLSNPTG-----------IKPSAQVVWP---IFGQEILNADV----GGGFHGIQIT
SGLFYMWRAAGFTNSFQLYCTAIGGLVMAGLMLFAGWFHYHKSAPKLEWFQNAESMLNHH
LAGLLGCGSLGWAGHQIHVSLPINKLLDAGVA-------------PKDIPLPQEFILNSK
-LMSDLYPSF----AKGLAPFFTLNWAEYSDFLTFKGGLNPVTGGLWLSDSAHHHLAIAV
LFIIAGHMYRTN-----WGIGHSMKENYEAHKGPF--------TGEGHKGIYETFTTSWH
IELAWNLAGMGSLSIIVAQHMYSMPPYPYLATDYATQLSLFTHHMWIGGFLIVGAAAHAA
IFMVRDYDPVINQNNVLDRMIRHRDAVISHLNWVCIFLGFHSFGLYIHNDTMRAFGRPQD
MFSDTGIQLQPIFAQWVQSLHAAAPG--------------------------TTAPNALA
SASVAFG-GDLVA---------------VGGKVAAAPIVLGTADFLVHHIHAFTIHVTVL
ILLKGVLFARNSRLIPDKANLGFRFPCDGPGRGGTCQVSGWDHVFLGLFWMYNSISIVIF
HFSWKMQSDVWGTVNADGS---------------VANITAGNFAQSAITINGWLRDFLWA
QASQVISSYGSALSAYGLMFLGAHFVWAFSLMFLFSGRGYWQELIESIVWAHNKLKVAPA
IQPRALSIIQGRAVGVAHYLLGGIATTWAFFLARTLSLG--
>132_Richelia_sp.|NRB07609.1
-------------MTISPPEREEN-------KAKVVVDTDPVSTSFEKWAKPGHFDRTLA
RGPKTTTWIWNLHALAHDFDTHT-SDLEDISRKIFSAHFGHLAIVTLWLSGMIFHGAKFS
NYEAWLNDPMG-----------VKPSAQVVWP---IVGQDILNGDV----GGGFHGIQIT
SGLFQVWRGWGITSSFQLYCTAIGGLVLAGLFLFAGWFHYHKKAPKLEWFQNVESMMNHH
LAVLLGCGSLGWTGHLIHVSAPVNQLLDKGVA-------------AKDIPLPHQLLFNA-
DKMAEFYPSF----AQGLSPFFTLNWGVYSDFLTFKGGLNPVTGGLWMTDIAHHHLAIAV
LFIVAGHMYRTN-----WGIGHSMREILENHKGPF--------TGEGHKGLYEILTTSWH
AQLAINLAMLGSLTIIVAHHMYSMPPYPYLATDYATQLCLFTHHMWIGGFLIVGAGAHGA
IFMVRDYDPVVNQNNLLDRVIRHRDAIISHLNWVCIFLGFHSFGLYIHNDTMRALGRPQD
MFSDTAIKLQPVFAQWVQNLHTIAPG--------------------------GTAPNALA
TVSHAFG-GDVVA---------------VGGKVAMMPIALGTADFMVHHIHAFTIHVTVL
ILLKGLLYARSSRLIPDKSNLGFRFPCDGPGRGGTCQVSGWDHVFLGLFWMYNSLSIVIF
HFSWKMQSDVWGTVDAAGN---------------VSHITGGNFAQSALTINGWLRDFLWA
QATQVINSYGSELSAYGLMFLGAHFIWAFSLMFLFSGRGYWQELIESIVWAHNKLKVAPA
IQPRALSIIQGRAVGVAHYLLGGIATTWAFFHAHILSIG--
>138_Oscillatoriales_cyanobacterium_LEGE_11467|MBE9039331.1
-------------MTISPPEREA--------KAKVSVDTDPVPTSFEKWGKPGHFDRTLA
RGPKTTTWIWNLHADAHDFDSQT-SDLQDISRKIFSAHFGHLAVIFIWLSGAYFHGARFS
NYEAWLSNPTG-----------IKPSAQVVWP---IVGQEILNGDV----GGGFHGIQIT
SGLFQLWRASGFTNEFQLYCTAIGALVMAGLMLFAGWFHYHKKAPTLDWFQNVESMMNHH
LAGLLGCGSLGWAGHQIHVSLPVNKLLDAGVA-------------PKDIPLPHEFILDS-
SKMTELYPSF----AEGLKPFFTLNWGVYSDFLTFKGGLNPQTGGLWLSDTAHHHLALAV
LLIVAGHFYRTN-----WGIGHSFKEVLEAHKGP-------F-TGEGHKGMYEIFTNSWH
CQLSWNLAWMGSLSILVAHHMYAMPPYPYIATDYPTQLSLFTHHMWIGGFLIVGAAAHAA
IFMVRDYDPAQHVNNLLDRVLRHRDAIISHLNWVCIWLGFHSFGLYIHNDTMRAFGRPQD
MFSDTGIQLQPIFAQWVQNIHAAAA-GA-------------------------TAPNALA
SVSPAFG-GDVVA---------------VGGKVAMMPITLGTADFMVHHIHAFTIHVTVL
ILLKGVLFARSSRLVPDKGQIGFRFPCDGPGRGGTCQVSGWDHVFLGLFWMYNCISVVIF
HFSWKMQSDVWGSVSSDGT---------------VSHIANGNFAQSAICINGWLRDFLWA
QASQVITSYGSALSAYGLMFLAGHFVFAFSLMFLFSGRGYWQELIESIVWAHNKLKVAPA
IQPRALSIIQGRAVGVAHYLLGGIVTTWAFFLARIISVG--
>139_Mastigocladus_laminosus|O52474.1
-------------MTISPPEREEK-------KARVIVDNDPVPTSFELWAKPGHFDRTLA
RGPKTTTWIWNLHALAHDFDTHT-SDLEDISRKIFAAHFGHLAVVTLWLSGMIFHGARFS
NYEAWLSDPLH-----------VKPSAQVVWP---IVGQDILNGDV----GGGFHGIQIT
SGLFQIWRGWGITNSFQLYVTAIGGLVLAGLFLFAGWFHYHKRAPKLEWFQNVESMLNHH
LAVLLGCGSLGWAGHLIHVSAPTNKLLDAGVS-------------VKDIPLPHEFILNK-
GLLTELYPGF----ASGITPFFTLNWGQYADFLTFKGGLNPVTGGLWLTDISHHHLAIAV
LFIIAGHMYRTN-----WGIGHSIKEILENHKGPF--------TGEGHKGLYENMTTSWH
AQLATNLAFLGSLTIIVAHHMYAMPPYPYLATDYATQLCIFTHHMWIGGFLIVGGAAHAT
IFMVRDYDPVVNQNNVLDRVIRHRDAIISHLNWVCIFLGFHSFGLYVHNDTMRALGRPQD
MFSDTAIQLQPVFAQWVQNIHTLAPG--------------------------STAPNALE
PASYAFG-GGIVA---------------VGGKVAMMPIALGTADFLVHHIHAFTIHVTVL
ILLKGFLFARNSRLIPDKANLGFRFPCDGPGRGGTCQVSGWDHVFLGLFWMYNSISIVIF
HFSWKMQSDVWGTVDAAGN---------------VTHITGGNWAQSALTINGWLRDFLWA
QSVQVINSYGSALSAYGLMFLGAHFIWAFSLMFLFSGRGYWQELIESIVWAHNKLKVAPA
IQPRALSIIQGRAVGVAHYLLGGIATTWAFFHAHILSLG--
>141_Calothrix_sp._C42_A2020_038|MBF2064443.1
-------------MTISPPEREEK-------KARVIVDNDPVPTSFERWGQPGHFDRTLA
KGPKTTTWIWNLHALAHDFDTHT-SDLEDISRKVFAAHFGHLAVVTLWLSGMIFHGAKFS
NYEAWLSDPLN-----------VKPSAQVVWP---IVGQDILNGDV----GGGFHGIQIT
SGLFQVWRGWGITNSFQLYCTAIGGLVLAGLFLFAGWFHYHKRAPKLEWFQNVESMLNHH
LAVLLGCGSLGWAGHLIHVSNPINKLLDAGVA-------------LKDVPLPHEFILNK-
DLLIELFPSF----ANGLTPFWTLNWGQYADFLTFKGGLNPVTGGLWMTDIAHHHLAIAV
LFIVAGHQYRTN-----WGIGHSIKEILENHKGPF--------TGEGHKGLYENLTTSWH
AQLATNLAFLGSLTIIVAHHMYAMPPYPYLATDYATQLCIFTHHMWIGAFLIVGGAAHAA
IFMVRDYDPVVNQNNVLDRVIRHRDAIISHLNWVCMFLGFHSFGLYIHNDTMRALGRPQD
MFSDTAIQLQPVFAQWIQNLHTVAPG--------------------------STAPNALQ
VVSHAFG-GGIVA---------------VGGKVAMMPIALGTADFMIHHIHAFQIHVTVL
ILLKGVLFARSSRLIPDKANLGFRFPCDGPGRGGTCQVSGWDHVFLGLFWMYNTISIAIF
HFSWKMQSDVWGTVDSDGL---------------VSHITGGNFAQSAITINGWLRDFLWA
QAAQVINSYGSALSAYGLMFLGAHFVWAFSLMFLFSGRGYWQELIESIVWAHNKLKVAPS
IQPRALSIIQGRAVGVAHYLLGGIATTWAFFHAHILSVG--
>143_Synechococcales_cyanobacterium_C|NCJ08235.1
-------------MTISPGEREA--------KVRVTVDNDPVPTSFEKWGQPGHFDRALA
KGPQTTTWIWNLHALAHDFDTHT-SDLEDVSRKIFSAHFGHLAVVFIWLSGMYFHGARFS
NYEAWLTNPTG-----------IKPSAQVVWP---IVGQDILNADV----GGGFHGIQIT
SGLFQMWRASGITNSYQLYCTAIGGLVMAGLMLFAGWFHYHKRAPKLEWFQNVESAMNHH
LAGLLGCGSLGWAGHQIHVSLPINKLLDAGVA-------------PQDIPLPHEFILNK-
DLMVELYPSF----AQGLTPFFTLNWGQYADFLTFKGGLDPVTGGLWLSDTAHHHLAIAV
LFIIAGHFYRTN-----WGIGHSFKEVLEAHKGPF--------TGEGHKGMYEVFTTSWH
AQLSWNLALLGSLTLIVAHHMYSMPPYPYIATDYATQLSLFTHHMWIGGFLIVGGAAHAG
IFMIRDYDPAVHQDNLLDRVLRHRDAIISHLNWVCIFLGFHSFGLYVHNDTMRAFGRPQD
MFSDTGIQLQPIFAQWVQNLHTLAPG--------------------------GTAPNALA
PVSYAFG-GGAVA---------------VGGKVAMMPIALGTADFMVHHIHAFTIHVTVL
ILLKGVLFARSSRLIPDKANLGFRFPCDGPGRGGTCQVSSWDHVFLGLFWMYNSISIVIF
HFSWKMQSDVWGTVSPDGS---------------ISHITGGNFAQSAITINGWLRDFLWA
QASQVIGSYGSALSAYGLLFLGAHFVWAFSLMFLFSGRGYWQELIESIVWAHNKLKVAPA
IQPRALSIIQGRAVGVAHYLLGGIATTWAFFLARIISVG--
>144_Microcoleus_sp._SU_5_3|NJK70196.1 137_Leptolyngbyaceae_cyanobacterium_RU_5_1|NJP12332.1
-------------MTISPPEREAK--------VRVVVDKNPVPTSFERWSKPGHFDRTLA
KGPKTTTWIWNLHANAHDFDSHT-SDLEDVSRKIFSAHFGHLAVIFVWLSGAYFHGAKFS
NYEAWLTDPTG-----------IKPSAQVVWP---IFGQEILNADV----GGGFHGIQIT
SGLFQLWRANGITNSYQLYCTAIGALVMAALMLFAGWFHYHVRAPKLEWFQNVESMMNHH
LAGLLGCGCLGYAGQQIHVSLPINACMDAIDAGKPLTVGGKLIKTVADIPLPHEWILTP-
GLMADIYPSF----AKGLTPFFTLNWGAYSDFLTFKGGLNPVTGGLWMSDTAHHHLALAV
LFIVAGHFYRTN-----WGIGHSFKEVLEAHKGPF-------T-GEGHKGMYEIFTQSWH
CQLSWNLAWMGSLSIIVAHHMYSMPPYPYIATDYPTQLSLFTHHMWIGGFLIVGAAAHAA
IFMVRDYDPAQHVNNLLDRVLRHRDAIISHLNWVCIFLGFHSFGLYVHNDTMRAFGRPQD
LFSDTGIQLRPVFAQWVQNIHALAPGN--------------------------TAPNATE
IVSHAFG-GGAVI---------------VGNKVAMMPIELGTADFLVHHIHAFTIHVTVL
ILLKGVLFARSSRLVPDKGNLGFRFPCDGPGRGGTCQVSGWDHVFLGLFWMYNCISVVIF
HFSWKMQSDVWGTVDPDGT---------------ISHITGGNFAQSAITINGWLRDFLWA
QASQVIQSYGSALSAYGLLFLGGHFIFAFSLMFLFSGRGYWQELIESIVWAHNKLKVAPS
IQPRALSITQGRAVGVAHYLLGGIVTTWAFFLARICSVG--
>146_Thermosynechococcus_sp._CL-1|WP_190278102.1 50_Thermosynechococcus_elongatus_BP-1|BAC08282.1 86_Thermosynechococcus_sp._CL-1|QEQ02043.1 91_Thermosynechococcus_sp._NK55a|WP_024125653.1 92_Thermosynechococcus_elongatus|WP_164920748.1 94_Thermosynechococcus_vulcanus|WP_172598129.1 101_Thermosynec
-------------MTISPPEREP--------KVKVVVDNDPVPTSFEKWAKPGHFDRTLA
RGPQTTTWIWNLHALAHDFDTHTS-DLEDISRKIFSAHFGHLAVVFIWLSGMYFHGAKFS
NYEAWLADPTG-----------IKPSAQVVWP---IVGQGILNGDV----GGGFHGIQIT
SGLFQLWRASGITNEFQLYCTAIGGLVMAGLMLFAGWFHYHKRAPKLEWFQSVESMLNHH
LAGLLGLGSLAWAGHQIHVSLPINKLLDAGVA-------------AKDIPLPHEFILNPS
-LMADLYPKVDWGFLSGVIPFFTFNWAAYSDFLTFNGGLNPVTGGLWLSDTAHHHVAIAV
LFIVAGHMYRTN-----WGIGHSLKEILEAHKGPF--------TGAGHKGLYEVLTTSWH
AQLAINLAMMGSLSIIVAQHMYAMPPYPYLATDYPTQLSLFTHHMWIGGFLIVGGAAHGA
IFMVRDYDPAMNQNNVLDRVLRHRDAIISHLNWVCIFLGFHSFGLYVHNDTMRAFGRPQD
MFSDTGIQLQPVFAQWVQHLHTLAPG--------------------------GTAPNAAA
TASVAFG-GDVVA---------------VGGKVAMMPIVLGTADFMVHHIHAFTIHVTVL
ILLKGVLFARSSRLIPDKANLGFRFPCDGPGRGGTCQVSGWDHVFLGLFWMYNCISVVIF
HFSWKMQSDVWGTVAPDGT---------------VSHITGGNFAQSAITINGWLRDFLWA
QASQVIGSYGSALSAYGLLFLGAHFIWAFSLMFLFSGRGYWQELIESIVWAHNKLKVAPA
IQPRALSIIQGRAVGVAHYLLGGIATTWAFFLARIISVG--
>148_Anabaena_cylindrica|WP_015216346.1
-------------MTISPPQREEK-------KARVIVDKDPVPTSFEKWALPGHFDRSLA
KGPKTTTWIWNLHALAHDFDTHT-SDLEDISRKIFAAHFGHLAVVTIWLSGMLFHGAKFS
NYEAWLTDPLG-----------VKPSAQTVWP---IVGQDILNGDM----GGGFHGIQIT
SGLFQVWRGWGITNSFQLYCTAIGGLVLAGLFLFAGWFHYHKRAPKLEWFQNAESMLNHH
LSVLLGCGSLGWAGHLIHVSAPINKLLDAGVA-------------IKDIPLPHEFILNK-
DLLIELYPSF----ASGLTPFFTLNWGTYADILTFKGGLNPVTGGLWMSDISHHHLAIAV
LFIIAGHMYRTN-----WGIGHSIKDILENHKGPF--------TGEGHKGLYENMTTSWH
AQLATNLAFLGSLTIIIAHHMYAMPPYPYLATDYATQLCIFTHHIWIGGFLIVGGAAHAA
IFMVRDYDPVVNQNNVLDRVIRHRDAIISHLNWVCIFLGFHSFGLYIHNDTMRALGRPQD
MFSDAAIQLQPVFAQWVQNLHTLAPG--------------------------GTAPNAIE
PVSYAFG-GGILA---------------VGGKVAMMPIALGTADFLIHHIHAFTIHVTVL
ILLKGVLYARSSRLIPDKANLGFRFPCDGPGRGGTCQVSGWDHVFLGLFWMYNSLSIVIF
HFSWKMQSDVWGTVDSDGV---------------VSHITGGNFAESAITINGWLRDFLWA
QATQVINSYGSELSAYGLMFLGAHFVWAFSLMFLFSGRGYWQELIESIVWAHNKLKVAPT
IQPRALSITQGRAVGVAHYLLGGIATTWAFFHAHILSVG--
>150_Nostoc_sp._NMS4|MBN3925601.1
-------------MTISPPEREEK-------KARVIVDNDPVPTSFEAWAKPGHFDRSLA
RGPKTTTWIWNLHALAHDFDTHT-SDLEDISRKIFSAHFGHLAVVMIWLSGMIFHGAKFS
NYEAWLTDPLN-----------VKPSAQVVWP---IVGQDILNADV----GGGFHGIQIT
SGLFQVWRGWGITNSFQLYVTAIGGLVLAGLFLFAGWFHYHKRAPKLEWFQNVESMLNHH
LQILLGCGSLGWAGHLIHVSNPTNKLLDAGVA-------------LKDIPLPHEFILNK-
DLLTELYPSF----AAGLAPFFTLNWGQYADILTFKGGLNPVTGGLWMTDIAHHHLAIAV
LFIIAGHQYRTN-----WGIGHSIKEILENHKGPF--------TGEGHKGLYENLTTSWH
AQLATNLAFLGSLTIIIAHHMYAMPPYPYLATDYATQLCIFTHHMWIGGFCIVGGAAHAA
IFMVRDYDPVVNQNNVLDRVIRHRDAIISHLNWVCIFLGFHSFGLYIHNDTMRALGRPQD
LFSDTGIQLQPVFAQWIQNIHTLAPG--------------------------TTAPNAIE
PVSYAFG-GGILA---------------VGGKVAMMPIALGTADFLIHHIHAFTIHVTVL
ILLKGVLYARSSRLIPDKANLGFRFPCDGPGRGGTCQVSGWDHVFLGLFWMYNSISIVIF
HFSWKMQSDVWGTVDADGT---------------VTHITGGNFAQSAITINGWLRDYLWA
QATQVINSYGSALSGYGLLFLGAHFIWAFSLMFLFSGRGYWQELIESIVWAHNKLKVAPA
IQPRALSIIQGRAVGVAHYLLGGIATTWAFFHAHILSVG--
>151_Brasilonema_sp._UFV-L1|WP_169222381.1
-------------MTISPPEREEK-------KARVIVDNDPVPTTFELWAKPGHFDKSLA
RGPKTTTWIWNLHALAHDFDTHT-SDLEDISRKIFAAHFGHLAVVTIWLSGMIFHGARFS
NYEAWLSDPLN-----------IKPSAQVVWP---IVGQGILNGDV----GGGFHGIQIT
SGFFQIWRGWGITNSFQLYCTAIGGLVLAGLFLFAGWFHYHKRAPKLEWFQNVESMLNHH
LQVLLGCGSLGWAGHIIHVSAPTNKLLDAGVA-------------VKDIPLPHEFILNK-
DLLTELYPSF----ANGIAPFFTLNWGVYSDFLTFKGGLNPVTGGLWMTDIAHHHLAIAV
LFIVAGHMYRTN-----WGIGHSIKEILENHKGPF--------TGEGHKGLYENMTTSWH
AQLGTNLAFLGSLTIIIAHHMYAMPPYPYLATDYATQLCIFTHHMWIGGFLIVGGAAHAT
IFMVRDYDPVINQNNVLDRVIRHRDAIVSHLNWVSMFLGFHSFGLYIHNDTMRALGRPQD
MFSDTAIQLQPVFAQWVQNLHTVAPG--------------------------TTAPNALE
PVSYAFG-GGVLA---------------VGGKVAMMPIALGTADFLVHHIHAFTIHVTVL
ILVKGFLFARSSRLIPDKMNLGFRFPCDGPGRGGTCQVSGWDHVFLGLFWMYNSISIVIF
HFSWKMQSDVWGTVDADGT---------------VSHITGGNFAESALTINGWLRDFLWA
QATQVINSYGSALSAYGLLFLGAHFVWAFSLMFLFSGRGYWQELIESIVWAHNKLKVAPA
IQPRALSIIQGRAVGVAHYLLGGIATTWAFFHARIISLG--
>153_Nostoc_sp._WHI|WP_196515846.1
-------------MTISPPEREEK-------KARVIVDNDPVPTSFERWAQPGHYDRTLA
RGPKTTAWIWNLHALAHDFDTHT-SDLEDISRKIFSAHFGHLAIVMIWLSGMIFHGAKFS
NYEAWLTDPLN-----------VKPSAQVVWP---IVGQDILNADV----GGGFHGIQIT
SGLFQVWRGWGITNSFQLYVTAIGGLVLAALFLFAGWFHYHKRAPKLEWFQNTESMLNHH
LSVLLGCGSLGWTGHLIHVSNPTNKLLDAGVA-------------LKDIPLPHEFILNK-
DLLTELYPSF----AAGLAPFFTLNWGQYADILTFNGGLNPVTGGLWMTDIAHHHLAIAV
LFIIAGHQYRTN-----WGIGHSIKEILENHKGPF--------TGEGHKGLYENLTTSWH
AQLATNLAFLGSLTIIIAHHMYAMPPYPYLATDYATQLCIFTHHMWIGAFCIVGGAAHAA
IFMVRDYDPVVNQNNLLDRVIRHRDAIISHLNWVCIFLGFHSFGLYIHNDTMRALGRPQD
MFSDTAIQLQPVFAQWVQNIHTLAPG--------------------------GTAPNALE
PVSYAFG-GGILA---------------VGGKVAMMPIALGTADFLIHHIHAFQIHVTVL
ILLKGVLFARSSRLIPDKANLGFRFPCDGPGRGGTCQVSGWDHVFLGLFWMYNTISIVIF
HFSWKMQSDVWGTVDAAGN---------------VTHITGGNFAQSAITINGWLRDFLWA
QASQVINSYGSALSAYGLMFLGAHFVWAFSLMFLFSGRGYWQELIESIVWAHNKLKVAPA
IQPRALSIIQGRAVGVAHYLLGGIATTWAFFHAHILSVG--
>155_Calothrix_sp._336/3|WP_035154206.1
-------------MTISPPEREEK-------KARIVVDENPVPTSFEKWATPGHFDRSLA
KGPKTTTWIWNLHALAHDFDTHT-SDLQDISRKIFAAHFGHLAVVTIWLSGMIFHGAKFS
NYEAWLTDPLN-----------VKPSAQVVWP---IVGQDILNGDV----GGGFHGIQIT
SGLFQVWRGWGITSSFQLYCTAIGGLVLAGLFLFAGWFHYHKKAPKLEWFQNVESMLNHH
LQVLLGCGSLGWAGHLIHVSLPTNQLLDSGVA-------------LKDIPLPHEFILDS-
SKMVDLYPGF----ASGINAFFTLNWGAYSDFLTFKGGLNPVTGGLWMTDIAHHHLAIAV
LFIVAGHMYRTN-----WGIGHSIKEILEGHKGPF--------TGEGHKGLYENMTTSWH
AQLATNLAFLGSLTIIVAHHMYSMPPYPYLATDYATQLCLFTHHMWIGGFLIVGGAAHAA
IFMVRDYDPVVNQNNVLDRVIRHRDAIISHLNWVCMFLGFHSFGLYIHNDTMRALGRPQD
MFSDTAIQLQPVFAQWVQGIHTMAPG--------------------------GTAPNALA
TVSHAFG-GGIVA---------------VGGKVAMMPIALGTADFLVHHIHAFTIHVTVL
ILLKGVLFARSSRLIPDKANLGFRFPCDGPGRGGTCQVSGWDHVFLGLFWMYNSISVVIF
HFSWKMQSDVWGTVDAAGN---------------VSHIAGGNFAQSAITINGWLRDFLWA
QASQVINSYGSALSAYGLMFLGAHFIWAFSLMFLFSGRGYWQELIESIVWAHNKLKVAPA
IQPRALSITQGRAVGVAHYLLGGIATTWAFFHAHILSVG--
>156_Symploca_sp._SIO2B6|NET05607.1
-------------MTISPPERGP------------RVDNDPVPTSFEKWGKPGHFDKTLA
RGPKTTTWIWNLHANAHDFDSHT-SDLQDVSRKIFSAHFGHLAVVFVWLSGMYFHGAKFS
NYEAWLSDPIN-----------IKPSAQVVWS---VVGQDILNGDV----GGGFHGIQIT
SGFFQLWRASGITNSYQLYCTAIGGLVMAALMLFAGWFHYHKRAPKLEWFQNVESAMNHH
LAGLLGCGSLGWAGHQIHVSLPINKLLDAGVA-------------PSDIPLPHEFILNK-
DLMAELYPSF----AQGLTPFFTLNWGVYSDFLTFKGGLNPVTGGLWLSDTAHHHLAIAV
LFIIAGHFYRTN-----WGIGHSFKEVLEAHKGPF--------TGEGHKGMYEVFTTSWH
AQLSWNLALLGSLTIIIAHHMYAMPPYPYLATDYGTQLSIFTHHMWIGAFCIVGGAAHAA
IFMVRDYNPAVHVDNLLDRVIRHRDAIISHLNWVCIFLGFHSFGLYIHNDTMRAFGRPQD
MFSDTGIQLQPIFAQWIQNLHTLAPG--------------------------GTAPNALE
PVSYAFG-GGIVA---------------VGGKVAMMPIELGTADFMVHHIHAFTIHVTAL
ILLKGVLYARNSRLIPDKSNLGFRFPCDGPGRGGTCQVSGWDHVFLGLFWMYNSISVVIF
HFSWKMQSDVWGTVSPDGS---------------VSHIAGGNFAQSAITINGWLRDFLWA
QASQVITSYGSALSAYGIMFLAGHFIFAFSLMFLFSGRGYWQELIESIVWAHNKLKVAPS
IQPRALSIIQGRAVGVAHYLLGGIVTTWAFFLARILAVG--
>158_Symploca_sp._SIO2E6|NET54657.1
-------------MTISPPEREA--------KS--RVDKDPVPTSFEKWGKPGHFSRTLA
RGPKTTTWIWDLHADAHDFDSHT-SDLQDISRKIFSAHFGHLAVVFVWLSGMYFHGARFS
NYEAWLSDPLS-----------VKPSAQVVWP---VVGQGILNGDV----GGGFHGIQIT
SGLFQLWRASGITNSTQLYATAIGGLVMAGLMLFAGWFHYHKKAPKLEWFQNVESMMNHH
LAVLLGCGCLGWAGHQIHVSLPINKLLDAGVA-------------PGDIPLPHELLFNT-
AKMAELYPSF----AEGLTPFFTLNWGVYSDFLTFKGGLNPVTGGLWLSDTAHHHLALAV
LFIVAGHMYRNT-----YGIGHSMKEILEAHKGPF--------TGEGHKGLYEILTTSWH
AQLAVNLAVLGSITIVVAHHMYAMPPYPYIATDYPTQLCLFTHHMWIGAFCIVGAAAHAA
IFMVRDYDPAQNVNNLLDRVIRHRDAIISHLNWVCIFLGFHSFGLYIHNDTMRALGRPED
MFSDTAIQLQPIFAQWLQNLHTLAPG--------------------------GTAPNALA
TASYAFG-GDIVA---------------VGGKVAMMPITLGTADFMVHHVHAFTIHVTAL
ILLKGVLYARNSRLIPDKSQLGFRFPCDGPGRGGTCQVSAWDHVFLGLFWMYNCISVVIF
HFSWKMQSDVWGDFED-GE---------------VYTIAAGNFADSAITINGWLRDFLWA
QASQVITSYGSALSAYGIMFLAGHFIFAFSLMFLFSGRGYWQELIESIVWAHNKLKVAPS
IQPRALSITQGRAVGVAHYLLGGIVTTWAFFHARILFFG--
>159_Merismopedia_glauca|WP_106287826.1
-------------MTISPPGREG--------KAKVVVDKNPVPASFEKWAKPGHFDRTLA
KGPKTTTWIWNLHANAHDFDSHT-SDLEDVSRKIFSAHFGHLAVVFIWLSGMYFHGAKFS
NYESWLANPTA-----------IKPSAQVVWP---IVGQQILNADV----GGGFHGIQIT
SGLFYLWRASGFTNTFQLYCTAIGGLVMAALMLFAGWFHYHKSAPKLEWFQNVESMMNHH
LAGLLGCGSLGWAGHQIHVSMPINKLLDAGVA-------------AKDIPLPHEFILNK-
SLMTELYPSF----AKGLTPFFTLDWGAYSDFLTFKGGLNPVTGSLWLSDQAHHHLAIAV
LFIIAGHFYRTN-----WGIGHSFKEVLEAHKGPF--------TGEGHKGMYEIFTNSWH
AQLAWNLQWMGSLSIIVAHHMYSMPPYPYQAIDYATQLSLFTHHMWIGGFLIVGGAAHAA
IFMVRDYDPAVHQNNLLDRVLRHRDAIISHLNWVCMFLGFHSFGLYIHNDTMRALGRPQD
MFSDSAIQLQPIFAQWVQNIHSIAPG--------------------------GTAPHALA
PVSYAFG-GGVVA---------------VAGKVAMMPIALGTADFLVHHIHAFTIHVTVL
ILLKGVLFARSSRLVPDKANLGFRFPCDGPGRGGTCQVSGWDHVFLGLFWMYNSLSVVLF
HFSWKMQSDVWGTVGADGS---------------VSHITGGNFAQSALTINGWLRDFLWA
QAAQVIQSYGSALSAYGLMFLAGHFVFAFSLMFLFSGRGYWQELIESIVWAHNKLKVAPA
IQPRALSITQGRAVGVAHYLLGGIVTTWAFFLARTLSLG--
>163_Synechococcales_cyanobacterium_M55_K2018_004|HIK54488.1
-------------MTTTPRERE------A--KVKVVVDNDPVPTSFELWAKPGHFDRTLR
NGPKTTTWIWNLHADAHDFDSHINSSLEDVSRKIFSAHFGHLAVIFIWLSGMYFHGAKFS
NYEAWLADPLH-----------VKPSAQVVWP---IVGQEILNADV----GGGFQGIQIT
SGFFQLWRAAGITNEFQLYCTAIGGLVMAGLMLFAGWFHYHKRAPKLEWFQNVESMMNHH
LAGLLGLGSLAWAGHQIHVSLPINELLDKGVA-------------PKDIPLPHEFILNSS
-LMADLYPSF----SKGIMPFFTLNWGEYADFLTFKGGLNPVTGGLWLSDTAHHHLAIAV
LFIIAGHMYRTN-----WGIGHSMKEILEGHKGPF--------TGEGHKGLYEILTTSWH
AQLAINLAMLGSLTIIVAQHMYAMPPYPYLATDYPTQLSIFTHHMWIGGFLIVGAGAHGA
IFMVRDYDPAKNVNNLLDRVIRHRDAIISHLNWVCIFLGFHSFGLYIHNDTMRALGRPQD
MFSDTAIQLQPVFAQWVQNLHTLAPG--------------------------NTAPNALA
TASYAFG-GDVVA---------------VGGKVAMMPIALGTADFMVHHIHAFTIHVTVL
ILLKGVLFARSSRLIPDKANLGFRFPCDGPGRGGTCQVSGWDHVFLGLFWMYNSLSIVIF
HFSWKMQSDVWGTVAPDGT---------------VSHITNGNFAQSAITINGWLRDFLWA
QATQVIGSYGSALSAYGLLFLGAHFIWAFSLMFLFSGRGYWQELIESIVWAHNKLKVAPA
IQPRALSIIQGRAVGVAHYLLGGIVTTWAFFLARIIAVSG-
>168_Hydrocoleum_sp._CS-953|WP_168186640.1
-------------MTISPPEREA--------KVKVTVDKDPVPTSFEKWAKPGHFERSLA
KGPKTTTWIWNLHADAHDFDSHT-SDLEDVSRKIFSAHFGHLAVIFIWLSGAYFHGAKFS
NYEAWLTDPTG-----------IKPSAQVVWP---IVGQGILNGDV----GGGFHGIQIT
SGLFQLWRASGITNEFQLYCTAIGGLVMAALMLFAGWFHYHKSAPKLEWFQNVESMMNHH
LSGLLGLGCLSWAGHQIHVSLPINKLLDSGVA-------------PADIPLPHEFLFNK-
SLMAELYPSF----AKGLTPFFTLNWGEYADFLTFKGGLNPVTGGLWLSDTAHHHLALAV
LFIVAGHMYRTN-----WGIGHSMKEILEAHKDPL-----LI-GGEGHKGLYEALTTSWH
AQLAINLAMMGSLSIIVAHHMYAMPPYPYIATDYPTQLSLFTHHMWIGGFLIVGAGAHGA
IFMVRDYDPAKNVNNVLDRVIRHRDAIISHLNWVCIFLGFHSFGLYVHNDTMRALGRPQD
MFSDTAIQLQPVFAQWVQNIHMMAPG--------------------------NTAPNALS
SVSPIFG-GDVLA---------------VGGKVAMMPMTLGTADFMVHHIHAFTIHVTAL
ILLKGVLYARSSRLIPDKSELGFRFPCDGPGRGGTCQVSGWDHVFLGLFWMYNSLSIVIF
HFSWKMQSDVWGTVAADGS---------------VSHITYGNFAQSAITINGWLRDFLWA
QASNVITSYGSALSAYGLLFLGAHFIWAFSLMFLFSGRGYWQELIESIVWAHNKLKVAPA
IQPRALSIIQGRAVGVAHYLLGGIATTWAFFLCRIISVG--
>176_Calothrix_sp._PCC_6303|WP_015196515.1
-------------MTISPPEREEK-------KARVIVDNDPVPTSFERWGKPGHFDRTLA
KGPKTTTWIWNLHALAHDFDTHT-SDLEDISRKIFAAHFGHLAVVTLWLSGMIFHGAKFS
NYEAWLTDPLN-----------VKPSAQVVWP---IVGQGILNGDV----GGGFHGIQIT
SGLFQVWRGWGITNSFQLYVTAIGGLVLAGLFLFAGWFHYHKRAPKLEWFQNAESMLNHH
LAVLLGCGSLGWTGHLIHVSNPTNKLLDAGVA-------------LKDVPLPHEFILNK-
DLLTELYPSF----VNGLTPFFTLNWGTYSDFLTFKGGLNPVTGGLWMTDIAHHHLAIAV
LFIVAGHMYRTN-----WGIGHSLKEILENHKGPF--------TGEGHKGLYEVLTTSWH
AQLAINLAMMGSLSIIVAQHMYAMPPYPYLATDYATQLCIFTHHMWIGGFLIVGGAAHGA
IFMVRDYDPVVNQNNLLDRVLRHRDAIISHLNWVSMFLGFHSFGLYIHNDTMRALGRPQD
MFSDSAIQLQPVFAQWVQSLHTVAPG--------------------------NTAPNAMN
VVSHAFG-GGVVA---------------VGGKVAMMPIALGTADFLVHHIHAFTIHVTVL
ILLKGVLFARSSRLIPDKANLGFRFPCDGPGRGGTCQVSGWDHVFLGLFWMYNSLSIVIF
HFSWKMQSDVWGTVDADGV---------------VSHITGGNFAQSAITINGWLRDFLWA
QASQVINSYGSALSAYGLMFLGAHFVWAFSLMFLFSGRGYWQELIESIVWAHNKLKVAPA
IQPRALSITQGRAVGVAHYLLGGIATTWAFFHAHILSVG--
>182_Gomphosphaeria_aponina_SAG_52.96__DSM_107014|MBR8827079.1
-------------MTISPPEKK------A--KVRVAVDKDPVPTSFEKWGKPGHFDRTLA
RGPKTTTWIWNLHADVHDFDSQTS-DLEDISRKIFSAHFGHLAVVFVWLSGMYFHGARFS
NYEAWLKDPIN-----------IKPSAQVVWS---IVGQDILNADV----GGGFHGIQIT
SGFFQLWRASGITNEYQLYCTAIGGLVMAALMLFAGWFHYHKRAPKLEWFQNVESMMNHH
LAGLLGLGSLGWAGHQIHVSLPINKLLDAGVA-------------PEDIPLPHEFILDS-
SKMVELYPSF----AEGLKPFFTLNWGVYSDFLTFKGGLNPVTGGLWLSDTAHHHLAIAV
LFIIAGHMYRTN-----WGIGHSMKEILENHRGPL--------TGKGHQGLYEILTTSWH
AQLAINLALLGSLTIIVAQHMYAMPPYPYQATDYGTQISLFTHHMWIGGFLIVGAGAHGA
IFMVRDYDPAKNVDNLLDRVLRHRDAIISHLNWVCIFLGFHSFGLYVHNDTMRAFGRPQD
MFSDTGIQLQPIFAQWVQNLHTLAPG--------------------------TTAPSAIE
PVSYAFG-GGIVA---------------VGGKVAMMPIALGTADFMVHHIHAFTIHVTVL
ILLKGVLYARSSRLIPDKMNLGFRFPCDGPGRGGTCQVSGWDHVFLGLFWMYNSLSVVIF
HFSWKMQSDVWGTVGADGT---------------VSHITGGNFAQSAITINGWLRDFLWA
QAAQVINSYGSALSAYGIMFLAGHFIFAFSLMFLFSGRGYWQELIESIVWAHNKLRVAPA
IQPRALSIIQGRAVGVAHYLLGGIVTTWAFFLARILAVG--
>183_Synechococcales_cyanobacterium_M58_A2018_015|MBF2001506.1 178_Synechococcales_cyanobacterium_C42_A2020_086|MBF2073700.1
-------------MTTTPREREA--A-TS--KVRVVVDNDPVPTSFEKWAQPGHFDRTLA
KGPKTTAWIWNLHADAHDFDSHT-SDLEDISRKIFSAHFGHLAVVFVWLSGMYFHGARFS
NYEAWLADPLS-----------IKPSAQVVWP---IVGQEILNGDV----GGGFHGIQIT
SGFFQLWRAAGITNEFQLYCTAIGGLVMAGLMLFAGWFHYHKRAPKLEWFQNVESMMNHH
LAGLLGLGSLSWAGHQIHVALPINKMLDAGVA-------------PQDIPLPQEFILNR-
DLIADLYPSF----AKGLVPFFTLNWGEYSDFLTFKGGLNPVTGGLWLSDTAHHHLAIAV
LFLIAGHMYRTN-----WGIGHSMKEILENHKGPF--------TGEGHKGLYEILTTSWH
AQLAINLALLGSLTIIVAQHMYAMPPYPYLATDYATQLSIFTHHMWIGGFLIVGAGAHGA
IFMVRDYDPAKNVNNLLDRVIRHRDAIISHLNWVCIFLGFHSFGLYIHNDTMRALGRPQD
MFSDTAIQLQPVFAQWIQNLHTLAPG--------------------------NTAPNAIE
PASYAFG-GGIVA---------------VGGKVAMMPIALGTADFMVHHIHAFTIHVTVL
ILLKGVLYARSSRLIPDKANLGFRFPCDGPGRGGTCQVSGWDHVFLGLFWMYNSLSVAIF
HFSWKMQSDVWGTVGADGS---------------VSHITGGNFAQSALTINGWLRDFLWA
QAAQVIGSYGSALSAYGLLFLGAHFVWAFSLMFLFSGRGYWQELIESIVWAHNKLRVAPA
IQPRALSIIQGRAVGVAHYLLGGIVTTWSFFLARIIAVGG-
>191_Anabaena_lutea|WP_190719979.1 135_Trichormus_variabilis|WP_127051824.1 145_Trichormus_sp._NMC-1|WP_071190290.1 154_Anabaena_sp._PCC_7108|WP_016952350.1 160_Anabaena_catenula|WP_190908686.1
-------------MTISPPEREEK-------KARVIVDNDPVPTSFQKWAQPGHFDRSLA
KGPKTTTWIWNLHALAHDFDTHT-SDLEDISRKIFSAHFGHLAVVTIWLSGMIFHGAKFS
NYEAWLADPLG-----------VKPSAQTVWP---IVGQDILNGDV----GGGFHGIQIT
SGLFQVWRGWGITNSFQLYCTAIGGLVLAGLFLFAGWFHYHKRAPKLEWFQNVESMLNHH
LQVLLGCGSLGWAGHLIHVSAPTNKLLDAGVA-------------IKDIPLPHEFILNK-
DLLTELYPSF----ASGLTPFFTLNWGTYADILTFKGGLNPVTGGLWMSDISHHHLAIAV
LFIIAGHMYRTN-----WGIGHSIKDILENHKGPF--------TGEGHKGLYENLTTSWH
AQLATNLAFLGSLTIIIAHHMYAMPPYPYLATDYATQLCIFTHHIWIGGFLIVGGAAHAA
IFMVRDYDPVVNQNNVLDRVIRHRDAIISHLNWVCIFLGFHSFGLYIHNDTMRALGRPQD
MFSDAAIQLQPVFAQWVQNLHTLAPG--------------------------ATAPNALA
PVSYAFG-GGVLA---------------VGGKVAMMPIALGTADFLIHHIHAFTIHVTVL
ILLKGVLYARSSRLIPDKANLGFRFPCDGPGRGGTCQVSGWDHVFLGLFWMYNSLSIVIF
HFSWKMQSDVWGTVDAAGN---------------VSHITGGNFAESAITINGWLRDFLWA
QATQVINSYGSEFSAYGLMFLGAHFVWAFSLMFLFSGRGYWQELIESIVWAHNKLKVAPT
IQPRALSITQGRAVGVAHYLLGGIATTWAFFHAHILSVG--
>194_Brasilonema|WP_169267054.1 133_Brasilonema_sp._CT11|WP_210618819.1 177_Brasilonema_angustatum_HA4187-MV1|MBW4591887.1
-------------MTISPPEREEK-------KARVIVDNDPVPTSFERWAKPGHFDRVLA
KGPKTTTWIWNLHALAHDFDTHT-SDLEDISRKIFAAHFGHLAVVTIWLSGMIFHGARFS
NYEAWLSDPLN-----------IKPSAQVVWP---IVGQDILNGDV----GGGFHGIQIT
SGFFQIWRGWGITNSFQLYCTAIGGLVLAGLFLFAGWFHYHKRAPKLEWFQNVESMLNHH
LAVLLGCGSLGWAGHIIHVSSPTNKLLDAGVA-------------VKDIPLPHEFILNK-
DLLIELYPSF----ANGIAPFFTLNWGVYSDFLTFKGGLNSVTGGLWLTDNAHHHLAIAV
LFIVAGHMYRTN-----WGIGHSIKEILENHKGPF--------TGDGHRGLYENLTTSWH
AQLGTNLAFLGSLTIIIAHHMYAMPPYPYLATDYATQLCIFTHHMWIGAFLIVGGAAHAT
IFMVRDYDPVVNRNNVLDRVLRHRDAIISHLNWVSMFLGFHSFGLYIHNDTMRALGRPQD
MFSDTAIQLQPVFAQWIQNIHTVAPG--------------------------TTAPNALE
PVSYAFG-GGVLA---------------VGGKVAMMPITLGTADFLVHHIHAFTIHVTVL
ILLKGFLFARSSRLIPDKMNLGFRFPCDGPGRGGTCQVSGWDHVFLGLFWMYNCISVVIF
HFSWKMQSDVWGVVDADGT---------------VSHITGGNFAQSALTINGWLRDFLWA
QAVQVINSYGSALSAYGLLFLGAHFIWAFSLMFLFSGRGYWQELIESIVWAHNKLKVAPA
IQPRALSIIQGRAVGVAHYLLGGIATTWAFFHARILSLG--
>196_Pleurocapsales_cyanobacterium_LEGE_06147|MBE9168557.1
-------------MTISPQKQE------A--KVKVAVDKDPVPTSFEKWGKPGHFDRTLA
RGPKTTTWIWNLHADAHDFDSHTS-DLEDISRKIFSAHFGHLAVVFVWLSGMYFHGARFS
NYESWLADPTT-----------IKPSAQVVWP---IVGQGILNADV----GGGFHGIQIT
SGFFYLWRASGFTNTFQLYCTAIGGLVMAALMLFAGWFHYHKRAPKLEWFQNAESMMNHH
LAGLLGLGSLAWAGHQIHVSLPINKLLDAGVA-------------PSDIPLPHEFILDN-
SKMVELYPSF----AQGLKPFFTLNWGVYSDFLTFKGGLNPVTGGLWLSDSAHHHLAIAV
LFIIAGHMYRTN-----FGIGHSMKEILEAHRGPF--------TGEGHKGLYEILTTSWH
AQLAINLALLGSLSIIVAHHMYAMPPYPYQAVDYATQISLFTHHVWIGGFLIVGAGAHGA
IFMVRDYDPAKNVDNLLDRVIRHRDAIISHLNWVCLFLGFHSFGLYVHNDTMRALGRPQD
MFSDTAIQLQPVFAQWVQNIHTVAPG--------------------------NTAPTALA
PASYAFG-GDVVA---------------VAGKVAMMPITLGTADFLVHHIHAFTIHVTVL
ILLKGVLFARSSRLIPDKMSLGFRFPCDGPGRGGTCQVSGWDHVFLGLFWMYNSLSIVIF
HFSWKMQSDVWGTVSPDGT---------------VNHITNGNWAQSAITINGWLRDFLWA
QAAQVINSYGSALSAYGIMFLAGHFVFAFSLMFLFSGRGYWQELIESIVWAHNKLKVAPS
IQPRALSIIQGRAVGVAHYLLGGIVTTWAFFLARTLSLG--
>197_Trichodesmium_erythraeum|WP_011613954.1
-------------MTISPPEREA--------KVRVTVDTDPVPTSFEKWGKPGHFSRSLA
RGPKTTTWIWNLHADAHDFDSHT-SDLEDVSRKIFSAHFGHLAIIFVWLSGAYFHGAKFS
NYEAWLADPTG-----------IKPSAQVVWP---VLGQGILNGDM----GGGFHGIQIT
SGLFQLWRASGITNEYQLYCTAIGGLVMAALMMFAGWFHYHKKAPKLEWFQNVESMMNHH
LAGLLGLGCLSWAGHQIHVSLPINKLLDSGVA-------------PEDIPLPHEFLFNK-
SLMAELYPSF----AKGLTPFFTLNWGEYADFLTFKGGLNPVTGGLWLSDTAHHHLALAV
LFIVAGHMYRTN-----WGIGHSMKEILEAHKDPL-----II-GGEGHKGLYEALTTSWH
AQLAINLAMLGSLSIIVAHHMYAMPPYPYIATDYPTQLSLFTHHMWIGGFLIVGAGAHGA
IFMVRDYDPAKNVNNVLDRVIRHRDAIISHLNWVCIFLGFHSFGLYVHNDTLRALGRPQD
MFSDTGIQLQPIFAQWVQNLHSLAPG--------------------------NTAPNALA
SVSPIFG-GDVLA---------------VGGKVAMMPMTLGTADFMVHHIHAFTIHVTAL
ILLKGVLYARNSRLIPDKSELGFRFPCDGPGRGGTCQVSGWDHVFLGLFWMYNSLSIVIF
HFSWKMQSDVWGTVDPDGT---------------VSHITYGNFAQSAVTINGWLRDFLWA
QASNVITSYGSELSAYGLLFLGAHFIWAFSLMFLFSGRGYWQELIESIVWAHNKLKVAPA
IQPRALSITQGRAVGVAHYLLGGIVTTWAFFLARIIAVG--
>201_Okeania_sp._SIO3I5|NEQ36072.1
-------------MTISPPEREA--------KVKVTVDTDPVPTSFEKWGKPGHFSRSLS
KGPKTTTWIWNLHADAHDFDSHT-SDLEDVSRKIFSAHFGHLAVIFVWLSGAYFHGAKFS
NYEAWLADPTG-----------IKPSAQVVWP---IVGQGILNGDV----GGGFHGIQIT
SGLFQLWRASGITNEYQLYCTAIGGLVMAALMMFAGWFHYHKKAPKLEWFQNVESMMNHH
LAGLLGLGCLSWAGHQIHVSLPINKLLDSGVA-------------PADIPLPHEFLFNK-
SLMAELYPSF----AKGLTPFFTLNWGEYSDFLTFKGGLNPVTGGLWLSDTAHHHLALAV
LFIVAGHMYRTN-----WGIGHSMKEILEAHKDPL-----LI-GGQGHKGLYEALTTSWH
AQLAINLAMMGSLSIIVAHHMYAMPPYPYIATDYPTQLSLFTHHIWIGGFLIVGAGAHGA
IFMVRDYDPAKNVNNVLDRVIRHRDAIISHLNWVCIFLGFHSFGLYVHNDTMRALGRPQD
MFSDSAIQLQPIFAQWVQNLHALAPG--------------------------NTAPNALA
SVSPVFG-GDIVA---------------VGGKVAMMPITLGTADFMVHHIHAFTIHVTAL
ILLKGVLYARSSRLIPDKSELGFRFPCDGPGRGGTCQVSGWDHVFLGLFWMYNSLSIVIF
HFSWKMQSDVWGTVASDGT---------------VSHITYGNFAESAITINGWLRDFLWA
QASNVITSYGSALSAYGLLFLGAHFIWAFSLMFLFSGRGYWQELIESIVWAHNKLKVAPA
IQPRALSITQGRAVGVAHYLLGGIATTWAFFLCRIIAVG--
>202_Oscillatoria_nigro-viridis|WP_015175844.1
-------------MTISPPEREV--------KARVVVDKNPVPTSFEKWSKPGHFDRTLA
KGPKTTTWIWNLHANAHDFDSHT-SDLEDVSRKIFSAHFGHLAVIFVWLSGAYFHGAKFS
NYEAWLTNPTA-----------IKPSAQVVWP---IFGQEILNADV----GGGFHGIQIT
SGLFQLWRANGITNSYQLYCTAIGALVMAALMLFAGWFHYHVRAPKLEWFQNVESMMNHH
LAGLLGCGCLGYAGQQIHVSLPINACMDAIDAGAPLTVGGKLIKTVADIPLPHEWILTP-
SLMADIYPSF----AKGLTPFFTLNWGAYADFLTFKGGLNPTTGGLWLTDTAHHHLALAV
LFIVAGHFYRTN-----WGIGHSFKEVLEAHKGP-------F-TGEGHKGMYEIFTQSWH
CQLSWNLAWMGSLSIIVAHHMYSMPPYPYIATDYPTQLSLFTHHMWIGGFLIVGAAAHAA
IFMVRDYDPAQHVNNLLDRVLRHRDAIISHLNWVCIFLGFHSFGLYVHNDTMRAFGRPQD
LFSDTGIQLRPIFAQWVQNIHALAP-GT-------------------------TAPNATE
IVSHAFG-GGAVA---------------VAGKVAMMPIELGTADFMIHHIHAFTIHVTVL
ILLKGVLFARSSRLIPDKGNLGFRFPCDGPGRGGTCQVSGWDHVFLGLFWMYNSISIVIF
HFSWKMQSDVWGTVSPDGT---------------ISHITGGNFAQSAITINGWLRDFLWA
QASQVIQSYGSALSAYGLMFLAGHFVFAFSLMFLFSGRGYWQELIESIVWAHNKLKVAPS
IQPRALSITQGRAVGVAHYLLGGIVTTWAFFLARIISVG--
>204_Oxynema_sp._AP17|WP_168569344.1 186_Oxynema_sp._CENA135|WP_200665260.1
-------------MTISPPEREA--------KVKVTVENDPVPTSFEKWSKPGHFDRSLS
RGPKTTTWIWNLHANAHDFDSHTS-DLEDVSRKIFSAHFGHLAVIFIWLSGAYFHGAKFS
NYEAWLGDPTG-----------IKPSAQVVWP---IFGQEILNADV----GGGFHGIQIT
SGLFQLWRASGITNEFQLYCTAIGALVMAGLMLFAGWFHYHKRAPKLEWFQNVESMMNHH
LAGLLGLGSLGWAGHQIHVSLPINNLLDRGVA-------------AKDIPLPHEFILNPS
-LMTDLYPGVEWGFFKGVMPFFTLNWGAYSDFLTFKGGLNPVTGGLWLSDTAHHHVAIAV
LFIIAGHMYRTN-----WGIGHSMKEMLEAHKGPF--------TGQGHKGLYEILTTSWH
AQLAINLALMGSLSIIVAHHMYSMPPYPYIATDYPTQLSLFTHHVWIGGFLIVGAGAHAA
IFMVRDYDPAKNVDNLLDRVIRHRDAIISHLNWVCLFLGFHSFGLYVHNDTMRAFGRPQD
MFSDTGIQLQPIFAQWVQNLHALAPG--------------------------NTAPNAVE
AASYAFG-GDVVA---------------VGGKVAMMPITLGTADFLVHHIHAFTIHVTVL
ILLKGVLFARNSRLIPDKSELGFRFPCDGPGRGGTCQVSGWDHVFLGLFWMYNSLSIVIF
HFSWKMQSDVWGTVAPDGT---------------VSHITGGNFAQSAITINGWLRDFLWA
QASQVIQSYGSALSAYGLMFLAAHFVWAFSLMFLFSGRGYWQELIESIVWAHNKLKVAPA
IQPRALSIIQGRAVGVAHYLLGGIVTTWAFFLARIISVSG-
>208_Brasilonema_bromeliae|WP_169155654.1 129_Scytonema_tolypothrichoides|WP_048867117.1
-------------MTISPPEREEK-------KARVIVDNDPVPTSFERWAKPGHFDRVLA
KGPKTTTWIWNLHALAHDFDTHT-SDLEDISRKIFAAHFGHLAVVTIWLSGMIFHGARFS
NYEAWLSDPLN-----------IKPSAQVVWP---IVGQDILNGDV----GGGFHGIQIT
SGLFQIWRGWGITNSFQLYVTAIGGLVLAGLFLFAGWFHYHKRAPKLEWFQNVESMLNHH
LAVLLGCGSLGWAGHIIHVSAPTNKLLDAGVA-------------IKDVPLPHEFILNK-
DLLIELFPSF----ANGLAPFFTLNWGVYSDFLTFKGGLNPVTGGLWLTDNAHHHLAIAV
LFIIAGHQYRTN-----WGIGHSIREILENHKGPF--------TGEGHKGLYENLTTSWH
AQLGTNLAFLGSLTIIIAHHMYAMPPYPYLATDYATQLCIFTHHMWIGGFLIVGGAAHAT
IFMVRDYDPVVNRNNVLERVLRHRDAIISHLNWVCMFLGFHSFGLYVHNDTMRALGRPQD
MFSDTAIQLQPVFAQWVQNLHTVAPG--------------------------ATAPNALE
PVSYAFG-GGILA---------------VGGKVAMMPIALGTADFLIHHIHAFQIHVTVL
ILLKGFLFARSSRLIPDKMNLGFRFPCDGPGRGGTCQVSGWDHVFLGLFWMYNTISIAIF
HFSWKMQSDVWGTVDADGT---------------VSHITGGNFAQSALTINGWLRDFLWA
QAVQVINSYGSALSAYGLLFLGAHFVWAFSLMFLFSGRGYWQELIESIVWAHNKLKVAPS
IQPRALSIIQGRAVGVAHYLLGGIATTWAFFHARIISLG--
>209_Oscillatoriales_cyanobacterium_RM2_1_1|NJO47732.1
-------------MTISPPERE------A--KVKVTVDKDPVPTSFERWGKPGHFRRDLA
KGPSTTTWIWNLHANAHDFDSHTN-DLEDISRKIFSAHFGHLAVIFVWLSGAYFHGAKFS
NYEAWLTNPTG-----------IKPSAQVVWP---IFGQEILNADV----GGGFHGIQIT
SGLFQLWRASGFTNSYQLYCTAIGALVMAGLMLFAGWFHYHKRAPKLEWFQNVESMMNHH
LAGLLGLGCLSWAGHQIHVSLPVNKLLDAGVA-------------PKDIPLPHEFILNP-
NLMAELYPSF----AQGLKPFFTLNWGVYSDFLTFKGGLNPQTGGLWLSDTAHHHLALAV
LFIIAGHMYRTN-----WGIGHSMKEILEAHKDPI----I-I-GGTGHKGLYEILTTSWH
AQLAINLALVGSLSIIVAHHMYAMPPYPYIATDYPTQLSLFTHHMWIGGFLIVGAGAHGA
IFMVRDYDPAKNVNNVLDRVIRHRDAIISHLNWVCIFLGFHSFGLYVHNDTMRAFGRPQD
MFSDTGIQLQPVFAQWVQHLHMMAPG--------------------------NTAPNVLS
SVSPIFG-GDVVA---------------VGGKVAMMPMTLGTADFMVHHIHAFTIHVTIL
ILLKGVLFARSSRLIPDKSELGFAFPCDGPGRGGTCQVSGFDHVFLGLFWMYNSLSIVIF
HFSWKMQSDVWGTVDADGT---------------ISHITNGNFAQSAITINGWLRDFLWA
QASQVITSYGSALSAYGLMFLAAHFIWAFSLMFLFSGRGYWQELIESIVWAHNKLKVAPA
IQPRALSILQGRAVGVAHYLLGGIVTTWAFFLARIISVG--
>213_Nostoc_sp._TCL26-01|WP_179051026.1
-------------MTISPPEREEK-------KARVIVDNDPVPTSFEKWAQPGHFDRTLA
RGPKTTTWIWNLHALAHDFDTHT-SDLEDISRKIFAAHFGHLAVVTIWLSGMIFHGAKFS
NYEAWLSDPLN-----------VKPSAQVVWP---IVGQDILNGDV----GGGFHGIQIT
SGLFQVWRGWGITNSFQLYVTAIGGLVLAGLFLFAGWFHYHKRAPKLEWFQNVESMLNHH
LQVLLGCGSLGWAGHLIHVSAPTNKLLDAGVA-------------VKDIPLPHEFILNS-
ALLTDLYPSF----AKGLAPFFTLNWGVYSDFLTFKGGLNPVTGGLWLTDISHHHLAIAV
LFIVAGHQYRTN-----WGIGHSIKDILENHKGPF--------TGEGHKGLYENLTTSWH
AQLATNLAFLGSLTIIIAHHMYAMPPYPYLATDYATQLCIFTHHIWIGGFLIVGGAAHAA
VFMVRDYDPVVNQNNVLDRVIRHRDAIISHLNWVSIFLGFHSFGLYIHNDTMRALGRPQD
MFSDTAIQLQPVFAQWVQNLHTLAPG--------------------------GTAPNALE
PVSYVFG-GGILA---------------VGGKVAAAPIALGTADFLIHHIHAFTIHVTVL
ILLKGVLFARSSRLIPDKANLGFRFPCDGPGRGGTCQVSGWDHVFLGLFWMYNSLSIVIF
HFSWKMQSDVWGTVDAAGN---------------VSHITGGNFAQSAITINGWLRDFLWA
QASQVINSYGSALSAYGLMFLGAHFVWAFSLMFLFSGRGYWQELIESIVWAHNKLKVAPA
IQPRALSITQGRAVGVAHYLLGGIATTWAFFHAHILSVG--
>216_Synechococcus_sp._PCC_7335|WP_006453725.1
-------------MTTTPREREA----T---KAKVVVDKNPTPTSFERWAKPGHFDRTLA
RGPKTTTWIWNLHADAHDFDSHTS-DLEDISRKIFSAHFGHLAVVFIWLSGMYFHGARFS
NFEAWMSNPVG-----------IKPSAQVVWP---VFGQEILNADV----GGGFHGIQIT
SGLFQMWRASGITNSYQLYCTAIGGLVMAGLMLFAGWFHYHKAAPKLEWFQNVESMLNHH
LAGLFGLGSLGWAGHQIHVSLPINKLLDAGVA-------------PQDIPLPHEFILDKA
-LMTELYPSF----AQGLKPFFTLNWAAYSDFLTFKGGLNPVTGGLWLSDTAHHHLAIAV
MFLVAGHMYRTN-----WGIGHSIKQILDGHKGDP----LLF-GGEGHVGMYEFLTQSWH
AQLAINLALGGSVTIIVAQHMYAMPPYPYLATDYGTQLSLFTHHMWIGGFLVVGAGAHGA
IALIRDYDPAKHVNNVLDRVLRVRDAIISHLNWVCIFLGFHSFGLYIHNDTMQALGRPQD
MFSDTAIQLQPVFAQWIQSLHTAAPSIS------------------------GTAPNALA
PVSYAFG-GDVVA---------------VGGKVAMMPITLGTADFMVHHIHAFTIHVTVL
ILLKGVLYARNSRLIPDKSELGFRFPCDGPGRGGTCQVSAWDHVFLGLFWMYNSISIVIF
HFSWKMQSDVWGTVSDNGT---------------VSHITGGNFAASATTINGWLRDFLWA
QASQVINTYGSALSAYGLMFLGAHFVWAFSLMFLFSGRGYWQELIESIVWAHNKLKVAPA
IQPRALSITQGRAVGVAHYLLGGIATTWAFFLARMLSVG--
>217_Amazonocrinis_nigriterrae|WP_198128842.1 147_Dendronalium_phyllosphericum|WP_214433449.1 195_Nostoc_sp._NIES-4103|WP_096555851.1 205_Nostoc_sp._UHCC_0702|WP_206266052.1 215_Nostoc_minutum_NIES-26|RCJ42407.1
-------------MTISPPEREEK-------KARVIVDNDPVPTSFEKWAQPGHFDRTLA
RGPKTTTWIWNLHALAHDFDTHT-SDLEEISRKIFAAHFGHLAVVTIWLSGMIFHGAKFS
NYEAWLSDPLN-----------VKPSAQVVWP---IVGQDILNGDV----GGGFHGIQIT
SGLFQVWRGWGITNSFQLYVTAIGGLVLAGLFLFAGWFHYHKRAPKLEWFQNVESMLNHH
LQVLLGCGSLGWAGHLIHVSAPTNKLLDAGVA-------------LKDIPLPHEFILNK-
DLLIELYPGF----ASGLAPFFTLNWGQYADFLTFKGGLNPVTGGLWLTDISHHHLAIAV
LFIIAGHQYRTN-----WGIGHSIKEILENHKGPF--------TGEGHKGLYENLTTSWH
AQLATNLAFLGSLTIIIAHHMYAMPPYPYLATDYATQLCIFTHHIWIGGFLIVGGAAHAA
IFMVRDYDPVVNQNNLLDRVIRHRDAIISHLNWVSIFLGFHSFGLYIHNDTMRALGRPQD
MFSDTAIQLQPVFAQWVQNIHALAPG--------------------------STAPNALE
PVSYVFG-GGILA---------------VGGKVAAAPIALGTADFLIHHIHAFTIHVTVL
ILLKGVLFARSSRLIPDKANLGFRFPCDGPGRGGTCQVSGWDHVFLGLFWMYNSLSIVIF
HFSWKMQSDVWGTVDADGT---------------VTTITGGNFAQSAITINGWLRDFLWA
QASQVINSYGSALSAYGLMFLGAHFVWAFSLMFLFSGRGYWQELIESIVWAHNKLRVAPS
IQPRALSIIQGRAVGVAHYLLGGIATTWAFFHAHILSVG--
>220_Phormidium_pseudopriestleyi|WP_207086248.1 184_Oscillatoria_acuminata|WP_015151894.1
-------------MTISPPEREA--------KVKVTVDKDPVPTSFEKWAKPGHFDRTLS
RGPKTTTWIWNLHANAHDFDSHTS-DLEDVSRKIFSAHFGHLAVIFIWLSGAYFHGAKFS
NYEAWLTDPTG-----------IKPSAQVVWP---IFGQEILNANV----GGGFHGIQIT
SGLFQLWRASGITNEFQLYCTAIGGLVMAALMLFAGWFHYHKRAPKLEWFQNVESMMNHH
LAGLLGLGSLGWAGHQIHVSLPINKLLDSGVN-------------AKDIPLPHEFILNPS
-LMTQLYPSVDWGFFKGVIPFFTLNWGVYSDFLTFKGGLNPVTGGLWLTDTAHHHVAIAV
LFIIAGHMYRTN-----WGIGHSMKEIMEAHKGPF--------TGEGHKGLYEILTTSWH
AQLAINLAMMGSLSIIVAHHMYAMPPYPYIATDYPTQLSLFTHHMWIGGFLIVGAGAHAS
IFMVRDYDPAKNVNNLLDRVLRHRDAIISHLNWVCMFLGFHSFGLYVHNDTMRAFGRPQD
MFSDSGIQLQPIFAQWVQNLHLLAPG--------------------------STAPNALA
PASFAFG-GDVIA---------------VGGKVAMMPITLGTADFLIHHIHAFTIHVTVL
ILLKGVLFARNSRLVPDKSELGFRFPCDGPGRGGTCQVSGWDHVFLGLFWMYNSLSIVIF
HFSWKMQSDVWGAVSPDGS---------------VAHITGGNFAQGSITINGWLRDFLWA
QASQVIQSYGTALSAYGLLFLGAHFVWAFSLMFLFSGRGYWQELIESIVWAHNKLKVAPA
IQPRALSIIQGRAVGVAHYLLGGIVTTWAFFLARIIAVSG-
>222_Nostoc_sp._C3-bin3|MBD0385146.1 170_Nostoc_indistinguendum_CM1-VF10|MBW4451622.1 171_Nostoc_sp._FACHB-888|WP_190728358.1 179_Nostoc_sp._FACHB-892|WP_190915188.1 181_Nostoc_desertorum_CM1-VF14|MBW4426615.1
-------------MTISPPEREEK-------KARVIVDNDPVPTSFERWAQPGHFDRSLA
RGPKTTTWIWNLHALAHDFDTHT-SDLEDISRKIFSAHFGHLAVVMVWFSGMIFHGAKFS
NYEAWLSDPLN-----------VRPSAQVVWP---IVGQDILNGDV----GGGFHGIQIT
SGLFQVWRGWGITNSFQLYVTAIGGLVLAGLFLFAGWFHYHKRAPKLEWFQNTESMLNHH
LSVLLGCGSLGWAGHIIHVSAPTNKLLDAGVA-------------LKDVPLPHEFILNK-
DLLTELYPSF----AAGLAPFFTLNWGQYADFLTFKGGLNPVTGGLWMTDIAHHHLAIAV
VFIIAGHQYRTN-----WGIGHSIKEILENHKGPF--------TGEGHKGLYENMTSSWH
AQLGTNLALLGSLTIIVAHHMYAMPPYPYLATDYATQLCIFTHHMWIGAFFIVGGAAHAT
IFMVRDYDPVVNQNNVLDRVLRHRDAIISHLNWVCIFLGFHSFGLYIHNDTMRALGRPQD
MFSDTAIQLQPVFAQWVQNIHTLAPG--------------------------GTAPNALE
PVSYAFG-GGILA---------------VGGKVAMMPIALGTADFMIHHIHAFQIHVTVL
ILLKGFLFARSSRLIPDKANLGFRFPCDGPGRGGTCQVSGWDHVFLGLFWMYNTISIAIF
HFSWKMQSDVWGTVDADGA---------------VTHITGGNFAQSAITINGWLRDFLWA
QATQVINSYGSALSAYGLMFLGAHFVWAFSLMFLFSGRGYWQELIESIVWAHNKLKVAPA
IQPRALSIIQGRAVGVAHYLLGGIATTWAFFHAHILSVG--
>223_Pegethrix_bostrychoides_GSE-TBD4-15B|MBW4467202.1
-------------MTTTPREREQ--------KVKVIVDKDPVPTSFEKWGQPGHFDRTLA
KGPKTTAWIWNLHADAHDFDSHTS-DLEDISRKIFSAHFGHLAVVFVWLSGMYFHGAKFS
NYEGWLADPTH-----------IKPSAQVVWP---IVGQEILNGDV----GGGFHGIQIT
SGFFQLWRASGITNEYQLYCTAIGGLVMAALMLFAGWFHYHKRAPKLEWFQNVESMMNHH
LAGLLGLGSLGWAGHQIHVSLPINKMLDAGVA-------------VKDIPLPHEFILNKE
-LMADLYPSF----AKGLVPFFTLNWGEYADFLTFKGGLNPVTGGLWLSDTAHHHLAIAV
LFIIAGHMYRTN-----WGIGHSMKEILEAHKGPF--------TGEGHKGLYEILTTSWH
AQLSINLALLGSLTIIVAQHMYAMPPYPYLATDYPTQISLFTHHMWIGGFLIVGAGAHGA
IFMVRDYDPAKNVNNLLDRMIRHRDAIISHLNWVCIFLGFHSFGLYIHNDTMQALGRPQD
MFSDTAIKLQPVFAQWVQNLHTLAPG--------------------------ATAPNAMG
PASYIFG-GDVVA---------------VGGKVAMMPMTLGTADFMVHHIHAFTIHVTVL
ILLKGVLFARSSRLIPDKANLGFRFPCDGPGRGGTCQVSGWDHVFLGLFWMYNSLSIVIF
HFSWKMQSDIWGTVNADGS---------------ISHITGGNFAASATTINGWLRDFLWA
QAAQVIGSYGSALSAYGLLFLGAHFVWAFSLMFLFSGRGYWQELIESIVWAHNKLNVAPA
IQPRALSIIQGRAVGVAHYLLGGIVTTWAFFLARIIAVSG-
>224_Iphinoe_sp._HA4291-MV1|MBW4630726.1
-------------MSISPPEREEK-------KARVIVDNDPVPTSFERWAKPGHFERTLA
KGPKTTTWIWNLHALAHDFDTHT-SDLEDISRKIFAAHFGHLAVVAIWLSGMIFHGARFS
NYEAWLSDPLN-----------VKPSAQVVWP---IVGQNILNGDV----GGGFHGIQIT
SGWFQIWRGWGITNSFQLYCTAIGGLVLAGLFLFAGWFHYHKRAPKLEWFQNAESMLNHH
LQVLLGCGSLGWAGHLIHVSAPTNKVLDAGVA-------------LKDVPLPHEFILNK-
DLLTELYPSF----ANGIAPFFTLNWGVYSDFLTFKGGLNPVTGGLWLTDNAHHHLAIAV
LFIVAGHMYRSN-----WGIGHSIKEILENHKGPF--------TGDGHRGLYENMTTSWH
AQLATNLAFFGSLTIIIAHHMYAMPPYPYLATDYATQLCIFTHHMWIGGFLIVGGAAHAA
IFMVRDYDPVVNRNNVLDRVIRHRDAIVSHLNWVCIFLGFHSFGLYVHNDTMRALGRPQD
MFSDTAIQLQPVFAQWVQNIHTVAPG--------------------------TTAPNALE
PVSYAFG-GGILA---------------VGGKVAMMPIALGTADFLVHHIHAFTIHVTVL
ILVKGFLFARSSRLIPDKANLGFRFPCDGPGRGGTCQVSGWDHVFLGLFWMYNSISIVIF
HFSWKMQSDVWGTVDADGV---------------VTHITGGNFAQSALTINGWLRDFLWA
QAVQVINSYGSALSAYGLLFLGAHFVWAFSLMFLFSGRGYWQELIESIVWAHNKLKVAPA
IQPRALSIIQGRAVGVAHYLLGGIATTWAFFHARIISLG--
>227_Tolypothrix_carrinoi_HA7290-LM1|MBW4569704.1 180_Tolypothrix_sp._NIES-4075|WP_089127085.1 187_Hassallia_byssoidea|WP_039738927.1
-------------MTISPPEREEK-------KARIIVDKDPVPTSFERWATPGHFDRNLA
RGPKTTTWIWNLHALAHDFDTHT-SDLEDISRKIFAAHFGHLSVVFIWLSGMIFHGAKFS
NYEAWLGDPLN-----------IKPSAQVVWP---IVGQDILNGDV----GGGFHGIQIT
SGLFQIWRGWGITNSFQLYCTAIGGLVMAALMLFAGWFHYHKRAPKLEWFQNVESMLNHH
LAVLLGCGSLGWAGHIIHVSAPINKLLDAGVS-------------IKDVPLPHEFILNK-
DLLIELFPSF----ANGLTPFWTLNWGQYADFLTFKGGLNPVTGGLWMTDIAHHHLAIAV
VFLIAGHQYRTN-----WGIGHSMREILENHKGPF--------TGDGHRGLYENMTTSWH
AQLGTNLAMLGSLTIIVAHHMYAMPPYPYLATDYATQLCIFTHHMWIGAFCIIGGAAHAT
IFMVRDYDPVVNRNNVLDRVLRHRDAIISHLNWVCMFLGFHSFGLYIHNDTMRALGRPQD
MFSDTAIQLQPVFAQWVQNIHTLAPG--------------------------GTAPNALE
PVSYAFG-GGILA---------------VGGKVAMMPIALGTADFMIHHIHAFQIHVTVL
ILLKGFLFARGSRLIPDKANLGFRFPCDGPGRGGTCQVSGWDHVFLGLFWMYNTISIAIF
HFSWKMQSDVWGTVDSDGV---------------VSHLTGGNFAESAITINGWLRDFLWA
QAVQVINSYGSALSAYGLLFLGGHFVWAFSLMFLFSGRGYWQELIESIVWAHNKLKVAPS
IQPRALSIIQGRAVGVAHYLLGGIVTTWAFFHAHILTLG--
>230_Cylindrospermum_sp._NIES-4074|BAZ29434.1
-------------MTISPPEREEK-------KARVIVDNDPVPTSFEKWAQPGHFDRSLA
KGPKTTTWIWNLHALAHDFDTHT-SDLEDISRKIFAAHFGHLAVVTIWLSGMLFHGAKFS
NYEAWLSDPLN-----------VKPSAQVVWP---IVGQDILNGDV----GGGFHGIQIT
SGLFQVWRGWGITNSFQLYVTAIGGLVLAGLFLFAGWFHYHKRAPKLEWFQNVESMLNHH
LAVLLGCGSLGWTGHLIHVSAPINKLLDAGVA-------------IKDIPLPHEFILNK-
DLLTELYPSF----ANGLTPFFTLNWGQYADFLTFKGGLNPVTGGLWLTDISHHHLAIAV
LFIIAGHQYRTN-----WGIGHSIKDILENHKGPF--------TGEGHKGLYENLTTSWH
AQLATNLAFLGSLTIIIAHHMYAMPPYPYLATDYATQLTLFTHHIWIGGFLIVGGAAHAA
IFMVRDYDPVVNQNNVLDRVIRHRDAIISHLNWVSIFLGFHSFGLYIHNDTMRALGRPQD
LFSDTGIQLQPIFAQWVQNLHTLAPG--------------------------TTAPNALE
PVSYVFG-GGVLA---------------IGGKVAAAAIPLGTADFLIHHIHAFTIHVTVL
ILLKGVLFARSSRLIPDKANLGFRFPCDGPGRGGTCQVSGWDHVFLGLFWMYNSLSIVIF
HFSWKMQSDVWGTVDADGV---------------VSHITGDNFAQSAITINGWLRDFLWA
QATQVINSYGSELSAYGLLFLGAHFVWAFSLMFLFSGRGYWQELIESIVWAHNKLKVAPA
IQPRALSIIQGRAVGVAHYLLGGIVTTWAFFHAHILSVG--
>231_Calothrix_sp._NIES-2100|WP_096596893.1 161_Calothrix_sp._NIES-2098|WP_096592175.1
-------------MTISPPERGEK-------KARVIVDNDPVPTSFERWAQPGHFDRTLA
RGPKTTTWIWNLHALAHDFDTHT-SDLEDISRKIFAAHFGHLAVVTIWLSGMIFHGAKFS
NYEAWLSDPLN-----------VKPSAQVVWP---IVGQDILNGDV----GGGFHGIQIT
SGLFQVWRGWGITNSFQLYVTAIGGLVLAGLFLFAGWFHYHKKAPKLEWFQNVESMLNHH
LQVLLGCGSLGWAGHLIHVSAPTNKLLDAGVA-------------VKDIPLPHEFILNK-
DLLTELYPSF----ANGIAPFFTLNWGQYADFLTFKGGLNPVTGGLWLTDISHHHLAIAV
LFIIAGHQYRTN-----WGIGHSIKEILENHKGPF--------TGEGHKGLYENLTTSWH
AQLGTNLAFLGSLTIIIAHHMYAMPPYPYLATDYATQLCIFTHHIWIGGFLIVGGAAHAA
IFMVRDYDPVVNQNNVLDRVIRHRDAIISHLNWVSIFLGFHSFGLYIHNDTMRALGRPQD
MFSDTAIQLQPVFAQWVQNIHALAPG--------------------------TTAPNALE
PVSYVFG-GGILA---------------VGGKVAAAPIALGTADFLIHHIHAFTIHVTVL
ILLKGVLFARSSRLIPDKANLGFRFPCDGPGRGGTCQVSGWDHVFLGLFWMYNSLSIVLF
HFSWKMQSDVWGTVDAAGN---------------VTHITGGNFAQSAITINGWLRDFLWA
QASQVINSYGSALSAYGLMFLGAHFVWAFSLMFLFSGRGYWQELIESIVWAHNKLKVAPA
IQPRALSITQGRAVGVAHYLLGGIATTWAFFHAHILSVG--
>235_Stigonema_ocellatum_SAG_48.90__DSM_106950|MBR8835774.1
-------------MTISPPEREEK-------KARVLVDNDPVPTSFELWAKPGHFDRSLA
RGPKTTAWIWNLHALAHDFDTHT-SDLEDISRKIFAAHFGHLAVVTLWLSGMIFHGARFS
NYEAWLSDPLS-----------IKPSAQVVWP---IVGQDILNGDV----GGGFHGIQIT
SGLFQVWRGWGITNTFQLYVTAIGGLVLAGLFLFAGWFHYHKRAPKLEWFQNVESMLNHH
LAVLLGCGSLGWTGHLIHVSTPINKLLDAGVP-------------IKDVPLPHEFILNR-
DLITELFPSF----ANGLTPFWTLNWGQYADFLTFKGGLNPVTGGLWLTDIAHHHLAIAV
LFIVAGHMYRTN-----WGIGHSIKEILENHKGPF--------TGEGHKGLYENLTTSWH
AQLGTNLALLGSLTIIVAHHMYAMPPYPYLATDYATQLCIFTHHLWIGGFLIVGGAAHAT
IFMVRDYDPVVNQNNVLDRVIRHRDAIISHLNWVSMFLGFHSFGLYIHNDTMRALGRPQD
MFSDTAIQLQPVFAQWVQNLHTLAPG--------------------------STAPNALE
PVSYAFG-GGILA---------------VGGKVAMMPIALGTADFMIHHIHAFQIHVTVL
ILLKGFLFARSSRLIPDKVNLGFRFPCDGPGRGGTCQVSGWDHVFLGLFWMYNTISIAIF
HFSWKMQSDVWGTVDSDGV---------------VSHITGGNFAQSAITINGWLRDFLWA
QATQVINSYGSALSAYGLLFLGAHFVWAFSLMFLFSGRGYWQELIESIVWAHNKLKVAPA
IQPRALSIIQGRAVGVTHFLLGGIVTTWAFFHARILSLG--
>237_Symploca_sp._SIO2D2|NEQ63995.1 173_Caldora_sp._SIO3E6|NES17659.1
-------------MTISPPEREA--------KS--RVDKDPVPASFEKWGKPGHFSRTLA
RGPKTTTWIWDLHADAHDFDSHT-SDLQDISRKIFSAHFGHLAVVFVWLSGMYFHGARFS
NYEAWLSDPLS-----------IKPSAQVVWP---VVGQGILNGDV----GGGFHGIQIT
SGLFQLWRASGITNSTQLYATAIGGLVMAALMLFAGWFHYHKKAPKLEWFQSVESMMNHH
LAVLLGCGCLSWAGHQIHVSLPINKMLDAGVA-------------PSDIPLPHELLFDT-
AKMAELYPSF----AEGLKPFFTLNWGVYADFLTFKGGLNPVTGGLWLSDTAHHHLALAV
LFIVAGHMYRNT-----YGIGHSMKEILEAHKGPF--------TGEGHKGLYEIMTTSWH
AQLSVNLAVLGSITIVVAHHMYAMPPYPYIATDYATQLCLFTHHMWIGAFCIVGAAAHAA
IFMVRDYDPAQNVNNLLDRVIRHRDAIISHLNWVCIFLGFHSFGLYIHNDTMRALGRPED
MFSDTAITLQPIFAQWLQNLHTLAPG--------------------------GTAPNALA
TASYAFG-GDIVT---------------VGDKVAMMPITLGTADFMVHHVHAFTIHVTAL
ILLKGVLYARNSRLIPDKSQLGFRFPCDGPGRGGTCQVSAWDHVFLGLFWMYNCISVVIF
HFSWKMQSDVWGTFED-GD---------------VYTIAGGNFAESAITINGWLRDFLWA
QASQVITSYGSALSAYGIMFLAGHFIFAFSLMFLFSGRGYWQELIESIVWAHNKLKVAPS
IQPRALSITQGRAVGVAHYLLGGIVTTWAFFHARILFFG--
>238_unclassified_Planktothricoides|WP_054470190.1
-------------MTISPPEREA--------KAKVVVDKDPVPTSFEKWGKPGHFDRTLA
RGPKTTTWIWNLHADAHDFDSHTS-NLEDVSRKIFSAHFGHLAVIFVWLSGAYFHGAKFS
NYEAWLSNPTG-----------IKPSAQVVWP---IVGQEILNADV----GGGFKGIQIT
SGLFQLWRASGITNEFQLYCTAIGALVMAGLMLFAGWFHYHKRAPKLEWFQNVESMMNHH
LAGLLGLGSLGWAGHQIHVSLPINELLDKGVA-------------PQDIPLPHEFILNPS
-LMTELYPGVQWGGLSGIAPFFTLNWGAYSDFLTFKGGLNPVTGGLWLSDTAHHHLAIAV
LFIIAGHMYRTN-----WGIGHSMKEILEAHKGPF--------TGEGHKGLYEILTTSWH
AQLAINLAMMGSLSIIVAHHMYSMPPYPYIATDYPTQISLFTHHVWIGGFLIVGAAAHGA
IFMVRDYDPAKNVDNLLDRMIRHRDAIISHLNWVCIWLGFHSFGLYVHNDTMRAFGRPQD
MFSDTGIQLQPIFAQWVQHLHTLAPG--------------------------NTAPYAGA
TASVAFG-GDVVA---------------VAGKVAMMPITLGTADFMVHHIHAFTIHVTVL
ILLKGVLFARSSRLVPDKMNLGFRFPCDGPGRGGTCQVSGWDHVFLGLFWMYNSLSIVIF
HFSWKMQSDVWGTVAPDGS---------------VSHITGGNFAQGAITINGWLRDFLWA
QASQVINSYGSALSAYGLMFLAGHFVFAFSLMFLFSGRGYWQELIESIVWAHNKLKVAPA
IQPRALSIIQGRAVGVAHYLLGGIVTTWAFFLARVISVSG-
>241_Hydrococcus_rivularis|WP_073600147.1 188_Hydrococcus_sp._C42_A2020_068|MBF2021391.1 214_Pleurocapsa_sp._PCC_7327|WP_015144082.1
-------------MTISP-ERE------A--KVRVRVDNNPVPTSFEKWGKPGHFDRTLA
RGPKTTTWIWNLHANAHDFDSQTS-DLEDISRKIFSAHFGHLAVIFVWLSGMYFHGARFS
NYEAWLTDPTT-----------IKPSAQVVWP---IVGQGILNADV----GGGFSGIQIT
SGFFYLWRAAGFTNNYQLYCTAIGGLVMAALMLFAGWFHYHVRAPKLEWFQNVESMMNHH
LAGLLGLGSLAWAGHQIHVSLPINKLLDAGVA-------------PKDIPLPHEFILDP-
SKMAELYPSF----AQGIKPFFTLNWGVYSDFLTFKGGLNPVTGGLWLSDTAHHHLAIAV
LFIIAGHMYRTN-----WGIGHSMKEILEAHKGPF--------TGEGHKGLYEILTTSWH
AQLAINLALLGSLSIIVAHHMYAMPPYPYMAIDYATQLACFTHHVWIGGFLIVGAGAHAA
IFMVRDYDPAKNVDNLLDRVIRHRDAIISHLNWVCIFLGFHSFGLYVHNDTMRAFGRPQD
MFSDTGIQLQPIFAQWVQNIHALAPG--------------------------NTAPNALA
PASYAFG-GDVVA---------------VGGKVAMMPIALGTADFLVHHIHAFTIHVTVL
ILLKGVLYARSSRLIPDKSELGFRFPCDGPGRGGTCQVSGWDHVFLGLFWMYNSLSIVIF
HFSWKMQSDVWGTVAPDGT---------------VTHITLGNWAQGAITINGWLRDFLWA
QAAQVINSYGSALSAYGIMFLAGHFVFAFSLMFLFSGRGYWQELIESIVWAHNKLKVAPA
IQPRALSIIQGRAVGVAHYLLGGIVTTWAFFHARTLSF---
>242_Calothrix_sp._NIES-4101|BAZ42213.1
-------------MTISPPERGEK-------KARVIVDNDPVPTSFERWGNPGHFDRTLA
KGPKTTTWIWNLHALAHDFDTHT-SDLEDISRKVFAAHFGHLAVVTLWLSGMIFHGAKFS
NYEAWLSDPLG-----------VKPSAQVVWP---IVGQDILNGDV----GGGFHGIQIT
SGLFQVWRGWGITNSFQLYCTAIGGLVLAGLFLFAGWFHYHKRAPKLEWFQNVESMLNHH
LAVLLGCGSLGWTGHLIHVSNPINKLLDAGVA-------------LKDVPLPHEFILNK-
DLLIELYPSF----ANGLTPFWTLNWGAYADFLTFKGGLNPITGGLWMTDIAHHHLAIAV
LFIVAGHQYRTN-----WGIGHSIKDILENHKGPF--------TGEGHKGLYENLTTSWH
AQLATNLAFLGSLTIIVAHHMYSMPPYPYLATDYATQLCLFTHHMWIGGFLIVGGAAHAA
IFMVRDYDPVVNQNNLLDRVIRHRDAIISHLNWVSMFLGFHSFGLYIHNDTMRALGRPQD
MFSDTAIQLQPVFAQWVQSLHTVAPG--------------------------GTAPNALQ
VVSHAFG-GGIVA---------------VGGKVAMMPIALGTADFLVHHIHAFTIHVTVL
ILLKGVLFARSSRLIPDKANLGFRFPCDGPGRGGTCQVSGWDHVFLGLFWMYNSLSIVIF
HFSWKMQSDVWGTVDAAGN---------------VSHITGGNFAQGAITINGWLRDFLWA
QAAQVINSYGSALSAYGLLFLGAHFVWAFSLMFLFSGRGYWQELIESIVWAHNKLKVAPA
IQPRALSIIQGRAVGVAHYLLGGIATTWAFFHAHILSVG--
>243_Leptolyngbya_sp._7M|WP_211627281.1 218_Elainella_sp._C42_A2020_010|MBF2049154.1
-------------MTTTSREREA--A-TP--KARVVVDKDPVPTSFEKWAQPGHFDRTLA
KGPKTTTWIWNLHADAHDFDSHTS-DLEDISRKIFSAHFGHLAVVFVWLSGMYFHGAKFS
NYEAWLADPLH-----------IKPSAQVVWP---IVGQEILNGDV----GGGFHGIQVT
SGFFQLWRAAGITNEFQLYCTAIGGLVMAGLMLFAGWFHYHKRAPKLEWFQNVESMLNHH
LAGLLGLGSLSWAGHQIHVSLPINRMFDAGVA-------------VKDIPLPHEFILNKS
-LMVDLYPSF----AQGLTPFFTLNWGAYADFLTFKGGLNPVTGGLWLSDTAHHHLAIAV
LFLIAGHMYRTN-----WGIGHSIKEILENHKGPF--------TGEGHKGLYEILTTSWH
AQLAINLALLGSLTIIVAQHMYSMPPYPYLATDYPTQLSIFTHHMWIGGFLIVGAGAHGA
IFMVRDYDPAKNVNNLLDRVIRHRDAIISHLNWVCIFLGFHSFGLYIHNDTMRALGRPQD
MFSDTAIQLQPVFAQWIQNIHTLAPG--------------------------NTAPNALA
PASFAFG-GDVVA---------------VGGKVAMMPIALGTADFMVHHIHAFTIHVTVL
ILLKGVLFARSSRLIPDKANLGFRFPCDGPGRGGTCQVSGWDHVFLGLFWMYNSLSVAIF
HFSWKMQSDVWGTVNADGT---------------ISHITGGNFAQSAITINGWLRDFLWA
QAAQVIGSYGSALSAYGILFLGAHFVWAFSLMFLFSGRGYWQELIESIVWAHNKLRVAPA
IQPRALSIVQGRAVGVAHYLLGGIVTTWSFFLARIIAVGG-
>244_unclassified_Anabaena|WP_168490811.1
-------------MTISPPEREEK-------KARVIVDNDPVPTSFEKWAKPGHFDRSLS
KGPKTTTWIWNLHALAHDFDTHT-SDLEDISRKIFAAHFGHLAVVAIWLSGMLFHGAKFS
NYEAWLADPLG-----------IKPSAQTVWS---IVGQDILNGDM----GGGFRGIQIT
SGLFQVWRGWGITSSFQLYVTAIGGLVLAGLFLFAGWFHYHKRAPKLEWFQNVESMLNHH
LSVLLGCGSLGWAGHLIHVSAPINKLLDSGVA-------------IKDIPLPHEFILNK-
ELLTNLYPSF----ASGLTPFFTLNWGTYADILTFKGGLNPVTGGLWMTDISHHHLAIAV
LFIVAGHMYRTN-----WGIGHSIKEILENHKGPF--------TGEGHKGLYENMTTSWH
AQLATNLAFLGSLTIIIAHHMYAMPPYPYLATDYATQLCIFTHHIWIGGFLIVGGAAHAA
IFMVRDYDPVVNQNNVLDRVIRHRDAIISHLNWVCIFLGFHSFGLYIHNDTMRALGRPQD
MFSDSAIQLQPVFAQWVQNLHTLAPG--------------------------NTAPNALQ
VVSHAFG-GGMVA---------------VGGKIAMMPIALGTADFLVHHIHAFTIHVTVL
ILLKGVLYARSSRLIPDKANLGFRFPCDGPGRGGTCQVSGWDHIFLGLFWMYNSLSIVIF
HFSWKMQSDVWGTVDPDGT---------------VNHITGGNFAESAITINGWLRDFLWA
QATQVINSYGTELSAYGLMFLGAHFVWAFSLMFLFSGRGYWQELIESIVWAHNKLKVAPT
IQPRALSITQGRAVGVAHYLLGGIATTWAFFHAHILSVG--
>245_Nostoc_sp._NMS7|MBN3951719.1 225_Nostoc_sp._LPT|MBN4001626.1
-------------MTISPPEREEK-------KARVIVDNDPVPTSFERWAQPGHYDKTLA
RGPKTTAWIWNLHALAHDFDTHT-SDLEDISRKIFSAHFGHLAVVMIWLSGMIFHGAKFS
NYEAWLSDPLN-----------VKPSAQVVWP---IVGQDILNGDV----GGGFHGIQIT
SGLFQVWRGWGITNSFQLYVTAIGGLVLAGLFLFAGWFHYHKRAPKLEWFQNVESMLNHH
LQVLLGCGSLGWAGHLIHVSAPTNKLLDAGVA-------------LKDIPLPHEFILNK-
DLLTELYPGF----AAGLAPFFTLNWGQYADFLTFKGGLNPVTGGLWLTDISHHHLAIAV
LFIVAGHQYRTN-----WGIGHSIKEILENHKGPF--------TGEGHKGLYENLTTSWH
AQLATNLAFLGSLTIIIAHHMYAMPPYPYLATDYATQLCIFTHHMWIGAFCIVGGAAHAA
IFMIRDYDPVVNQNNLLDRVLRHRDAIISHLNWVCIFLGFHSFGLYIHNDTMRALGRPQD
MFSDTAIQLQPVFAQWVQNIHTLAPG--------------------------GTAPNALE
PVSYAFG-GGILA---------------VGGKVAMMPIALGTADFLIHHIHAFQIHVTVL
ILLKGVLYARSSRLIPDKANLGFRFPCDGPGRGGTCQVSGWDHVFLGLFWMYNTISIAIF
HFSWKMQSDVWGTVDSAGN---------------VTHITGGNFAQSAITINGWLRDFLWA
QATQVINSYGSALSAYGLLFLGAHFVWAFSLMFLFSGRGYWQELIESIVWAHNKLKVAPA
IQPRALSIIQGRAVGVAHYLLGGIATTWAFFHAHILSVG--
>247_Synechococcus_lividus|WP_198405929.1
-------------MTISPPEREP--------KVRVVVDNDPVPTSFEKWAKPGHFDRTLA
RGPQTTTWIWNLHALAHDFDTHTS-DLEDISRKIFSAHFGHLAVVFIWLSGMYFHGAKFS
NYEAWLADPTG-----------IKPSAQVVWP---IVGQGILNGDV----GGGFHGIQIT
SGLFQLWRASGITNEFQLYCTAIGGLVMAGLMLFAGWFHYHKRAPKLEWFQNVESMLNHH
LAGLLGLGSLGWAGHQIHVSLPINQLLDAGVA-------------AKDIPLPHEFILNPS
-LMAELYPNINWGVFSGVIPFFTFNWAAYSDFLTFKGGLNPVTGGLWLSDTAHHHVAIAV
LFIIAGHMYRTN-----WGIGHSLKEILEAHKGPF--------TGTGHKGLYEVLTTSWH
AQLAINLAMMGSLSIIVAQHMYAMPPYPYLATDYPTQLSLFTHHMWIGGFLIVGGAAHGA
IFFVRDYDPAVNQNNVLDRVLRHRDAIISHLNWVCIFLGFHSFGLYVHNDTMRAFGRPQD
MFSDTGIQLQPVFAQWVQHLHTLAPG--------------------------GTAPNAAA
TASVAFG-GDVVA---------------VGGKVAMMPIALGTADFLVHHIHAFTIHVTVL
ILLKGVLFARSSRLIPDKANLGFRFPCDGPGRGGTCQVSGWDHVFLGLFWMYNCISVVIF
HFSWKMQSDVWGTVAPDGT---------------VSHITGGNFAQSAITINGWLRDFLWA
QASQVIGSYGSALSAYGLLFLGAHFVWAFSLMFLFSGRGYWQELIESIVWAHNKLKVAPA
IQPRALSIIQGRAVGVAHYLLGGIATTWAFFLARIISVG--
>248_Cyanobacteria_bacterium_RI_101|MBJ7900975.1
-------------MTISPPERE------A--KAKVTVDTNPVPTSFEKWGKPGHFDRALA
RGPKTTTWIWNLHADAHDFDSQTS-DLEDVSRKIFSAHFGHLAVIFVWLSGMYFHGAKFS
NYEGWLADPTH-----------IKPSAQVVWP---IVGQGILNGDV----GGGFHGIQIT
SGLFYLWRAAGFTDSYQLYCTAIGGLVMAGLMLFAGWFHYHVKAPKLEWFQNVESMMNHH
LAGLLGLGSLAWTGHLIHVSLPVNQMLDAGIA-------------PKDIPLPQEYVLDA-
GRMAEFFPSF----AQGLTPFFTLNWGAYSDFLTFKGGLNPVTGSLWLTDVAHHHLAIAV
LFIIAGHMYRTN-----WGIGHSMKEILEAHKGPF--------TGEGHKGLYEILTTSWH
AQLAINLALLGSLTIIVAQHMYAMPPYPYQAIDYATQLSLFTHHMWIGGFLIVGAGAHAA
IFMVRDYDPAKNVNNLLDRMLRHRDAIISHLNWVCIFLGFHSFGLYIHNDTMRALGRPQD
MFSDSAIQLQPIFAQWIQNIHTLAPG--------------------------GTAPHALA
TASYAFG-GETLA---------------VAGKVAMMPITLGTADFMVHHIHAFTIHVTAL
ILLKGVLYARSSRLIPDKANLGFRFPCDGPGRGGTCQVSGWDHVFLGLFWMYNSLSVVIF
HFSWKMQSDVWGTVAPDGT---------------VTHVTLGNFAQSAITINGWLRDFLWA
QAANVINSYGSALSAYGIMFLAGHFVFAFSLMFLFSGRGYWQELIESIVWAHNKLNVAPA
IQPRALSIIQGRAVGVAHYLLGGIVTTWAFFLARSLSIG--
>255_Calothrix_sp._FI2-JRJ7|MBW4601036.1 152_Calothrix_sp._PCC_7103|WP_019492903.1 162_unclassified_Calothrix|WP_096690818.1 203_Calothrix_sp._HK-06|WP_073617644.1 240_Calothrix_desertica|WP_127081509.1
-------------MTISPPEREEK-------KARVIVDKDPVPTSFERWGQPGHFDRTLA
KGPKTTTWIWNLHALAHDFDTHT-SDLEDISRKVFAAHFGHLAVVTLWLSGMIFHGAKFS
NYEAWLMDPLN-----------VKPSAQVVWP---IVGQDILNGDV----GGGFHGIQIT
SGLFQVWRGWGITNTFQLYVTAIGGLVLAGLFLFAGWFHYHKRAPKLEWFQNVESMLNHH
LAVLLGCGSLGWTGHLIHVSAPINKLLDAGVA-------------LKDVPLPHEFILNK-
DLLIELFPSF----ANGLTPFWTLNWGQYADFLTFKGGLNPVTGGLWMTDIAHHHLAIAV
LFIVAGHQYRTN-----WGIGHSIKEILENHKGPF--------TGEGHRGLYENLTTSWH
AQLGINLAMLGSLTIIVAHHMYAMPPYPYLATDYATQLCIFTHHMWIGAFFIVGGAAHSA
IFMVRDYDPVVNQNNVLDRVIRHRDAIISHLNWVCMFLGFHSFGLYIHNDTMRALGRPQD
MFSDTAIQLQPVFAQWVQNLHTVAPG--------------------------ATAPNALQ
VVSHAFG-GGIVA---------------VGGKIAMMPIALGTADFMIHHIHAFQIHVTVL
ILLKGVLFARSSRLIPDKANLGFRFPCDGPGRGGTCQVSGWDHVFLALFWMYNTISIAIF
HFSWKMQSDVWGTVDSDGM---------------VSHITGGNFAQSAITINGWLRDFLWA
QAAQVINSYGSALAGYGLMFLGAHFVWAFSLMFLFSGRGYWQELIESIVWAHNKLKVAPS
IQPRALSIIQGRAVGVAHYLLGGIATTWAFFHAHILSVG--
>258_Tolypothrix_sp._PCC_7910|WP_167725792.1 198_Nostocales|WP_096575895.1 228_Calothrix_membranacea|WP_190619060.1 254_Nostocales|WP_190583660.1
-------------MTISPPEREEK-------KAKVIVDNDPVPTSFERWAQPGHFDRTLA
RGPKTTTWIWNLHALAHDFDTHT-SDLQDISRKIFAAHFGHLAVVTIWLSGMIFHGAKFS
NYEAWLSDPLN-----------VKPSAQVVWP---IVGQDILNGDV----GGGFHGIQIT
SGLFQVWRGWGITNSFQLYVTAIGGLVLAGLFLFAGWFHYHKRAPKLEWFQNVESMLNHH
LQVLLGCGSLGWAGHLIHVSAPTNKLLDAGVA-------------IKDIPLPHEFILNK-
SLLIDLFPGF----ASGLAPFFTLNWGQYADFLTFKGGLNPVTGGLWLTDISHHHLAIAV
LFIIAGHQYRTN-----WGIGHSIKEILENHKGPF--------TGEGHKGLYENLTTSWH
AQLGTNLAFLGSLTIIIAHHMYAMPPYPYLATDYATQLCIFTHHIWIGGFLIVGGAAHAA
IFMVRDYDPVVNQNNVLDRVIRHRDAIISHLNWVCIFLGFHSFGLYIHNDTMRALGRPQD
MFSDTAIQLQPVFAQWVQNIHALAPG--------------------------TTAPNALE
PVSYAFG-GGILA---------------VGGKVAAAPIALGTADFLIHHIHAFTIHVTVL
ILLKGVLYARSSRLIPDKANLGFRFPCDGPGRGGTCQVSGWDHVFLGLFWMYNSLSIVIF
HFSWKMQSDVWGTVDAAGN---------------VTHITGGNFAQSAITINGWLRDFLWA
QASQVINSYGSALSGYGLMFLGAHFVWAFSLMFLFSGRGYWQELIESIVWAHNKLKVAPS
IQPRALSITQGRAVGVAHYLLGGIATTWAFFHAHILSVG--
>259_Scytonema_hofmannii|WP_017745574.1
-------------MTISPPEREEK-------KARVIVDNDPVPTSFDLWSKPGHFDRSLA
RGPKTTAWIWNLHALAHDFDTHT-SDLEDISRKIFAAHFGHLAVVTLWLSGMIFHGARFS
NYEAWLSDPLH-----------IKPSAQVVWP---VVGQQILNGDV----GGGFHGIQIT
SGLFYIWRGWGITNSFQLYCTAIGGLVLAGLFLFAGWFHYHKRAPKLEWFQNVESMLNHH
LAVLLGCGSLGWAGHIIHVSAPINKLLDAGVA-------------VKDVPLPHEFILNK-
DLLIELFPGF----ANGLAPFFTLNWGQYADFLTFKGGLNPVTGGLWLTDNAHHHLAIAV
LFIIAGHQYRTN-----WGIGHSIKEILENHKGPF--------TGDGHKGLYENLTTSWH
AQLSTNLAMLGSLTIIVAHHMYAMPPYPYLAVDYATQLCIFTHHMWIGGFLIVGAAAHGA
IFMVRDYDPVVNQNNVLDRVLRHRDAIISHLNWVSMFLGFHSFGLYIHNDTMRALGRPQD
MFSDKAIQLQPVFAQWVQNIHTVAPG--------------------------ATAPNALE
PVSYAFG-GGILA---------------VGGKVAMMPIALGTADFLIHHIHAFQIHVTVL
ILLKGFLFARSSRLIPDKMNLGFRFPCDGPGRGGTCQVSGWDHVFLGLFWMYNTISIAIF
HFSWKMQSDVWGTVDSDGV---------------VNHLTGGNFAQSAITINGWLRDFLWA
QAVQVINSYGSALSAYGLLFLGAHFVWAFSLMFLFSGRGYWQELIESIVWAHNKLKVAPA
IQPRALSIIQGRAVGVAHYLLGGIATTWAFFHARIISLG--
>261_Scytonema_sp._RU_4_4|NJM70898.1
-------------MTISPPEREEK-------KAKVIVDNDPVPTTFEPWGKPGHFDKSLA
RGPKTTTWIWNLHALAHDFDTHT-SDLEDISRKIFAAHFGHLAVVAIWLSGMIFHGARFS
NYEAWLSDPLN-----------IKPSAQVVWP---IVGQGILNGDV----GGGFHGIQIT
SGWFQIWRGWGITNSFQLYCTAIGGLVLAGLFLFAGWFHYHKRAPKLEWFQNAESMLNHH
LQVLLGCGSLGWAGHLIHVSAPTNKLLDAGVA-------------VKDIPLPHEFILNK-
DLLTELYPSF----ANGIAPFFTLNWGVYSDFLTFKGGLNPVTGGLWLTDNAHHHLAIAV
LFIIAGHMYRSN-----WGIGHSIKEILENHKGPF--------TGEGHKGLYENMTTSWH
AQLATNLAFLGSLTIIIAHHMYAMPPYPYLATDYATQLCIFTHHMWIGGFLIVGGAAHAA
IFMVRDYDPVINQNNVLDRVIRHRDAIVSHLNWVCMFLGFHSFGLYIHNDTMRALGRPQD
MFSDTAIQLQPVFAQWIQNVHTAAAG--------------------------TTAPNALE
PVSYAFG-GGVLA---------------VGGKVAMMPIALGTADFLVHHIHAFTIHVTVL
ILVKGFLFARSSRLVPDKMNLGFRFPCDGPGRGGTCQVSGWDHVFLGLFWMYNSISIVIF
HFSWKMQSDVWGTVDANGV---------------VSHITGGNFAQSALTINGWLRDFLWA
QATQVLNSYGSALSAYGLLFLGAHFIWAFSLMFLFSGRGYWQELIESIVWAHNKLKVAPA
IQPRALSIIQGRAVGVAHYLLGGIATTWAFFHARIISLG--
>263_unclassified_Leptolyngbya|WP_190772660.1
-------------MTTTPRERE------A--KAKVVVDKDPVPTSFELWSKPGHFDRTLA
RGPKTTAWIWNLHADAHDFDSHTS-DLEDISRKIFSAHFGHLAVIFIWLSGMYFHGARFS
NYEAWLSNPTG-----------IKPSAQVVWP---IVGQEILNADV----GGGFHGIQIT
SGLFQLWRAAGFTNSYQLYVTAIGGLVMAGLMLFAGWFHYHKAAPKLEWFQNTESMLNHH
LAGLLGLGSLSWAGHQIHVALPVNALLDSGVA-------------PKDIPLPHEFILNKD
-LITDIYPSF----AQGLTPFFTLNWGVYSDFLTFKGGLNPVTGGLWLSDSAHHHLAIAV
LFIIAGHMYRTN-----WGIGHSIKEILEAHKGPF--------TGEGHKGLYEILTTSWH
AQLAINLAMLGSLSIIVAQHMYSMPPYPYLATDYPTQLSIFTHHMWIGGFLIVGAAAHGA
IFMVRDYDPVVNQNNLLDRVLRHRDAIISHLNWVCIFLGFHSFGLYIHNDTMRALGRPQD
MFSDTAIQLQPVFAQWIQNIHTLAPG--------------------------NTAPNALA
QASLAFG-GDPVA---------------VGGKIAMMPIALGTADFMVHHIHAFTIHVTVL
ILLKGVLFARSSRLIPDKANLGFRFPCDGPGRGGTCQVSGWDHVFLGLFWMYNSLSVAIF
HFSWKMQSDVWGTVAPDGS---------------ISHITNGNFAQSAITINGWLRDFLWA
QAGQVIGSYGSALSAYGLLFLGAHFVWAFSLMFLFSGRGYWQELIESIVWAHNKLKVAPA
IQPRALSIIQGRAVGVAHYLLGGIATTWAFFLARIISVG--
>265_Tolypothrix_bouteillei|WP_038074626.1 212_Scytonema_sp._UIC_10036|WP_155743892.1
-------------MTISPPEREEK-------KARVIVDNDPVPTTFELWAKPGHFDRSLA
KGPKTTTWIWNLHALAHDFDTHT-SDLEDISRKIFAAHFGHLAVVTLWLSGMIFHGARFS
NYEAWLSDPLH-----------IKPSAQVVWP---IVGQQILNGDV----GGGFHGIQIT
SGLFYIWRGWGITNSFQLYCTAIGGLVLAGLFLFAGWFHYHKRAPKLEWFQNVESMLNHH
LAVLLGCGSLGWAGHIIHVSSPINKLLDAGVA-------------VKDVPLPHEFILNK-
DLLIELFPGF----ANGLAPFFTLNWGQYADFLTFKGGLNPVTGGLWLTDNAHHHLAIAV
LFIIAGHQYRTN-----WGIGHSIKEILENHKGPF--------TGDGHKGIYENLTTSWH
AQLSVNLAMLGSLTIIVAHHMYAMPPYPYLAVDYATQLCIFTHHMWIGAFLIVGAAAHGS
IFMVRDYDPVVNQNNVLDRVLRHRDAIISHLNWVCMFLGFHSFGLYIHNDTMRALGRPQD
MFSDQAIQLQPVFAQWVQNLHTVAPG--------------------------ATAPNALE
PVSYAFG-GGILA---------------VGGKVAMMPIALGTADFLIHHIHAFQIHVTLL
ILLKGFLFARSSRLIPDKMNLGFRFPCDGPGRGGTCQVSGWDHVFLGLFWMYNTISIAIF
HFSWKMQSDVWGTVDSDGV---------------VNHLTGGNFAQSAITINGWLRDFLWA
QAVQVINSYGSALSAYGLLFLGAHFVWAFSLMFLFSGRGYWQELIESIVWAHNKLKVAPS
IQPRALSIVQGRAVGVAHYLLGGIATTWAFFHARIISLG--
>267_Mojavia_pulchra_JT2-VF2|MBW4563158.1
-------------MTISPPEREEK-------KARVIVDKDPVPTSFERWAQPGHFDRTLA
RGPKTTTWIWNLHALAHDFDTHT-SDLEDISRKVFAAHFGHLAIVTIWLSGMIFHGAKFS
NYEAWLSDPLN-----------VRPSAQVVWP---IVGQDILNGDV----GGGFHGIQIT
SGLFQVWRGWGITNTFQLYVTAIGGLVLAGLFLFAGWFHYHKRAPKLEWFQNVESMLNHH
LAVLLGCGSLGWAGHVIHVSAPTNKLLDAGVA-------------VKDIPLPHEFILNK-
DLLIDLFPGF----ANGLTPFWTLNWGQYADFLTFKGGLNPVTGGLWMTDISHHHLAIAV
IFIIAGHQYRTN-----WGIGHSIREILENHKGPF--------TGEGHKGLYENMTTSWH
AQLGTNLAMLGSLTIIVAHHMYAMPPYPYLATDYATQLCIFTHHMWIGAFLIVGGAAHAS
IFMVRDYDPVVNQNNVLDRVLRHRDAIISHLNWVCIFLGFHSFGLYVHNDTMRALGRPQD
MFSDTAIQLQPVFAQWVQNLHTLAPG--------------------------GTAPNALE
PVSYAFG-GGILA---------------VGGKVAMMPIALGTADFMIHHIHAFQIHVTVL
ILLKGFLFARSSRLIPDKANLGFRFPCDGPGRGGTCQVSGWDHVFLGLFWMYNTISIAIF
HFSWKMQSDVWGTVDAAGN---------------VTHITGGNFAQGAITINGWLRDFLWA
QAAQVINSYGSALSGYGLMFLGAHFVWAFSLMFLFSGRGYWQELIESIVWAHNKLKVAPT
IQPRALSIIQGRAVGVAHYLLGGIATTWAFFHAHILSVG--
>270_Calothrix_sp._NIES-3974|WP_096620574.1
-------------MTISPPEREEK-------KARVIVDNDPVPTSFEKWGQPGHFDRTLA
RGPKTTTWIWNLHALAHDFDTHT-SDLEDISRKIFAAHFGHLSVVFLWLSGMIFHGAKFS
NYEAWLSDPLN-----------IKPSAQVVWP---IVGQDILNGDV----GGGFHGIQIT
SGLFQIWRGWGITSSFQLYVTAIGGLVMAALMLFAGWFHYHKRAPKLEWFQNVESMLNHH
LAVLLGCGSLGWAGHLIHVSAPINKMMDAGVA-------------VKDIPLPHEFILNK-
SVLIDLFPGF----ASGLTPFFTLNWGQYADFLTFKGGLNPVTGGLWMTDIAHHHLAIAV
VFIVAGHMYRTN-----WGIGHSIKEILENHKGPF--------TGEGHKGLYENLTTSWH
AQLATNLAFLGSLTIIVAHHMYAMPPYPYLATDYATQLCIFTHHMWIGGFCIVGGAAHAA
IFMVRDYDPVVNQNNVLDRVIRHRDAIISHLNWVCIFLGFHSFGLYIHNDTMRALGRPQD
MFSDTAIQLQPVFAQWVQSLHTLAPG--------------------------GTAPNAAQ
VVSHAFG-GGVVA---------------VGGKVAMMPIALGTADFLVHHIHAFTIHVTVL
ILLKGMLFARSSRLIPDKANLGFRFPCDGPGRGGTCQVSGWDHVFLGLFWMYNSLSIVIF
HFSWKMQSDVWGTVDAAGN---------------VSHITGGNFAQSAITINGWLRDFLWA
QASQVINSYGSALSAYGIMFLGAHFIWAFSLMFLFSGRGYWQELIESIVWAHNKLKVAPA
IQPRALSIVQGRAVGVAHYLLGGIATTWAFFHAHILSVG--
>278_Cyanobacteria_bacterium_SID2|MBP0001976.1
-------------MTISPPEREA--------KAKVSVDNNPVPTSFEKWGKPGHFDRTLA
RGPKTTTWIWNLHADAHDFDSQTS-DLQEVSRKIFSAHFGQLAVIFIWLSGAYFHGARFS
NYEAWLSDPTG-----------IKPSAQVVWP---IFGQEILNADV----GGGFHGIQIT
SGLFQLWRASGFTNEFQLYCTAVGALVMAALMLFAGWFHYHVKAPKLEWFQNVESMLNHH
LAGLLGLGSLAWAGHQIHVSLPVNKLLDAGVA-------------PQDIPLPHEFILDVS
-KMAELYPSF----AKGVIPFFTLNWGEYADFLTFKGGLNPQTGGLWLSDTAHHHLAIAV
LFIIAGHMYRTN-----WGIGHSIKEILDSHKGDP----LLF-GGEGHSGLYEVLTTSWH
AQLAINLAMMGSLSIIVAHHMYAMPPYPYIATDYATQLSLFTHHMWIGGFLIVGGAAHGA
IFMVRDYDPAKNVDNVLDRVLRVRDAIISHLNWVCIFLGFHSFGLYVHNDTMRALGRPQD
MFSDTGIQLQPIFAQWVQSLHALAPG--------------------------GTAPNALA
SVSPAFG-GDVVA---------------VGGKVAMMPITLGTADFMVHHIHAFTIHVTVL
ILLKGVLFARSSRLIPDKSELGFRFPCDGPGRGGTCQVSGWDHVFLGLFWMYNSLSIVIF
HFSWKMQSDVWGTVAGDGS---------------VSHITAGNFAQSAITINGWLRDFLWA
QASQVLNSYGSALSAYGLMFLGAHFVWAFSLMFLFSGRGYWQELIESIVWAHNKLKVAPS
IQPRALSIIQGRAVGVAHYLLGGIATTWAFFLARIVSVG--
>279_Okeania_sp._SIO2F4|NES01417.1
-------------MTISPPEREA--------KVKVTVDKDPVPTSFEKWGKPGHFDRTLS
RGPKTTTWIWNLHADAHDFDSHT-SDLEDISRKIFSAHFGHLAVIFIWLSGAYFHGAKFS
NYEAWLTNPTG-----------IKPSAQVVWP---IFGQGILNADV----GGGFHGIQIT
SGLFQLWRANGITNSFQLYCTAIGALVMAALMLFAGWFHYHKRAPKLEWFQNVESMMNHH
LAGLLGCGCLGYAGQQIHVSLPIDACLNAIDAGKPLTVGGKVIATVGDIPLPHEWILNP-
SLMADIYPSF----AQGLTPFFTLNWGAYTDFLTFHGGLNPLTGGLWLSDTAHHHLALAV
LFIVAGHFYRTN-----WGIGHSFKEVLEAHKGP-------F-TGEGHKGMYEIFTTSWH
CQLSWNLAWMGSLSILVAHHMYAMPPYPYIATDYPTQLSLFTHHMWIGGFLIVGAGAHAA
IFMVRDYDPAQHVNNLLDRVIRHRDAIISHLNWVCIFLGFHSFGLYVHNDTMRAFGRPQD
MFSDTGIQLQPIFAQWIQNIHSLAA-GN-------------------------TAPNALA
SVSPVFG-GDVVA---------------VGGKVAMMPMTLGTADFMVHHIHAFTIHVTAL
ILLKGVLYARSSRLIPDKGQLGFRFPCDGPGRGGTCQVSGWDHVFLGLFWMYNSLSIVIF
HFSWKMQSDIWGTVAADGS---------------VSHITYGNFAQSAITINGWLRDFLWA
QGSNVITSYGSALSAYGLLFLGAHFVWAFSLMFLFSGRGYWQELIESIVWAHNKLNFAPA
IQPRALSIIQGRAVGVAHYLLGGIATTWAFFLARIISVG--
>280_Cyanobacteria_bacterium_UBA9226|HCA95226.1
-------------MVARPPERSA--------KARVVVDNDPVPTSFEKWSKPGHFDRTLA
KGPKTTTWIWNLHANAHDFDSHT-SDLEDVSRKIFSAHFGHLAVVFVWLSGMYFHGAKFS
NYEAWLSDPLN-----------IKPSAQVVWP---VVGQGILNGDV----GGGFHGIQVT
SGFFQIWRAAGITNSYQLYCTAIGGLVMAGLMLFAGWFHYHKKAPKLEWFQNVESAMNHH
LAGLLGCGSLGWAGHQIHISLPVNQLLDSGVA-------------PKDIPLPHEYLFDK-
AWMAQFYPSF----EQGLKPFFTLDWGVYSDFLTFKGGLNPVTGGLWLSDTAHHHLAIAV
LLIVAGHFYRTN-----WGIGHSFKEVLEAHKGPF--------TGEGHKGMYEVFTNSWH
CQLSWNLAMLGSLTIIIAHHMYSMPPYPYLATDYGTQLSIFTHHMWIGAFCIVGAGAHAA
IFMVRDYNPSEHQNNLLDRVIRHRDAIISHLNWVCIFLGFHSFGLYVHNDTMRAWGRTQD
MFSDTAIQLQPVFAQWVQNIHALAPG--------------------------GTAPHALA
PVSYAFG-GDIVA---------------VGGKVAMMPIALGTADFMVHHIHAFTIHVTAL
ILLKGVLYARSSRLIPDKSQLGFRFPCDGPGRGGTCQVSAWDHVFLGLFWMYNSISVVIF
HFSWKMQSDVWGTVLPDGS---------------VSHITAGNFATSAITINGWLRDFLWA
QASQVINSYGSALSAYGIMFLAGHFVFAFSLMFLFSGRGYWQELIESIVWAHNKLKVAPA
IQPRALSIIQGRAVGVAHYLLGGIVTTWAFFLARILSVG--
>282_Leptolyngbya_sp._hensonii|WP_075598386.1
-------------MAVSPQERES--------KARVVVDNDPVSTSFEKWAQPGHFDRTLA
RGPKTTTWIWNLHALAHDFDSHTS-DLEDVSRKIFSAHFGHLAVVFVWLSGMYFHGARFS
NYEAWLANPLA-----------VKPSAQVVWP---IVGQEILNADV----GGGFHGIQIT
SGFFYLWRAAGYTNTFQLYCTAIGGLVMAALMLFAGWFHYHKRAPKLEWFQNAESMLNHH
LAGLFGLGSLAWAGHQIHVSLPINAMLDAGTP-------------ANQIPLPHEFILNS-
SLMAKIYPSF----AEGLTPFFTLDWGKYADFLTFKGGLNPVTGGLWLTDTAHHHLAIAV
MFIVAGHMYRTN-----WGIGHSIKEMLEAHKD-P----VMI-SGEGHKGLYEVLTTSWH
AQLAINLAIGGSVTIITAQHMYAMPPYPYIATDYATQLSIFTHHMWIGGFMIVGGAAHGA
IFMVRDYDPVVNQNNVLDSMLRHRDAIISHLNWVCIFLGFHSFGLYIHNDTMRALGRPQD
MFSDSAIQLQPIFAQWVQHLHTLAPG--------------------------GTAPQALA
PTSLAFG-GDLVA---------------IGGKVAMMPITLGTADFLVHHIHAFTIHVTVL
ILLKGVLFARSSRLVPDKANLGFGFPCDGPGRGGTCQVSGWDHVFLGLFWMYNSISVVIF
HFSWKMQSDVWGSVSPDGT---------------VSHITNGNFAESALTINGWLRDFLWA
QASQVIGSYGSALSAYGLLFLGAHFVWAFSLMFLFSGRGYWQELIESIVWAHNKLKVAPS
IQPRALSIIQGRAVGVAHYLLGGIVTTWSFFLARIISVG--
>284_Gloeothece_verrucosa|WP_013324917.1
-------------MTISPPERE------G--KVKVTVDNDPVPTSFEKWGQPGHFDRTLA
RGPKTTTWIWNLHANAHDFDTQTS-DLEDISRKIFSAHFGHLAVVFVWLSGMYFHGARFS
NYEAWLTDPTH-----------IKPSAQVVWP---IVGQGILNADV----GGGFHGIQIT
SGFFYLWRASGFTNSYQLYCTAIGGLVMAALMLFAGWFHYHKRAPKLEWFQNVESMMNHH
LAGLLGLGSLSWAGHQIHVSLPINKLLDAGVA-------------PADIPLPHEFILDP-
SKMAELYPSF----AQGILPFFTLNWGVYSDFLTFKGGLNPVTGGLWLSDSAHHHVAIAV
LFIIAGHMYRTN-----WGIGHSMKEILEAHKGPF--------TGEGHKGLYEILTTSWH
AQLAINLALLGSLTIIVAHHMYAMPPYPYQAIDYATQLSLFTHHTWIGGFLIVGAGAHGA
IFMVRDYKPSQNVDNLLDRVIRHRDAIISHLNWVCIFLGFHSFGLYVHNDTMRALGRPQD
MFSDTAIQLQPVFAQWVQHIHSVAPG--------------------------ATAPHALA
PASYAFG-GSTVA---------------VAGKVAMMPIALGTADFLVHHIHAFTIHVTVL
ILLKGVLYARSSRLIPDKGELGFRFPCDGPGRGGTCQVSGWDHVFLGLFWMYNSISVVIF
HFSWKMQSDVWGSVLPDGT---------------VSHITGGNFAQSSITINGWLRDFLWA
QAANVINSYGSALSAYGIMFLAGHFVFAFSLMFLFSGRGYWQELIESIVWAHNKLRVAPS
IQPRALSIIQGRAVGVTHYLLGGIVTTWAFFLARTLSIQ--
>285_Lyngbya_sp._PCC_8106|WP_009783700.1 211_Limnoraphis_robusta|WP_046279892.1 249_Lyngbya_aestuarii|WP_023064347.1
-------------MTISPPEPEA--------KVKVTVDNDPVTTSFEKWAKPGHFRRDLA
KGPNTTTWIWNLHADAHDFDSHTS-DLEDISRKIFSAHFGHLAVIFIWLSGAYFHGAKFS
NYEAWLTNPTG-----------IKPSAQVVWP---IFGQEILNADV----GGGFQGIQIT
SGLFQLWRASGITNEYQLYCTAIGGLVMAGLMLFAGWFHYHKRAPKLEWFQNVESMMNHH
LAGLLGLGCLGWAGHQIHVSLPINKLLDSGVA-------------PADIPLPHEFILNRD
-LMTELYPSF----AEGLKPFFTLNWGVYSDFLTFKGGLNPVTGGLWLSDTAHHHLALAV
LFIIAGHMYRTN-----WGIGHSMKEILEAHRDPL----L-I-GGTGHKGLYETLTTSWH
AQLAINLAMVGSLSIIVAHHMYAMPPYPYIATDYPTQLSLFTHHMWIGGFLIVGAGAHGA
IFMVRDYDPAKNVNNVLDRVIRHRDAIISHLNWVCIFLGFHSFGLYVHNDTMRAFGRPQD
MFSDTGIQLQPVFAQWVQHLHTLAPG--------------------------STAPNVLA
SVSPAFG-GDVVA---------------VGGKVAMMPITLGTADFMIHHIHAFTIHVTVL
ILLKGVLFARSSRLVPDKSELGFRFPCDGPGRGGTCQVSGWDHVFLGLFWMYNSLSIVIF
HFSWKMQSDVWGTVGSDGT---------------ISHITNGNFAQSAITINGWLRDFLWA
QASQVITSYGSALSAYGLLFLGAHFVWAFSLMFLFSGRGYWQELIESIVWAHNKLKVAPA
IQPRALSIIQGRAVGVAHYLLGGIVTTWAFFLARIISVG--
>286_Roseofilum_sp._SID3|MBP0015002.1 251_Cyanobacteria_bacterium_UBA11691|HBR00396.1 256_Roseofilum_sp._Guam|MBP0027411.1 260_Roseofilum_sp._Belize_Diploria|MBP0007116.1
-------------MTTTPKEQKA--------KARVVVDKDPVPTSFEKWGKPGHFDRTLA
RGPKTTTWIWNLHADAHDFDSHT-SNLEDVSRKIFSAHFGHLAVVFVWLSGAYFHGAKFS
NYEAWLSDPLG-----------IKPSAQVVWP---IVGQDILNGDV----GGGFHGIQIT
SGLFQLWRASGFTNSYQLYCTAIGGLVMAGLMLFAGWFHYHKAAPKLEWFQNVESMMNHH
LSVLLGCGSLGWAGHQIHVSLPINKLLDSGVA-------------LKDIPLPHEFILNP-
SLMTELYPSVEWGGLGGIQPFFTLNWGAFSDFLTFKGGLNPVTGGLWLSDTAHHHVAIAV
LFIIAGHMYRTN-----WGIGHSMKEILEAHKGPF--------TGEGHKGLYEIFTTSWH
AQLALNLALLGSLSIIVAHHMYAMPPYPYIATDYPTQLSLFTHHVWIGGFLIVGAGAHAA
IFMVRDYDPAKNVDNLLDRVIRHRDAIISHLNWVCIWLGFHSFGLYVHNDTMRALGRTQD
MFSDTAIQLQPIFAQWVQNLHNLAPG--------------------------NTAPNALA
SVSPAFG-GDVVA---------------VGGKVAMMPIALGTADFMVHHIHAFTIHVTVL
ILLKGVLYARSSRLVPDKGNLGFRFPCDGPGRGGTCQVSGWDHVFLGLFWMYNSLSIVIF
HFSWKMQSDVWGTVSPDGS---------------VSHITFGNFAQSSITINGWLRDFLWA
QASQVITSYGSALSAYGIMFLAGHFIFAFSLMFLFSGRGYWQELIESIVWAHNKLKVAPA
IQPRALSIIQGRAVGVAHYLLGGIVTTWAFFLARIIAVG--
>290_Symploca_sp._SIO3C6|NEO30494.1 121_Symploca_sp._SIO2E9|NEO97513.1
-------------MTISPPERGP------------RVDKDPVPTSFEKWGKPGHFDKTLA
RGPKTTTWIWNLHANAHDFDSHT-SDLQDVSRKIFSAHFGHLAVVFVWLSGMYFHGAKFS
NYEAWLSDPIN-----------IKPSAQVVWP---VVGQGILNGDV----GGGFHGIQIT
SGFFQLWRASGITNSYQLYCTAIGGLVMAALMLFAGWFHYHKKAPKLEWFQNAESMMNHH
LSVLLGCGCLSWAGHQIHVSLPINKLLDAGVA-------------PSDIPLPHEFLFNK-
DLMAELYPSF----AQGLTPFFTLNWGVYADFLTFKGGLNPVTGGLWLSDTAHHHLALAV
LFIVAGHMYRNT-----FGIGHSMKEILEAHKGPF--------TGEGHKGLYEILTTSWH
AQLAINLAMLGSLTIIVAHHMYAMPPYPYIATDYGTQLSLFTHHMWIGAFCIVGGAAHGA
IFMVRDYDPAKNVNNLLDRVIRHRDAIISHLNWVCIWLGFHSFGLYIHNDTMRALGRPQD
MFSDTAIKLQPVFAQWVQNLHTLAPG--------------------------STAPNALD
TVSYAFG-GGVVA---------------VGGKVAMMPIELGTADFMVHHIHAFTIHVTAL
ILLKGVLYARSSRLVPDKSNIGFRFPCDGPGRGGTCQVSGWDHVFLGLFWMYNSISVVIF
HFSWKMQSDVWGTVSPDGS---------------VSHITYGNFAQSAITINGWLRDFLWA
QASQVITSYGSALSAYGIMFLAGHFIFAFSLMFLFSGRGYWQELIESIVWAHNKLKVAPS
IQPRALSIIQGRAVGVAHYLLGGIVTTWAFFLARILAVG--
>291_filamentous_cyanobacterium_CCP5|PSN13390.1
-------------MTTTPREREA--------KVKVVVDNDPVPTSFEKWAKPGHFDRTLA
RGPKTTTWIWNLHADAHDFDSHT-SDLEDISRKIFSAHFGHLAVVFIWLSGMYFHGAKFS
NYEAWMTNPTG-----------IKPSAQVVWP---IFGQEILNADV----GGGFQGIQIT
SGFFQLWRAAGITNSYQLYCTAIGALVMAGLMLFAGWFHYHKRAPKLEWFQNVESMMNHH
LAGLLGLGCLSWAGHQIHVSLPINKLLDAGVA-------------PQDIPLPHEFILDK-
SLMAELYPSF----AEGLKPFFTLNWGVYADFLTFKGGLNPVTGGLWLSDTAHHHLALAV
LFIVAGHMYRTN-----WGIGHSMKEILEGHKGDP----LLF-GGKGHDGLFENLTTSWH
AQLAVNLAILGSLTIIVAHHMYAMPPYPYIATDYPTQLSLFTHHMWIGGFLVVGAGAHAA
IFMVRDYDPEINMDNALDRMIRSRDAIISHLNWVCIFLGFHSFGLYIHNDTMRALGRPQD
MFSDSAIQLQPIFAQWVQGLHAAAA-GG------------------------STAPNALA
GVSPAFG-GDVVA---------------VAGKVAMMPITLGTADFMVHHIHAFTIHVTVL
ILLKGVLFARSSRLIPDKGELGFRFPCDGPGRGGTCQVSGWDHVFLGLFWMYNSLSIVIF
HFSWKMQSDVWGTVSPDGT---------------VSHITAGNFANSAITINGWLRDFLWA
QASQVIGSYGSALSAYGLLFLGAHFVWAFSLMFLFSGRGYWQELIESIVWAHNKLKVAPA
IQPRALSITQGRAVGVAHYLLGGIVTTWAFFLARIIAVG--
>295_Nostoc_sp._FACHB-110|WP_190685592.1
-------------MTISPPEREEK-------KARVIVDNDPVPTSFERWAQPGHFDRTLA
RGPKTTTWIWNLHALAHDFDTHT-SDLEEISRKIFAAHFGHLAVVTIWLSGMIFHGAKFS
NYEAWLSDPLN-----------VKPSAQVVWP---IVGQDILNGDV----GGGFHGIQIT
SGLFQVWRGWGITNSFQLYVTAIGGLVLAGLFLFAGWFHYHKRAPKLEWFQNVESMLNHH
LQVLLGCGSLGWAGHLIHVSAPINKLLDAGVA-------------VKDVPLPHEFILNK-
SLLIDVFPGF----AAGLTPFFTLNWGQYADFLTFKGGLNPVTGGLWLTDISHHHLAIAV
LFIIAGHQYRTN-----WGIGHSIKEILENHKGPF--------TGEGHKGLYENLTTSWH
AQLATNLAFLGSLTIIIAHHMYAMPPYPYLATDYATQLTLFTHHIWIGGFLIVGGAAHAA
IFMVRDYDPVVNQNNVLDRVIRHRDAIISHLNWVSIFLGFHSFGLYIHNDTMRALGRPQD
LFSDNAIQLQPVFAQWVQNLHTLAPG--------------------------GTAPNALE
PVSYVFG-GGILA---------------VGGKVAAAPIALGTADFLIHHIHAFTIHVTVL
ILLKGVLFARSSRLIPDKANLGFRFPCDGPGRGGTCQVSGWDHVFLGLFWMYNSLSIVIF
HFSWKMQSDVWGTVDAAGN---------------VSHITGGNFAQSAITINGWLRDFLWA
QASQVINSYGSALSAYGLIFLGAHFVWAFSLMFLFSGRGYWQELIESIVWAHNKLKVAPA
IQPRALSITQGRAVGVAHYLLGGIATTWAFFHAHILSVG--
>296_Geitlerinema_sp._FC_II|PPT10897.1 287_Cyanobacteria|WP_017663096.1
-------------MTISPPEREA-----K--KVKVSVDTNPVPTSFEKWGKPGHFDRTLS
RGPKTTTWIWNLHADAHDFDSQTS-DLQEVSRKIFSAHFGQLAVIFIWLSGAYFHGARFS
NYEAWLSDPTG-----------IKPSAQVVWP---IFGQEILNADV----GGGFHGIQIT
SGLFQLWRAGGITNEFQLYCTAIGALVMAALMLFAGWFHYHVKAPKLEWFQNVESMLNHH
LAGLLGLGSLGWAGHQIHVSLPINKMLDAGVA-------------PQDIPLPHEFILKPS
-LMADLYPNVDWGFLQGVIPFFTLNWGVYSDFLTFKGGLNPQTGGLWLSDTAHHHLAIAV
LFIIAGHMYRTN-----WGIGHNMKELLEAHKGPF--------TGEGHKGLYEILTTSWH
AQLAINLAMMGSLSIIVAHHMYSMPPYPYIATDYPTQLSLFTHHMWIGGFLIVGAGAHAA
IFMVRDYDPAKNVDNLLDRVIRHRDAIISHLNWVCIFLGFHSFGLYVHNDTMRAFGRPQD
MFSDTGIQLQPIFAQWVQHIHTLAPG--------------------------NTAPNALA
SVSPAFG-GDVVA---------------VGGKVAMMPITLGTADFMVHHIHAFTIHVTVL
ILLKGVLFARSSRLIPDKAELGFRFPCDGPGRGGTCQVSGWDHVFLGLFWMYNSLSIVIF
HFSWKMQSDVWGTVAADGS---------------VSHITYGNFAQSAITINGWLRDFLWA
QASQVIGSYGSALSAYGLMFLGAHFVWAFSLMFLFSGRGYWQELIESIVWAHNKLKVAPA
IQPRALSIIQGRAVGVAHYLLGGIATTWAFFLARIISVG--
>297_filamentous_cyanobacterium_LEGE_07170|MBE9102270.1
-------------MTTTPREPE------A--KVKVTVDRDPVPTSFEKWAKPGHFERTLA
KGPKTTTWIWNLHADAHDFDSHTS-DLEDISRKIFSAHFGHLAVIFIWLSGMYFHGARFS
NFEAWLSDPIG-----------IKPSAQVVWP---IVGQDILNADV----GGGFQGIQIT
SGLFQLWRASGFTNSFQLYCTAIGALVMAGLMLFAGWFHYHKAAPKLEWFQNVESMMNHH
LAGLLGLGSLGWAGHQIHVSLPINKLLDAGVA-------------PADIPLPHEFILNKG
-LMADLYPSF----AKGLTPFFTLNWAEYSDFLTFKGGLNPVTGGLWLSDTAHHHLAIAV
LFIIAGHMYRTN-----WGIGHSMKEILEAHKDPL----LI--GGEGHKGLYEALTTSWH
AQLALNLAMLGSLTIIVAHHMYAMPPYPYLATDYPTQLSLFTHHMWIGGFLIVGAGAHGA
IFMVRDYDPAQHVNNVLDRVLRHRDAIISHLNWVCIFLGFHSFGLYIHNDTMRALGRPQD
MFSDTAIQLQPVFAQWVQNLHTMAPG--------------------------NTAPNALA
TASVAFG-GEVVA---------------VGGKVAMMPIALGTADFMVHHIHAFTIHVTAL
ILLKGVLYARSSRLIPDKGNLGFRFPCDGPGRGGTCQVSGWDHVFLGLFWMYNSLSIVIF
HFSWKMQSDVWGTVSPDGT---------------VSHITNGNFAQSAITINGWLRDFLWA
QATQVIGSYGSALSAYGLLFLGAHFIWAFSLMFLFSGRGYWQELIESIVWAHNKLKVAPA
IQPRALSIIQGRAVGVAHYLLGGIATTWAFFLARIIAVG--
>298_Halothece_sp._PCC_7418|WP_015224404.1
-------------MTISPPENEE--------KVRVAVDKDPVPTSFEKWGKPGHFDRSLS
KGPKTTTWIWNLHADAHDFDSQG--NLEDISRKIFSAHFGHLAIIFVWLSGMYFHGARFS
NYEAWLGDPTN-----------IKPSAQVVWP---IVGQEILNADV----GGGFQGIQIT
SGFFYLWRASGFTNSFQLYCTAIGALVMAGLMIFAGWFHYHKRAPKLEWFQNVESMLNHH
LAGLLGLGCLSWAGHQIHVSLPVNKLLNSGVA-------------AEDIPLPHQFILDRS
-LMAELYPSF----EQGLKPFFTLNWGEYADFLTFKGGLNPTTGGLWLSDTAHHHLALAV
LFIIAGHMYRTN-----WRIGHSIKEILEAHKGPL--------TGEGHKGLYEILTTSWH
AQLAINLAMLGSVTIIVAQHMYAMPPYPYLATDYPTQLSLFTHHMWIGAFLIVGAGAHGA
IFMVRDYDPAKNVNNLLDRVLRQRDALISHLNWVCIFLGFHSFGLYVHNDTMRALGRPQD
MFSDNAIQLQPIFAQWVQNLHTIAPG--------------------------GTAPNAIE
PASYAFG-GDVVA---------------VGGKVAMMPIELGTADFMVHHIHAFTIHVTVL
ILLKGVLYARNSRLIPDKSELGFRFPCDGPGRGGTCQVSGWDHVFLGLFWMYNSLSIVIF
HFSWKMQSDVWGTVSPDGT---------------VSHITSGNFATSAITINGWLRDFLWG
QAANVINSYGSALSAYGLLFLGAHFIWAFSLMFLFSGRGYWQELIESIVWAHNKLKVAPA
IQPRALSIVQGRAVGVAHYLLGGIVTTWAFFLARIIAVS--
>299_Nostoc_sp._NMS9|MBN3939680.1 134_Nostoc_sp._Peltigera_membranacea_cyanobiont_232|WP_094342064.1 136_Nostoc_sp._Peltigera_membranacea_cyanobiont_213|WP_094328279.1 166_Nostoc_sp._Peltigera_membranacea_cyanobiont_N6|WP_104901645.1 167_Nostocales_cyanobacterium_LEGE_12452|MBE8967805.1 172_Nostoc_
-------------MTISPPEREEK-------QARIIVDNDPVPTSFERWAQPGHFDRSLA
RGPKTTTWIWNLHALAHDFDTHT-SDLEDISRKIFSAHFGHLAVVTIWLSGMIFHGAKFS
NYEAWLSDPLN-----------VKPSAQVVWP---IVGQDILNGDV----GGGFHGIQIT
SGLFQVWRGWGITNSFQLYVTAIGGLVLAGLFLFAGWFHYHKRAPKLEWFQNVESMLNHH
LQVLLGCGSLGWAGHLIHVSAPTNKLLDAGVA-------------LKDIPLPHEFILNK-
DLLTELYPGF----AAGLAPFFTLNWGQYADFLTFKGGLNPVTGGLWLTDISHHHLAIAV
LFIVAGHQYRTN-----WGIGHSIKEILENHKGPF--------TGEGHKGLYENLTTSWH
AQLATNLAFLGSLTIIIAHHMYAMPPYPYLATDYATQLCIFTHHIWIGGFLIVGGAAHAA
IFMVRDYDPVVNQNNLLDRVIRHRDAIISHLNWVSIFLGFHSFGLYIHNDTMRALGRPQD
LFSDTGIQLQPVFAQWIQNIHALAPG--------------------------TTAPNALE
PVSYVFG-GGILA---------------VGGKVAAAPIVLGTADFLIHHIHAFTIHVTVL
ILLKGVLYARSSRLIPDKANLGFRFPCDGPGRGGTCQVSGWDHVFLGLFWMYNSISIVIF
HFSWKMQSDVWGTVDADGT---------------VTHITGGNFAQSAITINGWLRDFLWA
QATQVINSYGSALSAYGLLFLGAHFVWAFSLMFLFSGRGYWQELIESIVWAHNKLKVAPA
IQPRALSIIQGRAVGVAHYLLGGIATTWAFFHAHILSVG--
>300_Gloeothece_citriformis|WP_012597820.1
-------------MTISPPEREG--------KVKVTVDNDPVPTSFEKWGQPGHFDRTLA
RGPKTTTWIWNLHANAHDFDSQTS-DLEDVSRKIFSAHFGHLAVVFVWLSGMYFHGARFS
NYEAWLADPTH-----------IKPSAQVVWP---IVGQGILNADV----GGGFHGIQIT
SGFFYLWRASGFTNSYQLYCTAIGGLVMAALMLFAGWFHYHKRAPKLEWFQNVESMMNHH
LAGLLGLGSLGWAGHQIHVSLPINKLLDAGVA-------------PADIPLPHEFILDPS
-KMQELYPSF----AKGILPFFTLNWGVYSDFLTFKGGLNPVTGGLWLSDTAHHHLAIAV
LFIIAGHMYRTN-----WGIGHSMKQILEAHKGPF--------TGEGHKGLYEILTTSWH
AQLAINLAMLGSLTIIVAHHMYAMPPYPYQAIDYATQLSLFTHHMWIGGFLIVGAGAHGA
IFMVRDYKPSQNVDNLLDRVIRHRDAIISHLNWVCIFLGFHSFGLYVHNDTMRALGRPQD
MFSDTAIQLQPIFAQWVQNIHTVAPG--------------------------ATAPNALA
PASYAFG-GDVVA---------------VAGKVAMMPISLGTADFLVHHIHAFTIHVTVL
ILLKGVLFARSSRLIPDKGQLGFRFPCDGPGRGGTCQVSGWDHVFLGLFWMYNSLSIVIF
HFSWKMQSDVWGSVLPDGT---------------ISHITGGNFAQSSITINGWLRDFLWA
QAANVINSYGSALSAYGIMFLAGHFVFAFSLMFLFSGRGYWQELIESIVWAHNKLRVAPS
IQPRALSIIQGRAVGVTHYLLGGIVTTWAFFLARTLSIQ--
>301_Cyanobacteria_bacterium_J083|RMF20460.1
--------------------------------MPIQVDKDPVPTSFEKWGKPGHFDRSLA
KGPKTTTWIWNLHANAHDFDSHTS-DLEDVSRKIFSAHFGHLAVVFVWLSGMYFHGARFS
NYEAWLADPTA-----------IKPSAQVVWP---IVGQGILNADV----GGGFHGIQIT
SGLFYLWRASGFTNSYQLYVTAIGGLVMAGLMLFAGWFHYHKSAPKLEWFQNVESMMNHH
LAVLLGCGSLGWTGHLIHVSLPVNKLLDSGVA-------------PGDIPLPHEFFDA--
SKMAELFPSF----AEGIKPFFTLNWGVYSDFLTFKGGLNPTTGSLWLTDVAHHHLAIAV
LFIIAGHMYRTN-----FGIGHSMKEILEAHKGPL--------TGEGHKGLYEILTTSWH
AQLAVNLAMVGSLSIIVAHHMYAMPPYPYMATDYGTQLSLFTHHVWIGGFLIVGAGAHAA
IFMVRDYDPAKNVNNLLDRVIRHRDAIISHLNWVCIWLGFHSFGLYIHNDTMRALGRPQD
MFSDSAIQLQPIFAQWLQNLHFAAPG--------------------------GTAPLAGS
TASVAFG-GDVVA---------------VGGKVAMMPIALGTADFMVHHIHAFTIHVTVL
ILLKGFLYARSSRLIPDKSELGFRFPCDGPGRGGTCQVSAWDHVFLGLFWMYNSLSIVIF
HFSWKMQSDVWGTVAPDGT---------------VSHITNGNFAQSAITINGWLRDFLWA
QSANVINSYGSALSAYGIMFLAGHFIFAFSLMFLFSGRGYWQELIESIVWAHNKLNVAPA
IQPRALSITQGRAVGVAHYLLGGIVTTWAFFLARTLSVG--
>303_Euhalothece_sp._KZN_001|PNW53717.1 288_Dactylococcopsis_salina|WP_015228476.1
-------------MTISPPENE------E--KVRVAVDKDPVPTSFEKWGKPGHFDRTLS
KGPKTTTWIWNLHADAHDFDSQG--NLEDVSRKIFSAHFGHLAIIFLWLSGMYFHGARFS
NYEAWLGDPTN-----------IKPSAQVVWP---IVGQEILNADV----GGGFQGIQIT
SGFFYLWRASGFTNSYQLYCTAIGGLVMAALMLFAGWFHYHKRAPKLEWFQNVESMLNHH
LAGLLGLGCLSWAGHQIHVSLPVNKLLDSGVA-------------AKDIPLPHQFILDR-
SLMAELYPSF----EQGLKPFFTLNWGEYADFLTFKGGLNPTTGGLWLSDTAHHHLALAV
LFIIAGHMYRTN-----WRIGHSIKEILEAHKGPL--------TGEGHKGLYEILTTSWH
AQLAINLAMLGSVTIIVAQHMYAMPPYPYIATDYATQLSLFTHHMWIGGFLVVGAGAHAA
IFMVRDYDPAKNVNNLLDRVLRQRDALISHLNWVCIFLGFHSFGLYVHNDTMRALGRPQD
MFSDSAIQLQPIFAQWVQNLHTLAPG--------------------------GTAPNAIE
PASYAFG-GETIA---------------VGGKVAMMPIELGTADFMVHHIHAFTIHVTVL
ILLKGVLYARNSRLIPDKSELGFRFPCDGPGRGGTCQVSGWDHVFLGLFWMYNALSIVIF
HFSWKMQSDVWGTVSPDGT---------------VSHITSGNFATSAITINGWLRDFLWG
QAANVINSYGSALSAYGLIFLGAHFVWAFSLMFLFSGRGYWQELIESIVWAHNKLRVAPA
IQPRALSIVQGRAVGVAHFLLGGIGTTWAFFIARIIAVG--
>305_Sphaerospermopsis_aphanizomenoides|WP_200324700.1
-------------MTISPPEREEK-------KARVIVDNDPVPTSFEKWAQPGHFDRSLA
KGPKTTTWIWNLHALAHDFDTHT-SDLEDISRKIFSAHFGHLAVVTIWLSGMLFHGAKFS
NYEAWLTDPLG-----------VKPSAQVVWP---IVGQDILNGDV----GGGFHGIQIT
SGLFQVWRGWGITSSFQLYCTAIGGLVLAGLFLFAGWFHYHKRAPKLEWFQNAESMLNHH
LQVLLGCGSLGWAGHLIHVSAPVNKLLDAGVA-------------LKDIPLPHEFILNK-
DLITQLYPSF----ASGITPFFTLNWGTYADILTFKGGLNPVTGGLWMTDISHHHLAIAV
LFIIAGHMYRTN-----WGIGHSIKDILENHKGPF--------TGEGHKGLYENMTTSWH
AQLATNLAFLGSLTIIIAHHMYAMPPYPYLATDYATQLCIFTHHIWIGGFLIVGGAAHAA
IFMVRDYDPVVNQNNVLDRVIRHRDAIISHLNWVCIFLGFHSFGLYIHNDTMRALGRPQD
MFSDAAIQLQPVFAQWVQNLHTLAPG--------------------------TTAPNALE
AVSYVFG-GGVLA---------------VGGKVAAAAIPLGTADFMIHHIHAFTIHVTVL
ILLKGVLYARSSRLIPDKANLGFRFPCDGPGRGGTCQVSGWDHVFLGLFWMYNSLSIVIF
HFSWKMQSDVWGTVDDG-V---------------VSHITGDNFAQSAITINGWLRDFLWA
QATQVINSYGSELSAYGLMFLGAHFVWAFSLMFLFSGRGYWQELIESIVWAHNKLKVAPT
IQPRALSITQGRAVGVAHYLLGGIATTWAFFHAHILSVG--
>306_Mastigocoleus_testarum|WP_027844781.1
-------------MTISPPEREEK-------KARVIVDKDPVPTSFEKWAKPGHFDRSLG
RGPKTTTWIWNLHALAHDFDTHT-SDLEDISRKIFAAHFGHLAVVTLWLSGMIFHGAKFS
NYEAWLSDPLG-----------VKPSAQVVWP---IVGQDILNGDV----GGGFHGIQIT
SGIFHVWRGWGITSSFQLYCTAIGGLVLAGLFLFAGWFHYHKRAPKLEWFQNVESMLNHH
LAVLLGCGSLGWAGHLIHVSAPTNKLLDAGVA-------------LKDIPLPHELILNK-
ELLTDLYPGF----VNGLTPFFTLDWGQYADFLTFKGGLNPVTGSLWMTDIAHHHLAIAV
VFIVAGHMYRTN-----WGIGHSIKEILENHKGPF--------TGQGHKGLYEVLTTSWH
AQLAINLAMLGSLTIIVAHHMYSMPPYPYLATDYATQLCLFTHHMWIGGFLIVGGAAHGA
IFMVRDYDPVVNQDNLLDRVIRHRDAIISHLNWVCIFLGFHSFGLYIHNDTMRALGRPQD
MFSDAAIQLQPVFAQWVQNIHTMAPGI------------------------GGTAPNALA
TVSHAFG-GGVVA---------------VGGKVAMMPIALGTADFMVHHIHAFTIHVTVL
ILLKGVLYARSSRLIPDKGNLGFRFPCDGPGRGGTCQVSGWDHVFLGLFWMYNCLSVVIF
HFSWKMQSDVWGTVDASGN---------------VSHITYGNFAQSAITINGWLRDFLWA
QAAQVINSYGSPLSGYGLMFLGAHFIWAFSLMFLFSGRGYWQELIESIVWAHNKLKVAPA
IQPRALSITQGRAVGLAHYLLGGIATTWAFFHAHILSVG--
>307_Coleofasciculus_sp._C3-bin4|MBD0361294.1
-------------MTISPPGREA--------KAKVVVDKDPVPTSFEKWAKPGHFDRTLA
RGPKTTTWIWNLHANAHDFDSHT-SDLEDVSRKIFSAHFGHLAVVFVWLSGMYFHGARFS
NYEAWLSDPTK-----------IKPSAQVVWP---IVGQGILNGDV----GGGFHGIQIT
SGFFQLWRASGITNEFQLYCTAIGGLVMAALMLFAGWFHYHKRAPKLEWFQNVESMMNHH
LAGLLGLGSLGWAGHQIHVSLPINKLLDAGVA-------------AKDIPLPHEFILNS-
SLMAELYPSF----NQGLKPFFTLNWGQYADFLTFKGGLNPVTGGLWLSDTAHHHLAIAV
LFIIAGQMYRTN-----WGIGHSMKEILENHKGPF--------TGEGHKGLYETLTTSWH
AQLAINLAMLGSLTIIVAHHMYAMPPYPYLATDYPAQLSLFTHHMWIGAFCIVGGAAHGA
IYMVRDYDPAMHQNNLLDRVIRHRDAIISHLNWVCIFLGFHSFGLYVHNDTMRAFGRPQD
MFSDTAIQLQPVFAQWVQNIHALAPG--------------------------NTAPNALE
PVSYAFG-GGIVA---------------VGGKVAMMPIALGTADFMVHHIHAFTIHVTVL
ILLKGVLFARSSRLIPDKANLGFRFPCDGPGRGGTCQVSGWDHVFLGLFWMYNCISVVIF
HFSWKMQSDVWGTLDPDGT---------------VSHLVGGNFATSAVTINGWLRDFQWA
QASQVITSYGTALSAYGLLFLGAHFVWAFSLMFLFSGRGYWQELIESIVWAHNKLNVAPS
IQPRALSIIQGRAVGVAHYLLGGIVTTWAFFLARIIAIG--
>308_Nostoc_punctiforme|WP_190950545.1 164_Nostoc_sp._ATCC_43529|RCJ18666.1 185_Nostoc_linckia|WP_099068405.1 190_Nostoc_sp._2RC|WP_185566422.1 219_Nostoc_calcicola|WP_073642050.1 221_Desmonostoc_geniculatum_HA4340-LM1|MBW4677232.1 229_Nostoc_sp._PA-18-2419|WP_138503981.1 234_Nostoc|WP_190954035.1 
-------------MAISPPEREEK-------KARVIVDNDPVPTSFERWAKPGHFDRSLA
RGPKTTTWIWNLHALAHDFDTHT-SDLEDISRKIFSAHFGHLAVVTIWLSGMIFHGAKFS
NYEAWLSDPLN-----------VKPSAQVVWP---IVGQDILNGDV----GGGFHGIQIT
SGLFQIWRGWGITNSFQLYVTAIGGLVLAGLFLFAGWFHYHKRAPKLEWFQNVESMLNHH
LQVLLGCGSLGWAGHLIHVSAPTNKLLDAGVA-------------VKDIPLPHEFILNK-
DLLTELYPGF----AAGIAPFFTLNWGQYADFLTFKGGLNPVTGGLWLTDISHHHLAIAV
LFIIAGHQYRTN-----WGIGHSIKEILENHKGPF--------TGEGHKGLYENLTTSWH
AQLATNLAFLGSLTIIIAHHQYAMPPYPYLATDYATQLAIFTHHTWIGGFLIVGGAAHAA
IFMVRDYDPVVNQNNLLDRVIRHRDAIISHLNWVSIFLGFHSFGLYIHNDTMRALGRPQD
MFSDTAIQLQPVFAQWIQNIHALAPG--------------------------STAPNALE
PVSYVFG-GGILA---------------VGGKVAAAPIALGTADFLIHHIHAFTIHVTVL
ILLKGVLFARSSRLIPDKANLGFRFPCDGPGRGGTCQVSGWDHVFLGLFWMYNSLSIVIF
HFSWKMQSDVWGTVDPDGT---------------VTHITGGNFAQSAITINGWLRDFLWA
QATQVINSYGSALSAYGLIFLGAHFVWAFSLMFLFSGRGYWQELIESIVWAHNKLKVAPA
IQPRALSIIQGRAVGVAHYLLGGIATTWAFFHAHILSVG--
>309_uncultured_Coleofasciculus_sp.|CAA9259767.1
-------------MTISPPEGER--------KVRVVVDKDPVPTSFEKWAKPGHFDRTLA
RGPKTTTWIWNLHALGNDFDSHT-SDLEDVSRKIFSAHFGHLAVIFVWLSGMYFHGARFS
NYEAWLGDPLS-----------IKPSAQVVWP---IVGQGILNGDV----GGGFHGIQIT
SGFFQIWRASGITNEFQLYCTAIGGLVMAALMLFAGWFHYHKRAPKLEWFQNVESMMNHH
LAGLLGLGSLGWAGHQIHVALPINKLLDAGVA-------------ASDIPLPHEFILNR-
SLMAELYPSF----AQGLKPFYTLNWGQYSDFLTFKGGLNPVTGGLWLSDTAHHHLAIAV
LFIIAGHMYRTN-----WGIGHSMKEILENHKGPF--------TGEGHKGLYENLTTSWH
AQLSINLAMLGSLTIIVAHHMYSMPPYPYIATDYPTQLSIFTHHMWIGAFCIVGGAAHAA
IYMVRDYDPVVNQNNLLDRVIRHRDAIISHLNWVCIFLGFHSFGLYVHNDTMRAFGRPQD
MFSDSAIQLQPVFAQWVQNIHALAPG--------------------------STAPNALE
PVSYAFG-GGIVA---------------VGGKVAMMPIALGTADFMIHHIHAFQIHVTVL
ILLKGVLFARSSRLIPDKANLGFRFPCDGPGRGGTCQVSGWDHVFLGLFWMYNTISIAIF
HFSWKMQSDVWGTVAPDGT---------------VSHLTGGNFATSALTINGWLRDFLWA
QASQVITSYGSALSAYGLLFLGAHFVWAFSLMFLFSGRGYWQELIESIVWAHNKLRVAPS
IQPRALSIIQGRAVGVAHYLLGGIVTTWAFFLARIISIG--
>310_Chlorogloea_purpurea_SAG_13.99|MBR8830474.1
-------------MTISPPSKEA--------KVKVSVDKDPVPTSFEKWGQPGHFDRTLA
KGPKTTTWIWNLHANAHDFDSQTS-DLEDISRKIFSAHFGHLAVVFVWLSGMYFHGAKFS
NYESWLIDPTH-----------IKPSAQVVWP---IVGQGILNADV----GGGFSGIQIT
SGLFYLWRASGFTNTYQLYCTAIGGLVMAGLMLFAGWFHYHKRAPKLEWFQNVESMMNHH
LAGLLGLGSLSWAGHQIHVSLPINKLLDAGVA-------------PQDIPLPHEFILDPT
-KMTELYPSF----AQGLAPFFTLNWGVYSDFLTFKGGLNPVTGGLWLSDSAHHHLAIAV
LFIIAGHMYRTN-----WGIGHSMKQILENHKGPF--------TGQGHKGLYEILTTSWH
AQLAINLALLGSLTIIVAHHMYAMPPYPYQAIDYATQLSLFTHHTWIGGFLIVGAGAHGA
IFMVRDYDPAKNVDNLLDRVIRHRDAIISHLNWVCIFLGFHSFGLYIHNDTMRALGRPQD
MFSDTAIRLQPVFAQWVQNLHTLAPG--------------------------ATAPNALE
PASYAFG-GATVA---------------VAGKVAMMPIALGTADFMVHHIHAFTIHVTVL
ILLKGVLYARGSRLIPDKANLGFRFPCDGPGRGGTCQVSGWDHVFLGLFWMYNSISVVIF
HFSWKMQSDVWGTVAPDGS---------------VTHVTLGNFAQSAITINGWLRDFLWA
QAAQVINSYGSALSAYGILFLGGHFIFAFSLMFLFSGRGYWQELIESIVWAHNKLRVAPS
IQPRALSIIQGRAVGVAHYLLGGIVTTWAFFLARSLSIG--
>313_unclassified_Desertifilum|WP_069968873.1
-------------MTTTPQGQEG--------KARVVVDKDPVPTSFERWAKPGHFDRTLA
RGPKTTTWIWNLHATVHDFDSHTS-DLEDVSRKIFSAHFGHLAVIFIWLSGAYFHGAKFS
NYEAWLTDPTH-----------IKPSAQVVWP---IFGQEILNGDV----GGGFHGIQIT
SGLFQLWRASGITNSFQLYCTAIGGLVMAALMLFAGWFHYHKRAPKLEWFQNVESMLNHH
LAGLLGLGCLGWAGHQIHVSLPINKLLDAGVA-------------PKDIPLPQEFILNPS
-LMSELYPKVNWGFFQGVIPFFTGNWGAYTDFLTFKGGLNPVTGGLWLSDTAHHHLALAV
LFIVAGHMYRTN-----WGIGHSIKTILENHKGPF--------TGEGHKGLYEILTTSWH
AQLAINLAMLGSLSIIVAHHMYAMPPYPYIATDYATQLSLFTHHVWIGGFLIVGAGAHGA
IFMVRDYDPAKNVNNLLDRVIRHRDAIISHLNWVCMFLGFHSFGLYVHNDTMRAFGRPMD
MFSDTAIQLQPVFAQWVQNIHAIAPG--------------------------NTAPNALE
PASYAFG-GGAVA---------------IGGKVAMMPIALGTADFMIHHIHAFTIHVTVL
ILLKGVLFARNSRLIPDKASLGFRFPCDGPGRGGTCQVSGWDHVFLGLFWMYNSLSIVIF
HFSWKMQSDVWGTVSPDGT---------------VSHITAGNFAQSAITINGWLRDFLWA
QASQVITSYGSALSAYGLLFLGAHFVWAFSLMFLFSGRGYWQELIESIVWAHNKLKVAPS
IQPRALSIIQGRAVGVAHYLLGGIATTWAFFLARIISVG--
>315_Leptolyngbyaceae_cyanobacterium_SM1_1_3|NJL87500.1
-------------MTTTPREREA--------KAKILVDKDPVPTSFEKWAKPGHFDRTLA
RGPKTTTWIWNLHADAHDFDSHTS-DLEDISRKIFSAHFGHLAIVFIWLSGMYFHGARFS
NYEAWLADPLS-----------IKPSAQVVWP---IVGQEILNADV----GGGFHGIQIT
SGFFQLWRASGITNEFQLFCTAIGGLVMAALMLFAGWFHYHKRAPKLEWFQNVESMLNHH
LAGLLGLGCLSWAGHQIHVALPINKLLDSGVA-------------PQDIPLPHEFILDRS
-LMAELYPSF----AQGLKPFFTLNWSVYSDFLTFKGGLNPVTGGLWLSDTAHHHLALAV
LFIIAGQMYRTN-----WGIGHSIKEMHAAHRGPF--------TGEGHKGLYEILTTSWH
AQLALNLAMLGSLTIIVAHHMYAMPPYPYLATDYPTQLSLFTHHMWIGGFLVVGAGAHAA
IFMVRDYEPANNVNNLLDRVIRHRDAIISHLNWVCIFLGFHSFGLYIHNDTMRALGRPQD
MFSDSAIQLQPVFAQWVQNLHAAAAG--------------------------STAPNALA
GVSPVFG-GDIVA---------------VGGKVAMMPITLGTADFMVHHIHAFTIHVTVL
ILLKGVLFARSSRLIPDKGELGFRFPCDGPGRGGTCQVSGWDHVFLGLFWMYNSLSIVIF
HFSWKMQSDVWGTVSANGS---------------VSHITAGNFATSAITINGWLRDFLWA
QASQVIGSYGSALSAYGLMFLGAHFVWAFSLMFLFSGRGYWQELIESIVWAHSKLKVAPA
IQPRALSIIQGRAVGVAHYLLGGIATTWAFFLARIIAVG--
>316_Hormoscilla_sp._GM102CHS1|MBC6475282.1 268_Hormoscilla_sp._SP12CHS1|MBC6420409.1
-------------MTTTPKGQE----------AKVAVDRDPVPTSFEKWGKPGHFDRSLA
RGPKTTTWIWNLHADAHDFDSHT-SDLEDVSRKIFSAHFGHLAVVFVWLSGAYFHGAKFS
NYEAWLTDPTG-----------IKPSAQVVWP---VVGQGILNADV----GGGFHGIQIT
SGLFQLWRANGITNEFQLYCTAIGALVMAGLMLFAGWFHYHKAAPKLEWFQNVESAMNHH
LAGLLGCGCLGYAGQQIHVSLPINACMDAIDAGKPLTVGGKVIATVGDIPLPHEWILNP-
SLMADIYPSF----ARGLTPFFTLNWGAYTDFLTFKGGLNPTTGGLWLSDTAHHHLALAV
LFIIAGHFYRTN-----WGIGHSFKEVLEAHKGPF--------TGEGHKGMYEVFTTSWH
AQLSWNLAWMGSLSILVAHHMYSMPPYPYIATDYPTQLSIFTHHMWIGGFLIVGAGAHAA
IFMVRDYDPKVHVNNLLDRVLRHRDAIISHLNWVCIWLGFHSFGLYVHNDTMRAFGRSQD
MFSDTGIQLQPIFAQWVQNLHTLAPG--------------------------NTAPNALA
SVSPAFG-GDVVA---------------VGGKVAMMPIALGTADFMVHHIHAFTIHVTVL
ILLKGVLYARNSRLIPDKANLGFRFPCDGPGRGGTCQVSAWDHVFLGLFWMYNCISVVIF
HFSWKMQSDVWGTLDPDGT---------------VYHITDGNFAESAITINGWLRDFLWA
QASQVINSYGSALSAYGIMFLAGHFVFAFSLMFLFSGRGYWQELIESIVWAHNKLKVAPA
IQPRALSITQGRAVGVAHYLLGGIVTTWAFFLARIISVG--
>320_Nostoc_sp._T09|WP_086688321.1 311_unclassified_Nostoc|WP_086757763.1
-------------MTISPPEREEK-------KARVIVDKDPVPTSFERWATPGHFDRTLV
RGPKTTTWIWNLHALAHDFDTHT-SDLEDISRKIFAAHFGHLAVVTIWLSGMIFHGAKFS
NYEAWLSDPLN-----------VKPSAQVVWP---IVGQDILNGDV----GGGFHGIQIT
SGLFHVWRGWGITNTFQLYVTAIGGLVLAGLFLFAGWFHYHKRAPKLEWFQNVESMLNHH
LSVLLGCGSLGWAGHVIHVSAPTNKLLDAGVA-------------VKDIPLPHEFILNK-
DLLIELFPGF----ANGLAPFFTLNWGQYADFLTFKGGLNPVTGSLWMTDISHHHLAIAV
IFIIAGHQYRTN-----WGIGHSIREILENHKGPF--------TGEGHKGLYENLTTSWH
AQLGTNLAMLGSLTIIVAHHMYAMPPYPYLSTDYATQLCIFTHHMWIGAFLIVGGAAHAT
IFMVRDYDPVVNQNNVLDRVLRHRDAIISHLNWVCIFLGFHSFGLYIHNDTMRALGRPQD
MFSDTAIQLQPVFAQWVQNLHALAPG--------------------------ATAPNALE
PVSYVFG-GGILA---------------VGGKVAAAPIALGTADFLIHHIHAFQIHVTVL
ILLKGFLFARSSRLIPDKANLGFRFPCDGPGRGGTCQVSGWDHVFLGLFWMYNTISIAIF
HFSWKMQSDVWGTVDSAGN---------------VTHITGGNFAQSAITINGWLRDFLWA
QASQVINSYGSALSAYGLMFLGAHFVWAFSLMFLFSGRGYWQELIESIVWAHNKLKVAPS
IQPRALSIIQGRAVGVAHYLLGGIATTWAFFHAHILSVG--
>321_Cuspidothrix_issatschenkoi|WP_104389306.1 318_Cuspidothrix_issatschenkoi|WP_193936258.1
-------------MTISPPEREEK-------KARVIVDNDPVPTSFEKWAKPGHFDRSLS
RGPKTTTWIWNLHALAHDFDTHT-SDLEDISRKIFAAHFGHLAVVAIWLSGMLFHGAKFS
NYEAWLADPLG-----------VKPSAQTVWS---IVGQDILNGDM----GGGFRGIQIT
SGLFQVWRGWGITSSFQLYVTAIGGLVLAGLFLFAGWFHYHKRAPKLEWFQNVESMLNHH
LSVLLGCGSLGWAGHLIHVSAPINKLLDAGVA-------------AKDIPLPHELLFDT-
AKMAELYPGF----ASGLTPFFTLNWGAYADILTFKGGLNPVTGGLWMTDISHHHLAIAV
LFIIAGHMYRTN-----WGIGHSIKDILEAHKGPF--------TGEGHKGLYENMTTSWH
AQLATNLAFLGSLTIIIAHHMYAMPPYPYLATDYATQLCIFTHHIWIGGFLIVGGAAHAA
IFMVRDYDPVVNQNNVLDRVIRHRDAIISHLNWVCIFLGFHSFGLYIHNDTMRALGRPQD
MFSDAAIKLQPVFAQWVQSLHSLAPG--------------------------NTAPNALE
VVSHAFG-GGIVA---------------VGGKVAMMPIALGTADFMVHHIHAFTIHVTVL
ILLKGVLYARSSRLIPDKANLGFRFPCDGPGRGGTCQVSGWDHIFLGLFWMYNSLSIVIF
HFSWKMQSDVWGTIED-GT---------------VNHITAGNFAESAITINGWLRDFLWA
QATQVINSYGSELSAYGLMFLGAHFVWAFSLMFLFSGRGYWQELIESIVWAHNKLKVAPT
IQPRALSITQGRAVGVAHYLLGGIATTWAFFHAHILSVG--
>322_Nostocales_cyanobacterium_HT-58-2|ARV61631.1
-------------MTISPPEREEK-------KARVIVDNDPVPTTFDLWAKPGHFDRTLA
KGPKTTTWIWNLHALAHDFDTHT-SDLEDISRKIFAAHFGHLAVVTLWLSGMIFHGARFS
NYEAWLSDPLN-----------VKPSAQVVWP---IVGQDILNADV----GGGFHGIQIT
SGLFYIWRGWGITNSFQLYVTAIGGLVLAGLFLFAGWFHYHKRAPKLEWFQNVESMLNHH
LAVLLGCGSLGWAGHLIHVSAPINKLLDAGVA-------------VKDVPLPHEFILNR-
DLLTELFPSF----ANGLTPFWTLNWGQYADFLTFKGGLNPVTGSLWITDISHHHLAIAV
LFIIAGHQYRTN-----WGIGHSIKEILENHKGPF--------TGEGHKGLYENLTTSWH
AQLATNLAFLGSLTIIIAHHQYAMPPYPYISTDYATQLAIFTHHIWIGGFLIVGGAAHAA
IFMVRDYDPAVNQNNLLDRVLRHRDAIISHLNWVSIFLGFHSFGLYIHNDTMRALGRPQD
TFSDTAIQLQPIFAQWIQNLHTLAPG--------------------------TTAPNALE
PVSYVFG-GGILA---------------VGGKVAAAPIPLGTADFLIHHIHAFTIHVTVL
ILLKGVLYARSSRLIPDKANLGFRFPCDGPGRGGTCQVSGWDHVFLGLFWMYNSLSIVIF
HFSWKMQSDVWGTVDPDGV---------------VTHITGDNFAQSAITINGWLRDFLWA
QAVQVINSYGSALSAYGLLFLGAHFVWAFSLMFLFSGRGYWQELIESIVWAHNKLKVAPS
IQPRALSIVQGRAVGVAHYLLGGIVTTWAFFHARILSLG--
>323_Nostocales|WP_045869806.1 292_Nostoc_carneum|WP_096729640.1
-------------MTISPPEREEK-------KAKVLVDNDPVPTSFERWAQPGHFDRTLA
RGPKTTTWIWNLHALAHDFDTHT-SDLQDISRKIFAAHFGHLAVVTIWLSGMIFHGAKFS
NYEAWLSDPLN-----------VKPSAQVVWP---IVGQDILNADL----GGGFYGIQTT
SGWFHIWRGWGITNSFQLYCTAIGGLVLAGLFLFAGWFHYHKRAPKLEWFQNVESMLNHH
LQVLLGCGSLGWAGHLIHVSAPTNKLLDAGVA-------------VKDIPLPHELILNK-
SVLIDLFPGF----ANGIAPFFTLNWGAYADFLTFKGGLNPVTGGLWMTDISHHHLAIAV
LFIIAGHQYRTN-----WGIGHSIKELLENHKGPF--------TGEGHKGLYENLTTSWH
AQLATNLAFYGSLTIIVAHHMYAMPPYPYLATDYATQLCIFTHHMWIGGFLIVGGAAHAA
IFMVRDYDPVVNQNNVLDRVLRHRDAIISHLNWVCIFLGFHSFGLYIHNDTMRALGRPQD
MFSDTAIQLQPVFAQWIQNIHALAPG--------------------------GTAPNALE
PVSYVFG-GGILA---------------VGGKVAAAPIALGTADFLIHHIHAFTIHVTVL
ILLKGVLYARSSRLIPDKANLGFRFPCDGPGRGGTCQVSGWDHVFLGLFWMYNSLSIVLF
HFSWKMQSDVWGTVDAAGN---------------VTHITGGNFAQSAITINGWLRDFLWA
QASQVINSYGSALSAYGLIFLGAHFVWAFSLMFLFSGRGYWQELIESIVWAHNKLKVAPA
IQPRALSITQGRAVGVAHYLLGGIATTWAFFHAHILSVG--
>327_Anabaena_sphaerica|WP_190561917.1 304_Nostocales_cyanobacterium|TAF08886.1 338_Sphaerospermopsis|WP_096565396.1
-------------MTISPPEREEK-------KARVIVDKDPVPTSFERWAQPGHFDRSLA
KGPKTTTWIWNLHALAHDFDTHT-SDLEDISRKIFSAHFGHLAVVTIWLSGMLFHGAKFS
NYEAWLADPLG-----------VKPSAQTVWP---IVGQDILNGDM----GGGFHGIQIT
SGLFQVWRGWGITSSFQLYVTAIGGLVLAGLFLFAGWFHYHKRAPKLEWFQNVESMLNHH
LAVLLGCGSLGWTGHLIHVSAPVNKLLDAGVA-------------IKDIPLPHEFILNK-
DLLTELYPSF----ASGLTPFFTLNWGTYADILTFKGGLNPVTGGLWMTDISHHHLAIAV
LFIIAGHMYRTN-----WGIGHSIKDILENHKGPF--------TGEGHKGLYENLTTSWH
AQLATNLAFLGSLTIIIAHHMYAMPPYPYLATDYATQLCIFTHHIWIGGFLIVGGAAHAA
IFMVRDYDPVVNQNNVLDRVIRHRDAIISHLNWVCIFLGFHSFGLYIHNDTMRALGRPQD
MFSDSAIQLQPVFAQWVQNLHTLAPG--------------------------TTAPNALE
TVSYVFG-GGILA---------------VGGKVAAAAIPLGTADFLIHHIHAFTIHVTVL
ILLKGVLYARSSRLIPDKANLGFRFPCDGPGRGGTCQVSGWDHVFLGLFWMYNSLSIVIF
HFSWKMQSDVWGTVDADGV---------------VSHITGDNFAQSAITINGWLRDFLWA
QATQVINSYGSELSAYGLMFLGAHFVWAFSLMFLFSGRGYWQELIESIVWAHNKLKVAPT
IQPRALSITQGRAVGVAHYLLGGIATTWAFFHAHILSVG--
>330_Nostoc_sp._PCC_7120__FACHB-418|6TCL_A 75_Fortiea_sp._LEGE_XX443|WP_193882912.1 81_Nostocaceae|WP_011319188.1 85_Nostocaceae|WP_010999280.1 89_Nostoc_piscinale|WP_062287537.1 95_Nostocaceae|WP_190591613.1 96_Anabaena_subtropica|WP_190407638.1 99_Nostoc_sp._TH1S01|MBU7581727.1 103_Nostoc_sp._FAC
-------------------------------KARVIVDKDPVPTSFEKWAQPGHFDRTLA
RGPKTTTWIWNLHALAHDFDTHT-SDLEDISRKIFAAHFGHLAVVTIWLSGMIFHGAKFS
NYEAWLSDPLN-----------VRPSAQVVWP---IVGQDILNGDV----GGGFHGIQIT
SGLFQVWRGWGITNSFQLYCTAIGGLVLAGLFLFAGWFHYHKRAPKLEWFQNVESMLNHH
LQVLLGCGSLGWAGHLIHVSAPINKLMDAGVA-------------VKDIPLPHEFILNK-
SLLIDLFPGF----AAGLTPFFTLNWGQYADFLTFKGGLNPVTGGLWMTDIAHHHLAIAV
VFIIAGHQYRTN-----WGIGHSIKEILENHKGPF--------TGEGHKGLYENLTTSWH
AQLATNLAFLGSLTIIIAHHMYAMPPYPYLATDYATQLCIFTHHIWIGGFLIVGGAAHAA
IFMVRDYDPVVNQNNVLDRVIRHRDAIISHLNWVCIFLGFHSFGLYIHNDTMRALGRPQD
MFSDTAIQLQPVFAQWVQNLHTLAPG--------------------------GTAPNALE
PVSYAFG-GGVLA---------------VGGKVAMMPIALGTADFLIHHIHAFTIHVTVL
ILLKGVLFARSSRLIPDKANLGFRFPCDGPGRGGTCQVSGWDHVFLGLFWMYNSLSIVIF
HFSWKMQSDVWGTVDAAGN---------------VSHITGGNFAQSAITINGWLRDFLWA
QASQVINSYGSALSAYGLMFLGAHFVWAFSLMFLFSGRGYWQELIESIVWAHNKLKVAPA
IQPRALSITQGRAVGVAHYLLGGIATTWAFFHAHILSV---
>334_Pleurocapsales_cyanobacterium_LEGE_10410|MBE9045953.1
-------------MTISPQKDEA--------KVKVTVDVDPVPTSFEKWGKPGHFDRTLA
RGPKTTAWIWNLHADAHDFDSHTS-DLEDISRKIFSAHFGHLAVVFVWLSGMYFHGARFS
NYEAWLTDPTV-----------IKPSAQVVWP---IVGQDILNADV----GGGFHGIQIT
SGFFYLWRASGFTNSFQLYCTAIGGLVMAGLMIFAGWFHYHKRAPKLEWFQNVESMMNHH
LAGLLGLGCLSWAGHQIHVSLPVNKMLDAGVA-------------AADIPLPHEFILNRD
-LMAELYPSF----SEGLRPFFTLNWGVYSDFLTFKGGLNPVTGGLWLSDTAHHHLALAV
LFIIAGHMYRTN-----FGIGHSMKEILDNHKGDP----LLF-GGEGHRGLYEILTTSWH
AQLAVNLAMLGSLTVIVAQHMYAMPPYPYMATDYATQISLFTHHMWIGGFLIVGAGAHAA
IYMVRDYDPAKNVNNVVDRVLRVRDAIISHLNWVCIFLGFHSFGLYIHNDTMRALGRPQD
MFSDTAIQLQPIFAQWVQNLHTLAPG--------------------------NTAPTAIE
PASYAFG-GDVIA---------------VGGKVAMMPIALGTADFMVHHIHAFTIHVTAL
ILLKGVLYARNSRLIPDKANLGFRFPCDGPGRGGTCQVSAWDHVFLGLFWMYNSISVVIF
HFSWKMQSDVWGTVSPDGT---------------VSHITAGNFAQSAICINGWLRDFLWA
QASQVINSYGSALSAYGIMFLAGHFIFAFSLMFLFSGRGYWQELIESIVWAHNKLKVAPA
IQPRALSITQGRAVGVAHYLLGGIVTTWAFFLARTLSL---
>342_Cyanobacteria_bacterium_UBA8553|HAA30138.1
-------------MTISPPGSPP--GGEA--KAKIVVDKDPVPTSLQKWAQPGHFDRTLA
RGPKTTTWIWNLHANAHDFDTHTS-DLEDISRKIFSAHFGHLAVVFVWLSGMYFHGARFS
NYEAWLTDPTN-----------IKPSAQVVWP---IVGQGILNGDV----GGGFHGIQIT
SGFFQLWRASGITNEFQLYCTAIGGLVMAALMLFAGWFHYHKRAPKLEWFQNVESMMNHH
LAGLLGLGSLGWAGHQIHVSLPINKLLDSGVA-------------PKDIPLPHEFILDSS
-KMAELFPSF----AQGLKPFYTLNWGQYADFLTFKGGLNPITGGLWLSDTAHHHLAIAV
LFIIAGHMYRTN-----WGIGHSMKEILENHKGPF--------TGEGHKGLYETLTTSWH
AQLAINLAMLGSLTIIVAHHMYAMPPYPYIATDYPTQLSLFTHHMWIGAFLIVGGAAHGA
IYMVRDYDPALHQNNLLDRVIRHRDAIISHLNWVCIFLGFHSFGLYVHNDTMRAFGRPQD
MFSDTAIQLQPVFAQWVQNIHAIAPG--------------------------NTAPNALE
PASYAFG-GGIVA---------------VGGKVAMMPIALGTADFMVHHIHAFTIHVTVL
ILLKGVLFARSSRLIPDKANLGFRFPCDGPGRGGTCQVSGWDHVFLGLFWMYNSISVVIF
HFSWKMQSDVWGSVSPDGT---------------VNHITYGNFAQSAITINGWLRDFLWA
QASQVINSYGSALSAYGLMFLGAHFVWAFSLMFLFSGRGYWQELIESIVWAHNKLKVAPA
IQPRALSIIQGRAVGVAHYLLGGIATTWAFFLARSLSL---
>344_Sphaerospermopsis_sp._SIO1G1|NET01137.1
-------------MTISPPEREEK-------KAKVIVDNDPVPTSFERWAKPGHFDRTLA
KGPKTTTWIWDLHALAHDFDTHT-SDLEDISRKIFSAHFGHLAIVTVWLSGMIFHGAKFS
NYEAWLADPLG-----------VKPSAQTVWP---IVGQGILNGDV----GGGFHGIQIT
SGLFQVWRGWGITSSFQLYATAIGGLVLAGLFLFAGWFHYHKRAPKLEWFQNVESMLNHH
LSVLLGCGSLGWTGHLIHVSAPVNKLLDAGVA-------------AKDIPLPHELLFDT-
AKMAELYPGF----ASGLTPFFTLNWGAYADILTFKGGLNPVTGGLWMTDISHHHLAIAV
LFIVAGHMYRTN-----WGIGHSIKDILEAHKGPF--------TGQGHKGLYEVMTTSWH
AQLAVNLALLGSLTIIIAHHMYAMPPYPYLATDYATQLCLFTHHMWIGGFLIVGAGAHAA
IFMVRDYDPVVNQDNLLDRMIRHRDAIISHLNWVCIFLGFHSFGLYIHNDTMRALGRPQD
MFSDTAIQLQPVFAQWVQSLHTLAPG--------------------------TTAPNALN
TVSYVFG-GDVLA---------------VGGKVAAAAIPLGTADFMVHHIHAFTIHVTVL
ILLKGVLYARSSRLIPDKANLGFRFPCDGPGRGGTCQVSGWDHVFLGLFWMYNSLSIVIF
HFSWKMQSDVWGTVDASGT---------------VSNITGGNFAQSAITINGWLRDFLWA
QAAQVINSYGSELSAYGLMFLGAHFIWAFSLMFLFSGRGYWQELIESIVWAHNKLKVAPT
IQPRALSITQGRAVGVAHYLLGGIATTWAFFHAHILSVG--
>345_Nostoc_sp._C052|WP_179065158.1 302_Nostoc_sp._NMS8|MBN3958960.1
-------------MTISPPEREEK-------KARVIVDNDPVPTSFEKWAQPGHFDRSLA
RGPKTTTWIWNLHALAHDFDTHT-SDLEEISRKIFSAHFGHLAVVTIWLSGMIFHGAKFS
NYEAWLSDPLN-----------VKPSAQVVWP---IVGQDILNGDV----GGGFHGIQIT
SGLFQVWRGWGITHSFQLYATAIGGLVLAGLFLFAGWFHYHKRAPKLEWFQNVESILNHH
LQVLLGLGSLGWAGHLIHVSAPTNKLLDAGVA-------------LKDIPLPHEFILNK-
DLLTELYPSF----AAGIAPFFTLNWGQYADFLTFKGGLNPVTGGLWLTDISHHHLAIAV
LFIIAGHQYRTN-----WGIGHSIKEILENHKGPF--------TGEGHKGLYENLTTSWH
AQLATNLAFLGSLTIIIAHHMYAMPPYPYLATDYATQLCIFTHHIWIGGFLIVGGAAHAA
IFMVRDYDPVVNQNNVLDRVIRHRDAIISHLNWVSIFLGFHSFGLYIHNDTMRALGRPQD
LFSDTGIQLQPVFAQWIQSIHALAPG--------------------------TTAPNALE
PVSYVFG-GGVLA---------------VGGKVAAAPIVLGTADFLIHHIHAFTIHVTVL
ILLKGVLYARSSRLIPDKANLGFRFPCDGPGRGGTCQVSGWDHVFLGLFWMYNSLSIVIF
HFSWKMQSDVWGTVDADGV---------------VTHITGGNFAQSAITINGWLRDFLWA
QATQVINSYGSALSAYGLLFLGAHFVWAFSLMFLFSGRGYWQELIESIVWAHNKLKVAPA
IQPRALSIIQGRAVGVAHYLLGGIATTWAFFHAHILSVG--
>351_unclassified_Trichocoleus|WP_190434996.1 319_Trichocoleus_desertorum_ATA4-8-CV12|MBW4487204.1
-------------MAVSPQEREA--------KARVVVDKDPVPTSFQKWAQPGHFDRTLA
RGPKTTTWIWNLHALAHDFDSHTS-DLEDVSRKIFSAHFGHLAVVFIWLSGMYFHGARFS
NYEAWLANPLG-----------VKPSAQVVWP---IFGQEILNADV----GGGFQGIQIT
SGFFYIWRAAGFTNTYQLYVTAIGGLVAAALMLFAGWFHYHKRAPKLEWFQNVESMLNHH
LAGLFGLGSLSWAGHQIHVALPINALLDAGVP-------------ADQIPLPHEFILNSN
-LMAEIFPSF----AKGLTPFFTLNWGEYADFLTFKGGLNPVTGGLWLTDTAHHHLAIAV
LFLIAGHQYRTN-----WGIGHSIKTILENHKGPF--------TGEGHKGLYENLTTSWH
AQLSINLAMVGSLSIIVAQHMYAMPPYPYLATDYATQLSIFTHHMWIGGFFIVGGAAHAA
IFMVRDYDPVVNQNNLLDRVLRHRDAIISHLNWVCIFLGLHSFGLYVHNDTMRALGRPQD
LFSDSAIQLQPIFAQWIQNVHTLAPG--------------------------GTAPNALA
PASYAFG-GGAVA---------------VGGKVAMMPIALGTADFMVHHIHAFTIHVTVL
ILLKGVLFARGSRLVPDKANLGFRFPCDGPGRGGTCQISGWDHVFLGLFWMYNSISIAIF
HFSWKMQSDVWGTVNPDGT---------------VSHVTGGNFAQSAITINGWLRDFLWA
QASQVIQSYGTALSAYGLLFLGAHFVWAFSLMFLFSGRGYWQELIESIVWAHNKLKVAPS
IQPRALSIIQGRAVGVAHFLLGGIVTTWAFFLARSISIG--
>352_Calothrix_brevissima|WP_096644309.1
-------------MTISPPEREEK-------KAKVIVDNDPVPTSFEKWAQPGHFDRTLA
RGPKTTTWIWNLHALAHDFDTHT-SDLEEISRKIFAAHFGHLAVVTIWLSGMIFHGAKFS
NYEAWLSDPLN-----------IKPSAQVVWP---IVGQDILNADL----GGGFYGIQTT
SGWFHIWRGWGITNSFQLYCTAIGGLVLAGLFLFAGWFHYHKRAPKLEWFQNVESMLNHH
LQVLLGCGSLGWAGHLIHVSAPINKLLDAGVA-------------VKDIPLPHEYILNK-
SVLIDLFPGF----ANGLTPFFTLNWGAYADFLTFKGGLNPVTGGLWLTDISHHHLAIAV
LFIIAGHQYRTN-----WGIGHSIKEILENHKGPF--------TGEGHKGLYENLTTSWH
AQLATNLAFYGSLTIIVAHHMYAMPPYPYLATDYATQLCIFTHHIWIGGFLIVGGAAHAA
IFMVRDYDPVVNQNNVLDRVIRHRDAIISHLNWVSIFLGFHSFGLYIHNDTMRALGRPED
MFSDTAIQLQPVFAQWIQNIHALAPG--------------------------STAPNALE
PVSYVFG-GGILA---------------VGGKVAAAPIVLGTADFLIHHIHAFTIHVTVL
ILLKGVLFARSSRLIPDKANLGFRFPCDGPGRGGTCQVSGWDHIFLGLFWMYNSLSIVLF
HFSWKMQSDVWGTVDAAGN---------------VTTITGGNFAQSAITINGWLRDFLWA
QASQVINSYGSALSAYGLIFLGAHFVWAFSLMFLFSGRGYWQELIESIVWAHNKLKVAPA
IQPRALSITQGRAVGVAHYLLGGIATTWAFFHAHILSVG--
>353_Anabaena_sp._FACHB-1237|WP_190369368.1
-------------MTISPPEREEK-------KAKVIVDNDPVPTSFERWAKPGHFERSLA
KGPKTTTWIWNLHALAHDFDTHT-SDLEDISRKIFAAHFGHLAVVAIWLSGMLFHGAKFS
NYEAWLTDPLG-----------VKPSAQVVWP---IVGQDILNGDM----GGGFHGIQIT
SGLFQVWRGWGITSSFQLYVTAIGGLVLAGLFLFAGWFHYHKRAPKLEWFQNAESMMNHH
LSVLLGCGSLGWTGHLIHVSAPINKLLDAGVA-------------AKDIPLPHELLFNT-
AKMAELYPGF----ASGLTPFFTLNWGAYADFLTFKGGLNPVTGGLWMTDISHHHLAIAV
LFIVAGHMYRTN-----WGIGHSMKEILENHKGPF--------TGEGHKGLYEVLTTSWH
AQLAVNLAMLGSLTIIIAHHMYAMPPYPYLATDYATQLCLFTHHIWIGGFLIVGGAAHGA
IFMVRDYDPVVNQNNVLDRMIRHRDAIISHLNWVCIFLGFHSFGLYIHNDTMRALGRPQD
MFSDTAIQLQPVFAQWVQGLHQLAPG--------------------------TTAPNALE
AVSHVFG-GAVLA---------------VGGKVAAAAIPLGTADFMVHHIHAFTIHVTVL
ILLKGVLYARSSRLIPDKANLGFRFPCDGPGRGGTCQVSGWDHVFLGLFWMYNSLSIVIF
HFSWKMQSDVWGTVDTDGT---------------VSHIAGDNFAQSALTINGWLRDFLWA
QATQVINSYGSELSAYGLMFLGAHFVWAFSLMFLFSGRGYWQELIESIVWAHNKLKVAPT
IQPRALSITQGRAVGVAHYLLGGIATTWAFFHAHILSVG--
>355_Oscillatoria_sp._SIO1A7|NER33660.1
-------------MTISPPERE----------AKVAVDKDPVPTSFEKWGQPGHFDRTLK
RGPKTTTWIWNLHADAHDFDSHT-SDLEDVSRKIFSAHFGHLAVIFIWLSGAYFHGARFS
NYEAWLSDPTG-----------IKPSAQVVWP---IVGQEILNADV----GGGFHGIQIT
SGLFQLWRASGFTNSTQLYATAIGGLVMAALMLFAGWFHYHKKAPKLEWFQNVESMMNHH
LAGLLGLGCLSWAGHQIHVSLPVNKLLDSGVA-------------PDKIPLPHEFITNP-
SLMTDLYPSVTWGMPQGIIPFFTLNWGAYSDFLTFKGGLNPLTGGLWLSDTAHHHLALAV
LFIVAGHMYRTN-----WGIGHSMKEILENHKGPF--------TGQGHKGLYEILTTSWH
AQLAINLALMGSLSIIVAHHMYAMPPYPYIATDYPTQISLFTHHVWIGGFLIVGAGAHGA
IFMVRDYDPAKNVDNLLDRVIRHRDAIISHLNWVCIWLGFHSFGLYVHNDTMRALGRPED
MFSDSAIKLQPIFAQWVQGLHAAAPG--------------------------TTAPHALA
SVSPAFG-GDVVA---------------VGGKVAMMPIALGTADFMVHHIHAFTIHVTVL
ILLKGVLYARSSRLIPDKMNLGFRFPCDGPGRGGTCQVSGWDHVFLGLFWMYNSLSIVIF
HFSWKMQSDVWGTVAPDGS---------------VSHITYGNFAQSAITINGWLRDFLWA
QASQVINSYGSALSAYGLMFLAGHFIFAFSLMFLFSGRGYWQELIESIVWAHNKLKVAPS
IQPRALSITQGRAVGVAHYLLGGIVTTWAFFLARVISVG--
>356_Planktothrix_tepida|WP_072718157.1
-------------MTISPPEREA--------KVKVTVSNDPVPTSFERWSKPGHFRRDLA
KGPSTTTWIWNLHADAHDFDSHTS-DLEDISRKIFSAHFGHLAVIFIWLSGAYFHGAKFS
NYEAWLANPTG-----------IKPSAQVVWP---IFGQEILNGDV----GGGFHGIQIT
SGLFQLWRASGFTNTFQLYCTAIGALVMAGLMLFAGWFHYHKRAPKLEWFQNVESMMNHH
LAGLLGLGSLGWAGHQIHVSLPVNKLLDAGVA-------------AKDIPLPHEFILNPN
-LMAELYPSF----KEGLTPFFTLNWGVYADFLTFKGGLNPQTGGLWLSDTAHHHLALAV
LFIIAGHMYRTN-----WGIGHSMKEILEAHKGPF--------TGEGHKGLYEILTTSWH
AQLAINLALMGSLSIIVAHHMYSMPPYPYIATDYPTQLSLFTHHVWIGGFLIVGAGAHAA
IFMVRDYVPANNVNNLLDRVLRHRDAIISHLNWVCIFLGFHSFGLYVHNDTMRAFGRPQD
MFSDTGIQLQPVFAQWIQHIHALAPG--------------------------STAPHALA
SVSPVFG-GDVVA---------------VGGKVAMMPIVLGTADFMVHHIHAFTIHVTVL
ILLKGVLFARSSRLIPDKSELGFRFPCDGPGRGGTCQVSGWDHVFLGLFWMYNSLSIVIF
HFSWKMQSDVWGTVGADGT---------------ISHITNGNFAQSAITINGWLRDFLWA
QAAQVITSYGSALSAYGLLFLGAHFVWAFSLMFLFSGRGYWQELIESIVWAHNKLKVAPS
IQPRALSITQGRAVGVAHYLLGGIATTWAFFLARIISVG--
>359_Fischerella_sp._PCC_9605|WP_026732789.1 333_Fischerella_sp.|NWF58670.1 343_Chlorogloeopsis_fritschii|WP_016874502.1
-------------MTISPPEREEK-------KARVIVDNDPVPTSFERWAKPGHFDRTLA
KGPKTTTWIWNLHALAHDFDTHT-SDLEDISRKIFAAHFGHLAVVTLWLSGMIFHGARFS
NYEAWLSDPLN-----------VKPSAQVVWP---IVGQDILNGDV----GGGFHGIQIT
SGLFQVWRGWGITNSFQLYCTAIGGLVLAGLLLFAGWFHYHKRAPKLEWFQNAESMLNHH
LQVLLGCGSLGWAGHIIHVSAPTNKLLDAGVP-------------LRDIPLPHEFILNK-
DLLTELYPSF----ANGLAPFFTLNWGTYADFLTFKGGLNPVTGGLWMTDIAHHHLAIAV
LFIIAGHMYRTN-----WGIGHSIKEILENHKGPF--------TGDGHKGLYENMTTSWH
AQLATNLAMLGSLTIIVAHHMYAMPPYPYLATDYATQLCIFTHHMWIGGFLIVGGAAHAA
IFMVRDYDPVVNQNNVLDRVIRHRDAIISHLNWVCIFLGFHSFGLYVHNDTMRALGRPQD
MFSDAAIQLQPVFAQWVQNLHTIAPG--------------------------ATAPNALQ
PVSYAFG-GGILA---------------VGGKVAMMPIALGTADFMIHHIHAFQIHVTAL
ILLKGFLFARSSRLIPDKANLGFRFPCDGPGRGGTCQVSGWDHVFLGLFWMYNTISIAIF
HFSWKMQSDVWGTVDAAGN---------------VTHITGGNFAQSAITINGWLRDFLWA
QAVQVINSYGSALSAYGLMFLGAHFVWAFSLMFLFSGRGYWQELIESIVWAHNKLKVAPS
IQPRALSIIQGRAVGVAHYLLGGIATTWAFFHAHILSIG--
>360_Microcoleus_sp._CSU_2_2|NJS10270.1
-------------MTISPPEREA--------KVRVVVDQNPVPTSFEKWSKPGHFDRALA
KGPKTTTWIWNLHANAHDFDSHT-SDLEDVSRKIFSAHFGHLAVIFVWLSGAYFHGAKFS
NYEAWLTDPTG-----------IKPSAQVVWP---IFGQEILNADV----GGGFHGIQIT
SGLFQLWRANGITNSYQLYCTAIGALVMAALMLFAGWFHYHVRAPKLEWFQNVESMMNHH
LAGLLGCGCLGFAGQQIHVALPINACMDAIDAGAPLTVGGKLIKTVADIPLPHEWILTP-
SLMADIYPSF----AKGLTPFFTLNWGAYTDFLTFKGGLNPTTGGLWLTDTAHHHLALAV
LFIVAGHFYRTN-----WGIGHSFKEVLEAHKGP-------F-TGEGHKGMYEIFTQSWH
CQLSWNLAWMGSLSIIVAHHMYSMPPYPYIATDYPTQLSLFTHHMWIGGFLIVGAAAHAA
IFMVRDYDPAQHVNNLLDRVLRHRDAIISHLNWVCIFLGFHSFGLYVHNDTMRAFGRPQD
LFSDTGIQLRPVFAQWVQNIHALAP-GN-------------------------TAPNAME
IVSHAFG-GGAVV---------------VGGKVAMMPIELGTADFLIHHIHAFTIHVTVL
ILLKGVLFARSSRLVPDKGNLGFRFPCDGPGRGGTCQVSGWDHVFLGLFWMYNCISMVIF
HFSWKMQSDVWGTVSPDGT---------------ISHITGGNFAQSAITINGWLRDFLWA
QASQVIQSYGSALSAYGLMFLAGHFVFAFSLMFLFSGRGYWQELIESIVWAHNKLKVAPS
IQPRALSITQGRAVGVAHYLLGGIVTTWAFFLARIISVG--
>365_Alkalinema_sp._RU_4_3|NJM48791.1
-------------MTISPPERDA-----K--KAKVVVDKNPVATSTEKWGQPGHFDRTLA
KGPKTTTWIWNLHANAHDFDSHTS-DLEDVSRKIFSAHFGHLAVVFIWLSGMYFHGARFS
NYEAWLTDPLG-----------IKPSAQVVWP---IVGQEILNADV----GGGFHGIQIT
SGLFQMWRAAGFTNSYQLYCTAIGGLVMAGLMLFAGWFHYHKAAPKLEWFQNVESMLNHH
LAGLFGLGSLAWAGHQIHVGNPINELLDKGVP-------------IDKIPLPHEFILNT-
QLMADIYPSF----AKGLVPFFTLNWGEYADFLTFKGGLNPITGGLWLTDSAHHHLALAV
MFIVAGHMYRTN-----WGIGHSIKEILEANGPDP----MMI-TGNGHKGLYETLTTSWH
AQLAINLAIGGSVTIIVAQHMYAMPPYPYLATDYATQLSLFTHHMWIGGFLIVGAAAHGA
IFMVRDYDPVVNQGNVLDNMLRHRDAIISHLNWVCIFLGFHSFGLYIHNDTMQALGRPQD
MFSDTAIQLQPIFAQWVQGLHAAAAGLG------------------------GTAPNALG
PVSYAFG-GDTIA---------------VGGKVAMMPIALGTADFMVHHIHAFTIHVTVL
VLLKGVLFARSSRLIPDKANLGFRFPCDGPGRGGTCQVSGWDHVFLGLFWMYNSISVVIF
HFSWKMQSDVWGTVGADGS---------------VNHITYGNFAQSAITINGWLRDFLWA
QASQVINSYGSALSAYGLMFLGAHFIWAFSLMFLFSGRGYWQELIESIVWAHNKLKVAPA
IQPRALSIIQGRAVGVAHYLLGGIATTWAFFLARSLSL---
>368_Leptolyngbyaceae_cyanobacterium_JSC-12|MBF2027342.1
-------------MTTTPQ-REA--------PVRVVVDKDPVPTSFEKWSQPGHFDRSLA
RGPKTTTWIWNLHALAHDFDSHTS-DLEDVSRKIFSAHFGHLAVVFIWLSGMYFHGAKFS
NYEAWLANPTA-----------IKPSAQVVWP---IVGQEILNADV----GGGFHGIQIT
SGLFYLWRASGFTNSYQLYCTAIGGLVMAGLMLFAGWFHYHKRAPKLEWFQNAESMLNHH
LAGLLGLGSLSWAGHQIHVSLPVNKLLDAGVA-------------PKDIPLPHEFILNKQ
-LMADLYPSF----KQGLLPFFTLNWGVYSDFLTFKGGLNPVTGGLWLSDTAHHHLAIAV
LFLIAGHMYRTN-----WGIGHSIKEILEAHKDPI----II--TGEGHKGLYEVLTTSWH
AQLAINLAMVGSLSIIVAQHMYAMPPYPYMATDYATQLSLFTHHMWLGGFFIVGGAAHGA
IYMVRDYDPAVNRGNVLDNVLRHRDTIISHLNWVCIFLGFHSFGLYVHNDTMRALGRPQD
MFSDTAIQLQPIFAQWVQNLHTLAPG--------------------------GTAPNALA
PASFAFG-GDVVA---------------VGGKVAMMPIALGTADFMVHHIHAFTIHVTVL
ILLKGVLFARSSRLIPDKANLGFRFPCDGPGRGGTCQVSGWDHVFLGLFWMYNSISVVIF
HFSWKMQSDVWGTVNPDGS---------------VAHITAGNFAQSAITINGWLRDFLWA
QATQVITSYGSALSAYGLMFLGAHFVWAFSLMFLFSGRGYWQELIESIVWAHNKLKVAPA
IQPRALSIIQGRAVGVAHYLLGGIATTWAFFLARTLSLG--
>369_Calothrix_rhizosoleniae|WP_088242450.1
-------------MTISPPEREEK-------KAKVVVDTDPVPTSFEKWAKPGHFDRTLA
RGPKTTTWIWNLHALAHDFDTHT-SDLEDISRKIFSAHFGHLAIVTLWLSGMIFHGAKFS
NYEAWLSDPTG-----------VKPSAQVVWS---IVGQDILNGDV----GGGFHGIQIT
SGLFQVWRGWGITSSFQLYATAIGGLVLAGLFLFAGWFHYHKKAPKLEWFQNVESMLNHH
LAVLLGCGSLGWTGHLIHVSAPVNKLLDAGVA-------------AKDIPLPHELLFNA-
DKMAEFYPSF----AQGLTPFFTLNWGVYADFLTFKGGLNPVTGGLWMTDIAHHHLAIAV
LFIVAGHMYRTN-----WGIGHSIKEILENHKGPF--------TGEGHKGLYEILTTSWH
AQLAINLAMLGSLSIIVAHHMYAMPPYPYLATDYATQLCLFTHHVWIGGFLIVGAGAHGA
IFMVRDYDPVVNQNNLLDRAIRHRDAIISHLNWVCIFLGFHSFGLYIHNDTMRALGRPED
MFSDTAIKLQPVFAQWVQNVHAMAPTS-------------------------GTAPNALA
TVSHAFG-GGVVA---------------VGGKVAMMPIALGTADFMVHHIHAFTIHVTVL
ILLKGLLFARSSRLIPDKANLGFRFPCDGPGRGGTCQVSGWDHVFLGLFWMYNSLSIVIF
HFSWKMQSDVWGTVDAAGN---------------VSHITGGNFAQSAITINGWLRDFLWA
QATQVINSYGSELSAYGLMFLAGHFIWAFSLMFLFSGRGYWQELIESIVWAHNKLKVAPA
IQPRALSIIQGRAVGVAHYLLGGIVVTWAFFHAHILSIG--
>370_Lusitaniella_coriacea|WP_194028749.1
-------------MTISPPERE------A--KVKVTVDTDPVPASFEKWGKPGHFDRTLA
RGPKTTTWIWNLHANVHDFDSQTS-DLEDISRKIFSAHFGHLAVVFVWLSGMYFHGARFS
NYEAWLGDPTA-----------IKPSAQVVWP---IVGQGILNGDV----GGGFHGIQIT
SGLFYMWRAAGFTNSYQLYCTAIGGLVMAALCLFAGWFHYHKKAPKLEWFQNAESMMNHH
LAGLLGCGSLGWAGHQIHVSLPINKLLDAGVA-------------PSDIPLPHEFILDK-
SLMAELYPSF----AEGIKPFFTLNWGVYSDFLTFKGGLNPVTGSLWLSDTAHHHLAIAV
LLIIAGHMYRTN-----WGIGHTFQEILDAHKGPF--------TGEGHKGVYDIFIKSWH
AELSWHLAWMGSLSILVAHHMYAMPPYPYMAIDYATQLACFTHHVWIGGFLIVGAGAHAA
IFMIRDYDPAKNVNNLLDRVIRHRDAIISHLNWVCIFLGFHSFGLYVHNDTMRAFGRPQD
MFSDTGIQLQPVFAQWVQSLHALAPG--------------------------GTAPGALE
PVSHAFG-GGVVA---------------VGGKVAMMPITLGTADFLVHHIHAFTIHVTVL
ILLKGVLFARSSRLIPDKSELGFRFPCDGPGRGGTCQVSGWDHVFLGLFWMYNSLSIVLF
HFSWKMQSDVWGTVAPDGT---------------VTHITAGNFAQGAITINGWLRDFLWA
QAAQVITSYGSALSAYGIMFLAGHFVFAFSLMFLFSGRGYWQELIESIVWAHNKLKVAPA
IQPRALSIIQGRAVGVAHYLVGGIVTTWAFFHARTLSF---
>373_Aphanothece_sacrum|WP_124970396.1
-------------MTKGPE---A--------KAKVMVDNDPVPTSFEKWGKPGHFDRTLA
RGPKTTTWIWNLHADAHDFDSQT-SDLEDVSRKIFSAHFGHLAVIFVWLSGMYFHGAKFS
NYEAWLGNPTA-----------IKPSAQVVWP---IVGQGILNADV----GGGFHGIQIT
SGLFYLWRASGYTNSYQLYCTAIGGLVMAGLMLFAGWFHYHKRAPKLEWFQNVESMMNHH
LSGLLGLGSLSWAGHQIHVSLPVNKLLDAGVA-------------PKDIPLPHEFLDPS-
-KMAELYPSF----AQGLTPFFTLNWGVYSDFLTFKGGLNPVTGGLWLSDQAHHHLAIAV
LFIIAGHMYRTN-----WGIGHSMKEILEAHKGPF--------TGEGHKGLYEILTTSWH
AQLAINLALLGSLSIIVAHHMYAMPPYPYQAIDYGTQLSLFTHHVWIGGFLIVGAGAHGA
IFMVRDYDPAKNVNNLLDRMLRQRDALISHLNWVCIFLGFHSFGLYIHNDTMRALGRPQD
MFSDTAIQLQPIFAQWVQNIHTLAPG--------------------------GTAPHALA
TASYAFG-GSTVA---------------VAGKVAMMPIALGTADFMVHHIHAFTIHVTVL
ILLKGVLYARSSRLVPDKSELGFRFPCDGPGRGGTCQVSGWDHVFLGLFWMYNSLSIVIF
HFSWKMQSDVWGTVDPDGS---------------ISHVTGGNFAQSAITINGWLRDFLWA
QAANVINSYGSALSAYGIMFLAGHFIFAFSLMFLFSGRGYWQELIESIVWAHNKLKVAPA
IQPRALSIIQGRAVGVTHYLLGGIVTTWAFFLARSLSIG--
>376_Phormidesmis_priestleyi_Ana|KPQ34408.1
-------------MTTTPREREA----A---KAKVVVDKNPTPTSFEKWAKPGHFDRTLA
RGPKTTTWIWNLHADAHDFDSHT-SDLEDISRKIFSAHFGHLAVVFIWLSGMYFHGARFS
NYEAWMANPLG-----------IKPSAQAVWP---VFGQEILNADV----GGGFHGIQIT
SGLFQMWRGSGITNSTQLYATAIGGLVMAALMLFAGWFHYHKRAPKLEWFQNVESMLNHH
LAVLFGLGSLGWAGHLIHVSAPINKLLDAGVA-------------PKDIPLPHEFLLDK-
AFMAELYPGF----AEGLKPFFTLNWAVYSDFLTFKGGLNPVTGGLWMTDIAHHHVAIAV
MFLVAGHMYRTN-----WGIGHSMKQILDGHKGDP----LLF-GGEGHVGMYEFLIESWH
AQLAINLALAGSVTIIVAQHMYAMPPYPYLATDYATQLSLFTHHMWIGGFLVVGAGAHGA
IALIRDYDPAKHVNNVLDRVLRVRDAIISHLNWVCIFLGFHSFGLYIHNDTMQALGRPQD
MFSDTAIQLQPIFAQWIQGLHTAAVAAS------------------------GTAPNALA
PASYAFG-GDVVA---------------VGGKVAMMPITLGTADFMVHHIHAFTIHVTVL
ILLKGVLYSRNSRLIPDKSELGFRFPCDGPGRGGTCQVSAWDHVFLGLFWMYNAISIVIF
HFSWKMQSDVWGTVSDNGT---------------VSHITGGNFAASAITINGWLRDFLWA
QASQVINTYGSALSAYGLLFLGAHFVWAFSLMFLFSGRGYWQELIESIVWAHNKLKVAPA
IQPRALSITQGRAVGVAHYLLGGIATTWAFFLARMISVG--
>380_Gloeocapsa_sp._PCC_73106|WP_006527979.1
-------------MTISPPEKEA--------KARIIVDKDPVPTSFEKWGKPGHFDRTLA
RGPKTTTWIWNLHADAHDFDSQT-SDLEDISRKIFSAHFGHLAVVFVWLSGMYFHGARFS
NYEAWLSNPTS-----------IKPSAQVVWS---IVGQDILNADV----GGGFHGIQIT
SGFFQLWRASGITNEYQLYCTAIGGLVMAALMLFAGWFHYHKRAPKLEWFQNAESMMNHH
LAGLLGLGSLGWAGHQIHVSLPINKLLDAGVA-------------PQDIPLPHEFILDS-
SKMIELYPSF----AQGLTPFFTLNWGVYSDFLTFKGGLNPVTGGLWLSDTAHHHVAIAV
LFIIAGHMYRTN-----WGIGHSMKEILEGQKDPI--------SGASHQGLYEILTTSWH
AQLAINLALLGSLTIIVAHHMYAMPPYPYLATDYGTQLSIFTHHMWIGGFLIVGAGAHGA
IFMVRDYDPAKNVDNLLDRVIRQRDALISHLNWVCIFLGFHSFGLYIHNDTMRALGRPQD
MFSDTAIQLQPVFAQWIQNIHTLAPG--------------------------GTAPNALE
PVSYAFG-GGVVA---------------VAGKVAMMPITLGTADFMVHHIHAFTIHVTVL
ILLKGVLYARSSRLIPDKANLGFRFPCDGPGRGGTCQVSGWDHVFLGLFWMYNSLSIVIF
HFSWKMQSDVWGTVSPDGS---------------VSHITAGNFAQSAITINGWLRDFLWA
QASQVINSYGSALSAYGIMFLAGHFIFAFSLMFLFSGRGYWQELIESIVWAHSKLRVASA
IQPRALSIIQGRAVGVTHYLLGGIVTTWAFFLARILAVG--
>382_Oscillatoriales_cyanobacterium_USR001|OCR00731.1
-------------MTISPPERQA--------KVKVTVDENPVPTSFEKWSKPGHFDRTLA
KGPKTTTWIWKLHASAHDFDSHT-SDLEDVSRKIFSAHFGHLAVIFVWLSGAYFHGAKFS
NYEAWLTNPIG-----------IKPSAQVVWP---IFGQEILNADV----GGGFHGIQIT
SGLFQLWRANGITNSYQLYCTAIGALVMAALMLFAGWFHYHVRAPKLEWFQNVESMMNHH
LAGLLGCGCLGYAGQQIHVSLPINACLDAIDAGKPLTVGGKLIASVGDIPLPHEWILNP-
SLMADIYPSF----AQGLTPFFTLNWAAYSDFLTFKGSLNPTTGGLWLTDTAHHHLALAV
LFIIAGHFYRTN-----WGIGHSFKEVLEAHKGP-------F-TGEGHKGMYEIFTQSWH
CQLSWNLAWMGSLSILVAQHMYSMPPYPYIATDYPTQLSLFTHHMWIGGFLIVGAAAHAA
IFMVRDYDPAQHVNNLLDRVLRHRDAIISHLNWVCIFLGFHSFGLYVHNDTMRAFGRPQD
MFSDTGIQLQPVFAQWIQNIHTLAP-GN-------------------------TAPNALG
IVSHAFG-GGVVA---------------VGGKIAMMPIALGTADFMVHHIHAFTIHVTVL
ILLKGVLFARSSRLVPDKASLGFGFPCDGPGRGGTCQVSGWDHVFLGLFWMYNSLSIVIF
HFSWKMQSDVWGTVDPDGT---------------ISHITGGNFAQSAITINGWLRDFLWA
QAAQVIQSYGSALSAYGLLFLAGHFIFAFSLMFLFSGRGYWQELIESIVWAHNKLKVAPA
IQPRALSIIQGRAVGVAHYLLGGIVTTWAFFLARIISVG--
>383_Hapalosiphonaceae|WP_017310552.1 348_Hapalosiphonaceae|WP_026719634.1 358_Fischerella_muscicola|WP_016862668.1 363_Hapalosiphonaceae_cyanobacterium_JJU2|RAM48264.1 371_Hapalosiphonaceae|WP_096678020.1
-------------MTISPPEREEK-------KARVIVDNDPVPTSFDRWAKPGHFDRSLA
KGPKTTTWIWNLHALAHDFDTHT-SDLEDISRKIFAAHFGHLAVVTLWLSGMIFHGARFS
NYEAWLSDPLN-----------VKPSAQVVWP---IVGQDILNGDV----GGGFHGIQIT
SGLFQIWRGWGITNSFQLYCTAIGGLVLAGLLLFAGWFHYHKRAPKLEWFQNAESMLNHH
LQVLLGCGSLGWAGHLIHVSAPTNKLLDAGVA-------------VKDIPLPHEFILNS-
ANLIDLYPSF----AKGLAPFFTLNWGVYSDFLTFKGGLNPVTGGLWMTDIAHHHLAIAV
LFIIAGHQYRTN-----WGIGHSLKEILENHKGPF--------TGEGHKGLYENMITSWH
AQLGTNLAFLGSLTIIVAHHMYAMPPYPYLATDYATQLCIFTHHMWIGGFLIVGGAAHAA
IFMVRDYDPVVNQNNVLDRVIRHRDAIISHLNWVCIFLGFHSFGLYIHNDTMRALGRPQD
MFSDTAIQLQPVFAQWVQNLHTLAPG--------------------------ATAPNALQ
PVSYAFG-GGIVA---------------VGGKIAMMPIALGTADFLVHHIHAFTIHVTVL
ILLKGVLFARSSRLIPDKANLGFRFPCDGPGRGGTCQVSGWDHVFLGLFWMYNSISIVIF
HFSWKMQSDVWGTVDAAGN---------------VSHITGGNFAQSAITINGWLRDFLWA
QATQVINSYGSALSAYGLMFLGAHFIWAFSLMFLFSGRGYWQELIESIVWAHNKLKVAPA
IQPRALSIIQGRAVGVAHYLLGGIATTWAFFHAHILSVG--
>385_Cyanobacteria_bacterium_SBLK|MBP0021809.1
-------------MTISPPEGEA--------KAKVVVDTDPVPTSTEKWGKPGHFRRDLA
KGPKTTTWIWNLHADAHDFDSQT-SDLEDISRKIFSAHFGHLAVVFVWLSGMYFHGARFS
NYTAWLQDPIN-----------IKPSAQVVWP---VVGQEILNGDV----GGGFHGIQIT
SGFFYLWRAAGYTNSEQLLATAIGGLVMAGLCIFAGWFHYHKKAPKLEWFQNTESMLNHH
LSVLLGCGSLGWAGHLIHVSLPINNLLDKGVA-------------PQDIPLPHEFFDAA-
-KMAELYPSF----AEGIKPFFTLNWGVYSDILTFNGGLNPQTGGLWLTDIAHHHVAIAV
LFIVAGHMYRTN-----WGIGHSIKEILDGHKGDP----VLF-GGEGHQGLYEVLTTSWH
AQLAINLAMLGSLTIIIAHHMYAMPPYPYQAIDYGTQLSLFTHHMWIGGFLIVGAGAHGA
IFMVRDYDPAKNVNNVLDRVLRVRDAIISHLNWVCIWLGFHSFGLYIHNDTMRALGRPQD
MFSDTGIQLQPIFAQWVQSLHAAAAG--------------------------ATAPFAGA
SVSPAFG-GDVVA---------------VGGKVAMMPIQLGTADFMVHHIHAFTIHVTVL
ILLKGVLYARNSRLIPDKSELGFRFPCDGPGRGGTCQVSGWDHVFLGLFWMYNSLSVVIF
HFSWKMQSDVWGTVSSDGT---------------VSHITAGNFAQSAITINGWLRDFLWA
QAANVINSYGSALSAYGIMFLAGHFIFAFSLMFLFSGRGYWQELIESIVWAHNKLKVAPA
IQPRALSITQGRAVGVAHYLLGGIVTTWAFFLARILSVG--
>387_Calothrix_elsteri|WP_095723825.1
-------------MTISPPEREEK-------KARVIVDRDPVPTSFERWGKPGHFDRTLA
KGPKTTTWIWNLHALAHDFDTHT-SDLEDISRKVFAAHFGHLAVVTLWLSGMIFHGAKFS
NYEAWLSDPLG-----------VKPSAQVVWP---IVGQDILNADV----GGGFHGIQIT
SGLFQVWRGWGITNSFQLYCTAIGGLVLAGLFLFAGWFHYHKAAPKLEWFQNVESMLNHH
LAVLLGCGSLGWTGHLIHVSNPINKLLDAGVA-------------LKDVPLPHEFILNK-
DLLTELYPSF----ANGLTPFWTLNWGAYADFLTFKGGLNPVTGGLWMTDIAHHHLAIAV
LFIVAGHQYRTN-----WGIGHSIKEILENHKGPF--------TGEGHKGLYENLTTSWH
AQLATNLAFLGSLTIIIAHHMYAMPPYPYLATDYATQLCIFTHHMWIGGFLIVGGAAHAS
IFMVRDYDPVVNQNNLLDRVLRHRDAIISHLNWVSMFLGFHSFGLYIHNDTMQALGRPQD
MFSDSAIQLQPVFAQWIQNLHTVAPG--------------------------STAPNALQ
VVSHAFG-GGVVA---------------VGGKVAMMPITLGTADFLVHHIHAFTIHVTVL
ILLKGVLFARSSRLIPDKANLGFRFPCDGPGRGGTCQVSGWDHVFLGLFWMYNSLSIVIF
HFSWKMQSDVWGTVDSAGN---------------VTHITGGNFAEGAITINGWLRDFLWA
QSSQVINSYGSALSAYGLMFLGAHFIWAFSLMFLFSGRGYWQELIESIVWAHNKLKVAPA
IQPRALSIIQGRAVGVAHYLLGGIATTWAFFHAHILSVG--
>388_Leptolyngbya_sp._FACHB-711|WP_190792056.1
-------------MTTSPREREA----TK--QVRVVVDKDPVKTSFEKWAQPGHFDRTLA
KGPKTTTWIWNLHADAHDFDSHT-SDLEDISRKIFSAHFGHLAVVFVWLSGMFFHGAKFS
NYSGWMADPLN-----------VKPSAQVVWP---IFGQEILNGDV----GGGFHGIQIT
SGFFQIWRAAGITNEFQLYVTAIGGLVAAALMLFAGWFHYHKRAPKLEWFQNVESMLNHH
LAGLLGLGCLSWAGHQIHVALPINKMLDAGVP-------------PNQIPLPHEFILNS-
SLMSDLYPSF----SKGLTPFFTLNWGEYADFLTFKGGLNPVTGGLWLSDTAHHHLALAV
LFIIAGHMYRTN-----WGIGHSIREILENHKGPF--------TGEGHKGLYENLTTSWH
AQLAVNLAMLGSLTIIVAQHMYSMPPYPYLATDYPTQLSIFTHHMWIGAFFIVGAGAHAA
IFMVRDYDPARNMNNLLDRVIRHRDAIISHLNWVCIFLGFHSFGLYIHNDTMRALGRPQD
MFSDTAIQLQPVFAQWIQNIHTLAPG--------------------------ATAPNQLE
PVSYAFG-GGIAA---------------VGGKVAMMPIALGTADFMVHHIHAFTIHVTVL
ILLKGVLFARSSRLVPDKANLGFRFPCDGPGRGGTCQVSGWDHVFLGLFWMYNSISIAIF
HFSWKMQSDVWGTVAPDGT---------------VSHITGGNFAQSAITINGWLRDFLWA
HATQVIGSYGSALSAYGLLFLGAHFVWAFSLMFLFSGRGYWQELIESIVWAHNKLKVAPS
IQPRALSIIQGRAVGVAHYLLGGIVTTWAFFLARIIAVSGS
>391_Nodosilinea_sp._P-1105|WP_169613540.1
-------------MTTTPREREA--------KAKVTVDKDPVPTSFEKWAKPGHFDRTLA
KGPKTTTWIWNLHADAHDFDSHT-SDLEDISRKIFSAHFGHLAVIFIWLSGMYFHGAKFS
NYEAWMTNPAG-----------IKPSAQVVWP---IFGQEILNADV----GGGFQGIQIT
SGLFQLWRASGFTNSYQLYCTAIGGLVMAGLMLFAGWFHYHKAAPKLEWFQNVESMMNHH
LAGLLGLGCLSWAGHQIHVSLPINKMLDAGVA-------------PQDIPLPHEFILNK-
SLMADLYPSF----AEGLKPFFTLNWGVYADFLTFKGGLNPVTGGLWLSDTAHHHLALAV
LFIVAGHMYRTN-----WGIGHSMKEILEGHKGDP----LLF-GGKGHDGLYENLTTSWH
AQLAVNLAILGSLTIIVAHHMYAMPPYPYIATDYPTQLSLFTHHMWIGGFLIVGAGAHAA
IFMVRDYDPAVNMDNALDRMIRSRDAIISHLNWVCIFLGFHSFGLYIHNDTMRALGRPQD
MFSDSAIQLQPIFAQWVQGLHTAAA-GS-------------------------TAPNALA
GVSPVFG-GDVVA---------------VAGKVAMMPMTLGTADFMVHHIHAFTIHVTAL
ILLKGVLYARSSRLIPDKGELGFRFPCDGPGRGGTCQVSGWDHVFLGLFWMYNSLSIVIF
HFSWKMQSDIWGTVSPDGT---------------VSHITAGNFANSAITINGWLRDFLWA
QASQVIGSYGSALSAYGLLFLGAHFVWAFSLMFLFSGRGYWQELIESIVWAHNKLKVAPA
IQPRALSITQGRAVGVAHYLLGGIATTWAFFLARIIAVG--
>402_Aphanocapsa_sp._GSE-SYN-MK-11-07L|MBW4550289.1
-------------MTISPPERDK--------KVKVVVDRDPVPTSFEKWSKPGHFERTLA
RGPQTTTWIWNLHALVHDFDTHTDSSLEDVSRKIFSAHFGHLAVVFVWLSGMYFHGAKFS
NYEAWMTNPTG-----------IKPSAQVVWP---IVGQGILNGDV----GGGFHGIQIT
SGLFHLWRASGFTNGFQLYCTAIGGLVMAGLMLFAGWFHYHKAAPKLEWFQNVESMMNHH
LAGLLGLGSLGWAGHQIHVSLPINKLLDAGVA-------------AKDIPLPHEFILNP-
SLMAELYPKVEWGIPQGVVPFFTFNWGAYSDFLTFKGGLNPVTGGLWLSDTAHHHLAIAV
LFIIAGHMYRTN-----WGIGHSMREILEAHKGPF--------TGEGHKGLYQVLTTSWH
AQLALNLAMLGSLTIIVAHHMYSMPPYPYLATDYPTQLSLFTHHMWIGAFCIVGGAAHGA
IYMVRDYDPVVNQNNLLDRVLRHRDAIISHLNWVCIFLGFHSFGLYVHNDTMRAFGRPQD
LFSDTGIQLQPVFAQWIQNLHTLAPG--------------------------TTAPNAVE
PVSYAFG-GGVLA---------------VGGKVAMMPIALGTADFMVHHIHAFTIHVTVL
ILLKGVLFARSSRLVPDKANLGFRFPCDGPGRGGTCQVSGWDHVFLGLFWMYNCISIVIF
NFSWKMQSDVWGTVAPDGT---------------VSHITGGNFAQSALTINGWLRDFLWA
QASQVIGSYGSALSAYGLLFLGAHFVWAFSLMFLFSGRGYWQELIESIVWAHNKLKVAPA
IQPRALSIIQGRAVGVAHYLLGGIATTWAFFLARIISVG--
>404_Kaiparowitsia_implicata_GSE-PSE-MK54-09C|MBW4655123.1
-------------MTTSPRERE------A--KAKIAVDRDPVPTSFELWAKPGHFDRTLA
KGPKTTTWIWNLHADAHDFDSHTS-DLEDISRKIFSAHFGHLAVIFIWLSGMYFHGAKFS
NYEAWLTNPTG-----------IKPSAQVVWP---IVGQEILNADV----GGGFQGIQIT
SGLFQLWRASGFTNSYQLYVTAIGGLVMAGLMLFAGWFHYHKAAPKLEWFQNVESMMNHH
LAGLLGLGSLGWAGHQIHVSLPINTLLDAGVA-------------PKDIPLPHEFILNSS
-LMADIYPSF----SKGLAPFFTLNWGEYADFLTFKGGLNPVTGGLWLTDTAHHHLAIAV
LFIIAGHMYRTN-----WGIGHSMKEILEAHKGPF--------TGEGHTGLYEILTTSWH
AQLAINLAMLGSLTIIVAQHMYAMPPYPYLATDYPTQLSLFTHHMWIGGFLIVGAGAHGA
IFMVRDYDPAKNVNNLLDRVLRHRDAIISHLNWVCIFLGFHSFGLYIHNDTMRALGRPQD
MFSDTAIQLQPVFAQWIQNIHTLAPG--------------------------GTAPNALA
PVSYAFG-GGVAA---------------VGGKVAMMPIALGTADFMVHHIHAFTIHVTVL
ILLKGVLFARSSRLIPDKANLGFRFPCDGPGRGGTCQVSGWDHVFLGLFWMYNSISIVIF
HFSWKMQSDVWGTVAPDGT---------------VSHITNGNFAQSAITINGWLRDFLWA
QATQVIGSYGSALSAYGLLFLGAHFIWAFSLMFLFSGRGYWQELIESIVWAHSKLKVAPA
IQPRALSITQGRAVGVAHYLLGGIATTWAFFLARIISVG--
>406_Oscillatoriaceae_cyanobacterium_M7585_C2015_266|HIK28068.1
-------------MTISPPEREA--------KVRVIVDKDPVPTSFEKWSKPGHFDRSLA
RGPKTTTWIWNLHANAHDFDSHT-SDLEDVSRKIFSAHFGHLAVIFIWLSGAYFHGAKFS
NYEAWMSNPAA-----------IKPSAQVVWP---IVGQDILNADV----GGGFHGIQIT
SGLFQLWRASGITNSYQLYVTAIGALVMAGLMLFAGWFHYHKQAPKLEWFQNVESMMNHH
LAGLLGLGCLGWAGHQIHVSLPINKLLDAGVA-------------VKDIPLPHEFILKP-
SLMTELYPGVEWGIFKGVIPFFTLNWSAYSDFLTFKGGLNPVTGGLWLSDTAHHHLALAV
LFIIAGHMYRTN-----WGIGHSMKEILEAHRGPF--------TGQGHKGLYEILTTSWH
AQLAINLALMGSLSIIVAHHMYAMPPYPYIATDYPTQLSLFTHHMWIGGFLIVGAGAHAA
IFMVRDYDPAKNVDNLLDRVIRHRDAIISHLNWVCMFLGFHSFGLYVHNDTMRAFGRPQD
MFSDTAIQLKPVFAQWVQNLHALAPG--------------------------NTAPNALE
IVSHAFG-GSTVA---------------VAGKVAMMPITLGTADFMVHHIHAFTIHVTVL
ILLKGVLFARSSRLIPDKMNLGFRFPCDGPGRGGTCQVSAWDHVFLGLFWMYNSLSIVIF
HFSWKMQSDVWGTVAPDGS---------------INYITGGNFAQGAITINGWLRDFLWA
QSSQVIQSYGSALSAYGLIFLGAHFIWAFSLMFLFSGRGYWQELIESIVWAHNKLKVAPA
IQPRALSIIQGRAVGVAHYLLGGIATTWAFFLARIIAVS--
>408_Microcoleus_sp._FACHB-831|WP_190486208.1
-------------MTISPPEREA--------KVRVVVDKDPVPTSFEKWSQPGHFDRTLA
RGPKTTTWIWNLHANAHDFDSHT-SDLEDVSRKIFSAHFGHLAVIFVWLSGMYFHGARFS
NYEAWLTDPTG-----------IKPSAQVVWP---IVGQEILNADV----GGGFHGIQIT
SGFFQIWRAAGFTNTFQLYCTAIGGLVMAALMLFAGWFHYHKRAPKLEWFQNVESMLNHH
LAGLLGLGCLSWAGHQIHVALPVNKLLDAGVA-------------PGDIPLPQEFILNS-
NLMAELYPSF----AKGLVPFFTLNWGVYSDFLTFKGGLNPVTGGLWLSDTAHHHLALAV
LFIIAGHMYRTN-----WGIGHSIKEILENHKGPF--------TGEGHKGLYENLTTSWH
AQLGINLAMLGSVTIIVAHHMYAMPPYPYLATDYATQLSIFTHHMWIGAFCIIGGATHAT
IFMVRDYDPVVNQNNLLDRVLRHRDAIISHLNWVCMFLGFHSFGLYVHNDTMRALGRPQD
MFSDTAIQLQPIFAQWVQNIHTLAPG--------------------------ATAPNALQ
PASYAFG-GGIVA---------------VAGKVAMMPIALGTADFMIHHIHAFQIHVTVL
ILLKGFLFARSSRLVPDKANLGFRFPCDGPGRGGTCQVSGWDHTFLSLFWMFNTIAIAVY
HFSWKMQSDVWGTVNADGT---------------VDHITGGNFALSAITINGWLRDFQWA
QAAQVIQSYGTALSAYGLLFLGAHFVWAFSLMFLFSGRGYWQELIESIVWAHNKLKVAPT
IQPRALSIIQGRAVGVAHFLLGAIVTIWAFFEARILSIG--
>410_Crocosphaera_chwakensis|WP_008278477.1 393_Crocosphaera_subtropica|WP_009547112.1 396_Cyanothece_sp._BG0011|WP_107669517.1
----------------MADVTE------A--KAKVTVDKDPVPTSFEKWGKPGHFDRTLA
RGPKTTTWIWNLHADAHDFDSQTS-DLEDVSRKIFSAHFGHLAVIFVWLSGMYFHGAKFS
NYEAWLSDPTA-----------IKPSAQVVWP---IVGQGILNGDV----GGGFHGIQIT
SGLFYLWRASGFTNSYQLYCTAIGGLVMAGLMLFAGWFHYHKRAPKLEWFQNVESMMNHH
LAGLLGLGSLGWAGHQIHVSLPVNKLLDAGVA-------------PGDIPLPHEFILDA-
SKMAELYPSF----AQGLTPFFTLNWGVYSDFLTFKGGLNPVTGGLWLSDTAHHHLAIAV
LFIIAGHMYRTN-----WGIGHSMKEILEAHKGPF--------TGEGHKGLYEILTTSWH
AQLAINLALMGSLSIIVAHHMYAMPPYPYQAIDYGTQLSLFTHHVWIGGFLIVGAGAHGA
IFMVRDYDPAKNVNNLLDRMLRHRDAIISHLNWVCIFLGFHSFGLYVHNDTMRAFGRPQD
MFSDTGIQLQPIFAQWIQNIHTLAPG--------------------------ATAPNALS
TASYAFG-GDTVG---------------VAGKVAMMPITLGTADFMVHHIHAFTIHVTVL
ILLKGVLYARSSRLIPDKSELGFRFPCDGPGRGGTCQVSGWDHVFLGLFWMYNSLSIVIF
HFSWKMQSDVWGSVSPDGA---------------VSHITGGNFAQSAITINGWLRDFLWA
QSANVINSYGSALSAYGIMFLAGHFVFAFSLMFLFSGRGYWQELIESIVWAHNKLKVAPA
IQPRALSIIQGRAVGVAHYLLGGIVTTWAFFLARSLSIG--
>411_Timaviella_obliquedivisa_GSE-PSE-MK23-08B|MBW4515331.1
-------------MTTTPRERDA-----K--KVKVVVDRDPVPTSFEKWSQPGHFDRTLS
KGPKTTTWIWNLHADAHDFDSHTS-DLEDISRKIFSAHFGHLAVVFVWLSGMYFHGAKFS
NYSAWLADPLH-----------IKPSAQVVWP---IVGQEILNADV----GGGFHGIQIT
SGFFQLWRAAGITNEFQLYCTAIGGLVMAALMLFAGWFHYHKAAPKLEWFQNVESMMNHH
LAGLLGLGSLSWAGHQIHVALPINKLLDAGVA-------------PKDIPLPHEFILDSS
-KMVDLYPSF----AKGLTPFFTLNWAEYSDFLTFKGGLNPVTGGLWLSDSAHHHLAIAV
LFIIAGHMYRTN-----WGIGHSMKQILEGHKGPF--------TGEGHTGLYEILTTSWH
AQLSINLALLGSLTIIVAQHMYSMPPYPYLATDYPTQISIFTHHMWIGGFLIVGAGAHGA
IFMVRDYDPAKNVNNLLDRVLRHRDAIISHLNWVCIFLGFHSFGLYVHNDTMQALGRPQD
MFSDTAIQLQPVFAQWIQNIHTLAPG--------------------------STAPNAMG
PASLAFG-GGVAA---------------VGGKIAMMPIALGTADFMVHHIHAFTIHVTVL
ILLKGVLYARSSRLIPDKANLGFRFPCDGPGRGGTCQVSGWDHVFLGLFWMYNSISIVIF
HFSWKMQSDVWGTVSPDGS---------------ISHLTGGNFAASATTINGWLRDFLWA
QASQVIGSYGSALSAYGLLFLGAHFVWAFSLMFLFSGRGYWQELIESIVWAHSKLRVAPA
IQPRALSIIQGRAVGVAHYLLGGIVTTWAFFLARIIAISG-
>414_unclassified_Synechococcus|WP_024545876.1 384_Synechococcus_sp._PCC_7003|WP_065714213.1 397_unclassified_Synechococcus|WP_099238850.1 399_unclassified_Synechococcus|WP_012307571.1 407_Synechococcus_moorigangaii|WP_217980865.1
--------------------------------MAVKVDKDPVPTSFEKWGKPGHFDRTLA
RGPKTTTWIWNLHADAHDFDSQTS-DLEDISRKIFSAHFGHLAVVFVWLSGMYFHGAKFS
NYEAWLNNPTV-----------IKPSAQVVWP---VVGQGILNGDV----GGGFSGIQIT
SGLFYLWRACGFTNSYQLYVTAIGGLVMAALMVFAGWFHYHKAAPKLEWFQNAEAMMNHH
LSVLLGCGSLGWTGHLIHVSLPVNKLLDSGVA-------------AKDIPLPHEFFDA--
ATMAELYPSF----AQGLKPFFTLDWAAYSDFLTFKGGLNPTTGSLWLTDIAHHHLAIAV
LFIIAGHMYRTG-----FGVGHSMKEILEAHKGPF--------TGEGHKGLYEILTSSWH
AQLAVNLAMLGSLTIIIAHHMYSMPPYPYMATDYGTMLSLFTHHTWIGGFLIVGAGAHGA
IFMVRDYDPAKNVNNLLDRVLRHRDAIISHLNWVCIFLGFHSFGLYIHNDTMRALGRPQD
MFSDSAIQLQPIFAQWIQHIHAVAPG--------------------------NTAPNAIA
GVSQVFG-GDVVA---------------IGNKVAMMPITLGTADFMVHHIHAFTIHVTVL
ILLKGLLYSRSSRLVPDKGQLGFRFPCDGPGRGGTCQVSGWDHVFLGLFWMYNSLSIVIF
HFSWKMQSDVWGTVLPDGS---------------VSHVTGGNFAQSAITINGWLRDFLWA
QSSQVINSYGSALSAYGIMFLAGHFVFAFSLMFLFSGRGYWQELIESIVWAHNKLKLAPA
IQPRALSIVQGRAVGVAHYLLGGIVTTWAFFLARSLSIG--
>416_Nostocales_cyanobacterium|TAE57316.1 372_Sphaerospermopsis|WP_137667720.1
-------------MTISPPEREEK-------KARVIVDNDPVPTSFEKWAKPGHFDRTLA
KGPKTTTWIWDLHALAHDFDTHT-SDLEDISRKIFSAHFGHLAVVTIWLSGMLFHGAKFS
NYEAWLADPLG-----------VKPSAQTVWP---IVGQDILNGDM----GGGFHGIQIT
SGLFQVWRGWGITSSFQLYATAIGGLVLAGLFLFAGWFHYHKRAPKLEWFQNVESMLNHH
LSVLLGCGSLGWTGHLIHVSAPVNKLLDSGVA-------------IKDIPLPHEFILNK-
DLITELYPSF----ASGLAPFFTLNWGTYADILTFKGGLNPVTGGLWMTDISHHHLAIAV
LFIIAGHMYRTN-----WGIGHSIKDILENHKGPF--------TGEGHKGLYENLTTSWH
AQLATNLAFLGSLTIIIAHHMYAMPPYPYLATDYATQLCIFTHHIWIGGFLIVGGAAHAA
IFMVRDYDPVVNQNNVLDRVIRHRDAIISHLNWVCIFLGFHSFGLYIHNDTMRALGRPQD
MFSDAAIQLQPVFAQWVQGLHHLAPG--------------------------TTAPNALN
AVSYVFG-GDVLA---------------VGGKVAAAAIPLGTADFMIHHIHAFTIHVTVL
ILLKGVLYARSSRLIPDKANLGFRFPCDGPGRGGTCQVSGWDHVFLGLFWMYNSLSIVIF
HFSWKMQSDVWGTVDASGT---------------VSHITGGNFAQSAITINGWLRDFLWA
QAAQVINSYGSELSAYGLMFLGAHFIWAFSLMFLFSGRGYWQELIESIVWAHNKLKVAPT
IQPRALSITQGRAVGVAHYLLGGIATTWAFFHAHILSVG--
>418_Leptolyngbya_ohadii|WP_088890418.1
-------------MTTSPREREA----AK--QVRVMVDKDPVKTSFEKWAQPGHFDRTLA
KGPKTTTWIWNLHADAHDFDSHT-SDLEDISRKIFSAHFGHLAVVFVWLSGMYFHGAKFS
NYSAWMADPLH-----------VKPSAQVVWP---IFGQEILNGDV----GGGFHGIQIT
SGFFQIWRAAGITNEFQLYVTAIGGLVMAGLMLFAGWFHYHKRAPKLEWFQNVESMLNHH
LSGLLGLGCLSWAGHQIHVALPINKMLDAGVP-------------ASQIPLPHEFILNS-
SLMADLYPSF----AKGLTPFFTLNWGEYSDFLTFKGGLNPVTGGLWLSDTAHHHLALAV
LFIIAGHMYRTN-----WGIGHSIKEILENHKGPF--------TGEGHKGLYENLTTSWH
AQLAVNLAMLGSLTIIVAQHMYSMPPYPYLATDYPTQLSIFTHHMWIGGFLIVGAGAHAA
IFMVRDYDPAKNMNNLLDRVIRHRDAIISHLNWVCIFLGFHSFGLYIHNDTMRALGRPQD
MFSDTAIQLQPVFAQWIQNIHTLAPG--------------------------GTAPNALE
PASYAFG-GGVVA---------------VGGKVAMMPIALGTADFMVHHIHAFTIHVTVL
ILLKGVLFARSSRLIPDKANLGFRFPCDGPGRGGTCQVSGWDHVFLGLFWMYNSLSIAIF
HFSWKMQSDVWGTVSPDGT---------------VSHITGGNFAQSALTINGWLRDFLWA
QATQVIGSYGSALSAYGLLFLGAHFVWAFSLMFLFSGRGYWQELIESIVWAHNKLKVAPS
IQPRALSIIQGRAVGVAHYLLGGIVTTWAFFLARIIAVSG-
>419_Snowella_sp.|PZV25042.1
-------------MTISPPERE------T--KVKVTVDTNPVPTSFEKWGKPGHFDRTLA
KGPKTTTWIWNLHANAHDFDSQTS-DLEDVSRKIFSAHFGHLAVVFVWLSGMYFHGAKFS
NYEGWLADPTH-----------IKPSAQVVWP---IVGQGILNGDM----GGGFHGIQIT
SGLFYLWRAAGFTDSYQLYCTAIGGLVMAALMLFAGWFHYHVKAPKLEWFQNVESMMNHH
LAGLLGLGSLGWTGHLIHVSLPVNKLLDAGVA-------------PKDIPLPHEYFMDA-
GKMAEFFPSF----AQGLTPFFTLNWGVYSDFLTFKGGLNPVTGSLWLSDVAHHHLAIAV
LFIIAGHMYRTN-----WGIGHSMKEILEAHKGPF--------TGEGHKGLYEILTTSWH
AQLAINLALLGSLTIIVAHHMYAMPPYPYQAIDYATQLSLFTHHTWIGGFLIVGAGAHAA
IFMVRDYDPAKNVNNLLDRMLRHRDAIISHLNWVCIFLGFHSFGLYIHNDTMRALGRPQD
MFSDTAIQLQPIFAQWVQNIHTLAPG--------------------------STAPHAIA
TASYAFG-GATVA---------------VAGKVAMMPITLGTADFMVHHIHAFTIHVTAL
ILLKGVLYARSSRLIPDKANLGFRFPCDGPGRGGTCQVSGWDHVFLGLFWMYNSLSIVIF
HFSWKMQSDVWGTVAPDGS---------------VTHVTLGNFAQSAITINGWLRDFLWA
QAANVINSYGSALSAYGIMFLAGHFVFAFSLMFLFSGRGYWQELIESIVWAHNKLNVAPA
IQPRALSIIQGRAVGVAHYLLGGIVTTWAFFLARSLSIG--
>420_Euhalothece_natronophila|WP_146296684.1
-------------MTISPPENE------E--KVKVSVDKDPVETSFEKWGKPGHFDRTLS
KGPKTTTWIWNLHADVHDFDSQG--NLEDISRKIFSAHFGHLAIIFIWLSGMYFHGARFS
NYEAWLGDPTS-----------IKPSAQVVWP---IVGQEILNADV----GGGFQGIQIT
SGFFYLWRASGFTNSYQLYCTAIGALVMAALMLFAGWFHYHKRAPKLEWFQNVESMLNHH
LAGLLGLGSLGWAGHQIHVSLPVNKLLDSGVA-------------AKDIPLPHQFILDK-
SLMAELYPSF----EQGLKPFFTLNWGAYADFLTFKGGLNPTTGGLWLSDTAHHHLAIAV
LFIVAGHMYRTN-----WRIGHSLKEILEAHKGPL--------TGQGHKGLYEILTTSWH
AQLAINLAMLGSLTIIVAQHMYAMPPYPYMATDYATQLSLFTHHMWIGGFLVVGAGAHAA
IFMVRDYDPAKNVDNLLDRVIRHRDAIISHLNWVCIFLGFHSFGLYVHNDTMRAFGRPQD
MFSDNAIQLQPIFAQWIQNLHTIAPG--------------------------GTAPNAIE
PASYAFG-GEVMA---------------VGGKVAMMPIELGTADFMVHHIHAFTIHVTVL
ILLKGVLYSRNSRLIPDKSELGFRFPCDGPGRGGTCQVSGWDHVFLGLFWMYNALSIVIF
HFSWKMQSDVWGTVLPDGT---------------VSHITSGNFATSAITINGWLRDFLWG
QSANVINSYGSALSAYGLLFLGAHFVWAFSLMFLFSGRGYWQELIESIVWAHNKLKVAPA
IQPRALSIVQGRAVGVAHYLLGGIVTTWAFFLARIIAVG--
>421_Myxosarcina_sp._GI1|WP_036483400.1
-------------MTISPQQKGE-----E--KVKVTVDVDPTPTSFEKWGKPGHFDRTLS
RGPKTTTWIWNLHADAHDFDSHTS-DLEDISRKIFSAHFGHLAVVFVWLSGMYFHGARFS
NYEAWLTDPTN-----------IKPSAQVVWP---IVGQDILNADV----GGGFHGIQIT
SGFFYLWRASGFTDSFQLYCTAIGGLVMAGLMIFAGWFHYHKRAPKLEWFQNVESMLNHH
LAGLLGLGSLGWAGHQIHVSLPINKLLDAGVA-------------PSDIPLPHEFILDP-
SKMAELYPSF----AEGIRPFFTLNWGVYSDFLTFKGGLNPVTGGLWLSDTAHHHLAIAV
LFIIAGHMYRTN-----WGIGHSIKEILNNHKGDP----LLF-GGNGHQGLYEVLTTSWH
AQLAINLALLGSLTIIVAQHMYAMPPYPYMAVDYATQISLFTHHMWIGGFLIVGAGAHGA
IFMVRDYDPAKNVNNVLDRVIRVRDAIISHLNWVCIFLGFHSFGLYIHNDTMRALGRPQD
MFSDTAIQLQPIFAQWVQNLHTLAPG--------------------------NTAPTALE
PASYAFG-GDVIA---------------VGGKVAMMPITLGTADFMVHHIHAFTIHVTVL
ILLKGVLYARSSRLIPDKMNLGFRFPCDGPGRGGTCQVSAWDHVFLGLFWMYNSLSIVIF
HFSWKMQSDVWGTVAPDGS---------------VSHITYGNFAQSAICINGWLRDFLWA
QASQVINSYGTALSAYGIMFLAGHFVFAFSLMFLFSGRGYWQELIESIVWAHNKLKVAPA
IQPRALSITQGRAVGVAHYLLGGIVTTWAFFLARTLSF---
>422_Cyanobacteria_bacterium_FACHB-471|MBD1871567.1 62_Leptolyngbyaceae_cyanobacterium_SM1_4_3|NJL37898.1 405_Leptolyngbyaceae_cyanobacterium_RM1_406_9|NJO72652.1 412_Synechococcales|WP_190641094.1
-------------MTTTPRERDA--------KVKVVVDKDPVPTSFEKWGKPGHFDRTLS
RGPKTTTWIWNLHADAHDFDSHTS-DLEDISRKIFSAHFGHLAIVFIWLSGMYFHGARFS
NYEAWLTDPTG-----------IKPSAQVVWP---IVGQEILNADV----GGGFQGIQIT
SGFFQIWRAAGITSEFQLYCTAIGGLVMAALMLFAGWFHYHKRAPKLEWFQNVESMLNHH
LAGLLGLGSLSWAGHQIHVALPINKLLDAGVP-------------PADIPLPQEFILNSG
-LMAELYPSF----AKGLTPFFTLNWGEYADFLTFKGGLNPVTGGLWLSDTAHHHLAIAV
LFIIAGHMYRTN-----WGIGHSIKEILENHKGPF--------TGEGHKGLYENLTTSWH
AQLAVNLAMLGSLTIIVAQHMYSMPPYPYLATDYPTQLSIFTHHMWIGGFLIVGAGAHAA
IFMVRDYDPVVNQNNLLDRVIRHRDAIISHLNWVCIFLGFHSFGLYIHNDTMRALGRPQD
MFSDTAIQLQPVFAQWIQNIHTLAPG--------------------------ATAPNALA
PASYAFG-GGTVA---------------VAGKVAMMPIALGTADFMVHHIHAFTIHVTVL
ILLKGVLFARSSRLIPDKANLGFRFPCDGPGRGGTCQVSGWDHVFLGLFWMYNSLSIAIF
HFSWKMQSDVWGTVNGDGS---------------VSHITGGNFAQSAITINGWLRDFLWA
QATQVIGSYGSALSAYGLLFLGAHFVWAFSLMFLFSGRGYWQELIESIVWAHNKLRVAPS
IQPRALSIIQGRAVGVAHYLLGGIVTTWAFFLARIIAVSG-
>423_Leptolyngbya_sp._KIOST-1|WP_035985929.1
-------------MTTTPREREA--------KAKVIVDKDPVPTSFERWGKPGHFDRTLA
KGPKTTTWIWNLHADAHDFDSHT-SDLEDISRKIFSAHFGHLAVIFIWLSGMYFHGAKFS
NFEAWMTNPTG-----------IKPSAQVVWP---IFGQEILNADV----GGGFHGIQIT
SGLFQYWRAAGFTNGFQLYCTAIGALVMAALMLFAGWFHYHKRAPKLEWFQNVESMMNHH
LAGLLGLGCLSWAGHQIHVALPVNKMLDAGVA-------------PQDIPLPHEFILNK-
ALMADLYPSF----AEGLKPFFTLNWNVYADFLTFKGGLNPVTGGLWLSDTAHHHLALAV
LFIVAGHMYRTN-----WGIGHSMKEILEGHKGDP----LLF-GGRGHDGLYENLTTSWH
AQLAVNLAILGSLTIIVAHHMYAMPPYPYIATDYPTQLSLFTHHMWIGGFLIVGAGAHAA
IFMVRDYDPAVNQNNALDRMLRSRDAIISHLNWVCIFLGFHSFGLYIHNDTMRALGRPQD
MFSDTAIQLQPIFAQWVQGFHAAAA-GN-------------------------TAPNALA
SVSPVFG-GAGVA---------------VAGKVAMMPMALGTADFMVHHIHAFTIHVTAL
ILLKGVLFARSSRLIPDKGELGFRFPCDGPGRGGTCQVSGWDHVFLGLFWMYNSLSIVIF
HFSWKMQSDIWGTVSPDGT---------------VSHITGGNFAASAITINGWLRDFLWA
QASQVIGSYGSALSAYGLMFLGAHFVWAFSLMFLFSGRGYWQELIESIVWAHSKLKVAPA
IQPRALSITQGRAVGVAHYLLGGIATTWAFFLARIIAVG--
>425_Nodosilinea_sp._LEGE_07298|WP_194025796.1
-------------MTTTPREREA--------KAKVIVDKDPVPTSFERWGKPGHFDRTLA
KGPKTTTWIWNLHADAHDFDSHTS-DLEDISRKIFSAHFGHLAVIFIWLSGMYFHGAKFS
NFEAWMTNPTG-----------IKPSAQVVWP---IFGQEILNADV----GGGFHGIQIT
SGLFQYWRAAGFTNGFQLYCTAIGALVMAGLMLFAGWFHYHKRAPKLEWFQNVESMMNHH
LAGLLGLGCLSWAGHQIHVALPVNKMLDAGVA-------------PQDIPLPHEFILNKA
-LMADLYPSF----AEGLKPFFTLNWGVYADFLTFKGGLNPVTGGLWLSDTAHHHLALAV
LFIVAGHMYRTN-----WGIGHSMKEILEGHKGDP----LLF-GGKGHDGLYENLTTSWH
AQLAVNLAILGSITIIVAQHMYAMPPYPYIATDYPTQLSLFTHHMWIGGFLIVGAGAHAA
IFMVRDYDPAVNMDNALDRMLRSRDAIISHLNWVCIFLGFHSFGLYIHNDTMRALGRPQD
MFSDSAIQLQPIFAQWVQGFHAAAAG--------------------------ATAPNAMA
SVSPVFG-GDVVA---------------VAGKVAMMPMTLGTADFMVHHIHAFTIHVTAL
ILLKGVLYARSSRLVPDKGELGFRFPCDGPGRGGTCQVSAWDHVFLGLFWMYNCLSIVIF
HFSWKMQSDIWGTVSPDGT---------------VSHITGGNFAQSAITINGWLRDFLWA
QASQVIGSYGSALSAYGLMFLGAHFVWAFSLMFLFSGRGYWQELIESIVWAHSKLKVAPA
IQPRALSITQGRAVGVAHYLLGGIATTWAFFLARIIAVG--
>426_Hormoscilla_sp._GUM202|MBO1349817.1
-------------MTTTPKGQE----------AKVAVDKDPVPTSFEKWGKPGHFDRSLS
RGPKTTTWIWNLHADAHDFDSHT-SDLEDVSRKIFSAHFGHLAVVFVWLSGAYFHGAKFS
NYEAWLTDPTG-----------IKPSAQVVWP---VVGQGILNADV----GGGFQGIQIT
SGLFQLWRASGFTNSTQLLATAIGALVMAGLMLFAGWFHYHKAAPKLEWFQNAESMMNHH
LSGLLGLGCLSWAGHQIHVSLPINKMLDAGVAP-------------KDIPLPHEFLTNS-
SLMADLYPSF----AKGIAPFFTLNWGVYSDFLTFKGGLNPTTGGLWLSDTAHHHLALAV
LFIIAGHMYRTN-----WGIGHSMKEILEAHKGPF--------TGEGHKGLYEILTTSWH
AQLAVNLAMMGSLSIIVAHHMYAMPPYPYIATDYPTQLSLFTHHMWIGGFLIVGAGAHAA
IFMVRDYDPAKNVNNLLDRAIRHRDAIISHLNWVCIWLGFHSFGLYVHNDTMRALGRTQD
MFSDTAIQLQPIFAQWVQNLHNLAPG--------------------------TTAPHALA
SVSPAFG-GDVVA---------------VGGKVAMMPIALGTADFMVHHIHAFTIHVTVL
ILLKGVLYARSSRLVPDKANLGFRFPCDGPGRGGTCQVSAWDHVFLGLFWMYNCISVVIF
HFSWKMQSDVWGTLDPDGT---------------VYHITDGNFAESAITINGWLRDFLWA
QASQVINSYGSALSAYGIMFLAGHFVFAFSLMFLFSGRGYWQELIESIVWAHNKLKVAPA
IQPRALSITQGRAVGVAHYLLGGIVTTWAFFLARIISVG--
>428_Chroococcus_sp._FPU101|WP_206816448.1
-------------MAISPPKGE------A--KVKVVVDKDPVATSFEKWGQPGHFDRTLA
RGPKTTTWIWNLHANAHDFDSQTS-DLEDISRKIFSAHFGHLAVIFVWLSGMYFHGARFS
NYEAWLTDPTN-----------IKPSAQVVWP---IVGQGILNGDV----GGGFHGIQIT
SGFFYLWRASGFTNTYQLYCTAIGGLVMAALMLFAGWFHYHKRAPKLEWFQNAESMLNHH
LAVLLGCGSLGWAGHQIHVSLPVNKLLDAGVA-------------PADIPLPHEFILDP-
SKMVDLYPSF----AQGLLPFFTLNWGVYSDFLTFKGGLNPVTGGLWLSDSAHHHLAIAV
LFIIAGHMYRTN-----WGIGHSIKEILENHKGPF--------TGEGHKGLYEILTTSWH
AQLAVNLALLGSLSIIVAHHMYAMPPYPYLAVDYATSLAIFTHHVWIGGFLIVGAGAHGA
IFMVRDYDPAKNVDNLLDRVIRHRDAIISHLNWVCIFLGFHSFGLYVHNDTMRAFGRPQD
MFSDTGIQLQPIFAQWVQNIHTLAPG--------------------------GTAPTALA
PASYAFG-GGAVA---------------VGGKIAMMPIALGTADFLVHHIHAFTIHVTVL
ILLKGVLFARNSRLIPDKANLGFRFPCDGPGRGGTCQVSGWDHVFLGLFWMYNSISIVIF
HFSWKMQSDVWGTVAPDGT---------------VTHVTAGNFAQSAITINGWLRDFLWA
QASQVINSYGSALSAYGIMFLAGHFVFAFSLMFLFSGRGYWQELIESIVWAHNKLNVAPS
IQPRALSIIQGRAVGVTHYLLGGIVTTWAFFHARTLSF---
>429_Cyanobacteria_bacterium_RU_5_0|NJO40686.1
-------------MTTTPREREQ--------KVKVVVDRDPVQTSFEKWAQPGHFDRTLA
KGPKTTTWIWNLHADAHDFDSHTS-DLEDISRKIFSAHFGHLAVVFVWLSGMYFHGAKFS
NYSAWLADPLH-----------IKPSAQVVWP---IVGQEILNADV----GGGFHGIQIT
SGFFQLWRASGITNEFQLYCTAIGGLVMAGLMLFAGWFHYHKAAPKLEWFQSVESMLNHH
LAGLLGLGSLGWAGHQIHVSLPINKLLDAGVA-------------VKDIPLPHEFILNPS
-LMRDLYPSVDWGIPSGIVPFFTLNWGQYSDFLTFKGGLNPVTGGLWLSDTAHHHLAIAV
LFIIAGHMYRTN-----WGIGHSIKEILDNHQGDP----LLF-GGKGHEGLYEVLTTSWH
AQLAINLALLGSLTIIVAHHMYAMPPYPYLATDYPTQISLFTHHMWIGGFLIVGAGAHGA
IFMVRDYDPAKNVNNVLDRVIRVRDAIISHLNWVCIFLGFHSFGLYIHNDTMRALGRPQD
MFSDTAIQLQPVFAQWVQNLHTLAPG--------------------------NTAPNALA
PASFAFG-GDVVA---------------VGGKVAMMPIALGTADFMVHHIHAFTIHVTVL
ILLKGVLFARSSRLVPDKANLGFRFPCDGPGRGGTCQVSGWDHVFLGLFWMYNSLSIVIF
HFSWKMQSDVWGTVSPDGS---------------ISHITGGNFAQSAITINGWLRDFLWA
QAAQVIGSYGSALSAYGLLFLGAHFVWAFSLMFLFSGRGYWQELIESIVWAHSKLRVAPA
IQPRALSIIQGRAVGVAHYLLGGIVTTWAFFLARIISVG--
>432_Cyanobacteria_bacterium_SW_9_44_58|PSO50426.1
-------------MTISPPENEE--------KVRVAVDKDPVPTSFEKWGQPGHFDRTLS
KGPKTTTWIWNLHADAHDFDSQG--NLEDISRKIFSAHFGHLAIIFIWLSGMYFHGARFS
NYEAWLSDPTN-----------IKPSAQVVWP---IVGQEILNADV----GGGFQGIQIT
SGFFYLWRASGFTDSFQLYCTAIGALVMAALMLFAGWFHYHKRAPKLEWFQNVESMLNHH
LAGLLGLGCLSWAGHQIHVALPVNKLLNSGVA-------------AEDIPLPHQFILDR-
SLMAELYPSF----EQGLKPFFTLNWGEYADFLTFKGGLNPETGGLWLTDTAHHHLALAV
LFIIAGHMYRTN-----WRIGHSLKEILEAHKGPL--------TGEGHKGLFETLTTSWH
AQLAINLAMLGSVTIIVAQHMYAMPPYPYLATDYPTQLSLFTHHMWIGAFLIVGAGAHGA
IYMVRDYDPSQHVNNLLDRVLRQRDALMSHLNWVCIFLGFHSFGLYVHNDTMRALGRPQD
MFSDNAIQLQPIFAQWIQNLHTIAPG--------------------------GTAPNAIE
PASYAFG-GEMIT---------------VGNKIAMMPIELGTADFMVHHIHAFTIHVTVL
ILLKGVLYSRNSRLIPDKSELGFRFPCDGPGRGGTCQVSSWDHVFLGLFWMYNALSIVIF
HFSWKMQSDVWGTVSPDGT---------------VSHITSGNFATSAITINGWLRDFLWG
QSANVINSYGSALSAYGLLFLGAHFVWAFSLMFLFSGRGYWQELIESIVWAHNKLKVAPA
IQPRALSIVQGRAVGVAHYLLGGIVTTWSFFLARIIGVS--
>434_Nodosilinea_sp._LEGE_06152|WP_194057845.1
-------------MTTTPREREA--------KAKVIVDKDPVPTSFERWGKPGHFDRTLA
KGPKTTTWIWNLHADAHDFDSHT-SDLEDISRKIFSAHFGHLAVIFIWLSGMYFHGAKFS
NFEAWMANPTG-----------IKPSAQVVWP---IFGQEILNADV----GGGFHGIQIT
SGLFQLWRGAGFTNGFQLYCTAIGALVMAGLMLFAGWFHYHKRAPKLEWFQNVESMMNHH
LAGLLGLGCLSWAGHQIHVALPVNKMLDAGVA-------------PQAIPLPHEFILNK-
SLMADLYPSF----AEGLKPFFTLNWGVYSDFLTFKGGLNPVTGGLWLSDTAHHHLALAV
LFIVAGHMYRTN-----WGIGHSMKEILDNHQGDP----LLF-GGRGHQGLFEDLTTSWH
AQLAVNLAMLGSLTIIVAHHMYAMPPYPYLATDYATQLSLFTHHMWIGGFLIVGAGAHAA
IFMVRDYDPAVNRDNALDRMLRSRDAIISHLNWVCIFLGFHSFGLYVHNDTMRALGRPQD
MFSDTAIQLQPIFAQWVQGFHAAAA-GN-------------------------TAPNALA
SVSPVFG-GVGVA---------------VAGKVAMMPMALGTADFMVHHIHAFTIHVTAL
ILLKGVLFARSSRLIPDKGELGFRFPCDGPGRGGTCQVSGWDHVFLGLFWMYNSISIVIF
HFSWKMQSDIWGTVSPDGT---------------VSHITGGNFAASAITINGWLRDFLWA
QASQVIGSYGSALSAYGLMFLGAHFVWAFSLMFLFSGRGYWQELIESIVWAHSKLKVAPS
IQPRALSITQGRAVGVAHYLLGGIATTWAFFLARIIAVG--
>437_Kamptonema|WP_007355960.1
-------------MTISPPEREAK--------VKVTVDNNPVPTSFEKWSKPGHFDRTLA
KGPKTTTWIWNLHANAHDFDSHT-SDLEDVSRKIFSAHFGHLAVIFVWLSGAYFHGAKFS
NYEAWLTNPTG-----------IKPSAQVVWP---IFGQEILNGDV----GGGFHGIQIT
SGLFQLWRANGITNSYQLYCTAIGALVMAALMLFAGWFHYHVRAPKLEWFQNVESMMNHH
LAGLLGCGCLGYAGQQIHVSLPINACMDAIDAGQPLTIGGKTIATVGDIPLPHEWILNP-
SLMADLYPSF----AKGLTPFFTLNWGAYSDFLTFKGGLNPTTGGLWLSDTAHHHLALAV
LFIVAGHFYRTN-----WGIGHSFKEVLEAHKGPF-------T-GEGHKGMYEIFTQSWH
CQLSWNLAWMGSLSILVAQHMYSMPPYPYIATDYATQLSIFTHHMWIGGFLIVGAAAHAA
IFMVRDYTPTQHVNNLLDRVIRHRDAIISHLNWVCIFLGFHSFGLYVHNDTMRAFGRPQD
MFSDTGIQLQPVFAQWIQRIHTLAPGN--------------------------TAPNAQE
IVSHAFG-GGVVA---------------VGGKVAMMPIALGTADFLIHHIHAFTIHVTVL
ILLKGVLFARSSRLVPDKANLGFRFPCDGPGRGGTCQVSGWDHVFLGLFWMYNSLSVVLF
HFSWKMQSDVWGTVAPDGT---------------ISHITGGNFAQGAITINGWLRDFLWA
QAAQVIQSYGSALSAYGLLFLGGHFVFAFSLMFLFSGRGYWQELIESIVWAHNKLKVAPS
IQPRALSITQGRAVGVAHYLLGGIVTTWAFFLARMCSVG--
>438_Shackletoniella_antarctica|PZO37257.1
-------------MTTTPREREA--------KAKVIVDRDPVPTSFEKWGKPGHFDRTLA
KGPKTTTWIWNLHADAHDFDSHT-SDLEDISRKIFSAHFGHLAVVFIWLSGMYFHGAKFS
NFEAWMTNPTG-----------IKPSAQVVWP---IFGQEILNADV----GGGFQGIQIT
SGLFQLWRAAGITNGFQLYVTAIGALVMAGLMLFAGWFHYHKAAPKLEWFQNVESMMNHH
LAGLLGLGCLSWAGHQIHVSLPINKMLDAGVA-------------PQDIPLPHEFILNK-
SLMADLYPSF----AEGLKPFFTLNWGVYADFLTFKGGINPVTGGLWLSDTAHHHLALAV
LFIVAGHMYRTN-----WGIGHSMKEILEGHKGDP----LLF-GGNGHDGMYENLTTSWH
AQLAVNLAILGSITIIVAQHMYAMPPYPYIATDYPTQLSLFTHHMWIGGFLIVGAGAHAS
IFMVRDYDPAVNVDNVLDRMLRSRDAIISHLNWVCIFLGFHSFGLYIHNDTMRALGRPQD
MFSDTAINLQPVFAQWVQGFHAAAA-GS-------------------------TAPNLLA
GVSPVFG-GDVVA---------------VAGKVAMMPMTLGTADFMVHHIHAFTIHVTAL
ILLKGVLYARSSRLVPDKGELGFRFPCDGPGRGGTCQVSGWDHVFLGLFWMYNSLSIVIF
HFSWKMQSDIWGTVSPDGT---------------VSHITGGNFAQSAITINGWLRDFLWA
QASQVISSYGSALSAYGLLFLGAHFIWAFSLMFLFSGRGYWQELIESIVWAHSKLKVAPA
IQPRALSITQGRAVGVAHYLLGGIATTWAFFLARIIAVG--
>445_Synechococcaceae_cyanobacterium_RL_1_2|NJN75743.1
---------------------------------MALVDNNPVPTSTEKWGQPGHFDRTLA
KGPKTTTWIWNLHANAHDFDSHTS-DLEDISRKIFSAHFGHLAVVFVWLSGMYFHGARFS
NYEAWLLDPTG-----------IKPSAQTVWP---VVGQGILNADV----GGGFHGIQIT
SGFFYLWRACGFTNSEQLYVTAIGGLVMAGLMLFAGWFHYHKKAPKLEWFQNVESMMNHH
LAVLLGCGSLGWTGHLIHVSMPINKLLDAGVA-------------PKDIPLPHEFLDA--
GTMAELYPSF----AQGLTPFFTLNWSAYSDILTFKGGLNPVTGSLWLTDVAHHHLAIAV
LFIIAGHMYRTG-----FGIGHSMKEILEAHKGPF--------TGEGHKGLFEILTTSWH
AQLAINLAMLGSLTIIVAHHMYAMPPYPYMATDYGTMLSLFTHHTWIGGFLIVGAGAHGA
IFMVRDYDPAKNVNNLLDRVIRHRDAIISHLNWVCIWLGFHSFGLYIHNDTMRALGRPQD
MFSDKAIQLQPVFAQWIQNLHIAAPG--------------------------NTAPWAIE
PASYAFG-GETIA---------------VGGKVAMMPITLGTADFMVHHIHAFTIHVTVL
ILLKGLLYSRSSRLIPDKASLGFRFPCDGPGRGGTCQVSGWDHVFLGLFWMYNSISVVIF
HFSWKMQSDVWGTVAPDGS---------------VTHVTYGNFAESAITINGWLRDFLWA
QAANVINSYGSALSAYGIMFLAGHFVFAFSLMFLFSGRGYWQELIESIVWAHNKLNVAPA
IQPRALSIIQGRAVGVAHYLLGGIVTTWAFFLARSYPLVKF
>448_Leptolyngbyaceae_cyanobacterium_T60_A2020_046|MBF2035492.1
-------------MTTTPREREA--------AAKVLVDKDPVPTSFEKWGKPGHFDRTLA
RGPKTTTWIWNLHADAHDFDSHT-SDLEDISRKIFSAHFGHLAVIFIWLSGMYFHGAKFS
NYEAWMSDPTG-----------IKPSAQVVWP---IFGQEILNADV----GGGFHGIQIT
SGFFQLWRASGITNSYQLYCTAIGALVMAGLMLFAGWFHYHKAAPKLEWFQNVESMMNHH
LAGLLGLGCLSWAGHQIHVSLPINALLDAGVA-------------PHDIPLPHEFILDK-
SLMAELYPSF----AQGLTPFFTLNWAAYADFLTFKGGLNPVTGGLWLSDTAHHHLALAV
LFIVAGHMYRTN-----WGIGHSMKEILEGHKGDP----LLF-GGKGHDGLYEVLTTSWH
AQLAVNLALVGSLSIIVAQHMYAMPPYPYIATDYPTQLSLFTHHMWIGGFLIVGAGAHAA
IFMVRDYDPAVNMDNALDRMIRSRDAIISHLNWVCIFLGFHSFGLYIHNDTMRALGRPQD
MFSDSAIQLQPIFAQWVQSLHTTAA-GA-------------------------TAPNALA
GVSPVFG-GDLVA---------------VGGKVAMMPMTLGTADFMVHHIHAFTIHVTVL
ILLKGVLYARSSRLVPDKGELGFRFPCDGPGRGGTCQVSGWDHVFLGLFWMYNSLSIVIF
HFSWKMQSDIWGTVSDGGA---------------VSHITGGNFANSAITINGWLRDFLWA
QASQVIGSYGSALSAYGLLFLGAHFVWAFSLMFLFSGRGYWQELIESIVWAHNKLKVAPA
IQPRALSITQGRAVGVAHYLLGGIVTTWSFFLARIIAVG--
>454_Cyanothece_sp._PCC_7425|WP_012630019.1
-------------MTISPPEREK--------KVRVVVDNDPVPTSFERWAKPGHFDRTLA
RGPQTTTWIWNLHALAHDFDTHTDSSLEDVSRKIFSAHFGHLAVIFVWLSGMYFHGAKFS
NYSAWLADPTR-----------VKPSAQVVWP---IVGQGILNGDV----GGGFHGIQIT
SGLFQLWRASGITNEFQLYVTAIGGLVMAGLMLFAGWFHYHKRAPKLEWFQNVESMMNHH
LAGLLGLGSLGWAGHQIHVSLPINKLLDAGVA-------------AKDIPLPHEFILNP-
TLMSELYPKVEWGVMKGVIPFFTLNWGAYSDFLTFKGGLNPVTGGLWLSDTAHHHLAIAV
LFIIAGHMYRTN-----WGIGHSMKEILEAHKGPF--------TGEGHKGLYETLTTSWH
AQLAINLAMMGSLSIIVAHHMYSMPPYPYLATDYPTQLSLFTHHMWIGGFLIVGGAAHGA
IYMVRDYDPVVNQNNLLDRVIRHRDAIISHLNWVCIFLGFHSFGLYIHNDTMRAFGRPQD
MFSDTAIQLQPVFAQWVQNLHTLAPG--------------------------GTAPNALE
PVSYAFG-GGVVA---------------VGGKVAMMPIALGTADFLVHHIHAFTIHVTVL
ILLKGVLFARSSRLIPDKANLGFRFPCDGPGRGGTCQVSGWDHVFLGLFWMYNSLSIVIF
HFSWKMQSDVWGTVAPDGT---------------VTHITGGNFAQSALTINGWLRDFLWA
QAAQVIGSYGSALSAYGLLFLGAHFVWAFSLMFLFSGRGYWQELIESIVWAHNKLKVAPS
IQPRALSIIQGRAVGVAHYLLGGIATTWAFFLARIIAVG--
>455_Cyanobacteria_bacterium_REEB444|MBU6186337.1
-------------MTISPPERGAK--------VRVVVDQDPVPTSIEKWGQPGHFDRTLA
KGPKTTTWIWNLHADAHDFDSHT-SDLEDVSRKIFSAHFGHLAVIFVWLSGAYFHGAKFS
NYEAWLTNPTG-----------IKPSAQVVWP---IVGQEILNGDV----GGGFHGIQIT
SGLFQLWRANGITTSYELYCTAIGALVMAALMLFAGWFHYHKAAPKLEWFQNVESMMNHH
LAGLLGCGCLGYAGQQIHISLPINACLDAIDAGKPLTVGGKLIKTVADIPAPHDWILNP-
SLIADIYPSF----AKGLTPFFTLNWAAYSDFLTFKGGLNPVTGGLWLSDTAHHHLALAV
LFIIAGHFYRTN-----WGIGHSFKEVLEAHKGPF-------T-GEGHKGLYEVFTTSWH
SQLSLNLALVGSLSIIVAHHMYSMPPYPYIATDYPTQLSLFTHHMWIGGFLIVGAAAHAA
IFMVRDYEPSTHVNNLLDRVIRHRDAIISHLNWVCIFLGFHSFGLYVHNDTMRAFGRPQD
MFSDTGIQLQPVFAQWVQNIHSLAPGG--------------------------TAPNAAA
IVSHAFG-GGVVA---------------VGGKVAMMPITLGTADFMVHHIHAFTIHVTAL
ILLKGVLFARSSRLVPDKSTIGFRFPCDGPGRGGTCQVSGWDHVFLGLFWMYNSISVVIF
HFSWKMQSDVWGTVASDGT---------------VSHIANGNFAQSAITINGWLRDFLWA
QASQVITSYGSALSAYGLLFLGAHFVWAFSLMFLFSGRGYWQELIESIVWAHNKLKVAPA
IQPRALSIIQGRAVGVAHYLLGGIVTTWAFFLARIISVG--
>457_Pleurocapsa_minor_HA4230-MV1|MBW4536187.1 443_Pleurocapsa_sp._CCALA_161|WP_106233576.1 449_Pleurocapsa_sp._SU_5_0|NJK58137.1
-------------MTISPQKDEA--------KVKVTVDVDPVPTSFEKWGKPGHFDRTLA
RGPKTTAWIWNLHADAHDFDSHTS-DLEDISRKIFSAHFGHLAVVFVWLSGMYFHGARFS
NYEAWLLDPTT-----------IKPSAQVVWP---IVGQGILNADV----GGGFHGIQIT
SGFFYLWRASGFTNSFQLYCTAIGGLVMAALMIFAGWFHYHKRAPKLEWFQNVESMMNHH
LAGLLGLGCLGWAGHQIHVSLPINKLLDAGVA-------------PADIPLPHEFILDSA
-KMAELYPSF----AEGLRPFFTLNWGVYSDFLTFKGGLNPVTGGLWLSDTAHHHLALAV
LFIIAGHMYRTN-----FGIGHSMKEILDGHKGDP----LLF-GGEGHRGLYEILTTSWH
AQLAVNLAMLGSLTIIVAQHMYAMPPYPYMAIDYATQISLFTHHMWIGAFLIVGAGAHAA
IYMVRDYDPAKNVNNVVDRVLRVRDAIISHLNWVCIFLGFHSFGLYIHNDTMRALGRPQD
MFSDTAIQLQPIFAQWVQNIHTLAPG--------------------------NTAPTAIE
PASYAFG-GGIVA---------------VGGKVAMMPIALGTADFMVHHIHAFTIHVTAL
ILLKGVLYARSSRLIPDKANLGFRFPCDGPGRGGTCQVSAWDHVFLGLFWMYNSISVVIF
HFSWKMQSDVWGTVSPDGT---------------VSHITAGNFAQSAICINGWLRDFLWA
QASQVINTYGSALSAYGIMFLAGHFVFAFSLMFLFSGRGYWQELIESIVWAHNKLKVAPA
IQPRALSITQGRAVGVAHYLLGGIVTTWAFFLARTLSL---
>458_Cyanothece_sp._SIO1E1|NET36005.1
-------------MTTTPKEQAAN--------AKVLVDRDPVPTSFEKWAKPGHFDRNLA
RGPKTTTWIWNLHADAHDFDSQT-SDLEDISRKVFSAHFGHLAIVFIWLSGTFFHGAQFS
NYGAWLADPIG-----------IKPSAQVVWP---IVGQEILNADV----GGGFHGLQIT
SGVFQMWRAWGITDSSELYALAIGGWVMAALMMFAGWFHYHKAAPKLAWFQSVESMMNHH
LAVLLGCGSLGWTGHLIHVSLPINKLLDAGVA-------------PQDIPLPHEFLWDK-
GFMAELYPSF----AEGIKPFFTLNWATYADFLTFKGGLNPITGSLWMSDIAHHHLAIAV
MFIFAGHMYRNT-----FGIGHSMKEILEAHNGPF-------T-GEGHKGLYEVLTTSWH
AQLAINLAMLGSLSIIVAHHMYAMPPYPYIATDYPTQLSLFTHHIWIGGFLIVGAGAHGA
IFMVRDYDPAKNVNNLLDRQLRQRDALISHLNWVCIFLGFHSFGLYIHNDTMRALGRPQD
MFSDSAIQLQPVFAQWIQNLHANVAGTF-------------------------QAPLAGA
ATSPAWG-GDIVA---------------VGGKVAMMPIVLGTADFMVHHIHAFTIHVTAL
ILLKGVLYARSSRLVPDKSELGFRFPCDGPGRGGTCQVSGWDHVFLGLFWMYNSLSIVIF
HFSWKMQSDVWGTVSPDGT---------------VSHITAGNFANSAITINGWLRDFLWA
QASQVINSYGSALSAYGLLFLGAHFIWAFSLMFLFSGRGYWQELIESIVWAHSKLKLAPA
IQPRALSITQGRAVGVAHYLLGGIVTTWAFFLARIISVG--
>459_Leptolyngbya_sp._BL0902|WP_198805371.1 350_Phormidium_sp._FACHB-1136|WP_190499436.1
-------------MTTTPREREA--------KVKVIVDKDPVPTSFEKWGKPGHFDRTLA
KGPKTTTWIWNLHADAHDFDSHT-SDLEDISRKIFSAHFGHLAVIFIWLSGMYFHGAKFS
NYEAWMTNPTG-----------FKPSAQVVWP---IFGQEILNADV----GGGFQGIQIT
SGLFQLWRASGFTNGFQLYCTAIGALVMAGLMLFAGWFHYHKAAPKLEWFQNVESMMNHH
LAGLLGLGCLGWAGHQIHVSLPVNKMLDAGVA-------------PQDIPLPHEFILNK-
SLMADLYPSF----AEGLKPFFTLNWGVYADFLTFKGGINPVTGGLWLSDTAHHHLALAV
LFIVAGHMYRTN-----WGIGHSMKEILEGHKGDP----LLF-GGKGHDGLYENLTTSWH
AQLAVNLAILGSITIIVAQHMYAMPPYPYIATDYPTQLSLFTHHMWIGGFLIVGAAAHAA
IFMVRDYDPAVNMDNALDRMLRSRDAIISHLNWVCIFLGFHSFGLYIHNDTMRALGRPQD
MFSDSAIQLQPIFAQWVQSFHAAAA-GG-------------------------TAPNALA
GVSPIFG-GDVIA---------------VAGKVAMMPMTLGTADFMVHHIHAFTIHVTAL
ILLKGVLYARSSRLVPDKGELGFRFPCDGPGRGGTCQVSGWDHVFLGLFWMYNSLSIVIF
HFSWKMQSDIWGTVSPDGT---------------VSHITGGNFAQSAITINGWLRDFLWA
QASQVIGSYGSALSAYGLMFLGAHFVWAFSLMFLFSGRGYWQELIESIVWAHNKLKVAPA
IQPRALSITQGRAVGVAHYLLGGIATTWAFFLARIIAVG--
>465_Planktothrix_sp._PCC_11201|WP_079676982.1 339_Planktothrix|WP_026787738.1 357_Planktothrix_agardhii_KL2|MBG0745388.1 375_Planktothrix_paucivesiculata|WP_083616122.1 452_Oscillatoriales_cyanobacterium_CG2_30_40_61|OIP68483.1
-------------MTISPPEREA--------KVKVAVDKDPVPTSFERWSKPGHFRRDLA
KGPNTTTWIWNLHADAHDFDSHTS-DLEDISRKIFSAHFGHLAVIFIWLSGAYFHGAKFS
NYEAWLANPTG-----------IKPSAQVVWP---IFGQEILNGDV----GGGFHGIQIT
SGLFQLWRASGFTNTYQLYCTAIGALVMAGLMLFAGWFHYHKRAPKLEWFQNVESMMNHH
LAGLLGLGSLGWAGHQIHVSLPVNKLLDAGVA-------------AKDIPLPHEFILNPN
-LMAELYPSF----KEGLTPFFTLNWGVYSDFLTFKGGLNPQTGGLWLSDTAHHHLALAV
LFIIAGHMYRTN-----WGIGHSMKEILEAHKGPF--------TGEGHKGLYEILTTSWH
AQLAINLALMGSLSIIVAHHMYSMPPYPYIATDYPTQLSLFTHHVWIGGFLIVGAGAHAS
IFMVRDYVPANNVNNLLDRVLRHRDAIISHLNWVCIFLGFHSFGLYVHNDTMRAFGRPQD
MFSDTGIQLQPVFAQWVQNIHALAPG--------------------------STAPHALA
SVSPVFG-GGVVA---------------VGGKVAMMPIVLGTADFMVHHIHAFTIHVTVL
ILLKGVLYARSSRLVPDKSELGFRFPCDGPGRGGTCQVSGWDHVFLGLFWMYNSLSIVIF
HFSWKMQSDVWGTVGSDGT---------------VSHITSGNFAQSAITINGWLRDFLWA
QAAQVISSYGSALSAYGLLFLGAHFVWAFSLMFLFSGRGYWQELIESIVWAHNKLKLAPA
IQPRALSITQGRAVGVAHYLLGGIATTWAFFLARIISVG--
>467_unclassified_Limnothrix|WP_190353391.1 246_Limnothrix_sp._CACIAM_69d|RFP53739.1 274_unclassified_Limnothrix|WP_099532036.1 394_Oscillatoriales_cyanobacterium|TAD79374.1
-------------MTISPPEREA--------KVKVSVDKNPVPTSFEKWGKPGHFDRTLA
RGPKTTTWIWNLHADAHDFDSHT-SDLEDVSRKIFSAHFGHLAVVFVWLSGMYFHGARFS
NYEAWLSDPTH-----------IKPSAQVVWP---IVGQEILNGDV----GGGFHGIQIT
SGLFQMWRAAGFTNGDQLYVTAIGGLVMAALMLFAGWFHYHKAAPKLEWFQNVESAMNHH
LAGLLGLGCLSWAGHQIHVSLPINHLLDSGVA-------------LKDIPLPHEFIQNK-
DLMAEIYPSF----AQGLTPFFTLNWGAYADFLTFKGGLNPVTGGLWLSDTAHHHLALAV
LFIVAGHMYRTN-----WGIGHSMKEILEAHKGPY--------TGQGHKGLYEIFNTSWH
AQLAVNLAVLGSLTIVIAHHMYAMPPYPYIATDYPTQISLFTHHMWIGAFCIVGAGAHAA
IFMVRDYDPAKNVDNLLDRVIRHRDAIISHLNWVCIFLGFHSFGLYIHNDTMRALGRPQD
MFSDTGIQLQPVFAQWVQNLHALAPG--------------------------NTAPNALE
IVSHAFG-GGVVA---------------VGGKVAMMPIALGTADFMVHHIHAFTIHVTAL
ILLKGVLYARSSRLIPDKANLGFRFPCDGPGRGGTCQVSGWDHVFLGLFWMYNSLSIVIF
HFSWKMQSDVWGTVNPDGS---------------VAHITAGNFAQSAITINGWLRDFLWA
QASQVITSYGSALSAYGLLFLGAHFVWAFSLMFLFSGRGYWQELIESIVWAHNKLKVAPA
IQPRALSITQGRAVGVAHYLLGGIVTTWSFFLARIISVSG-
>469_Cyanobacterium_sp._T60_A2020_053|MBF2058206.1
-------------MTVTP-QKEA--------KAKVIVDRDPVPTSFEKWGKPGHFDRTLA
RGPKTTTWIWNLHADAHDFDTQTS-DLEDISRKIFSAHFGHLAVVFVWLSGMYFHGARFS
NYEAWLSDPIN-----------IKPSAQQVWS---IVGQDILNADV----GGGFHGIQIT
SGFFQLWRASGFTNSYQLYVTAIGGLVMAGLMLFAGWFHYHKAAPKLEWFQNVESMMNHH
LAGLLGLGSLGWAGHQIHVSLPINKLLDAGVA-------------PQDIPLPHEFLLDAG
-KMAELYPSF----AQGLTPFFTLNWGVYSDFLTFKGGLNPVTGGLWLSDTAHHHLAIAV
LFIIAGHMYRTN-----WGIGHSMKEILEGHKG-P----F---TGEGHTGLYEILTTSWH
AQLAINLALLGSLTIIVAQHMYAMPPYPYLATDYGTQLSIFTHHMWIGGFLIVGAGAHAS
IFMVRDYDPAKNVNNLLDRVLRHRDAIISHLNWVCIFLGFHSFGLYIHNDTMRALGRPQD
MFSDSAIQLQPVFAQWIQNLHTVAPG--------------------------NTAPFASA
PVSYAFG-GDVIA---------------VGGKVAMMPIALGTADFMVHHIHAFTIHVTVL
ILLKGVLYARSSRLIPDKAELGFRFPCDGPGRGGTCQVSGWDHVFLGLFWMYNSLSIVIF
HFSWKMQSDVWGTVSPDGT---------------VSHITGGNFAQSAITINGWLRDFLWA
QAANVINSYGSALSAYGIMFLAGHFIFAFSLMFLFSGRGYWQELIESIVWAHNKLNLAPA
IQPRALSIIQGRAVGVAHYLLGSIVTTWAFFLCRILAVG--
>470_Aetokthonos_hydrillicola|WP_208340968.1
-------------MTISPPEREEK-------QARVIVDNDPVPTSFELWGKPGHFDKSLA
RGPKTTTWIWNLHALAHDFDTHT-SDLEDISRKIFAAHFGHLAVVTIWLSGMIFHGARFS
NYEAWLSDPLN-----------VKPSAQVVWP---IVGQDILNGDV----GGGFHGIQIT
SGFFQIWRGWGITNSFQLYVTAIGGLVLAGLFLFAGWFHYHKRAPKLEWFQNAESMLNHH
LAVLLGCGSLGWAGHLIHVSAPINKLLDAGVA-------------VKDVPLPHEFILNH-
DLLVKVFPGF----ANGLSPFFTLNWGQYADILTFKGGLNPVTGGLWLTDISHHHLAIAV
LFIIAGHQYRTN-----WGIGHSIKEILENHKGPF--------TGEGHKGLYENLTTSWH
AQLATNLAFLGSLTIIIAHHQYAMPPYPYLATDYATQLAIFTHHTWIGGFLIVGGAAHAA
IFMVRDYDPVVNNNNLLDRVIRHRDAIISHLNWVSMFLGFHSFGLYVHNDTMRALGRPQD
MFSDTAIQLQPIFAQWVQNIHTLAPG--------------------------TTAPNALE
PVSYVFG-GGVLA---------------VGGKVAAAAIPLGTADFLIHHIHAFTIHVTVL
ILLKGVLFARSSRLIPDKANLGFRFPCDGPGRGGTCQVSGWDHVFLGLFWMYNSISIVIF
HFSWKMQSDVWGTVDPDGT---------------VTHITGDNFAQSAITINGWLRDFLWA
QATQVLNSYGSALSAYGLLFLAGHFVWAFSLMFLFSGRGYWQELIESIVWAHNKLKVAPA
IQPRALSIIQGRAVGVAHYLLGGIVTTWAFFHARILTLG--
>474_Geminocystis_herdmanii|WP_017294322.1
-------------MTVSP-QKEA--------KAKVIVDKNPVPTSFEKWGKPGHFDRTLA
RGPKTTTWIWNLHADAHDFDSQTS-DLEDISRKIFSAHFGHLAVVFVWLSGMYFHGAKFS
NYSAWLADPLN-----------IKPSAQVVWP---IVGQDILNADV----GGGFHGIQIT
SGFFQLWRASGITNEYQLYCTAIGGLVMAGLMLFAGWFHYHKAAPKLEWFQNVESMMNHH
LAGLLGLGSLGWAGHQIHVSLPINKLLDAGVA-------------PADIPLPHEFILDPS
-KMAELYPSF----AQGLTPFFTLNWGAYSDFLTFKGGLNPVTGGLWLSDTAHHHLAIAV
LFIIAGHMYRTN-----WGIGHSMKEILEGHKG-P----F---TGEGHKGLYEILTTSWH
AQLSINLALLGSLTIIVAQHMYAMPPYPYLATDYGTQLSLFTHHMWIGAFFIVGAGAHAS
IFMVRDYDPAKNVNNLLDRVLRHRDAIISHLNWVCIWLGFHSFGLYIHNDTMRALGRPQD
MFSDSAIQLQPVFAQWIQGLHTAAAG--------------------------ATAPFAGA
GVSPVFG-GDIVA---------------VGGKVAMMPMTLGTADFMVHHIHAFTIHVTVL
ILLKGVLYARSSRLVPDKAELGFRFPCDGPGRGGTCQVSGWDHVFLGLFWMYNSISVVIF
HFSWKMQSDIWGTVLPDGS---------------VSHITGGNFAQSAITINGWLRDFLWA
QAANVINSYGSALSAYGIMFLAGHFIFAFSLMFLFSGRGYWQELIESIVWAHNKLKLAPA
IQPRALSIVQGRAVGVAHYLLGGIVTTWAFFLCRMLSVG--
>478_Calothrix_parasitica|WP_096652856.1
-------------MTISPPEREEK-------KARVIVDKDPVPTSFERWGKPGHFDRTLA
KGPKTTTWIWNLHALAHDFDTHT-SDLEDISRKIFAAHFGHLAVVMLWLSGMIFHGAKFS
NYEAWLTDPLS-----------IKPSAQVVWP---VVGQDILNGDV----GGGFHGIQIT
SGLFQIWRGWGITNSFQLYCTAIGGLVLAGLLLFAGWFHYHKKAPKLEWFQNVESMLNHH
LSVLLGCGSLGWAGHLIHVSNPTNKLLDAGVP-------------LKDVPLPHEFILNK-
DLLTELYPGF----ASGLSPFFTLNWGQYADILTFKGGLNPVTGGLWMTDIAHHHLAIAV
VFIVAGHMYRTN-----WGIGHSIKTILENHKGPF--------TGEGHKGLYENMTTSWH
AQLATNLAFLGSLTIIIAHHMYAMPPYPYLATDYSTQLCIFTHHMWIGGFCIVGGAAHAA
IFMVRDYDPVVNQDNLLDRVIRHRDAIISHLNWVCIFLGFHSFGLYIHNDTMRALGRPQD
MFSDTAIQLQPVFAQWVQNLHTFAPG--------------------------GTAPNALE
PVSYAFG-GGVVA---------------VGGKVAMMPIALGTADFLVHHIHAFTIHVTVL
ILLKGVLYARSSRLIPDKANLGFRFPCDGPGRGGTCQVSGWDHVFLGLFWMYNSLSIVIF
HFSWKMQSDVWGTVDASGN---------------VSHLTGGNFAQSALTINGWLRDFLWA
QASQVINSYGSALSAYGLMFLAGHFIWAFSLMFLFSGRGYWQELIESIVWAHNKLKVAPA
IQPRALSITQGRAVGLAHYLLGGIVTTWAFFHARILSLG--
>479_Pseudanabaena_sp._FACHB-2040|WP_190487514.1
-------------MTTTPREREA--------KAKVVVDKDPVPTSFEKWGKPGHFDRTLA
RGPKTTAWIWNLHADAHDFDSHT-SDLEDISRKIFSAHFGHLAVIFIWLSGMYFHGARFS
NYEAWMSNPTG-----------IKPSAQVVWP---IFGQEILNGDV----GGGFHGIQIT
SGFFHIWRAAGITNSFQLYVTAIGALVMAGLMLFAGWFHYHKRAPKLEWFQNVESMMNHH
LAGLLGLGSLSWAGHQIHVSLPINKLLDSGVA-------------PQDIPLPHEFILDK-
SLMAELYPSF----NQGLTPFFSLNWSAYADFLTFKGGLNPVTGGLWLSDTAHHHLALAV
LLIIAGQMYRTN-----WGIGHSMKEILDNHKGDP----LLF-GGRGHEGLFHNLTTSWH
AQLAVNLAMVGSLSIIVAQHMYAMPPYPYLATDYPTQLSIFTHHMWIGGFLIVGAGAHAA
IFMVRDYDPAVNMDNALDRMIRSRDAIISHLNWVCIFLGFHSFGLYVHNDTMRALGRPQD
MFSDSAIQLQPIFAQWVQGLHTLAA-GG------------------------ATAPNALE
PASYAFG-GGVVA---------------VAGKVAMMPITLGTADFMVHHIHAFTIHVTVL
ILLKGVLFARSSRLIPDKGELGFRFPCDGPGRGGTCQVSGWDHVFLGLFWMYNSLSIAIF
HFSWKMQSDVWGTVNPDGT---------------VSHITAGNFAQSAITINGWLRDFLWA
QASQVIGSYGSALSAYGLLFLGAHFIWAFSLMFLFSGRGYWQELIESIVWAHNKLKVAPA
IQPRALSITQGRAVGVAHYLLGGIATTWAFFLARIIAVG--
>481_Goleter_apudmare_HA4340-LM2|MBW4644014.1
-------------MTISPPEREEK-------KARVIVDNDPVPTSFEKWSQPGHFDRTLA
RGPKTTTWIWNLHALAHDFDTHT-SDLEDISRKIFAAHFGHLAVVAIWLSGALFHGAKFS
NYEAWLSDPLN-----------VRPSAQVVWP---IFGQDILNADV----GGGFYGIQTT
SGLFQVWRGWGITNSFQLYCTAIGGLVLAALLLFAGWFHYHKRAPKLEWFQNVESMMNHH
LQVLLGCGSLGWAGHLIHVSAPINKLLDAGVA-------------AKDIPLPHEFILNS-
SLLTDLYPSF----AQGLAPFFTLNWGVYSDFLTFKGGLNPVTGGLWMTDIAHHHLAIAV
LFIIAGHQYRTN-----WGIGHSMKEILENHKGPF--------TGEGHKGLYENLTTSWH
AQLATNLAFLGSLTIIIAHHMYAMPPYPYLATDYATQLCIFTHHMWIGAFLIVGGAAHAA
IFMVRDYDPVVNQNNVLDRVIRHRDAIISHLNWVSIFLGFHSFGLYIHNDTMRALGRPQD
LFSDTGIQLQPVFAQWVQNLHTLAPG--------------------------TTAPNALE
PVSYAFG-GGVLA---------------VGGKVAMMPIALGTADFLIHHIHAFTIHVTVL
ILLKGVLFARSSRLIPDKANLGFRFPCDGPGRGGTCQVSGWDHVFLGLFWMYNCISIVIF
HFSWKMQSDVWGTVDAAGN---------------VTHITGGNFAQSAITINGWLRDFLWA
QASQVINSYGSALSAYGLLFLGAHFVWAFSLMFLFSGRGYWQELIESIVWAHNKLKVAPT
IQPRALSITQGRAVGVAHYLLGGIATTWAFFHAHILSVG--
>483_Hydrococcus_sp._RU_2_2|NJM86977.1
-------------MTISPPGKE------A--KVRVTVDKNPVPTSFEKWGKPGHFDRTLA
RGPKTTTWIWNLHANAHDFDSQTS-DLEDISRKIFSAHFGHLAVIFVWLSGMYFHGAKFS
NFEAWLTDPTH-----------IKPSAQVVWP---VVGQSILNADV----GGGFSGIQIT
SGLFYWWRANGITNSYQLYCTAIGGLVMAALMLFAGWFHYHVRAPKLEWFQNVESMMNHH
LAGLLGLGCLGYAGQQIHVSLPITACLDAIDAGKPLTIGGRAIQSVADIPLPHEWILNP-
NLMSDLYPSF----AQGLKPFFTLNWGVYSDFLTFKGGLNPVTGSLWLSDTAHHHLALAV
LFIIAGHMYRTN-----WGIGHSMKEILENHKGPF--------TGEGHKGLYEILTTSWH
AQLAINLALYGSLSIIVAHHMYAMPPYPYMAIDYATQLACFTHHVWIGGFLIVGAGAHGA
IFMVRDYDPAKNVNNLLDRVLRHRDAIISHLNWVCIFLGFHSFGLYVHNDTMRAFGRPQD
MFSDTGIQLQPIFAQWVQNIHTLAPG--------------------------NTAPNALA
TASYAFG-GDVVA---------------VGGKVAMMPIALGTADFLVHHIHAFTIHVTVL
ILLKGVLYARSSRLIPDKAELGFRFPCDGPGRGGTCQVSGWDHVFLGLFWMYNSLSIVIF
HFSWKMQSDVWGTVAPDGT---------------VTHVTLGNWAQSSITINGWLRDFLWA
QAAQVINSYGSALSAYGIMFLAGHFVFAFSLMFLFSGRGYWQELIESIVWAHNKLKVAPS
IQPRALSITQGRAVGVAHYLLGGIVTTWAFFHARTLSF---
>488_Chondrocystis_sp._NIES-4102|WP_096721883.1
-------------MTISPQKEEA--------KVKVTVDVDPVPTSFERWGKPGHFDRTLA
KGPLTTAWIWNLHADAHDFDSHTS-DLEDISRKIFSAHFGHLAVIFVWLSGMYFHGARFS
NYEAWLSNPTA-----------IKPSAQVVWP---IVGQGILNADV----GGGFHGIQIT
SGLFYLWRASGFTNSYQLYCTAIGGLVMAGLMIFAGWFHYHKRAPKLEWFQNVESMMNHH
LAGLLGLGCLSWAGHQIHVSLPINKLLDAGVA-------------PADIPLPHEFILNSD
-KMAELYPSF----AQGIKPFFTLNWGVYSDFLTFKGGLNPVTGGLWLSDTAHHHLALAV
LFIIAGHMYRTN-----FGIGHSMKEILDNHKGDP----LLF-GGEGHRGLYEVLTTSWH
AQLSVNLAILGSLTIIVAQHMYAMPPYPYMAIDYGTQLSLFTHHMWIGGFLIVGAGAHGA
IFMVRDYDPAKNVNNVIDRVLRVRDAIISHLNWVCIFLGFHSFGLYIHNDTMRALGRPQD
MFSDTAIQLQPIFAQWVQNIHTLAPG--------------------------NTAPTALE
PVSYAFG-GGVVA---------------VGGKVAMMPIALGTADFMVHHIHAFTIHVTVL
ILLKGVLYARSSRLIPDKGNLGFRFPCDGPGRGGTCQVSAWDHVFLGLFWMYNSISVVIF
HFSWKMQSDVWGIVDPDGT---------------VSHITAGNFAQSAICINGWLRDFLWA
QASQVINSYGSALSAYGIMFLGGHFIFAFSLMFLFSGRGYWQELIESIVWAHNKLKVAPA
IQPRALSITQGRAVGVAHYLLGGIVTTWAFFLARTLSL---
>489_Cyanobacterium_sp._HL-69|AUC61727.1 424_Cyanobacterium_stanieri_PCC_7202|AFZ47921.1 431_Cyanobacterium_stanieri|WP_193799821.1 439_Cyanobacterium_sp._IPPAS_B-1200|WP_069791729.1
-------------MTVTP-QKEA--------KAKVAVDKNPVPTSFEKWGKPGHFDRTLA
RGPKTTTWIWNLHADAHDFDSQTS-DLEDISRKIFSAHFGHLAVVFVWLSGMYFHGARFS
NYEAWLSDPMN-----------IKPSAQQVWS---IVGQDILNGDM----GGGFQGIQIT
SGFFQLWRASGFTNSYQLYVTAIGGLVMAGLMLFAGWFHYHKAAPKLEWFQNVESMMNHH
LAGLLGLGSLGWAGHQIHVSLPINKLLDAGVA-------------PADIPLPHEFILDAG
-KMAELYPSF----AQGLKPFFTLNWGVYSDFLTFKGGLNPVTGGLWLSDTAHHHLAIAV
LFIIAGHMYRTN-----WGIGHSMKEILEGHKG-P----F---TGEGHTGLYEILTTSWH
AQLAINLALLGSLTIIVAQHMYAMPPYPYLATDYGTQLSIFTHHMWIGGFFIVGAGAHAS
IFMVRDYDPAKNVNNLLDRVLRHRDAIISHLNWVCIFLGFHSFGLYIHNDTMRALGRPQD
MFSDSAIQLQPVFAQWIQNLHTVAPG--------------------------GTAPFASA
PVSYAFG-GDVVA---------------VGGKVAMMPIALGTADFMVHHIHAFTIHVTVL
ILLKGVLYARSSRLIPDKAELGFRFPCDGPGRGGTCQVSGWDHVFLGLFWMYNSLSIVIF
HFSWKMQSDVWGTVAPDGT---------------VSHITGGNFAQSAITINGWLRDFLWA
QAANVINSYGSALSAYGIMFLAGHFIFAFSLMFLFSGRGYWQELIESIVWAHSKLNLAPA
IQPRALSIVQGRAVGVAHYLLGGIVTTWAFFLCRILAVG--
>495_Oscillatoria_sp._PCC_10802|WP_017715685.1 461_Oscillatoria_princeps_RMCB-10|MBW4492604.1
-------------MTISPPERGP--------KVKVTVDKDPVATSFEKWGKPGHFDRSLA
RGPKTTTWIWNLHANAHDFDSHTS-DLEDVSRKIFSAHFGHLAVIFVWLSGAYFHGAKFS
NYEAWLSNPTG-----------IKPSAQVVWP---IVGQEILNADV----GGGFHGIQIT
SGLFQLWRASGFTNSFQLYVTAIGALVMAGLMLFAGWFHYHKRAPKLEWFQNVESMMNHH
LAGLLGLGSLSWAGHQIHVSLPVNAMLDAIDAGKPLTFNGKVIASVADIPLPQEYVMNTD
-AMAQFFPSF----AKGLTPFFTLNWGAYADFLTFKGGVNPVTGGLWLTDSAHHHLAIAV
LFIIAGHMYRTN-----WGIGHSMKEMLEAHKGPF--------TGEGHKGLYEILTTSWH
AQLAINLAMMGSLSIIVAHHMYAMPPYPYIAIDYPTQLSLFTHHVWIGGFLIVGAGAHAA
IFMVRDYDPAKNVNNLLDRVIRHRDAIISHLNWVCIFLGFHSFGLYIHNDTMRALGRPQD
MFSDTAIKLQPVFAQWVQNLHFLAPG--------------------------NTAPNALA
PASYVFG-GDVVA---------------VAEKVAVMPITLGTADFMVHHIHAFTIHVTVL
ILLKGVLFARSSRLIPDKANLGFRFPCDGPGRGGTCQVSGWDHVFLGLFWMYNSLSIVIF
HFSWKMQSDVWGTVAPDGS---------------IDHITGGNFAQSAITINGWLRDFLWA
QASQVIQSYGSALSAYGLLFLGAHFVWAFSLMFLFSGRGYWQELIESIVWAHNKLKVAPA
IQPRALSIIQGRAVGVAHYLLGGIATTWAFFLARIISVG--
>497_Moorea_producens|WP_071103618.1 326_Moorea_producens|WP_070392185.1 493_Moorea_sp._SIO1G6|NET64713.1
--------------------MPL------------EVDKDPVPTSFEKWGKPGHFDRTLA
RGPKTTTWIWNLHANAHDFDSHT-SDLEDVSRKIFSAHFGHLAVVFVWLSGMYFHGARFS
NYEAWLSDPTS-----------IKPSAQVVWP---VVGQGILNGDV----GGGFHGIQIT
SGFFQLWRASGITNSYQLYVTAIGGLVMAALMLFAGWFHYHKKAPKLSWFQNVESMMNHH
LQVLLGCGCLGWAGHQIHVSLPINKLLDSGVA-------------PSEIPLPHEFILNK-
GLMADLYPSF----AKGITPFFTLNWGVYSDFLTFHGGLNPVTGGLWLSDTAHHHLALGV
LFIIAGHMYRTN-----WGIGHSMKEILEAHKGPF--------TGEGHKGLYEILTTSWH
AQLAINLAMLGSLTIIVAHHMYAMPPYPYLATDYGTQLCLFTHHMWIGAFCIVGGAAHGA
IFMVRDYDPAKNVNNLLDRVIRHRDAIISHLNWVCIWLGFHSFGLYIHNDTMRALGRPQD
MFSDTAIQLQPIFAQWIQNIHNLAPG--------------------------GTAPHALE
TVSYAFG-GGVVE---------------VGGKVAMMPIELGTADFMVHHIHAFTIHVTVL
ILLKGVLFARSSRLIPDKSELGFRFPCDGPGRGGTCQVSGWDHVFLGLFWMYNCISVVIF
HFSWKMQSDVWGTVFPDGT---------------VSHIANGNFAQSAITINGWLRDFLWA
QASNVITSYGSALSAYGIMFLAGHFVFAFSLMFLFSGRGYWQELIESIVWAHNKLKVAPS
IQPRALSITQGRAVGVAHYLLGGIVVTWSFFIARILSVG--
>503_Microcoleus_vaginatus_WJT46-NPBG5|MBW4682897.1 468_Microcoleus_sp._FACHB-672|WP_190667664.1 487_Microcoleus_sp._FACHB-68|WP_190758793.1
-------------MTISPPEREA-----K--KVKVVVDKDPVPTSFERWGKPGHFDRTLA
RGPKTTTWIWNLHALAHDFDSHT-SDLEDVSRKIFSAHFGHLAIIFIWLSGAYFHGARFS
NYEAWLTNPTG-----------IRPSAQVVWP---IVGQEILNADV----GGGFHGIQIT
SGLFQIWRAAGITNTFQLYCTAIGGLVMAALMLFAGWFHYHKRAPKLEWFQNVESMMNHH
LAGLLGLGCLSWAGHQIHVALPINKLLDAGVD-------------PNQIPLPQEFILNP-
SLMTELYPSVDWGFFKGVIPFFTLNWGAYTDFLTFKGGLNPVTGGLWLSDSAHHHLALAV
LFIIAGHQYRTN-----WGIGHSMKEILENHKGPF--------TGEGHKGLYEVLTSSWH
AQLAINLAMLGSLSIIVAHHMYSMPPYPYIATDYATQLSIFTHHMWIGGFCIVGGAAHGA
IFMVRDYDPAKNVNNLIDRVIRHRDAIISHLNWVCMFLGFHSFGLYVHNDTMRAFGRPQD
MFSDTAIQLQPVFAQWVQNIHTLAPG--------------------------NTAPNALE
PASYAFG-GGVMA---------------VAGKVAMMPIALGTADFMVHHIHAFTIHVTVL
ILLKGVLFARSSRLIPDKANLGFRFPCDGPGRGGTCQVSGWDHVFLGLFWMYNSISIVIF
HFSWKMQSDVWGTVDPDGS---------------ISHITGGNFAQSAITINGWLRDFLWA
QASQVIQSYGTALSAYGLLFLGAHFVWAFSLMFLFSGRGYWQELIESIVWAHNKLKVAPA
IQPRALSIIHGRAVGVAHYLLGGIVTTWAFFLARIISVG--
>504_Planktothrix_sp._FACHB-1365|WP_190517228.1 413_Planktothrix_serta|WP_083625850.1 498_Planktothrix_mougeotii|WP_193868591.1
-------------MTISPPERE------A--KVKVTVSEDPVPTSFERWSKPGHFRRDLA
KGPSTTTWIWNLHADAHDFDSHTS-DLEDISRKIFSAHFGHLAVIFIWLSGAYFHGAKFS
NYEAWLANPTG-----------IKPSAQVVWP---IFGQEILNGDV----GGGFHGIQIT
SGLFQMWRSSGFTNSYQLYCTAIGALVMAGLMLFAGWFHYHKRAPKLEWFQNAESMMNHH
LAGLLGLGSLGWAGHQIHVSLPANKLLDAGVA-------------VKDIPLPHEFILNP-
NLMAELYPSF----KQGLTPFFTLNWGVYSDFLTFKGGLNPQTGGLWLTDTVHHHLAIAV
LFIIAGHMYRTN-----WGIGHSMKEMLEAHKGPF--------TGEGHKGLYEILTTSWH
AQLAINLALMGSLSIIVAHHMYSMPPYPYIATDYPTQLSLFTHHVWIGGFLIVGAGAHAA
IFMVRDYVPANNVNNLLDRVLRHRDAIISHLNWVCIFLGFHSFGLYVHNDTMRAFGRPQD
MFSDTGIQLQPVFAQWIQHIHALAPG--------------------------STAPHALA
SVSPVFG-GGVVA---------------VGGKVAMMPIVLGTADFMVHHIHAFTIHVTVL
ILLKGVLYARSSRLIPDKSELGFRFPCDGPGRGGTCQVSGWDHVFLGLFWMYNSLSIVIF
HFSWKMQSDVWGTVGADGT---------------ISHITNGNFAQSAITINGWLRDFLWA
QAAQVITSYGSALSAYGLLFLGAHFVWAFSLMFLFSGRGYWQELIESIVWAHNKLKVAPA
IQPRALSITQGRAVGVAHYLLGGIATTWAFFLARIISVG--
>505_Geminocystis_sp._NIES-3709|WP_066118229.1
-------------MTVSP-QKEA--------KAKVIVDKDPVPTSFEKWGKPGHFDRTLA
RGPKTTTWIWNLHADAHDFDSQTS-DLEDISRKIFSAHFGHLAVVFVWLSGMYFHGAKFS
NYSAWLADPLN-----------VKPSAQVVWS---VVGQDILNGDV----GGGFHGIQIT
SGLFQLWRASGITNEFQLYCTAIGGLVMAGLMLFAGWFHYHKAAPKLEWFQNAESMLNHH
LAGLLGLGSLGWAGHQIHVSLPINKLLDAGVA-------------PQDIPLPHEFILDPS
-KMAELYPSF----AQGLTPFFTLNWGVYSDFLTFKGGLNPVTGGLWLSDTAHHHLAIAV
LFIIAGHMYRTN-----WGIGHSIKEILEGHKG-P----F---TGEGHKGLYEILTTSWH
AQLAINLALLGSLTIIVAQHMYAMPPYPYLATDYGTQLSIFTHHMWIGAFLIVGAGAHAS
IFMVRDYDPAKNVNNLLDRVLRHRDAIISHLNWVCIWLGFHSFGLYIHNDTMRALGRPQD
MFSDSAIQLQPIFAQWIQGLHTAAAG--------------------------ATAPFAGA
TASYAFG-GDVVA---------------VGGKVAMMPITLGTADFMVHHIHAFTIHVTVL
ILLKGVLYARSSRLVPDKAELGFRFPCDGPGRGGTCQVSGWDHVFLGLFWMYNSISVVIF
HFSWKMQSDVWGTVLPDGT---------------VSHITGGNFAQSAITINGWLRDFLWA
QAANVINSYGSALSAYGIMFLAGHFIFAFSLMFLFSGRGYWQELIESIVWAHNKLKLAPA
IQPRALSIVQGRAVGVAHYLLGGIVTTWAFFLCRILSVG--
>506_Raphidiopsis_brookii|WP_009342250.1 361_Cylindrospermopsis_raciborskii|WP_102938582.1 401_Aphanizomenonaceae|WP_096545508.1 440_Cylindrospermopsis_raciborskii|WP_100053719.1 477_Cylindrospermopsis_raciborskii|WP_006278753.1 482_Cylindrospermopsis_raciborskii|WP_115539140.1 486_Cylindrospermops
-------------MTISPPERDAK-------KARVIVDNDPVPTSFEKWAQPGHFDRSLA
KGPKTTTWIWDLHALAHDFDTHT-SDLEDISRKIFSAHFGHLAVVTIWLSGMIFHGAKFS
NYEAWLADPLG-----------VKPSAQTVWP---IVGQDILNGDV----GGGFHGIQIT
SGLFQVWRGWGITSSFQLYVTAIGGLVLAGLFLFAGWFHYHKRAPKLEWFQNVESMLNHH
LAVLLGCGSLGWTGHIIHVSAPVNKLLDSGVA-------------IKDIPLPHEFILNK-
ELISHLYPSF----ASGLTPFFTLNWGAYADILTFKGGLNPVTGGLWMTDIAHHHLAIAV
LFIIAGHMYRTN-----WGIGHSIKDILENHKGPF--------TGEGHKGLYENLTTSWH
AQLATNLAFLGSLTIIIAHHMYAMPPYPYLATDYATQLCIFTHHMWIGGFLIVGGAAHAA
IFMVRDYDPVVNQNNVLDRVIRHRDAIISHLNWVCIFLGFHSFGLYIHNDTMSALGRPQD
MFSDTAIQLQPVFAQWVQGLHHLAPG--------------------------TTAPNALE
AVSYVFG-GGVLA---------------VGGKVAAAAIPLGTADFLVHHIHAFTIHVTVL
ILLKGVLYARSSRLIPDKANLGFRFPCDGPGRGGTCQVSGWDHVFLGLFWMYNSLSIVIF
HFSWKMQSDVWGTVDDG-V---------------VSHITGDNFAQGAITINGWLRDFLWA
QATEVINSYGSELSAYGLMFLGAHFIWAFSLMFLFSGRGYWQELIESIVWAHNKLKVAPT
IQPRALSITQGRAVGVAHYLLGGIATTWAFFHAHILSVG--
>507_Leptolyngbya_sp._PCC_6406|WP_008309320.1
-------------MTTTPREREA--------KVKVVVDTDPVPTSFEKWAKPGHFDRTLA
RGPKTTTWIWNLHADAHDFDSHT-SDLEDISRKIFSAHFGHLAIIFIWLSGMYFHGARFS
NYEAWMTNPTG-----------IKPSAQVVWP---IFGQEILNADV----GGGFQGIQIT
SGFFQLWRASGITNSYQLYCTAIGGLVMAGLMLFAGWFHYHKKAPKLEWFQNVESMMNHH
LAGLLGLGCLGWAGHQIHVSLPINKLLDAGVA-------------PQDIPLPHEFILDK-
SLMAELYPSF----AQGLTPFFTLNWAAYADFLTFKGGLNPVTGGLWLSDTAHHHLALAV
LFIVAGHFYRTN-----WGIGHSFKEVLEAHKGP-------F-TGEGHKGMYEIFTNSWH
CQLSWNLAWMGSLSILVAQHMYSMPPYPYIATDYPTQLSLFTHHMWIGGFLIVGAGAHAA
IFMVRDYDPATHVNNLLDRVLRSRDAIISHLNWVCIFLGFHSFGLYIHNDTMRALGRPQD
MFSDSAIQLQPIFAQWIQGIHAGAA-GA-------------------------TAPHALA
SVSPAFG-GDVVA---------------VAGKVAMMPITLGTADFMVHHIHAFTIHVTVL
ILLKGVLYARSSRLVPDKGELGFRFPCDGPGRGGTCQVSGWDHVFLGLFWMYNSLSIVIF
HFSWKMQSDVWGTVSDSGA---------------VSHITAGNFANSAITINGWLRDFLWA
QASQVIGSYGSALSAYGLLFLGAHFVWAFSLMFLFSGRGYWQELIESIVWAHSKLKLAPA
IQPRALSITQGRAVGVAHYLLGGIVTTWSFFLARIIAVG--
>510_unclassified_Trichocoleus|WP_190440759.1 496_unclassified_Trichocoleus|WP_190428174.1 508_Cyanobacteria_bacterium_FACHB-472|MBD1831867.1
-------------MTISPPEREQ--------KVRVVVDKDPVPTSFEKWSQPGHFDRTLA
RGPKTTTWIWNLHALAHDFDSHT-SDLEDVSRKIFAAHFGHLAIVFIWLSGMEFHGARFS
NYEAWLANPLG-----------IRPSAQVVWP---IVGQDILNADV----GGGFHGIQIT
SGLFQVWRAAGFTNTFQLYCTAIGGLVAAALMLFAGWFHYHKRAPKLEWFQNVESMLNHH
LAGLLGLGCLSWAGHQIHVALPTNKLLDAGVA-------------IKDIPLPQEFILNR-
DLMAQLYPSF----NQGLTPFWTLNWGQYADFLTFKGGLNPVTGGLWLTDTAHHHLALAV
LFIIAGHMYRTN-----WGIGHSIKEILENHKGPF--------TGDGHKGLYENLTTSWH
AQLGINLAMLGSVTIIVAHHMYAMPPYPYLATDYATQLSIFTHHMWIGAFCIVGGAAHAT
IFMVRDYDPVVNQNNLLDRVIRHRDAIISHLNWVCIFLGLHSFGLYIHNDTMSALGRPQD
MFSDTAIQLQPVFAQWVQNLHTLAPGA--------------------------TAPNQLE
PVSYAFG-GGIMA---------------VGGKVAMMPLALGTADFMIHHIHAFQIHVTVL
ILLKGFLFARSSRLIPDKMNLGFRFPCDGPGRGGTCQVSGWDHVYLGLFWMFNTIAIAVY
HFSWKMQSDVWGTVNADGT---------------VDHITGGNFAMSAITINGWLRDFQWA
QAAQVIQSYGSALSAYGLLFLGAHFVWAFSLMFLFSGRGYWQELIESIVWAHNKLKVAPS
IQPRALSIIQGRAVGVAHFLLGAIVTIWAFFEARILSIG--
>511_Synechococcales_cyanobacterium_K32_A2020_035|MBF2089386.1 501_Leptolyngbya_sp._CCY15150|WP_204153667.1
-------------MTTTPRERE------A--KVKVVVDTDPVPTSFEKWGKPGHFDRTLA
KGPKTTTWIWNLHADAHDFDSHTS-DLEDISRKIFSAHFGHLAVVFVWLSGMYFHGAKFS
NYEAWLTNPTG-----------IKPSAQVVWP---IFGQEILNADV----GGGFQGIQIT
SGFFQLWRASGITNEFQLYCTAIGGLVMAGLMLFAGWFHYHKKAPKLEWFQNVESMMNHH
LAGLLGLGSLGWAGHQIHVSLPINKLLDAGVA-------------PQDIPLPHEFILDKS
-LMAELYPSF----AQGLTPFFTLNWGVYADFLTFKGGLNPVTGGLWLSDTAHHHLAIAV
LFIIAGHMYRTN-----WGIGHSMKEILEAHKGPF--------TGEGHKGLYEIFTTSWH
AQLALNLALLGSLTIIVAHHMYAMPPYPYLATDYPTQISLFTHHIWIGGFLIVGAGAHAA
IFMVRDYDPAKNVNNLLDRVLRQRDALISHLNWVCIFLGFHSFGLYIHNDTMRALGRPQD
MFSDTAIQLQPVFAQWLQNIHTLAPG--------------------------GTAPNALA
TASVAFG-GDVVA---------------VGGKVAMMPIALGTADFMVHHIHAFTIHVTVL
ILLKGVLYARNSRLVPDKSELGFRFPCDGPGRGGTCQVSGWDHVFLGLFWMYNSLSIVIF
HFSWKMQSDVWGTVSPDGS---------------VSHITGGNFAQSAITINGWLRDFLWA
QASQVIGSYGSALSAYGLLFLGAHFVWAFSLMFLFSGRGYWQELIESIVWAHNKLKVAPA
IQPRALSIIQGRAVGVAHYLLGGIVTTWAFFLARIISVG--
>515_Microcoleus_sp._FACHB-61|WP_190744078.1 142_Microcoleus_vaginatus|WP_006631313.1 165_unclassified_Microcoleus|WP_190659913.1 169_Microcoleus_sp._FACHB-DQ6|WP_190739161.1
-------------MTISPPEREVK--------VRVVVDKNPVPTSFEKWSKPGHFDRTLA
KGPKTTTWIWNLHANVHDFDSHT-SDLEDVSRKIFSAHFGHLAVIFVWISGAYFHGAKFS
NYEAWLTNPTG-----------IKPSAQVVWP---IFGQEILNADV----GGGFHGIQIT
SGLFQWWHANGITNSYQLYCTAIGALVMAALMLFAGWFHYHVRAPKLEWFQNVESMMNHH
LSVLLGCGCLGYAGQQIHVSLPINACMDAIDAGAPLTVGGKLIKTVADIPLPHEWILTP-
GLMADIYPSF----AKGLTPFFTLNWGAYTDFLTFKGGLNPTTGGLWLTDTAHHHLALAV
LFIVAGHMYRTN-----WGIGHNMKEILENHKGPF-------T-GEGHKGLYEILTTSWH
AQLCINLALMGSLSIIVAHHMYAMPPYPYIATDYPTQLSIFTHHMWIGGFLIVGAAAHGA
IFMVRDYEPSGNVNNLLDRVIRHRDAIISHLNWVCIFLGFHSFGLYVHNDTMRAFGRPQD
LFSDTGIQLRPIFAQWVQNIHALAPGT--------------------------TAPNAME
IVSHAFG-GGAVV---------------VAGKVAMMPIELGTADFMIHHIHAFTIHVTVL
ILLKGVLFARSSRLIPDKGNLGFRFPCDGPGRGGTCQVSGWDHVFLGLFWMYNCISIVIF
HFSWKMQSDVWGTVSPDGT---------------ISHITGGNFAQSSITINGWLRDFLWA
QASQVIQSYGSALSAYGLMFLAGHFVFAFSLMFLFSGRGYWQELIESIVWAHNKLKVAPS
IQPRALSIIQGRAVGVAHYLLGGIVTTWAFFLARIISVG--
>519_Phormidium_tenue|WP_073606694.1 460_Leptolyngbya_sp.|PZU98151.1 513_Tildeniella_torsiva_UHER_1998/13D|MBW4485125.1
-------------MTTTPREREA--------KAKVIVDKDPVPTSFEKWGKPGHFDRTLA
KGPKTTTWIWNLHADAHDFDSHT-SDLEDISRKIFSAHFGHLAVVFIWLSGMYFHGAKFS
NFEAWMTNPTG-----------IKPSAQVVWP---IFGQEILNGDV----GGGFHGIQIT
SGLFQMWRAAGITNGFQLYVTAIGALVMAALMLFAGWFHYHKRAPKLEWFQNVESMMNHH
LAGLLGLGCLSWAGHQIHVALPINKMLDAGVA-------------VQDIPLPHQFILNK-
SLMADLYPSF----AEGLKPFFTLNWGVYSDFLTFKGGLNPVTGGLWLSDTAHHHLALAV
LFIVAGHMYRTN-----WGIGHSMKEILEGHKGDP----LLF-GGKGHDGLYENLTTSWH
AQLAVNLAILGSLTIIVAQHMYAMPPYPYIATDYPTQLSLFTHHMWIGAFLIVGAGAHAS
IFMVRDYDPAVNMDNALDRMLRSRDAIISHLNWVCIFLGFHSFGLYIHNDTMRALGRPQD
MFSDTAIKLQPVFAQWVQGFHAAAA-GA-------------------------TAPNAMA
SVSPVFG-GDVVA---------------VAGKVAMMPMTLGTADFMVHHIHAFTIHVTAL
ILLKGVLFARSSRLIPDKGDLGFRFPCDGPGRGGTCQVSGWDHVFLGLFWMYNSISIVIF
HFSWKMQSDIWGTVSPDGT---------------VSHITGGNFAQSAITINGWLRDFLWA
QASQVIGSYGSALSAYGLLFLGAHFVWAFSLMFLFSGRGYWQELIESIVWAHSKLKLAPA
IQPRALSITQGRAVGVAHYLLGGIATTWAFFLARIIAVG--
>521_Alkalinema_sp._CACIAM_70d|OUC13810.1 427_Alkalinema_sp._FACHB-956|WP_190577032.1
---------------MSPPEREA--------KVKVVVDKDPVPTSTEKWGQPGHFDRTLA
KGPKTTTWIWNLHANAHDFDSHTS-DLEDVSRKIFSAHFGHLAVVFIWLSGMYFHGAKFS
NYEAWLTDPLG-----------VKPSAQVVWP---IVGQEILNGDV----GGGFHGIQIT
SGLFQMWRAAGITNSFQLYCTAIGGLVMAGLMLFAGWFHYHKAAPKLEWFQNAESMMNHH
LAGLFGLGSLAWAGHQIHVSLPINELLDKGVP-------------ASKIPLPHEFILNP-
QLMADIYPSF----AKGLTPFFTLDWGAYADFLTFKGGLNPVTGGLWLTDTAHHHLALAV
MFIVAGHMYRTN-----WGIGHSMKEILEANGPDP----VMI-TGNGHKGLYETLTTSWH
ANLAINLAIGGSVTIIVAQHMYAMPPYPYLATDYATQLSLFTHHMWIGGFLIVGAAAHGA
IFMVRDYDPVVNQGNVLDNVIRHRDAIISHLNWVCIFLGFHSFGLYIHNDTMRAFGRPQD
MFSDTAIQLQPIFAQWLQGIHAAAAGLG------------------------STAPGALA
PASVAFG-GDVVA---------------VGGKVAMMPIALGTADFLVHHIHAFTIHVTVL
ILFKGVLFARSSRLIPDKANLGFRFPCDGPGRGGTCQVSGWDHVFLGLFWMYNSISVVIF
HFSWKMQSDVWGTVSPDGT---------------VNHITYGNFAQSAITINGWLRDFLWA
QASQVINSYGSALSAYGLMFLAAHFIWAFSLMFLFSGRGYWQELIESIVWAHNKLKVAPA
IQPRALSIIQGRAVGVAHYLLGGIATTWAFFLARSLSL---
>524_Leptolyngbya_sp._SIO4C5|NEQ32279.1
-------------MTTTPREREA--------KAKILVDKDPVPTSFEKWAKPGHFDRTLA
RGPKTTTWIWNLHADAHDFDSHTS-DLEDISRKIFSAHFGHLAIVFVWLSGMYFHGARFS
NYEAWLADPLS-----------IKPSAQVVWP---IVGQEILNADV----GGGFQGIQIT
SGFFQLWRASGITNEFQLFATAIGGLVMAALMLFAGWFHYHKRAPKLEWFQNVESMLNHH
LAGLLGLGCLGWAGHQIHVSLPINKLLDSGVA-------------PQDIPLPHEFILDRS
-LMAELYPSF----AQGLKPFFTLNWSVYSDFLTFKGGLNPVTGGLWLSDTAHHHLALAV
LFIVAGHMYRTN-----WGIGHSIKEMHAAHRGPF--------TGEGHKGLYEILTTSWH
AQLAVNLALLGSLTIIVAHHMYAMPPYPYLATDYPTQLSLFTHHMWIGGFLVVGAGAHAA
IFMVRDYEPSNNVNNLLDRVIRHRDAIISHLNWVCIFLGFHSFGLYIHNDTMRALGRPQD
MFSDSAIQLQPVFAQWVQNLHAAAAG--------------------------STAPNALA
GVSPVFG-GDVVA---------------VGGKVAMMPITLGTADFMVHHIHAFTIHVTVL
ILLKGVLFARSSRLIPDKGELGFRFPCDGPGRGGTCQVSGWDHVFLGLFWMYNSLSIVIF
HFSWKMQSDVWGTVSANGS---------------VSHITAGNFATSAITINGWLRDFLWA
QASQVIGSYGSALSAYGLMFLGAHFVWAFSLMFLFSGRGYWQELIESIVWAHSKLKVAPA
IQPRALSITQGRAVGVAHYLLGGIATTWAFFRALILLQ---
>525_Cyanobacteria|WP_039726685.1 480_Halomicronema_sp._CCY15110|WP_204137072.1
-------------MTTTPREREA--------NAKVMVDKDPVPTSFEKWAKPGHFDRTLA
RGPKTTTWIWNLHADAHDFDSHT-SDLEDISRKIFSAHFGHLAVIFIWLSGMYFHGAKFS
NYEAWMADPLS-----------IKPSAQVVWP---IFGQEILNADV----GGGFQGIQIT
SGFFQLWRASGITNSYQLYCTAIGGLVMAGLMLFAGWFHYHKAAPKLEWFQNVESMMNHH
LAGLLGLGCLSWAGHQIHVSLPINALLDAGVA-------------PQDIPLPHEFILDK-
SLMAEIYPSF----AQGLTPFFTLNWSAYADFLTFKGGLNPVTGGLWLSDTAHHHLALAV
LFIVAGHMYRTN-----WGIGHSMKEILEGHKGDP----LLF-GGKGHDGLFENLTTSWH
AQLAVNLAVLGSLTIIVAHHMYAMPPYPYIATDYPTQLSLFTHHMWIGGFLVVGAGAHAA
IFMVRDYDPEVNFDNALDRMIRSRDAIISHLNWVCIFLGFHSFGLYIHNDTMRALGRPQD
MFSDSAIQLQPIFAQWVQGLHAAAA-GA-------------------------TAPNALA
GVSPAFG-GDVVA---------------VGGKVAMMPITLGTADFMVHHIHAFTIHVTVL
ILLKGVLYARSSRLIPDKGELGFRFPCDGPGRGGTCQVSGWDHVFLGLFWMYNSLSIVIF
HFSWKMQSDVWGTVSDSGA---------------VSHITAGNFANSAITINGWLRDFLWA
QASQVIGSYGSALSAYGLMFLGAHFVWAFSLMFLFSGRGYWQELIESIVWAHNKLKVAPA
IQPRALSITQGRAVGVAHYLLGGIATTWAFFLARIIAVG--
>526_Oscillatoriophycideae_cyanobacterium_NC_groundwater_1537_Pr4_S-0.65um_50_18|MBI4780362.1
-------------MTTTPRGQS------E--KVKVVVDRDPVPTSFEKWSQPGHFDRTLA
KGPKTTTWIWNLHADAHDFDSHTS-DLEDISRKIFSAHFGHLAVVFVWLSGMYFHGAKFS
NYESWLADPLS-----------IKPSAQVVWP---IVGQEILNADV----GGGFHGIQIT
SGLFQLWRASGFTNTYQLYCTAIGGLVMAGLMLFAGWFHYHKAAPKLEWFQNVESMMNHH
LAGLLGLGCLGWAGHQIHVSLPINKLLDAGVA-------------IKDIPLPHEFILNPS
-LMTDLYPSVDWGIPSGVIPFFTLNWGAYADFLTFKGGLNPVTGGLWLSDTAHHHLALAV
LFIIAGHMYRTN-----WGIGHSMKQILEAHKGPF--------TGEGHKGLYEILTTSWH
AQLAINLALLGSVTIIVAQHMYSMPPYPYLATDYPTQLSLYTHHMWIGGFLVVGAAAHGA
IFMVRDYDPAQNVNNLLDRVLRQRDALISHLNWVCIFLGFHSFGLYIHNDTMSALGRPQD
MFSDTAIQLQPVFAQWIQNLHTLAPG--------------------------ATAPNAIA
PASYAFG-GGVVA---------------VGGKVAMMPIALGTADFMVHHIHAFTIHVTVL
ILLKGVLYARSSRLIPDKANLGFRFPCDGPGRGGTCQVSGWDHVFLGLFWMYNAISIVIF
HFSWKMQSDVWGTVGSDGT---------------VTHITGGNFAQSAITINGWLRDFLWA
QAAQVIGSYGSALSAYGLMFLGAHFVWAFSLMFLFSGRGYWQELIESIVWAHSKLKVAPA
IQPRALSITQGRAVGVAHFLLGGIATTWAFFLARIIAVG--
>527_Microcoleus_sp._SIO2G3|NEQ23156.1 335_Microcoleus_sp._FACHB-1515|WP_190766005.1
-------------MTTSSRERDA----TK--KVRVVVDKDPVPTSFEKWGKPGHFDRTLS
KGPKTTTWIWNLHADAHDFDSHTS-DLEDISRKIFSAHFGHLAIIFIWLSGMYFHGARFS
NYEAWLLDPTG-----------IKPSAQVVWP---IVGQEILNGDV----GGGFHGIQIT
SGFFQIWRAAGITSSFQLYCTAIGGLVMAGLMLFAGWFHYHKRAPKLEWFQNVESMLNHH
LAGLLGLGSLSWAGHQIHVALPINKLLDAGVA-------------PKDIPLPQEFILNSG
-LMSELFPSF----SKGLAPFFTLNWGEYSDFLTFKGGLNPVTGGLWLTDSAHHHLAIAV
LFIIAGHQYRTN-----WGIGHSIKQILEAHKGPF--------SGEGHKGLYEILTTSWH
AQLAINLAMLGSLTIIVAQHMYAMPPYPYLATDYPTQLSIFTHHMWIGAFLIVGAGAHGA
IFMVRDYDPEVNQNNLLDRVIRHRDAIISHLNWVCIFLGFHSFGLYVHNDTMQALGRPQD
MFSDSAIQLQPVFAQWIQNIHTLAPG--------------------------GTAPNALA
PASYAFG-GGVVA---------------VGGKVAMMPIALGTADFMIHHIHAFTIHVTVL
ILLKGVLFARSSRLIPDKANLGFRFPCDGPGRGGTCQVSGFDHVFLGLFWMYNSISIAIY
HFSWKMQSDVWRTVNSDGS---------------VSHITGGNFAASSMTINGWLRDFQWA
QATQVIGSYGSALSAYGLLFLGAHFVWAFSLMFLFSGRGYWQELIESIVWAHNKLKVAPS
VQPRALSIIQGRAVGVAHFLLGGIVTIWAFFLARIIAVG--
>528_Romeria_gracilis|WP_193910575.1
-------------MTTTPREREA--------KAKVTVDKDPVPTSFEKWAKPGHFDRTLA
RGPKTTTWIWNLHADAHDFDSHT-SDLEDISRKIFSAHFGHLAVVFIWLSGMYFHGARFS
NYEAWMTNPTG-----------IKPSAQVVWP---IVGQEILNADV----GGGFQGIQIT
SGFFQLWRASGITNSTQLYATAIGGLVMAGLMLFAGWFHYHKRAPKLEWFQNVESMLNHH
LAGLLGLGCLSWAGHQIHVAVPINKLLDSGVA-------------PQDIPLPHEFLFDT-
NFMAELFPSF----SQGLTPFFTLNWGVYSDFLTFKGGLNPVTGGLWLTDSAHHHLALAV
LFLVAGHMYRTN-----WGIGHSIKQILDNHQGDP----LLF-GGKGHEGLYEFLINSWH
AQLAINLALLGSVTIIVAQHMYAMPPYPYLATDYPTQLSLFTHHMWIGGFLVVGAGAHGA
IALIRDYDPAKHVNNVLDRVLRVRDAIISHLNWVCIFLGFHSFGLYIHNDTMQALGRPQD
MFSDSAIQLQPIFAQWVQHLHTVAVSSA------------------------GTAPNALA
PASYAFG-GDVVA---------------VGGKVAMMPIQLGTADFMIHHIHAFTIHVTVL
ILLKGVLYARNSRLIPDKAELGFRFPCDGPGRGGTCQVSAWDHVFLGLFWMYNALSIVIF
HFSWKMQSDVWGTVSENGT---------------ISHITGGNFAASAININGWLRDFLWA
QASQVINSYGSALSAYGLLFLGAHFVWAFSLMFLFSGRGYWQELIESIVWAHNKLKVAPA
IQPRALSITQGRAVGVAHYLLGGIVTTWAFFLARIIAVS--
>530_Microcystis_aeruginosa_S11-05|NCR35134.1 433_Microcystis_aeruginosa|WP_150976043.1 435_Microcystis_flos-aquae_TF09|REJ44129.1 436_Microcystis_aeruginosa_LG13-12|NCR72293.1 441_Microcystis|WP_036388426.1 442_Microcystis_aeruginosa_G13-11|NCS02418.1 444_Microcystis_aeruginosa_L211-07|NCR54999.1 
-------------MAL-PP--KA--------VAKVIVDKDPVPTSFEKWGQPGHFDRTLA
KGPKTTTWIWNLHANVHDFDSQTS-DLEDISRKIFSAHFGHLAVVFVWLSGMYFHGAKFS
NYEAWLTNPLA-----------IKPSAQVVWP---IVGQGILNGDV----GGGFHGIQIT
SGLFYLWRASGFTNSYQLYCTAIGGLVMAGLMLFAGWFHYHKSAPKLEWFQNVESMMNHH
LAGLLGLGSLGWAGHQIHVSLPVNKLLDAGVA-------------PQDIPLPHEFILEPS
-KMADLYPSF----AQGLTPFFTLNWGAYSDFLTFKGGLNPVTGGLWLSDTAHHHLAIAV
LFIIAGHMYRTN-----WGIGHSMKEILENHKGPF--------TGQGHKGLYEILTTSWH
AQLAINLALLGSLTIIVAHHMYAMPPYPYQATDYATQLSLFTHHTWIGGFLIVGAGAHGA
IFMVRDYDPTKNVDNLLDRMIRHRDAIISHLNWVCIFLGFHSFGLYIHNDTMRAFGRPQD
MFSDTGIQLQPIFAQWVQSLHTLAPG--------------------------NTAPNALT
TASYAFG-GDVVA---------------VGGKVAMMPITLGTADFLVHHIHAFTIHVTVL
ILLKGVLYARGSRLIPDKANLGFRFPCDGPGRGGTCQVSGWDHVFLGLFWMYNSLSVVIF
HFSWKMQSDVWGTVAPDGT---------------VTHVTLGNFAQSAITINGWLRDFLWA
QAAQVINSYGSALSAYGIMFLAGHFVFAFSLMFLFSGRGYWQELIESIVWAHNKLRVAPA
IQPRALSIIQGRAVGVAHYLLGGIVTTWAFFLARSLSIG--
>531_Hyella_patelloides|WP_144863195.1 WP_149985580.1 520_Microcystis_aeruginosa|WP_002757220.1 522_Microcystis_aeruginosa_W13-16|NCQ69837.1 529_Microcystis_aeruginosa_G13-12|NCS15767.1
-------------MTISPQKGEA--------KVKVTVDNDPVPTSFEKWGQPGHFDRTLK
KGPKTTTWIWNLHADAHDFDSHT-SDLEDVSRKIFSAHFGHLAVVFVWLSGMYFHGARFS
NYEAWLGDPTA-----------IKPSAQVVWP---IVGQGILNADV----GGGFHGIQIT
SGFFYLWRASGFTNSYQLYCTAIGGLVMAGLMLFAGWFHYHKKAPKLEWFQNTESMLNHH
LAGLLGLGSLGWAGHQIHVSLPVNKLLDAGVA-------------PSDIPLPHEFILDP-
GKMAELYPSF----AEGLRPFFTLNWGVYSDFLTFKGGLNPVTGGLWLSDTAHHHLAIAV
LFIIAGHMYRTN-----WGIGHSLKEILEGHKGDP----LLF-GGEGHQGLYEILTTSWH
AQLAVNLAMLGSLTIIVAQHMYAMPPYPYQAIDYGTQISLFTHHMWIGAFFIVGAGAHAS
IFMVRDYDPAKNVNNVLDRMIRSRDAIISHLNWVCIFLGFHSFGLYIHNDTMRALGRPQD
MFSDTAIQLQPIFAQWIQSVHTAAPG--------------------------ATAPSALG
TASVAFG-GDVVA---------------VGGKVAMMPIALGTADFMVHHIHAFTIHVTVL
ILLKGVLYSRNSRLIPDKSELGFRFPCDGPGRGGTCQVSGWDHVFLGLFWMYNSISVVIF
HFSWKMQSDVWGTVAPDGS---------------VSHITAGNFAQSAITINGWLRDFLWA
QASQVINSYGSALSAYGIMFLAGHFIFAFSLMFLFSGRGYWQELIESIVWAHNKLKVAPA
IQPRALSITQGRAVGVAHYLLGGIVTTWAFFLARTLSF---
>532_Leptolyngbya_sp._SIOISBB|NEQ45571.1
-------------MTTTPREREA--------NVKVTVDKDPVPTSFEKWAKPGHFDRTLA
RGPKTTTWIWNLHADAHDFDSHS-SDLEDISRKIFSAHFGHLAVIFIWLSGMYFHGAKFS
NYEAWMADPLA-----------IKPSAQVVWP---IFGQEILNADV----GGGFQGIQIT
SGFFQLWRASGITNSYQLYCTAIGGLVMAGLMLFAGWFHYHKAAPKLEWFQNVESMMNHH
LAGLLGLGCLSWAGHQIHVSLPVNALLDAGVA-------------PQDIPLPHEFLFDK-
SFMAELYPSF----AQGLTPFFTLNWSAYSDFLTFKGGLNPVTGGLWLSDTAHHHLALAV
LFIVAGHMYRTN-----WGIGHSMKEILEGHKGDP----LLF-GGKGHDGLYENLTTSWH
AQLAVNLAILGSLTIIVAHHMYAMPPYPYIATDYPTQLSLFTHHMWIGGFIIVGAGAHAA
IFMVRDYDPEVNFDNALDRMLRSRDAIISHLNWVCIFLGFHSFGLYIHNDTMRALGRPQD
MFSDSAIQLQPIFAQWVQGLHAAAA-GA-------------------------TAPNALA
SVSPAFG-GDVVA---------------VGGKVAMMPITLGTADFMVHHIHAFTIHVTAL
ILLKGVLYARSSRLIPDKGELGFRFPCDGPGRGGTCQVSGWDHVFLGLFWMYNSLSIVIF
HFSWKMQSDVWGTVSDSGA---------------VSHITAGNFANSAITINGWLRDFLWA
QASQVIGSYGSALSAYGLMFLGAHFIWAFSLMFLFSGRGYWQELIESIVWAHNKLKVAPA
IQPRALSITQGRAVGVAHYLLGGIATTWAFFLARIIAVG--
>533_Merismopedia_sp._SIO2A8|NET47278.1 389_Symploca_sp._SIO2B6|NET10841.1
--------------------------------AEVTVDKDPVPASFEKWAKPGHFDRSLA
KGPKTTTWIWNLHADAHDFDSHTN-DLEDISRKIFSAHFGHLAVVFVWLSGMYFHGARFS
NYEAWLADPLS-----------IKPSAQVVWP---IVGQEILNGDV----GGGFHGIQIT
TGFFQMWRASGITNSYQLYCTAIGGLVMAALMLYAGWFHYHKSAPKLEWFQNAESMLNHH
LAGLFGLGSLGWAGHLIHVSLPINKLLDAGVA-------------AGDIPLPHEFILDK-
GLMAELYPSF----AQGITPFFSLNWGVYSDILTFNGGLNPVTGGLWMTDIAHHHVAIAV
MFIVAGHMYRTN-----YGIGHSLKEILEGQKGDP----ILFPGKGGHDGLYEILTNSWH
AQLAINLAIGGSVTIIVAQHMYAMPPYPYLATDYPTQLCLFTHHMWIGGFLVCGAAAHGA
IFMVRDYDPAKNVDNVLDRVLRARDAIISHLNWVCIFLGTHSFGLYVHNDTMRALGRPQD
MFSDSAIQLQPIFAQWLQNLHTLAPT--------------------------GTAPNALA
TTSVAFG-GDAVA---------------VGGKVAMMGIPLGTADFMVHHIHAFTIHVTVL
ILLKGVLYARNSRLIPDKSELGFRFPCDGPGRGGTCQVSAWDHVFLGLFWMYNCISVVIF
HFSWKMQSDVWGTVGSDGS---------------IAHITAGNFAQSAITINGWLRDFLWS
QAANVINSYGSALSAYGIMFLAGHFVWAFSLMFLFSGRGYWQELIESIVWAHNKLKLAPA
IQPRALSITQGRAVGLAHYLLGGIVVTWSFFIARIISVSG-
>535_Leptolyngbyaceae_cyanobacterium_RU_5_1|NJP08326.1
-------------MSTTPQSEA---------KARVVVDKDPVPVSFEKWAKPGHFDRSLA
RGPKTTTWIWNLHALAHDFDSHTS-DLEDVSRKIFSAHFGHLAVVFIWLSGMYFHGAKFS
NFEAWMNNPTG-----------VKPSAQVVWP---IVGQEILNADV----GGGFHGIQIT
SGLFYMWRGEGFTNSFQLYCTAIGALVMAALMLFAGWFHYHKSAPKLEWFQNAESMMNHH
LAGLFGLGSLGWAGHLIHVALPVNKLLDSGVA-------------AQDVPLPHEFILNK-
QLMVDLFPSF----AKGLTPFFTLNWAAYSDFLTFKGGLNPVTGSLWLTDNAHHHLALAV
MFIVAGHMYRTN-----WGIGHSMKEILEAHKD-P----IMI-TGEGHKGLYEVLTTSWH
AQLAINLAIGGSVSIIVAQHMYAMPPYPYLATDYATQLSIFTHHMWIGGFLIVGAAAHGA
IFMVRDYDPVVNRGNVLDNMLRHRDAIISHLNWVCIFLGFHSFGLYVHNDTMRAFGRPQD
MFSDTGIQLQPIFAQWVQNIHTLAPG--------------------------NTAPNALA
PTSFAFG-GDVVA---------------IAGKVAILPITLGTADFLVHHIHAFTIHVTVL
ILLKGVLFARSSRLVPDKANLGFRFPCDGPGRGGTCQVSGWDHVFLGLFWMYNCISIVIF
HFSWKMQSDVWGTVSPDGS---------------IAHIAGGNFAQSAITINGWLRDFLWA
QATQVITSYGSALSAYGLLFLGAHFVWAFSLMFLFSGRGYWQELIESIVWAHNKLKVAPS
IQPRALSIIQGRAVGVAHYLLGGIATTWAFFLARTLSLG--
>536_Microcoleus_sp._LEGE_07076|WP_193974404.1
-------------MTISPPEREV--------KVRVVVDKDPVPTSFEKWSKPGHFDRTLA
KGPKTTTWIWNLHANAHDFDSHT-SDLEDVSRKIFSAHFGHLAVIFVWLSGAYFHGAKFS
NYEAWLTDPTA-----------IKPSAQVVWP---IFGQEILNADV----GGGFHGIQIT
SGLFQLWRSNGITNSYQLYCTAIGALVMAALMLFAGWFHYHVRAPKLEWFQNVESMMNHH
LAVLLGCGCLGFAGQQIHVALPINACMDAIDAGAPLTVGGKLIKTVADIPLPHEWILTP-
GLMADIYPSF----AKGLTPFFTLNWGAYADFLTFKGGLNPTTGGLWLTDTAHHHLALAV
LFIVAGHMYRTN-----WGIGHSMKEILENHKGP-------F-TGEGHKGLYEILTTSWH
AQLAINLAMLGSVSIIVAHHMYAMPPYPYIATDYPTQLSLFTHHMWIGGFLIVGAAAHAA
IFMVRDYDPAGNVNNLLDRMIRHRDAIISHLNWVCIFLGFHSFGLYVHNDTMRAFGRPQD
LFSDTGIQLRPIFAQWVQNIHALAP-GT-------------------------TAPNATE
IVSHAFG-GGAVA---------------VGGKIAMMPIELGTADFMIHHIHAFTIHVTVL
ILLKGVLFARSSRLVPDKGNLGFRFPCDGPGRGGTCQVSGWDHVFLGLFWMYNCISIVIF
HFSWKMQSDVWGTVDANGE---------------ISHITGGNFAQSAITINGWLRDFLWA
QASQVIQSYGSALSAYGLMFLAGHFVFAFSLMFLFSGRGYWQELIESIVWAHNKLKVAPS
IQPRALSIIQGRAVGVAHYLLGGIVTTWAFFLARIISVG--
>537_Cyanosarcina_radialis_HA8281-LM2|MBW4623642.1
-------------MTISPPEREA--------KVKVVVDKDPVPTSTEKWGKPGHFDRTLA
RGPKTTTWIWNLHANAHDFDSHT-SDLEDVSRKIFSAHFGHLAVIFIWLSGMYYHGARFS
NYEAWLANPTA-----------IKPSAQVVWP---VVGQQILNADV----GGGFHGIQIT
SGLFYMWRGEGFTNSFQLYCTAIGGLVMAALMLFAGWFHYHKSAPKLEWFQNAESMMNHH
LAGLLGCGSLGWAGHLIHVALPTNKLLDAGVA-------------PKDVPLPHEFILDA-
SKMTELYPSF----AKGIMPFFTLDWATYSDFLTFKGGLNPVTGSLWLTDNAHHHLAIAV
LFIIAGHMYRTN-----WGIGHSMKENYEAHKGPF--------TGEGHKGIYETFTNSWH
IELAWNLAGLGSLSIIVAHHMYAMPPYPYQAIDYATQLSLFTHHMWIGGFLIVGAAAHAA
IYMVRDYDPVVNQNNVLDRFIRHRDAIISHLNWVCIFLGFHSFGLYVHNDTMRAWGRPQD
MFSDTGIQLQPIFAQWIQNLHSLAPG--------------------------GTAPHALE
PVSYAFG-GGVVA---------------VAGKVAMMPVALGTADFLVHHIHAFTIHVTVL
ILLKGVLFARSSRLVPDKANLGFRFPCDGPGRGGTCQVSGWDHVYLGLFWMYNCISVVIF
HFSWKMQSDVWGTVSADGT---------------VSHVTAGNFAQSAITINGWLRDFLWA
QAAQVIQSYGSALSAYGLMFLAGHFIFAFSLMFLFSGRGYWQELIESIVWAHNKLKVAPS
VQPRALSITQGRAVGVAHYLLGGITVTWAFFLARTLSFG--
>538_Richelia_sinica_FACHB-800|QXE24007.1 233_Richelia_sinica|WP_190606083.1
----------------------------------MIVDNDPVPTSFERWAQPGHFDRTLA
RGPKTTTWIWNLHALAHDFDTHT-SDLEDISRKIFAAHFGHLAVVSIWLSGMIFHGAKFS
NYEAWLSDPLN-----------VKPSAQVVWP---IVGQDILNGDV----GGGFHGIQIT
SGLFQVWRGWGITNSFQLYCTAIGGLVLAGLFLFAGWFHYHKRAPKLEWFQNVESMLNHH
LQVLLGCGSLGWAGHLIHVSAPINKLLDAGVA-------------IKDIPLPHEFILNK-
DLLTELYPSF----ANGLTPFFTLNWGQYADFLTFKGGLNPVTGGLWLTDISHHHLAIAV
LFIIAGHQYRTN-----WGIGHSIKEILENHKGPF--------TGEGHKGLYENLTTSWH
AQLATNLAFLGSLTIIIAHHMYAMPPYPYLATDYATQLCIFTHHIWIGGFLIVGGAAHAA
IFMVRDYDPVVNQNNVLDRVIRHRDAIISHLNWVSIFLGFHSFGLYIHNDTMRALGRPQD
MFSDTAIQLQPVFAQWVQNLHTLAPG--------------------------GTAPNALE
PVSYVFG-GGVLA---------------VGGKVAAAAIPLGTADFLIHHIHAFTIHVTVL
ILLKGVLFARSSRLIPDKANLGFRFPCDGPGRGGTCQVSGWDHVFLGLFWMYNSLSIVIF
HFSWKMQSDVWGTVDADGV---------------VSHITGGNFAQSAITINGWLRDFLWA
QASQVINSYGSALSAYGLMFLGAHFVWAFSLMFLFSGRGYWQELIESIVWAHNKLKVAPA
IQPRALSITQGRAVGVAHYLLGGIATTWAFFHAHILSVG--
>540_Crinalium_epipsammum|WP_015203075.1
-------------MTISPPEREA--------KARVVVDKDPVPTSFEKWAKPGHFDRTLA
RGPKTTTWIWNLHALAHDFDSHT-SDLEDVSRKIFSAHFGHLAVVFVWLSGMYFHGARFS
NYEAWLTDPIH-----------IKPSAQVVWP---IVGQDILNADV----GGGFHGIQIT
SGLFYVWRAAGFTNTYQLYVTAIGGLVMAALMLFAGWFHYHKRAPKLEWFQNVESMLNHH
LAGLLGLGCLSWAGHQIHVALPINKLLDAGVA-------------PGDIPLPHEFILNR-
DLMAELFPSF----NQGLTPFWTLNWGQYADFLTFKGGLNPVNGGLWLTDTAHHHLALAV
LFLIAGHMYRTN-----WGIGHSIKEILENHKGPF--------TGDGHKGLYENMTTSWH
AQLATNLAMLGSVTIIVAHHMYAMPAYPYIGIDYATQLSIFTHHMWIGAFCIVGGAAHAS
IFMVRDYDPAVNQNNVLDRVIRHRDAIISHLNWVCIFLGLHSFGLYVHNDTMRALGRPQD
MFSDTAIQLQPVFAQWVQNIHTLAPGS--------------------------TAPNALE
PVSYAFG-GGIVA---------------VAGKVAMMPIALGTADFMIHHIHAFQIHVTTL
ILLKGFLFARSSRLIPDKANLGFRFPCDGPGRGGTCQVSGWDHVYLGLFWMFNTIAIAVY
HFSWKMQSDVWGTVNADGT---------------VDHITGGNFAMSAITINGWLRDFQWA
QAAQVIQSYGTSLSAYGLLFLGAHFVWAFSLMFLFSGRGYWQELIESIVWAHNKLKVAPS
IQPRALSIIQGRAVGVAHYLLGAIVTIWAFFEARIISLG--
>541_filamentous_cyanobacterium_CCP2|PSB21353.1
-------------MTTTPREREQ--------KVKVVVDKDPVPTSFEKWAKPGHFDRTLA
KGPKTTTWIWNLHADAHDFDSHT-SDLEDISRKIFSAHFGHLAVVFIWLSGMYFHGAKFS
NYSAWLADPLN-----------IKPSAQVVWP---IVGQEILNADV----GGGFRGIQIT
SGFFQLWRASGITNEYQLYCTAIGGLVMAGLMLFAGWFHYHKRAPKLEWFQNVESMMNHH
LAGLLGLGCLSWAGHQIHVSLPINKLLDAGVP-------------VKDIPLPHEFILNP-
GLMKDLYPSVDWGIPSGVIPFFTLNWGAYADFLTFKGGLNPVTGGLWLSDTAHHHLALAV
LFIVAGHMYRTN-----WGIGHSMKQILEAHKGPF--------TGEGHKGLFENLTTSWH
AQLSVNLAMLGSITILVAHHMYSMPPYPYLATDYPTQLSIFTHHMWIGGFLIVGAGAHAA
IFMVRDYDPATNMNNLLDRVIRHRDAIISHLNWVCIFLGFHSFGLYIHNDTMRALGRPQD
MFSDTAIQLQPVFAQWVQNLHLMAPG--------------------------NTAPNALA
PASFAFG-GDVVA---------------VGGKVAMMPIALGTADFMVHHIHAFTIHVTAL
ILLKGVLYARSSRLIPDKMNLGFRFPCDGPGRGGTCQVSGWDHVFLGLFWMYNSLSIVIF
HFSWKMQSDVWGTVSPDGT---------------VSHITGGNFAQSALTINGWLRDFLWA
QAAQVIGSYGSALSAYGLLFLGAHFVWAFSLMFLFSGRGYWQELIESIVWAHNKLNVAPS
IQPRALSIIQGRAVGVAHYLLGGIVTTWAFFLARIISVG--
>542_Synechococcus|WP_011244354.1 523_Synechococcus_elongatus|WP_208676507.1
-------------MTISPPEREA--------KVKATVDKNPVPTSFEKWGKPGHFDRTLA
KGPKTTTWIWNLHANAHDFDSHT-SDLEDISRKIFSAHFGHLAVIFIWLSGAYFHGARFS
NFSGWLADPTH-----------VKPSAQVVWP---IFGQEILNGDV----GGGFHGIQIT
SGLFQLWRASGYTNEFQLYVTAIGALVMAGLMLFAGWFHYHKAAPKLEWFQNVESMLNHH
LAGLLGLGSLSWAGHQIHVSLPVNKLLDAIDAGEPLVLNGKTIASAADIPLPHEFLDV--
SLISQLFPGF----EAGVKAFFTLNWSAYADFLTFKGGLNPVTGGLWLTDTAHHHLAIAV
LFIVAGHMYRTN-----WGIGHSLKEILEAHKGPF--------TGQGHKGLYEILTTSWH
AQLSINLAILGSISIIVAHHMYAMPPYPYLATDYPTMLSLFTHHIWIGGFLIVGAGAHAA
IFMVRDYDPAKNVDNLLDRVLRHRDAIISHLNWVCIWLGFHSFGLYIHNDTMRALGRPQD
MFSDSAIQLQPIFAQWIQNIHALAPG--------------------------NTAPNALA
SVSQVFG-GDVVA---------------VGGKVAAAPIVLGTADFMVHHIHAFTIHVTAL
ILLKGVLYARSSRLVPDKANLGFRFPCDGPGRGGTCQVSGWDHVFLGLFWMYNSLSIVIF
HYSWKMQSDVWGSVLPDGS---------------VAHIANGNFAQSALTINGWLRDFLWA
QASQVITSYGSSTSAYGLLFLGAHFVWAFSLMFLFSGRGYWQELIESIVWAHNKLKVAPA
IQPRALSIIQGRAVGVAHYLLGGIVTTWSFFLARIIAVG--
>543_Nodosilinea_nodulosa|WP_017300142.1 499_Nodosilinea_sp._LEGE_07088|WP_193969649.1
-------------MTTTPREREA--------KAKVIVDKDPVPTSFEKWGKPGHFDRTLA
KGPKTTTWIWNLHADAHDFDSHT-SDLEDISRKIFSAHFGHLAVVFIWLSGMYFHGAKFS
NFEAWMTNPTG-----------IKPSAQVVWP---IFGQEILNADV----GGGFQGIQIT
SGLFQMWRAAGITNGFQLYVTAIGALVMAGLMLFAGWFHYHKAAPKLEWFQNVESMMNHH
LAGLLGLGCLSWAGHQIHVALPINKMLDAGVA-------------PQNIPLPHEFILNK-
SLMADLYPSF----AEGLKPFFTLNWGVYADFLTFKGGLNPVTGGLWLSDTAHHHLALAV
LFIVAGHMYRTN-----WGIGHSMKEILEGHKGDP----LLF-GGKGHDGLYENLTTSWH
AQLAVNLAILGSITIIVAQHMYAMPPYPYIATDYPTQLSLFTHHMWIGGFLIVGAGAHAS
IFMVRDYDPAVNMDNALDRMLRSRDAIISHLNWVCIFLGFHSFGLYIHNDTMRALGRPQD
MFSDSAIQLQPIFAQWVQGFHAAAA-GA-------------------------TAPNALA
SVSPVFG-GDVVA---------------VAGKVAMMPMALGTADFMVHHIHAFTIHVTAL
ILLKGVLYARSSRLVPDKGELGFRFPCDGPGRGGTCQVSGWDHVFLGLFWMYNSLSIVIF
HFSWKMQSDIWGTVSPDGT---------------VSHITGGNFAASAITINGWLRDFLWA
QASQVIGSYGSALSAYGLLFLGAHFVWAFSLMFLFSGRGYWQELIESIVWAHSKLKVAPA
IQPRALSITQGRAVGVAHYLLGGIATTWAFFLARIIAVG--
>544_Rippkaea_orientalis|WP_015785086.1
-------------MTISPPEREA--------KVKVTVDTDPVPASFEKWGQPGHFSRTLA
KGPKTTTWIWNLHADAHDFDSQTS-DLEDVSRKIFSAHFGHLAVIFVWLSGMYFHGARFS
NYEAWLTDPTA-----------IKPSAQVVWP---IVGQGILNADV----GGGFHGIQIT
SGLFYLWRASGFTNSYQLYCTAIGGLVMAGLMLFAGWFHYHKKAPKLEWFQNVESMMNHH
LAGLLGLGSLGWAGHQIHVSLPINKLLDAGVA-------------AKDIPLPHEFILDSS
-KMAELYPSF----AQGLTPFFTLNWGVYSDFLTFKGGLNPVTGGLWLSDTAHHHLAIAV
LFIIAGHMYRTN-----WGIGHSMKEILDGHKGDP----LLF-GGEGHTGLYEVLTTSWH
AQLAINLALLGSLSIIVAHHMYAMPPYPYQAIDYGTQLSLFTHHVWIGGFLIVGAGAHGA
IFMVRDYDPAKNVNNALDRVIRSRDAIISHLNWVCIFLGFHSFGLYIHNDTMRALGRPQD
MFSDTAIKLQPIFAQWVQNLHFLAPG--------------------------GTAPYAGA
PASYAFG-GETVA---------------IAGKVAIMPIALGTADFMVHHIHAFTIHVTVL
ILLKGVLYARNSRLIPDKSNLGFRFPCDGPGRGGTCQVSGWDHVFLGLFWMYNSLSIVIF
HFSWKMQSDVWGTVAPDGT---------------VSHVTGGNFAQSAITINGWLRDFLWA
QAANVINSYGSALSAYGIMFLAGHFVFAFSLMFLFSGRGYWQELIESIVWAHNKLKVAPA
IQPRALSIIQGRAVGVAHYLLGGIVTTWAFFLARSLSIG--
>545_Leptolyngbya_sp._Heron_Island_J|WP_023073853.1
-------------MTTTPREREAA--------VKVTVDENPVPVSFEKWGKPGHFSRALA
KGPKTTTWIWDLHADAHDFDSHT-SDLEDISRKIFSAHFGHLAIVFIWLSGMYYHGARFS
NFEAWLADPVN-----------IHPSAQVVWP---IFGQEILNGEV----GGGFQGIQIT
SGLFQMWRAAGYTNSFQLLCTAIGALVMAGLMINAGVFHYHIKAPKLEWFQNVESMMNHH
LAGLFGLGSLSWAGHQIHVALPVNALLDSGVA-------------PQDIPLPHEYLLDK-
AFMADIFPSF----AQGLTPFFTLNWGVYADFLTFKGGLNPVTGGLWMTDIAHHHLAIAV
MFIFAGHMYRTN-----WGIGHSMKEILEGQKGDP----LLFPAKNGHDGLFEFLTTSWH
AQLAINLAMGGSVTVIVAQHMYAMPPYPYLATDYATQLCLFTHHMWIGGFLIVGGAAHAA
IAMVRDYDPAMHVDNVLDRVLRARDAIISHLNWVCIFLGFHSFGLYIHNDTMRALGRPQD
MFSDSAIQLQPIFAQWLQNLHTLAASGT-------------------------TAPNAIG
PTSVAFG-GDMVA---------------VGGKVAMMPIALGTADFMVHHIHAFTIHVTVL
ILLKGVLYSRNSRLIPDKSELGFRFPCDGPGRGGTCQVSGWDHVFLGLFWMYNSISIVIF
HFSWKMQSDVWGTVSG-GT---------------VSHPAGGNFATSAITINGWLRDFLWA
QASQVINSYGSALSAYGLMFLAAHFIWAFSLMFLFSGRGYWQELIESIVWAHNKLKVAPA
IQPRALSITQGRAVGVAHYLLGGIATTWAFFHARILSIG--
>546_Drouetiella_hepatica_Uher_2000/2452|MBW4660706.1
-------------MTTTPRGQS------E--KVKVVVDRDPVPTSFEKWAQPGHFDRTLA
KGPKTTTWIWNLHADAHDFDSHTS-DLEDISRKIFSAHFGHLAVVFVWLSGMYFHGAKFS
NYESWLADPLS-----------IKPSAQVVWP---IFGQEILNADV----GGGFHGIQIT
SGLFQLWRASGFTNTYQLYCTAIGGLVMAGLMLFAGWFHYHKAAPKLEWFQNVESMMNHH
LAGLLGLGCLGWAGHQIHVSLPINKLMDAGVA-------------IKDIPLPHEFILNPS
-LMTDLYPSVDWGFPSGLIPFFTLNWGAYADFLTFKGGLNPVTGGLWLSDTAHHHLALAV
LFIIAGHMYRTN-----WGIGHSMKQILEAHKGPF--------TGEGHKGLYEILTTSWH
AQLAINLAMLGSVTIIVAQHMYAMPPYPYMATDYPTQISLFTHHMWIGGFLIVGASAHGA
IFMVRDYDPAQNVNNLLDRVLRQRDALISHLNWVCIFLGFHSFGLYIHNDTMSALGRPQD
MFSDTAIQLQPVFAQWIQNLHTLAPG--------------------------ATAPNAIA
PASYAFG-GGVVA---------------VGGKVAMMPIALGTADFMVHHIHAFTIHVTVL
ILLKGVLYARSSRLIPDKANLGFRFPCDGPGRGGTCQVSGWDHVFLGLFWMYNAISVVIF
HFSWKMQSDVWGTVGSDGT---------------VTHITGGNFAQSAITINGWLRDFLWA
QAAQVIGSYGSALSAYGLMFLGAHFIWAFSLMFLFSGRGYWQELIESIVWAHSKLRVSPA
IQPRALSIIQGRAVGVAHFLLGGIATTWAFFLARIIAVG--
>547_Nodosilinea_sp._WJT8-NPBG4|MBW4460319.1
-------------MTTTPREREA--------KAKVIVDKDPVPTSFEKWGKPGHFDRTLA
KGPKTTTWIWNLHADAHDFDSHT-SDLEDISRKIFSAHFGHLAVVFIWLSGMYFHGAKFS
NFEAWMTNPTG-----------IKPSAQVVWP---IFGQEILNGDV----GGGFHGIQIT
SGLFQYWRASGFTNGFQLYCTAIGALVMAALMLFAGWFHYHKRAPKLEWFQNVESMMNHH
LAGLLGLGCLSWAGHQIHVALPINKMLDAGVA-------------IQDIPLPHQFILNK-
SLMADLYPSF----AEGIKPFFTLNWGVYSDFLTFKGGLNPVTGGLWLSDTAHHHLALAV
LFIVAGHMYRTN-----WGIGHSMKEILDNHQGDP----LLF-GGRGHQGLFEDLTTSWH
AQLAVNLAMLGSITIIVAHHMYAMPPYPYMATDYPTQLSLFTHHMWIGAFLIVGAGAHAS
IFMVRDYDPAVNRDNALDRMLRSRDAIISHLNWVCIFLGFHSFGLYVHNDTMRALGRPQD
MFSDTAIQLQPVFAQWVQGFHAAAA-GA-------------------------TAPNALA
SVSPVFG-GDIVA---------------VAGKVAMMPMALGTADFMVHHIHAFTIHVTAL
ILLKGVLFSRNSRLIPDKGDLGFRFPCDGPGRGGTCQVSGWDHVFLGLFWMYNSISIVIF
HFSWKMQSDIWGTVSPDGT---------------VSHITGGNFAASAITINGWLRDFLWA
QASQVIGSYGSALSAYGLLFLGAHFVWAFSLMFLFSGRGYWQELIESIVWAHSKLKVAPA
IQPRALSITQGRAVGVAHYLLGGIATTWAFFLARIIAVG--
>548_Calothrix_sp._PCC_7507|WP_015130736.1
-------------MTISPPEREAK-------KARVIVDNDPVPTSFEKWAQPGHFAKSLA
RGPKTTAWIWNLHADAHDFDTHT-SDLEEISRKIFAAHFGHLAVVAIWLSGALFHGAKFS
NYEAWLSDPLN-----------VRPSAQVVWP---IFGQGILNADV----GGGFYGIQTT
SGFFQIWRGWGVTNSFQLYCTAIGGLVLAALFLFAGWFHYHKKAPKLEWFQNVESMLNHH
LQILLGLGSLGWAGHLIHVSAPINKLLDAGVA-------------VKDVPLPHEFILNK-
DLLIEQFPGF----ASGIASFFTLNWGAYSDFLTFKGGLNPVTGGLWLTDISHHHLAIAV
IFIIAGHQYRTN-----WGIGHSIKEILENHKGPF--------TGEGHKGLYENLTTSWH
AQLATNLAFLGSLTIIIAHHMYAMPPYPYLATDYATQLCLFTHHMWIGGFLIVGGAAHAA
IFMVRDYDPVVNQNNVLDRVIRHRDAIISHLNWVSIFLGFHSFGLYIHNDTMRALGRPQD
LFSDTGIQLQPVFAQWIQNIHALAPG--------------------------TTAPNALE
SVSHVFG-GGVLA---------------VGGKVAAAAIPLGTADFLIHHIHAFTIHVTVL
ILLKGVLFARSSRLIPDKANLGFRFPCDGPGRGGTCQVSGWDHVFLGLFWMYNSISIVIF
HFSWKMQSDVWGTVDSAGN---------------VTHITGGNFAQSAITINGWLRDFLWA
QASQVINSYGSALSAYGLIFLGAHFVWAFSLMFLFSGRGYWQELIESIVWAHNKLKVAPT
IQPRALSITQGRAVGVAHYLLGGIATTWAFFHAHILSVG--
>550_Moorea_sp._SIO2I5|NEQ78871.1
--------------------MPL------------EVDKNPVPTSFEKWGKPGHFDRTLA
RGPKTTTWIWNLHANAHDFDSHT-SDLEDVSRKIFSAHFGHLAVVFVWLSGMYFHGARFS
NYEAWLSDPTT-----------IKPSAQVVWP---VVGQGILNGDV----GGGFHGIQIT
SGFFQLWRASGITNSTQLYATAIGGLVMAALMLFAGWFHYHKRAPKLSWFQNVESMMNHH
LAVLLGCGCLSWAGHQIHVSLPINKLLDSGVA-------------PSEIPLPHEFLLDK-
SLMADLYPSF----AQGITPFFTLNWGVYSDFLTFHGGLNPVTGGLWLSDTAHHHLALGV
LFIIAGHMYRTN-----WGIGHSMKEILESHKGPF--------TGEGHKGLYEILTTSWH
AQLAINLAMLGSLTIIVAHHMYAMPPYPYLATDYGTQLCLFTHHMWIGAFCIVGGAAHGA
IFMVRDYDPAKNVNNLLDRVIRHRDAIISHLNWVCIWLGCHSFGLYIHNDTMRALGRPQD
MFSDTAIQLQPIFAQWVQNMHNLAPG--------------------------GTAPNALE
IVSHAFG-GGVVA---------------VGGKVAMMPIKLGTADFMVHHIHAFTIHVTVL
ILLKGVLFARSSRLIPDKAELGFRFPCDGPGRGGTCQVSGWDHVFLGLFWMYNCISVVIF
HFSWKMQSDVWGTVYPDGS---------------VDNIAYGNFAQSAITINGWLRDFLWA
QASSVITSYGSALSAYGIMFLAGHFVFAFSLMFLFSGRGYWQELIESIVWAHNKLKVAPS
IQPRALSITQGRAVGVAHYLLGGIVVTWSFFIARILSVG--
>552_Microcoleus_asticus|WP_172192080.1
-------------MTISPPEREVK--------VRVVVDENPVPTSFEKWSKPGHFDRTLA
KGPKTTTWIWNLHANAHDFDSHT-SDLEDVSRKIFSAHFGHLAVIFVWLSGAYFHGAKFS
NYEAWLTNPTA-----------IKPSAQVVWP---IFGQEILNADV----GGGFHGIQIT
SGLFQWWHANGITNSYQLYCTAIGALVMAALMLFAGWFHYHVRAPKLEWFQNVESMMNHH
LAGLLGCGCLGYAGQQIHVSLPINACMDAIDAGSPLTVGGKLIKTVADIPLPHEWILTP-
GLMADIYPSF----AKGLTPFFTLNWGAYSDFLTFKGGLNPTTGGLWLTDTTHHHLALAV
LFIVAGHFYRTN-----WGIGHSFKEVLEAHKGPF-------T-GEGHKGMYEIFTQSWH
CQLSWNLAWMGSLSIIVAHHMYAMPPYPYIATDYPTQLSIFTHHMWIGGFLIVGAAAHAA
IFMVRDYDPAQHVNNLLDRVIRHRDAIISHLNWVCIFLGFHSFGLYVHNDTMRAFGRPQD
LFSDTGIQLRPIFAQWVQNIHALAPGT--------------------------TAPNATE
IVSHAFG-GGAVV---------------VAGKVAMMPIELGTADFLIHHIHAFTIHVTVL
ILLKGVLFARSSRLVPDKGNLGFRFPCDGPGRGGTCQVSGWDHVFLGLFWMYNCISIVIF
HFSWKMQSDVWGTVSPDGT---------------ISHITGGNFAQSALTINGWLRDFLWA
QASQVIQSYGSALSAYGLMFLAGHFVFAFSLMFLFSGRGYWQELIESIVWAHNKLKVAPS
IQPRALSIIQGRAVGVAHYLLGGIVTTWAFFLARIISVG--
>553_Geminocystis_sp._NIES-3708|WP_066348395.1
-------------MTVSP-QKEA--------KAKVIVDKDPVPTSFEKWGKPGHFDRTLA
RGPKTTTWIWNLHADAHDFDSQTS-DLEDISRKIFSAHFGHLAVVFVWLSGMYFHGAKFS
NYSAWLADPLN-----------VKPSAQQVWS---VVGQDILNADV----GGGFHGIQIT
SGLFQLWRASGITNEYQLYVTAIGGLVMAGLMLFAGWFHYHKAAPKLEWFQNVESMMNHH
LAGLLGLGSLGWAGHQIHVSLPINKLLDAGVA-------------PQDIPLPHEFILDPS
-KMAELYPSF----AQGLTPFFTLNWGVYSDFLTFKGGLNPVTGGLWLSDTAHHHLAIAV
LFIIAGHMYRTN-----WGIGHSMKEILEGHKG-P----F---TGEGHKGLYEILTTSWH
AQLAINLALLGSLTIIVAQHMYAMPPYPYLATDYGTQLSLFTHHMWIGAFFIVGAGAHAS
IFMVRDYDPAKNVNNLLDRVLRHRDAIISHLNWVCIWLGFHSFGLYIHNDTMRALGRPQD
LFSDSAIQLQPVFAQWIQGLHTAAAG--------------------------ATAPFAGA
TASYAFG-GDIVA---------------VGGKVAMMPITLGTADFMVHHIHAFTIHVTVL
ILLKGVLYARSSRLIPDKAELGFRFPCDGPGRGGTCQVSGWDHVFLGLFWMYNSISVVIF
HFSWKMQSDVWGTVLPDGS---------------VSHITGGNFAQSAITINGWLRDFLWA
QAANVINSYGSALSAYGIMFLAGHFIFAFSLMFLFSGRGYWQELIESIVWAHNKLKLAPA
IQPRALSIIQGRAVGVAHYLLGGIVTTWAFFLCRILSVG--
>555_Gloeocapsa_sp._DLM2.Bin57|TVQ42187.1
-------------MTISPPEKEA--------KAKIIVDKDPVPTSFEKWGKPGHFDRTLA
RGPKTTTWIWNLHADAHDFDSQTS-DLEDISRKIFSAHFGHLAVVFVWLSGMYFHGARFS
NYEAWLSDPTN-----------IKPSAQVVWP---IVGQDILNADV----GGGFHGIQIT
SGFFQLWRASGITNEYQLYCTAIGGLVMAALMLFAGWFHYHKRAPKLEWFQNVESMLNHH
LAGLLGLGSLGWAGHQIHVSLPINKMLDAGVA-------------PQDIPLPHEFILDSS
-KMVELYPSF----AQGLTPFFTLNWGVYSDFLTFKGGLNPVTGGLWLSDTAHHHLAIAV
LFIIAGHMYRTN-----WGIGHSIKEILEGQRD-P----I---TGTTHQGLYEVLTTSWH
AQLALNLALLGSLTIIVAHHMYAMPPYPYLATDYGTQLSIFTHHMWIGGFLIVGAGAHAA
IFMVRDYDPAKNIDNLLDRVIRQRDALISHLNWVCIFLGFHSFGLYIHNDTMRALGRPQD
MFSDTAIQLQPVFAQWIQNLHTLAPG--------------------------GTAPNALE
PVSYAFG-GGIVA---------------VAGKVAMMPITLGTADFMVHHIHAFTIHVTVL
ILLKGVLYSRSSRLIPDKANLGFRFPCDGPGRGGTCQVSGWDHVFLGLFWMYNSLSIVIF
HFSWKMQSDVWGTVLPDGS---------------VSHITSGNFAQSAITINGWLRDFLWA
QSAQVINSYGSALSAYGIMFLAGHFIFAFSLMFLFSGRGYWQELIESIVWAHNKLRVAPA
IQPRALSIIQGRAVGVAHYLLGGIVTTWAFFLARIIAVG--
>557_Chroococcidiopsis|WP_015156941.1 534_Scytonema_millei|WP_039713152.1 539_cyanobacterium_TDX16|OWY65824.1 549_Chroococcidiopsis_sp._FACHB-1243|WP_192154845.1
-------------MTISPPEREE-----K--KARVVVDNDPVPTSFELWSKPGHFDRTLS
RGPKTTTWIWNLHALAHDFDTHT-SDLEDISRKIFAAHFGHLAVIFIWLSGMYFHGARFS
NYEAWLADPLG-----------VKPSAQVVWS---VVGQDILNADV----GGGFHGIQIT
SGFFQIWRGAGITNTFQLYCTAIGGLVMAALMLFAGWFHYHKRAPKLEWFQNVESMLNHH
LAGLLGLGSLAWAGHQIHVSLPINKLLDAGVA-------------PKDIPLPQEFILNS-
NLMTELYPSF----AQGLTPFWTLNWGAYADFLTFKGGLNPVTGGLWLTDQAHHHLAIAV
LFIIAGHMYRTN-----WGIGHSLKEILENHKGPF--------TGDGHRGLFENMTTSWH
AQLGTNLAMLGSLTIIVAHHMYAMPPYPYLATDYATQLSIFTHHMWIGAFCIVGGAAHAT
IFMVRDYDPATNMNNVLDRVLRHRDAIISHLNWVCMFLGFHSFGLYIHNDTMQALGRPQD
MFSDTAIQLQPVFAQWVQNLHTLAPG--------------------------STAPNALE
PVSYAFG-GGVLA---------------VGGKVAMMPIALGTADFMIHHIHAFQIHVTVL
ILLKGFLFARNSRLIPDKANLGFRFPCDGPGRGGTCQVSGWDHVFLGLFWMFNTISIAVY
HFSWKMQSDVWGTVDPDGT---------------INHITAGNWALSATTINGWLRDFQWA
QAAQVIQSYGSALSAYGLLFLGAHFVWAFSLMFLFSGRGYWQELIESIVWAHNKLKVAPT
VQPRALSIIQGRAVGVAHYLLGAIVTIWAFFEARILSVG--
>560_Mastigocladopsis_repens|WP_017315023.1
-------------MTISPPEREEK-------KARVIVDNDPVPTSFELWSKPGHFDRSLA
KGPKTTTWIWNLHALAHDFDTHT-SDLEDISRKIFSAHFGHLAVVTIWLSGMIFHGARFS
NYEAWLSDPLN-----------IKPSAQVVWP---IVGQQILNADV----GGGFHGIQIT
SGFFYIWRGWGITNSFQLYCTAIGGLVLAGLFLFAGWFHYHKRAPKLEWFQNVESMLNHH
LAGLLGLGSLGWTGHLIHVSAPINKLLDAGVS-------------IKDVPLPHEYILNR-
DLITELFPSF----ANGLTPFWTLNWGQYADFLTFKGGLNPVTGGLWITDIAHHHLAIAV
LFIIAGHQYRTN-----WGIGHSIKEILENHKGPF--------TGDGHKGLYENLTTSWH
AQLAVNLAMLGSLTIIVAHHMYAMPPYPYLATDYATQLCIFTHHMWIGAFLIVGAGAHAS
IFMVRDYDPVVNQNNVLDRVLRHRDAIISHLNWVCMFLGFHSFGLYIHNDTMRALGRPQD
MFSDTAIQLQPVFAQWVQNLHTVAPG--------------------------ASAPNALE
PVSYVFG-GGILA---------------VGGKVAMMPMALGTADFMIHHIHAFQIHVTVL
ILLKGFLFARSSRLVPDKMNLGFRFPCDGPGRGGTCQVSGWDHVFLGLFWMYNTISIAIF
HFSWKMQSDIWGTVDSDGV---------------VSHITGGNFAQSAITINGWLRDFQWA
QAVQVINSYGSALSAYGLLFLGAHFVWAFSLMFLFSGRGYWQELIESIVWAHNKLKVAPS
IQPRALSIIQGRAVGVAHFLLGGIVTTWAFFHARIISLG--
>561_Limnothrix_rosea|WP_075894157.1
--------------------------------MAVKVDKDPVPTSFEKWGKPGHFDRTLA
RGPKTTTWIWNLHADAHDFDSQTS-DLEDISRKIFSAHFGHLAVVFVWLSGMYFHGAKFS
NYEAWLNDPTV-----------IKPSAQVVWP---VVGQGILNGDV----GGGFSGIQIT
SGLFYLWRACGFTNSYQLYVTAIGGLVMAALMVFAGWFHYHKAAPKLEWFQNAESMLNHH
LSVLLGCGSLGWTGHLIHVSMPINKLLDSGVA-------------AKDIPLPHEFIDA--
SVMAELYPSF----AQGLKPFFTLDWAVYADILTFKGGLNPTTGSLWLSDVAHHHLAIAV
LFIIAGHMYRTG-----FGVGHSIKQLLEAHKGPF--------TGEGHKGLYEILTTSWH
AQLAVNLALLGSLTIIIAHHMYSMPPYPYMAVDYGTQLSLFTHHTWIGGFLIVGAGAHGA
IFMVRDYDPAKNVDNLLDRVIRHRDAIISHLNWVCIWLGFHSFGLYIHNDTMRALGRPQD
MFSDSAIQLQPIFAQWIQNLHTVAPG--------------------------ATAPTAVA
PASFAFG-GDVMA---------------IGGKIAMMPITLGTADFMVHHIHAFTIHVTVL
ILLKGLLYSRSSRLVPDKGQLGFRFPCDGPGRGGTCQVSGWDHVFLGLFWMYNSLSIVIF
HFSWKMQSDVWGTVLPDGS---------------ISHVTGGNFATSSITINGWLRDFLWA
QSSQVINSYGSALSAYGIMFLAGHFVFAFSLMFLFSGRGYWQELIESIVWAHNKLNLAPA
IQPRALSIIQGRAVGVAHYLLGGIVTTWAFFLARSLSIG--
>563_Spirulina_sp._SIO3F2|NEO87465.1
-------------MTISPPGREAK--------VKVVVDTDPVSTSTEKWGKPGHFSRALA
KGPKTTTWIWDLHADAHDFDSQT-SDLEDISRKIFSAHFGHLAVVFVWLSGMYFHGARFS
NYTAWLDNPTA-----------IKPSAQVVWP---VVGQGILNGDV----GGGFHGIQIT
SGLFYMWRAAGFTTSSQLMATAIGGLVMAALCLFAGWFHYHKAAPKLEWFQNTESMLNHH
LAVLLGCGSLGWTGHLIHVSLPVNKLLDAGVA-------------AADIPLPQEYFMDA-
DKMAEWFPSF----AQGITPFFTLNWAAYSDFLTFKGGLNPATGSLWLTDVAHHHLAIAV
LFIIAGHMYRTN-----WGIGHSLKEILDAHQGDP----VLFG-GKGHQGLYEVLSTSWH
AQLSLNLAMMGSLSIIVAQHMYAMPPYPYQAIDYGTQLSLFTHHMWIGGFLIVGAGAHAA
IFMVRDYDPAKNVDNALDRMLRSRDAIISHLNWVCIWLGFHSFGLYIHNDTMRALGRPQD
MFSDNAIQLQPIFAQWIQNLHAVAPGG--------------------------TAPFSAG
PVSYAFG-GDIVA---------------VGGKVAMMPIALGTADFMVHHIHAFTIHVTAL
ILLKGVLYARSSRLIPDKAELGFRFPCDGPGRGGTCQVSGWDHVFLGLFWMYNSLSVVLF
HFSWKMQSDVWGTVSGDT----------------VSHITAGNFAQSAITINGWLRDFLWA
QAANVITSYGSALSAYGIMFLAGHFVFAFSLMFLFSGRGYWQEFIESIVWAHNKLNVAPA
IQPRALSITQGRAVGVAHYLLGGIVTTWAFFLARTLSIG--
>564_Synechococcales_cyanobacterium_RM1_1_8|NJN29217.1
-------------MTKSPPERG------V--KAKVTVDRNPTPTSFEKWGKPGHFDRTLA
KGPKTTTWIWDLHADAHDFDSHTS-DLEDISRKIFSAHFGHLAVVFVWLSGAYFHGARFS
NYSAWLTDPLN-----------IKPSAQVVWP---VVGQEILNGDM----GGGFQGIQIT
SGLFQLWRASGFTNEFQLYCTAIGGLVMAALMLFAGWFHYHKAAPKLEWFQNVESMLNHH
LAGLFGLGSLGWAGHLIHVSLPTTMMMDAIDAGTPMTVGGRLIDSVAAIPLPQEFVMNS-
SRMAEFYPSF----AQGLKPFFTLNWGVYSDFLTFRGGLNPITGSMWMTDIAHHHLAIAV
MFLVAGHMYRTN-----WGIGHSIKEILDGHKGDP----LLF-GGKGHTGLYEVLTNSWH
AQLSINLALAGSITIIVAQHMYAMPAYPYIAIDYPTQLSLFTHHMWIGGFLVVGAGAHGA
IFMVRDYDPAKNVDNVLDRTLRVRDAIISHLNWVCIFLGFHSFGLYIHNDTMRALGRPQD
MFSDSAIQLQPIFAQWIQSLHTAAPG--------------------------TTAPNTVD
VVSHAFG-GGVVA---------------VGGKVAMMPIALGTADFMVHHIHAFTIHVTVL
ILLKGVLYARSSRLVPDKANLGFRFPCDGPGRGGTCQVSGWDHVFLGLFWMYNSLSIAIF
HFSWKMQSDVWGTVNADGS---------------ISHIANGNFAQSAITINGWLRDFLWA
QASQVITSYGSALSAYGLIFLGAHFVWAFSLMFLFSGRGYWQELIESIVWAHNKLKVAPA
IQPRALSITQGRAVGVAHYLLGGIGTTWAFFLARIIAVSG-
>565_Cyanobacterium_aponinum_0216|6VPV_1 450_Cyanobacterium_aponinum|WP_015218335.1 475_Cyanobacterium_aponinum|WP_155082366.1
-------------------------------KAKVIVDKDPVPTSFEKWGKPGHFDRTLA
RGPKTTTWIWNLHADAHDFDSQTS-DLEDISRKIFSAHFGHLAVVFVWLSGMYFHGAKFS
NYSAWLADPLN-----------IKPSAQVVWP---VVGQDILNADV----GGGFHGIQIT
SGFFQLWRASGITNEYQLYCTAIGGLVMAGLMLFAGWFHYHKAAPKLEWFQNVESMMNHH
LAGLLGLGSLGWAGHQIHVSLPINKLLDAGVA-------------PNEIPLPHEFILDPA
-KMAELYPSF----AQGLTPFFTLNWGVYSDFLTFKGGLNPVTGGLWLSDTAHHHLAIAV
LFIIAGHMYRTN-----WGIGHNMKEILEGHKG-P----F---TGEGHKGLYEILTTSWH
AQLAINLALLGSLTIIVAQHMYAMPPYPYLATDYGTQLSIFTHHMWIGGFLIVGAGAHAS
IFMVRDYDPAKNVNNLLDRVLRHRDAIISHLNWVCIWLGFHSFGLYIHNDTMRALGRPQD
MFSDSAIQLQPVFAQWIQGLHAAAAG--------------------------ATAPFASA
GVSPVFG-GEVVA---------------VGGKVAMMPITLGTADFMVHHIHAFTIHVTVL
ILLKGVLYSRSSRLIPDKAELGFRFPCDGPGRGGTCQVSGWDHVFLGLFWMYNSLSIVIF
HFSWKMQSDVWGTVLPDGS---------------VSHITGGNFAQSAITINGWLRDFLWA
QAANVINSYGSALSAYGIMFLAGHFVFAFSLMFLFSGRGYWQELIESIVWAHNKLKLAPA
IQPRALSIVQGRAVGVAHYLLGGIVTTWAFFLCRILSVG--
>567_Chamaesiphon_minutus|WP_015160125.1
-------------MTISPPEREA--------KVKVVVDKDPVPTSFEKWGKPGHFDRTLA
KGPKTTTWIWNLHALAHDFDSHT-SDLEDVSRKIFSAHFGHLAVIFIWLSGMYFHGARFS
NYEAWLTNPTG-----------IKPSAQVVWS---IVGQDILNADV----GGGFHGIQIT
SGLFQLWRASGYTNSTQLYATAIGGLVMAGLMLFAGWFHYHKRAPKLEWFQNVESMMNHH
LAGLLGLGCLSWAGHQIHVSLPINKLLDSGVA-------------PKDIPLPHEFLDPA-
-KMAELYPSF----AKGLTPFFTLNWAEYADFLTFKGGLNPTTGGLWLSDTAHHHLALAV
LFIVAGHMYRTN-----WGIGHSMKEILENHKGPF--------TGEGHKGLYEILTTSWH
AQLAINLAMLGSVSIIVAQHMYAMPPYPYLATDYATQLSLFTHHMWIGGFCVVGGAAHAA
IFMVRDYDPAMNQNNLLDRMLRHRDAIISHLNWVCLFLGFHSFGLYVHNDTMQALGRPQD
MFSDKAIQLQPVFAQWIQGLHTAAPG--------------------------NTAPNALQ
TASLAFG-GDTLA---------------VGGKVAMMPIVLGTADFMVHHIHAFTIHVTVL
ILLKGVLFARSSRLIPDKANLGFRFPCDGPGRGGTCQVSGWDHVFLGLFWMYNAISVVIF
HFSWKMQSDVWGTVAPDGT---------------VSHITGGNFAASAININGWLRDFLWA
QASQVINSYGTALSAYGLIFLGAHFIWAFSLMFLFSGRGYWQELIESIVWAHNKLNVGPA
IQPRALSIIQGRAVGVAHYLLGGIATTWAFFLARSIAIG--
>568_Phormidium_sp._FACHB-77|WP_190630880.1
-------------MTTTPREREA--------KAKVIVDKDPVPTSFEKWGKPGHFDRILA
KGPKTTTWIWNLHADAHDFDSHT-SDLEDISRKIFSAHFGHLAVVFIWLSGMYFHGAKFS
NYEAWMTNPTG-----------IKPSAQVVWP---IFGQEILNGDV----GGGFHGIQIT
SGLFQLWRAAGFTNGFQLYVTAIGALVMAALMLFAGWFHYHKRAPKLEWFQNVESMMNHH
LAGLLGLGCLSWAGHQIHVALPINKMLDAGVA-------------VQDIPLPHQFILNK-
ALMADLYPSF----AEGIRPFFTLNWGVYSDFLTFKGGLNPVTGGLWLSDTAHHHLALAV
LFIVAGHMYRTN-----WGIGHSMKEILDNHQGDP----LLF-GGRGHQGLFEDLTTSWH
AQLAVNLAMLGSITIIVAHHMYAMPPYPYLATDYPTQLSIFTHHMWIGGFLIVGAGAHAS
IFMVRDYDPAVNRDNALDRMLRSRDAIISHLNWVCIFLGFHSFGLYVHNDTMRALGRPQD
MFSDTAINLQPVFAQWVQGFHSAAA-GA-------------------------TAPNALA
SVSPVFG-GAGVA---------------VAGKVAMMPMALGTADFMVHHIHAFTIHVTAL
ILLKGVLFARSSRLIPDKGDLGFRFPCDGPGRGGTCQVSGWDHVFLGLFWMYNSISIVIF
HFSWKMQSDIWGTVSPDGT---------------VSHITGGNFAQSAITINGWLRDFLWA
QASQVIGSYGSALSAYGLLFLGAHFVWAFSLMFLFSGRGYWQELIESIVWAHSKLKVAPS
IQPRALSITQGRAVGVAHYLLGGIATTWAFFLARIIAVG--
>570_Aphanothece_sp._CMT-3BRIN-NPC111|MBW4576157.1
-------------MTISPPEREA--------KVRVVVDKDPTPTSFERWAKPGHFDRTLA
RGPKTTTWIWNLHALSHDFDSHT-SDLEDVSRKIFSAHFGHLAVVFIWLSGMYFHGARFS
NYEAWLTNPTG-----------IKPSAQVVWP---IVGQQILNADV----GGGFHGIQIT
SGLFYVWRAAGFTNTFQLYVTAIGGLVMAALMLFAGWFHYHKRAPKLEWFQNAESMLNHH
LAGLLGLGCLSWAGHQIHVALPTNKLLDAGVA-------------PGDIPLPHEFILNR-
DLMAELYPSF----SQGLTPFWTLNWGQYADFLTFKGGLNPVNGGLWLTDTAHHHLALAV
LFIIAGHMYRTN-----WGIGHSIKEILENHKGPF--------TGDGHKGLYENLTTSWH
AQLAVNLAMLGSVTIIVAHHMYAMPPYPYIGVDYATQLSIFTHHMWIGAFCIVGGAAHAS
IFMVRDYDPAVNQNNVIDRVIRHREAIISHLNWVCIFLGFHSFGLYVHNDTMRALGRPQD
MFSDTAIQLQPVFAQFVQNIHTLAPGA--------------------------TAPNALE
PVSYAFG-GGVVA---------------VAGKVAMMPIALGTADFMIHHIHAFQIHVTVL
ILLKGFLFARNSRLIPDKANLGFRFPCDGPGRGGTCMLSGWDHVYLGLFWMFNTIAIAVY
HFSWKMQSDVWGTVAADGT---------------VDHLTGGNFAMSAITINGWLRDFQWA
QSAQVIQSYGTALSAYGLMFLAGHFVFAFSLMFLFSGRGYWQELIESIVWAHNKLKVAPS
IQPRALSIIHGRAVGVAHYLLGAIVTIWAFFEARIISLG--
>573_Leptolyngbya_sp._PCC_7375|WP_006515676.1 551_Leptolyngbyaceae_cyanobacterium_CCMR0081|NEZ59901.1
-------------MTTTPREREAA--------VKVAVDENPVPVSFEKWGKPGHFSRALA
KGPKTTTWIWDLHADAHDFDSHT-SDLEDISRKIFSAHFGHLAIVFIWLSGMYYHGARFS
NFEAWLADPIN-----------IHPSAQVVWP---IFGQEILNGEV----GGGFQGIQIT
SGLFQMWRAAGYTNSFQLLCTAIGALVMAGLMINAGVFHYHIKAPKLDWFQNVESMLNHH
LAGLFGLGSLAWAGHLIHVSLPVNALLDSGVA-------------PQDIPLPHEYLLDK-
VFMADLFPGF----AQGITPFFTLNWGAYADFLTFKGGLNPVTGGLWMTDIAHHHVAIAV
MFIFAGHMYRTN-----WGIGHSIKEILEGQKGDP----LLFPAKNGHDGLFEFLTTSWH
AQLAINLAMGGSVTIIVAQHMYAMPPYPYLATDYATQLCLFTHHMWIGGFLIVGGAAHGA
IAMVRDYDPAMHVDNVLDRVLRARDAIISHLNWVCIFLGFHSFGLYIHNDTMRALGRPQD
MFSDSAIQLQPIFAQWLQNLHTLAASGA-------------------------TAPNAIG
PTSVAFG-GDMVA---------------VGGKVAMMPIALGTADFMVHHIHAFTIHVTVL
ILLKGVLYSRSSRLIPDKSELGFRFPCDGPGRGGTCQVSGWDHIFLGLFWMYNSLSIVIF
HFSWKMQSDVWGTVSG-GA---------------VSHPAGGNFATSAITINGWLRDFLWA
QASQVINSYGSAISAYGLMFLAGHFIWAFSLMFLFSGRGYWQELIESIVWAHNKLKVAPA
IQPRALSITQGRAVGVAHYLLGGIVTTWAFFHARILSIG--
>574_Leptolyngbya_ectocarpi|WP_193993534.1
-------------MTTTPREREAE--------VKVAVDENPVPVSFEKWGKPGHFSRSLA
RGPKTTTWIWDLHADAHDFDSHT-SDLEDISRKIFSAHFGHLAIVFIWLSGMYYHGARFS
NFEAWLADPVN-----------VHPSAQVVWP---IFGQEILNGEV----GGGFQGIQIT
SGLFQMWRASGYTNSFQLLCTAIGALVMAGLMINAGVFHYHIKAPKLEWFQNVESMMNHH
LAGLFGLGSLGWAGHLIHVSLPTNKLLDAGVA-------------LKDIPLPHEFILDK-
ALIADLYPSF----AQGIKPFFTLDWGVYSDILTFKGGLNPVTGGLWMTDIAHHHVAIAV
MFIFAGHMYRTN-----WGIGHSMKEILEGQKGDP----LLFPAKNGHDGLFEFLTTSWH
AQLAINLAMGGSVTIIVAQHMYAMPPYPYLATDYATQLCLFTHHMWIGSFMIVGGAAHGA
IAMVRDYDPAMHVDNVLDRVLRARDAIISHLNWVCIFLGFHSFGLYIHNDTMRALGRPQD
MFSDSAIQLQPIFAQWLQNLHTLAASGS-------------------------TAPNAIG
PTSVAFG-GDLVA---------------VGGKVAMMPIALGTADFMVHHIHAFTIHVTVL
ILLKGVLYSRNSRLIPDKSELGFRFPCDGPGRGGTCQVSGWDHIFLGLFWMYNSISIVIF
HFSWKMQSDVWGTVSG-GA---------------VSHPAGGNFATSAITINGWLRDFLWA
QASQVINSYGSAVSAYGLMFLAGHFIWAFSLMFLFSGRGYWQELIESIVWAHNKLKVAPA
IQPRALSITQGRAVGVAHYLLGGIVVTWAFFHARILSIG--
>576_Moorea_sp._SIO1F2|NET80574.1 400_Moorea_sp._SIO3H5|NEO68412.1 494_Moorea_sp._SIO3E8|NEO10802.1
--------------------------------MPLEVDNDPVPASFEKWGKPGHFDRTLA
RGPKTTTWIWNLHANAHDFDSHT-SDLEDVSRKIFSAHFGHLAVVFVWLSGMYFHGARFS
NYEAWLSDPTT-----------IKPSAQVVWP---VVGQGILNGDV----GGGFHGIQIT
SGFFQLWRASGITNSYQLYVTAIGGLVMAALMLFAGWFHYHKKAPKLSWFQSVESMMNHH
LAVLLGCGCLGWAGHQIHVSLPINKLLDSGVA-------------PSEIPLPHEFILDK-
SLMVDLYPSF----AKGITPFFTLNWGVYSDFLTFHGGLNPVTGGLWLSDTAHHHLALAV
LFIIAGHMYRNT-----YGVGQSMKEILEAHKGPF-------T-GEGHKGLYEILTTSWH
AQLAINLAMLGSLTIIVAHHMYAMPPYPYLATDYGTQLCLFTHHMWIGAFLIVGGAAHGA
IFMVRDYDPAKNVNNLLDRVIRHRDAIISHLNWVCIWLGFHSFGLYIHNDTMRALGRPQD
MFSDTAIQLQPIFAQWIQNIHNLAPGG--------------------------TAPHALE
TVSYAFG-GGVVE---------------VGGKVAMMPIELGTADFMVHHIHAFTIHVTVL
ILLKGVLFARSSRLIPDKSELGFRFPCDGPGRGGTCQVSGWDHVFLGLFWMYNCISVVIF
HFSWKMQSDVWGTVFPDGT---------------VSHITNGNFAQSAITINGWLRDFLWA
QASNVITSYGSALSAYGIMFLAGHFVFAFSLMFLFSGRGYWQELIESIVWAHNKLKVAPS
IQPRALSITQGRAVGVAHYLLGGIVVTWSFFIARILSVG--
>577_Scytonema_sp._NIES-4073|WP_096568396.1
-------------MTISPPEREEK-------KARVIVDNDPVPTSFELWSKPGHFDRSLA
KGPKTTTWIWNLHALAHDFDTHT-SDLEDISRKIFSAHFGHLAVVTIWLSGMIFHGARFS
NYEAWLSDPLN-----------IKPSAQVVWP---IVGQQILNADV----GGGFHGIQIT
SGFFYIWRGWGITNSFQLYVTAIGGLVLAGLFLFAGWFHYHKRAPKLEWFQNVESMLNHH
LAGLLGLGSLGWTGHLIHVSAPINKLLDAGVA-------------IKDVPLPHEFILNR-
DLITELFPSF----ANGLTPFWTLNWGQYADFLTFKGGLNPVTGGLWMTDIAHHHLAIAV
LFIIAGHQYRTN-----WGIGHSIKEILENHKGPF--------TGDGHKGLYENLTTSWH
AQLAVNLAMLGSLTIIVAHHMYAMPPYPYLATDYATQLCIFTHHMWIGAFLIVGAGAHAS
IFMVRDYDPVVNQNNVLERVLRHRDAIISHLNWVCMFLGFHSFGLYVHNDTMRALGRPQD
TFSDTAIQLQPVFAQWVQNLHTVAPG--------------------------ATAPNALE
PVSYAFG-GGILA---------------VGGKVAMMPIALGTADFLIHHIHAFQIHVTVL
ILLKGFLFARSSRLVPDKMNLGFRFPCDGPGRGGTCQVSGWDHVFLGLFWMYNTISIAIF
HFSWKMQSDVWGTVDADGV---------------VTHITGGNFAQSAITINGWLRDFLWA
QAVQVINSYGSALSAYGLLFLGAHFVWAFSLMFLFSGRGYWQELIESIVWAHNKLKVAPS
IQPRALSIIQGRAVGVAHYLLGGIVTTWAFFHARIISLG--
>578_filamentous_cyanobacterium_LEGE_11480|MBE9029229.1
-------------MTISPPEREA-----K---VKVVVDKDPVPTSSEKWGKPGHFDRTLA
KGPKTTTWIWNLHANAHDFDSHTS-DLEDVSRKIFSAHFGHLAVVFVWLSGMYFHGAKFS
NYEAWLSDPIG-----------IKPSAQVVWP---IVGQEILNADV----GGGFHGIQIT
SGLFQMWRAAGITNSYQLYVTAIGGLVMAGLMLFAGWFHYHKAAPKLEWFQNVESMLNHH
LAGLFGLGSLAWAGHQIHVGNPINELLDKGVP-------------IDKIPLPHEFLTNT-
QLMADIYPSF----SKGLTPFFTLNWGEYADFLTFKGGLNPLTGGLWLTDTAHHHLAIAV
MFIVAGHMYRTN-----WGIGHSLKEVLEANGPDP----FMI-TGTGHKGLFEVLTKSWH
AQLAVNLAIGGSVTIIVAQHMYAMPPYPYLATDYPTMLSLFTHHMWIGGFLIVGAGAHAA
IFMVRDYDPVVNQGNVLDNMIRHRDAIISHLNWVCIFLGFHSFGLYIHNDTMRALGRPQD
MFSDTAIQLQPIFAQWVQGLHSAAVGAG------------------------STAPNALA
PVSYAFG-GDTIA---------------VGGKVAMMPIALGTADFMVHHIHAFTIHVTVL
ILLKGVLFARSSRLIPDKANLGFRFPCDGPGRGGTCQVSGWDHVFLGLFWMYNSLSIVIF
HYSWKMQSDVWGTVGADGS---------------VTHITYGNFAQSAITINGWLRDFLWA
QAAQVINSYGSALSAYGLMFLAAHFIWAFSLMFLFSGRGYWQELIESIVWAHNKLKVAPA
IQPRALSIIQGRAVGVAHYLLGGIATTWAFFLARSLSL---
>579_Rubidibacter_lacunae|WP_022607750.1
-------------MTISPPDRE------A--KVKVTVDEDPVPTSFERWAKPGHFDRTLA
KGPKTTTWIWNLHADVHDFDSQG--NLEEISRKIFSAHFGHLAVIFLWLSGMYFHGARFS
NYEAWLADPTA-----------IKPSAQVVWP---IVGQEILNADV----GGGFHGIQIT
SGFFYLWRASGFVHSYELYATAIGALVMAGLMLFAGWFHYHKRAPKLEWFQNVESMLNHH
LAGLLGLGSLAWAGHQIHVSLPINELLDRGVS-------------PADIPLPHEFILNT-
NLMAELYPSF----AQGLKPFFALNWGAYADFLTFKGGLNPVTGGLWLTDTAHHHLAIAV
LFIIAGHMYRTN-----WGIGHSLKELLDGHQGDP----LLF-GGKGHQGLYEVLTTSWH
AQLAINLAMLGSLTIIVAQHMYSMPPYPYMATDYATQLSLFTHHMWIGGFLIVGAAAHGA
IFLVRDYDPAKNVDNALDRVLRVRDAIISHLNWVCIFLGFHSFGLYVHNDTMRALGRPQD
MFSDTGIQLQPVFAQWLQNLHTLAPG--------------------------STAPHAAA
TASVAFG-GDVVA---------------VGGKVAMMPIVLGTADFMVHHIHAFTIHVTVL
VLLKGVLYARNSRLIPDKSELGFRFPCDGPGRGGTCQVSGWDHVFLGLFWMYNSLSIAIF
HFSWKMQSDVWGTVAPDGT---------------VSHITGGNFATSAICINGWLRDFLWG
QAANVINSYGSALSAYGLLFLGAHFVWAFSLMFLFSGRGYWQELIESIVWAHNKLKVAPA
IQPRALSIIQGRAVGVAHYLLGGIVTTWAFFLARIIAVG--
>580_Leptothoe_kymatousa|WP_215616773.1
-------------MTTTPREREAE--------VKVAVDENPVPVSFEKWGKPGHFSRALA
KGPKTTTWIWNLHADAHDFDSHT-SDLEDISRKIFSAHFGHLAIVFIWLSGMYYHGARFS
NFEAWLADPIN-----------IHPSAQVVWP---IFGQEILNGEV----GGGFQGIQIT
SGLFQMWRAAGYTNSFQLLCTAIGALVMAGLMVNAGVFHYHIKAPKLEWFQNVESMLNHH
LAGLFGLGSLGWAGHLIHVSLPVNALLDSGVA-------------PQDIPLPHEYLLDK-
AFMADLFPGF----AAGITPFFTLDWGVYSDILTFKGGLNPVTGGLWMTDIAHHHVAIAV
MFIFAGHMYRTN-----WGIGHSIKEILEGQKGDP----LLFPAKNGHDGLFEFLTTSWH
AQLAINLAMGGSVTIIVAQHMYAMPPYPYLATDYPTQLCLFTHHMWIGAFMIVGGAAHGA
IAMVRDYDPAMHVDNVLDRVLRARDAIISHLNWVCIFLGFHSFGLYIHNDTMRALGRPQD
MFSDSAIQLQPIFAQWLQNLHTLAASGT-------------------------TAPNAIG
PTSVAFG-GDMVV---------------VGGKVAMMPIALGTADFMVHHIHAFTIHVTVL
ILLKGVLYSRNSRLIPDKSELGFRFPCDGPGRGGTCQVSGWDHIFLGLFWMYNSLSIVIF
HFSWKMQSDVWGTVSG-GA---------------VSHPAGGNFATSAITINGWLRDFLWA
QASQVINSYGSATSAYGLMFLAGHFVWAFSLMFLFSGRGYWQELIESIVWAHNKLKVAPA
IQPRALSITQGRAVGVAHYLLGGIVVTWAFFHARILSIG--
>581_Nodosilinea_sp._P-1105|WP_169611686.1
-------------MTISPPEPGQ--------KVRVVVDKDPVGTSFERWGKPGHFDRTLA
KGPKTTTWIWDLHADAHDFDSHT-SDLEDISRKIFSAHFGHLAVIFIWLSGMYFHGAKFS
NYEAWLTNPTG-----------IKPSAQVVWP---IFGQEILNADV----GGGFNGIQIT
SGLFQMWRANGITNSFQLYCTAIGALVMAGLMLFAGWFHYHKAAPKLEWFQNVESMMNHH
LAGLLGLGCLGYAGQQIHVSLPVNACMDAIDAGKPLTIGGQVIDSVAKIPLPHEWILNK-
SLMADLYPSF----AEGLKPFFTLNWGVYADFLTFKGGLNPQTGGLWLSDTAHHHLALAV
LFIVAGHFYRTN-----WGIGHSFKEVLEAHKGP-------F-TGEGHKGMYEIFTTSWH
CQLAWNLAWVGSLSILVAHHMYAMPPYPYIATDYPTQLSLFTHHMWIGGFLIVGAGAHAA
IFMVRDYDPATHVNNLLDRVLRHRDAIISHLNWVCIFLGFHSFGLYIHNDTMRALGRPQD
MFSDTAINLQPVFAQWIQGIHAAAA-GN-------------------------TAPNALA
GVSPVFN-GDLVA---------------VGGKVAMSAIPLGTADFMVHHIHAFTIHVTVL
ILLKGVLYARSSRLIPDKGELGFRFPCDGPGRGGTCQVSGWDHVFLGLFWMYNSLSIVIF
HFSWKMQSDVWGTVSPDGG---------------VSHITGGNFAASAITINGWLRDFLWA
QASQVIGSYGSALSAYGLMFLAAHFVWAFSLMFLFSGRGYWQELIESIVWAHNKLKVAPA
IQPRALSITQGRAVGVAHYLLGGIATTWAFFLARIISVG--
>582_Candidatus_Atelocyanobacterium_thalassa_isolate_SIO64986|KFF41504.1
----------------MAKGTEAR--------AKVIVDIDPVPTSFEKWGEPGHFDRTLV
RGPKTTTWIWNLHANAHDFDSQT-DDLEDVSRKIFSAHFGHLAVIFVWLSGMFFHGAKFS
NYEAWLTNPTL-----------IKPSAQVVWP---VVGQGILNGDM----GGGFHGIQIT
SGLFYLWRSSGYTNSYQLYATAIGALVMAALMLFAGWFHYHKKAPKLEWFQNVESMLNHH
VAGILGLGCLSWAGHLIHVSLPVNKLLDAGVA-------------IKDIPLPHEFFDA--
SKMAELYPSF----ANGVTPFFTLNWGAYSDFLTFNGGLNPQTGSLWLTDIAHHHLAVAV
LFIIGGHVYRTN-----WNIGHGMKELLDAHQGPL-------T-GEGHKGLYEILTTSWH
AQLAVNLALLGSLSIIIAQHMYAMPPYPYLATDYATQLSLFTHHMWIGGFLIVGAGAHGA
IFMIRDYNPAQNVDNLLDRVIRHRDAIISHLNWVCMFLGFHSFGLYVHNDTMRALGRPQD
MFSDSAIQLQPIFAQWLQNIHTLAPSG--------------------------TAPHALA
TASYAFG-GDTIA---------------IADKVAMMPITLGTADFMIHHVHAFTIHVTVL
ILLKGVLYARSSRLIPDKNELGFRFSCDGPGRGGTCQVSGWDHVFLGLFWMYNSISVVIF
HFSWKMQSDVWGTVSSSGD---------------VTHTTLGNFAQGAITINGWLRDFLWA
QSVNVINSYGSELSAYGIMFLAGHFVFAFSLMFLFSGRGYWQELIESIVWAHNKLNVAPS
IQPRALSIIQGRAVGVTHYLLGGIVTTWAFFLARSLSL---
>583_Leptolyngbya_sp._SIO1E4|MBE7380137.1
-------------MTTTPREQAA--------SVKVTVDKDPVSTSFEKWAKPGHFDRTLA
RGPKTTTWIWNLHADAHDFDSHT-SDLEDISRKIFSAHFGHLAVVFIWLSGMYFHGARFS
NYEAWMADPIA-----------MKPSAQVVWP---VFGQEILNADV----GGGFQGIQIT
SGFFQLWRASGITNSYQLYCTAIGGLVMAGLMLFAGWFHYHKKAPKLEWFQNVESMMNHH
LAGLLGLGCLGWAGHQIHVSLPINKLLDAGVA-------------PQDIPLPHEFILDK-
SLMAELYPSF----AQGLTPFFTLNWSAYADFLTFKGGLNPVTGGLWLSDTAHHHLALAV
LFIVAGHMYRTN-----WGIGHSMKEILEGHKGDP----LLF-GGKGHDGLYENLTTSWH
AQLAVNLAILGSLTIIVAHHMYAMPPYPYIATDYPTQLSLFTHHMWIGGFIIVGAGAHAA
IFMVRDYDPEVNFDNALDRMLRSRDAIISHLNWVCIFLGFHSFGLYIHNDTMRALGRPQD
MFSDSAIQLQPIFAQWVQGLHTAAV-GS-------------------------TAPNVMA
SVSPAFG-GDVMA---------------VGGKVAMMPITLGTADFMVHHIHAFTIHVTAL
ILLKGVLYARSSRLVPDKGELGFRFPCDGPGRGGTCQVSGWDHVFLGLFWMYNSLSIVIF
HFSWKMQSDVWGTVSDSGA---------------VSHITAGNFATSAITINGWLRDFLWA
QASQVIGSYGSALSAYGLLFLGAHFVWAFSLMFLFSGRGYWQELIESIVWAHNKLKVAPA
IQPRALSITQGRAVGVAHYLLGGIVTTWAFFLARIIAVG--
>584_Phormidium_sp._FACHB-1136|WP_190492437.1 569_Leptolyngbya_sp._BL0902|WP_198805589.1
-------------MTISPPEPGQ--------KVRVVVDKDPVATSFERWAKPGHFDRTLA
KGPKTTTWIWNLHADAHDFDSHT-SDLEDISRKIFSAHFGHLAVIFIWLSGMYFHGAKFS
NYEAWLTNPTG-----------IKPSAQVVWP---IFGQEILNADV----GGGFHGIQIT
SGLFQMWRANGITNGFELYCTAIGALVMAGLMLFAGWFHYHKAAPKLEWFQNVESMMNHH
LAGLLGLGCLGYAGQQIHVSLPINACLDAIDAGKPLTIGGRVIDSVAKIPLPHEWILNK-
SLMTDLYPSF----AEGLKPFFTLNWGVYADFLTFKGGLNPQTGGLWLSDTAHHHLALAV
LFIVAGHFYRTN-----WGIGHSFKEVLEAHKGP-------F-TGEGHKGMYEIFTTSWH
CQLAWNLAWVGSLSIIVAHHMYAMPPYPYIATDYATQLSLFTHHMWIGGFLIVGAGAHAA
IFMVRDYDPATHVNNLLDRVLRHRDAIISHLNWVCIFLGFHSFGLYIHNDTMRALGRPQD
MFSDTAINLQPVFAQWIQGVHAAAA-GN-------------------------TAPNALA
GVSPVFN-GDVLA---------------VGGKVAMAALPLGTADFMVHHIHAFTIHVTVL
ILLKGVLYARSSRLVPDKGELGFRFPCDGPGRGGTCQVSGWDHVFLGLFWMYNSLSIVIF
HFSWKMQSDVWGTVSPDGS---------------VSHITGGNFANSAITINGWLRDFLWA
QASQVIGSYGSSLSAYGLMFLGAHFVWAFSLMFLFSGRGYWQELIESIVWAHNKLKVAPA
IQPRALSITQGRAVGVAHYLLGGIATTWAFFLARIIAVG--
>585_Halomicronema_hongdechloris|WP_088431356.1
-------------MTTTPREREA--------NVKVTVDMDPVPTSFEKWAKPGHFDRTLS
RGPKSTTWIWNLHADAHDFDSHT-SDLEDISRKIFSAHFGHLAIVFVWLSGMYFHGARFS
NYEAWMGDPTG-----------IQPSAQVVWP---IFGQEILNADV----GGGFQGIQIT
SGFFQLWRAAGITNSYQLYVTAIGALVMAGLMLFAGWFHYHKKAPKLEWFQNVESMMNHH
LAGLLGLGCLGWAGHQIHVSLPINKLLDSGVA-------------PQNIPLPHEFILDK-
SLMAELYPSF----AQGLKPFFTLNWGVYADFLTFKGGLNPVSGGLWLSDTAHHHLALAV
LFIVAGHMYRTN-----WGIGHSMKEILEGHKGDP----LLF-GGKGHDGLYENLTTSWH
AQLAVNLALLGSLTIIVAHHMYAMPPYPYIATDYPTQLSLFTHHMWIGGFLVVGAGAHAA
IFMVRDYDPGVNLDNALDRMIRSRDAIISHLNWVCIFLGFHSFGLYIHNDTMRALGRPQD
MFSDSAIQLQPVFAQWVQNLHAAAA-GS-------------------------TAPTALA
GVSPAFG-GDAVA---------------VAGKVAMMPITLGTADFMVHHIHAFTIHVTVL
ILLKGVLFARNSRLIPDKGELGFRFPCDGPGRGGTCQVSGWDHVFLGLFWMYNSLSIVIF
HFSWKMQSDVWGSVSPDGS---------------VSHITAGNFAQSAITINGWLRDFLWA
QASQVIGSYGSALSAYGLLFLGAHFVWAFSLMFLFSGRGYWQELIESIVWAHNKLKVAPA
IQPRALSIVQGRAVGVAHFLLGGIATTWAFFLARIIAVG--
>586_Cyanobacteria_bacterium_REEB459|MBU6228875.1
-------------MTISPPKSGQ--------TVKVVVDRDPVPTSFEKWGKPGHFDRTLA
KGPKTTTWIWNLHADAHDFDSHT-SDLEDISRKIFSAHFGHLAVIFIWLSGMYFHGAKFS
NYEAWLTNPTG-----------IKPSAQVVWP---IFGQEILNADV----GGGFRGIQIT
SGLFQLWRANGITNGYELYCTAIGALVMAGLMLFAGWFHYHKAAPKLEWFQNVESMMNHH
LAGLLGLGCLGYAGQQIHISLPINACLDAIDAGKPLSLGGRVIDTVSAIPLPHEWLFNR-
ELMAELYPSF----ELGLKPFFTLNWSAYADFLTFKGGLNPQTGGLWLSDTAHHHLALAV
LFIVAGHFYRTN-----WGIGHSFKEVLEAHKGP-------F-TGEGHKGLYEVLTTSWH
AQLALNLAMLGSVTIIVAHHMYAMPPYPYIATDYPTQLSLFTHHMWIGGFLVVGAGAHAA
IFMVRDYEPATHVNNLLDRVLRHRDAIISHLNWVCIFLGFHSFGLYIHNDTMRALGRPQD
MFSDTAIKLQPVFAQWVQGIHAAAA-GT-------------------------TAPHALA
GVSPVFN-GEVLA---------------VGGKVAMSAIPLGTADFMVHHIHAFTIHVTVL
ILLKGVLYARSSRLIPDKGELGFRFPCDGPGRGGTCQVSGWDHVFLGLFWMYNSLSIVIF
HFSWKMQSDVWGTVSADGS---------------VSHITGGNFAQSAITINGWLRDFLWA
QASQVIGSYGSALSAYGLMFLGAHFVWAFSLMFLFSGRGYWQELIESIVWAHNKLKVAPA
IQPRALSITQGRAVGVAHYLLGGIATTWAFFLARIIAVS--
>590_Oscillatoriales_cyanobacterium|TAD77842.1 556_Microcoleaceae_bacterium_UBA10368|HBK95829.1
-------------MTISPPEREV--------KVRVVVDKDPVPTSFEKWSKPGHFDRSLA
KGPKTTTWIWNLHANAHDFDSHT-SDLEDVSRKIFSAHFGHLAVIFVWLSGAYFHGAKFS
NYEAWLTDPTG-----------IKPSAQVVWP---IFGQEILNADV----GGGFHGIQIT
SGLFQLWRANGITNSYQLYCTAIGALVMAALMLFAGWFHYHVRAPKLEWFQNVESMMNHH
LAGLLGCGCLGFAGQQIHVALPINACMDAIDAGSPLTVGGKLIKTVADIPLPHEWLFNP-
GLMADIYPSF----AQGLTPFFTLNWGAYTDFLTFKGGLNPTTGGLWLSDTAHHHLALAV
LFIVAGHFYRTN-----WGIGHSFKEVLEAHKGP-------F-TGEGHKGMYEIFTQSWH
AQLSWNLAWMGSISIIVAQHMYAMPPYPYIATDYPTQLSLFTHHMWIGGFLIVGAAAHAA
IFMVRDYDPAQHVNNLLDRVLRHRDAIISHLNWVCIFLGFHSFGLYVHNDTMRAFGRPQD
LFSDTGIQLRPVFAQWIQNIHAAAP-GN-------------------------TAPNAME
IVSHAFG-GGAVA---------------VGGKVAMMPIELGTADFMIHHIHAFTIHVTVL
ILLKGVLFARSSRLVPDKGNLGFRFPCDGPGRGGTCQVSGWDHVFLGLFWMYNCISIVIF
HFSWKMQSDVWGTVDSDGT---------------ISHITGGNFAQSAITINGWLRDFLWA
QASQVIQSYGSALSAYGLMFLAGHFVFAFSLMFLFSGRGYWQELIESIVWAHNKLKVAPS
IQPRALSITQGRAVGVAHYLLGGIVTTWAFFLARIISVG--
>591_Pleurocapsa_sp._PCC_7319|WP_019508782.1
-------------MTISPQKEEA--------KVKVTVDVDPVPTSFEKWGKPGHFDRTLA
RGPKTTTWIWNLHADAHDFDSHTS-DLEDISRKIFSAHFGHLAVVFVWLSGMYFHGARFS
NYEAWLSDPTA-----------IKPSAQVVWP---IVGQGILNGDV----GGGFHGIQIT
SGFFYLWRASGFTNSYQLYCTAIGGLVMAALMIFAGWFHYHKKAPKLEWFQNVESMMNHH
LAGLLGLGSLGWAGHQIHVSLPINKLLDAGVA-------------PADIPLPHEFILNGG
SKMAELYPSF----AEGLRPFFTLNWGVYSDFLTFKGGLNPVTGGLWLSDTAHHHLAIAV
LFIIAGHMYRTN-----YGIGHSMKEILDGHQGDP----LLF-GGKGHQGLYEVLTTSWH
AQLAVNLALLGSLTIIVAQHMYAMPPYPYQAIDYGTQISLFTHHMWIGGFLIVGAGAHGA
IYMVRDYDPAKNVDNVIDRVLRVRDAIISHLNWVCIFLGFHSFGLYIHNDTMRALGRPQD
MFSDTAIQLQPIFAQWIQNIHTLAPG--------------------------NTAPTALE
PVSHAFG-GGVVA---------------VGGKVAMMPIALGTADFMVHHIHAFTIHVTVL
ILLKGVLYARSSRLIPDKGNLGFRFPCDGPGRGGTCQVSGWDHVFLGLFWMYNSISVVIF
HFSWKMQSDVWGTVSPDGT---------------VSHITAGNFAQSAICINGWLRDFLWA
QASQVINSYGSALSAYGIMFLAGHFIFAFSLMFLFSGRGYWQELIESIVWAHNKLKVAPA
IQPRALSITQGRAVGVAHYLLGGIVTTWAFFLARTLSL---
>594_Kamptonema_sp._SIO1D9|NET86864.1
-------------MTVSPPEGEA--------KVKVVVDKDPVETSFEKWAKPGHFDRTLA
RGPKTTTWIWNLHANVHDFDSQT-SDLEDISRKIFSAHFGHLAVIFIWLSGMYFHGARFS
NYEAWLQNPLN-----------IKPSAQVVWP---IVGQDILNADV----GGGFHGIQIT
SGLFQLWRANGITNSFQLYCTAIGALVMAALMLFAGWFHYHKRAPKLEWFQNVESMMNHH
LAGLLGCGCLGYAGQQIHVSLPINACLDAIDAGKPLVVGGKTIATVADIPLPHEWILNP-
SLMADVYPSF----AQGLTPFFTLNWAAYSDFLTFKGGLNPVTGGLWLSDTAHHHLALAV
LFIVAGHFYRTN-----WGIGHSFKEVLEAHKGP-------F-TGEGHKGMYEIFTNSWH
CQLSWNLAWMGSLSILVAHHMYSMPPYPYIAVDYPTQLSLFTHHMWIGGFLIVGAGAHAA
IFMVRDYNPAQHVNNLLDRVIRHRDAIISHLNWVCIFLGFHSFGLYVHNDTMRALGRPQD
MFSDTAIQLQPVFAQWVQNLHTLAP-GA-------------------------TAPSAIE
PASYAFG-GGVVA---------------VGGKVAMMPIALGTADFLVHHIHAFTIHVTVL
ILLKGVLFARNSRLIPDKANLGFRFPCDGPGRGGTCQVSGWDHVFLGLFWMYNSLSIVIF
HFSWKMQSDVWGTVAPDGT---------------ISHITAGNFAQSAITINGWLRDFLWA
QASQVITSYGSALSAYGLLFLGAHFVWAFSLMFLFSGRGYWQELIESIVWAHNKLKVAPS
IQPRALSIIQGRAVGVAHYLLGGIVTTWAFFLARIITVG--
>596_Phormidium_tenue|WP_191127192.1
-------------MTTTPRGQSD--------KVRVVVDKDPTPTSFQKWSQPGHFDRTLS
KGPKTTTWIWNLHADAHDFDSHT-SDLEDISRKIFSAHFGHLAVIFIWLSGMYFHGAKFS
NYEAWLANPLA-----------IKPSAQVVWP---IVGQEILNADV----GGGFHGIQIT
SGFFQIWRASGITTTTQLYATAIGGLVMAGLMLFAGWFHYHKRAPKLEWFQNAESMLNHH
LAGLLGLGCLSWAGHQIHVSLPINKLLDAGVS-------------PDKIPLPHEFILNP-
SLMKDLYPSVDWGFPSGIIPFFTLNWGQYADFLTFKGGLNPVTGGLWLSDTAHHHLALAV
LFIVAGHMYRTN-----WGIGHSIREIHDAHKGPF--------TGEGHKGLYDNLITSWH
AQLAINLAMLGSVSIIVAQHMYAMPPYPYLATDYPTQLSIFTHHMWIGGFFIVGAGAHAS
IFMVRDYDPARNANNLLDRVIRHRDAIISHLNWVCIFLGFHSFGLYVHNDTMRALGRPQD
MFSDTAIQLQPVFAQWIQNLHSLAPG--------------------------ATAPNATA
PASFAFG-GGAVA---------------VGGKVAMMPIALGTADFMVHHIHAFTIHVTVL
ILLKGVLFARSSRLIPDKANLGFRFPCDGPGRGGTCQVSGWDHVFLGLFWMYNALSVAIF
HFSWKMQSDVWGTVGSDGT---------------VSHITGGNFAQSAITINGWLRDFLWA
QAAQVINSYGSALSAYGLLFLGAHFVWAFSLMFLFSGRGYWQELIESIVWAHNKLRVAPS
IQPRALSIIQGRAVGVAHYLLGGIVTTWAFFLARIISVG--
>598_Halomicronema_hongdechloris|WP_080806841.1
-------------MTISPPEPGR--------KVKVVVDSDPVNTSFERWAKPGHFERSLS
KGPKTTTWIWDLHADAHDFDSHT-SDLEDISRKIFSAHFGHLAVIFIWLSGMYFHGAKFS
NYEAWLSNPTG-----------IKPSAQVVWP---IFGQEILNGDV----GGGFHGIQIT
SGLFQMWRANGITNSFELYCTAIGALVMAGLMLFAGWFHYHKKAPKLEWFQNVESMMNHH
LAGLLGLGCLGYAGQQIHVSLPINACLDAIDAGKPLTVGGKVIDSVAAIPLPHEWILNP-
SLMTDIYPSF----AEGLKPFFTLNWSVYADFLTFNGGLNPQTGGLWLTDTAHHHLALAV
LFIVAGHFYRTN-----WGIGHSFKEVLEAHKGP-------V-TGEGHKGMYEIFTTSWH
CQLSWNLAWIGSLSILVAHHMYSMPPYPYIATDYPTQLSLFTHHMWIGGFLIVGAGAHAA
IFMVRDYDPATHINNLLDRVIRHRDAIISHLNWVCIFLGFHSFGLYVHNDTMRAFGRPQD
MFSDTGIQLQPVFAQWVQNLHAAAA-GG-------------------------TAPNAAA
GVSPAFG-GDILA---------------VVGKVAMMPITLGTADFLVHHIHAFTIHVTVL
ILLKGVLFARNSRLIPDKGELGFRFPCDGPGRGGTCQVSGWDHVFLGLFWMYNSLSIVIF
HFSWKMQSDVWGSVSPDGS---------------VSHITAGNFAQSAITINGWLRDFLWA
QASQVIGSYGSALSAYGLLFLGAHFVWAFSLMFLFSGRGYWQELIESIVWAHNKLKVAPA
IQPRALSITQGRAVGVAHFLLGGIATTWAFFLARIIAVG--
>599_Microcoleus_sp._SIO2G3|NEQ18810.1 587_Symplocastrum_torsivum_CPER-KK1|MBW4546140.1 588_Microcoleus_sp._FACHB-SPT15|WP_192221459.1
-------------MTITRPPTGGPPGGEA--KVRVVVDKDPVPTSFEKWAKPGHFDRTLV
KGPKTTTWIWNLHALGNDFDSHT-SDLEDVSRKIFSAHFGHLAVIFVWLSGMYFHGARFS
NYEAWLSDPMN-----------IKPSAQVVWP---IVGQGILNGDV----GGGFHGIQIT
SGFFQLWRASGITNEFQLYCTAIGGLVMAALMLFAGWFHYHKRAPKLEWFQNVESMLNHH
LAGLLGLGSLSWAGHQIHVSLPINKLLDSGVA-------------PGDIPLPHEFILNR-
GLMAELFPSF----AQGLKPFYTLNWGQYADFLTFKGGLNPITGGLWLTDTAHHHLAIAV
LFLIAGHQYRTN-----WGLGHSIKEILENHKGPF--------TGEGHKGLYEVLTTSWH
AQLAINLAMVGSLSIIVAHHMYAMPPYPYLATDYPTQLSIFTHHMWIGGFLIVGAGAHGA
IYMVRDYDPALNQNNLLDRVIRHREAIISHLNWVCMFLGFHSFGLYVHNDTMRAFGRPQD
MFSDSAIQLQPVFAQWVQNIHTLAPGA--------------------------TAPNALE
PASYAFG-GGIVA---------------VAGKVAMMPIALGTADFMIHHIHAFQIHVTVL
ILLKGVLFARSSRLVPDKANLGFRFPCDGPGRGGTCQISGWDHVFLGLFWMFNTIAIAVY
HFSWKMQSDVWGTVSPDGV---------------VTHITGGNFATSALTINGWLRDFQWA
QSSQVLTSYGTPLSAYGLLFLGGHFLFAFSLMFLFSGRGYWQELIESIVWAHNKLKVAPS
IQPRALSIIQGRAVGVTHYLLGSIVTIWAFFLSRIIAIG--
>600_Leptothoe_spongobia|WP_215610166.1 597_Leptolyngbya_sp._SIO3F4|NEQ48550.1
-------------MTTTPREREAA--------VKVTVDENPVPVSFEKWGKPGHFSRALA
KGPKTTTWIWNLHADAHDFDSHT-SDLEDISRKIFSAHFGHLAIVFIWLSGMYYHGARFS
NFESWLADPVN-----------IHPSAQVVWP---IFGQEILNGEV----GGGFQGIQIT
SGLFQMWRAAGYTNSFQLLCTAIGALVMAGLMINAGVFHYHIKAPKLDWFQNVESMLNHH
LAGLFGLGSLSWAGHLIHVSLPVNTLLDSGVA-------------PQDIPLPHEYLLDK-
AFMADLFPSF----AQGITPFFTLNWGAYADFLTFKGGLNPVTGGLWMTDIAHHHVAIAV
MFIFAGHMYRTN-----WGIGHSIKEILEGQKGDP----LLFPAKNGHDGLFEFLTTSWH
AQLAINLAMGGSVCIIVAQHMYAMPPYPYLATDYPTQLCLFTHHMWIGGFMIVGGAAHAA
IAMVRDYDPAMHVDNVLDRVLRARDAIISHLNWVCIFLGFHSFGLYIHNDTMRALGRPQD
MFSDSAIQLQPVFAQWLQNLHTLAASGT-------------------------TAPNAIG
PTSVAFG-GDMVA---------------VGGKVAMMPIALGTADFMVHHIHAFTIHVTAL
ILLKGVLYARSSRLIPDKSELGFRFPCDGPGRGGTCQVSGWDHIFLGLFWMYNSLSVVLF
HFSWKMQSDVWGTVSG-GA---------------VSHPAGGSFATSAITINGWLRDFLWA
QASQVINSYGSALSAYGLMFLAGHFVWAFSLMFLFSGRGYWQEFIESIVWAHNKLKVAPA
IQPRALSITQGRAVGVAHYLLGGIVVTWAFFHARILSIG--
>603_Oscillatoriales_cyanobacterium|TAF52390.1
-------------MTVSPPERDA--------KVKVEFDENPVPTSFEKWGKPGHFDRTLA
RGPKTTTWIWNLHADAHDFDSQS-KDLEEVSRKIFSAHFGQLAVIFIWLSAGFFHGARFS
NYEAWLSDPTG-----------IKPSAQVVWS---IVGQEILNADV----GGGFHGIQIT
SGLFHVWRAAGFTNETQLYATAIGGLVMAALMLFGGWFHYHVKAPKLSWFQNVESMLNHH
LSGLLGLGSLSWAGHQIHVALPVNQMLDKGIA-------------PQDIPLPHEYAFST-
DAMAQFFPSF----SQGLTPFFTLNWGAYSDFLTFKGGLNPQTGSLWMTDIAHHHLAIAV
LFIIAGHMYRTN-----WGIGHSIKELLEAHKGPF--------TGEGHKGLYETMTTSWH
AQLAVNLAMMGSLSIIVAQHMYAMPAYPYIATDYPTQLSIFTHHMWIGGFLIVGAGAHAA
IFMVRDYDPKMHVNNLLDRVIRHRDAIISHLNWVCIWLGFHSFGLYIHNDTMRALGRPQD
MFSDSAIQLQPIFAQWLQGLHSAAAG--------------------------ATAPNALA
NVSPVFG-GDVVA---------------VGGKVAMAPMVLGTADFMVHHIHAFTIHVTVL
ILLKGVLYARSSRLIPDKAELGFRFPCDGPGRGGTCQVSGWDHVFLGLFWMYNSLSIVIF
HFSWKMQSDIWGSVAGDGS---------------VTNITYGNFAESAITINGWLRDFLWA
QASQVINSYGSALSAYGLMFLGAHFVWAFSLMFLFSGRGYWQELIESIVWAHNKLKVAPA
IQPRALSIIQGRAVGVAHYLLGGIATTWAFFLARIISVG--
>604_Candidatus_Atelocyanobacterium_thalassa|WP_012954094.1
----------------MAKGTEAR--------AKVIVDTDPVPTSFEKWGEPGHFDRTLV
RGPKTTTWIWNLHANAHDFDSQT-DDLEDVSRKIFSAHFGHLSVIFVWLSGMFFHGAKFS
NYEAWLTNPTL-----------IKPSAQVVWP---VVGQGILNGDM----GGGFHGIQIT
SGLFYLWRSSGYTNSYQLYATAIGALVMAALMLFAGWFHYHKKAPKLEWFQNVESMLNHH
VAGILGLGCLSWAGHLIHVSLPVNKLLDAGVA-------------IKDIPLPHEFFDA--
SKMAELYPSF----AKGIIPFFTLDWGAYSDFLTFNGGLNPQTGSLWLTDIAHHHLAVAV
LFIIGGHVYRTN-----WNIGHGMKELLDAHQGPL-------T-GEGHKGLYEILTTSWH
AQLAINLALLGSLSIVIAQHMYAMPPYPYLAIDYATQLSLFTHHMWIGGFLIVGAGAHGA
IFMIRDYNPAQNVDNLLDRMIRHRDAIISHLNWVCMFLGFHSFGLYVHNDTMRALGRPQD
MFSDSAIQLQPIFAQWLQNIHSIAPTG--------------------------TAPHALA
TASYAFG-GDTIA---------------VANKVAMMPITLGTADFMIHHVHAFTIHVTVL
ILLKGVLYARSSRLIPDKNELGFRFSCDGPGRGGTCQVSGWDHVFLGLFWMYNSLSVVIF
HFSWKMQSDVWGTVSSSGD---------------VTHTTLGNFAQSAITINGWLRDFLWA
QSVNVINSYGSELSAYGIMFLAGHFVFAFSLMFLFSGRGYWQELIESIVWAHNKLNVAPS
IQPRALSIIQGRAVGVTHFLLGGIVTTWAFFLARSLSL---
>605_Chroococcidiopsidaceae_cyanobacterium_CP_BM_ER_R8_30|MBV9385504.1
-------------MTISPPEREE-----K--KARIVVDQDPVPTSFEKWAQPGHFDRTLA
RGPKTTTWIWNLHIRAHDFDTHT-SDLEDISRKIFAAHFGHLAVVFIWLSGMYFHGARFS
NYVAWLSDPIG-----------IKPSAQVVWP---IVGQDILNADV----GGGFHGIQIT
SGFFQIWRAAGYTNTFQLYCTAIGGLVMAALMLFAGWFHYHKRAPKLEWFQNVESMLNHH
LAGLLGLGSLAWAGHQIHVALPINKLLDSGVA-------------PQDIPLPQEFILNS-
GLMAELFPSF----SKGLLPFWTLNWGQYADFLTFKGGLNPVTGGLWLTDTAHHHLAIAV
LFIVAGHMYRTN-----WGIGHSIKEILENHKGPF--------TGTGHKGLYENMTTSWH
AQLATNLAFLGSLTIIVAHHMYAMPPYPYLATDYATQLSIFTHHMWIGGFFIVGAAAHAA
IFMVRDYDPAVNQNNVLDRVIRHRDAIISHLNWVCMFLGFHSFGLYIHNDTMQALGRPQD
MFSDTAIQLQPVFAQWVQNLHTLAPG--------------------------TTAPNALE
PVSYAFG-GGVVA---------------VGGKIAMMPIALGTADFLVHHIHAFTIHVTVL
ILLKGVLFARSSRLIPDKANLGFGFPCDGPGRGGTCQVSGWDHVFLGLFWMFNCISVVVY
HFSWKMQSDVWGTIDPDGT---------------IAHITGGNFAQSAININGWLRDFQWA
QAAQVIQSYGTSLSAYGLLFLGAHFVWAFSLMFLFSGRGYWQELIESIVWAHNKLHVAPS
IQPRALSIIQGRAVGVAHYLFGAIVTIWAFFEARIISVG--
>608_Moorea_sp._SIO2B7|NES80696.1
--------------------------------MPFGVDKDPVPASFEKWGKPGHFDRTLA
RGPKTTTWIWNLHADAHDFDTQT-SDLQDISRKIFSAHFGHLAVIFVWLSGMYFHGARFS
NYEAWLSDPTN-----------IKPSAQVVWP---VVGQGILNADV----GGGFHGIQIT
SGLFYLWRACGITNSTELYATAIGGLVMAALMLFAGWFHYHKKAPKLEWFQSVESMMNHH
LAVLLGCGSLGWAGHLIHISLPVNKLLDSGVA-------------AKDIPLPHEFLFGQ-
DLMAELYPSF----AQGITPFFSLNWGAYADFLTFKGGLNPVTGSLWLTDVAHHHLAIGV
LFIIAGHMYRNT-----YGIGHNMKEILEAHKGPF-------T-GEGHKGLYEILTTSWH
AQLAINLAMMGSLSIIVAHHMYAMPPYPYMATDYGTVLSMFTHHMWIGGFLIVGAGAHAA
IFMVRDYDPAKNVNNLLDRAIRHRDAIISHLNWVCIWLGFHSFGLYVHNDTMRALGRPQD
MFSDTAIQLQPIFAQWIQNIHNVAPSGS-------------------------TAPHALD
TASVAFG-GGVVA---------------VGGKVAMMPITLGTADFMVHHIHAFTIHVTVL
ILLKGFLFSRSSRLIPDKANLGFRFPCDGPGRGGTCQVSGWDHVFLGLFWMYNSLSVVIF
HFSWKMQSDVWGTVSPDGT---------------VSHVTYGNFAQSAITINGWLRDFLWA
QAANVINSYGSALSAYGIMFLAGHFIFAFSLMFLFSGRGYWQELIESIVWAHNKLNVAPT
IQPRALSIIQGRAVGVAHYLLGGIVTTWAFFLARSLSIG--
>609_Geitlerinema_sp._PCC_9228|WP_071515963.1
-------------MTTSPKERE------A--KARIAVDKDPVPTSVEQWGKPGFFDRTLA
KGPKTTTWIWDLHANAHDFDSQTS-DLEEVSRRIFSAHFGHLAVIFVWLSGAYFHGAKFS
NYEAWLNNPTG-----------IKPSAQVVWP---IFGQEILNADV----GGGFQGIQIT
SGLFQLWRASGITSEFELYCTAIGGLVMAGLMLFAGWFHYHKRAPKLEWFQNVESMMNHH
LAGLLGLGSLGWAGHQIHVSLPINKLLNSGVA-------------PEDIPLPHEFILNP-
SLMKDLYPGVEWGWFSGVAPFFSLNWGAYSEFLTFKGGLNPMTGGLWLTDTAHHHLAIAV
LFIIAGHMYRTN-----WGIGHSMKEILEAHRGPF--------TGQGHKGLYEILTTSWH
AQLALNLALLGSLSIIVAHHMYAMPPYPYIATDYPTQLSLFTHHMWIGGFLVVGAGAHAA
IFFVRDYDPATNVDNVLDRVIRHRDAIISHLNWVCLFLGFHSFGLYVHNDTLRAFGRPQD
MFSDTGIQLQPVFAQWVQQLHTLAPG--------------------------NTAPNALS
SVSPVFG-GDVMA---------------VGGKVAMMPMELGTADFMVHHIHAFTIHVTVL
ILLKGVLFARNSRLIPDKSNLGFRFPCDGPGRGGTCQVSGWDHVFLGLFWMYNSLSIVIF
HFSWKMQSDIWGTVTPDGT---------------VSHITAGNFAQSAITINGWLRDFLWA
QSSQVINSYGSALSAYGLLFLGAHFVWAFSLMFLFSGRGYWQELIESIVWAHNKLKVAPA
IQPRALSIIQGRAVGVAHYLLGGIVTTWSFFLARIISMG--
>610_unclassified_Tychonema|WP_194010323.1 606_Tychonema_sp._LEGE_07203|WP_194064963.1
-------------MTISPPEREVK--------VRVVVDKDPVPTSFEKWSKPGHFDRTLA
KGPKTTTWIWNLHANAHDFDSHT-SDLEDVSRKIFSAHFGHLAVIFVWLSGAYFHGAKFS
NYEAWLTDPTA-----------IKPSAQVVWP---IFGQEILNADV----GGGFHGIQIT
SGLFQLWRANGITNSYQLYCTAIGALVMAALMLFAGWFHYHVRAPKLEWFQNVESMMNHH
LAGLLGCGCLGFAGQQIHVALPINACMDAIDAGAPLTVGGKLIKTVADIPLPHEWILTP-
GLMADIYPSF----AKGLTPFFTLNWGAYADFLTFKGGLNPTTGGLWLTDTAHHHLALAV
LFIVAGHFYRTN-----WGIGHSFKEVLEAHKGPF-------T-GEGHKGMYEIFTQSWH
CQLSWNLAWMGSLSIIVAHHMYAMPPYPYIATDYPTQLSLFTHHMWIGGFLIVGAAAHAA
IFMVRDYNPTQHVNNLLDRVIRHRDAIISHLNWVCIFLGFHSFGLYVHNDTMRAFGRPQD
LFSDTGIQLRPIFAQWVQNIHALAPGT--------------------------TAPNATE
IVSHAFG-GGAVV---------------VGGKIAMMPIELGTADFLIHHIHAFTIHVTVL
ILLKGVLFARSSRLVPDKGNLGFRFPCDGPGRGGTCQVSGWDHVFLGLFWMYNCISIVIF
HFSWKMQSDVWGTVSPDGT---------------ISHITGGNFAQSAITINGWLRDFLWA
QASQVIQSYGSALSAYGLMFLAGHFVFAFSLMFLFSGRGYWQELIESIVWAHNKLKVSPS
IQPRALSIIQGRAVGVAHYLLGGIVTTWAFFLARIISVG--
>613_Gloeomargaritaceae_cyanobacterium_C42_A2020_066|MBF2098177.1
-------------MTISPPEREA--------KVRVVVDRDPVATSFEKWAKPGHFSRSLA
KGPKTTTWIWNLHADAHDFDSHT-SDLEDISRKIFSAHFGHLAVVFVWLSGMYFHGARFS
NYEAWLANPTG-----------IKPSAQVVWP---IVGQEILNADV----GGGFQGIQIT
SGFFQLWRASGITNEFQLYCTAIGGLVMAALMLFAGWFHYHKAAPKLEWFQNVESMLNHH
LAGLLGLGSLGWAGHQIHVSLPINKLLDAGVA-------------AKDIPLPHEFILNP-
SLMMELYPKAPWGIPSGVVPFFTLDWGAYSDFLTFNGGLNPVTGGLWLSDTAHHHVAIAV
LFIVAGHMYRTN-----WGIGHSMKEILEAHRDPL-----LI-GGTGHKGLYEIFTTSWH
AQLAVNLALLGSLTIIVAQHMYAMPPYPYLATDYPTQISLFTHHMWIGGFLIVGASAHGA
IFMVRDYDPAKNVNNVLDRLIRHRDAVISHLNWVCLFLGFHSFGLYIHNDTMRALGRPQD
MFSDTAIKLQPVFAQWVQNLHTLAPG--------------------------GTAPYAGA
SVSPVFG-GDVVA---------------VAGKVAMMPMVLGTADFMVHHIHAFTIHVTVL
ILLKGVLFARSSRLIPDKANLGFRFPCDGPGRGGTCQVSGWDHVFLGLFWMYNSLSIVIF
HFSWKMQSDIWGTVNPDGS---------------ISHITNGNFAQSAITINGWLRDFLWA
QASQVIGSYGSALSAYGILFLGAHFVWAFSLMFLFSGRGYWQELIESIVWAHNKLKVAPA
IQPRALSIIQGRAVGVAHYLLGGIVTTWSFFLARIIAVG--
>615_Fortiea_contorta|WP_017654079.1
-------------MTISPPEREEK-------KARVIVDKDPVPTSFEKWAQPGHFDRTLA
RGPKTTTWIWNLHALAHDFDTHT-SDLEEISRKIFAAHFGHLAVVAIWLSGALFHGAKFS
NYEAWLSDPLN-----------VKPSAQVVWP---IFGQDILNADV----GGGFHGIQIT
SGLFQVWRGWGITNSFQLYVTAIGGLVLAALLLFAGWFHYHKQAPKLEWFQNVESMLNHH
LQVLLGCGSLGWAGHLIHVSAPTNKLLDAGVA-------------VKDIPLPHEFILNK-
DLLIDLFPGF----ASGLTPFFTLNWGAYADFLTFKGGLNPVTGGLWLTDISHHHLAIAV
IFIIAGHQYRTN-----WGIGHSIKEILENHKGPF--------TGEGHKGLYENLTTSWH
AQLATNLAFLGSLTIIIAHHMYAMPPYPYLATDYATQLTLFTHHIWIGGFLIVGGAAHAA
IFMVRDYDPVVNQNNLLDRVIRHRDAIISHLNWVSIFLGFHSFGLYIHNDTMRALGRPQD
LFSDTGIQLQPVFAQWIQNIHALAPG--------------------------TTAPNALE
PVSYVFG-GGVLA---------------VGGKVAAAAIPLGTADFMIHHIHAFTIHVTVL
ILLKGVLFARSSRLIPDKANLGFRFPCDGPGRGGTCQVSGWDHVFLGLFWMYNSLSIVIF
HFSWKMQSDVWGTVDSDGV---------------VSHITGDNFAQSAITINGWLRDFLWA
QASQVINSYGSALSAYGLIFLGAHFVWAFSLMFLFSGRGYWQELIESIVWAHNKLKVAPA
IQPRALSITQGRAVGVAHYLLGGIATTWAFFHAHILSVG--
>617_Moorea_sp._SIO3I8|NEO04303.1 517_Moorea_producens|WP_008181182.1 611_Moorea_sp._SIO3I7|NEN94297.1
--------------------------------MPLEVDKDPVPASFEKWGKPGHFDRTLA
RGPKTTTWIWNLHANAHDFDSHT-SDLEDVSRKIFSAHFGHLAVVFVWLSGMYFHGARFS
NYEAWLSDPTT-----------IKPSAQVVWP---VVGQGILNGDV----GGGFHGIQIT
SGFFQLWRASGITNSTQLYATAIGGLVMAALMLFAGWFHYHKKAPKLSWFQSVESMMNHH
LSVLLGCGCLSWAAHQIHVSLPINKLLDSGVA-------------PSEIPLPHEFLFNQ-
SLMADLYPSF----AQGITPFFTLNWGVYSDFLTFHGGLNPVTGGLWLSDTAHHHLALGV
LFIIAGHMYRNT-----YGVGHSMKEILEAHKGPF-------T-GEGHKGLYEILTTSWH
AQLAINLAMVGSLSIIVAHHMYAMPPYPYIATDYGTQLSLFTHHMWIGAFCIVGGAAHGA
IFMVRDYDPAKNVNNLLDRAIRHRDAIISHLNWVCIWLGFHAFGLYVHNDTMRALGRPQD
MFSDTAIQLQPIFAQWIQNIHNLAPGG--------------------------TAPNALE
TVSYAFG-GGVVA---------------VGGKVAMMPIELGTADFMVHHIHAFTIHVTVL
ILLKGVLFARSSRLIPDKAELGFRFPCDGPGRGGTCQVSGWDHVFLGLFWMYNCISVVIF
HFSWKMQSDVWGTVFPDGT---------------VSHIANGNFAQSAITINGWLRDFLWA
QASNVITSYGSALSAYGIMFLAGHFVFAFSLMFLFSGRGYWQELIESIVWAHNKLKVAPS
IQPRALSITQGRAVGVAHYLLGGIVVTWSFFLARILSVG--
>619_Leptolyngbya_sp._SIO1E4|MBE7383159.1
-------------MTISPPEPGQ--------KVRVAVDNNPVETSFERWGKPGHFDRTLA
RGPKTTTWIWNLHADAHDFDSHT-SDFEDVTRKIFSAHFGHLAVIFIWLSGMYFHGAKFS
NYEAWLTNPTG-----------IKPSAQVVWP---VFGQEILNADV----GGGFQGIQIT
SGLFQMWRANGITNGFELYCTAIGALVMAGLMLFAGWFHYHKKAPKLEWFQNVESMMNHH
LAGLLGLGCLGYAGQQIHVSLPINACMDAIDAGKPLTIGGQVIDSVAAIPLPHEWILNP-
SLMADLYPSF----AQGLTPFFTLNWSAYADFLTFKGGLNPQTGGLWLSDTAHHHLALAV
LFIVAGHFYRTN-----WGIGHSFKEVLEAHKGP-------F-TGEGHKGMYEIFTTSWH
CQLAWNLAWVGSLSILVAHHMYSMPPYPYIATDYATQLSLFTHHMWIGGFLICGAGAHAA
IFMVRDYDPATHVNNLLDRVLRHRDAIISHLNWVCIFLGFHSFGLYIHNDTMRAFGRPQD
MFSDTGIQLQPIFAQWVQGIHAAAA-GN-------------------------TAPQALS
GVSQVFN-GDLVA---------------VGGKVAMAAIPLGTADFMVHHIHAFTIHVTVL
ILLKGVLFARSSRLIPDKGELGFRFPCDGPGRGGTCQVSGWDHVFLGLFWMYNSLSIVIF
HFSWKMQSDVWGTVSDSGA---------------VSHITAGNFAQSAITINGWLRDFLWA
QASQVIGSYGSALSAYGLMFLGAHFVWAFSLMFLFSGRGYWQELIESIVWAHNKLKVAPA
IQPRALSITQGRAVGLAHYLLGGIATTWAFFLARIISVG--
>620_Leptolyngbya_sp._PCC_7376|WP_015136158.1
--------------------------------MAVKVDKNPVPTSTEKWGKPGHFDRALA
RGPKTTTWIWNLHADAHDFDSQT-SDLEDISRKIFSAHFGHLAVVFVWLSGMYFHGAKFS
NYEAWLNDPTI-----------IKPSAQVVWP---VVGQGILNGDV----GGGFSGIQIT
SGLFYMWRAAGFTNSYQLYVTAIGGLVMAALMVFAGWFHYHKAAPKLEWFQDAESMLNHH
LSVLLGCGSLGWAGHLIHVSLPVNKLLDSGVA-------------AADIPLPHEFFDP--
SVMAELYPSF----AQGIKPFFTLDWAVYSDFLTFKGGLNPTTGSLWLTDVAHHHVAIAV
LFIIAGHMYRNG-----FGVGHNLKEILEAHKGPF-------T-GEGHKGLYEIFTTSWH
AQLSLNLALLGSLTIIIAHHMYAMPPYPYMAVDYGTMLSLFTHHTWIGGFLIVGAGAHGA
IFMVRDYDPAKNVNNLLDRVIRHRDAIISHLNWVCIWLGFHSFGLYIHNDTMRALGRPQD
MFSDSAIQLQPIFAQWVQSLHFAAPGS--------------------------TAPHAIA
GVSQVFG-GDVVA---------------IGGKVAMMPITLGTADFMVHHIHAFTIHVTVL
ILLKGLLYSRSSRLVPDKGQIGFRFSCDGPGRGGTCQVSGWDHVFLGLFWMYNSLSVVIF
HFSWKMQSDVWGTVLPDGS---------------VSHITGGNFATSAITINGWLRDFLWA
QATQVINSYGTSLSAYGIMFLAGHFVFAFSLMFLFSGRGYWQELIESIVWAHNKLNLAPA
IQPRALSIIQGRAVGVAHYLLGGIVTTWAFFLARSLSIG--
>622_Gloeocapsa_sp._PCC_7428|WP_015187472.1 601_Chroococcidiopsis_sp._TS-821|WP_104545447.1 616_Gloeocapsopsis_crepidinum|WP_099701754.1 621_Chroogloeocystis_siderophila|WP_073549008.1
-------------MTMSPPEREEK-------KARVIVDNDPVPTSFERWGQPGHFDRTLA
KGPKTTTWIWNLHALAHDFDTHT-SDLEDISRKIFAAHFGQLAVIFLWLSGMEFHGARFS
NYEAWLSDPIG-----------IKPSAQVVWS---IVGQDILNADV----GGGFHGIQIT
SGLFQVWRGAGFTNSFQLYVTAIGGLVAAALMLFAGWFHYHKRAPKLEWFQNAESMLNHH
LAGLLGLGCLSWAGHQIHVALPVNKLLDAGVA-------------PKDIPLPHEFILNN-
SLMAELYPSF----AKGLTPFWTLNWGQYADFLTFKGGLNPVTGGLWLTDTAHHHLALAV
LFIVAGHMYRTN-----WGIGHSIKEILENHKGPF--------TGDGHKGLYENMTTSWH
AQLGTNLAMLGSLTIIVAHHMYAMPPYPYLATDYATALSIFTHHMWIGGFLIVGGAAHAT
IFMVRDYDPAVNQNNVLDRVIRHRDAIISHLNWVCMFLGFHSFGLYIHNDTMQALGRPQD
MFSDTAIQLQPVFAQFVQNIHTLAPGS--------------------------TAPNALE
PVSYAFG-GGVVA---------------VGGKIAMMPIALGTADFMIHHIHAFQIHVTVL
ILLKGFLFARNSRLIPDKANLGFRFPCDGPGRGGTCQVSGWDHVFLGLFWMFNTIAIAVY
HFSWKMQSDVWGTIDPDGT---------------IAHITGGNFAMSANTINGWLRDYQWA
QAAQVIQSYGSALSAYGLLFLGAHFVWAFSLMFLFSGRGYWQELIESIVWAHNKLKVAPT
IQPRALSIIQGRAVGVAHYLLGAIVTIWAFFEARIISVG--
>624_unclassified_Synechococcus|WP_099812800.1 592_Synechococcus_sp._63AY4M2|WP_099887336.1 614_unclassified_Synechococcus|WP_011431314.1
-------------MTTTPKEREPK--------VKVSVDIDPVPTSFEKWAKPGHFDRSLA
RGPKTTTWIWNLHALAHDFDSHT-SDLEDVSRKIFSAHFGHLAVVFVWLSGMYYHGAQFS
NYSAWLADPIN-----------IKPSAQVVWP---IFGQEILNGDV----GGGFEGIRIT
SGLFHLWRAAGITNEFQLLCTAIGGLVMAGLCLFAGWFHYHKRAPKLEWFQNVESMLNHH
LAGLLGLGSLAWAGHQIHVAIPINKMLDAGVP-------------AAQIPLPHEFILKP-
ALMKEMFPSVDWGLFSGVVPFFTLDWGKYAEFLTFKGGLDPQTGALWLTDQAHHHLAIAV
LFIVAGHMYRTN-----WSIGHSIKEILEAHKGPF--------TGEGHKGLYEVLTSSWH
AQLAINLAMVGSLSIIVAQHMYAMNPYPYMGIDYATQISLFTHHMWIGGIFIVGGAAHGA
IYMVRDYDPAVNRNNVLDRVIRHRDAIISHLNWVCLFLGFHAFGFYVHNDTMQALGRPQD
MFSDTGIQLQPIFAQWIQSLHTKAIAST--------------------------APYVGA
SVSPIFG-GDVVA---------------VGGKVSMMPMVLGTADFMVHHIHAMTIHITVL
ILLKGVLFARSSRLIPDKAKLGFRFPCDGPGRGGTCQVSGWDHVFLGLFWMYNAISIVIF
HFSWKMQSDIWGTVNPDGT---------------IEHITGGNFATSAININGWLRDFLWA
QSVQVINSYGSELSAYGLLFLGAHFVWAFSLMFLFSGRGYWQELIESIVWAHNKLKVAPA
IQPRALSIIQGRAVGVAHYLLGGIVTTWAFFLARFAALG--
>625_Gloeocapsopsis_dulcis|WP_105217874.1
-------------MTMSPPEREEK-------KARVIVDNDPVPTSFERWGQPGHFDRTLA
KGPKTTTWIWNLHALAHDFDTHT-SDLEDISRKIFAAHFGQLAVIFLWLSGMEFHGARFS
NYEAWLSDPVG-----------IKPSAQVVWP---IVGQDILNADV----GGGFHGIQIT
SGLFQVWRGAGFTNSFQLYCTAIGGLVAAALMLFAGWFHYHKRAPKLEWFQNAESMLNHH
LAGLLGLGCLSWAGHQIHVALPVNKLLDAGVA-------------PKDIPLPQEFILNN-
SLMAELYPSF----AKGLTPFWTLNWGQYADFLTFKGGLNPVTGGLWLSDTAHHHLALAV
LFIVAGHMYRTN-----WGIGHSIKEILENHKGPF--------TGDGHKGLYENLTTSWH
AQLGVNLAMLGSLTIIVAHHMYAMPPYPYLATDYATALSIFTHHMWIGGFLIVGGAAHST
IFMVRDYDPAVNQNNVLDRVIRHRDAIISHLNWVCMFLGFHSFGLYIHNDTMQALGRPQD
MFSDTAIQLQPVFAQFVQNIHTLAPGS--------------------------TAPNALE
PVSYAFG-GGVVA---------------VGGKIAMMPIALGTADFMIHHIHAFQIHVTVL
ILLKGFLFARNSRLVPDKASLGFRFPCDGPGRGGTCQVSGWDHVFLGLFWMFNTIAIAVY
HFSWKMQSDVWGTIDADGN---------------IAHITGGNFAMSANTINGWLRDFQWA
QAAQVIQSYGTALSAYGLLFLGAHFVWAFSLMFLFSGRGYWQELIESIVWAHNKLKVAPS
IQPRALSIIQGRAVGVTHFLLGAIVTIWAFFEARIISVG--
>626_Oscillatoriales_cyanobacterium|TAE84825.1 607_Oscillatoriales_cyanobacterium|TAE09077.1
-------------MTISPPEREV--------KVRVVVDKDPVPTSFEKWSKPGHFDRTLA
KGPKTTTWIWNLHANAHDFDSHT-SDLEDVSRKIFSAHFGHLAVIFVWLSGAYFHGAKFS
NYEAWLTDPTA-----------IKPSAQVVWP---IFGQEILNADV----GGGFHGIQIT
SGLFQLWRANGITNSYQLYCTAIGALVMAALMLFAGWFHYHVRAPKLEWFQNVESMMNHH
LAGLLGCGCLGFAGQQIHVALPINACMDAIDAGSPLTVGGKLIKTVADIPLPHEWLFNS-
ALMADIYPSF----AQGLTPFFTLNWGAYSDFLTFKGGLNPTTGGLWLSDTAHHHLALAV
LFIIAGHFYRTN-----WGIGHSFKEVLEAHKGP-------F-TGEGHKGMYEIFTQSWH
AQLSWNLAWMGSISILVAHHMYAMPPYPYIATDYPTQLSLFTHHMWIGGFLIVGAAAHAA
IFMVRDYNPAQHVNNLLDRVLRHRDAIISHLNWVCIFLGFHSFGLYVHNDTMRAFGRPQD
LFSDTGIQLRPIFAQWVQNIHALAP-GT-------------------------TAPNAME
IVSHAFG-GGAVA---------------VGGKVAMMPIELGTADFMIHHIHAFTIHVTVL
ILLKGVLFARSSRLVPDKGSLGFRFPCDGPGRGGTCQVSGWDHVFLGLFWMYNCISIVIF
HFSWKMQSDVWGTVSPDGT---------------ISHITGGNFAQSAITINGWLRDFLWA
QASQVIQSYGSALSAYGLMFLAGHFVFAFSLMFLFSGRGYWQELIESIVWAHNKLKVAPS
IQPRALSITQGRAVGVAHYLLGGIVTTWAFFLARIISVG--
>627_Xenococcus_sp._PCC_7305|WP_006510311.1
---------------------------------MALVDKDPVPTSTEKWGKPGHFDRTLA
KGPKTTTWIWNLHANAHDFDSHTS-DLEDVSRKIFSAHFGHLAVVFVWLSGMYFHGARFS
NYEAWLTNPTG-----------IKPSAQVVWP---VVGQGILNADV----GGGFHGIQIT
SGLFYMWRAAGFTNSYQLYCTAIGGLVMAALMLFAGWFHYHKSAPKLEWFQNTESMLNHH
LAGLLGLGSLGWAGHQIHVSLPVNKLLDAGVA-------------ASDIPLPHEFILDPS
-KMAELYPSF----ALGLKPFFTLNWGVYSDFLTFKGGLNPLTGGLWLSDTAHHHLAIAV
LFIVAGHMYRTN-----WGIGHSLKEILDGHKGDP----VLF-GGEGHKGLYEILTTSWH
AQLAVNLAMLGSLTIIVAQHMYSMPPYPYLAVDYGTQLSLFTHHMWIGGFLIVGAGAHAA
IFMIRDYDPAKNVNNALDRVLRSRDAIISHLNWVCIFLGFHSFGLYIHNDTMRALGRPQD
MFSDTAIQLQPIFAQWIQNIHTLAPG--------------------------GTAPTALG
SASVAFG-GDVVA---------------VGGKVAMMPIALGTADFMVHHIHAFTIHVTVL
ILLKGVLYARNSRLIPDKSELGFRFPCDGPGRGGTCQVSAWDHVFLGLFWMYNSLSVVIF
HFSWKMQSDVWGTVAPDGS---------------VSHITYGNFAQSAITINGWLRDFLWA
QAAQVINSYGTALSAYGIMFLAGHFIFAFSLMFLFSGRGYWQELIESIVWAHNKLKVAPA
IQPRALSITQGRAVGVAHYLLGGIVTTWAFFLARSLSL---
>628_uncultured_Leptolyngbya_sp.|CAA9383857.1 28_Cyanobacteria|WP_190451413.1
-------------MTITPREREA--------KVKVTVDKDPVPTSFQKWSEPGHFDRTLA
RGPKTTTWIWNLHANAHDFDSHT-SDLEDVSRKIFSAHFGHLAVVFIWLSGMYFHGAKFS
NYEAWLSNPTG-----------IKPSAQVVWP---IFGQEILNADV----GGGFHGIQIT
SGFFYLWRASGFTNSFQLYVTAIGGLVMAGLMLFAGWFHYHKRAPKLEWFQNVESMLNHH
LSGLFGLGSLGWAGHQIHVSLPINKLLDAGVA-------------PKDIPLPHEFILNS-
KLMADLYPSF----AKGLTPFFTLNWAEYSDFLTFKGGLNPVTGGLWLSDTAHHHLAIAV
LFIIAGHQYRTN-----WGIGHSIKEILEAHKGPF--------TGEGHKGLYEVLTTSWH
AQLAINLAMVGSLSIIVAQHMYSMPPYPYMATDYATQLSLFTHHMWLGGFFIVGGAAHGA
IFMVRDYDPVVNQNNLLDRVIRHRDAIISHLNWVCIFLGFHSFGLYVHNDTMRALGRPQD
MFSDTAIQLQPVFAQWVQNLHTLAPG--------------------------TTAPNALA
PASFVFG-GQTVA---------------VAGKVAIAPIALGTADFLVHHIHAFTIHVTVL
ILLKGVLYARSSRLIPDKANLGFRFPCDGPGRGGTCQVSGWDHVFLGLFWMYNSLSIAIF
HFSWKMQSDVWGTVNPDGT---------------VANITGGNFAQSAITINGWLRDFLWA
QATQVITSYGTALSAYGLLFLGAHFVWAFSLMFLFSGRGYWQELIESIVWAHNKLKVAPA
IQ---------------------------------------
>629_Cyanobacteria_bacterium_QS_8_64_29|PSP15972.1
-------------MTNSPPEQE------E--KVRVQVDKDPVPTSTEKFAKPGWFDRSLS
KGPKTTTWIWNLHANVHDFDTQG--NLEEVSRKIFSAHFGHLAVIFIWLSGMYFHGARFS
NYEAWLSDPTN-----------IDPSAQVVWP---VVGQDILNADV----GGGFQGIQIT
SGFFYLWRAAGFTDTFQLYCTAIGALVMAALMLFAGWFHYHKRAPKLEWFQNVESMLNHH
LAGLLGLGSLSWAGHQIHVALPVNKMLNSGVP-------------ADEIPLPHKFLFDN-
ERMAELFPSF----EQGLRPFFTLNWGEYADFLTFKGGLNPQTGGLWLTDTAHHHLAIAV
LFIIAGHMYRTN-----WGIGHSIKQILESHKGPL--------TGEGHKGLYETLTQSWH
AQLAINLAMLGSVTVIVAQHMYAMPPYPYMATDYATQLSLFTHHMWIGAFLIVGAAAHGA
IFMTRDYDPANHVNNVLDRVLRHRDAIISHLNWVCVFLGFHSFGLYVHNDTMRALGRPQD
LFSDSAIQLQPVFAQWIQNLHTAAPG--------------------------GTAPTATE
PASVAFG-GGVVE---------------VGGKVAMMPIELGTADFMVHHIHAFTIHVTVL
ILLKGVLFARNSRLIPDKSELGFRFPCDGPGRGGTCQVSGWDHVFLGLFWMYNALSIVIF
HFSWKMQSDVWGTVAQDGS---------------VSHITSGNFASGAITINGWLRDFLWA
QSTEVINSYGSALSAYGLLFLGAHFVWAFSLMFLFSGRGYWQELIESIVWAHNKLKVAPA
IQPRGLSIIQGRAVGVAHYLLGGIVTTWAFFLARILAQG--
>630_Pseudanabaena_sp._PCC_7367|WP_015163610.1
-------------MTVTPEKA--K-------V-RVTVDRDAVPTSFEKWAQPGHFDRTLK
KGPKTTTWIWNLHADVHDFDSFS--DLEDTSRKIFSAHFGHLGVIFIWLSGMYYHGAKFS
NYVAWLSDPVG-----------IKPSAQVVWP---VVGQDILNADV----GGGFQGIQIT
SGLFHMWRAAGITNEYQLLCTAIGGLVMAGLMFFAGWFHYHKAAPKLEWFQNAESMMNHH
LAGLIGLGSLGWAGHQIHVSIPINKLLNYGVA-------------PQDIALPHEFILNP-
SLMAELFPQ---GFSQGVMPFFTLNWGVFSDFLTFKGGLNPATGSLWLTDQAHHHLAIAV
LFIVAGHMYRTN-----WGIGHSMKEILEAHKDPLL----I--GGTGHKGLYEFMTNSWH
AQLAVNLALFGSLSIVVAHHMYAMPPYPYLAVDYPTQISLFTHHMWIGGFCICGAAAHAG
IAMIRDYDPATNMNNVLDRLLRHRDAIISHLNWVCIFLGFHSFGLYIHNDTMRAFGRPQD
MFSDTGIQLQPIFAQWIQNIHANTIAS--------------------------TAPYAGD
SVSPIFG-GDIVA---------------LGGKIAMAPMTLGTADFMVHHIHAFTIHVTVL
ILLKGVLFSRNSRLIPDKSELGFRFPCDGPGRGGTCQVSAWDHVFLGLFWMYNCISVVIF
HFSWKMQSDIFGTVGADGS---------------ISHITAGNFAQSSITINGWLRDFLWA
QAANVIQSYGSALSAYGLIFLGAHFIWAFSLMFLFSGRGYWQELIESIVWAHNKLRVAPA
IQPRALSIVQGRAVGLAHYLLGGIATTWAFFLARFGALG--
>632_Chamaesiphon_polymorphus|WP_106300753.1
-------------MTISPPEREA--------KVKVVVDKDPVPTSFEKWGKPGHFDRTLA
KGPKTTTWIWNLHALAHDFDSHTS-DLEDVSRKIFSAHFGHLAVIFIWLSGMYFHGARFS
NYEAWLTNPTG-----------IKPSAQVVWS---IVGQDILNADV----GGGFHGIQIT
SGLFQMWRGAGITNSFQLYCTAIGALVMAALMLFAGWFHYHKRAPKLEWFQNVESMMNHH
LAGLLGLGSLGWAGHQIHVSLPINKLLDSGVA-------------AKDIPLPHEFILDST
-KMAELYPSF----AKGLTPFFTLNWAEYADFLTFKGGLNPTTGGLWLSDQAHHHLAIAV
LFIVAGHMYRTN-----WGIGHSMKEILENHKGPF--------TGEGHKGLYEILTTSWH
AQLAINLAMLGSLSIIVAQHMYAMPPYPYQATDYATQLSLFTHHMWIGGFCVVGGAAHGA
IFMVRDYDPAMNQNNLLDRMLRHRDAIISHLNWVSMFLGFHSFGLYIHNDTMQALGRPQD
MFSDKAIQLQPVFAQWIQGLHTAAPG--------------------------NTAPNALQ
TASLAFG-GDTLA---------------VGGKVAMMPIVLGTADFMVHHIHAFTIHVTVL
ILLKGVLFARSSRLIPDKANLGFRFPCDGPGRGGTCQVSGWDHVFLGLFWMYNAISVVIF
HFSWKMQSDVWGTVAPDGT---------------VSHVTGGNFAASATTINGWLRDFLWA
QASQVINSYGTALSAYGLIFLGAHFIWAFSLMFLFSGRGYWQELIESIVWAHNKLNVGPA
IQPRALSIIQGRAVGVAHYLLGGIATTWAFFLARSIAIGG-
>633_Synechococcus_sp.|HEN01589.1 612_Synechococcus_sp._JA-2-3Ba2-13|WP_011431694.1 618_Synechococcus_sp.|HDW99660.1
-------------MTTTPKEREPK--------VKVSVDVDPVPTSFEKWAKPGHFDRSLS
RGPKTTTWIWNLHALAHDFDSHT-SDLEDVSRKIFSAHFGHLAVVFVWLSGMYYHGAQFS
NYSAWLADPIN-----------VKPSAQVVWP---IFGQEILNGDV----GGGFEGIRIT
SGLFHLWRAAGITNEFQLLCTAIGGLVMAGLCLFAGWFHYHKRAPKLEWFQNVESMLNHH
LAGLLGLGSLAWAGHQIHVSIPINKMLDAGVP-------------ADQVPLPHEFILKP-
ALMKEMFPSVDWGIFSGVVPFFTLDWGKYAEFLTFKGGLDPQNGALWLTDQAHHHLAIAV
LFIVAGHMYRTN-----WGIGHSIKEILEAHKGPF--------TGEGHKGLYEVLTTSWH
AQLAINLAMVGSLSIIVAQHMYAMNPYPYMGIDYATQISLFTHHMWIGGFFVVGGAAHGA
IYMVRDYDPAVNRNNVLDRVLRHRDAIISHLNWVCLFLGFHAFGFYVHNDTMQALGRPQD
MFSDTGIQLQPIFAQWIQSLHTSAIAST--------------------------APYVGA
SVSPIFG-GDVVA---------------VGGKVSMMPMVLGTADFMVPHIHAMTITITVL
ILLKGVLFARSSRLIPDKGKLGFRFPCDGPGRGGTCQVSGWDHVFLGLFWMYNCISIVIF
HFSWKMQSDIWGTVNADGT---------------IEHITGGNFAASAVNINGWLRDFLWA
QSVQVINSYGSALSAYGLLFLGAHFVWAFSLMFLFSGRGYWQELIESIVWAHNKLKVAPA
IQPRALSIIQGRAVGVAHYLLGGIVTTWAFFLARFGALG--
>634_Gloeomargarita_lithophora|WP_071453767.1
-------------MTISPPEREA--------KVKVTVDRDPVPTSFERWAKPGHFSRTLS
KGPKTTTWIWNLHANAHDFDSHT-SDLEDISRKIFSAHFGHLAVVFVWLSGMYFHGAKFS
NYSAWLADPLH-----------IKPSAQVVWP---IVGQEILNADV----GGGFQGIQIT
SGFFQLWRANGITNEFQLYCTAIGGLVMAGLMLFAGWFHYHKAAPKLEWFQNVESMMNHH
LAGLLGLGCLGYAGQQIHVSLPINACLDAIDAGAPLTVGGKLIATAADIPLPHEWILHP-
NLMADIFPHVPWGGLSGVLPFFTLNWGAYTDFLTFKGGLNPVTGGLWLTDTAHHHLALAV
LFIVAGHMYRTN-----WGIGHSMKEILEAHRDPL-----LI-GGTGHKGLYEILTTSWH
AQLAINLALLGSLTIIVAQHMYAMPPYPYLATDYPTQLSIFTHHMWIGGFLVVGAGAHGA
IFMVRDYDPAKNVNNVLDRVIRHRDAIISHLNWVCLFLGFHSFGLYIHNDTMRALGRPQD
MFSDTAIQLQPVFAQWIQGIHAAAAG--------------------------ATAPYASA
SVSPIFG-GETLV---------------VGGKVAMMPMMLGTADFMVHHIHAFTIHVTVL
ILLKGVLFARSSRLIPDKANLGFAFPCDGPGRGGTCQVSGWDHVFLGLFWMYNSLSIAIF
HFSWKMQSDIWGTVDADGT---------------INHITNGNFAQSAITINGWLRDFLWS
QASQVIGSYGSALSAYGILFLGAHFIWAFSLMFLFSGRGYWQELIESIVWAHSKLKLAPA
IQPRALSITQGRAVGLAHYLLGGIVTTWSFFLARIIAVSG-
>635_Synechococcus_sp._PCC_7336|WP_017325574.1
-------------MTTSPKEREV----------KVTVDENPVPTSFEKWAKPGHFDRALA
RGPKSTTWIWNLHALAHDFDSHT-SDLEDVSRKIFAAHFGQLAVIFVWLSGMFYHGAKFS
NYTAWLQDPTG-----------IKPSAQVVWP---IFGQEILNGDV----GGGFQGIQIT
SGLFHLWRAAGFTTEFQLLVTAIAALAMAFLMLHGGWFHYHKKAPKLEWFQNAESMLNHH
LAGLFGLGSLAWAGHQIHVAVPINKLMDAGVP-------------IDQIPLPHEFILNK-
DLMVDLFPSF----AKGLTPFFTLQWGEYADFLTFNGGLNPQTGALWLTDQAHHHLALAV
MFIIAGHMYRTN-----WGIGHSIKEILEAHKDPF----FI--GGQGHKGLYEVLINSWH
AQLAINLAIGGSISIIVAQHMYAMNPYPYMGVDYATQISLFTHHMWIGGFMIVGAAAHAA
IFMVRDYDPEMNQNNVLDRTLRIRDTIISHLNWVCLFLGFHAFGMYVHNDTMQALGRPQD
MFSDTAIQLRPIFAQFIQGIHTATAATIGDT-------------------VVNTAPMAQA
GVSPIFG-GDVVA---------------VAGKVSMMPMTLGTADFLVHHIHAMTIHITIL
ILLKGVLFARSSRLIPDKGKLGFRFPCDGPGRGGTCQVSGWDHVFLGLFWMYNCISIVIF
HFSWKMQSDIWGTVNSDGS---------------ISHITGGNFAASALNINGWLRDFLWA
QAVQVINSYGSALSAYGLLFLGAHFIWAFSLMFLFSGRGYWQELIESIVWAHNKLKLAPA
IQPRALSITQGRAVGVAHYLLGGIVTTWAFFLARYGAVG--
>636_Leptolyngbya_sp._BC1307|WP_121967898.1
-------------MTTTPREREA----T---KAKVVVDKNPTPTSFEKWAKPGHFDRTLA
RGPKTTTWIWNLHADAHDFDSHT-SDLEDISRKIFSAHFGHLAVVFIWLSGMYFHGARFS
NYEGWMANPLA-----------VKPSAQVVWP---IVGQEILNADV----GGGFHGIQIT
SGLFQLWRASGITNTTQLYATAIGGLVMAGLMLFAGWFHYHKRAPKLEWFQNVESMLNHH
LAGLLGLGSLSWAGHQIHVAAPINKLLDAGVS-------------PKDIPLPHEFLFDK-
AFMAELYPGF----AQGLKPFFTLNWAAYSDFLTFNGGLNPVTGGLWLTDSAHHHLAIAV
LFLVAGHMYRTN-----WGIGHNIKQILDNHKGDP----LLF-GGEGHVGLYDFLTTSWH
AQLAINLALLGSLTIIVAQHMYAMPPYPYLATDYATQVSLFTHHMWIGGFIVVGAGAHGA
IALIRDYDPAKHVNNVLDRTLRVRDAIISHLNWVCIFLGFHSFGLYIHNDTMQALGRPQD
MFSDTAIQLQPVFAQWIQSLHTAAPALN------------------------GTAPNALA
PVSYAFG-GGVVA---------------VGGKVAMMPIQLGTADFMVHHIHAFTIHVTVL
ILLKGVLYARNSRLIPDKAALGFRFPCDGPGRGGTCQVSAWDHVFLGLFWMYNSISIVIF
HFSWKMQSDVWGTVSDNGT---------------VSHITGGNFAASAITINGWLRDFLWA
QASQVINTYGSALSAYGLMFLGAHFIWAFSLMFLFSGRGYWQELIESIVWAHNKLKVAPA
IQPRALSITQGRAVGVAHYLLGGIATTWAFFLARMITVG--
>637_Synechococcus_sp._ARS1019|MAH59215.1
-------------MTISPPEREIK-------TVKIVVDRDPVPTSFEKWAKPGHFSRTLA
KGPATTKWVWDLHADAHDFDSHT-TDLEDISRKVFSAHFGQLGVIFIWLSGMYFHGARFS
NYEAWLSDPTH-----------IKPSAQVVWP---IVGQEILNGDV----GGGFQGVQIT
SGFFQLWRGSGITSELQLYSTAIGALICAGLMFFAGWWHYHKAAPKLEWFQNVESMMNHH
LAGLLGLGSLAWAGHQIHIALPVNTLLDAGVD-------------PKEIPLPHEFMLNR-
ALMAELYPSF----AKGLTPFFTFNWTEYSDFLTFRGGLNPVTGGLWLTDVAHHHLAIAV
LFLVAGHQYRTN-----WGIGHSMKEILEAHKGPF--------TGEGHKGLYEILTTSWH
AQLAINLALMGSLSIIVSHHMYSMPPYPYLATDYGTQLSLFTHHMWIGGFCICGAAAHAA
IFMVRDYDPATNYNNVLDRVLRHRDAIISHLNWVCIFLGFHSFGLYVHNDTMSALGRPQD
MFSDTAIQLQPVFAQFLQNTHALAPEL--------------------------TAPTAAG
STSASWG-GDIVA---------------VGGKIAMMPISLGTSDFMVHHIHAFTIHVTVL
ILLKGVLFARSSRLIPDKANLGFRFPCDGPGRGGTCQVSAWDHVFLGLFWMYNSISIVIF
NFSWKMQSDVWGSVTGNG----------------VSHITGGNFAQSANTINGWLRDFLWA
QSSQVIQSYGSALSAYGLIFLGAHFIWAFSLMFLFSGRGYWQELIESIVWAHNKLKVAPA
IQPRALSITQGRAVGVAHYLLGGIATTWSFFLARIIAVG--
>638_Pleurocapsales_cyanobacterium_LEGE_10410|MBE9046862.1
-------------MTISRSESEQK--------AKVVVDTNPVPTSFEKWAKPGHFDRTLA
RGPKTTTWIWNLHADAHDFDSHT-SDLEDVSRKIFSAHFGHLAVVFVWLSGMYFHGARFS
NYTSWLADPTA-----------IRPSAQVVWP---IFGQDILNGDM----GGGFHGIQIT
SGLFQMWRAAGFTNEFQLYCTAIGGLVMAALMLFAGWFHYHVRAPKLEWFQNVESMMNHH
LAGLLGLGSLGWAGHQIHVALPINKLLDAGVA-------------PADIPLPHEFIDAS-
-KMAELYPSF----AQGLRPFFTLNWGVYSDFLTFKGGLNPVTGGLWLSDTAHHHLALAV
VLIIAGHMYRTN-----WGIGHSMKEMLEAHKGPF--------TGEGHKGLYEILTTSWH
AQLAINLAMLGSLSILVAHHMYAMPPYPYLATDYATTLSLFTHHVWIGGFLIVGAAAHAA
IFMVRDYDPAENVNNLLDRIIRHRDTITSHLVWVCQFLGFHSFAIYCHNDTMRAFGRPQD
MFSDTGIQLQPILAQWIQNLHTLAPGNT--------------------------APAVIE
PVSYAF-GGGVVA---------------VGGKVAMMPIPLGTADFLIHHIHAFTIHVTVL
VLLKGVLYARSSRLIPDKGQLGFRFPCDGPGRGGTCQVSAWDHVFLGLFWMYNSLSIVIF
HFFWKMQSDVWGTVDADGT---------------INHITAGNFATSSITNNGWLRDFLWA
QASQVITSYNSALSAYGLMFLAGHFVFAFSLMFLFSGRGYWQELIESIVWAHNKLKITVA
IQPRALSITQGRAVGVAHYLLGGIVTTWAFFLARMSAIG--
>641_Oscillatoriales_cyanobacterium|TAG92502.1 558_filamentous_cyanobacterium_Phorm_6|PSB42298.1 640_Tychonema_bourrellyi|WP_096829743.1
-------------MTISPPEREV--------KVRVVVDKDPVPTSFEKWSKPGHFDRSLA
KGPKTTTWIWNLHANAHDFDSHT-SDLEDVSRKIFSAHFGHLAVIFVWLSGAYFHGAKFS
NYEAWLTDPTA-----------IKPSAQVVWP---IFGQEILNADV----GGGFHGIQIT
SGLFQLWRANGITNSYQLYCTAIGALVMAALMLFAGWFHYHVRAPKLEWFQNVESMMNHH
LAGLLGCGCLGFAGQQIHVALPINACMDAIDAGSPLTVGGKLIKTVADIPLPHEWLFNA-
GLMADIYPSF----AQGLTPFFTLNWGAYTDFLTFKGGLNPTTGGLWLSDTAHHHLALAV
LFIVAGHMYRTN-----WGIGHSMKEILENHKGP-------F-TGEGHKGLYEVLTNSWH
AQLSINLAILGSISIIVSHHMYAMPPYPYIATDYPTQLSLFTHHMWIGGFLIIGAAAHAA
IFMVRDYDPAGNVNNLLDRMIRHRDAIISHLNWVCIFLGFHSFGLYVHNDTMRAFGRPQD
LFSDTGIQLRPIFAQWVQNIHALAP-GN-------------------------TAPNAME
IVSHAFG-GGAVV---------------VGGKVAMMPIELGTADFMIHHIHAFTIHVTVL
ILLKGVLFARSSRLVPDKASLGFRFPCDGPGRGGTCQVSGWDHVFLGLFWMYNCISIVIF
HFSWKMQSDVWGTVDADGT---------------ISHITGGNFAQSAITINGWLRDFLWA
QASQVIQSYGSALSAYGLMFLAGHFVFAFSLMFLFSGRGYWQELIESIVWAHNKLKVAPS
IQPRALSIIQGRAVGVAHYLLGGIVTTWAFFLARIISVG--
>642_Kastovskya_adunca_ATA6-11-RM4|MBW4648751.1
-------------MTISPPEREA--------KVKVVVDKDPVPTSFEKWAKPGHFDRTLA
RGPKTTTWIWNLHALSNDFDSHT-SDLEDVSRKIFSAHFGHLAVIFVWLSGMYFHGARFS
NYEAWLSDPIN-----------IKPSAQVVWP---IVGQGILNGDV----GGGFHGIQIT
SGFFQIWRAAGITNSFQLYCTAIGGLVMAALMLFAGWFHYHKRAPKLEWFQNVESMLNHH
LAGLLGLGCLSWAAHQIHVALPINKLLDAGVA-------------PQDIPLPQEFILNR-
GLMAELYPSF----AQGLKPFYTLNWGIYADFLTFKGGLNPVTGGLWLSDTAHHHLALAV
LFIIAGHMYRTN-----WGIGHSMKEILENHKGPF--------TGKGHAGLYETLTTSWH
AQLAINLAMLGSLTIIVAQHMYSMPPYPYLATDYPTQLSIFTHHMWIGAFLIVGAGAHGA
IYMVRDYDPAMHQDNLLDRVIRHRDAIISHLNYVCIFLGFHSFGLYIHNDTMRALGRPQD
MFSDTAIQLQPVFAQWVQNLHTLAPG--------------------------ATAPNALE
PASYVFG-GGVVA---------------VGGKVAMMPMVLGTADFMVHHIHAFTIHVTVL
ILLKGVLYARSSRLIPDKANLGFRFPCDGPGRGGTCQVSGWDHVFLGLFWMFNCIAVAVY
HFSWKMQSDIWGTVSPDGT---------------VTHLTGGNFATSALTINGWLRDFQWA
QASQVITSYGSALSAYGLLFLGAHFVWAFSLMFLFSGRGYWQELIESIVWAHNKLRVAPS
IQPRALSIIQGRAVGVAHFLLGGIVTIWAFFLARIISVG--
>643_Nodosilinea_sp._LEGE_07298|WP_194025130.1
-------------MTISPPEPGQ--------KVRVVVDKDPVPVSFERWGKPGHFDRTLA
KGPKTTTWIWNLHADAHDFDSHT-SDLEDISRKIFSAHFGHLAVIFVWLSGMYFHGAKFS
NYEAWLTNPTG-----------IKPSAQVVWP---IFGQDILNADV----GGGFHGIQIT
SGLFQMWRANGITNSFQLYCTAIGALVMAGLMLFAGWFHYHKRAPKLEWFQNVESMMNHH
LAGLLGLGCLGYAGQQIHVSLPINACMDAIDAGKPLTIGGRVIDSVGAIPLPHEWILNK-
ALMADLYPSF----VEGLKPFFTLNWGVYSDFLTFKGGLNPVTGGLWLSDTAHHHLALAV
LFIVAGHFYRTN-----WGIGHSFKEVLEAHKGP-------F-TGEGHKGMYEIFTTSWH
AQLGWNLALLGSLTIIVAQHMYSMPPYPYLATDYPTQLSLFTHHMWIGGFLIVGGAAHAA
IFMVRDYEPSVHVNNNLDRVLRHRDAIISHLNWVCIFLGFHSFGLYIHNDTMRALGRPQD
MFSDTAINLQPVFAQWVQGFHAAAA-GN-------------------------TAPNVLA
SVSPVFG-GTGVA---------------VAGKVAMMPMALGTADFMVHHIHAFTIHVTVL
ILLKGVLFARSSRLIPDKGELGFRFPCDGPGRGGTCQVSAWDHVFLGLFWMYNCISIVIF
HFSWKMQSDIWGTVAPDGT---------------VSHITGGNFAASAITINGWLRDFLWA
QASQVIGSYGSALSAYGLMFLGAHFVWAFSLMFLFSGRGYWQELIESIVWAHSKLKVAPA
IQPRALSITQGRAVGVAHYLLGGIATTWAFFLARIISVG--
>645_Jacksonvillea_sp._ISTCYN1|WP_162545912.1
-------------MTTTPKGQDA--------KVKVVVDKDPVPTSFEKWAKPGHFDRTLA
KGPKTTTWIWNLHANVHDFDSHT-SDLEDISRKIFSAHFGHLAVIFIWLSGAYFHGAKFS
NYEAWLTNPTG-----------IKPSAQVVWP---IVGQEILNADV----GGGFHGIQIT
SGLFQLWRANGITNSYQLYVTAIGALVMAGLMLFAGWFHYHKRAPKLEWFQNVESMMNHH
LAGLLGLGCLGYAGQQIHVSLPINACLDAIDAGKPLTVGGKLIKTIADIPLPHEWILNP-
SLMADIYPSF----AKGLAPFWTANWGVYSDFLTFKGGLNPVTGGLWLTDTAHHHLALAV
LFIVAGHMYRTN-----WGIGHSMKEILENHKGP-------F-TGEGHKGLYENLTTSWH
AQLAVNLAMLGSLTIIVAHHMYAMPPYPYIATDYPTQLSLFTHHMWIGGFLIVGAGAHAA
IFMVRDYDPAKNLNNLLDRVIRHRDAIISHLNWVCIFLGFHSFGLYVHNDTMRAFGRPMD
MFSDTGIQLQPVFAQWVQNIHTLAP-GS-------------------------TAPNALD
TVSYAFG-GGILA---------------VGGKVAMMPIALGTADFMVHHIHAFTIHVTAL
ILLKGVLFARSSRLIADKAQLGFRFPCDGPGRGGTCQVSGWDHVFLGLFWMYNSLSIVIF
HFSWKMQSDVWGTVSPDGT---------------VSHITAGNFAQSAITINGWLRDFLWA
QASQVISSYGSALSAYGLLFLGAHFVWAFSLMFLFSGRGYWQELIESIVWAHNKLKVAPA
IQPRALSIIQGRAVGVAHYLLGGIVTTWAFFLARIISVG--
>646_Romeria_gracilis|WP_193908620.1
-------------MTISPPEPGQK--------AKVVVDTDPVETSFERWGKPGHFDRTLA
RGPKTTTWIWNLHADAHDFDSHT-GDIEDVSRKIFSAHFGHLAVVFIWLSGMYFHGAKFS
NYEAWLTNPTG-----------IKPSAQVVWP---IVGQNILNGDV----GGGFHGIQIT
SGLFQLWRANGITNSFQLYCTAIGGLVMAALMLFAGWFHYHKRAPKLEWFQNVESMMNHH
LAGLLGLGCLGYAGQQIHVSLPINACLDAIDAGSPLTVGGRVIGAAKDIPLPHEWILNP-
GLMADIYPGF----AEGLRPFFTLNWAAYSDFLTFKGGLNPVTGGLWLSDTAHHHLALAV
LFIIAGHFYRTN-----WGIGHSFREVLEAHKGPL-------T-GEGHKGMYEVFTTSWH
AHLSWHLAWLGSISILVAHHMYSMPPYPYIATDYPTQLSLFTHHMWIGGFLIVGAGAHAS
IFMVRDYVPSVHVNNLLDRVLRQRDALISHLNWVCIFLGFHSFGLYIHNDTMQALGRPQD
MFSDTAIKLQPVFAQWIQGIHAAAAGN--------------------------TAPNAIA
SVSPVFG-GDLVA---------------VGGKVAMAPIPLGTADFMIHHIHAFTIHVTVL
ILLKGVLYARNSRLIPDKAELGFRFPCDGPGRGGTCQVSGWDHVFLGLFWMYNALSIVIF
HFSWKMQSDVWGTVTD-GN---------------VSHITGGNFAAGAITINGWLRDFLWA
QATQVINSYGSALSAYGLIFLGAHFVWAFSLMFLFSGRGYWQELIESIVWAHNKLRVAPA
IQPRALSIVQGRAVGVAHYLLGGIATTWAFFLARIIAVS--
>648_Phormidium_tenue|WP_073610156.1 647_Leptolyngbya_sp.|PZV08635.1
-------------MTISPPEPGQ--------KVRVVVDKDPVPVSFERWGKPGHFDRTLA
KGPKTTTWIWNLHADAHDFDSHT-SDLEDISRKIFSAHFGHLAVIFIWLSGMYFHGAKFS
NYEAWLTNPTG-----------IKPSAQVVWP---VFGQEILNADV----GGGFHGIQIT
SGLFQMWRANGITNGFQLYCTAIGALVMAALMLFAGWFHYHKRAPKLEWFQNVESMMNHH
LAGLLGLGCLGYAGQQIHVSLPINACLDAIDAGRPLTIGGRVIDSIGAIPLPHEWILNK-
ALMADLYPGF----VEGLKPFFTLNWGVYSDFLTFKGGLNPVTGGLWLSDTAHHHLALAV
LFIVAGHFYRTN-----WGIGHSFKEVLEAHKGP-------F-TGEGHKGMYEIFTTSWH
AQLGWNLALLGSLTIIVAQHMYSMPPYPYLATDYPTQLSLFTHHMWIGGFLIVGGAAHAA
IFMVRDYEPSAHVNNNLDRVLRHRDAIISHLNWVCIFLGFHSFGLYIHNDTMRALGRPQD
MFSDTAINLQPVFAQWVQGFHAAAA-GN-------------------------TAPNALA
SVSPVFG-GTGVA---------------VAGKVAMMPMALGTADFMVHHIHAFTIHVTVL
ILLKGVLFARSSRLIPDKGDLGFRFPCDGPGRGGTCQVSAWDHVFLGLFWMYNCISIVIF
HFSWKMQSDIWGTVSADGT---------------VSHITGGNFAASAITINGWLRDFLWA
QASQVIGSYGSALSAYGLMFLGAHFVWAFSLMFLFSGRGYWQELIESIVWAHSKLKLAPA
IQPRALSITQGRAVGVAHYLLGGIATTWAFFLARIIAVG--
>650_Iningainema_tapete|WP_190832109.1
-------------MTISPPEREEK-------KARVIVDNDPVPTSFERWGKPGHFDRTLA
KGPKTTTWIWNLHALAHDFDTHT-SDLEDISRKIFAAHFGHLAVVMLWLSGMIFHGARFS
NYEAWLSDPLN-----------IKPSAQVVWP---VVGQDILNADV----GGGFHGIQIT
SGFFQIWRGWGITNTFQLYVTAIGGLVLAALLLFAGWFHYHKRAPKLEWFQNVESMLNHH
LAGLLGLGSLGWTGHIIHVSSPINKLLDAGVA-------------VQDVPLPHEFILNK-
DLIIELFPSF----ANGLTPFWTLNWGQYADFLTFKGGLNPVTGGLWMTDIAHHHLAIAV
LFIVAGHQYRTN-----WGIGHSLKEILENHKGPF--------TGDGHKGLYENMTTSWH
AQLGTNLAMLGSLTIIVAHHMYAMPPYPYLATDYATQLCIFTHHMWIGAFCIVGGAAHAT
IFMVRDYDPVVNQNNVLDRVLRHRDAIISHLNWVCIFLGFHSFGLYIHNDTMRALGRPQD
MFSDTAIQLQPVFAQWVQNLHTVAPG--------------------------ATAPNALE
PVSYAFG-GGILA---------------VGGKVAMMPIALGTADFMIHHIHAFQIHVTVL
ILLKGFLFARSSRLIPDKMNLGFRFPCDGPGRGGTCQVSGWDHVFLGLFWMYNTISIAIF
HFSWKMQSDVWGTVDSDGV---------------VTHITGGNFAQSAITINGWLRDFLWA
QAVQVINSYGSALSAYGLLFLGAHFVWAFSLMFLFSGRGYWQELIESIVWAHNKLKVAPS
IQPRALSIIQGRAVGVAHYLLGGIVTTWAFFHARILTLG--
>652_Scytonema_sp._HK-05|WP_073632845.1
-------------MTISPPEREEK-------KARVIVDNDPVPTSFELWSKPGHFDRSLA
KGPKTTTWIWNLHALAHDFDTHT-SDLEDVSRKIFAAHFGHLAVVTLWLSGMIFHGARFS
NYEAWLSDPLN-----------IKPSAQVVWP---IVGQQILNADV----GGGFHGIQIT
SGFFQIWRGWGITNTFQLYVTAIGGLVLAALLLFAGWFHYHKRAPKLEWFQNVESMLNHH
LAGLLGLGSLGWTGHLIHVSAPINKLLDAGVA-------------IKDVPLPHEFILNR-
DLITELFPSF----ANGLTPFWTLNWGQYADFLTFKGGLNPVTGGLWMTDIAHHHLAIAV
LFIIAGHQYRTN-----WGIGHSIKEILENHKGPF--------TGDGHKGIYENLTTSWH
AQLAVNLAMLGSLTIIVAHHMYAMPPYPYLATDYATQLCIFTHHMWIGGFLIVGGAAHAS
IFMVRDYDPVVNQNNVLDRVLRHRDAIISHLNWVCMFLGFHSFGLYVHNDTMRALGRPQD
TFSDTAIQLQPVFAQWVQNLHTVAPG--------------------------ATAPNALE
PVSYAFG-GGILA---------------VGGKVAMMPIALGTADFMIHHIHAFQIHVTVL
ILLKGFLFARSSRLVPDKMNLGFRFPCDGPGRGGTCQVSGWDHVFLGLFWMYNTISIAIF
HFSWKMQSDVWGTVDSDGV---------------VTHITGGNFAQSAITINGWLRDFQWA
QAVQVINSYGSALSAYGLLFLGAHFVWAFSLMFLFSGRGYWQELIESIVWAHNKLKVAPS
IQPRALSIIQGRAVGVAHFLLGGIVTTWAFFHARIISLG--
>653_Tildeniella_torsiva_UHER_1998/13D|MBW4482321.1
-------------MTISPPEPGQ--------KVRVVVDRDPVPVSFERWGKPGHFDRTLA
KGPKTTTWIWNLHADAHDFDSHT-SDLEDISRKIFSAHFGHLAVVFIWLSGMYFHGAKFS
NYEAWLTNPTG-----------IKPSAQVVWP---VFGQEILNADV----GGGFHGIQIT
SGLFQMWRANGITNGFQLYCTAIGALVMAGLMLFAGWFHYHKAAPKLEWFQNVESMMNHH
LAGLLGLGCLGYAGQQIHVSLPVNACLDAIDAGRPLTIGGRVIDSVAAIPLPHEWILNK-
GLMADLYPGF----AEGLKPFFTLNWGVYADFLTFKGGLNPQTGGLWLSDTAHHHLALAV
LFIVAGHFYRTN-----WGIGHSFKEVLEAHKGP-------F-TGEGHKGMYEIFTTSWH
AQLGWNLALLGSLTIIVAQHMYSMPPYPYLATDYPTQLSLFTHHMWIGGFLIVGGAAHAA
IFMVRDYEPSVHVNNNLDRVLRHRDAIISHLNWVCIFLGFHSFGLYVHNDTMRALGRPQD
MFSDTAIKLQPVFAQWIQGIHGAAA-GN-------------------------TAPNALA
GVSPVFD-GGLVA---------------VGGKVAMAAIPLGTADFMVHHIHAFTIHVTVL
ILLKGVLFARSSRLIPDKGDLGFRFPCDGPGRGGTCQVSAWDHVFLGLFWMYNCISIVIF
HFSWKMQSDVWGTVSPDGG---------------VSHITGGNFAASAITINGWLRDFLWA
QASQVIGSYGSALSAYGLMFLGAHFVWAFSLMFLFSGRGYWQELIESIVWAHSKLKLAPA
IQPRALSITQGRAVGVAHYLLGGIATTWAFFLARIISVG--
>654_Spirulina_major|WP_204105608.1
-------------MTISPPEGEAK--------AKVAVDTDPVPTSFEKWGKPGHFRRDLA
KGPKTTTWIWDLHADAHDFDSQT-SDLEEISRKIFSAHFGHLAVVFVWLSGMYFHGARFS
NYTAWLQDPLN-----------IKPSAQVVWP---VVGQEILNGDV----GGGFHGIQVT
SGFFQMWRANGITNEYELYCTAIGGLVMAALCLFAGWFHYHKKAPKLEWFQNAESMMNHH
LAGLLGLGCLGYAGQQIHVSMPINACLDAIDAGSPLTVGGKVIETISDIPLPHEWILNP-
SLMADIYPSF----AQGIMPFFTLNWAVYSDFLTFKGGLNPVTGGLWLSDTAHHHLALAV
LFIIAGHMYRTN-----WGIGHTFKEIMDAHKGDP----LLFG-GEGHKGIYEIFITSWH
AELSWHLALLGSLTIIIAHHMYAMPPYPYQAIDYGTQLSLFTHHMWIGGFLIVGAGAHAA
IFMVRDYDPAKNVNNALDRVLRVRDAIISHLNWVCIWLGFHSFGLYIHNDTMRALGRPQD
MFSDTGIQLQPIFAQWIQGVHAAAAGA--------------------------TAPFALN
SVSPAFG-GDIVA---------------VGGKIAMMPIKLGTADFMVHHIHAFTIHVTVL
ILLKGVLYARSSRLVPDKSELGFRFPCDGPGRGGTCQVSGWDHVFLGLFWMYNSLSIVIF
HFSWKMQSDVWGTVAPDGT---------------VTHITGGNFAQSAITINGWLRDFLWA
QAANVINSYGSALSAYGIMFLAGHFIFAFSLMFLFSGRGYWQELIESIVWAHNKLKLAPA
IQPRALSITQGRAVGVAHYLLGGIVTTWAFFLARILSVG--
>655_Nodosilinea_nodulosa|WP_026072726.1
-------------MTISPPEPGQ--------KVRVVVDKDPVPVSFERWGKPGHFDRTLA
KGPKTTTWIWNLHADAHDFDSHT-SDLEDISRKIFSAHFGHLAVIFIWLSGMYFHGAKFS
NYEAWLTNPTG-----------IKPSAQVVWP---IFGQEILNADV----GGGFHGIQIT
SGLFQMWRANGITNGFQLYCTAIGALVMAGLMLFAGWFHYHKAAPKLEWFQNVESMMNHH
LAGLLGLGCLGYAGQQIHVSLPVNACLDAIDAGKPLTIGGRLIDSVAAIPLPHEWILDK-
SLMADLYPGF----AEGLRPFFTLNWGVYADFLTFKGGLNPQTGGLWLSDTAHHHLALAV
LFIVAGHFYRTN-----WGIGHSFKEVLEAHKGP-------F-TGEGHKGMYEIFTTSWH
CQLAWNLAWMGSLSIIVAQHMYSMPPYPYIATDYPTQLSLFTHHMWIGGFLICGAAAHAA
IFMVRDYEPSVHVNNNLDRVLRHRDAIISHLNWVCIFLGFHSFGLYIHNDTMRALGRPQD
MFSDTAINLQPVFAQWIQGIHAAAA-GN-------------------------TAPNALA
GVSPVFD-GGLVA---------------VGGKVAMAAIPLGTADFMVHHIHAFTIHVTVL
ILLKGVLFARSSRLVPDKGELGFRFPCDGPGRGGTCQVSGWDHVFLGLFWMYNCISIVIF
HFSWKMQSDVWGTVSPDGA---------------VSHITGGNFAASAITINGWLRDFLWA
QASQVIGSYGSALSAYGLMFLGAHFVWAFSLMFLFSGRGYWQELIESIVWAHSKLKLAPA
IQPRALSITQGRAVGVAHYLLGGIATTWAFFLARIIAVG--
>656_Leptolyngbya_sp._KIOST-1|WP_035987106.1
-------------MTISPPEPGQ--------KVRVVVDKDPVPVSFERWGKPGHFDRTLA
KGPKTTTWIWNLHADAHDFDSHT-SDLEDISRKIFSAHFGHLAVIFVWLSGMYFHGAKFS
NYEAWLTNPTG-----------IKPSAQVVWP---IFGQEILNADV----GGGFNGIQIT
SGLFQWWRANGITNSFQLYCTAIGALVMAGLMLFAGWFHYHKRAPKLEWFQNVESMMNHH
LAGLLGLGCLGYAGQQIHVSLPINACMDAIDAGRPLTIGGRVIDSIGAIPLPHEWILNK-
ALMAEMYPSF----AEGLKPFFTLNWNVYADFLTFKGGLNPVTGGLWLSDTAHHHLALAV
LFIVAGHFYRTN-----WGIGHSFKEVLEAHKGP-------F-TGEGHKGMYEIFTTSWH
AQLAWNLAWVGSLSIIVAHHMYAMPPYPYLATDYPTQLSLFTHHMWIGGFLIVGAGAHAA
IFMVRDYEPSVHVNNNLDRVLRHRDAIISHLNWVCIFLGFHSFGLYIHNDTMRALGRPQD
MFSDTAIQLQPIFAQWVQGFHAAAA-GN-------------------------TAPNALA
SVSPVFG-GTGVA---------------VAGKVAMMPMALGTADFMVHHIHAFTIHVTVL
ILLKGVLFARSSRLIPDKGELGFRFPCDGPGRGGTCQVSGWDHVFLGLFWMYNSLSIVIF
HFSWKMQSDIWGTVSPDGT---------------VSHITGGNFAASAITINGWLRDFLWA
QASQVIGSYGSALSAYGLMFLGAHFVWAFSLMFLFSGRGYWQELIESIVWAHSKLKVAPA
IQPRALSITQGRAVGVAHYLLGGIATTWAFFLARIISVG--
>657_Aliterella_atlantica|WP_045054729.1
-------------MTISPPEREEK-------KARVVVDVDPVPTSFEKWAEPGHFDRTLS
RGPKTTTWIWNLHALAHDFDTHT-SDLEDISRKVFAAHFGHLAVVFLWISGMEFHGARFS
NYEAWLSDPLN-----------IKPSAQVVWP---IVGQDILNADV----GGGFHGIQIT
SGLFHVWRAAGFTSTFQLYVTAIGGLVAAALMLFAGWFHYHKRAPKLEWFQNVESMLNHH
LAGLLGLGCLSWAGHQIHVALPTNKLLDAGVA-------------PGDIPLPHEFILNS-
RLMAELYPSF----AKGLTPFWTLNWGQYADFLTFKGGLNPQTGGLWLTDTAHHHLALAV
LFIVAGHMYRTN-----WGIGHSLREILENHKGPF--------TGDGHRGLYENMTTSWH
AQLGTNLAMLGSLTIIVAHHMYAMPPYPYMATDYATQLSLFTHHMWIGAFFIVGGAAHAT
IFMVRDYDPVVNRNNVLDRVLRHRDAIISHLNWVCMFLGFHSFGLYIHNDTMQALGRPQD
MFSDTAIQLQPVFAQFVQNIQTLAPGT--------------------------TAPNQLE
PVSYVWG-GGIVA---------------VGGKIAMMPMALGTADFMIHHIHAFQIHVTVL
ILLKGFLFARNSRLIPDKSNLGFRFPCDGPGRGGTCQVSGWDHVFLGLFWMFNTIAIAVY
HFSWKMQSDVWGTIDPDGN---------------IAHITGGNFAQSAININGWLRDYQWA
QAAQVIQSYGTALSAYGLLFLGAHFVWAFSLMFLFSGRGYWQELIESIVWAHNKLNFAPA
IQPRALSIIQGRAVGVAHYLLGAIVTIWAFFEARIISVG--
>659_Nodosilinea_sp._LEGE_07088|WP_193965762.1
-------------MTISPPEPGQ--------KVRVVVDKDPVPVSFERWGKPGHFDRTLA
KGPKTTTWIWDLHADAHDFDSHT-SDLEDISRKIFSAHFGHLAVIFIWLSGMYFHGAKFS
NYEAWLTNPTG-----------IKPSAQVVWP---IFGQEILNADV----GGGFHGIQIT
SGLFQMWRANGITNGFQLYCTAIGALVMAGLMLFAGWFHYHKAAPKLEWFQNVESMMNHH
LAGLLGLGCLGYAGQQIHVSLPVNACLDAIDAGKPLTIGGRLIDSAAAIPLPHEWILDK-
SLMADLYPSF----AEGLKPFFTLNWGVYADFLTFKGGLNPQTGGLWLSDTAHHHLALAV
LFIVAGHFYRTN-----WGIGHSFKEVLEAHKGP-------F-TGEGHKGMYEIFTTSWH
CQLSWNLAWVGSLSIIVAHHMYSMPPYPYIATDYPTQLSLFTHHMWIGGFLICGAAAHAA
IFMVRDYDPAIHVDNLLDRVLRHRDAIISHLNWVCIFLGFHSFGLYIHNDTMRALGRPQD
MFSDTAINLQPIFAQWIQGIHAAAA-GN-------------------------TAPQALA
GVSPVFN-GDVVA---------------VGGKVAMAAIPLGTADFMVHHIHAFTIHVTVL
ILLKGVLFARSSRLVPDKGELGFRFPCDGPGRGGTCQVSGWDHVFLGLFWMYNSISIVIF
HFSWKMQSDVWGTVSPDGA---------------VSHITGGNFAASAITINGWLRDFLWA
QASQVIGSYGSALSAYGLMFLGAHFVWAFSLMFLFSGRGYWQELIESIVWAHSKLKLAPA
IQPRALSITQGRAVGLAHYLLGGIATTWAFFLARIISVG--
>661_Synechococcaceae_cyanobacterium_SM2_3_2|NJL99384.1
-------------MTTTPKEREPK-------V-KVSVDIDPVPTSFEKWAQPGHFDRSLS
RGPKTTTWIWNLHALAHDFDSHTS-DLEDVSRKIFSAHFGHLAVVFVWLSGMYYHGAQFS
NYSSWLADPIN-----------IKPSAQVVWP---IFGQEILNGDM----GGGFEGIRIT
SGFFHLWRAAGITSEFQLLCTAIGGLVMAGLMLFAGWFHYHKRAPKLEWFQNVESMLNHH
LAGLLGLGSLAWAGHQIHVAIPINKAMDAIMAGQPITYNGKVLETIADIPLPHQFAFSW-
QNMAEFIPS----FSKQLYPFFTLQWGEYSDFLTFNGGLNPQTGALWLTDQAHHHLALAV
MFIVAGHMYRTN-----WGIGHSIKEILEAHKGPF--------TGEGHKGLYETLTTSWH
AQLAINLAMVGSISIIVAQHMYAMNPYPYMGIDYATQVSLFTHHMWLGGFFVVGGAAHGA
IFMVRDYDPAVNRNNVLDRVLRHRDAIISHLNWVCLFLGFHAFGFYIHNDTMQALGRPQD
MFSDSAIQLQPIFAQWIQGIHAGVTSF--------------------------SAPLAQA
SVSPIFG-GDVIA---------------VGGKVSMMPMALGTADFMVHHIHAMTIHITVL
ILLKGVLFARSSRLIPDKGKLGFRFPCDGPGRGGTCQVSGWDHVFLGLFWMYNCISIVIF
HFTWKMQSDIWGTVNADGS---------------IDHLTGGNFATSALNINGWLRDYLWA
QAVQVINSYGSSLSAYGLIFLGAHFVWAFSLMFLFSGRGYWQELIESIVWAHNKLKLGPA
IQPRALSIIQGRAVGVAHYLLGGIVTTWAFFLARFAALG--
>671_Leptolyngbya_sp._DLM2.Bin27|TVQ06073.1
-------------MTKSPPEPGQ--------KVRVVVDRDPVPVSFERWGKPGHFDRTLA
KGPKTTTWIWNLHADAHDFDSHT-SDLEDISRKIFSAHFGHLAVIFIWLSGMYFHGAKFS
NYEAWLTNPTG-----------IKPSAQVVWP---IFGQDILNADV----GGGFSGIQIT
SGLFQMWRANGITNGFQLYCTAIGALVMAGLMLFAGWFHYHKAAPKLEWFQNVESMMNHH
LAGLLGLGCLGYAGQQIHVSLPINACMDAIDAGRPLTIGGRVIDSVAAIPLPHEWILNK-
SLMVDLYPGF----AEGLKPFFTLNWGAYADFLTFKGGLNPQTGGLWLSDTAHHHLALAV
LFIVAGHFYRTN-----WGIGHSFKEVLEAHKGP-------F-TGAGHKGMYEIFTTSWH
AQLGWNLALLGSLTIIVAQHMYSMPPYPYLATDYPTQLSLFTHHMWIGGFLIVGGAAHAA
IFMVRDYEPSVHVNNNLDRVLRHRDAIISHLNWVCIFLGFHSFGLYIHNDTMRALGRPQD
MFSDTAINLQPVFAQWIQSIHGAAA-GN-------------------------TAPNVLA
GVSPVFD-GGLVA---------------VGGKVAMAAMPLGTADFMVHHIHAFTIHVTVL
ILLKGVLFARSSRLVPDKGDLGFRFPCDGPGRGGTCQVSGWDHVFLGLFWMYNCISIVIF
HFSWKMQSDVWGTVSPDGA---------------VSHITGGNFAASAITINGWLRDFLWA
QASQVIGSYGSALSAYGLMFLGAHFVWAFSLMFLFSGRGYWQELIESIVWAHSKLKLAPA
IQPRALSITQGRAVGVAHYLLGGIATTWAFFLARIIAVG--
>672_Phormidesmis_priestleyi|PZO61264.1
-------------MTTTPREREA----T---KAKVVVDRNPTPTSFEKWAKPGHFDRTLA
RGPKTTTWIWNLHADAHDFDSHT-SDLEDISRKIFSAHFGHLAVVFIWLSGMYFHGARFS
NYEGWMANPLA-----------VKPSAQVVWP---VFGQEILNADV----GGGFHGIQIT
SGLFQLWRASGITNTTQLYATAIGGLVMAALMLFAGWFHYHKAAPKLEWFQNVESMLNHH
LAGLLGLGSLGWAGHQIHVAVPINKLLDAGVA-------------PQDIPLPHEFLFDK-
AFMAELFPSF----AQGLKPFFTFNWATYSDFLTFNGGLNPVTGGLWLSDSAHHHLAIAV
LFLVAGHMYRTN-----WGIGHSIKQILDGHKGDP----LLF-GGEGHVGMYEFLIQSWH
AQLAINLALLGSLTIIVAQHMYAMPPYPYLATDYATQVSLFTHHMWIGGFIIVGAGAHGA
IALIRDYDPAKHVNNVLDRTLRVRDAIISHLNWVCIFLGFHSFGLYIHNDTMQALGRPQD
MFSDTAIQLQPIFAQWIQGLHTAAASVS------------------------GTAPNALA
PASYAFG-GGVVA---------------VGGKVAMMPITLGTADFMVHHIHAFTIHVTVL
ILLKGVLYARSSRLVPDKSELGFRFPCDGPGRGGTCQVSAWDHVFLGLFWMYNSISIVIF
HFSWKMQSDVWGTVSDNGT---------------VSHITGGNFAAGAITINGWLRDFLWA
QASQVINTYGSALSAYGLMFLGAHFIWAFSLMFLFSGRGYWQELIESIVWAHNKLKVAPA
IQPRALSITQGRAVGVAHYLLGGIATTWAFFLARMISVG--
>673_cf._Phormidesmis_sp._LEGE_11477|WP_193855757.1
-------------MTTTPREREA----TP--KAKVVVDRNPTPTSFERWAKPGHFDRTLA
RGPKTTTWIWNLHADAHDFDSHTS-DLEDISRKIFSAHFGHLAVVFIWLSGMYFHGARFS
NYEAWMNNPIG-----------IKPSAQVVWP---IFGQEILNADV----GGGFHGIQIT
SGLFQLWRASGITNTYQLYCTAIGGLVMAGLMLFAGWFHYHKAAPKLEWFQNVESMLNHH
LAGLLGLGSLGWAGHQIHVSLPINKLLDAGVA-------------PQDIPLPHEFILDKA
-LMAELYPSF----AQGLKPFFTLNWAVYSDFLTFKGGLNPVTGGLWLSDTAHHHLAIAV
LFLVAGHMYRTN-----WGIGHNIKQILDGHKGDP----LLF-GGEGHVGMFEFLVSSWH
AQLALNLALLGSLTIIVAQHMYAMPPYPYLATDYGTQLSLFTHHMWIGGFLVVGAGAHGA
IALIRDYDPAKHVNNVLDRVLRVRDAIISHLNWVCIFLGFHSFGLYIHNDTMQALGRPQD
MFSDTAIQLQPIFAQWIQGLHTAATATA------------------------GTAPNALA
PASYAFG-GDVVA---------------VGGKVAMMPITLGTADFMVHHIHAFTIHVTVL
ILLKGVLYARSSRLIPDKSELGFRFPCDGPGRGGTCQVSAWDHVFLGLFWMYNSISIVIF
HFSWKMQSDVWGTVSDNGT---------------ISHITGGNFAASSTTINGWLRDFLWA
QASQVINTYGSALSAYGLMFLGAHFVWAFSLMFLFSGRGYWQELIESIVWAHNKLKVAPA
IQPRALSITQGRAVGVAHYLLGGIATTWAFFLARMLSVG--
>674_Synechococcus_sp._TMED19|OUT72519.1
-------------MTISPPERGSK-------S-KVSVDRNPVPVDFDVLGKPGHFDRALA
KGPKTTTWIWNLHSRAHDFDSHTS-DLEEVSRKIFSAHFGHLAVIFIWLSGAFYHGARFS
NYTGWLADPIH-----------IKPSAQVVWP---IFGQEILNGDV----GGGFHGIQIT
SGLFHMWRSWGYTNETQLLATAIGALVMAGLMLNAGVFHYHKAAPKLEWFQSVELMLNHH
LAGLFGLGSLAWAGHLIHISLPTTALMDAIDAGKPLSLDGKSIAAVSDIPLPHAF-FNQ-
DLVGQLYPG----IKEGVGAFFSGNWAAYSDFLTFKGGLNPLTGSLWMTDIAHHHVAIAV
MFIVAGHMYRTN-----FGIGHSIKEILEGQKGDPL----LFPASNGHDGLYEFMTNSWH
AQLAVNLAIGGSVSIIVAQHMYAMPPYPYIAVDYPTQLSLFTHHMWIGGFLIVGAGAHAS
IAMVRDYIPAQNIDNVLDRVLKARDAIISHLNWVCIWLGAHSFGLYVHNDTMRALGRPQD
MFSDSAISIQPIFAQWIQGLHAAATGS--------------------------TAPNALA
GVSEVFG-GSVVA---------------VGGKVAAAPMTLGTADFMVHHIHAFTIHVTVL
ILLKGVLYSRNSRLIPDKANLGFAFPCDGPGRGGTCQVSGWDHVFLGLFWMYNSLSVVIF
HFSWKMQSDIWGSVNSDGT---------------VQHITNGNFATSAVTINGWLRDFLWA
QASQVINSYGSATSAYGLMFLGAHFIWAFSLMFLFSGRGYWQELIESIVWAHNKLKVAPA
IQPRALSITQGRAVGVAHYLLGGIATTWSFFLARIIAVG--
>677_Chroococcus_sp._CMT-3BRIN-NPC107|MBW4663156.1 668_Synechocystis_sp._PCC_7509|WP_009633026.1 675_Chlorogloea_sp._CCALA_695|WP_106368221.1
-------------MTISPPEREEK-------KVRVVVDVDPVPTSFEKWAQPGHFDRTLS
RGPKTTTWIWNLHALAHDFDTHT-SDLEDISRKVFAAHFGHLAVVFLWISGMEFHGARFS
NYEAWLTDPLN-----------IKPSAQVVWP---IVGQDILNADV----GGGFHGIQIT
SGLFHVWRAAGFTSTFQLYVTAIGGLVAAALMLFAGWFHYHKRAPKLEWFQNVESMLNHH
LAGLLGLGCLSWAGHQIHVALPVNKLLDAGVA-------------PGDIPLPHEFILNS-
RLMAELYPSF----AQGLTPFWTLNWGQYADFLTFKGGLNPQTGGLWLTDTAHHHLALAV
LFLVAGHMYRTN-----WGIGHSIREILENHKGPF--------TGDGHRGLYENMTTSWH
AQLGTNLAMLGSVTIIVAHHMYAMPPYPYIATDYATQLSIFTHHMWIGAFFIVGGAAHAT
IFMVRDYDPVVNRNNVLDRVLRHRDAIISHLNWVCMFLGFHSFGLYVHNDTMQALGRPQD
MFSDTAIQLQPVFAQFVQNIQTLAPGT--------------------------TAPNQLE
PVSYIWG-GGIVA---------------VGGKIAMMPMALGTADFMIHHIHAFQIHVTVL
ILLKGFLFARNSRLIPDKANLGFRFPCDGPGRGGTCQVSGWDHVFLGLFWMFNTIAIAVY
HFSWKMQSDVWGTIDPDGT---------------IAHITGGNFATSAININGWLRDYQWA
QAAQVIQSYGTSLSAYGLLFLGAHFVWAFSLMFLFSGRGYWQELIESIVWAHNKLNFSPA
IQPRALSIIQGRAVGVAHFLLGAIVTIWAFFEARIISVG--
>679_Scytonema_hyalinum_WJT4-NPBG1|MBW4500833.1 651_Tolypothrix_campylonemoides|WP_041036762.1
-------------MTISPPEREEK-------KARVIVDNDPVPTSFELWSKPGHFDRSLA
KGPKTTTWIWNLHALAHDFDTHT-SDLEDVSRKIFAAHFGHLAVVTLWLSGMIFHGARFS
NYEAWLSDPLN-----------IKPSAQVVWP---IVGQQILNADV----GGGFHGIQIT
SGFFYIWRGWGITNTFQLYVTAIGGLVLAALLLFAGWFHYHKRAPKLEWFQNVESMLNHH
LAGLLGLGSLGWTGHVIHVSSPINKLLDAGVA-------------IKDVPLPHEFILNR-
DLITELFPSF----ANGLTPFWTLNWGQYADFLTFKGGLNPVTGSLWMTDIAHHHLAIAV
LFIIAGHQYRTN-----WGIGHSIKEILENHKGPF--------TGDGHKGLYENLTTSWH
AQLGINLAMIGSLSIIVAHHMYAMPPYPYLSTDYATQLCIFTHHMWIGGFFIVGGAAHAS
IFMVRDYDPVVNQNNLLDRVLRHRDAIISHLNWVCMFLGFHSFGLYVHNDTMRALGRPQD
TFSDTAIQLQPVFAQWVQNLHTVAPG--------------------------ATVPNALE
PVSYVFG-GGILA---------------VGGKVAMMPMALGTADFLIHHIHAFQIHVTVL
ILLKGFLFARSSRLVPDKMNLGFRFPCDGPGRGGTCQVSGWDHVFLGLFWMYNTISIAIF
HFSWKLQSDIWGTVDSDGV---------------VTHITGGNFAQSAITINGWLRDFQWA
QAVQVINSYGSALSAYGLLFLGAHFVWAFSLMFLFSGRGYWQELIESIVWAHNKLKVAPS
IQPRALSIIQGRAVGVAHFLLGGIVTTWAFFHARIISLG--
>692_Synechococcus_sp._PCC_7502|WP_015168920.1
-------------MTTTPQKPEAK--------VKVTVDRDVVPTSFEKWGQPGHFSRELK
KGPKTTTWIWNLHADAHDFDSFT--TEEDTARKIFSAHFGHLGIIFIWLSGMYYHGAKFS
NYEAWLTNPVG-----------IKPSAQVVWN---IVGQDILNADV----GGGFQGIQIT
SGLFHLWRASGITSEFQLLCTAIGGLVMAGLMFFAGWFHYHKAAPKLEWFQNVESMLNHH
LAGLLGLGSLAWAGHQIHVSIPINYYLDKGIA-------------PSQIPLPHEFILNS-
KLMSDIFPSF----AQGVTPFFTGNWGVYADFLTFKGGLNPQTGALWLTDQAHHHLAIAT
LFIIAGHMYRTN-----FGIGHSIKQILEAHKGPL--------TGEGHKGLYEILTTSWH
AQLAINLALLGSLSIIVAQHMYAMPAYPYIAIDYATQVSLFTHHMWIGGFLICGAAAHAG
IFFIRDYDPAKNVNNLIDRVLRHRDAIISHLNWVCIFLGFHSFGLYIHNDTMRALGRPQD
MFSDTAIQLKPIFANWIQGIHAAAAGT--------------------------TAPYASA
SVSPIFG-GDTLV---------------IGGKVAAGHLALGTADFLVHHIHAFTIHVTVL
ILLKGVLYARSSRLIPDKAELGFRFPCDGPGRGGTCQVSAWDHVFLGLFWMYNSISVVIF
HFSWKMQSDLFGSVDPNGN---------------ITTLAGGNFAQSAITINGWLRDFLWA
QASQVIQSYGSALSAYGLLFLGAHFIWAFSLMFLFSGRGYWQELIESIVWAHSKLNVAPA
IQPRALSIVQGRAVGLAHYLLGGIVTTWAFFLARYAALG--
>695_Cyanobacteria_bacterium_SW_6_48_11|PSP00602.1 589_Cyanobacteria_bacterium_QH_2_48_84|PSO65718.1 593_Cyanobacteria_bacterium_QH_1_48_107|PSO57841.1 595_Cyanobacteria_bacterium_QH_10_48_56|PSO54382.1
-------------MTTSPPERE------E--KVRVAVDKNPVSTSFEKWAKPGHFDRTLA
KGPKTTTWIWNLHSEVHDFDSQG--DLEDVSRKIFSAHFGHLAIIFIWLSGMYFHGARFS
NYEAWLGDPTN-----------IKPSAQVVWP---IVGQEILNGEM----GGGFQGIQIT
SGFFYLWRASGFTSSFQLYCTAIGGLVMAALMLFAGWFHYHKRAPKLEWFQNVESMLNHH
LAGLLGLGSLSWAGHQIHVALPVNKLLNSGVA-------------AEDIPLPHEFILNK-
SLMAELYPSF----AQGLKPFFTLNWGEYADFLTFKGGLNPQTGGLWLSDTAHHHLAIAV
LFIIAGHMYRTN-----WGIGHSIKQILEAHKGPF--------TGEGHKGLYETLTNSWH
AQLAINLAMLGSLTIIVAHHMYAMPPYPYMATDYATQLSLFTHHIWIGGFLVVGAGAHGA
IFLTRDYDPANNVNNLLDRVLRHRDAIISHLNWVCIFLGFHSFGLYVHNDTMRALGRPQD
MFSDTAIQLQPIFAQWVQNLHTLAPGA--------------------------TAPNAAE
PASYAFG-GGVVE---------------VGGKV-----------------ATFTIHVTAL
ILLKGVLFARNSRLIPDKSELGFRFPCDGPGRGGTCQVSGWDHVFLGLFWMFNSLSIVVY
HFSWKMQSDVWGTVAPDGT---------------VSNITAGNFATSAITINGWLRDFQWA
QSAQVINSYGSELSAYGLLFLGGHFIFAFSLMFLFSGRGYWQELIESIVWAHNKLKVAPA
IQPRGMSIIQGRAVGVAHYLLGSIVTIWAFFLARIIAVG--
>696_Cyanothece_sp._SIO2G6|NEQ95137.1
-------------MTTTPRERKA----------KIAVDRDPVPTSFEKWAKPGHFDRTLA
KGPKTTTWIWTLHADAHDFDSHT-SDLEDISRKIFSAHFGHLAVVFVWLSGMYFHGARFS
NYEAWLTDPLS-----------IKPSAQVVWP---IVGQEILNADV----GGGFHGIQIT
TGFFQLWRASGITSTTQLYATAIGGLVMAALMLYAGWFHYHKAAPKLEWFQNVESMLNHH
LAGLLGLGSLGWAGHQIHVSLPINKLLDAGVP-------------ASDIPLPHEFILDK-
SLMAELYPSF----AQGLTPFFTLNWGVYSDFLTFKGGLNPVTGGLWLSDTAHHHLAIAV
LFIVAGHMYRTN-----WGIGHSIKEILEGQKGDP----LLF-PGKGHDGLYEILTTSWH
AQLALNLALLGSLTIIVAQHMYAMPPYPYLATDYPTQLCLFTHHMWIGAFLVCGAGAHGA
IFMVRDYDPAKNVDNVLDRVIRARDAIISHLNWVCIFLGLHSFGLYIHNDTMRALGRPQD
MFSDDAIQLQPIFAQWVQSLHTMAP-GA-------------------------TAPNALG
TASLAFG-GEAVV---------------VGDKVAMMGIPLGTADFMVHHIHAFTIHVTVL
ILLKGVLYARNSRLIPDKSELGFRFPCDGPGRGGTCQVSGWDHVFLGLFWMYNSISVAIF
HFSWKMQSDVWGTVDPDGY---------------IEHITYGNFAESAITINGWLRDFLWS
QAANVINSYGSALSAYGIMFLAGHFVWAFSLMFLFSGRGYWQELIESIVWAHSKLKLAPA
IQPRALDITQGRAVGLAHYLLGGIVVTWSFFICRIIAVSG-
>700_Pseudanabaena_sp._FACHB-1277|WP_190349871.1
-------------MTMTPQKPDTE-------V-KVTVDRDVVPTSFEKWGQPGHFDRNLK
KGPKTTTWIWNLHADVHDFDSFT--TEEDTARKIFSAHFGHLGIIFIWLSGMYYHGAKFS
NYTAWLTDPVG-----------IKPSAQVVWN---VVGQDILNGDV----GGGFQGIQIT
SGLFHLWRASGITTEYQLLCTAIGGLVMAGLMFFAGWFHYHKAAPKLEWFKNAESMMNHH
LAGLLGLGSLSWAGHQIHVSIPINYYMDKGVP-------------LDQIPAPHEFITNP-
QLMADIFPS----FAQGLTPFFTLNWGAYADFLTFKGGLNPQTGSLWLTDQAHHHLAIAT
LFIIAGHMYRTN-----WGIGHSMKEILEAHKGPL--------TGEGHKGLYEILTSSWH
AQLAVNLAMLGSLTIIVAQHMYAMPAYPYIAIDYATQVSLFTHHMWIGGFCICGAAAHAG
IFMVRDYDPAKNVNNLLDRMLRHRDAIISHLNWVCIFLGFHSFGLYIHNDTMRALGRPQD
MFSDTAIQLKPVFANWIQGIHAAAAGT--------------------------TAPYATS
GVSPIFG-GETLV---------------VGGKVAVAHMALGTADFLVHHIHAFTIHVTVL
ILLKGVLYARSSRLIPDKAELGFRFPCDGPGRGGTCQVSSWDHVFLGLFWMYNCISVVIF
HFSWKMQSDIFGTVDAAGN---------------VTNMAGGNFAQSALTINGWLRDFLWA
QASNVIQSYGSALSAYGLIFLGAHFIWAFSLMFLFSGRGYWQELIESIVWAHNKLNVAPA
ISPRALSITQGRAVGLAHYLLGGIATTWAFFLARYGALG--
>701_Synechococcus_sp._SB0676_bin_10|MYG37742.1 693_Candidatus_Synechococcus_spongiarum|WP_025781408.1 697_Synechococcus_sp._SB0668_bin_13|MXW12944.1 699_Synechococcus_sp._SB0667_bin_8|MXX09420.1
-------------MTISPPERGTK-------S-KVSVDRDTVPIDFDVLGQPGHFDRALK
KGPRTTTWVWNLHSRAHDFDSHTS-DLEDISRKIFSAHFGHLAVVFIWLSGAFYHGARFS
NYSGWLADPTN-----------VKPSAQVVWP---IFGQEILNGDV----GAGFHGIQIT
SGLFQMWRAEGFTHEYELLVTAIGGLVAAGLMLTAGAFHYHKAAPKLEWFQNAESMLNHH
LAGLIGLGSLGWAGHVIHVSLPVNQVLDAIDAGEPLTISGQTIATVADMPPAQVF-IDQ-
GVMGQMFPG----FNAGLAPFFSGNWAAYSDFLTFKGGVNPVTGGLWMTDIAHHHVALAV
MFIIAGHMYRTN-----FGIGHSIKEILEAHKGDPL----LFPASRGHDGLYEFMTKSWH
AQLAVNLALTGSISIVAAHHMYSMPPYPYLATDYATQLSLFTHHMWIGGFLVVGAGAHAA
IAMVRDYDPAQNMDNVLDRVLKARDALISHLNWVCIWLGFHSFGLYVHNDTMRAWGRPQD
MFSDTGIQLQPIFAQWVQQVNSSLNVAA-------------------------TAPNALS
GVSEVFN-GSMVA---------------VGGKVAVAPIPLGTADFLIHHIHAFTIHVTVL
ILLKGVLFARNSRLIPDKANLGFAFPCDGPGRGGTCQVSAWDHVFLGLFWMYNSISIVIF
HFSWKMQSDVWGSVLPDGT---------------VQNITNGNFAQSAITINGWLRDFLWA
QATQVLNSYGSASSAYGLMFLASHFVWAFSLMFLFSGRGYWQELIESIVWAHNKLKVAPS
IQPRALSITQGRAVGVAHYLLGGIGTTWAFFLARSLAVG--
>706_Pseudanabaena_sp._FACHB-723|WP_190403088.1 694_Pseudanabaena_sp._FACHB-1050|WP_190580540.1 704_Pseudanabaena_sp._FACHB-1998|WP_190398730.1 705_Pseudanabaena|WP_009625583.1 739_Pseudanabaena_sp._BC1403|WP_103667320.1
-------------MTMTPQKPDTE-------V-KVSVDRDVVPTSFEKWGQPGHFDRTLK
KGPKTTTWIWDLHANVHDFDSFT--TEEDTARKIFSAHFGHLGIIFIWLSGMYYHGAKFS
NYTGWLADPVN-----------IKPSAQVVWN---VVGQDILNGDV----GGGFQGIQIT
SGLFHLWRASGITTEYQLLCTAIGGLVMAGLMFFAGWFHYHKAAPKLEWFKNAESMMNHH
LAGLLGLGSLSWAGHQIHVSIPINYYLDKGVP-------------ADQIPLPHEFITNP-
QLMADIFPS----FAQGLTPFFTLNWGAYADFLTFKGGLNPQTGSLWLTDQAHHHLAIAT
LFIIAGHMYRTN-----WGIGHSMKEILEAHKGPL--------TGEGHKGLYEILTSSWH
AQLAVNLALMGSLSIIVAQHMYAMPAYPYIAIDYATQVSLFTHHMWIGGFLICGAAAHAG
IFMVRDYDPAKNVNNLLDRMLRHRDAIISHLNWVCIFLGFHSFGLYIHNDTMRALGRPQD
MFSDTAIQLKPVFANWIQGIHAAAAGT--------------------------TAPYATS
SVSPIFG-GETLV---------------VGGKVAAAHMVLGTADFLVHHIHAFTIHVTVL
ILLKGVLYARSSRLIPDKAELGFRFPCDGPGRGGTCQVSAWDHVFLGLFWMYNCISVVIF
HFSWKMQSDIFGTVDASGT---------------ITNMAGGNFAQSALTINGWLRDFLWA
QASNVIQSYGSALSAYGLIFLGAHFIWAFSLMFLFSGRGYWQELIESIVWAHNKLNVAPA
ISPRALSITQGRAVGLAHYLLGGIATTWAFFLARYGALG--
>708_Nodosilinea_sp._WJT8-NPBG4|MBW4461857.1 689_Phormidium_sp._FACHB-77|WP_190625860.1
-------------MTISPPEPGQ--------KVRVVVDKDPVPVSFERWGKPGHFDRTLA
KGPKTTTWIWNLHADAHDFDTHT-SDLEDISRKIFSAHFGHLAVIFVWLSGMYFHGAKFS
NYEAWLTNPTG-----------IKPSAQVVWP---IFGQEILNGDV----GGGFHGIQIT
SGLFQWWRANGITNSFQLYVTAIGALVMAALMLFAGWFHYHKRAPKLEWFQNVESMMNHH
LAGLLGLGCLGYAGQQIHVSLPINACMDAIDAGRPLTIGGRVIDSIGAIPLPHEWILNK-
ALMADLYPSF----VEGIKPFFTLNWGTYSDFLTFKGGLNPITGGLWLSDTAHHHLALAV
LFIVAGHMYRTN-----WGIGHSMKEILDNHQGDP----LLF-GGRGHQGLFEDLTTSWH
AQLAVNLAMLGSITIIVAHHMYAMPPYPYLATDYATQLSLFTHHMWIGAFLIVGAGAHAS
IFMVRDYDPAVNQNNALDRMLRSRDAIISHLNWVCIFLGFHSFGLYVHNDTMRALGRPQD
MFSDTAINLQPVFAQWVQGFHSAAA-GA-------------------------TAPNALA
SVSPVFG-GTGVA---------------VAGKIAMMPMALGTADFMVHHIHAFTIHVTAL
ILLKGVLFARSSRLIPDKGDLGFRFPCDGPGRGGTCQVSGWDHVFLGLFWMYNSISIVIF
HFSWKMQSDIWGTVSPDGT---------------VSHITGGNFAASAITINGWLRDFLWA
QASQVIGSYGSALSAYGLLFLGAHFVWAFSLMFLFSGRGYWQELIESIVWAHSKLKVAPS
IQPRALSITQGRAVGVAHYLLGGIATTWAFFLARIIAVG--
>710_Synechococcus_sp._MW101C3|WP_094514341.1
-------------MTISPPERGKT-------A-KAMVDRNPVPVDFDVLGKPGHFDRTLA
KGPKTTTWVWNLHANAHDFDSHTS-DLEEVSRKIFSAHFGHLAVIFIWLSGAFYHGARFS
NYTGWLADPLH-----------VKPSAQVVWP---IFGQEILNADV----GAGFHGIQIT
SGLFHVWRAWGFTSEFQLLCTAIGALVMAGLMLNAGVFHYHKAAPKLEWFQNVESMLNHH
LAGLLGLGSLSWTGHLLHVSLPTTALMDAMDAGKPLVLNGKTIASVADIPLPHEF-LNQ-
DLIAQLFPG----FGAGLSAFFTGNWAAYSDFLTFKGGLNPVTGSLWMTDIAHHHLAIAV
LFIVAGHQYRTN-----WGIGHSIKEILEGQKGDPL----LFPAPKGHDGLFEFMTTSWH
AQLAVNLALFGSLTIIVAHHMYSMPPYPYIGIDYATQLSLFTHHMWIGGFLVVGAGAHAA
IALIRDYDPAQHIDNVLDRVLKARDALISHLNWVCIWLGFHSFGLYIHNDTMRALGRPQD
MFSDTAIQLKPIFAQWIQGLHAAAAGT--------------------------TAPNALA
GVSEVFN-GAVVA---------------VGGKVAAGPIPLGTADFMVHHIHAFTIHVTVL
ILLKGVLYSRSSRLIPDKANLGFRFPCDGPGRGGTCQVSAWDHVFLGLFWMYNSISIVIF
HFSWKMQSDVWGTVNADGS---------------VQHITNGNFAQSAITINGWLRDFLWA
QAAQVINSYGTSSSAYGLMFLGAHFVWAFSLMFLFSGRGYWQELIESIVWAHNKLKVAPA
IQPRALSITQGRAVGVAHYLLGGIATTWAFFLSRLIAVG--
>712_Nostoc_edaphicum|WP_194044653.1 354_Nostoc_commune|WP_196527853.1 386_Nostoc_flagelliforme|WP_190939868.1 392_Nostoc_sp._HG1|MBC6429691.1 395_Nostoc_flagelliforme|WP_100899895.1 398_unclassified_Nostoc|WP_185586359.1 409_Nostoc_sp._JL33|MBN3874689.1 415_Nostoc_commune|WP_109011325.1 463_Nostoc
-----------------------------------------------------HFDRSLA
RGPKTTTWIWNLHALAHDFDTHT-SDLEDISRKIFSAHFGHLAVVMVWLSGMIFHGAKFS
NYEAWLSDPLN-----------VRPSAQVVWP---IVGQDILNGDV----GGGFHGIQIT
SGLFQVWRGWGITNSFQLYVTAIGGLVLAALLLFAGWFHYHKRAPKLEWFQNVESMLNHH
LQILLGCGSLGWAGHIIHVSAPTNKLLDAGVA-------------LKDIPLPHEFILNK-
DLLTELYPSF----AAGLAPFFTLNWGQYADFLTFKGGLNPVTGGLWMTDIAHHHLAIAV
IFIIAGHQYRTN-----WGIGHSIKEILENHKGPF--------TGEGHKGLYENLTSSWH
AQLATNLAFLGSLTIIVAHHMYAMPPYPYLATDYATQLCIFTHHMWIGAFCIVGGAAHAA
IFMVRDYDPVVNQNNLLDRVLRHRDAIISHLNWVCIFLGFHSFGLYIHNDTMRALGRPQD
MFSDTAIQLQPVFAQWVQNIHTLAPG--------------------------GTAPNALE
PVSYAFG-GGILA---------------VGGKVAMMPIALGTADFLIHHIHAFQIHVTVL
ILLKGVLFARSSRLIPDKANLGFRFPCDGPGRGGTCQVSGWDHVFLGLFWMYNTISIAIF
HFSWKMQSDVWGTVDADGA---------------VTHITGGNFAQSAITINGWLRDFLWA
QATQVINSYGSALSAYGLMFLGAHFVWAFSLMFLFSGRGYWQELIESIVWAHNKLKVAPA
IQPRALSIIQGRAVGVAHYLLGGIATTWAFFHAHILSVG--
>717_Synechococcus_sp._Minos11|WP_011936572.1
-------------MTISPPERGGK-------A-KVSVDRNPVPVDVDVLGKPGHFDRALA
KGPKTTTWIWNLHSRAHDFDSHTS-DLEEVSRKIFSAHFGHLAVIFIWLSGAFYHGARFS
NYSGWLADPTH-----------VKPSAQVVWP---VFGQEILNGDV----GAGFHGIQIT
SGLFHMWRSWGYTNETQLLATAIGALVMAGLMLNAGVFHYHKAAPKLEWFQNVESMLNHH
LAGLFGLGSLAWAGHLIHISLPTTALMDAIDAGKPLSLDGKAIASVADIPLPHAF-FNQ-
DLVGQLYPG----IKEGIGAFFSGNWAAYSDFLTFKGGLNPITGSLWMTDIAHHHVAIAI
MFLVAGHMYRTN-----WGIGHSIKEILEGQKGDPL----LFPATRGHDGLYEFMTNSWH
AQLAVNLALGGSVTIIVAQHMYAMPPYPYIAIDYPTQLSLFTHHMWIGGFLVVGAGAHAS
IAMVRDYIPAQNIDNVLDRVLKARDAIISHLNWVCIWLGAHSFGLYIHNDTMRALGRPQD
MFSDSAISIQPIFAQWIQGLHAAASGS--------------------------TAPNALS
GVSEVFG-GQVVA---------------VAGKVAVAPMTLGTADFMVHHIHAFTIHVTVL
ILLKGVLYSRNSRLIPDKANLGFAFPCDGPGRGGTCQVSGWDHVFLGLFWMYNSLSVVIF
HFSWKMQSDIWGTVNADGT---------------VQHITNGNFATSALTINGWLRDFLWA
QASQVINSYGSATSAYGLMFLGAHFIWAFSLMFLFSGRGYWQELIESIVWAHNKLKVAPA
IQPRALSITQGRAVGVAHYLLGGIATTWSFFLARIIAVG--
>723_Pseudanabaena_frigida|PZO35874.1
-------------MTMTPQKPDTE-------V-KVSVDRDVVPTSFEKWGQPGHFDRTLK
KGPKTTTWIWDLHANVHDFDSFT--TEEDTARKIFSAHFGHLGIIFIWLSGMYYHGAKFS
NYTAWLSDPVS-----------IKPSAQVVWN---VVGQDILNGDV----GGGFQGIQIT
SGLFHLWRASGITTEYQLLCTAIGGLVMAGLMFFAGWFHYHKAAPKLEWFKNAESMMNHH
LAGLFGLGSLAWAGHQIHVSIPINYYLDKGVP-------------ASQIPLPHEFIFNP-
SLMSDIFPS----FAQGLTPFFTLNWSAYADFLTFKGGLNPQTGSLWLTDQAHHHLALAV
MFIVAGHMYRTN-----WGIGHSMKEMLEAHSGDTV-------MFGSHKGLYEILTSSWH
AQLAVNLAIGGSVSIIVAQHMYAMPAYPYIATDYATQVSLFTHHMWIGGFMICGAAAHAG
IFMVRDYNPAQNVDNALDRMLRARDAIISHLNWVCIFLGFHSFGLYIHNDTMRALGRPQD
MFSDTAIQLKPVFANWIQGIHAAAAGT--------------------------TAPYAGA
SVSPIFG-GETLV---------------VGGKVAVAHMALGTADFLVHHIHAFTIHVTVL
ILLKGVLYARSSRLIPDKAELGFRFPCDGPGRGGTCQVSAWDHVFLGLFWMYNCISVVIF
HFSWKMQSDIFGTVDAGGT---------------ITNMAGGNFAQSALTINGWLRDFLWA
QASNVIQSYGSALSAYGLIFLGAHFIWAFSLMFLFSGRGYWQELIESIVWAHNKLNVAPA
ISPRALSITQGRAVGLAHYLLGGIATTWAFFLARYGALG--
>726_Oscillatoriales_cyanobacterium_CG2_30_44_21|OIP75751.1 714_Pseudanabaena_sp.|PZU95676.1
-------------MTMTPQKPDTE-------V-KVLVDRDVVPTSFEKWGQPGHFDRNLK
KGPKTTTWIWDLHANVHDFDSFT--NEEDAARKIFSAHFGHLGIIFIWLSGMYYHGAKFS
NYTAWLTDPVG-----------IKPSAQVVWD---VVGQDILNGDV----GGGFQGIQIT
SGLFHLWRASGITTEYQLLCTAIGGLVMAGLMFFAGWFHYHKAAPKLEWFKNVESMMNHH
LAGLLGLGSLSWAGHQIHVSIPINYYMDKGVP-------------LDQIPAPHEFILNP-
QLMADIFPS----FAQGLTPFFTLNWGVYADFLTFKGGLNPQTGALWLTDQAHHHLAIAT
LFIIAGHMYRTN-----WGIGHSMKQILEAHKGPL--------TGEGHKGLYEILTSSWH
AQLAVNLAMLGSLTIIVAQHMYAMPAYPYIAIDYATQVSLFTHHMWIGGFCICGAAAHAG
IFMVRDYDPAKNVNNLLDRMLRQRDALISHLNWVCIFLGFHSFGLYIHNDTMRALGRPQD
MFSDTAIQLKPVFANWIQGIHTAAAGT--------------------------TAPYTTA
GVSPIFG-GENLV---------------VGGKVAMAHMALGTADFMVHHIHAFTIHVTVL
ILLKGVLYARSSRLIPDKAELGFRFPCDGPGRGGTCQVSAWDHVFLGLFWMYNCISVVIF
HFSWKMQSDIFGTVDAAGN---------------VTNMAGGNFAQSALTINGWLRDFLWA
QASNVIQSYGSALSAYGLIFLGAHFIWAFSLMFLFSGRGYWQELIESIVWAHNKLNVAPA
ISPRALSITQGRAVGLAHYLLGGIATTWAFFLARFGALG--
>731_Synechococcus_sp._SupBloom_Metag_053|MBJ7363417.1
-------------MTISPPERGSK-------A-KAMVDRNPVPVDFETLGKPGHFDRTLA
KGPKTTTWIWNLHSRAHDFDSHTS-DLEEVSRKIFSAHFGHLAVIFIWLSGAFYHGARFS
NYSGWLLDPLH-----------VKPSAQVVWP---IFGQEILNGDM----GGGFRGIQMT
SGLFHVWRAWGFTNETQLLATAIGALVMAGLMLNAGVFHYHKAAPKLEWFQNVESMLNHH
LAGLLGLGSLSWTGHLIHVSLPTTLLMDAIDAGQPLSLDGKTIASVADIPLPHAF-LNQ-
DLLGQLYPG----IKEGIGAFFTGNWAAYSDFLTFKGGLNPVTGSLWMTDIAHHHLAIAV
LFIVAGHMYRTN-----WGIGHSIKEILEGQKGDPL----LFPATRGHDGLFEFMTTSWH
AQLAVNLAMLGSLTIIVAQHMYAMPPYPYIGIDYPTQLSIFTHHMWIGGFLIVGAGAHAS
IAMVRDYDPAKHVDNVLDRVLKARDALISHLNWVCIWLGFHSFGLYIHNDTMSALGRPQD
MFSDSAIQLRPVFAQWIQGLHAAAAGS--------------------------TAPNALA
GVSEVFN-GTVMA---------------VGNKVAMGPIPLGTADFMVHHIHAFTIHVTVL
ILLKGVLYSRSSRLIPDKASLGFAFPCDGPGRGGTCQVSGWDHVFLGLFWMYNSLSIVIF
HFSWKMQSDVWGTVNANGT---------------VQHITNGNFAEGAITINGWLRDFLWA
QASQVINSYGSSNSAYGLLFLGAHFIWAFSLMFLFSGRGYWQELIESIVWAHNKLKVAPA
IQPRALSILQGRAVGVAHYLLGGIVTTWSFFLARIIAVG--
>740_Pseudanabaena_sp._PCC_6802|WP_019501221.1
-------------MTMTPQKPEAK-------V-KVSVDRDVVPTSFDTWGQPGHFDRALK
KGPKTTTWIWNLHADVHDFDSFT--NEEDTARKIFSVHFGHLGVVFIWLSGMYYHGAKFS
NYVAWLSDPVK-----------IKPSAQVVWP---IVGQEILNGDV----GGGFQGIQIT
SGLFHMWRAAGITTEYQLLCTAIGGLVMAGLMFHAGWFHYHKAAPKLEWFQNVESAMNHH
LAGLFGLGSLAWAGHQVHVSLPINTLLDLGVA-------------PKDIPAPHEFILNS-
SLMAELFPS----FAKGLTPFFTLNWGVYSDFITFRGGLNPQTGSLWMTDQIHHHLALAV
MFIVAGHMYRTN-----WGIGHSMKEMLEAHKDPVM----I--TGNGHKGLYEVFNTSWH
AQLAVNLAIGGSVTIIAAQHMYAMPAYPYIATDYATQISLFTHHMWIGGFMICGAAAHAG
IFMVRDYDPAVNNHNVLDNILRHRDAVISHLNWVCIFLGFHSFGLYIHNDTMRAWGRPQD
MFSDSAISLKPIFANWLQSLHAGAAGV--------------------------TAPYAGA
SVSPIFG-GDVVA---------------VGGKVAMAHMNLGTADFLVHHIHAFTIHVTVL
ILLKGVLFARNSRLIPDKSELGFRFPCDGPGRGGTCQVSAWDHVFLGLFWMYNCISVVIF
HFSWKMQSDIFGTVASNGT---------------VTNMTGGNFAESALTINGWLRDFLWA
QATQVLTSYGSSLSAYSLMFLAAHFVWAFSLMFLFSGRGYWQELIESILWAHNKLNFAPA
IQPRALSITQGRAVGLAHYLLGGITTTWAFFLARYGALG--
>753_Pseudanabaena_sp._ABRG5-3|WP_126385345.1 721_Pseudanabaena_yagii|WP_169363709.1
-------------MTMTPQKPDTE-------V-KVSVDRDVVPTSFEKWGQPGHFDRTLK
KGPKTTTWIWDLHANVHDFDSFT--TEEDTARKIFSAHFGHLGIVFIWLSGMYYHGAKFS
NYTAWLSDPVS-----------IKPSAQVVWN---VFGQDILNGDV----GGGFQGIQIT
SGLFHLWRASGITTEYQLLCTAIGGLVMAGLMFFAGWFHYHKSAPKLEWFKNAESMMNHH
LAGLLGLGSLAWAGHQIHVSIPVNYYLDKGVA-------------ASQIPAPHEFILNP-
SLMSDIFPS----FAQGVTPFFTLNWGAYADFLTFKGGLNPQTGSLWLTDQAHHHLAIAT
LFIIAGHMYRTN-----WGIGHSMKEMLEAHKGPL--------TGEGHKGLYEIFTTSWH
AQLSWNLALMGSLSIIVAQHMYAMPAYPYIATDYATQISLFTHHMWIGGFLIAGGAAHAG
IFMVRDYDPAKNVNNLLDRVIRHRDAIISHLNWVCIFLGFHSFGLYIHNDTMRALGRPQD
MFSDTAIQLKPVFANWIQGFHAAAAGV--------------------------TAPYAGA
SVSPIFG-GDTVV---------------VGGKVAAAHMALGTADFLVHHIHAFTIHVTVL
ILLKGVLYARNSRLIPDKAELGFRFPCDGPGRGGTCQVSAWDHVFLGLFWMYNCISVVIF
HFSWKMQSDIFGTVDASGT---------------VTNMAGGNFAQSALTINGWLRDFLWA
QASNVIQSYGSALSAYGLIFLGAHFIWAFSLMFLFSGRGYWQELIESIVWAHNKLNVAPA
ISPRALSITQGRAVGLAHYLLGGIATTWAFFLARYGALG--
>761_Cyanobacteria_bacterium_M5B4|PLS69126.1
-------------MTATSDKSEAK-------V-RVVVDENPVPTSFEKWAKPGHFDRTLA
KGPKTTEWIWTLHADAHDFDSFS--SEEDTARKIFSAHFGHLGIIFIWLSGMYFHGAKFS
NYVAWLSDPVG-----------IKPSAQVVWD---IVGQDILNGDV----GGGFQGIQIT
SGLFHLWRASGITTEYQLLCTAIGGLVMAGLMFFAGWFHYHVRAPKLEWFQNVESMMNHH
LAGLLGLGSLGWAGHQIHVSIPVNAYLDAGIP-------------INQIPAPHEFILNP-
SLMAELFPKVDWGFFSGTLPFFTGNWAAYSEFLTFKGGLNPQTGALWLTDQAHHHLAIAT
LFIIAGHMYRTN-----WGIGHSMKEILEAHKDPII----I--GGNGHKGLYEILTTSWH
AQLAINLAMIGSLSIIVAHHMYAMPAYPYIAIDYATQISLFTHHMWIGGFCVCGAAAHAA
IYLVRDYDPQTNYNNVLDRVLRHRDAIISHLNWVCIFLGFHSFGLYIHNDTMRALGRPQD
MFSDTAIQLQPVFAQWIQNIHTNFIAN--------------------------SAPWVSS
SVSPVFG-GDVLA---------------VGGKVAMAPMPLGTADFMVHHIHAFTIHVTVL
ILLKGVLFSRNSRLIPDKSELGFRFPCDGPGRGGTCQVSAWDHVFLGLFWMYNCISVVIF
HFSWKMQSDIFGTVSDG-V---------------VNNITAGNFAQSAITINGWLRDFLWA
QASQVIQSYGSALSAYGLIFLGAHFIWAFSLMFLFSGRGYWQELIESIVWAHNKLRVAPA
IQPRALSIVQGRAVGLAHYLLGGIATTWAFFLARFGALG--
>772_Candidatus_Synechococcus_spongiarum_SP3|KKZ12732.1
-------------MTISPPERGTK-------S-KVSVDRDTVPIDFDVLGQPGHFDRALK
KGPRTTTWVWNLHSRAHDFDSHTS-DLEDISRKIFSAHFGHLAVVFIWLSGAFYHGARFS
NYSGWLADPTN-----------VKPSAQVVWP---IFGQEILNGDV----GAGFHGIQIT
SGLFQMWRAEGFTQEYQLLVTAIGGLVAAGLMLAGGAFHYHKAAPKLEWFQNVESMLNHH
LAGLIGLGSLAWAGHVIHVSLPINQLLDAIDAGEPLSLNGQTIAMLADVPLPHVF-VDQ-
NVMGQLFPG----FNEGLAPFFSGNWAAYGDFLTFKGGVNPVTGSLWMTDIAHHHLALAV
MFIIAGHMYRTN-----FGIGHSIKEILEGQKGDPL----LFPASRGHDGLYEFMTKSWH
AQLAVNLALAGSISIVVAHHMYAMPPYPYIATDYATQLCLFTHHMWIGGFLVVGAGAHAA
IAMVRDYDPAQNLDNVLDRVLKARDALISHLNWVCIWLGFHSFGLYVHNDTMRAWGRPQD
MFSDTGIQLQPIFAQWVQQINSSLSVSF-------------------------TAPNALS
GVSEVFN-GSMVA---------------VGDKVAVAPIPLGTADFMVHHIHAFTIHVTVL
ILLKGVLFARNSRLIPDKANLGFAFPCDGPGRGGTCQVSAWDHVFLGLFWMYNSISIVIF
HFSWKMQSDVWGSVLPDGT---------------VQHITNGNFAQSAITINGWLRDFLWA
QATQVLNSYGSSSSAYGLMFLASHFVWAFSLMFLFSGRGYWQELIESIVWAHNKLKVAPS
IQPRALSITQGRAVGVAHYLLGGIGTTWAFFLARSLAVG--
>773_Pseudanabaena_sp.|HBC42839.1
-------------MTITPQKPDTK-------V-KVAVDRDVVPTSFEKWGQPGHFDRTLK
KGPKTTTWIWDLHANVHDFDSFT--TEEDTARKIFSAHFGHLGIIFIWLSGMYYHGAKFS
NYTAWLSDPVS-----------IKPSAQVVWN---VFGQDILNGDV----GGGFQGIQIT
SGLFHLWRASGITTEYQLLCTAIGGLVMAGLMFFAGWFHYHKAAPKLEWFKNAESMMNHH
LAGLLGLGSLAWAGHQIHVSIPVNYYLDKGVP-------------LSQIPAPHEFILDP-
QLMANIFPS----FAQGVTPFFTLNWGAYADFLTFKGGLNPQTGALWLTDQAHHHLAIAT
LFIIAGHMYRTN-----WGIGHSFKELLEAHKGPL--------TGEGHKGLYEIFTTSWH
AQLSWNLALMGSLSIIVAQHMYAMPAYPYIATDYATQVSLFTHHMWIGGFLICGGAAHAG
IFFVRDYDPAKNVNNLVDRVLRHRDAIISHLNWVCIFLGFHSFGLYIHNDTMRALGRPQD
MFSDTAIQLKPVFANWIQSFHAAAAGV--------------------------TAPYAGA
SVSPIFG-GDTVV---------------VGGKVAAAHMALGTADFLVHHIHAFTIHVTVL
ILLKGVLYARNSRLIPDKAELGFRFPCDGPGRGGTCQVSAWDHVFLGLFWMYNCISVVIF
HFSWKMQSDIFGTIDASGT---------------VTNMAGGNFAQSALTINGWLRDFLWA
QASNVIQSYGSALSAYGLIFLGAHFIWAFSLMFLFSGRGYWQELIESIVWAHNKLNVAPA
ISPRALSITQGRAVGLAHYLLGGIATTWAFFLARYGALG--
>776_Cyanobium_sp.|PZV01418.1 774_unclassified_Synechococcus|WP_071800907.1
-------------MTISPPERGTK-------A-KVSVDRNPVPVDFDVLGKPGHFDRTLA
KGPKTTTWVWNLHANAHDFDSHTS-DLEEVSRKIFSAHFGHLAVIFIWLSGAFYHGARFS
NYTGWLADPLH-----------VKPSAQVVWP---IFGQEILNADV----GAGFHGIQIT
SGLFHVWRAWGFTSEFQLLCTAIGALVMAGLMLNAGVFHYHKAAPKLEWFQNVESMLNHH
LAGLLGLGSLSWTGHLLHVSLPTTQLMDAIDAGKPLVLNGKTIASVADIPLPHEF-LNQ-
DLIAQLFPG----FGAGLSPFFSGNWAAYSDFLTFKGGLNPVTGSLWMTDIAHHHLAIAV
LFIIAGHQYRTN-----WGIGHSIKEILEGQKGDPL----LFPAPKGHDGLFEFMTTSWH
AQLAVNLALLGSLSIIVAHHMYAMPPYPYIGIDYPTQLSLFTHHMWIGGFIIVGAGAHAA
IALIRDYDPAKHIDNVLDRVLKARDALISHLNWVCIFLGFHSFGLYIHNDTMRALGRPQD
MFSDSAIQLQPVFAQWIQGLHAAAAGT--------------------------TAPNALS
GVSEVFN-GAVVA---------------VGGKVAAGPIPLGTADFMVHHIHAFTIHVTVL
ILLKGVLYSRSSRLIPDKANLGFRFPCDGPGRGGTCQVSAWDHVFLGLFWMYNSISIVIF
HFSWKMQSDVWGTVNADGT---------------VQHITNGNFAQSAITINGWLRDFLWA
QAAQVINSYGSSSSAYGLMFLGAHFVWAFSLMFLFSGRGYWQELIESIVWAHNKLRVAPA
IQPRALSIIQGRAVGVAHYLLGGIATTWAFFLARLVAVG--
>785_Pseudanabaena_sp._SR411|WP_094530550.1
-------------MTMTPQKPDTE-------V-KVSVDRDVVPTSFEKWGQPGHFDRTLK
KGPKTTTWIWDLHANVHDFDSFT--TEEDTARKIFSAHFGHLGIIFIWLSGMYYHGAKFS
NYTGWLADPVN-----------IKPSAQVVWN---VVGQDILNGDV----GGGFQGIQIT
SGLFHLWRASGITTEYQLLCTAIGGLVMAGLMFFAGWFHYHKAAPKLEWFKNAESMMNHH
LAGLLGLGSLGWAGHQIHVSIPVNYYLDKGVA-------------ATQIPAPHEFILNP-
SLMSDIFPS----FAQGLTPFFSLNWGVYADFLTFKGGLNPQTGALWLTDQAHHHLAIAV
LFIVAGHMYRTN-----WGIGHSMKEMLEAHKGPL--------TGEGHKGLYEIFTTSWH
AQLSWNLALMGSLSIIVAQHMYAMPAYPYIATDYATQVSLFTHHMWIGGFLICGGAAHAG
IFMVRDYDPAKNVNNLLDRVLRHRDAIISHLNWVCIFLGFHSFGLYIHNDTMRALGRPQD
MFSDTAIQLKPVFANWIQGVHAAAAGT--------------------------TAPYAGA
SVSPIFG-GETLV---------------VGGKVAAAHMALGTADFLVHHIHAFTIHVTVL
ILLKGVLYARSSRLIPDKAELGFRFPCDGPGRGGTCQVSAWDHVFLGLFWMYNCISVVIF
HFSWKMQSDIFGTVDASGT---------------ITNMAGGNFAQSALTINGWLRDFLWA
QASNVIQSYGSALSAYGLIFLGAHFIWAFSLMFLFSGRGYWQELIESIVWAHNKLNVAPA
ISPRALSITQGRAVGLAHYLLGGIATTWAFFLARYGALG--
>788_Synechococcus_sp._LTW-R|WP_185186275.1 784_Synechococcus_sp._XM-24|PWL21423.1
-------------MTISPPERGKT-------A-KAQVDRVNNPATFELFGKPGHFDRSLA
KGPKTTTWVWNLHANAHDFDSHTS-DLEEVSRKIFSAHFGHLAVIFVWLSGAFFHGARFS
NYSGWLADPTH-----------VKPSAQVVWP---VFGQEILNGDV----GAGFHGIQIT
SGLFHVWRAWGITTETQLMALAIGALVMAGLMLNAGVFHYHKAAPKLEWFQNVESMLNHH
LAGLLGLGSLSWAGHLIHVSLPTTALMDAIDAGSPLSLNGKTIATVADIPLPHEF-FNQ-
DLLAQLFPG----FGAGINAFFTGNWAAYSDFLTFKGGLNPVTGSMWMSDIAHHHLAIAV
LFIVAGHMYRTN-----WGIGHSIKEILEGQKGDPL----LFPATKGHDGLYEFMTTSWH
AQLAVNLALLGSLSIIVAQHMYAMPAYPYIGIDYPTQLSIFTHHTWIGGFLIVGAGAHAA
IAMIRDYDPAKHVDNVLDRVLKARDALISHLNWVCIWLGFHSFGLYIHNDTMRALGRPQD
MFSDSAIALKPVFAQWIQGLHAAAAGS--------------------------TAPNALA
GVSEVFN-GSVVA---------------VGGKVAAGPIPLGTADFMVHHIHAFTIHVTVL
ILLKGVLYARSSRLVPDKANLGFRFPCDGPGRGGTCQVSAWDHVFLGLFWMYNSLSIVIF
HFSWKMQSDVWGTVNADGS---------------VSHITNGNFANSALTINGWLRDFLWA
QAAQVINSYGSATSAYGLMFLGAHFVWAFSLMFLFSGRGYWQELIESIVWAHNKLKVAPA
IQPRALSITQGRAVGVAHYLLGGIATTWSFFLARIIAVG--
>795_Vulcanococcus_limneticus|WP_094590906.1
-------------MTISPPERGKT-------A-KAQVDRVNNPATFELFGKPGHFDRSLA
KGPKTTTWVWNLHANAHDFDSHTS-DLEEVSRKIFSAHFGHLAVIFIWLSGAFYHGARFS
NYSGWLTDPTH-----------VKPSAQVVWP---IFGQEILNGDV----GAGFHGIQIT
SGLFHVWRAWGITNETQLLALAIGALVFAGLMLNAGVFHYHKAAPKLEWFQNVESMLNHH
LAGLLGLGSLSWTGHLIHVSLPTTALMDAIDAGKPLVLNGKTIATYADIPLPHEF-LNQ-
DLIAQLFPG----FGAGINAFFTGNWAAYSDFLTFKGGLNPVTGSLWMTDIAHHHLAIAV
LFIVAGHQYRTN-----WGIGHSIKEILEGQKGDPL----LFPASKGHDGLYEFLTTSWH
AQLAVNLALFGSLSIIVAQHMYAMPPYPYIGIDYPTQLSIFTHHTWIGGFLIVGAGAHAA
IALIRDYDPAKHVDNVLDRVLKARDALISHLNWVCIWLGFHSFGLYIHNDTMRALGRPQD
MFSDSAIALKPVFAQWIQGLHAAAAGS--------------------------TAPNSLA
GVSEVFN-GSIVA---------------VGGKVAAGPIPLGTADFLVHHIHAFTIHVTVL
ILLKGVLYARSSRLVPDKANLGFRFPCDGPGRGGTCQVSAWDHVFLGLFWMYNSLSIVIF
HFSWKMQSDVWGTVNADGS---------------VSHITNGNFAQSAITINGWLRDFLWA
QAAQVINSYGSASSAYGLMFLGAHFVWAFSLMFLFSGRGYWQELIESIVWAHNKLKVAPA
IQPRALSITQGRAVGVAHYLLGGIATTWSFFLARIIAVG--
>801_Synechococcus_sp._RS9916|WP_007099846.1 750_Synechococcus_sp._MED-G135|RZO15119.1 751_Synechococcus_sp._UW105|WP_115121282.1 758_Synechococcus_sp._WH_8020|WP_048347878.1 767_Synechococcus_sp._UW140|WP_115019323.1 770_Synechococcus_sp._NAT40|MAS26881.1
-------------MTKSPPERGST-------R-KSKFVKVDNPATFELFGKPGHFDRALA
KGPKTTTWVWNLHANAHDFDSHTS-DLQEVSRRIFSAHFGHLAVVFIWLSGAFFHGARFS
NYSGWLADPTH-----------VKPSAQVVWP---VFGQEILNGDM----GAGHQGIQIT
SGLFHMWRAWGITTETQLMALAIGALVMAGLMLNAGVFHYHKAAPKLEWFQDAEAMLNHH
LAVLFGMGSLSWAGHLIHVSAPTTKLMDAIDAGQPLVLNGKTIASVADIPLPHEF-FNQ-
DLLAQLYPG----IGSGIGAFFSGNWAAYSDFLTFKGGLNPVTGSLWMTDIAHHHLAIAV
MFIVAGHMYRNN-----YGIGHSIKEIHEAHQGDPL----LFPASNGHKGIYEFMTNSWH
AQLAVNLAMGGSVCIVVAQHMYAMPPYPYIGIDYPTQIGLFTHHMWIGGFLIVGGAAHAA
IAMIRDYDPAQHVDNVLDRVLKSRDAIISHLNWVCIWLGAHSFGLYVHNDTMRALGRPQD
MFSDSAISIQPIFAQWIQGIHAAAAGS--------------------------TAPNALA
GVSEVFN-GSVVA---------------VGGKVAAAPIPLGTADFMVHHIHAFTIHVTVL
ILLKGVLYARNSRLVPDKANLGFRFPCDGPGRGGTCQVSAWDHVFLGLFWMYNSLSVVIF
HFSWKMQSDVWGTVNADGS---------------VQHITNGNFANSAITINGWLRDFLWA
QAAQVINSYGSNTSAYGLMFLGAHFVWAFSLMFLFSGRGYWQELIESIVWAHNKLKVAPA
IQPRALSITQGRAVGVAHYLLGGIATTWAFFHAHILVVG--
>808_Synechococcus_sp._SB0666_bin_14|MXZ82613.1 684_Synechococcus_sp._SB0668_bin_15|MXW39732.1
-------------MTISPPERGTK-------S-KVSVDRDTVPIDFDVLGQPGHFDRALK
KGPRTTTWIWNLHSRAHDFDSHTS-DLEDISRKIFSAHFGHLAVVFIWLSGAFYHGARFS
NYSGWLADPTN-----------VKPSAQVVWP---IFGQEILNGDV----GAGFHGIQIT
SGLFQMWRAEGFTHEYELLVTAIGGLVAAGLMLTAGAFHYHKAAPKLEWFQNVESMLNHH
LAGLIGLGSLGWAGHVIHVSLPVNTLLDAIDAGEPLTIGGQTISTAADMPPAQVF-IDQ-
GVMGQLFPG----FQEGLAPFFNGNWAAYSDFLTFKGGVNPVTGGLWMTDIAHHHLALAV
MFIIAGHMYRTN-----FGIGHSIKEILEGQKGDPL----LFPASRGHDGLYEFMTKSWH
AQLAVNLALTGSISIVVAHHMYAMPPYPYIATDYATQLSLFTHHMWIGGFLVVGAGAHAA
IAMVRDYDPAQNLDNVLDRVLKARDALISHLNWVCIWLGFHSFGLYVHNDTMRAWGRPQD
MFSDTGIQLQPIFAQWVQQINSSLSVAA-------------------------TAPNALS
GVSEVFN-GSMVA---------------VGGKVAVAPIPLGTADFLVHHIHAFTIHVTVL
ILLKGVLFARNSRLIPDKANLGFAFPCDGPGRGGTCQVSAWDHVFLGLFWMYNSISIVIF
HFSWKMQSDVWGSVLPDGT---------------VQHITNGNFAQSAITINGWLRDFLWA
QAAQVLNSYGSSSSAYGLMFLASHFVWAFSLMFLFSGRGYWQELIESIVWAHNKLKVAPS
IQPRALSITQGRAVGVAHYLLGGIGTTWAFFLARSLAVG--
>823_Leptolyngbya_foveolarum|PZO20569.1
-------------MTTTPREREA----TT--KAKVVVDRNPTPTSFEKWAKPGHFDRTLA
RGPKTTTWIWNLHADAHDFDSHT-SDLEDISRKIFSAHFGHLAVVFIWLSGMYFHGARFS
NFEGWMANPLA-----------IKPSAQVVWP---IVGQEILNADV----GGGFHGIQIT
SGLFQLWRASGFTNTTQLYATAIGGLVMAGLMLFAGWFHYHKAAPKLEWFQNVESMLNHH
LAGLLGLGSLGWAGHQIHVAAPINKLLDAGVS-------------PKDIPLPHEFLFDR-
AFMAELYPGF----AEGLKPFFTLNWAVYSDFLTFKGGLNPVTGGLWLTDSAHHHLAIAV
MFLVAGHMYRTN-----WGIGHNIKQILDNHKGDP----LLF-GGEGHVGMFEFLVSSWH
AQLALNLALLGSLTIIVAQHMYAMPPYPYLATDYATQVSLFTHHMWIGGFIIVGAGAHAA
IALIRDYDPAKHVNNVLDRTLRVRDAIISHLNWVCIFLGFHSFGLYIHNDTMQALGRPQD
MFSDTAIQLQPVFAQWIQGLHTAAVSTA------------------------GTAPNALA
PASYVFG-GGVVA---------------VGGKVAMMPIQLGTADFMVHHIHAFTIHVTVL
ILLKGVLYARSSRLVPDKAELGFRFPCDGPGRGGTCQVSAWDHVFLGLFWMYNSISIVIF
HFSWKMQSDVWGSVSDNGT---------------VSHITGGNFAASAITINGWLRDFLWA
QASQVINTYGSALSAYGLMFLGAHFIWAFSLMFLFSGRGYWQELIESIVWAHNKLKVAPA
IQPRALSIVQGRAVGVAHYLLGGIATTWAFFLARMISVG--
>833_Cyanobium_sp._M30B3|QVL52558.1
-------------MTISPPERGEK-------A-KAMVDRNRVPATFELFEKPGHFDRTLA
KGPKTTTWIWNLHANAHDFDSHTS-DLEEVSRKIFSAHFGHLAVIFIWLSGAFFHGARFS
NYTGWLADPLH-----------VKPSAQVVWP---IFGQEILNGDV----GAGFHGIQIT
SGLFHVWRAWGFTSEFQLLCTAIGALVMAGLMLNAGVFHYHKAAPKLEWFQNVESMLNHH
LAGLLGLGSLSWTGHLLHVSLPTTALMDAIDAGKPLAINGKTIATYGDIPLPHEF-LNQ-
DVLAQIFPG----FGAGISAFFTGNWAAYSDFLTFKGGLNPVTGSLWMTDIAHHHLAIAV
LFIVAGHMYRTN-----WGIGHSIKEILEGQKGDPL----LFPAPNGHDGLFEFMTTSWH
AQLGVNLALLGSLTIIVAHHMYAMPPYPYIGIDYPTQLSIFTHHMWIGGFLIVGAGAHAA
IAMVRDYDPAKHIDNVLDRVLKARDALISHLNWVCIWLGFHSFGLYIHNDTMRALGRPQD
MFSDSAIALKPVFAQWIQGLHAAAAGT--------------------------TAPNALA
GVSEVFN-GAVVA---------------VGGKVAAAPIPLGTADFMVHHIHAFTIHVTVL
ILLKGVLYSRSSRLVPDKANLGFRFPCDGPGRGGTCQVSAWDHVFLGLFWMYNSLSIVIF
HFSWKMQSDVWGTVNPDGT---------------VQHITNGNFAQSAITINGWLRDFLWA
QAAQVINSYGSSSSAYGLMFLGAHFIWAFSLMFLFSGRGYWQELIESIVWAHNKLKVAPA
IQPRALSITQGRAVGVAHYLLGGIATTWAFFLARIVAVG--
>835_Cyanobacteria_bacterium_K_Offshore_surface_m2_239|MBM5817358.1
-------------MTISPPERGKK-------A-EELVDRNPVPATFELFEKPGHFDRTLA
KGPKTTTWIWNLHANAHDFDSHTS-DLEEVSRKIFSAHFGHLAVIFIWLSGAFYHGARFS
NYSGWLADPLH-----------VKPSAQVVWP---IFGQEILNGDV----GAGFHGIQIT
SGLFHVWRAWGFTNEYQLLCTAIGALVMAGLMLNAGVFHYHKAAPKLEWFQNVESMLNHH
LAGLLGLGSLSWTGHLLHVSLPTTQLLDAIDAGQPLVLNGKTIASVADIPLPHEF-FNL-
DLLTQLFPG----FGAGISAFFTGNWAAYSDFLTFKGGLNPVTGSLWMTDIAHHHLAIAV
LFIVAGHMYRTN-----WGIGHSIKEILEGQKGDPL----LFPAPNGHNGLFEFLTTSWH
AQLGLNLALLGSLTIIVAHHMYAMPPYPYIGVSYPTQLSLFTHHMWIGGFLIVGAGAHAA
IAMIRDYDPAKHVDNVLDRVLKARDALISHLNWVCIWLGFHSFGLYIHNDTMRALGRPQD
MFSDTAIQLKPVFAQWIQGLHAAAAGT--------------------------TAPNALA
GVSEVFN-GSVVA---------------VGGKVAAAPIPLGTADFMVHHIHAFTIHVTVL
ILLKGVLYARSSRLIPDKASLGFRFPCDGPGRGGTCQVSAWDHVFLGLFWMYNSLSIVIF
HFSWKMQSDVWGTVNADGT---------------VSHITNGNFAQSAITINGWLRDFLWA
QAAQVINSYGSSSSAYGLMFLGAHFVWAFSLMFLFSGRGYWQELIESIVWAHNKLKVAPA
IQPRALSITQGRAVGVAHYLLGGIATTWSFFLARMIAVG--
>837_Oscillatoriales_cyanobacterium_SM2_2_1|NJK33923.1
-------------MTIAPQNPEAK--------VRVTVDRDVVPTSFEKWGQPGHFDRTLK
KGPKTTTWIWNLHADAHDFDSFS--TPEDTARKIFSAHFGHLGIIFIWLSGMYYHGAKFS
NYEAWLADPIG-----------IKPSAQQVWS---IVGQDILNADV----GGGFQGIQIT
SGFFHLWRASGITNEYQLLCTAIGGLVMAGLMFFAGWFHYHKAAPKLEWFQNVESMMNHH
LAGLLGLGSLSWAGHQIHVSIPINYYLDKGVP-------------ASQIPLPHEFILNP-
QLMADIFPSF----AQGLTPFFTFNWGVYADFLTFKGGLNPQTGALWLTDQAHHHLAIAT
LFIIAGHMYRTN-----WGIGHSMKEILEAHRDPL----LI--GGTGHKGLYEILTNSWH
AQLAINLAMLGSLTIIVAQHMYAMPAYPYIAVDYATQISLFTHHMWIGAFCICGGAAHAG
IFMVRDYVPSENVNNVLDRMLRHRDAIISHLNWVCIFLGFHSFGLYIHNDTLRALGRPQD
MFSDTAIQLQPVFAQWVQSLHTAAVGT--------------------------TAPYTSA
SVSPIFG-GDILA---------------VGGKVAMAPMVLGTADFMVHHIHAFTIHVTVL
ILLKGVLYARNSRLIPDKAELGFRFPCDGPGRGGTCQVSSWDHVFLGLFWMYNCISVVIF
HFSWRMQSDIFGTVAADGT---------------ITNMTGNNFAQSAITINGWLRDFLWA
QASQVIQSYGSALSAYGLLFLGAHFIWAFSLMFLFSGRGYWQELIESIVWAHNKLNVAPA
IQPRALSITQGRAVGLAHYLLGGIATTWAFFLARFAALG--
>838_uncultured_Synechococcales_cyanobacterium|CAA9551829.1
--------MTTTRRPPSPPERGEK-------A-RVVVDKNPVPTSFEKWAKPGFFDRTLS
RGPKTTTWIWNLHANANDFETQTN-NLEDLSRKIFAAHFGHLAVIFVWLSGAYFHGARFS
NYEAWLGDPLN-----------IKPSAQVVWP---IFGQEILNADV----GGGFQGIQIT
SGLFYIWRAWGFTTSFQLYATAIGSLVMAGLMLFAGWFHYHKRAPKLEWFQNVESMLNHH
LTAIFGLGSLAWTAHLIHVSMPTNALMDAGIP-------------IGKIPLPHEFILNQ-
DLMAQIYPS----FSQGVKPFYTLDWAAYSDILTFRGGLNPVNGGLWLTDIAHHHLAIAV
IFLILGHTFRTN-----WGIGQSIRSLLTNRNKPF--------TDEGNAGFYEAMTTSWN
AQLAVNLAVAGSISILVAHHMYAMPPYPYLATDYATQVSIFTHHMWIGGFFILGGAAHAA
IYQIRDYVPAIHQDNNWDRILRHRDAIISHLNWVSIFLGFHSFGLYIHNDTMQALGRPQD
MFSDSAIQLQPIFAQWIGNIHTLAPGA--------------------------SAPNALA
PASYVWG-GGIVE---------------VGGKVAMMPMQLGTADFMIHHIHAFQIHVTAL
ILLKGVLYARNSRLIPDKANLGFRFPCDGPGRGGTCQVSGWDHVFLGSFWVFNTIAIAVY
HFSWKMQSDVWGTVSPDGS---------------VTHLTGGNFGQSAMTINGWLRDYQWA
QAAQVIQSYGSSLSAYGLLFLGAHFVWAFSLMFLFSGRGYWQELIESIVWAHNKLKVAPT
VQPRALSIIHGRAVGAVHFLVGGIVTIWAFFLARMLTVG--
>848_Synechococcus_sp._CCY_0621|WP_216908150.1 826_Aphanothece_saxicola_GSE-SYN-MK-01-06B|MBW4531155.1 842_Cyanobium_gracile|WP_015109440.1 849_Cyanobacteria_bacterium_K_Offshore_surface_m2_011|MBM5821845.1 851_unclassified_Synechococcus|WP_094585993.1
-------------MTISPPERGKK-------A-KDMVDRNPVPVDFDVLGKPGHFDRSLA
KGPKTTTWVWNLHANAHDFDSHTS-DLEEVSRKIFSAHFGHLAVIFIWLSGAFYHGARFS
NYTGWLADPLH-----------VKPSAQVVWP---IFGQEILNGDV----GAGFHGIQIT
SGLFHVWRAWGFTSEFQLLCTAIGALVMAGLMLNAGVFHYHKAAPKLEWFQNVESMLNHH
LAGLLGLGSLSWTGHLLHVSLPTTQLMDAIDAGSPLVLNGKTIASVADIPLPHEF-LNQ-
DLLTQLFPG----FGAGISAFFTGNWAAYSDFLTFKGGLNPVTGSLWMTDIAHHHLAIAV
LFIVAGHMYRTN-----WGIGHSIKEILEGQKGDPL----LFPAPKGHDGLYEFLTTSWH
AQLGLNLALLGSLTIIVAHHMYAMPPYPYIGIDYPTQLSLFTHHMWIGGFLIVGAGAHSA
IALIRDYDPAKNIDNVLDRVLKARDALISHLNWVCIFLGFHSFGLYIHNDTMSALGRPQD
MFSDTAIQLKPVFAQWIQGLHAAAAGT--------------------------TAPNALA
GVSEVFN-GTIVA---------------VGGKVAAAPIPLGTADFMVHHIHAFTIHVTVL
ILLKGVLYARSSRLVPDKANLGFRFPCDGPGRGGTCQVSAWDHVFLGLFWMYNSLSIVIF
HFSWKMQSDVWGTVNADGT---------------VQHITNGNFAQGAITINGWLRDFLWA
QAAQVLNSYGSSSSAYGLMFLGAHFVWAFSLMFLFSGRGYWQELIESIVWAHNKLKVAPA
IQPRALSITQGRAVGVAHYLLGGIATTWAFFLSRLIAVG--
>924_Cyanobacteria_bacterium_M_surface_10_m2_119|MBM5826221.1
-------------MTISPPERGEK-------A-KAMVDRNPVPATFELFEKPGHFDRSLA
KGPKTTTWIWNLHANAHDFDSHTS-DLEEVSRKIFSAHFGHLAVIFIWLSGAFFHGARFS
NYTGWLADPLH-----------VKPSAQVVWP---VFGQEILNGDV----GAGFHGIQIT
SGLFHVWRAWGFTSETQLLATAIGALVMAGLMLNAGVFHYHKAAPKLEWFQNVESMLNHH
LAGLLGLGSLSWTGHLLHVSLPTTALMDAIDAGKPLVLNGKTIATYGDIPLPHEF-LNQ-
DLLSQLFPG----FGAGISAFFSGNWAAYSDFLTFKGGLNPVTGSLWMTDIAHHHLAIAV
LFIVAGHMYRTN-----WGIGHSIKEILEGQKGDPL----LFPAPKGHDGLFEFMTTSWH
AQLAVNLALLGSLSIIVAHHMYAMPPYPYIGIDYPTQLSIFTHHTWIGGFLIVGAGAHAA
IAMVRDYDPAKHIDNVLDRVLKARDALISHLNWVCIWLGFHSFGLYIHNDTMRALGRPQD
MFSDSAIALKPVFAQWIQGLHAAAAGN--------------------------TAPNALA
GVSEVFN-GAVVA---------------VGGKVAAAPIPLGTADFMVHHIHAFTIHVTVL
ILLKGVLYSRSSRLIPDKANLGFRFPCDGPGRGGTCQVSAWDHVFLGLFWMYNSLSIVIF
HFSWKMQSDVWGTVNADGS---------------VSHITNGNFAQSAITINGWLRDFLWA
QAAQVINSYGSSSSAYGLMFLGAHFIWAFSLMFLFSGRGYWQELIESIVWAHNKLKVAPA
IQPRALSITQGRAVGVAHYLLGGIATTWSFFLARIIAVG--
>942_Cyanobium_sp._PLM2.Bin73|TVS04249.1
-------------MTISPPERGKK-------A-EAMVDRNRVPATFELFEKPGHFDRSLA
KGPKTTTWIWNLHANAHDFDSHTS-DLEEVSRKIFSAHFGHLAVIFIWLSGAFYHGARFS
NYTGWLADPLH-----------VKPSAQVVWP---IFGQEILNGDV----GAGFNGIQIT
SGLFHVWRAWGFTNEFQLLCTAIGALVMAGLMLNAGVFHYHRAAPKLEWFQNVESMLNHH
LAGLLGLGSLSWTGHLLHVSLPTTALMDAIDAGEPLSINGQTIATYGDIPLPHEF-INQ-
DVLSQIYPG----FGAGISAFFTGNWAAYSDFLTFKGGLNPVTGSLWMTDIAHHHLAIAV
LFIVAGHMYRTN-----WGIGHSLKEILEGQKGDPL----LFPAPNGHDGLFEFMTTSWH
AQLGVNLALFGSLTIIVAHHMYAMPPYPYIGIDYPTQLSLFTHHMWIGGFLVVGAGAHSA
IAMVRDYDPAKHIDNVLDRVLKARDALISHLNWVCIFLGFHSFGLYIHNDTMRALGRPQD
MFSDSAIALKPIFAQWIQGLHAAAAGT--------------------------TAPNALA
GVSEVFN-GSVVA---------------VGGKVAAGPIPLGTADFMVHHIHAFTIHVTVL
ILLKGVLYARSSRLVPDKANLGFRFPCDGPGRGGTCQVSAWDHVFLGLFWMYNSLSIVIF
HFSWKMQSDVWGTVNADGS---------------VQHITNGNFAQSAITINGWLRDFLWA
QAAQVINSYGSSSSAYGLMFLGAHFIWAFSLMFLFSGRGYWQELIESIVWAHNKLKVAPA
IQPRALSITQGRAVGVAHYLLGGIATTWAFFLARMIAVG--
>950_Cyanobacteria_bacterium_REEB417|MBU6250875.1
-------------MTISPPERGKT-------A-KAMVDRNPVPATFELFEKPGHFDRTLA
KGPKTTTWVWNLHANAHDFDSHTS-DLEEVSRKIFSAHFGHLAVIFIWLSGAFFHGARFS
NYTGWLADPLH-----------VKPSAQVVWP---VFGQEILNGDV----GAGFHGIQIT
SGLFHVWRAWGITNTTQLLALAIGALVMAGLMLNAGVFHYHKAAPKLEWFQNVESMLNHH
LAGLLGLGSLSWTGHLLHVSLPTNALMDAIDAGQPLVLNGRTIASVADIPLPHEF-LNQ-
DLLVQLFPG----FGAGINAFFTGNWAAYSDFLTFKGGLNPVTGSLWMTDIAHHHLAIAV
LFIVAGHMYRTN-----WGIGHSIKEILEGQKGDPL----LFPASNGHDGLFEFMTTSWH
AQLGVNLALLGSLTIIVAHHMYAMPPYPYIGVDYPTQLSIFTHHMWIGGFLIVGAGAHAA
IAMVRDYDPAKHIDNVLDRVLKARDALISHLNWVCIWLGFHSFGLYIHNDTMRALGRPQD
MFSDSAIALKPVFAQWIQGLHAAAAGS--------------------------TAPNALA
GVSEVFN-GAVVA---------------VGGKVAAAPIPLGTADFMVHHIHAFTIHVTVL
ILLKGVLYSRSSRLVPDKANLGFRFPCDGPGRGGTCQVSAWDHVFLGLFWMYNSLSIVIF
HFSWKMQSDVWGTVNADGT---------------VQHITNGNFATSAITINGWLRDFLWA
QAAQVINSYGSSSSAYGLMFLGAHFVWAFSLMFLFSGRGYWQELIESIVWAHNKLRVAPA
IQPRALSITQGRAVGVAHYLLGGIATTWAFFLARIVAVG--
>971_Pseudanabaena_biceps|WP_175356168.1
-------------MTMTPQKPDTE-------V-KVVVDRDVVPTSFEKWGQPGHFDRTLK
KGPKTTTWIWDLHANVHDFDSFT--TEEDTARKIFSAHFGHLGIIFIWLSGMYYHGAKFS
NYTGWLADPVH-----------IKPSAQVVWN---VVGQDILNGDV----GGGFQGIQIT
SGLFHLWRASGITTEYQLLCTAIGGLVMAGLMFFAGWFHYHKAAPKLEWFKNAESMMNHH
LAGLLGLGSLSWAGHQIHVSIPINYYLDKGVP-------------ADQIPLPHEFITNP-
SLMADIFPS----FAQGLTPFFTLNWGVYADFLTFKGGLNPQTGSLWLTDQAHHHLAIAT
LFIIAGHMYRTN-----WGIGHSMKQILEAHKGPL--------TGEGHKGLYEILTSSWH
AQLAVNLAMLGSLTIIVAQHMYAMPAYPYIAIDYATQVSLFTHHMWIGGFCICGAAAHAG
IFMVRDYDPAKNVNNLLDRMLRQRDAIISHLNWVCIFLGFHSFGLYIHNDTMRALGRPQD
MFSDTAIQLKPVFANWIQGIHAAAAGT--------------------------TAPYATS
SVSPIFG-GETLV---------------VGGKVAAAHMALGTADFLVHHIHAFTIHVTVL
ILLKGVLYARSSRLIPDKAELGFRFPCDGPGRGGTCQVSAWDHVFLGLFWMYNSISVVIF
HFSWKMQSDIFGTVDAAGN---------------VTNMAGGNFAQSALTINGWLRDFLWA
QASNVIQSYGSALSAYGLIFLGAHFIWAFSLMFLFSGRGYWQELIESIVWAHNKLNVAPA
ISPRALSITQGRAVGLAHYLLGGIATTWAFFLARYGALG--
>982_Synechococcus_sp._NOUM97013|WP_186480570.1 698_unclassified_Synechococcus|WP_186470049.1
-------------MTISPPERGST-------A-KTQVEKVDNPATFELFGKPGHFDRALA
KGPKTTTWVWNLHANAHDFDSHTS-DLEEVSRKIFSAHFGHLAVIFIWLSGAFFHGARFS
NFSGWLADPTH-----------VKPSAQVVWP---VFGQEILNGDM----GAGFQGIQIT
SGLFHVWRAWGITNETQLMSLAIGALVMAGLMLNAGVFHYHKAAPKLEWFQNVESMLNHH
LAGLLGLGSLSWTGHLLHVSLPTTKLMDAIDAGQPLVLDGKTIASVADIPLPHEF-FNQ-
DLLAQLYPG----FSAGIGAFFRGDWAAYSDFLTFKGGLNPVTGSMWMSDIAHHHLAIAV
LFIVAGHMYRTN-----WGIGHSIKEILEGQKGDPL----LFPATKGHDGLFEFMINSWH
AQLAVNLALLGSLSIIVAQHMYAMPPYAYMAIDYPTQIGLFTHHMWIGGFLIVGASAHAA
IAMIRDYDPAKHVDNVLDRVLKARDAIISHLNWVCIWLGAHSFGLYIHNDTMRALGRPQD
MFSDSAIQLKPIFAQWIQGLHASAAGS--------------------------TAPNALA
SVSEVFN-GSVVA---------------VGGKVAAAPIPLGTADFMVHHIHAFTIHVTVL
ILLKGVLYARNSRLIPDKANLGFRFSCDGPGRGGTCQVSAWDHVFLGLFWMYNSLSVVIF
HFSWKMQSDVWGTVRPDGS---------------VQYLSNGNFANSAITINGWLRDYLWA
QAAQVINSYGSNTAGYGIMFLAGHFVWAFSLMFLFSGRGYWQELIESIVWAHNKLKVAPA
IQPRALSIIQGRAVGVAHYLLGGITVTWAFFHAHILAVG--
>985_Synechococcus_sp._CBW1108|WP_197147958.1
-------------MTISPPERGEK-------A-KAMVDRNPVPATFELFGKPGHFDRSLA
KGPKTTTWVWNLHANAHDFDSHTS-DLEEVSRNIFSAHFGHLAVIFIWLSGAFFHGARFS
NYTGWLTDPLH-----------VKPSAQVVWP---IFGQEILNGDM----GAGFHGIQIT
SGVFHVWRAWGITNETQLLSLAIGALVMAGLMLNAGVFHYHKAAPKLEWFQNVESMLNHH
LAGLLGLGSLSWTGHLLHVSLPTNALMEAIDAGQPLVLNGKTIATYGDIPLPHEF-LNQ-
DLIAQIFPG----FGAGISAFFSGNWAAYSDFLTFKGGLNPVTGSLWMTDIAHHHLAIAV
LFIVAGHMYRTN-----WGIGHSIKEILEGQKGDPL----LFPAPKGHDGLFEFMTTSWH
AQLAVNLALLGSLTIIVAHHMYAMPPYPYIGIDYPTQLSIFTHHTWIGGFLIVGAGAHAA
IAMIRDYDPAKHVDNVLDRVLKARDALISHLNWVCIWLGFHSFGLYIHNDTMRALGRPQD
MFSDSAIALKPVFAQWVQGLHAAAAGT--------------------------TAPNALA
GVSEVFN-GAVVA---------------VGGKVAAGPIPLGTADFMVHHIHAFTIHVTVL
ILLKGVLYARSSRLVPDKANLGFRFPCDGPGRGGTCQVSAWDHVFLGLFWMYNSLSIVIF
HFSWKMQSDVWGTVNADGS---------------VQHITNGNFAQSAITINGWLRDFLWA
QAAQVINSYGSSSSAYGLMFLGAHFIWAFSLMFLFSGRGYWQELIESIVWAHNKLRVAPA
IQPRALSITQGRAVGVAHYLLGGIATTWAFFLARIVAVG--
>988_Cyanobacteria_bacterium_K_DeepCast_35m_m2_155|MBM5802902.1 952_Cyanobacteria_bacterium_K_DeepCast_35m_m2_023|MBM5799942.1
-------------MTISPPERGKT-------A-KAMVDRNPVPATFELFEKPGHFDRTLA
KGPKTTTWIWNLHANAHDFDSHTS-DLEEVSRKIFSAHFGHLAVIFIWLSGAFFHGARFS
NYAGWLADPLH-----------VKPSAQVVWP---IFGQEILNGDV----GAGFHGIQIT
SGLFHMWRAWGYTNETQLLATAIGALVMAGLMLNAGVFHYHKAAPKLEWFQNVESMLNHH
LAGLLGLGSLSWTGHLLHVSLPTTQLMDAIDAGQPLALNGKTIASVADIPLPHEF-LNQ-
DLLTQLFPG----FGAGINAFFTGNWAAYSDFLTFKGGLNPVTGSLWMTDIAHHHLAIAV
LFIVAGHMYRTN-----WGIGHSIKEILEGQKGDPL----LFPASNGHDGLFEFMTTSWH
AQLAVNLALLGSLSIIVAHHMYAMPPYPYIGVSYATQLSLFTHHVWIGGFLIVGAGAHAA
IAMVRDYDPAKHIDNVLDRVLKARDALISHLNWVCIWLGFHSFGLYIHNDTMRALGRPQD
MFSDSAIALKPVFAQWIQGLHAAAAGS--------------------------TAPNALA
GVSEVFN-GAVVA---------------VGGKVAAAPIPLGTADFMVHHIHAFTIHVTVL
ILLKGVLYSRSSRLVPDKANLGFRFPCDGPGRGGTCQVSAWDHVFLGLFWMYNSLSIVIF
HFSWKMQSDVWGTVNADGT---------------VQHITNGNFATSAITINGWLRDFLWA
QAAQVINSYGSSSSAYGLMFLGAHFVWAFSLMFLFSGRGYWQELIESIVWAHNKLKVAPA
IQPRALSITQGRAVGVAHYLLGGIATTWSFFLARMLAVG--
>998_Synechococcus_sp._RSCCF101|WP_150883414.1
-------------MTISPPERGKT-------A-KAMVDRNPVPVDVDVLGKPGHFDRSLA
KGPKTTTWIWNLHADAHDFDSHTS-DLEEVSRKIFSAHFGHLAVIFIWLSGAFFHGARFS
NYTGWLADPTH-----------VKPSAQVVWP---VFGQEILNGDV----GAGFQGIQIT
SGLFHVWRAWGFTSETQLLATAIGALVMAGLMLNAGVFHYHKAAPKLEWFQNVESMLNHH
LAGLLGLGSLSWTGHLLHVSLPTTQLMDAIDAGQPLTLDGQTIGSVADIPLPHEF-LSQ-
DLISQLFPG----FGAGIGAFFTGNWAAYGDFLTFNGGLNPVTGSLWMTDIAHHHLAIAV
LFIVAGHMYRTN-----WGIGHSIKEILEGQKGDPL----LFPASKGHDGLFEFLTTSWH
AQLGLNLALFGSLTIIVAHHMYAMPPYPYIGIDYPTQLCIFTHHMWIGGFLIVGGAAHAA
IAMVRDYDPAKHVDNVLDRVLKARDALISHLNWVCIWLGFHSFGLYIHNDTMRALGRPQD
MFSDSAISLKPIFAQWVQGLHAAAAGS--------------------------TAPNALA
GVSEVFD-GSVVA---------------VAGKVAAAPIPLGTADFMVHHIHAFTIHVTVL
ILLKGVLYARNSRLIPDKANLGFRFPCDGPGRGGTCQVSAWDHVFLGLFWMYNSLSIVIF
HFSWKMQSDVWGTVSPDGT---------------VSHITNGNFANSAITINGWLRDFLWA
QAVQVINSYGSSNSAYGLMFLGAHFIWAFSLMFLFSGRGYWQELIESIVWAHNKLKVAPA
IQPRALSITQGRAVGVAHYLVGGIATTWAFFHAHILVVG--
>1001_Aphanocapsa_feldmannii_288cV|TGG83851.1
-------------MTISPPERGAK-------A-KVVVDRDPVRVSADVLGTPGHFDRNLK
KGPKTTTWIWNLHARAHDFDSHTS-DLEDISRKIFSAHFGHLAVIFIWLSGAFYHGARFS
NYSGWLADPLQ-----------VKPSAQVVWP---IFGQEILNGDV----GAGFHGIQIT
SGLFQLWRAAGFTNESQLLATAIAALVCAGLMLNAGVFHYHKAAPKLEWFQNVESMLNHH
LAGLFGLGSLAWAGHLIHVSLPVNQLMDAIDAGEPLTLDGTTIASVADIPLPHEF-FNQ-
DLIAQLFPG----FNAGVGAFFSGNWAAYSDFLTFNGGVNPVTGGLWMTDIAHHHVAIAV
MFIIAGHMYRTN-----WGIGHSIKEILEGQNGDPL----LFPASNGHKGLYEFMTTSWH
SQLAINLAIGGSVSIVVAHHMYAMPPYPYLAVDYPTMLSLFTHHMWIGGFMICGAGAHAA
IAMVRDYDPAQNIDNVLDRVLKARDAIISHLNWVCIWLGFHAFGLYVHNDTMRALGRTQD
MFSDSAIQLKPIFAQWIQGLHAAAAGGYT------------------SNGWPLGAPNALA
ASSEVFG-GNLVA---------------VGGKVAVAPIALGTADFMVHHIHAFTIHVTVL
ILLKGVLYARNSRLIPDKANLGFAFPCDGPGRGGTCQVSGWDHVFLGLFWMYNSISIVIF
HYSWKMQSDVWGTVLPDGT---------------VKHITNGNFAESAVTINGWLRDFLWA
QATQVINSYGSSSSAYGLMFLASHFVWAFSLMFLFSGRGYWQELIESIVWAHNKLKVAPA
IQPRALSITQGRAVGLAHYLLGGIGTTWAFFLARTLAVG--
>1010_Synechococcus_sp._CBW1002|WP_197171707.1 945_Synechococcus_sp._CBW1006|WP_197157090.1
-------------MTISPPERGKT-------A-KAQVDRNPVPATFELFGKPGHFDRSLA
KGPKTTTWVWNLHANAHDFDSHTS-DLEEVSRKIFSAHFGHLAVIFIWLSGAFFHGARFS
NYTGWLADPLH-----------VKPSAQVVWP---IFGQEILNGDV----GAGFHGIQIT
SGLFHVWRAWGFTSETQLMATAIGALVMAGLMLNAGVFHYHKAAPKLEWFQNVESMLNHH
LAGLLGLGSLSWTGHLLHVSLPTTQLMDAIDAGSPLVLNGKTIASVADIPLPHEF-LNQ-
ELLTQLFPG----FGAGISAFFSGNWAAYSDFLTFKGGLNPVTGSLWMTDIAHHHLAIAV
LFIVAGHMYRTN-----WGIGHSIKEILEGQKGDPL----LFPAPKGHDGLFEFMTTSWH
AQLGVNLALMGSLSIIVAHHMYSMPPYPYIGIDYPTQLSIFTHHMWIGGFLIVGAGAHAA
IAMVRDYDPAKHIDNVLDRVLKARDALISHLNWVCIWLGFHSFGLYIHNDTMRALGRPQD
MFSDSAIALKPIFAQWIQGLHAAAAGT--------------------------TAPNALA
GVSEVFN-GAVVA---------------VGGKVAAAPIPLGTADFMVHHIHAFTIHVTVL
ILLKGVLYSRSSRLVPDKANLGFRFPCDGPGRGGTCQVSAWDHVFLGLFWMYNSLSIVIF
HFSWKMQSDVWGTVNADGS---------------VSHITNGNFAESAITINGWLRDFLWA
QAAQVINSYGSSSSAYGLMFLGAHFIWAFSLMFLFSGRGYWQELIESIVWAHNKLKVAPA
IQPRALSITQGRAVGVAHYLLGGIATTWSFFLALIIAVG--
[truncated: 56,172 more chars]
