# Supplementary material for: Molecular diversity and evolution of far-red light-acclimated photosystem I
Source: Front Plant Sci. 2023 Nov 20;14:1289199. doi: 10.3389/fpls.2023.1289199 (PMC10694217; doi:10.3389/fpls.2023.1289199)
Supplement: Supplementary file 1 [file DataSheet_1.zip › Supplementary Data 1/PsaB.treefile]

(916_Hormoscilla_sp._GUM202|MBO1349818.1:0.0473252880,(((((((((((((((((((((((919_Cyanobacteria|WP_190451411.1:0.0179876626,1081_Tildeniella_nuda_ZEHNDER_1965/U140|MBW4581638.1:0.0055866349)Node24/97.9/100:0.0154875840,1015_Stenomitos_frigidus|WP_106258979.1:0.0046550104)Node23/99.7/97:0.0286403646,1027_Stenomitos_rutilans_HA7619-LM2|MBW4471744.1:0.0134029408)Node22/98.4/97:0.0309391351,(1156_Pantanalinema_sp._GBBB05|MBL1174239.1:0.0207143232,1376_Leptolyngbyaceae_cyanobacterium_RU_5_1|NJP08327.1:0.0577635718)Node25/99.7/100:0.0389936031)Node21/95.4/99:0.0232690229,1609_cyanobacterium_TDX16|OWY68713.1:0.0820422102)Node20/95.4/76:0.0175256446,((932_Phormidium_sp._LEGE_05292|WP_193982014.1:0.0179042349,1304_unclassified_Planktothrix|WP_190462028.1:0.0327903392)Node27/99.7/100:0.0351278452,((((1046_Kamptonema|WP_007355959.1:0.0262615398,1422_Oscillatoriales_cyanobacterium_USR001|OCR00499.1:0.0390500154)Node31/90.1/99:0.0309891405,((((1072_Microcoleaceae_bacterium_UBA10368|HBK95830.1:0.0092814352,(1075_Oscillatoriales_cyanobacterium|TAE09078.1:0.0136382007,1164_Tychonema_bourrellyi|WP_096829742.1:0.0132271710)Node36/87.5/96:0.0055140199)Node35/58.2/80:0.0061245489,(1377_Cyanobacteria_bacterium_0813|MBW3585976.1:0.0392680793,1397_Microcoleus_sp._LEGE_07076|WP_193974405.1:0.0102617631)Node37/54.4/92:0.0045423704)Node34/99.5/100:0.0223302815,1421_Microcoleus_asticus|WP_172192082.1:0.0169121209)Node33/90.5/100:0.0103430981,1169_Microcoleus_sp._CSU_2_2|NJS10269.1:0.0238394456)Node32/99.9/100:0.0337117831)Node30/91.5/97:0.0137795306,(1144_Arthrospira|WP_006619832.1:0.0474919424,(1306_Cyanobacteria_bacterium_J003|RMH67718.1:0.0436334276,(((((1424_Pleurocapsa_sp._CCALA_161|WP_106243861.1:0.0183430220,(1512_Pleurocapsales_cyanobacterium_LEGE_10410|MBE9046861.1:0.0140049570,((1542_Pleurocapsa_sp._SU_5_0|NJK57221.1:0.0204429637,1659_Hyella_patelloides|WP_144873822.1:0.0432349396)Node47/93.3/98:0.0101599021,1552_Pleurocapsa_minor_HA4230-MV1|MBW4537240.1:0.0196861021)Node46/40.4/98:0.0058624603)Node45/78.9/98:0.0046134784)Node44/100/100:0.0570431820,(((1590_Leptolyngbya_sp._SIO1E4|MBE7379949.1:0.0513731353,1897_Leptolyngbya_ectocarpi|WP_193993734.1:0.0571954407)Node50/76.3/97:0.0205081769,(1597_Halomicronema_hongdechloris|WP_080806397.1:0.0524900935,(1624_Nodosilinea_sp._LEGE_07088|WP_193966887.1:0.0220489446,(1652_Nodosilinea_sp._LEGE_07298|WP_194025220.1:0.0115611549,1679_Leptolyngbya_sp._DLM2.Bin27|TVQ11153.1:0.0116320258)Node53/93.8/100:0.0164972858)Node52/98.3/100:0.0225518255)Node51/95.6/98:0.0189411529)Node49/92.4/98:0.0166972634,((1649_Synechococcus_sp._PCC_7335|WP_006456395.1:0.0108441069,1653_cf._Phormidesmis_sp._LEGE_11477|WP_193855687.1:0.0122486718)Node55/100/100:0.0629688841,1651_Romeria_gracilis|WP_193909310.1:0.0543880276)Node54/67/98:0.0175387293)Node48/98.5/100:0.0283299510)Node43/32.8/56:0.0218005610,1527_Hydrococcus_rivularis|WP_073600217.1:0.0641354475)Node42/0/4:0.0015863398,((1712_Aphanocapsa_sp._GSE-SYN-MK-11-07L|MBW4554246.1:0.0667939076,1822_Leptolyngbyaceae_cyanobacterium_JSC-12|EKQ66834.1:0.0550214695)Node57/98.4/100:0.0396277404,(1739_Leptolyngbyaceae_cyanobacterium_RU_5_1|NJP09463.1:0.0554558477,1908_Pantanalinema_sp._GBBB05|MBL1178442.1:0.0613496920)Node58/99.8/100:0.0489964579)Node56/96/97:0.0281166660)Node41/99.5/100:0.0457178651,((((1618_Elainella_sp._C42_A2020_010|MBF2050140.1:0.0447711456,1674_Synechococcales_cyanobacterium_M58_A2018_015|MBF2000026.1:0.0345302476)Node62/93.7/100:0.0297033184,1896_Leptolyngbyaceae_cyanobacterium_RM1_406_9|NJO75602.1:0.0594198125)Node61/75.9/100:0.0205995532,1675_Cyanobacteria_bacterium_RU_5_0|NJO43332.1:0.0786847029)Node60/85.1/97:0.0116891890,((((((1663_Mastigocoleus_testarum|WP_027844097.1:0.0343715239,(1925_Calothrix_parasitica|WP_096658599.1:0.0316948479,1932_Plectonema_radiosum|WP_193922316.1:0.0479985483)Node69/97.4/100:0.0262529842)Node68/76.9/100:0.0241521306,1926_Scytonematopsis_contorta_HA4267-MV1|MBW4506405.1:0.0494577506)Node67/56/83:0.0143374346,1788_Rivularia_sp._IAM_M-261|GJD15970.1:0.0701817628)Node66/92.4/94:0.0175463251,((1803_Calothrix_sp._CSU_2_0|NJR18292.1:0.0391294988,(1826_Calothrix_sp._PCC_7507|WP_015126597.1:0.0217287206,(1842_Nostoc_sp._C052|WP_179065300.1:0.0138233651,1848_Nostoc_sp._NMS9|MBN3942464.1:0.0161805789)Node73/97.3/100:0.0173739508)Node72/99.1/100:0.0265271416)Node71/81.6/100:0.0150323940,1845_Calothrix_sp._NIES-3974|WP_096620623.1:0.0526146033)Node70/46.9/94:0.0106785307)Node65/60.4/76:0.0095787460,(1767_Fischerella|WP_026086088.1:0.0211816482,(1878_Chlorogloeopsis_fritschii|WP_016873410.1:0.0254238377,(1938_Fischerella_thermalis|WP_102152135.1:0.0140404767,2018_Fischerella_thermalis|WP_102146836.1:0.0264125698)Node76/89.2/81:0.0074028166)Node75/24.5/58:0.0093951186)Node74/96.6/100:0.0256898321)Node64/89.5/100:0.0223580767,1918_Chroococcidiopsis_sp._FACHB-1243|WP_192158345.1:0.0824684388)Node63/98.4/100:0.0280849550)Node59/67.1/98:0.0353161168)Node40/100/100:0.0920280435)Node39/85.7/96:0.0069298077)Node38/33.4/61:0.0063913255)Node29/87.1/97:0.0085853611,1300_Kamptonema_sp._SIO1D9|NET86863.1:0.0602173011)Node28/91.5/95:0.0091744824)Node26/83.9/81:0.0068473949)Node19/98.9/77:0.0290768031,((((1007_Leptolyngbyaceae_cyanobacterium_JSC-12|MBF2027341.1:0.0076941766,1025_Leptolyngbyaceae_cyanobacterium_JSC-12|EKQ67256.1:0.0327565907)Node80/99.8/100:0.0304283781,(1366_Leptolyngbya_sp.|PZV10228.1:0.0133439751,1437_Phormidium_sp._CLA17|WP_171572178.1:0.0169621110)Node81/99.9/100:0.0399815193)Node79/92.3/97:0.0190898631,(1040_Oscillatoriales_cyanobacterium_SpSt-418|HFM96617.1:0.0603757376,(1093_Phormidesmis_priestleyi|WP_068817300.1:0.0231644391,1101_Phormidesmis_priestleyi|WP_073069587.1:0.0254643251)Node83/99.9/100:0.0471394003)Node82/94.9/100:0.0254314533)Node78/90.5/89:0.0187439007,(((((((((((((((((((((((((((1055_Nostoc_commune|WP_196527852.1:0.0045007016,((((((1103_Nostoc_sp._MG11|WP_193197745.1:0.0157436189,((1183_Nostoc_sp._PA-18-2419|WP_138503979.1:0.0142092646,(1188_unclassified_Nostoc|WP_094328280.1:0.0179256285,(1384_Desmonostoc_geniculatum_HA4340-LM1|MBW4677233.1:0.0165679510,1619_Nostoc_sp._C052|WP_179065157.1:0.0069794290)Node120/2.3/73:0.0036864671)Node119/99.7/100:0.0261959888)Node118/44/93:0.0050485117,1498_Komarekiella_atlantica_HA4396-MV6|MBW4688557.1:0.0174220844)Node117/56.3/99:0.0063904580)Node116/89.9/99:0.0081498286,1573_Nostoc_sp._NMS8|MBN3958961.1:0.0142837452)Node115/84.2/94:0.0053771833,1185_Nostoc_sp._NMS7|MBN3951720.1:0.0101636978)Node114/83.5/94:0.0031640181,1493_Nostoc_sp._Peltigera_malacea_cyanobiont_DB3992|PHM11181.1:0.0092640793)Node113/97/100:0.0103377426,1466_Nostoc_commune|WP_109011324.1:0.0065072877)Node112/51.2/99:0.0035944426,1385_Nostoc_sp._C3-bin3|MBD0385145.1:0.0137233688)Node111/100/100:0.0344694557)Node110/95/96:0.0095636954,1335_Nostoc_sp._HG1|MBC6429692.1:0.0083777551)Node109/85/96:0.0062537170,1057_Nostoc_sp._NMS4|MBN3925600.1:0.0227903522)Node108/98.5/99:0.0180252279,1646_Nostoc_sp._WHI|WP_196515845.1:0.0114620887)Node107/96.8/97:0.0141275352,1484_Nostoc_sp._MG11|WP_193197744.1:0.0190905571)Node106/34.8/85:0.0048183241,((((1297_Fortiea_contorta|WP_017654078.1:0.0212436117,1488_Goleter_apudmare_HA4340-LM2|MBW4644015.1:0.0028247064)Node124/99.1/100:0.0196497731,1434_Cylindrospermum_sp._NIES-4074|BAZ29433.1:0.0194022668)Node123/88.3/99:0.0052837830,1405_Fortiea_sp._LEGE_XX443|WP_193882910.1:0.0066998541)Node122/84.9/98:0.0051611966,((1410_Anabaena_azotica|WP_190469197.1:0.0182332237,1412_unclassified_Anabaena|WP_066378728.1:0.0087286474)Node126/0/6:0.0016671501,1445_Anabaena_subtropica|WP_190407637.1:0.0154023773)Node125/84.8/97:0.0054645870)Node121/90.1/99:0.0122790776)Node105/76.6/84:0.0038391448,((((1135_Nostoc_sp._UHCC_0702|WP_206266051.1:0.0187428935,(((1145_Nostocales|WP_190583659.1:0.0255085269,1386_Tolypothrix_sp._FACHB-123|WP_190748403.1:0.0064537329)Node133/91.1/95:0.0069850139,(((1173_Desmonostoc_vinosum_HA7617-LM4|MBW4612889.1:0.0244309167,((1479_Calothrix_sp._NIES-2100|WP_096596895.1:0.0222370473,1533_Calothrix_brevissima|WP_096644310.1:0.0137196802)Node138/88.6/98:0.0070955400,1495_Calothrix_sp._NIES-2098|WP_096592173.1:0.0094879404)Node137/86/98:0.0059971538)Node136/78.4/97:0.0063648114,1489_unclassified_Calothrix|WP_190628937.1:0.0119639490)Node135/98.6/95:0.0156066112,((1473_Nostocaceae|WP_011319189.1:0.0151469595,1595_Calothrix_sp._PCC_7507|WP_015130735.1:0.0292456590)Node140/52/96:0.0069392076,((1496_Nostoc_sp._LEGE_06077|WP_193898225.1:0.0067782688,(1507_Nostoc_sp._PCC_7107|WP_015111857.1:0.0089765710,(1528_Nostocales|WP_190591612.1:0.0058104171,1605_Nostoc_sp._FACHB-110|WP_190685589.1:0.0192572373)Node144/93.2/94:0.0123634499)Node143/92.9/93:0.0098199321)Node142/49.5/92:0.0026965462,((1521_Sphaerospermopsis_aphanizomenoides|WP_200324702.1:0.0188771089,1537_Richelia_sinica|WP_190606085.1:0.0125426828)Node146/92.9/100:0.0099602132,1541_Nostoc_sp._CENA543|WP_103135649.1:0.0054769662)Node145/88.4/95:0.0100077016)Node141/89.5/92:0.0105216647)Node139/95.5/97:0.0113802400)Node134/80.6/98:0.0038261706)Node132/97.6/100:0.0218795991,(1201_Amazonocrinis_nigriterrae|WP_198128841.1:0.0043130724,1294_Nostoc_minutum_NIES-26|RCJ42408.1:0.0288008527)Node147/87.5/100:0.0064626757)Node131/92.4/99:0.0215138719)Node130/96.4/100:0.0231338272,1419_unclassified_Nostoc|WP_086757761.1:0.0148421004)Node129/89.5/99:0.0088542600,1369_unclassified_Nostoc|WP_190705343.1:0.0198157963)Node128/92/98:0.0087329535,1316_Mojavia_pulchra_JT2-VF2|MBW4563157.1:0.0119014504)Node127/96.6/98:0.0126616185)Node104/99.6/98:0.0183845607,(1219_Atlanticothrix_silvestris|WP_214438268.1:0.0242984844,(1326_Anabaenopsis_elenkinii|WP_200988041.1:0.0113188787,1407_Nodularia_sp._in__Bacteria|TVP58169.1:0.0141047159)Node149/86.4/100:0.0097877621)Node148/59.4/87:0.0052122826)Node103/90/96:0.0080819306,1328_Cylindrospermum_stagnale|WP_015207277.1:0.0099770839)Node102/73.4/65:0.0068724586,(((((1374_Nostocales|WP_137909329.1:0.0188697695,1532_Sphaerospermopsis_sp._SIO1G1|NET01136.1:0.0314050694)Node154/47.9/74:0.0018328935,(1467_Anabaena_sp._FACHB-1237|WP_190369367.1:0.0229835925,1538_Cylindrospermopsis|WP_006278754.1:0.0173218791)Node155/86.3/77:0.0052022261)Node153/95.8/99:0.0092736027,1451_Sphaerospermopsis_sp._LEGE_08334|WP_194056631.1:0.0103020198)Node152/74.5/94:0.0025020752,1428_Trichormus_azollae|WP_013190068.1:0.0094907050)Node151/87.1/94:0.0064759207,1414_unclassified_Anabaena|WP_168490812.1:0.0201319546)Node150/98.8/100:0.0183035365)Node101/94.7/99:0.0131781158,1096_Calothrix_elsteri|WP_095724937.1:0.0289774078)Node100/50.7/50:0.0059618471,1399_Scytonematopsis_contorta_HA4267-MV1|MBW4507318.1:0.0347766358)Node99/0/11:0.0000025504,(1099_Cyanomargarita_calcarea_GSE-NOS-MK-12-04C|MBW4669516.1:0.0160707596,1415_Calothrix_sp._PCC_6303|WP_015196516.1:0.0308773269)Node156/96.9/96:0.0116073987)Node98/97.1/96:0.0132634914,(((1106_Calothrix_sp._NIES-4101|BAZ42214.1:0.0181857178,1198_Calothrix_sp._CSU_2_0|NJR19114.1:0.0084301124)Node159/92/99:0.0115321986,(1138_Calothrix_sp._336/3|WP_035154203.1:0.0340094183,1520_Fischerella_thermalis|WP_114706860.1:0.0310544576)Node160/95.8/100:0.0203709248)Node158/99.5/100:0.0260910877,1481_Calothrix_sp._NIES-3974|WP_096620575.1:0.0227022008)Node157/88.5/94:0.0078699964)Node97/93/89:0.0114557955,(1504_Calothrix_sp._C42_A2020_038|MBF2064442.1:0.0285247095,1592_Mastigocoleus_testarum|WP_027844782.1:0.0427047902)Node161/0/1:0.0021281600)Node96/98.3/94:0.0192953951,(((((1118_Mastigocladus_laminosus|O52475.3:0.0154014725,1127_Chlorogloeopsis_fritschii|WP_016879709.1:0.0095901565)Node166/100/100:0.0342031503,((1245_Scytonema_sp._UIC_10036|WP_155743891.1:0.0059465299,((1433_Iphinoe_sp._HA4291-MV1|MBW4630725.1:0.0415709871,2012_Aetokthonos_hydrillicola|WP_208354427.1:0.0443378614)Node170/60.9/100:0.0101172143,1710_Scytonema_sp._RU_4_4|NJM70897.1:0.0343843837)Node169/99.7/100:0.0414041548)Node168/21.1/56:0.0044562954,1262_Scytonema_hofmannii|WP_017745573.1:0.0163232753)Node167/98.4/99:0.0182868895)Node165/43.5/90:0.0067732681,(1241_Tolypothrix_bouteillei|WP_038074624.1:0.0019745856,1393_Tolypothrix_bouteillei|WP_167844690.1:0.0249424921)Node171/93.3/100:0.0100962641)Node164/87.7/81:0.0093466297,((1213_Brasilonema_bromeliae|WP_169158211.1:0.0212845859,((1582_Brasilonema_octagenarum|WP_169266910.1:0.0141391534,1689_Brasilonema_angustatum_HA4187-MV1|MBW4591834.1:0.0102032078)Node175/97.5/100:0.0212402588,1636_Brasilonema_sp._UFV-L1|WP_169221986.1:0.0372682595)Node174/72.7/100:0.0066002135)Node173/96.8/100:0.0127515652,1554_Nostocales_cyanobacterium_HT-58-2|ARV61630.1:0.0202220088)Node172/80.8/96:0.0058308074)Node163/93.5/99:0.0123365334,(((1178_Nostocales|WP_029635095.1:0.0156758655,(1331_Calothrix_parasitica|WP_096652858.1:0.0362460587,(1706_Rivularia_sp._in__Bacteria|MBV6623699.1:0.0165118290,1716_Plectonema_radiosum|WP_193922290.1:0.0088898944)Node180/100/100:0.0306825495)Node179/96.7/100:0.0185917337)Node178/89.8/85:0.0115622956,((1417_Hassallia_sp._WJT32-NPBG1|MBW4606482.1:0.0170779484,1702_Iningainema_tapete|WP_190832107.1:0.0517770087)Node182/71.8/80:0.0075504881,1692_Hassallia_byssoidea|WP_039738926.1:0.0070329947)Node181/96.3/89:0.0173813135)Node177/89.1/68:0.0079646202,(1635_Calothrix_sp._PCC_7103|WP_019492904.1:0.0115962596,1745_unclassified_Calothrix|WP_096690819.1:0.0138616376)Node183/99.8/100:0.0279953294)Node176/93.5/76:0.0114830341)Node162/96.3/87:0.0124963215)Node95/92.7/94:0.0089001412,1131_Aetokthonos_hydrillicola|WP_208340971.1:0.0519536116)Node94/38.6/96:0.0064779006,1547_Stigonema_ocellatum_SAG_48.90__DSM_106950|MBR8835775.1:0.0291762782)Node93/99.8/100:0.0284763828,1762_Chroococcidiopsis_sp._FACHB-1243|WP_192154847.1:0.0569170938)Node92/93.7/99:0.0148462946,1089_Chroococcidiopsidaceae_cyanobacterium_CP_BM_RX_35|MBV8886657.1:0.0308484437)Node91/80.4/98:0.0078117657,1436_Chroococcales_cyanobacterium_IPPAS_B-1203|PIG92641.1:0.0314254151)Node90/96.8/99:0.0169131560,((1293_Chroococcus_sp._CMT-3BRIN-NPC107|MBW4663155.1:0.0110263851,1610_Aliterella_atlantica|WP_045054730.1:0.0120145546)Node185/99.1/100:0.0257433442,(1889_Scytonema_millei|WP_039716575.1:0.0375541404,2005_Chroococcidiopsis_cubana|WP_106171569.1:0.0284196029)Node186/99.9/100:0.0476485336)Node184/39.2/98:0.0073914753)Node89/91/99:0.0180593711,(1295_Kastovskya_adunca_ATA6-11-RM4|MBW4648752.1:0.0450798643,(1333_Coleofasciculus_sp._FACHB-1120|WP_190821479.1:0.0307940897,1446_Trichocoleus_sp._FACHB-90|WP_190440755.1:0.0434526693)Node188/67.1/97:0.0140684955)Node187/13.6/37:0.0108982581)Node88/33.7/64:0.0101144477,1152_Crinalium_epipsammum|WP_015203074.1:0.0421619958)Node87/32.4/50:0.0020007254,((1280_Microcoleus_sp._FACHB-831|WP_190486206.1:0.0425287913,((((((1563_Scytonema_sp._NIES-4073|WP_096568392.1:0.0072751186,1817_Scytonema_hyalinum_WJT4-NPBG1|MBW4500832.1:0.0159110590)Node196/85.4/100:0.0064083236,((1656_Spirirestis_rafaelensis_WJT71-NPBG6|MBW4448438.1:0.0137420581,1882_Spirirestis_rafaelensis_WJT71-NPBG6|MBW4449328.1:0.0199457909)Node198/83.5/100:0.0084544560,1879_Hassallia_byssoidea|WP_039740237.1:0.0231418475)Node197/98.2/100:0.0231659340)Node195/89.5/100:0.0106467261,1818_Mastigocladopsis_repens|WP_017315024.1:0.0263054054)Node194/98.2/100:0.0219623275,((((((((1588_Nostoc_linckia|WP_096538661.1:0.0160969293,1616_Nostoc_sp._ATCC_43529|RCJ15903.1:0.0094839477)Node206/80.7/100:0.0095467234,1697_Nostoc_punctiforme|WP_190951631.1:0.0266440349)Node205/88.7/100:0.0067511753,((1680_Nostoc_sp._LEGE_12450|WP_193945321.1:0.0137046966,1686_Nostoc_sp._NZL|WP_196510989.1:0.0129854707)Node208/74.7/83:0.0019536984,(1825_Nostoc_sp._NMS8|MBN3958074.1:0.0257345515,1928_Nostoc_flagelliforme_CCNUN1|AUB41474.1:0.0091306883)Node209/85.8/83:0.0073357599)Node207/94.8/100:0.0101536275)Node204/96.5/100:0.0125270129,(((1647_Nostoc_sp._LEGE_06077|WP_193894622.1:0.0083293611,1665_Nostocaceae|WP_011319335.1:0.0192092167)Node212/77.5/100:0.0079208895,1681_Nostoc_sp._HK-01|BBD58393.1:0.0250886494)Node211/87.4/99:0.0088547879,(1693_Komarekiella_atlantica_HA4396-MV6|MBW4689838.1:0.0274531548,1708_Nostocales_cyanobacterium_LEGE_11386|MBE9052115.1:0.0176606851)Node213/83.9/100:0.0081675486)Node210/78.3/98:0.0040375272)Node203/93.2/33:0.0094959416,(((1733_Nostoc_sp._CENA543|WP_103136836.1:0.0022063655,(1792_Anabaena_sp.|HFS09663.1:0.0125987657,1815_Anabaena_minutissima|WP_190695457.1:0.0183626415)Node217/92.5/100:0.0105585048)Node216/90.3/100:0.0086955007,(1784_Nostoc_sp._PCC_7524|WP_015141641.1:0.0141837048,1796_Anabaena_sp._CA__ATCC_33047|WP_066384257.1:0.0296531732)Node218/94.7/100:0.0115708772)Node215/92.4/100:0.0091572061,(((1840_Anabaena_lutea|WP_190713475.1:0.0159495444,((1888_Nostocales_cyanobacterium|TAF09891.1:0.0191342321,1898_Trichormus_azollae|WP_013189878.1:0.0453413246)Node223/38.5/88:0.0052748715,1901_Sphaerospermopsis_aphanizomenoides|WP_200326199.1:0.0272910696)Node222/87.7/88:0.0094146810)Node221/63.7/88:0.0058559175,1844_Anabaena_sp._UHCC_0253|WP_168538224.1:0.0419060776)Node220/69.9/99:0.0141583081,1940_Richelia_sinica_FACHB-800|QXE25511.1:0.0254752756)Node219/99.3/100:0.0256612013)Node214/97.4/100:0.0171419624)Node202/43.4/33:0.0074746502,(1729_Mojavia_pulchra_JT2-VF2|MBW4563382.1:0.0204494876,((1800_Calothrix|WP_190542014.1:0.0156439074,1853_Tolypothrix_sp._PCC_7910|WP_167726968.1:0.0266455101)Node226/56.7/100:0.0078954498,1807_Nostoc_sp._106C|WP_086757543.1:0.0172943172)Node225/99.8/100:0.0276399612)Node224/90.8/100:0.0101014098)Node201/98/100:0.0172987557,1734_Nostoc_sp._NIES-4103|WP_096554567.1:0.0150275369)Node200/96.2/100:0.0148404220,(((1721_Fischerella_thermalis|WP_102149640.1:0.0070849043,1738_Fischerella_muscicola|WP_016863012.1:0.0171277762)Node229/99.3/100:0.0224606518,1894_Chlorogloeopsis_fritschii_C42_A2020_084|MBF2006067.1:0.0398963128)Node228/98.1/99:0.0180806001,((1843_Aetokthonos_hydrillicola|WP_208352600.1:0.0793046348,(1869_Brasilonema_sp._UFV-L1|WP_169216299.1:0.0124149032,1877_Brasilonema_bromeliae|WP_169158166.1:0.0385882360)Node232/99.2/100:0.0263862700)Node231/52.1/73:0.0109322848,1895_Calothrix_sp._FI2-JRJ7|MBW4598095.1:0.0770321741)Node230/73.8/36:0.0067029386)Node227/93.7/97:0.0133954743)Node199/97.4/100:0.0236936508)Node193/85.2/95:0.0075179298,1824_Scytonema_sp._UIC_10036|WP_155750606.1:0.0466126329)Node192/99.7/99:0.0377075159,1856_Chroococcales_cyanobacterium_IPPAS_B-1203|PIG92209.1:0.0408617072)Node191/99.4/99:0.0274833207)Node190/87.7/88:0.0054995302,((((((((1303_unclassified_Desertifilum|WP_069966280.1:0.0419935010,1561_Planktothrix_sp._FACHB-1365|WP_190518924.1:0.0628984982)Node240/97.4/100:0.0262426080,1440_Pantanalinema_sp._GBBB05|MBL1178559.1:0.0935174876)Node239/55.8/96:0.0172284547,1339_Microcoleus_sp._SIO2G3|NEQ18809.1:0.0583391898)Node238/86.5/96:0.0139671676,1608_Cyanothece_sp._PCC_7425|WP_012628163.1:0.0936792081)Node237/85.8/81:0.0202799798,(((1567_Oscillatoria_sp._FACHB-1407|WP_190506573.1:0.0643722538,1832_Elainella_sp._C42_A2020_010|MBF2048608.1:0.0656077694)Node243/93.8/96:0.0258301663,(1589_Leptolyngbya_ohadii|WP_088891388.1:0.0916140139,1786_filamentous_cyanobacterium_CCP2|PSB16947.1:0.0854910386)Node244/94.5/82:0.0206315542)Node242/20.4/66:0.0065608090,1722_Leptolyngbya_sp._FACHB-541|WP_190797340.1:0.0683842677)Node241/93.1/79:0.0147593646)Node236/79.2/91:0.0053271417,1905_Cyanobacteria_bacterium_UBA11371|HAZ43220.1:0.1062932919)Node235/32.2/86:0.0120631956,1789_Microcoleus_sp._FACHB-1515|WP_190766007.1:0.0898783528)Node234/44.4/84:0.0030978202,(1329_Trichocoleus_desertorum_ATA4-8-CV12|MBW4487205.1:0.0547746605,((((1580_Pseudanabaenaceae_cyanobacterium_LEGE_13415|MBE9010274.1:0.0197857324,1664_Leptolyngbya_sp._NIES-2104|WP_058997342.1:0.0229136502)Node249/84.6/100:0.0077554597,(1841_Cyanobacteria_bacterium_FACHB-63|MBD1843555.1:0.0169269526,1855_Plectolyngbya_sp._WJT66-NPBG17|MBW4440555.1:0.0275826336)Node250/92.3/100:0.0094395675)Node248/97.6/100:0.0256818055,1795_Leptolyngbya|WP_017286358.1:0.0539130166)Node247/99.1/100:0.0341959119,(1658_Myxacorys_chilensis_ATA2-1-KO14|MBW4540472.1:0.0190051680,1859_Myxacorys_californica_WJT36-NPBG1|MBW4421653.1:0.0041418604)Node251/99.4/100:0.0371069787)Node246/100/100:0.0677552501)Node245/98.1/99:0.0236636725)Node233/94.7/84:0.0130044103)Node189/98.3/92:0.0160637357)Node86/97.1/96:0.0225150523,1768_Aphanothece_sp._CMT-3BRIN-NPC111|MBW4576156.1:0.0835201540)Node85/92.7/99:0.0260322151,830_Phormidium_ambiguum|WP_073595565.1:0.0452660758)Node84/44.3/17:0.0118998489)Node77/71.4/12:0.0071664310)Node18/86.5/71:0.0088290464,(((((931_unclassified_Leptolyngbya|WP_190772661.1:0.0299338414,(1076_Kaiparowitsia_implicata_GSE-PSE-MK54-09C|MBW4655122.1:0.0453141546,1305_filamentous_cyanobacterium_LEGE_07170|MBE9102271.1:0.0395926480)Node257/76/92:0.0221462653)Node256/42.4/94:0.0185101736,(1016_Cyanobacteria_bacterium_J069|RMF63490.1:0.0494247058,1270_Synechococcales_cyanobacterium_M55_K2018_004|HIK54487.1:0.0504125061)Node258/95.3/99:0.0221052013)Node255/96.7/99:0.0214788124,(937_Phormidium_tenue|WP_191127191.1:0.0565381438,756_Oscillatoria_sp._FACHB-1407|WP_190508106.1:0.0227643611)Node259/42.1/86:0.0099420285)Node254/86.6/86:0.0077606331,(980_Oculatella_sp._LEGE_06141|WP_193876220.1:0.0324327426,1441_Leptolyngbya_sp._FACHB-541|WP_190799656.1:0.0306067657)Node260/99.5/100:0.0362889932)Node253/60.6/84:0.0084102578,((((955_Leptolyngbya_sp._FACHB-711|WP_190792055.1:0.0202840523,876_Leptolyngbya_ohadii|WP_088890417.1:0.0037566753)Node264/99.9/100:0.0415855371,(1062_Pegethrix_bostrychoides_GSE-TBD4-15B|MBW4467201.1:0.0381406701,(821_Synechococcales_cyanobacterium_M58_A2018_015|MBF2001505.1:0.0205160159,850_Elainella_sp._C42_A2020_010|MBF2049155.1:0.0250485145)Node266/91.3/100:0.0098739016)Node265/96.7/100:0.0163117315)Node263/73.1/81:0.0059161368,(856_Cyanobacteria_bacterium_RU_5_0|NJO40685.1:0.0148501036,(797_filamentous_cyanobacterium_CCP2|PSB21352.1:0.0169638196,809_Oscillatoriophycideae_cyanobacterium_NC_groundwater_1537_Pr4_S-0.65um_50_18|MBI4780363.1:0.0349724225)Node268/40.6/82:0.0063731000)Node267/98.8/97:0.0191738519)Node262/80.8/65:0.0111381841,879_Leptolyngbyaceae_cyanobacterium_SL_7_1|NJN88021.1:0.0444905697)Node261/87/66:0.0153147272)Node252/98.4/79:0.0179121410)Node17/70.6/42:0.0050797979,827_Jacksonvillea_sp._ISTCYN1|WP_162545913.1:0.0487544693)Node16/96/77:0.0168536819,(((889_Microcoleus_sp._PCC_7113|WP_015180598.1:0.0049098745,1108_unclassified_Microcoleus|WP_190497328.1:0.0430285733)Node271/99.9/100:0.0379690847,839_uncultured_Coleofasciculus_sp.|CAA9259753.1:0.0350094940)Node270/35.7/86:0.0050662628,993_unclassified_Desertifilum|WP_069968872.1:0.0428921914)Node269/88.8/87:0.0108413145)Node15/65.1/74:0.0094308043,(((((953_Lyngbya_sp._PCC_8106|WP_009783701.1:0.0145680785,1989_Limnoraphis_robusta|WP_046279891.1:0.0109155988)Node276/98.8/100:0.0258848725,1005_Oscillatoriales_cyanobacterium_SM2_3_0|NJK39470.1:0.0294577087)Node275/95.7/100:0.0205482579,((973_Planktothrix_serta|WP_083625849.1:0.0189176792,978_Planktothrix_tepida|WP_072718156.1:0.0094423687)Node278/90.1/100:0.0145668774,1462_Oscillatoriales_cyanobacterium_CG2_30_40_61|OIP68484.1:0.0136376385)Node277/96.2/100:0.0226552681)Node274/98.4/99:0.0230696928,(((1054_Okeania_sp._SIO3I5|NEQ36071.1:0.0385766563,2027_Hydrocoleum_sp._CS-953|OZH53307.1:0.0146157436)Node281/0/46:0.0052117155,845_Trichodesmium_erythraeum|WP_011613953.1:0.0155780006)Node280/98.3/100:0.0224154912,832_Okeania_sp._SIO2B3|NET40980.1:0.0184111294)Node279/96.6/100:0.0211855078)Node273/27.2/86:0.0094321317,(859_Coleofasciculaceae_cyanobacterium_SM2_1_6|NJL88990.1:0.0535948218,(910_Synechococcus_sp._PCC_6312|WP_015124996.1:0.0193441112,1077_Aphanocapsa_sp._GSE-SYN-MK-11-07L|MBW4550290.1:0.0581919227)Node283/98.7/100:0.0306616993)Node282/92.7/99:0.0204030781)Node272/91.8/97:0.0135670064)Node14/83.6/80:0.0077845414,(((921_Spirulinaceae_cyanobacterium_SM2_1_0|NJK99359.1:0.0170374282,1000_Spirulina_subsalsa|WP_017304986.1:0.0694463923)Node286/100/100:0.0494833863,((1069_Euhalothece_natronophila|WP_146296685.1:0.0204479174,(1139_Euhalothece_sp._KZN_001|PNW53718.1:0.0100971621,1257_Cyanobacteria_bacterium_SW_9_44_58|PSO50427.1:0.0148549860)Node289/65.2/92:0.0107124237)Node288/97.4/99:0.0274274930,(1172_Cyanobacteria_bacterium_QS_8_64_29|PSP15973.1:0.0507984617,1820_Cyanobacteria_bacterium_SW_7_48_12|PSP08015.1:0.0392929451)Node290/87.8/100:0.0140493012)Node287/73.9/100:0.0151655159)Node285/79.9/94:0.0078239532,1347_Rubidibacter_lacunae|WP_022607749.1:0.0584412510)Node284/85.1/96:0.0111224196)Node13/100/100:0.0498080644,(((933_Microcoleus_sp._FACHB-68|WP_147683310.1:0.0031075440,1109_Microcoleus_sp._FACHB-672|WP_190667666.1:0.0254733244)Node293/100/100:0.0730984090,(711_Oscillatoria_sp._PCC_10802|WP_017715684.1:0.0033835125,771_Oscillatoria_princeps_RMCB-10|MBW4492605.1:0.0212960108)Node294/98.4/100:0.0205154534)Node292/85.6/94:0.0100828426,812_Geitlerinema_sp._PCC_7407|WP_015173233.1:0.0477058366)Node291/81.4/69:0.0057503655)Node12/0/12:0.0016275788,((((((949_Leptolyngbya_sp._SIO4C5|NEQ31115.1:0.0298523016,884_Leptolyngbyaceae_cyanobacterium_RM1_1_2|NJN04755.1:0.0212156704)Node300/97.8/100:0.0213498310,((1028_Synechococcus_sp._PCC_7335|WP_006455359.1:0.0285114845,((1102_Leptolyngbya_sp._BC1307|WP_121967899.1:0.0194790120,1140_Phormidesmis_priestleyi_Ana|KPQ34409.1:0.0243078536)Node304/31.5/29:0.0032569173,(1143_Phormidesmis_priestleyi|PZO61263.1:0.0252456928,1361_Leptolyngbya_foveolarum|PZO20570.1:0.0203960344)Node305/89.1/72:0.0102505328)Node303/96.1/63:0.0163542838)Node302/100/100:0.0411421871,854_Romeria_gracilis|WP_193908622.1:0.0696292198)Node301/11.8/70:0.0062768715)Node299/94.5/91:0.0169049727,((((((860_Nodosilinea_sp._LEGE_07088|WP_193969650.1:0.0127555819,779_Cyanobacteria_bacterium_REEB459|MBU6228876.1:0.0207718551)Node311/85.8/92:0.0044470068,(((999_Nodosilinea_sp._LEGE_06152|WP_194057843.1:0.0155566844,(1149_unclassified_Nodosilinea|WP_190514495.1:0.0060738492,1302_Cyanobacteria|WP_190630878.1:0.0216616589)Node315/97.3/100:0.0142642659)Node314/96.7/100:0.0130626109,1827_filamentous_cyanobacterium_CCT1|PSN08487.1:0.0057825297)Node313/84.2/100:0.0048832003,1175_Shackletoniella_antarctica|PZO37258.1:0.0291307492)Node312/95.4/100:0.0098656883)Node310/88.8/92:0.0060162555,853_Nodosilinea_sp._P-1105|WP_169613539.1:0.0080399891)Node309/98.9/99:0.0222683396,1112_filamentous_cyanobacterium_CCP5|PSN20215.1:0.0275942755)Node308/92/100:0.0173120896,(1088_Cyanobacteria_bacterium_Co-bin8|MBD0269714.1:0.0300625523,(((1645_Cyanobacteria|WP_190630022.1:0.0155053300,1696_Nodosilinea_sp._WJT8-NPBG4|MBW4461747.1:0.0240080906)Node319/99/100:0.0366110076,1851_Nodosilinea_sp._LEGE_06152|WP_194054928.1:0.0328240485)Node318/100/100:0.0767859334,(1720_Pseudanabaena_sp._FACHB-2040|WP_190483186.1:0.0096183660,1804_Cyanobacteria_bacterium_Co-bin13|MBD0334708.1:0.0190266143)Node320/99.9/100:0.0638089858)Node317/99.7/100:0.0490951923)Node316/93.6/93:0.0256318660)Node307/93.8/93:0.0152597334,(((896_Leptolyngbya_sp._SIOISBB|NEQ45572.1:0.0311149910,800_Halomicronema_sp._CCY15110|WP_204137073.1:0.0049142235)Node323/99.1/100:0.0238719425,(((((((((994_Nodosilinea_sp._FACHB-131|WP_190755443.1:0.0109899549,(995_Nodosilinea_sp._FACHB-13|WP_190515600.1:0.0065044178,1039_Cyanobacteria|WP_190625859.1:0.0437958391)Node333/61.5/100:0.0073432124)Node332/95.7/100:0.0135602638,1006_Leptolyngbya_sp.|PZV08634.1:0.0136787353)Node331/94.2/100:0.0158273696,1176_Leptolyngbya_sp._DLM2.Bin27|TVQ06074.1:0.0349631719)Node330/90.4/87:0.0092241907,(((1032_Nodosilinea_sp._LEGE_06152|WP_194058764.1:0.0189443783,1858_filamentous_cyanobacterium_CCT1|PSN07935.1:0.0055338485)Node336/98.8/100:0.0224029580,1923_filamentous_cyanobacterium_CCP3|PSR13414.1:0.0116983196)Node335/98.7/100:0.0222990707,1092_Leptolyngbya_sp._KIOST-1|WP_035987108.1:0.0024327170)Node334/66.3/99:0.0109101661)Node329/91.3/87:0.0148430035,1181_Nodosilinea_nodulosa|WP_017299356.1:0.0200813546)Node328/95.9/87:0.0223608618,1034_Nodosilinea_sp._P-1105|WP_169611687.1:0.0093341542)Node327/90.8/88:0.0092260596,(1022_Nodosilinea_sp._LEGE_07088|WP_193965763.1:0.0155179064,1061_Phormidium_sp._FACHB-1136|WP_190492438.1:0.0265403844)Node337/97.7/100:0.0157354230)Node326/98.4/88:0.0207939622,1003_Leptolyngbya_sp._SIO1E4|MBE7383160.1:0.0355729719)Node325/100/100:0.0516458077,804_Leptolyngbya_sp._PCC_6406|WP_008309321.1:0.0250657094)Node324/99.7/100:0.0336211536)Node322/41.7/83:0.0028063709,(741_Leptolyngbyaceae_cyanobacterium_T60_A2020_046|MBF2035493.1:0.0100382292,786_Leptolyngbya_sp._SIO1E4|MBE7380136.1:0.0209468650)Node338/93.6/100:0.0116719007)Node321/94.6/86:0.0115661696)Node306/80.8/48:0.0057280319)Node298/80.7/47:0.0050111489,(987_Halomicronema_hongdechloris|WP_080806990.1:0.0560035660,1079_Halomicronema_hongdechloris|WP_080805022.1:0.0098756826)Node339/100/100:0.0479527980)Node297/85.7/64:0.0095411380,((958_Timaviella_obliquedivisa_GSE-PSE-MK23-08B|MBW4515330.1:0.0165518864,815_Nostoc_sp._HG1|MBC6434925.1:0.0096233914)Node341/100/100:0.0630819314,(1193_Synechococcales_cyanobacterium_K32_A2020_035|MBF2089387.1:0.0224513554,852_Synechococcales_cyanobacterium_T60_A2020_003|MBF2079085.1:0.0302502283)Node342/98.6/100:0.0241522616)Node340/95.2/99:0.0116305034)Node296/71.4/64:0.0083949088,836_Oscillatoriales_cyanobacterium|TAD79373.1:0.0760341226)Node295/91.6/79:0.0115394327)Node11/97.9/96:0.0191538731,(935_Aphanocapsa_montana|WP_166281222.1:0.0681842455,(1813_Synechococcus_sp._ARS1019|MAH59214.1:0.1258322269,2007_Cyanobacteria_bacterium|RYY00733.1:0.1056730629)Node344/100/100:0.0909957641)Node343/91.7/73:0.0231998449)Node10/68.6/48:0.0020917172,((((((939_Leptolyngbya|WP_017288763.1:0.0148355967,((1094_Leptolyngbya_sp._NIES-2104|WP_059000523.1:0.0159562234,(1155_Plectolyngbya_sp._WJT66-NPBG17|MBW4443128.1:0.0192051564,1167_Cyanobacteria_bacterium_FACHB-63|MBD1841905.1:0.0128558028)Node353/62.5/100:0.0096664128)Node352/80.2/100:0.0087527586,1119_Pseudanabaenaceae_cyanobacterium_LEGE_13415|MBE9009836.1:0.0071648301)Node351/98.8/100:0.0227945733)Node350/98.4/100:0.0296152794,(882_Myxacorys_almedinensis|WP_162423308.1:0.0092030681,1194_Myxacorys_chilensis_ATA2-1-KO14|MBW4538369.1:0.0516187821)Node354/94.8/100:0.0210427451)Node349/98.8/100:0.0403282405,1490_filamentous_cyanobacterium_LEGE_11480|MBE9029230.1:0.1275699596)Node348/60.8/81:0.0153278776,(861_Chamaesiphon_polymorphus|WP_106300755.1:0.0186998971,911_Chamaesiphon_minutus|WP_015160124.1:0.0338931791)Node355/100/100:0.0588043557)Node347/77.9/77:0.0083451445,(1429_Calothrix_rhizosoleniae|WP_088242449.1:0.0288878944,(1920_Richelia_intracellularis|CDN12238.1:0.0184735604,2020_Richelia_intracellularis|WP_044258370.1:0.0453196626)Node357/16.5/77:0.0136008728)Node356/99.9/100:0.0647536389)Node346/76.6/92:0.0108150933,((1443_Synechococcus_sp._PCC_7336|WP_017325573.1:0.1062122968,((1672_Synechococcus_sp._65AY6A5|WP_099884697.1:0.0226393612,1673_Synechococcus_sp.|HDW99659.1:0.0032389389)Node361/87.8/100:0.0297924287,(1709_Synechococcaceae_cyanobacterium_SM2_3_1|NJK63473.1:0.0822184385,1883_Synechococcaceae_cyanobacterium_SM2_3_2|NJL99385.1:0.0592924056)Node362/99.3/100:0.0500245810)Node360/99.6/100:0.0581451502)Node359/82/100:0.0232393890,((1942_Gloeobacter_kilaueensis|WP_023171586.1:0.0692598494,((1802_Aphanocapsa_lilacina_HA4352-LM1|MBW4696413.1:0.0033369338,Gloeobacter_morelosensis_PsaB_:0.0016857450)Node366/30.2/96:0.0016865013,1799_Gloeobacter_violaceus|WP_011143428.1:0.0000026302)Node365/95.9/98:0.0264277918)Node364/99.9/100:0.0983426400,(1997_Anthocerotibacter_panamensis|WP_218082901.1:0.0901803760,Aurora_vandensis_PsaB:0.1245644419)Node367/100/100:0.1958048402)Node363/100/100:0.1736726583)Node358/99.6/98:0.0652485083)Node345/91.2/84:0.0104083442)Node9/88.7/72:0.0070814050,(((1023_Synechococcales_cyanobacterium_RM1_1_8|NJN29216.1:0.0740801872,((1187_Synechococcus|WP_011244355.1:0.0659407715,(((((((1259_Cyanobium_sp._CACIAM_14|KEF42342.1:0.0123654988,1290_Synechococcus_sp._CCY_9618|WP_216902506.1:0.0170056679)Node379/95.3/100:0.0128853871,1345_Synechococcus_sp._CBW1004|WP_197211054.1:0.0142676797)Node378/91.3/88:0.0088636959,((1372_Cyanobium_sp._NIES-981|WP_087068085.1:0.0148117797,1396_Cyanobium_sp._M30B3|QVL52557.1:0.0166219355)Node381/96.6/100:0.0168161489,1406_Cyanobacteria_bacterium_K_Offshore_surface_m2_239|MBM5817359.1:0.0289574309)Node380/91.7/87:0.0104210245)Node377/94/71:0.0090719295,(((((((1352_Synechococcus_sp._SupBloom_Metag_053|MBJ7363416.1:0.0103394088,1404_Synechococcus_lacustris|WP_106498645.1:0.0143311799)Node388/100/100:0.0281517375,((1401_unclassified_Synechococcus|WP_197157088.1:0.0061871614,1482_Vulcanococcus_limneticus|WP_094590908.1:0.0352499749)Node390/42.6/75:0.0016281734,((1455_Synechococcaceae_bacterium_WB6_3B_236|NBQ20516.1:0.0215208527,(1870_Aphanocapsa_feldmannii_288cV|TGG83850.1:0.0616079023,2026_Synechococcus_sp._SB0664_bin_36|MXY18648.1:0.0546941377)Node393/98.5/100:0.0400196929)Node392/94.2/95:0.0112432851,(((1530_Cyanobium_sp.|PZV01417.1:0.0122731873,1560_Synechococcus_sp._CBW1107|WP_197162092.1:0.0150117440)Node396/93.5/99:0.0134403635,1562_Synechococcus_sp._MW101C3|WP_094514338.1:0.0065120594)Node395/95.7/92:0.0123602276,(((1574_Synechococcus_sp._WH_8020|WP_048347879.1:0.0135489584,1581_unclassified_Synechococcus|WP_115019321.1:0.0151404806)Node399/98.7/100:0.0137351227,1634_Synechococcus_sp._RS9916|WP_007099847.1:0.0037125227)Node398/98.5/100:0.0146480923,(((1685_Synechococcus_sp._Minos11|WP_011936571.1:0.0101420822,1929_Synechococcus_sp._MED-G71|RCL52496.1:0.0160916043)Node402/87.1/100:0.0059719288,1753_Synechococcus_sp._TMED19|OUT72518.1:0.0064533686)Node401/98.7/100:0.0133570739,(1732_Synechococcus_sp._A15-24|WP_186497773.1:0.0098912926,(1774_Synechococcus_sp._SAT82|MAX88800.1:0.0180390983,1944_Synechococcus_sp._KORDI-52|AII47703.1:0.0067687180)Node404/93/100:0.0074738621)Node403/92.7/100:0.0068496209)Node400/95.2/100:0.0104970841)Node397/99.4/100:0.0211089898)Node394/78.3/84:0.0031641097)Node391/82.7/72:0.0029112187)Node389/99.6/98:0.0215500788)Node387/84.6/98:0.0045074804,((1612_Synechococcus_sp._UW179A|WP_114993335.1:0.0280571349,((1723_Synechococcus_sp._BS30m-G31|MBL6880894.1:0.0217113921,1941_Synechococcus_sp._PROS-9-1|QNJ30830.1:0.0191780703)Node408/84.4/98:0.0086182938,1948_Synechococcus_sp._A15-60|QNI47116.1:0.0174361326)Node407/54.4/100:0.0102159509)Node406/88.7/100:0.0075120779,1661_cyanobiont_of_Ornithocercus_magnificus|GCE64539.1:0.0370182168)Node405/97.3/100:0.0125558388)Node386/87.2/98:0.0093315973,(1515_Synechococcus_sp._CB0205|WP_010314661.1:0.0178913781,1594_Cyanobacteria_bacterium_REEB417|MBU6251452.1:0.0177188797)Node409/94.4/96:0.0107788349)Node385/32.5/90:0.0059508003,2021_Synechococcaceae_bacterium_WB9_2_170|NDC15593.1:0.0367718701)Node384/4.8/28:0.0037604517,(1508_Synechococcales_cyanobacterium_SupBloom_Metag_052|MBJ7491638.1:0.0291370388,1572_Synechococcus_sp._CBW1108|WP_197147959.1:0.0210611192)Node410/84.5/100:0.0099092886)Node383/96.5/94:0.0207393226,(1420_unclassified_Synechococcus|WP_071800908.1:0.0394898581,1423_Cyanobium_sp.|GDX75498.1:0.0192448423)Node411/22/29:0.0077509346)Node382/85.7/13:0.0067652844)Node376/89.9/48:0.0080847937,1411_Synechococcus_sp._CCAP_1479/9|WP_216920729.1:0.0178890583)Node375/68.7/60:0.0038329118,(1272_unclassified_Cyanobium|WP_186697317.1:0.0085320900,1288_Cyanobium_sp._PLM2.Bin73|TVS04250.1:0.0291828144)Node412/94.5/100:0.0214781377)Node374/92.7/98:0.0208946043,(((((1990_Prochlorococcus_marinus|WP_209086190.1:0.0180441012,1993_Prochlorococcus_marinus_CUG1439|MBO6961468.1:0.0076388336)Node417/61.9/100:0.0069706148,(2014_Prochlorococcus_marinus_str._MIT_9322|KGG06599.1:0.0042531870,2015_Prochlorococcus_marinus_str._MIT_9123|KGF93929.1:0.0284654071)Node418/93.3/100:0.0103763229)Node416/100/100:0.0699297657,1992_Prochlorococcus_marinus|WP_158467249.1:0.0452525583)Node415/14.6/94:0.0189551099,(2009_Prochlorococcus_sp._MIT_0601|KGG13547.1:0.0032012885,2011_Prochlorococcus_marinus_str._LG|KGG10786.1:0.0231259224)Node419/89/100:0.0146186780)Node414/99.9/100:0.0749084757,(1995_unclassified_Prochlorococcus|WP_036912722.1:0.0212453447,2001_unclassified_Prochlorococcus|WP_011826945.1:0.0119809368)Node420/100/100:0.1320750619)Node413/100/100:0.1870432664)Node373/99.9/100:0.0580789138)Node372/83.2/91:0.0128420221,(1667_Prochlorothrix_hollandica|WP_017714389.1:0.0020451783,2017_Prochlorothrix_hollandica|P58387.1:0.0153878960)Node421/100/100:0.1293928415)Node371/92.1/92:0.0174983158)Node370/94.2/98:0.0225257911,1084_Oscillatoria_sp._SIO1A7|NER33659.1:0.0636758483)Node369/83/86:0.0100647256,(1129_Coleofasciculaceae_cyanobacterium_RL_1_1|NJN62053.1:0.0726600049,(((((1234_Leptolyngbya_sp._SIO3F4|NEQ48549.1:0.0164400257,1276_Leptothoe_spongobia|WP_215610165.1:0.0105941525)Node427/92.1/98:0.0087718695,1248_Leptothoe_kymatousa|WP_215616774.1:0.0084233439)Node426/91.2/99:0.0089884522,1235_Leptolyngbya_ectocarpi|WP_193993533.1:0.0094878041)Node425/97.4/97:0.0160695923,1351_Leptolyngbya_sp._PCC_7375|WP_006515675.1:0.0134897070)Node424/69.6/97:0.0111086864,1392_Leptolyngbya_sp._Heron_Island_J|WP_023073854.1:0.0077974310)Node423/100/100:0.0882010998)Node422/71.2/81:0.0163613324)Node368/96.8/82:0.0177829174)Node8/85.1/72:0.0049315025,((977_Cyanobacteria_bacterium_M5B4|PLS69125.1:0.0496312625,(((((1204_Pseudanabaena_sp._SR411|WP_094530593.1:0.0107727737,(1275_Pseudanabaena_yagii|WP_169363710.1:0.0010183982,1543_Pseudanabaena_sp.|HBC42840.1:0.0291371279)Node435/99/100:0.0251671041)Node434/99.6/100:0.0253342325,(1228_Pseudanabaena_sp._lw0831|WP_201324211.1:0.0076329728,(((1355_Pseudanabaena_sp._FACHB-1277|WP_190349872.1:0.0154572381,1408_Oscillatoriales_cyanobacterium_CG2_30_44_21|OIP75750.1:0.0106017010)Node439/87.1/93:0.0111830001,1375_Pseudanabaena_sp.|PZV12518.1:0.0116216857)Node438/75.1/72:0.0020144188,1370_Pseudanabaena_sp._Roaring_Creek|WP_055075715.1:0.0207015246)Node437/45.4/71:0.0114476891)Node436/92/93:0.0110463476)Node433/99.7/100:0.0373605278,1486_Synechococcus_sp._PCC_7502|WP_015168921.1:0.0660568569)Node432/87.3/99:0.0212160913,(1283_Oscillatoriales_cyanobacterium_SM2_2_1|NJK33924.1:0.0575229431,1301_Pseudanabaena_sp._PCC_7367|WP_015163609.1:0.0907561355)Node440/58.1/55:0.0119016654)Node431/85.3/56:0.0092801055,1209_Cyanobacteria_bacterium_UBA8156|HAN46226.1:0.0472060987)Node430/99/100:0.0286753653)Node429/99.4/100:0.0343765977,(1292_Gloeomargaritaceae_cyanobacterium_C42_A2020_066|MBF2098178.1:0.0725763555,1881_Gloeomargarita_lithophora|WP_071453768.1:0.0380578905)Node441/92.9/99:0.0196692114)Node428/98.2/98:0.0190986552)Node7/89.9/73:0.0095920624,((1182_Cyanobacteria_bacterium_SID2|MBP0001977.1:0.0313327104,840_Cyanobacteria|WP_017663095.1:0.0195350221)Node443/79.3/100:0.0065544893,757_Geitlerinema_sp._P-1104|WP_170188558.1:0.0272791996)Node442/96.8/94:0.0178620669)Node6/83.4/73:0.0089482001,(961_Roseofilum_sp._SID3|MBP0015001.1:0.0251222248,819_Roseofilum_sp._Belize_Diploria|MBP0007117.1:0.0407930261)Node444/99.5/95:0.0385927805)Node5/84.6/72:0.0052006889,1602_Planktothricoides_sp._SR001|WP_054470369.1:0.0495483759)Node4/93.5/77:0.0109036231,((((((((((929_Limnothrix_rosea|WP_075894156.1:0.0262609306,(1277_Leptolyngbya_sp._PCC_7376|WP_015136157.1:0.0298802870,1299_unclassified_Synechococcus|WP_024545877.1:0.0078927185)Node455/98.3/100:0.0183167868)Node454/99.7/100:0.0254741316,((1042_Cyanobacteria_bacterium_SBLK|MBP0021808.1:0.0307422955,813_Spirulina_major|WP_204105609.1:0.0365982509)Node457/98.4/100:0.0252443480,(1044_Spirulina_major|WP_072620862.1:0.0359740627,1266_Spirulina_sp._SIO3F2|NEO87464.1:0.0465613863)Node458/94.9/100:0.0182753157)Node456/95.9/100:0.0133965353)Node453/75.5/98:0.0034302214,(((((885_Cyanobacteria_bacterium_J149|RMD68875.1:0.0154370097,(1086_Cyanobacterium_sp._T60_A2020_053|MBF2058205.1:0.0214116698,798_Cyanobacterium_stanieri_PCC_7202|AFZ47922.1:0.0198214082)Node464/56.4/98:0.0151879188)Node463/87.7/95:0.0079397106,814_Geminocystis_herdmanii|WP_017294321.1:0.0224876889)Node462/74/84:0.0076989466,744_Geminocystis_sp._NIES-3708|WP_066348392.1:0.0131133015)Node461/3.5/57:0.0034754002,1051_Geminocystis_sp._NIES-3709|WP_066118231.1:0.0213660725)Node460/95.4/100:0.0130149283,843_Geminocystis_sp._M7585_C2015_104|HIK36560.1:0.0346517930)Node459/95.8/100:0.0128862783)Node452/62.8/90:0.0050984258,((((((881_Cyanobacteria_bacterium_RI_101|MBJ7900974.1:0.0143889634,825_Snowella_sp.|PZV25043.1:0.0154729007)Node470/7.1/63:0.0066474825,1071_Synechocystis_sp._PCC_6803|CAA41630.1:0.0304372886)Node469/93.3/100:0.0155733837,1741_Candidatus_Atelocyanobacterium_thalassa_isolate_SIO64986|KFF41503.1:0.1257226423)Node468/86.3/63:0.0178769129,(((901_Microcystis_aeruginosa_W13-11|NCR41543.1:0.0199401692,1026_Chlorogloea_purpurea_SAG_13.99|MBR8830473.1:0.0631292193)Node473/93.9/100:0.0168031121,807_Gomphosphaeria_aponina_SAG_52.96__DSM_107014|MBR8827080.1:0.0443694448)Node472/92.9/77:0.0135622850,1113_Crocosphaera_watsonii|WP_007307412.1:0.0576753622)Node471/71.9/54:0.0050539660)Node467/31.4/71:0.0062869610,(1095_Crocosphaera_chwakensis|WP_008278476.1:0.0180408402,748_Aphanothece_sacrum|WP_124970399.1:0.0195328497)Node474/89.6/86:0.0080593922)Node466/85.6/75:0.0129904789,(1004_Cyanothece_sp._UBA12306|HAC64416.1:0.0278485933,1111_Rippkaea_orientalis|WP_015785087.1:0.0090369003)Node475/78.9/99:0.0092693987)Node465/95.2/82:0.0157848822)Node451/90.6/97:0.0059937096,(((936_Cyanobacteria_bacterium_J083|RMF20459.1:0.0367954805,(((1464_Symploca_sp._SIO2C1|NEP08701.1:0.0348405940,1513_Symploca_sp._SIO2E6|NET54658.1:0.0148469102)Node481/47.1/100:0.0079241872,1578_Symploca_sp._SIO2G7|NEP56773.1:0.0378622615)Node480/100/100:0.0447742153,(1529_Moorea_sp._SIO2I5|NEQ78872.1:0.0210570659,1655_Moorea_sp._SIO3B2|NEP30552.1:0.0260696257)Node482/100/100:0.0564884115)Node479/83.3/100:0.0157957764)Node478/59.9/85:0.0074556223,((1544_Merismopedia_sp._SIO2A8|NET47277.1:0.0531122537,1599_Cyanothece_sp._SIO2G6|NEQ95138.1:0.0353047699)Node484/100/100:0.0567896200,1587_Prochloron_sp._SP5CPC1|MBC6419252.1:0.0463899674)Node483/98.8/100:0.0375975428)Node477/91.5/100:0.0097060850,989_Symploca_sp._SIO2E9|NEO97514.1:0.0386134329)Node476/96.8/99:0.0182831816)Node450/27.9/78:0.0063890761,((974_Gloeocapsa_sp._PCC_73106|WP_006527978.1:0.0186513781,847_Gloeocapsa_sp._DLM2.Bin57|TVQ42188.1:0.0217879775)Node486/95.8/100:0.0146349790,((844_Hyella_patelloides|WP_144863193.1:0.0290813581,(1450_Pleurocapsa_minor_HA4230-MV1|MBW4536186.1:0.0151486045,1465_Pleurocapsales_cyanobacterium_LEGE_10410|MBE9045952.1:0.0169699459)Node489/99.4/100:0.0278243188)Node488/19.6/88:0.0108658807,1418_Myxosarcina_sp._GI1|WP_036483397.1:0.0517375514)Node487/97.9/100:0.0197334422)Node485/95.9/84:0.0158672349)Node449/95.3/97:0.0139450389,((858_Chroococcidiopsis_sp._PCC_6712|WP_169246427.1:0.0451910435,(1161_Chondrocystis_sp._NIES-4102|WP_096721885.1:0.0548147702,1362_Pleurocapsa_sp._PCC_7319|WP_019508783.1:0.0241634466)Node492/85.4/99:0.0087273041)Node491/69.8/94:0.0092291524,1212_Xenococcus_sp._PCC_7305|WP_006510312.1:0.0577398051)Node490/93.6/85:0.0122116430)Node448/97.3/97:0.0204676160,(((890_Chroococcus_sp._FPU101|WP_206816449.1:0.0196837937,834_Aphanothece_hegewaldii|WP_106459218.1:0.0152408608)Node495/100/100:0.0334714342,(((904_Gloeothece_citriformis|WP_012597819.1:0.0052065748,1058_Gloeothece_citriformis|WP_012597816.1:0.0177633784)Node498/99.4/100:0.0272150836,720_Gloeothece_verrucosa|WP_013324915.1:0.0197519006)Node497/80.2/100:0.0165432138,(803_Hydrococcus_sp._CRU_1_1|NJP20534.1:0.0285823455,805_Hydrococcus_rivularis|WP_073600148.1:0.0356672023)Node499/97.4/100:0.0229015015)Node496/64.3/96:0.0089251128)Node494/93.6/99:0.0132957255,((969_Stanieria_sp._NIES-3757|WP_096385149.1:0.0337497073,1018_Pleurocapsales_cyanobacterium_LEGE_06147|MBE9168556.1:0.0520565594)Node501/98.7/100:0.0288384501,1030_Oscillatoria_sp._FACHB-1406|WP_190716722.1:0.0615848489)Node500/85.3/88:0.0131344748)Node493/92.9/88:0.0170437770)Node447/28.2/97:0.0110737865,1195_Symploca_sp._SIO2B6|NET05606.1:0.0486332528)Node446/93.6/99:0.0162604325,((((941_Cyanobacteria_bacterium_UBA9226|HCA95227.1:0.0636824820,(959_Synechococcales_cyanobacterium_C|NCJ08236.1:0.0647827961,((1191_Oscillatoriales_cyanobacterium_LEGE_11467|MBE9039330.1:0.0382312525,806_Cyanobacteria_bacterium_J055|RMG08950.1:0.0360274184)Node508/98.7/100:0.0279887612,((1251_Lusitaniella_coriacea|WP_194028750.1:0.0577285766,1564_Pseudanabaena_sp._PCC_6802|WP_019501222.1:0.1069002864)Node510/75.1/100:0.0200024956,1506_Leptolyngbya_ectocarpi|WP_193994413.1:0.1371197660)Node509/76.1/100:0.0147018781)Node507/92.7/99:0.0112681890)Node506/10/57:0.0080354656)Node505/96.8/98:0.0184275210,(((((976_Leptolyngbya_sp._hensonii|WP_075598387.1:0.0396347165,((1525_Acaryochloris_sp._RCC1774|WP_110984797.1:0.0770380614,((1934_Acaryochloridaceae_cyanobacterium_CSU_3_4|NJN38187.1:0.0675169758,1943_Acaryochloris_marina|WP_212663319.1:0.0132632244)Node519/99.3/100:0.0767250887,1937_Acaryochloris_marina|WP_012162930.1:0.0767985776)Node518/100/100:0.1591119423)Node517/99.8/100:0.0575211454,1823_Cyanothece_sp._SIO1E1|NET36004.1:0.1510797085)Node516/65.1/89:0.0211329171)Node515/96.8/86:0.0207208594,(1114_Alkalinema_sp._FACHB-956|WP_190577034.1:0.0654281150,1157_Scytolyngbya_sp._HA4215-MV1|MBW4518988.1:0.0569646018)Node520/92.4/96:0.0192321755)Node514/81/31:0.0091182654,(1110_Merismopedia_glauca|WP_106287827.1:0.0511870203,1470_Cyanosarcina_radialis_HA8281-LM2|MBW4623643.1:0.0841637091)Node521/99.6/97:0.0425236087)Node513/86.3/31:0.0087303405,831_Cyanothece_sp._PCC_7425|WP_012630018.1:0.0588967043)Node512/85.2/76:0.0110112944,1117_Cyanobacteria_bacterium_REEB444|MBU6186338.1:0.1041659810)Node511/28.2/29:0.0043108413)Node504/62.3/50:0.0076448699,(((892_Cyanobacteria_bacterium_UBA11370|HAX89587.1:0.0264690376,816_Cyanobacteria_bacterium_UBA9273|HBB34894.1:0.0172760703)Node524/82.7/100:0.0048848411,1125_unclassified_Coleofasciculus|WP_193873717.1:0.0282883069)Node523/94.5/100:0.0106429231,747_Coleofasciculus_chthonoplastes|WP_006106157.1:0.0274751204)Node522/97.2/100:0.0144987329)Node503/33.7/57:0.0035179358,(733_Oscillatoria_acuminata|WP_015148865.1:0.0449844148,738_Oxynema_sp._CENA135|WP_200666872.1:0.0468059667)Node525/94.7/98:0.0180049197)Node502/78.1/79:0.0101780360)Node445/87/91:0.0098202702)Node3/94.5/81:0.0133816003,857_Planktothricoides_sp._SpSt-374|HGF99426.1:0.0524486432)Node2/98.7/82:0.0269413328,725_Hormoscilla_sp._GM102CHS1|MBC6475283.1:0.0159747967);
