# Supplementary material for: Molecular diversity and evolution of far-red light-acclimated photosystem I
Source: Front Plant Sci. 2023 Nov 20;14:1289199. doi: 10.3389/fpls.2023.1289199 (PMC10694217; doi:10.3389/fpls.2023.1289199)
Supplement: Supplementary file 1 [file DataSheet_1.zip › Supplementary Data 1/PsaB_sequences_with_FRL_ancestor.fasta]

>PsaB_FRL_ancestor
MATMATKFPKFSQDLQQDPTTRRIWYAIATAHDFESHDGMTEENLYQKIFASHFGHLAII
FLWTSGILFHVAWQGNFEQWIKDPLNVRPIAHAIWDAQFGPPAIEAFTQAQGASNPVDIC
YSGVYHWWYTIGMRTNNDLYVGAIFLILLAAVFLFAGWLHLQPRFRPSLSWFKNAESRLN
HHLAGLFGVSSLAWAGHLIHVAIPESRGQHVGWDNFLSTPPHPAPGVTSPIPFIADGLAP
FFTGNWGAYAQNPDTAEHVFGTSQGAGTAILTFLGGFHPQTESLWLTDMAHHHLAIAVIF
IIAGHMYRTNWGIGHNIKEMMDAKQFLFGRKVEKDGGFFIAPRFNLPHQGIYETYNNSLH
FQLGWHLACLGVITSLVAQHMYSMPPYAFIARDYTTMAALYTHHQYIAGFLMVGAFAHGA
IFLVRDYDPEQNKGNVLDRVLQHKEAIISHLSWVSLFLGFHTLGLYVHNDVEVAFGAPEK
QILIEPVFAQFIQAAHGKALYGFNTLLSNPDSIASTPAADSAWPNYGNVWLPGWLDAINN
GPGLTEAAQASAGTPAGGILKTCFDLGYGKLTNSLFLTIGPGDFLVHHAIALGLHVTTLI
LVKGALDARGSKLMPDKKDFGYAFPCDGPGRGGTCDISAWDQSFYLAMFWMLNTLGWVTF
YWHWKHLAIWQGNVAQFNESSTYLMGWFRDYLWLNSAQLINGYNPYAGTNNLAVWAWMFL
FGHLAWAVSFMFLITWRGYWQELIETLMWAHENTPLSNFGYPKDKPVALSIVQARLVGLT
HFTVGYIATYGAFLIASTASKFGGAP
>1649_Synechococcus_sp._PCC_7335|WP_006456395.1
---MATKFPKFSQELQQDPTTRRIFYSLATAHDFESHDGMTEESLYQRIFASHFGHLAII
FLWTSGILFHVAWQGNFEAWIKDPLNISPIAHAIWDPQFGPAAMDAFTPA-GAGNPVNFC
YSGVYHWWYTIGLRTNGDLFAGAMFLLLLAAVMLYAGWLHLQPRYRPSLAWFKNAESRLN
HHLAGLFGVSSLAWTGHLVHVAIPESRGQHVGWDNFLSMPPHPE------------GLKP
FFTGNWGAYALNPDTSEHLFNTSQGAGTAILTFLGGFHPQTESLWLTDMAHHHLAIAVIF
IIAGHMYRTNFGIGHSIKEMTESLQ---GPGWT---GFFIAPNTGRGHKGIYDAYNNSLH
FQLGWHLACLGVVTSLVAQHMYAMPPYAFIARDYTTTAALYTHHQYIAGFLMLGAFAHGG
IFLIRDYDPVANENNVLARVLDHKEAIISHLSWVSLFLGFHTLALYVHNDCEVAFGSPDK
QILVEPVFAQWIQAVHGKALYGISSLLSNPDSIAST-----AWPNHANVWLPGWLEAINN
--G----------------------------TNSLFLAIGPGDFLVHHAIALGLHVTTLI
LVKGALDARGSKLMPDKKDFGYAFPCDGPGRGGTCDISAWD-SVYLATFWMLNTLGWVTF
YWHWKHLAIWSGNVAQFNEGSTYLMGWFRDYLWLNSAQLINGYNPY-GTNNLAIWAWIFL
FGHLVWAISFMFLITWRGYWQELIETLMWAHENTPLS-FGYPKDKPVALSIVQARLVGLV
HFTVGYIATYGAFLIASTGSRFP---
>1663_Mastigocoleus_testarum|WP_027844097.1
---MATKFPKFSQDLAQDPTTRRIWYAIATAHDFESHDGITEENLYQRIFASHFGHLAII
FLWASGILFHVAWQGNFEVWIKDPLHVRPIAHAIWDAQFGPGAIEAYTQA-GAHNPVDIC
YSGVYHWWYTIGIRTNTELYSGSLFLLLLASIFLFAGWLHLKPRFRPELAWFKNNESRLN
HHLAGLFGVSSLAWAGHLVHVAIPESRGIHVGWNNFLAVAPHPK------------GLLP
FFTGNWAAYAQNPDTANHVFGTSEGSGTAILTFLGGFHPQTESLWLTDMAHHHLAIAVVF
IVAGHMYRTNWNIGHNIKEMLNAKTF-FGRKVE---GP-----FNLPHQGLYETVNNSLH
FQLSLALACLGVASSLTAQHMYSMPPYAFIARDFTTMSALYTHHQYIAGFLMVGAFSHAA
IFWIKDYDPEMNKGNVLDRVLKHKEAIIAHLSWVSLFLGFHTLGLYVHNDVEVAFGRPEK
QILVEPVFAQFIQATHGKALYGFNTLLSNPDSIAST-----AWPNHANVWLSGWLDAINN
--G----------------------------ANSLFLTIGPGDFLVHHAIALGLHVTTLI
LVKGALDARGSKLMPDKKDFGYSFPCDGPGRGGTCDISAWD-ASYLAIFWMLNTLGWITF
YWHWKHLTLWQGNVAQFNENSTYLMGWFRDYLWANSAQLINGYNPY-GTNNLAVWAWMFL
FGHLAWAVSFMFLITWRGYWQELIETLAWAHEKTPLS-FGYWRDKPVALSIVQARLVGLT
HFTVGYIATYGAFLIASTASKFG---
>1767_Fischerella|WP_026086088.1
---MATKFPKFSQDLANDPTTRRIWYAMATAHDFESHDGMTEENLYQSIFASHFGHLAII
FLWASGILFHVAWQGNFEVWIKDPVHVRPIAHAIWDAQFGPGAIEAFTQA-GARNPVDIC
YSGVYHWWYTIGMRTNTDLYVGALFLILLASVFLFAGWLHLQPRFRPSLSWFKNAEPRLN
HHLAGLFGVSSLAWAGHLVHVAIPESRGQHVGWNNFLSTPPHPA------------GLSA
FFTGNWGTYAQNPDTAQHVFNTSQGAGTAILTFLGGFHPQTQSLWLTDMAHHHLAIAVLL
IIAGHMYRTNWGIGHSLKEMMDSKTF-FGRTVE---GP-----FNLPHQGLYETVNNSLH
FQLSLALACLGVASSLTAQHMYSMPPYAFIAKDFTTMAALYTHHQYIAGFLMIGAFSHAA
IFWIRDYDPEQNKGNVLERVLKHKEAIIAHLSWVSLFLGFHTLGLYVHNDVEVAFGAADK
QILIEPVFAQFIQSANGKVLYGFHTLLSNPDSVAFT-----AWPNYANVWLPGWLDAINN
--G----------------------------TNSLFLTIGPGDFYVHHAIALGLHVTTLI
LVKGALDARGSKLMPDKKDFGYAFPCDGPGRGGTCDISAWD-ASYLAVFWMLNTLGWVTF
YWHWKHLSIWQGNVAQFNESSTYLMGWFRDYLWANSAQLINGYNPY-GTSNLAVWAWMFL
FGHLAWAVSFMFLITWRGYWQELIETLAWAHEQTPLS-FGYWRDKPVALSIVQARLVGLT
HFTVGYIATYGAFLIASTASKFGQ--
>1803_Calothrix_sp._CSU_2_0|NJR18292.1
---MATKFPKFSQDLAQDPTTRRVWYAIATAHDFESHDGITEENLYQRIFASHFGHLAII
FLWASGILFHVAWQGNFEIWMKDPIHIRPIAHAIWDAQFGPGAIAAYTQG-GARNPVDIC
YSGVYHWWYTIGIRTNNELYTGALFLVILAAVFLFAGWLHLQPKFRPALSWFKNSESRLN
HHLAGLFGVSSLAWAGHLIHVAIPRSRGIHVGWDNLLSMPPHPE------------GLMP
FFTGNWGAYAQNPDTANHLFNTSQGTGTAILTFLGGFHPQTQSLWLTDMAHHHLAIAVIF
IVAGHMYRTNWGIGHSIKEMMDSKEF-YGNKVE---GP-----FNLPHQGLYETVNNSLH
FQLSLALACLGVASSLTAQHMYSMPPYAFIAKDFTTMSALYTHHQYIAGFLMVGAFSHAA
IFWIKDYDPQQNKGNVLDRILKHKEAIISHLSWVSLFLGFHTLGLYVHNDVEVAFGAADK
QILIEPVFAQFIQSAHGKVLYGFNTLLSNSHSIAST-----AWPNHGNVWLPGWLDAINN
--G----------------------------TNSLFLTIGPGDFYVHHAIALGLHVTTLI
LVKGALDARGSKLMPDKKDFGYAFPCDGPGRGGTCDISAWD-CSYLGVFWMLNTLGWITF
YWHWKHLCIWQGNVALFNENSTYLMGWFRDYLWANSAQLINGYNPY-GTSNLAVWAWMFL
FGHLAWAVSFMFLITWRGYWQELIETLAWAHEQTPLS-FGYWKDKPVALSIVQARLVGLT
HFTVGYIATYGAFLIASTAGKFG---
>1826_Calothrix_sp._PCC_7507|WP_015126597.1
---MATKFPKFSQDLAQDPTTRRVWYAIATAHDFESQDGMTEENLYQRIFSSHFGHLAII
FLWASGILFHVAWQGNFEIWIKDPIHIHPIAHAIWDAQFGPGAIDAYTQA-GARNPVDIC
YSGVYHWWYTIGLRTNNELYVGAIFLVLLAAVALFAGALHLQPRFRPTLGWFKNAESRLN
HHLAGLFGVSSLAWAGHLIHVAIPESRGIHVGWDNFLSTPPHPS------------GLVP
FFTFNWGAYAQNPDTPAHVFNSSQGAGTAILTFLGGFHPQTQSLWLTDMAHHHLAIAVLF
IVAGHMYRTNWGIGHSIKEMMDSKDF-YGNKVE---GP-----FNLPHQGLYETVNNSLH
FQLSLALACLGVASSFAAQHMYSMPPYAFIAKDFTTMAALYTHHQYIAGFLMVGAFSHAA
IFWIKDYDPELNKGNVLDRILKHKEAIISHLSWVSMFLGFHTLGLYVHNDVEVAFGAADK
QILIEPVFAQFIQSANGKILYGFNTLLSNPNSIAST-----AWPNHGNVWLPGWLEAINN
--G----------------------------TNSLFLTIGPGDFYVHHAIALGLHVTTLI
LVKGALDARGTKLMPDKKDFGYAFPCDGPGRGGTCDISAWD-SSYLAMFWMLNTLGWITF
YWHWKHLCIWQGNVAQFNESSTYLMGWFRDYLWANSAQLINGYNPY-GTSNLAVWAWMFL
FGHLAWAVSFMFLITWRGYWQELIETLAWAHEQTPLS-FGYWRDKPVALSIVQARLVGLT
HFTVGYIATYGAFLIASTASKFG---
>1842_Nostoc_sp._C052|WP_179065300.1
---MATKFPKFSQGLAQDPTTRRVWYAIATAHDFESQDGMTEENLYQRIFSSHFGHLAII
FLWASGILFHVAWQGNFELWIKDPIHIRPIAHAIWDAQFGPGAIEAYTQA-GARNPVDIC
YSGVYHWWYTIGLRTNNELYVGAIFLVLLAAVFLFAGALHLKPRFRPGLAWFKSAEPRLN
HHLAGLFGVSSLAWTGHLIHVAIPESRGIHVGWDNFLSTPPHPS------------GLTP
FFTLNWGAYAQNPDTPAHVFNSTQGAGTAILTFLGGFHPQTQSLWLTDMAHHHLAIAVIF
IVAGHMYRTNWGIGHSIKEMMDSKDF-YGNKVD---GP-----FNLPHQGLYETVNNSLH
FQLSLALACLGVASSFAAQHMYSMPPYAFIAKDFTTMAALYTHHQYIAGFLMVGAFSHAA
IFWIKDYDPEQNRGNVLERVLKHKEAIISHLSWVSMFLGFHTLGLYVHNDVEVAFGAADK
QILIEPVFAQFIQSANGKLLYGFNTLLSNPHSIAST-----AWPNHGNVWLPGWLDAINS
--G----------------------------TNSLFLTIGPGDFYVHHAIALGLHVTTLI
LVKGALDARGSKLMPDKKDFGYAFPCDGPGRGGTCDISAWD-TSYLAMFWMLNTLGWVTF
YWHWKHLCVWQGNVAQFNENSTYLMGWFRDYLWANSAQLINGYNPY-GTNNLAVWAWMFL
FGHLAWAVSFMFLITWRGYWQELIETLAWAHEQTPLS-FGYWRDKPVALSIVQARLVGLT
HFTVGYIATYGAFLIASTAGKFG---
>1845_Calothrix_sp._NIES-3974|WP_096620623.1
---MATKFPKFSQDLASDPTTRRVWYAIATAHDFESHDGMTEENLYQRIFASHFGHLAII
FLWASGILFHVAWQGNYEQWIQDPLHTRPIAHAIWDAQFGPGAIAAYTQA-GAKNPVDIC
YSGVYHWWYTIGLRTNNELYTGALFLVILAAIALFAGWLHLQPKFRPSLSWFKNAESRLN
HHLAGLFGVSSLAWAGHLIHVAIPESRGIHVGWNNFLATPPHPA------------GLWA
FFTGNWAAYAQNPDTANHVFNSSQGAGTAILTFLGGFHPQTNSLWLTDMAHHHLAIGVIF
IIAGHMYRTNWNLGHNIKEMMDSKTF-FGRRVE---GP-----FNLPHQGLYETINNSLH
FQLSLALACLGVASSLTAQHMYSMPPYAFLSQDFTTMATLYTHHQYIAGFLMVGAFSHAA
IFWIKDYDPEQNKGNVLDRVLKHKEAIISHLSWVSLFLGFHTLGLYVHNDVEVAFGAADK
QILIEPVFAQFIQATHGKMLYGFNTLLSNPDSIAST-----AWPNHANVWLPGWLDAINN
--G----------------------------TNSLFLTIGPGDFFVHHAIALGLHVTTLI
LVKGALDARGSKLMPDKKDFGYAFPCDGPGRGGTCDISAWD-CSYLAMFWMLNTLGWITF
YWHWKHLCIWQGNVAMFNENSTYLMGWFRDYLWANSAQLINGYNPY-GTSNLAVWAWMFL
FGHLAWAVSFMFLITWRGYWQELIETLAWAHEKTPLS-FGYWRDKPVALSIVQARLVGLT
HFTVGYIATYGAFLIASTAGKFG---
>1848_Nostoc_sp._NMS9|MBN3942464.1
---MATKFPKFSQDLAQDPTTRRVWYAIATAHDFESQDGITEENLYQRIFSSHFGHLAII
FLWASGILFHVAWQGNFELWIKDPIHIRPIAHAIWDAQFGPGAIEAYTQA-GARNPVDIC
YSGVYHWWYTIGLRTNNELYAGAIFLVLLAAVFLFAGALHLKPRYRPSLAWFKSAEPRLN
HHLAGLFGVSSLAWAGHLIHVAVPESRGIHVGWDNFLSTPPHPS------------GLLP
FFTGDWGAYAQNPDTPAHVFNSTQGAGTAILTFLGGFHPQTQSLWLTDMAHHHLAIAVIF
IVAGHMYRTNWGIGHSIKEMMNSKEF-YGNKVE---GP-----FNLPHQGLYETVNNSLH
FQLSLALACLGVASSFAAQHMYSMPPYAFIAKDFTTMAALYTHHQYIAGFLMVGAFSHAA
IFWIKDYDPEQNRGNVLERVLKHKEAIISHLSWVSMFLGFHTLGLYVHNDVEVAFGAADK
QILIEPVFAQFIQAANGKLLYGFNTLLSNPHSIAST-----AWPNHGNVWLPGWLDAINN
--G----------------------------TNSLFLTIGPGDFYVHHAIALGLHVTTLI
LVKGALDARGTKLMPDKKDFGYAFPCDGPGRGGTCDISAWD-TSYLAVFWMLNTLGWVTF
YWHWKHLCIWQGNVAQFNESSTYLMGWFRDYLWANSAQLINGYNPY-GTNNLAVWAWMFL
FGHLAWAVSFMFLITWRGYWQELIETLAWAHEQTPLS-FGYWRDKPVALSIVQARLVGLT
HFTVGYIATYGAFLIASTAGKFG---
>1878_Chlorogloeopsis_fritschii|WP_016873410.1 1849_Chlorogloeopsis_fritschii_C42_A2020_084|MBF2007092.1
---MATKFPKFSQDLASDPTTRRIFYAIATAHDFESHDGMTEENLYQRIFASHFGHLAII
FLWASGILFHVAWQGNFEVWIKDPVHVRPIAHAIWDAQFGPGAIEAFTQA-GARNPVDIC
YSGVYHWWYTIGLRTNTELYVGALFLILLAAVWLFAGWLHLQPRFRPNLGWFKNSEARLN
HHLAGLFGVSCLAWAGHLVHVAIPESRGQHVGWDNFLFTPPHPA------------GLWP
FFTGHWAAYAQNPDTAQHIFNTSQGAGTAILTFLGGFHPQTQSLWLTDMAHHHLAIAVLL
IVAGHMYRTNWGIGHNIKQMMDAQTF-FGRKVE---GP-----FNLPHQGLYETVNNSLH
FQLSLALACLGVASSLTAQHMYSMPPYAFIAKDFTTMAALYTHHQYIAGFLMVGAFSHAA
IFWIKDYDPEQNKGNVLERVLKHKEAIIAHLSWVCLFLGFHTLGLYVHNDVEVAFGAADK
QILIEPVFAQFIQSANGKVLYGFNTLLSNPDSIAFT-----AWPNHANVWLPGWLDAINN
--G----------------------------TNSLFLTIGPGDFYVHHAIALGLHVTTLI
LVKGALDARGSKLMPDKKDFGYAFPCDGPGRGGTCDISAWD-ASYLAVFWMLNTLGWVTF
YWHWKHLCIWQGNVAQFNESSTYLMGWFRDYLWANSAQLINGYNPY-GTSNLAVWAWMFL
FGHLAWAVSFMFLITWRGYWQELIETLAWAHEQTPLS-FGYWRDKPVALSIIQARLVGLT
HFTVGYIATYGAFLIASTASKFGQ--
>1925_Calothrix_parasitica|WP_096658599.1
---MATKFPKFSQDLAQDPTTRRVWYAIATAHDLESHDGMTEENLYQRIFASHFGHLAII
FLWASGIVFHVAWQGNFEVWIKDPLHVRPIAHAIWDAQFGPSAIEAFTQA-GAGNPVDIC
YSGVYHWWYTIGMRTNNELYAGSLFLLLLAAVFLFAGWLHLLPKFRPQLAWFKNSESRLN
HHLAGLFGISSLAWAGHLIHVAIPESRGIHVGWNNFLAVAPHPS------------GLLP
FFTGNWGVYAQNPDTANHVFSSSEGAGTAILTFLGGFHPQTESLWLTDMAHHHLAIAVIF
IVAGHMYRTNWSIGHNMKEMLNAKSF-FGQKVE---GQ-----FNLPHQGLYDTVNNSLH
FQLSLALACLGVASSLVAQHMYSMPPYAFIARDYTTMSALYTHHQYIAGFLMVGAFSHAA
IFWIKDYDPELNKGNVLERVLQHKEAIIAHLSWVSLFLGFHTLGLYVHNDVEVAFGAADK
QVLIEPVFAQFIQSAHGKILYGFNTLLSSSDSIAST-----AWPNHANVWLPGWLDAVNN
--G----------------------------ANSLFLTIGPGDFLVHHAIALGLHVTTLV
LVKGALDARGSKLMPDKKDFGYSFPCDGPGRGGTCDISAWD-ASYLAVFWMLNTLGWITF
YWHWKHLAIWQGNVAQFNESSTYLMGWFRDYLWANSAQLINGYNPY-GTNNLAVWAWMFL
FGHLAWAVSFMFLITWRGYWQELIETLAWAHEQTPLS-FGYWRDKPVALSIVQARLVGLT
HFTVGYIATYGAFLIASTASKFG---
>1926_Scytonematopsis_contorta_HA4267-MV1|MBW4506405.1
---MATKFPKFSQDLAQDPTTRRIWYAMATAHDFESHDGMTEENLYQRIFASHFGHLAII
FLWASGVLFHVAWQGNFEQWIKDPLHVRPIAHAIWDAQFGPAAIDAYTQA-GALNPVDIC
YSGVYHWWYTIGMRTNNELYVGALFLLLLAAVLLFAGWLHLQPRFRPALSWFKNSESRLN
HHLAGLFGVSSLAWAGHLIHVAIPESRGIHVGWNNFLAVAPHPK------------GLIP
FFTGNWAAYAQNPDTPSHVFGTSQGAGTAILTFLGGFHPQTESLWLTDMAHHHLGIAVVL
IVAGHMYRTNWGIGHNLKEMMDSKTF-FGKKVE---GP-----FNLPHQGLYETVNNSLH
FQLSLALAALGVASSLTAQHMYSMPPYAFIAKDFTTMSALYTHHQYIAGFLMVGAFSHAA
IFWIKDYDPEKNKGNVLDRVINHKEAIIAHLSWVSMFLGFHTFSLYVHNDIEVAFGRPEK
QILIEPVFAQFIQSAHGKVMYGFNTLLSNSDSIAST-----AWPNHANVWLPGWLDAVNN
--S----------------------------TNSLFLTIGPGDFYVHHAIALGLHVTTLI
LVKGALDARGSKLMPDKKDFGYSFPCDGPGRGGTCDISAWD-ASYLAIFWMLNTLGWVTF
YWHWKHLCIWQGNVALFNESSTYLMGWFRDYLWANSAQLINGYNPY-GTSNLAVWSWMFL
FGHLAWAVSFMFLITWRGYWQELIETLAWAHEQTPLS-FGYWRDKPVALSIVQARLVGLT
HFTVGYIATYGAFLIASTASKFGG--
>1938_Fischerella_thermalis|WP_102152135.1 1847_Fischerella_thermalis_M58_A2018_009|MBF1988150.1 1852_Fischerella_thermalis|WP_102222165.1 1864_Fischerella_thermalis_CCMEE_5319|PMB41460.1 1866_Fischerella_thermalis|WP_102182019.1 1871_Fischerella_sp._PCC_9605|WP_026734713.1 1872_Fischerella_thermal
---MATKFPKFSQDLANDPTTRRIFYAIATAHDFESHDGMTEENLYQRIFASHFGHLAII
FLWASGILFHVAWQGNFEVWIKDPVHVRPIAHAIWDAQFGPGAIAAYTQA-GARNPVDIC
YSGVYHWWYTIGLRTNTDLYVGALFLILLSSLFLFAGWLHLQPRFRPNLGWFKNSEARLN
HHLAGLFGVSSLAWAGHLIHVAIPESRGQHVGWDNFLSTPPHPA------------GLWA
FFTGNWGAYAQNPDTAQHVFSTSQGAGTAILTFLGGFHPQTQSLWLTDMAHHHLAIAVVL
IIAGHMYRTNWDIGHSLKEMMDSKTF-FGRKVE---GP-----FNLPHQGLYETVNNSLH
FQLSLALACLGVASSLTAQHMYSMPPYAFIAKDFTTMAALYTHHQYIAGFLMIGAFSHAA
IFWIKDYDPEQNKGNVLERVLKHKEAIIAHLSWVSLFLGFHTLGLYVHNDVEVAFGAADK
QILIEPVFAQFIQSANGKILYGFHTLLSNPDSIAFT-----AWPNHANVWLPGWLDAINN
--G----------------------------TNSLFLTIGPGDFYVHHAIALGLHVTTLI
LVKGALDARGSKLMPDKKDFGYAFPCDGPGRGGTCDISAWD-ASYLAVFWMLNTLGWVTF
YWHWKHLSIWQGNVAQFNESSTYLMGWFRDYLWANSAQLINGYNPY-GTNNLAVWAWMFL
FGHLAWAVSFMFLITWRGYWQELIETLAWAHEQTPLS-FGYWRDKPVALSIVQARLVGLT
HFTVGYIATYGAFLIASTASKFGQ--
>1788_Rivularia_sp._IAM_M-261|GJD15970.1
---MATKFPKFSQDLAQDPTTRRVWYTIATAHDFESHDGMTEENLYQKIFASHFGHIAII
FLWASGILFHVAWQGNYELWITDPVHIRPIAHAIWDAQFGPPAIQAFTRA-GAGNPVDIC
YSGVYHWWYTIGIRTNNDLYIGTLFLILLASVFLFAGWLHLKPRFRPTLAWFKNSESRLN
HHLAGLFGVSSLAWAGHLIHVAIPESRGVHVGWNNFLAVAPHPK------------GLIP
FFTGNWAAYAQNSDTANHVFGTSQGAGTAILTFLGGFHPQTQSLWLTDMAHHHLAIAVIL
IVAGHMYRTNWSIGHSIKEMLNAKTF-FSTKVE---GQ-----FNLPHQGLYDTINNSLH
FQLSLALACLGVASSLTAQHMYSMPPYAFIAKDFTTMASLYTHHQYIAGFLMVGAFAHAA
IFWIKDYDPEQNKGNVLERMLKHKEAIISHLSWVSLFLGFHTFGLYVHNDVEVAFGASEK
QILIEPVFAQFIQSAHGKVLYGFNTLLSNSDSIAST-----AWPNHANVWLPGWLEAVNN
--G----------------------------TNSLFLTIGPGDFYVHHAIALGLHVTTLI
LVKGALDARGSKLMPDKKDFGYAFPCDGPGRGGTCDISAWD-SFYLAMFWMLNTLGWITF
YWHWKHLCIWQGNVAQFNENSTYLMGWFRDYLWANSAQLINGYNPY-GTSNLAIWAWMFL
FGHLAWAVSFMFLITWRGYWQELIETLAWAHEQTPLS-FGYWRDKPVALSIVQARLVGLT
HFTVGYIATYGAFLIASTAGKFG---
>1918_Chroococcidiopsis_sp._FACHB-1243|WP_192158345.1 1909_Chroococcidiopsis_cubana|WP_106167242.1 1912_Chroococcidiopsis_sp._CCALA_051|WP_106548239.1 1913_Chroococcidiopsis_thermalis|WP_015153099.1
---MATKFPKFSQDLAQDPTTRRIWYAMATAHDFELHDGMTEENLYQKIFASHFGHLAII
FLWASGVLFHVAWQGNFEQWIKDPLNVRPIAHAIWDAQFGPPAIEAFTRA-GATNPVDIC
YSGVYHWWYTIGMRTNNELYVGAIFLLLLAALFLFAGWLHLQPRYRPTLGWFKSAEPRLN
HHLAGLFGVSSLAWAAHLIHVAIPESRGQHVGWDNFLFTPPHPA------------GLGA
FFTGNWSAYAQNPDTAQHVFNSSQGAGTAILTFLGGLHPQTQSLWLTDMAHHHVAIAVLL
IIAGHMYRTNWGIGHSIKEMLNSKSF-FGAKVE---GP-----FNLPHQGLYDTINNSLH
FQLSFALAALGVASSLTAQHMYSMPPYAFIGQDFTTQAALYTHHQYIAGFLMVGAFSHAG
IFWIRDYDPEQNKGNVLDRMLRHKEAIISHLSWVSLFLGFHTLGLYVHNDVEVAFGAAEK
QVLIEPVFAQFIQAAHGKALYGFNTLLSNPDSIAST-----AWPNHANVWLPGWLDAVNN
--T----------------------------TNSLFLTIGPGDFYVHHAIALGLHVTTLV
LVKGALDARGSKLMPDKKDFGYAFPCDGPGRGGTCDISAWD-ASYLAVFWMLNTLGWVTF
YWHWKHLAIWEGNIAQFNESSTYLMGWFRDYLWLHSAQLINGYNPY-GTNSLAIWSWMFL
WGHLAWAVSFMFLITWRGYWQELIETLVWAHEKTPLS-FGYWRDKPVALSIVQARLVGLT
HFTVGYIATYGAFLIASTAGKFG---
>1932_Plectonema_radiosum|WP_193922316.1 1781_Richelia_sp._RM2_1_2|NJO57428.1 1809_Rivularia_sp._T60_A2020_040|MBF2016191.1 1914_Richelia_sp._RM1_1_1|NJN07446.1 1915_Richelia_sp._SM1_7_0|NJM17563.1
---MATKFPKFSQDLAQDPTTRRIWYAIATAHDFESHDGMTEENLYQRIFASHFGHLAII
FLWTSGILFHVAWQGNFEVWIKDPLHVHPIAHAIWDAQFGPPAIEAFTQA-GAHNPVDIC
YSGVYHWWYTIGMRTNNELYGGSLFLLLLAAVFLFAGWLHLRPRFRPGLAWFKNNESRLN
HHLAGLFGISSLAWAGHLVHVAIPESRGIHVGWNNFLAVAPHPK------------GLLP
FFTGNWGIYAQNPDTANHLFSTNEGAGTAILTFLGGFHPQTESLWLTDMAHHHLAIAVIL
IVAGHMYRTNWGIGHSMKEMLNAKNF-FGQKVQ---GQ-----FNLPHQGLYDTINNSLH
FQLSLALAALGVASSLVAQHMYSMPPYAFIARDFTTMSALYTHHQYIAGFLMVGAFSHAA
IFWIKDYDPELNKDNVLDRVLKHKEAIIAHLSWVSLFLGFHTLGLYVHNDVEVAFGAADK
QVLIEPVFAQFIQSAHGKALYGFNTLLSNPDSIAST-----AWPNHANVWLSGWLDAINS
--S----------------------------TNSLFLTIGPGDFLVHHAIALGLHVTALV
LIKGALDARGSKLMPDKKDFGYSFPCDGPGRGGTCDISAWD-ASYLGIFWMLNTLGWITF
YWHWKHLAIWQGNVAQFNENSTYLMGWFRDYLWNYSASLINGYNPY-GTNNLAVWTWMFL
LGHLAWAVSFMFLITWRGYWQELIETLAWAHEQTPLS-FGYWRDKPVALSIVQARLVGLT
HFTVGYIATYGAFLIASTASRLG---
>2018_Fischerella_thermalis|WP_102146836.1 1857_Fischerella_thermalis|WP_102148435.1 1860_Fischerella_thermalis|WP_016871859.1 1867_Fischerella_thermalis|WP_009453709.1 1873_Fischerella_thermalis|WP_102186418.1 1886_Fischerella_thermalis|WP_102204661.1 1899_Fischerella_thermalis|WP_102173056.1
------------------------------------------------------------
---IGYLI------FTLRISSKDPVHVRPIAHAIWDAQFGPGAIKAFTQA-GARNPVDIC
YSGVYHWWYTIGLRTNTELYVGALFLILLAAVFLFAGWLHLQPRYRPNLGWFKNSEARLN
HHLAGLFGVSSLAWAGHLVHVAIPESRGQHVGWDNFLSTPPHPA------------GLWA
FFTGNWGAYAQNPDTAEHVFSTSQGAGTAILTFLGGFHPQTQSLWLTDMAHHHLAIAVVL
IIAGHMYRTNWRIGHSIKEMMDSKTF-FGRKVE---GP-----FNLPHQGLYETVNNSLH
FQLSLALACLGVASSLTAQHMYSMPPYAFIAKDFTTMAALYTHHQYIAGFLMVGAFSHAA
IFWIKDYDPEQNKGNVLERVLKHKEAIIAHLSWVSLFLGFHTLGLYVHNDVEVAFGAADK
QILIEPVFAQFIQSANGKILYGFHTLLSNPDSIAFT-----AWPNHANVWLPGWLDAINN
--G----------------------------TNSLFLTIGPGDFYVHHAIALGLHVTTLI
LVKGALDARGSKLMPDKKDFGYAFPCDGPGRGGTCDISAWD-ASYLAVFWMLNTLGWVTF
YWHWKHLSIWQGNVAQFNESSTYLMGWFRDYLWANSAQLINGYNPY-GTNNLAVWAWMFL
FGHLAWAVSFMFLITWRGYWQELIETLAWAHEQTPLS-FGYWRDKPVALSIVQARLVGLT
HFTVGYIATYGAFLIASTASKFGQ--
>1674_Synechococcales_cyanobacterium_M58_A2018_015|MBF2000026.1 1668_Synechococcales_cyanobacterium_C42_A2020_086|MBF2072660.1
---MATKFPKFSQGLQQDPTTRRIWYAIATAHDFESHDGMTEENLYQKIFASHFGHLAII
FLWASGTLFHVAWQGNYELWIKDPLRVRPIAHAIWDAQFGPAAIEAFTRA-GARNPVDIC
YSGVYHWWYTIGLRTNNELYVGALFLIFLASVFLYAGWLHLQPRYRPSLAWFKNAESRLN
HHLAGLFGVSSLAWAGHLIHVAIPESRGQHVGWNNFLSSPPHPL------------GLRP
FFTGNWAAYAQNPDTAGHIFSTSDGAGTAILTFLGGFHPQTQSLWLTDMAHHHLAIAVIF
IVAGHMYRTNWGIGHNIKEMLDSKTF-FGRPVE---GQ-----FNLPHQGLYEAYNESLH
FQLAFALAALGVASSLTAQHMYSMPPYAFISRDFTTMSALYTHHQYIAGFLMVGAFAHGA
IFLIRDYDPARNQGNVLDRVLRHKEAIISHLSWVSLFLGFHTLGLYVHNDCEVALGSPEK
QILIEPVFAQFIQASHGKMLYGINTLLSNPDSIAST-----AWPNHANVWLPGWLDAINT
--G----------------------------TNSLFLTIGPGDFYVHHAIALGLHVTTLI
LVKGALDARGSKLMPDKKDFGYSFPCDGPGRGGTCDISAWD-AFYLAMFWMLNTLGWVTF
YWHWKHLTIWQGNVAQFNESSTYLMGWFRDYLWLNSAQLINGYNPY-GMNALAVWSWMFL
FGHLAWAVSFMFLITWRGYWQELIETLQWAHENTPLS-FGYPKDKPVALSIVQARLVGLT
HFTVGYIATYGAFLIAATASQFG---
>1675_Cyanobacteria_bacterium_RU_5_0|NJO43332.1
---MATKFPKFSQDLQQDPTTRRIWYAMATAHDFESHDGMTEENLYQKIFASHFGHLAII
FLWASGILFHVAWQGNFELWVQDPLKVRPIAHAIWDAQFGPPAIAAYTQA-GARNPVDIC
YSGVYHWWYTIGLRTNADLFTGALFLILLASIFLFAGWLHLQPQFRPSLSWFKNAEARLN
HHLAGLFGVSSLAWAGHLIHVAIPESRGQHVGWDNFLRVSPHPR------------GLLP
FFTGNWAAYAQNPDTADHVFNTSQGAGTAILTFLGGFHPQTESLWLTDMAHHHLAIAVVF
IIAGHMYRTNYGIGHNIKEMMNSKEF-FGRKVE---GP-----FNLPHQGLYETMNNSLH
FQLAFALAALGVASSLTAQHMYSMPPYAFIARDYTTMAALYTHHQYIAGFLMVGAFAHGA
IFLVRDYDPAKNKGNVLERILNHKEAIISHLSWVSLFLGFHTLGLYVHNDCEVAFGAPEK
QILIEPVFAQFIQAAHGKAVYGFSTLLSNPDSVAFT-----AWPNHANTWLPGWLEAVNN
--G----------------------------ANSLFLTIGPGDFYVHHAIALGLHVTTLI
LVKGALDARGSKLMPDKKDFGYAFPCDGPGRGGTCDISAWD-SFYLSMFWMLNTLGWTTF
YWHWKHLAAWSGNVAQFNESSTYLMGWFRDYLWLNSAQLINGYNPY-GVNNLAVWAWMFL
FGHLAWAVSFMFLITWRGYWQELIETLQWAHENTPLS-FGYPKDKPVALSIVQARLVGLT
HFTVGYIATYGAFLIASTASRYG---
>1618_Elainella_sp._C42_A2020_010|MBF2050140.1
---MATKFPKFSQGLQQDPTTRRIFYAMATAHDFESHDGMTEENLYQKIFASHFGHLAII
FLWASGIVFHVAWQGNYELWIKDPLRIRPIAHAIWDAQFGPSAIQAFTRA-GAANPVDIC
YSGVYHWWYTIGIRTNNELYAGALFLILLASLFLYAGWLHLRPRFRPSLSWFKNAESRLN
HHLAGLFGVSSLAWAGHLIHVAIPESRGQHVGWDNLLFHRPHPA------------GLGP
LFTGNWGAYAQNPDTAQHVFSSADGAGTAILTFLGGFHPQTQSLWLTDMAHHHLAIAVIF
IIAGHMYRTNWGIGHNIREMLDSKAGLFGGKSE---GQ-----FNLPHQGLYDTYNNSLH
FQLAFALAALGVASSLTAQHMYSMPPYAFISRDFTTMAALYTHHQYIAGFLMVGAFAHGA
IFLVRDYDPVQNKGNVLDRMLQHKEAIISHLSWVSLFLGFHTLGLYVHNDCEVALGSPEK
QILIEPVFAQFIQASHGKMLYGINTLLSNPDSIAST-----AWPNHANVWLPGWLDAINT
--G----------------------------TNSLFLTIGPGDFYVHHAIALGLHVTTLI
LVKGALDARGSKLMPDKKDFGYSFPCDGPGRGGTCDISAWD-SFYLAMFWMLNTLGWVTF
YWHWKHLTIWQGNVAQFNESSTYLMGWFRDYLWLNSAQLINGYNPY-GMNALAVWSWMFL
FGHLAWAVSFMFLITWRGYWQELIETLMWAHENTPLS-FGYPKDKPVALSIVQARLVGLT
HFTVGYIATYGAFLIASTASQFG---
>1896_Leptolyngbyaceae_cyanobacterium_RM1_406_9|NJO75602.1 1876_Leptolyngbyaceae_cyanobacterium_SM1_4_3|NJL39717.1
---MATKFPKFSQELAQDPTTRRLFYAIATAHDFESHDGMTEENLYQKIFASHFGHLAII
FLWASGLLFHVAWQGNFELWTKDPLNVKPIAHAIWDAQFGPPAIQAFTRA-GAANPVDIC
YSGVYHWWYTIGLRTNNDLFFGALFLLLLAAVFLYAGWLHLQPRFRPSLSWFKNAEARLN
HHLAGLIGVSSLAWAGHLIHVAIPESRGQHVGWDNLLSTPPHPA------------GLAA
FFTGNWAAYAQNPDTAKHLFGTSEGAGTAILTFLGGFHPQTQSLWLTDMAHHHLAIAVIF
IVAGHMYRTNFGIGHNIKEMMNAKRFLN-AKVE---GP-----FNLPHQGLYDTMNNSLH
FQLAFALAALGVASSLTAQHMYSMPPYAFIGKDFTTMSALYTHHQYIAGFLMVGAFAHGA
IFLIRDYDPVQNKGNVLDRVLQHKEAIISHLSWVSLFLGFHTLGLYVHNDVEVAFGSPEK
QILIEPVFAQFIQASHGKALYGINTLLSNPDSIAST-----AWPNHANVWLPGWLEAINN
--G----------------------------TNSLFLTIGPGDFYVHHAIALGLHVTTLI
LVKGALDARGSKLMPDKKDFGYSFPCDGPGRGGTCDISAWD-SFYLAMFWMLNTLGWITF
YWHWKHLTIWQGNVAQFNESSTYLMGWFRDYLWLNSAQLINGYNPY-GMNSLAIWAWIFL
FGHLVWAISFMFLITWRGYWQELIETLMWAHENTPLS-FGYPKDKPVALSIVQARLVGLT
HFTVGYIATYGAFLIASTASRFG---
>1542_Pleurocapsa_sp._SU_5_0|NJK57221.1
---MATKFPKFSQDLAQDPTTRRIWYGIATAHDFELHDGMTEENLYQKIFASHFGHLAII
FLWTSGLLFHVAWQGNFELWIKDPISIPPIAHAIWDPQFGPGAIEAFTQA-GASNPVNIC
YSGVYHWWYTIGMRSNNELYMGSIFLMLLASVMLFAGWLHLQPKFRPSLAWFKNAESRLN
HHLAGLFGVSSLAWAGHLIHVAIPESRGQHVGWDNFLSTPPHPA------------GLGA
FFSGNWGVYAQNPDTAGHIFGTSEGAGTAILTFLGGFHPQTESLWLTDMAHHHLAIAVIF
IIAGHMYRTNFGIGHNIKEMTEALSGPGWDG------FFIAPNTGRGHKGIYDTYNDSLH
FQLGWHLACLGVITSLVAQHMYSMPPYAFIAKDFTTTAALYTHHQYIAGFLMVGAFAHGA
IFLVRDYDPELNRDNVLARVLDHKEAIISHLSWVSLFLGFHTLALYVHNDVEVAFGAAEK
QILIEPVFAQWLQAIHGKGLYGISTLLSNPDSIAST-----AWPNHANVWLPGWLEAINS
G------------------------------TNSLYLTIGPGDFLVHHAIALGLHVTTLI
LVKGALDARGSKLMPDKKDFGYAFPCDGPGRGGTCDISAWD-SFYLATFWMLNTLGWVTF
YWHWKHLAVWQGNVAQFNEGSTYLMGWFRDYLWANSAQLINGYNPY-GTNNLAIWAWIFL
FGHLVWAVSFMFLITWRGYWQELIETLMWAHEHTPLS-FGYPKDKPVALSIVQARLVGLT
HFAVGYIATYGAFLIASTASKFG---
>1424_Pleurocapsa_sp._CCALA_161|WP_106243861.1
---MATKFPKFSQDLAQDPTTRRVWYGIATAHDFELHDGMTEENLYQKIFASHFGHIAII
FLWTSGLLFHVAWQGNFELWIKDPLNIPPIAHAIWDPQFGPGAIDAFTQA-GASNPVNIC
YSGVYHWWYTIGMRSNNELYMGSIFLMVLATVMLFAGWLHLQPKFRPSLAWFKNAESRLN
HHLAGLFGVSSLAWAGHLIHVAIPESRGQHVGWDNFLSIPPHPA------------GLAP
FFSGNWGVYAQNPDTAGHIFGTSEGAGTAILTFLGGFHPQTESLWLTDMAHHHLAIAVIF
IIAGHMYRTNFGIGHNIKEMTEALQ---GPGWD---GFFIAPKTGRGHKGIYDTYNNSLH
FQLGWHLACLGVVTSLVAQHMYSMPPYAFIARDYTTMSALYTHHQYIAGFLMIGAFAHGA
IFLVRDYDPELNRDNVLARVLDHKEAIISHLSWVSLFLGFHTLALYVHNDVEVAFGAAEK
QILIEPVFAQWIQSVHGKALYGLSTLLSNPDSIAST-----AWPNHANVWLPGWLEAINN
--G----------------------------TNSLFLTIGPGDFLVHHAIALGLHVTTLI
LVKGALDARGSKLMPDKKDFGYAFPCDGPGRGGTCDISAWD-SAYLATFWMLNTLGWITF
YWHWKHLAIWQGNVAQFNEGSTYLMGWFRDYLWANSAQLINGYNPY-GTNNLAIWAWIFL
FGHLVWAVSFMFLITWRGYWQELIETLMWAHEHTPLS-FGYPKDKPVALSIVQARLVGLT
HFAVGYIATYGAFLIASTASKFG---
>1512_Pleurocapsales_cyanobacterium_LEGE_10410|MBE9046861.1
---MATKFPKFSQDLAQDPTTRRIWYGIATAHDFELHDGMNEENLYQKIFASHFGHIAII
FLWTSGLLFHVAWQGNFEQWIQDPISIPPIAHAIWDPQFGPGAIEAFTQA-GASNPVNIC
YSGVYHWWYTIGMRSNNELYMGAIFLMLLATVMLFAGWLHLQPKFRPSLAWFKNAESRLN
HHLAGLFGVSSLAWAGHLIHVAIPESRGQHVGWDNFLSTPPHPA------------GLGA
FFSGNWGAYAQNPDTAGHIFGTSEGAGTAILTFLGGFHPQTESLWLTDMAHHHLAIAVIF
IIAGHMYRTNFGIGHSIKEMTEALQ---GPGWD---GFFIAPNTGRGHKGIYDTYNNSLH
FQLGWHLACLGVITSLVAQHMYSMPPYAFIARDYTTMSALYTHHQYIAGFLMVGAFAHGA
IFLVRDYDPELNRDNVLARVLDHKEAIISHLSWVSLFLGFHTLALYVHNDVEVAFGAAEK
QILVEPVFAQWIQAVHGKALYGISTLLSNPDSIAST-----AWPNHANVWLPGWLEAINN
--G----------------------------TNSLFLTIGPGDFLVHHAIALGLHVTTLI
LVKGALDARGSKLMPDKKDFGYAFPCDGPGRGGTCDISAWD-SFYLATFWMLNTLGWITF
YWHWKHLAIWEGNVAQFNQGSTYLMGWFRDYLWANSAQLINGYNPY-GTNNLAIWAWIFL
FGHLVWAVSFMFLITWRGYWQELIETLMWAHEHTPLS-FGYPKDKPVALSIVQARLVGLT
HFAVGYIATYGAFLVASTASKFG---
>1527_Hydrococcus_rivularis|WP_073600217.1 1514_Pleurocapsa_sp._PCC_7327|WP_015143521.1 1526_Hydrococcus_sp._C42_A2020_068|MBF2022658.1
---MATKFPKFSQDLQQDPTTRRIWYAIATAHDFESHDGMTEENLYQRIFASHFGHIAII
FLWTSGILFHVAWQGNFEQWVKDPLTVRPIAHAIWDAQFGAPAIQAYTQA-GASNPVDIC
TSGVYHWWYTIGMRTNNDLYTGAIFLILLAAVFLYAGWLHLQPRFRPSLSWFKNAESRLN
HHLAGLFGVSSLAWAGHLIHVAIPESRGQHVGWDNFLTTKPHPA------------GLGP
FFTGNWGVYAQNPDTAEHVFNTSQGAGTAILTFLGGFHPQTESLWLTDMAHHHLAIAVIF
IIAGHMYRTNWGIGHNIKEMLDALQ---GPGWK---GFFIAPRTGRGHLGIFEDYNNSLH
FQLGWHLACLGVITSLVAQHMYSMPPYAFISRDYTAMSALYTHHQYIAGFLMVGAFAHGA
IFMVRDYDPELNRDNVLARVLNHKEVIISHLSWVSLFLGFHTLGIYVHNDCEVAFAAPEK
QILIEPVFAQWIQAAHGKTLYGLSTLLSNPDSIAST-----AWPNYGNVWLPGWLDAINS
--G----------------------------TNSLFLPIGPGDFLVHHAIALGLHVTTLI
LVKGALDARGSKLMPDKKDFGYAFPCDGPGRGGTCDISAWD-AFYLAMFWMLNTLGWLTF
YWHWKHLTLWSGNVAIFNENSTYLMGWFRDYLWANSAQLINGYNPA-GTNNLAVWAWMFL
FGHLAWAVSFMFLITWRGYWQELIETLMWAHENTPLS-FGYPKDKPVALSIVQARLVGLT
HFTVGYIATYGAFLIASTASRFG---
>1552_Pleurocapsa_minor_HA4230-MV1|MBW4537240.1
---MATKFPKFSQDLAQDPTTRRIWYGIATAHDFELHDGMNEENLYQKIFASHFGHIAII
FLWTSGLLFHVAWQGNFEQWIQDPLNISPIAHAIWDPQFGPGAVEAFTQA-GASNPVNIC
YSGVYHWWYTIGMRSNNELYMGSIFLMFLATVMLFAGWLHLQPKFRPSLAWFKNAESRLN
HHLAGLFGVSSLAWAGHLIHVAIPESRGQHVGWNNFLSTPPHPA------------GLGA
FFSGNWGAYAQNPDTPGHIFGTSEGAGTAILTFLGGFHPQTESLWLTDMAHHHLAIAVIF
IIAGHMYRTNFGIGHNIKEMTEALA---GPGWD---GFFIAPRTGRGHKGIYDTYNNSLH
FQLGWHLACLGVITSLVAQHMYSMPPYAFIAKDFTTTAALYTHHQYIAGFLMVGAFAHGA
IFLIRDYDPELNRDNVLARVLDHKEAIISHLSWVSLFLGFHTLALYVHNDVEVAFGAAEK
QILIEPVFAQWIQAVHGKALYGLSTLLSNPDSIAST-----AWPNHANVWLPGWLEAINN
--G----------------------------TNSLFLTIGPGDFLVHHAIALGLHVTTLI
LVKGALDARGSKLMPDKKDFGYAFPCDGPGRGGTCDISAWD-SFYLATFWMLNTLGWITF
YWHWKHLAVWQGNVAQFNEGSTYLMGWFRDYLWGNSAQLINGYNPY-GTNNLAIWAWIFL
FGHLVWAVSFMFLITWRGYWQELIETLMWAHEHTPLS-FGYPKDKPVALSIVQARLVGLT
HFAVGYIATYGAFLIASTAGKFG---
>1590_Leptolyngbya_sp._SIO1E4|MBE7379949.1
---MATKFPKFSQDLQRDPTTRRLFYAIATAHDFESHDGMTEENLYQKIFASHFGHLAII
FLWISGILFHVAWQGNFEQWIQDPLNTSPIAHAIWDPQFGPGVIEAYTQA-GAMNPVDIC
YSGVYHWWYTIGMRTNNDLFGGSIFLLLLAATMLYAGWLHLQPRFRPSLAWFKNAESRLN
HHLAGLFGLSSLAWTGHLVHVAIPESRGQHVGWDNFLSVSPHPG------------GLVP
FFTGNWGAYAQNPDGAEHLFGTAQGAGTAILTFLGGFHPQTESLWLTDMAHHHLAIAVIF
IVAGHMYRTNFGIGHNIREMTEALQ---GPGWK---GFFIAPATGRGHKGIYDTYNNSLH
FQLAWHLACLGVVCSLVAQHMYSMPPYAFLARDYTTMSALFTHHEYIAGFLMVGAFAHGA
IFLVRDYDPEANKDNVLARVLDHKEAIISHLSWVSLFLGFHTLGLYVHNDCEVALGSPDK
QILIEPVFAQWIQSVHGKTLYGISSLLSNPDSVATT-----AWPNHANVWLPNWLEGINS
--G----------------------------TNSLFLTIGPGDLLVHHAIALGLHVTTLI
LVKGALDARGSKLMPDKKDFGYSFPCDGPGRGGTCDISAWD-TFYLGMFWMLNALGWITF
YWHWKHLSVWSGNIAQFNESSTYLMGWFRDYLWLNSSQLINGYNPV-GTNSLAVWAWMFL
FGHLAWAVSFMFLITWRGYWQELIETLLWAHENTPLS-FGYPKDKPVALSIVQARLVGLT
HFTVGYIATYGAFLIASTASRFP---
>1597_Halomicronema_hongdechloris|WP_080806397.1
---MATKFPKFSQDLQRDPTTRRLFYAIATAHDFESHDGMSEENLYQRIFASHFGHLAII
FLWISGILFHVAWQGNFEQWIQDPLNNSPIAHAIWDAQFGPPAIAAYTQA-GAMNPVDIC
YSGVYHWWYTIGMRTNNDLFMGSIFLLLLSSVMLYAGWLHLQPRFRPGLAWFKNAESRLN
HHLAGLFGVSSLAWTGHLVHVALPESRGQHVGWDNFLSIRPHPE------------GLAP
LFTGNWGAYAQNPDTAEHAFGTAQGAGSAILTFLGGFHPQTESLWLTDMAHHHLAIAVIF
IVAGHMYRTNFGIGHNIKEMTEALQ---GPGRS---GFFIAPRTGRGHKGIYDTYNNSLH
FQLGWHLACLGVITSLVAQHMYAMPPYAFMARDYTTMSALYTHHQYIAGFLMIGAFAHGA
IFLIRDYDPEANRDNVLARMLAHKEAIISHLSWVSLFLGFHTLGLYVHNDCEVALGSPEK
QILIEPVFAQWTQAFHGKALYGINSLLSNPDSVAST-----AWPNYGNVWLSGWLEAVNN
--G----------------------------ANSLFLTIGPGDLLVHHAIALGLHVTTLI
LVKGALDARGSKLMPDKKDFGYSFPCDGPGRGGTCDISAWD-AFYLATFWMLNTLGWVTF
YWHWKHLSVWSGNVAQFNESSTYLMGWFRDYLWANSAQLINGYSPA-GTNSLAVWAWMFL
FGHLAWAVSFMFLITWRGYWQELIETLMWAHENTPLS-FGYPKDKPVALSIVQARLVGLT
HFTVGYIATYGAFLIASTSSRFP---
>1624_Nodosilinea_sp._LEGE_07088|WP_193966887.1
---MATKFPKFSQDLQRDPTTRRLFYAIATAHDFESHDGMTEENLYQRIFASHFGHLAII
FLWISGILFHVAWQGNFEQWIKDPLGTSPIAHAIWDAQFGPPAIAAYTQA-GAFNPVDIC
YSGVYHWWYTIGMRTNNDLFTGAMFLLVVAAVMLYAGWLHLQPRFRPSLSWFKNAEARLN
HHLAGLFGVSALAWTGHLVHVAIPESRGQHVGWDNFLSIRPHPE------------GLAP
LFTGNWGAYAQNPDTARHLFGTAEGAGTAMLTFLGGFHPQTESLWLTDMAHHHLAIAVIF
IVAGHMYRTNFGIGHSIKEMTEALQ---GPGWK---GFFIAPNTGRGHQGIYDTYNNSLH
FQLGWHLACLGVITSLVAQHMYAMPPYAFMARDYTTMSALYTHHQYIAGFLMLGAFAHGA
IFLIRDYDPVANRDNVLARVLDHKEAIISHLSWVSLFLGFHTLGLYVHNDCEMALGSPDK
QILVEPVFAQWIQAVHGKALYGVSTLLSNPDSIAST-----AWPNHGNVWLPGWLEAINS
--G----------------------------TNSLFLTIGPGDFLVHHAIALGLHVTTLI
LVKGALDARGSKLMPDKKDFGYAFPCDGPGRGGTCDISAWD-SVYLATFWMLNTLGWVTF
YWHWKHLAVWSGNIAQFNESSTYLMGWFRDYLWLNSAQLINGYNPA-GTNNLAVWAWMFL
FGHLAWAVSFMFLITWRGYWQELIETLLWAHENTPLS-FGYPKDKPVALTIVQARLVGLT
HFTVGYIATYGAFLIASTSSRFP---
>1651_Romeria_gracilis|WP_193909310.1
---MATKFPKFSQDLQQDPTTRRIFYSIATAHDFESHDGMTEENLYQKIFASHFGHIAII
FLWISGILFHVAWQGNFELWIKDPLTVSPIAHAIWDAQLGPPAIEAFTRA-GAGNPVDLC
YSGVYHWWYTIGMRTNNDLFVGSLFLLLLAAVMLYAGWLHLQPRYRPGLAWFKNAESRLN
HHLAGLFGVSALAWTGHLVHVAVPESRGQHVGWDNFLAVPPHPQ------------GLGP
FFSGNWGAYAQNPDTAEHIFNTSQGAGTAILTFLGGFHPQTESLWLTDMAHHHLAIAVIF
IIAGHMYRTNFGIGHDIKNMTESLQ---GPGLD---GFFIAPRTGRGHQGIYDTYNNSLH
FQLGWHLACLGVITSLVAQHMYSMPPYAFIARDYTTMSALYTHHQYIAGFIMLGAFAHGA
IFLVRDYDPVANENNVLARVLDHKEAIISHLSWVSLFLGFHTLGLYVHNDCEMALGSPDK
QILAEPVFAQWIQAVHGKVLYGVNALLSNPDSVATT-----AWPNHANVWLPNWLEAINS
--G----------------------------TNSLFLTIGPGDFLVHHAIALGLHVTTLI
LVKGALDARGSKLMPDKKDFGYSFPCDGPGRGGTCDISAWD-SFYLATFWMLNTLGWVTF
YWHWKHLAIWSGNVAQFNESSTYLMGWFRDYLWLNSAQLINGYNPA-GTNNLAVWAWMFL
FGHLAWAVSFMFLITWRGYWQELIETLLWAHENTPLS-FGYPKDKPVALSIVQARLVGLT
HFTVGYIATYGAFLIASTASRFP---
>1652_Nodosilinea_sp._LEGE_07298|WP_194025220.1
---MATKFPKFSQDLQQDPTTRRLFYAIATAHDFESHDGMTEENLYQRIFASHFGHLAII
FLWISGILFHVAWQGNFELWIEDPLNTSPIAHAIWDAQFGPAAIAAYTQA-GAMNPVDIC
YSGVYHWWYTIGMRTNNDLFTGAMFLLLLAAVMLYAGWLHLQPRFRPSLSWFKNAESRLN
HHLAGLFGVSALAWTGHLVHVAIPESRGQHVGWDNFLAVRPHPE------------GLAP
LFSGNWGAYAQNPDTAGHLFGTAQGAGTAMLTFLGGFHPQTDSLWLTDMAHHHLAIAVIF
IVAGHMYRTNFGIGHSIKEMTEALQ---GPGWK---GFFIAPRTGRGHQGIYDTYNNSLH
FQLGWHLACLGVVTSLVAQHMYAMPPYAFMAKDYTTMSALYTHHQYIAGFLMLGAFAHGA
IFLIRDYDPMANRDNVLARALDHKETIISHLSWVSLFLGFHTLGLYVHNDCEVALGSPDK
QILVEPVFAQWIQATHGKALYGISTLLSNPDSIAST-----AWPNHGNVWLPGWLEAINS
--G----------------------------TNSLFLTIGPGDFLVHHAIALGLHVTTLI
LVKGALDARGSKLMPDKKDFGYSFPCDGPGRGGTCDISAWD-SVYLATFWMLNTLGWVTF
YWHWKHLAIWSGNVAQFNESSTYLMGWFRDYLWLNSAQLINGYNPM-GTNNLAVWAWMFL
FGHLVWAVSFMFLITWRGYWQELIETLLWAHENTPLS-FGYPKDKPVALSIVQARLVGLT
HFTVGYIATYGAFLIASTSSRFP---
>1653_cf._Phormidesmis_sp._LEGE_11477|WP_193855687.1
---MATKFPKFSQELQQDPTTRRIFYSLATAHDFESHDGMTEESLYQRIFASHFGHLAII
FLWISGILFHVAWQGNFEAWIKDPLNISPIAHAIWDPQFGPAAMDAFTPA-GAGNPVNFC
YSGVYHWWYTIGMRTNGDLFSGAMFLLLLAAVMLYAGWLHLQPRYRPSLAWFKNAESRLN
HHLAGLFGVSSLAWTGHLVHVAIPESRGQHVGWDNFLSMPPHPA------------GLKP
FFTGDWGAYALNPDTTEHVFNSSQGAGTAILTFLGGFHPQTESLWLTDMAHHHLAIAVIF
IIAGHMYRTNFGIGHNIKEMTESLQ---GPGIK---GFFIAPNTGRGHKGIYDAYNNSLH
FQLGWHLACLGVVTSLVAQHMYAMPPYAFIARDYTTTAALYTHHQYIAGFLMLGAFAHGA
IFLIRDYDPVANENNVLARVLDHKEAIISHLSWVSLFLGFHTLALYVHNDCEVAFGSPDK
QILVEPVFAQWIQSVHGKALYGISSLLSNPDSIAST-----AWPNHANVWLPGWLEAINN
--G----------------------------TNSLFLAIGPGDFLVHHAIALGLHVTTLI
LVKGALDARGSKLMPDKKDFGYAFPCDGPGRGGTCDISAWD-SVYLATFWMLNTLAWVTF
YWHWKHLAIWSGNVAQFNEGSTYLMGWFRDYLWLNSAQLINGYNPY-GTNNLAIWAWIFL
FGHLVWAISFMFLITWRGYWQELIETLMWAHENTPLS-FGYPKDKPVALSIVQARLVGLV
HFTVGNIATYGAFLIASTGSRFP---
>1659_Hyella_patelloides|WP_144873822.1
---MATKFPKFSQDLAQDPTTRRVWYGIATAHDFELHDGMTEENLYQKIFASHFGHIAII
FLWTSGLLFHVAWQGNFEQWVQDPLKISPIAHAIWDPQFGPGAIEAFTQA-GASNPVNIA
YSGVYHWWNTIGMRSNNDLYMGSILLLLLASVMLFAGWLHLQPKFRPSLAWFKNAESRLN
HHLAGLFGVSSLAWTGHLIHVAIPESRGQHVGWDNFLTTPPHPA------------GLGA
FFSLNWGAYAQNPDTANHIFGTSEGAGTAILTFLGGFHPQTESLWLTDMAHHHLAIGVIF
IIAGHMYRTNFGIGHNIKEMTEAVQ---GPGWG---GFFIAPQTGRGHKGIYDTYNNSLH
FQLAWHLACLGVITSLVAQHMYSMPPYAFIAKDYTTTAALYTHHQYIAGFLMVGAFAHGA
IFMVRDYDPELNRDNVLARVLDHKEAIISHLSWVSMFLGFHTLALYVHNDVEVAFGAAEK
QILIEPVFAQWLQAIHGKGLYGISTLLSNPDSIAST-----AWPNHANVWLPGWLEAMNS
--G----------------------------TNSLYLTIGPGDFYVHHAIALGLHVTTLI
LVKGALDARGSKLMPDKKDFGYSFPCDGPGRGGTCDISAWD-SFYLATFWMLNTLGWITF
YWHWKHLAIWEGNVAQFNQGSTYLMGWFRDYLWANSAQLINGYNPY-GTNNLAIWAWIFL
FGHLVWAVSFMFLITWRGYWQELIETLMWAHEHTPLS-FGYPKDKPVALSIVQARLVGLT
HFTVGYIATYGAFVIASTASKFG---
>1712_Aphanocapsa_sp._GSE-SYN-MK-11-07L|MBW4554246.1
---MATKFPKFSQDLAQDPTTRRIFYAIATAHDFETHDGMTEENLYQKIFSSHFGHLAII
FLWASGTLFHVAWQGNFELWIKDPLTVSPIAHAIWDAQFGPATIEAYTQA-GAHNPVDIC
YSGVYHWWYTIGMRTNNDLFVGSLFLILLASFMLFAGWLHLQPKFRPALSWFKNAESRLN
HHLAGLFGVSSLAWTGHLVHVAIPESRGQHVGWDNLLSAAPHPG------------GLLP
FFTGNWTAYAQNPDTAEHLFGTSTGAGTAILTFLGGFHPQTESLWLTDMAHHHLAIAVLF
IVAGHMYRTNWGIGHNIKEMLEALQ---GPGPK---GFFIAPNTGRGHQGIYDTYNESLH
FQLGWHLACLGVITSLVAQHMYSMPPYAFIAKDFTTMSALYTHHQYIAGFLMVGAFSHGA
IFLVRDYDPELNKDNVLARVLAHKEAIISHLSWVSMFLGFHTLGLYVHNDVEVAFGAADK
QILIEPVFAQFIQSANGKVLYGMNTLLSNPDSIAST-----AWPNYGNVWLPGWLEAINN
--G----------------------------TNSLFLTIGPGDFLVHHAIALGLHVTTLI
LVKGALDARGSRLMPDKKDFGYAFPCDGPGRGGTCDISAWD-SSYLSVFWMLNTMGWVTF
YWHWKHLAIWSGTLAQFNESSTYLMGWFRDYLWLYSGPLVNGYNPF-GTSNLAVWAWMFL
FGHLAWAVSFMFLITWRGYWQELIETLLWAHENTPLS-FGYPKDKPVALSIVQARLVGLT
HFTVGYIATYGAFLIGATASLYG---
>1739_Leptolyngbyaceae_cyanobacterium_RU_5_1|NJP09463.1
---MATKFPKFSQDLQRDPTTRRIFYAIATAHDFESHDGMTEENLYQKIFASHFGHLAII
FLWASGTLFHVAWQGNFEQWIKDPLNTRPIAHAIWDAQLGPGAIEAFTRA-GARNPVDIC
YSGVYHWWYTIGMRTNNDLFAGALFLILLASVFLLAGWLHLQPKFAPSLAWFKNAESRLN
HHLAGLFGVSSLAWTGHLIHVAIPESRGQHVGWDNLLQAPPHPA------------GLSA
FFTGNWGAFAENPDTAGHVFGTSQGAGTAILTFLGGFHPQTESLWLTDMAHHHLAIAVLF
IVAGHMYRTNWGIGHNIKEMLDALA---GPGPK---GFFIAPNTGRGHKGIYEDYNNSLH
FQLAWHLACLGVITSVVAHHMYAMPPYAFIAKDYTTMSALFTHHEYIAGFLMVGAFAHGA
IYLVRDYDPELNRDNVLGRVLEHKEAIISHLSWVSFFLGYHTLALYVHNDCEVAFGAPEK
QILIEPVFAQWIQAVHGKTLYGLSTLLSNPDSVATT-----AWPNYGNVWLPNWLEAINS
--G----------------------------TNSLFLTIGPGDFYVHHAIALGLHVTTLI
LVKSALDARGSKLMPDKKDFGYSFPCDGPGRGGTCDISAWD-GFYLSMFWMLNTLGWITF
YWHWKHLAVWSGNVAQFNEGSTYLMGWLRDYLWLYSGPLVNGYNPY-GTSSLAVWAWMFL
FGHLVWAISFMFLITWRGYWQELIETLMWAHENTPLS-FGYPKDKPVALSIVQARLVGLT
HFTVGYIVTYAAFLIGSTAAKFG---
>1822_Leptolyngbyaceae_cyanobacterium_JSC-12|EKQ66834.1
---MATKFPKFSQDLASDPTTRRLFYAIATAHDFESHDGMTEENLYQRIFASHFGHLAII
FLWASGVLFHVAWQGNFEQWIKDPLTVRPIAHAIWDAQFGPPAIEAYTQA-GARNPVDIC
YSGVYHWWYTIGMRTTNDLFVGSIFLIFLASLFLFAGWLHLQPRFRPNLGWFKNAESRLN
HHLAGLFGVSSLAWTGHLVHVAIPESRGQHVGWDNFLSVLPHPQ------------GLTP
FFTGNWMAYAANPDTPNHIFGTSQGAGTAILTFLGGFHPQTESLWLTDMAHHHLAIAVIF
IIAGHMYRTNWGIGHNIKEMLEALH---GPGWK---GFFIAPRTGRGHQGIYDTYNNSLH
FQLGWHLACLGVVTSLVAQHMYSMPPYAFISKDFTTMSALYTHHQYIAGFLMVGAFSHGA
IFLVRDYDPELNRDNVLARMLDHKEALISHLSWASLFLGFHTLGLYVHNDVEVAFGSADK
QILIEPVFAQFIQASHGKLLYGFNTLLSNPDSVATT-----AWPNYGNVWLPGWLDAVNN
--G----------------------------TNSLFLTIGPGDFLVHHAIALGLHVTTLI
LVKGALDARGSKLMPDKKDFGYSFPCDGPGRGGTCDISAWD-ASYLAVFWMLNTLGWITF
YWHWKHLAIWSGNVAQFNEGSTYLMGWFRDYLWLYSGPLVNGYNPF-GTSSLAVWSWMFL
FGHLAWAVSFMFLITWRGYWQELIETLLWAHENTPLS-FGYPKDKPVALSIVQARLVGLT
HFTVGYIATYGAFLIGATASKFG---
>1897_Leptolyngbya_ectocarpi|WP_193993734.1
---MATKFPKFSQDLQRDPTTRRLFYSIATAHDFESHDGMTEENLYQRIFASHFGHLAII
FLWISGILFHVAWQGNFERWIQDPLGTSPIAHAIWDAQFGPAAIEAYTQA-GARNPVDIC
YSGVYHWWYTIGMRTNSDLFVGALFLLLLAAVMLYAGWLHLQPRFRPSLSWFKNAESRLN
HHLAGLFGVSSLAWTGHLIHVAIPESRGRHVGWDNLLSTPPHPA------------GLAP
FFTGNWGVYAQNPDTAEHVFNSSQGAGTAILTFLGGFHPQTESLWLTDMAHHHLAIAVIF
IIAGHMYRTNFGIGHNIREMTEALQ---GPGWK---GFFIAPRTGRGHKGIYDAYNNSLH
FQLGWHLACLGVVCSLVAQHMYAMPPYAFLSRDYTTMSALYTHHQYIAGFLMVGAFAHGA
IFLVRDYDPEANKDNVLARVLNHKEAIISHLSWVSLFLGFHTLGLYVHNDCEVAFGAAEK
QILVEPVFAQWIQAFHGKTLYGMQTLLSNPDSVATT-----AWPNYANVWLPGWLEGINN
--G----------------------------ANSLFLTIGPGDFLVHHAIALGLHVTTLI
LVKGALDARGSKLMPDKKDFGYSFPCDGPGRGGTCDISAWD-TFYLAMFWMLNTLGWITF
YWHWKHLALWSGNMAQFNESSTYLMGWFRDYLWLNSSQLINGYNVY-GTNNLAVWTWMFL
FGHLAWAVSFMFLITWRGYWQELIETLLWAHEHTPLS-FGYPKDKPVALSIVQARLVGLT
HFTVGYIATYGAFLIASTSSRFP---
>1908_Pantanalinema_sp._GBBB05|MBL1178442.1
---MATKFPKFSQDLQKDPTTRRVWYAIATAHDFESHDGMTEENLYQRIFASHFGHLAII
FLWAAGTVFHVAWQGNFEQWVKDPLRVKPIAHAIWDAQLGPGAIEAFTQA-GARNPVDIC
YSGVYHWWYTIGLRTNNELFAGSIFLLLLASVLLFAGWLHLQPKYRPSLAWFKNAESRLN
HHLAGLFGVSSLAWAGHLIHIAIPASRGRHVGWDNFLQASPHPA------------GLAA
FFTGNWEVYAQNPDTPGHLFNTSEGAGTAILTFLGGFHPQTESLWLTDMAHHHLAIAVIF
IIAGHMYRTNWDIGHNIKEMLDALQ---GPGAK---GFFIAPKTGRGHQGIFEDYNESLH
FQLAWHLACLGVITSLVAQHMYSMPPYAFIAKDFTTMSALYTHHQYIAGFLMVGAFAHGA
IYLVRDYDPKLNEDNVLARVLEHKEAIISHLSWVSMFLGFHTLGLYVHNDVEVAFAAPEK
QILIEPVFAQWIQAVHGKALYGFSTLLSDPDSIAST-----AWPNHANVWLPNWLEAINS
--G----------------------------TNSLFLTIGPGDFYVHHAIALGLHVTTLI
LVKSALDARGSKLMPDKKDFGYAFPCDGPGRGGTCDISAWD-GFYLSMFWMLNTLGWITF
YWHWKHLAIWSGNVAQFNEGSTYLMGWLRDYLWLYSGPLVNGYNPY-GTSALAVWAWMFL
FGHLVWAISFMFLITWRGYWQELIETLMWAHENTPLS-FGYPKDKPVALSIVQARLVGLT
HFTVGYIVTYAAFLIGSTAARFG---
>1679_Leptolyngbya_sp._DLM2.Bin27|TVQ11153.1
---MATKFPKFSQDLQRDPTTRRLFYAIATAHDFESHDGMTEENLYQRIFASHFGHLAII
FLWISGILFHVAWQGNFEVWIQDPLNTSPIAHAIWDAQFGPAAIEAYTQA-GAMNPVDIC
YSGVYHWWYTIGMRTNNDLFTGAMFLLVLAAFMLYAGWLHLQPRFRPSLAWFKNAESRLN
HHLAGLFGVSALAWTGHLVHVAIPESRGQHVGWDNFLAVRPHPE------------GLAP
LFSGNWGAYAQNPDTAGHLFGTAQGAGTAMLTFLGGFHPQTESLWLTDMAHHHLAIAVIF
IVAGHMYRTNFGIGHSIKEMTEALQ---GPGWK---GFFIAPRTGRGHQGIYDTYNNSLH
FQLGWHLACLGVVTSLVAQHMYAMPPYAFMAKDYTTMSALYTHHQYIAGFLMLGAFAHGA
IFLIRDYDPVANRDNVLARVLDHKEVIISHLSWVSLFLGFHTLGLYVHNDCEMALGSPDK
QILVEPVFAQWIQATHGKALYGISTLLSNPDSIAST-----AWPNHGNVWLPGWLEAINS
--G----------------------------TNSLFLAIGPGDFLVHHAIALGLHVTTLI
LVKGALDARGSKLMPDKKDFGYSFPCDGPGRGGTCDISAWD-SVYLATFWMLNTLGWVTF
YWHWKHLAIWSGNVAQFNEGSTYLMGWFRDYLWLNSAQLINGYNPM-GTNNLAVWAWMFL
FGHLVWAVSFMFLITWRGYWQELIETLLWAHENTPLS-FGYPKDKPVALSIVQARLVGLT
HFAVGYIATYGAFLIASTSSRFP---
>916_Hormoscilla_sp._GUM202|MBO1349818.1
---MATKFPKFSQDLAQDPTTRRIWYGIATAHDFETHDGMTEENLYQKIFASHFGHLAII
FLWTSGNLFHVAWQGNFEQWIQDPLNIRPIAHAIWDPQFGQPAVDAFTQA-GASNPVNIC
YSGVYHWWYTIGMRTNGDLYQGSIFLLVLASVMLFAGWLHLQPKFRPSLSWFKNAESRLN
HHLAGLFGVSSLAWTGHLVHVAIPESRGQHVGWDNFLTTLPHPA------------GLAP
FFTGNWGVYAQNPDTAQHVFGTAEGAGTAILTFMGGFHPQTESLWLTDMAHHHLAIAVIF
IVAGHMYRTNWGIGHSIKEILSAHNPPKGTP------FGG--MLGEGHKGLYDTINNSLH
FQLGLALACLGVVTSLVAQHMYALPPYAFLAQDETTMAALYTHHQYIACFIMVGAFAHGA
IFFVRDYDPEANKNNVLARMLEHKEALISHLSWVSLFLGFHTLGLYVHNDVVVAFGTPEK
QILIEPVFAQWIQAASGKALYGFDVLLSNPDGIATS--------AANGIWLPGWLDAINS
G------------------------------ANSLFLTIGPGDFLVHHAIALGLHTTVLI
LVKGALDARGSKLMPDKKDFGYSFPCDGPGRGGTCDISAWD-AFYLAMFWMLNTVAWLTF
YWHWKHLAVWQGNVAQFNESSTYLMGWFRDYLWLNSSQLINGYNPY-GTNNLSVWAWMFL
LGHLVWATSFMFLISWRGYWQELIETLVWAHERTPLANLVRWKDKPVALSIVQARLVGLV
HFTAGNVITYAAFLIASTSGKFG---
>919_Cyanobacteria|WP_190451411.1
---MATKFPKFSQDLAQDPTTRRIWYGIATAHDFESHDGMTEENLYQKIFASHFGHLAII
FLWTSSLLFHVAWQGNFEQWIKDPLNIRPIAHAIWDPQFGQPAVDAFTQG-GVNYPVDIA
YSGVYQWWYTIGMRTNGELYNGCIFLLLLSGVFLFAGWLHLQPKFRPSLAWFKNAESRLN
HHLAGLFGVSSLAWAGHLIHVAIPEARGQHVGWDNFLSTPPHPA------------GLAP
FFSGNWGVYAENPDTPGHVFSTSQGAGTAILTFLGGFHPQTESLWLTDMAHHHLAIAVLF
IVAGHMYRTNFGIGHSIKDMLDSKKGLLSSG------SE--GQFNLPHQGLYETYNNSLH
FQLGIHLAALGVVTSLVAQHMYALPPYAFMAKDFTTQAALYTHHQYIAGFLMVGAFAHGA
IFWVRDYDPDQNKGNVLDRVLQHKEAIISHLSWVSLFLGFHTLGLYVHNDVVVAFGTPEK
QILIEPVFAQFIQASHGKVLYGMDALLSNPDSIATT-----AWPNYGNVWLPGWLDAINS
G------------------------------TNSLFLTIGPGDFLVHHAIALGLHTTTLI
LVKGALDARGSKLMPDKKDFGYAFPCDGPGRGGTCDISAWD-SFYLAMFWMLNTLGWVTF
YWHWKHLAVWSGNVSQFNESSTYLMGWLRDYLWLYSGATINGYNPY-GMNNLSVWSWMFL
FGHLVWATGFMFLISWRGYWQELIETLVWAHERTPLANLVRWKDKPVALSIVQGRVVGLA
HFTVGYILTYAAFLISATAAKFG---
>921_Spirulinaceae_cyanobacterium_SM2_1_0|NJK99359.1
---MATKFPKFSQDLAQDPTTRRIWYGIATAHDFESHDGMTEENLYQKIFASHFGHIAII
FLWTSGTLFHVAWQGNFEQWIKDPLNVRPIAHAIWDPQFGEGAVDAFTQA-GAANPVNIA
YSGVYHWFYTIGMTTNNDLYQGSIFLLLLSSVMLFAGWLHLQPKFRPSLSWFKKAEHRLN
HHLSALFGVSSLAWAGHLIHVAIPESRGQHVGWDNFLSVKPHPA------------GLMP
FFTGNWGVYAQNPDTTSHVFGTSEGAGTAILTFLGGFHPQTESLWLTDMAHHHLAIAVLF
IIAGHMYRTNFGIGHSIKEMLNSKAGLLGGK------SE--GQFNLPHQGLYDTLNNSLH
FQLALALASLGVITSLVAQHMYSLPPYAFIAQDHTTQAALYTHHQYIAGFLMVGAFAHGA
IFLVRDYDPEQNKGNVLDRVLQHKEAIISHLSWVSLFLGFHTLGLYVHNDVVVAFGTPEK
QILIEPVFAQFIQASHGKVLYGMDLLLSNPDSIATT-----AWPNNGAVWLPGWLDAINS
G------------------------------ANSLFLTIGPGDFLVHHAIALGLHTTTLI
LVKGALDARGSKLMPDKKDFGYSFPCDGPGRGGTCDISAWD-AFYLAMFWMLNTLGWLTF
YWHWKHLGVWSGNVAQFNENSTYLMGWFRDYLWANSAQLINGYNPY-GVNNLSVWAWMFL
FGHLVWATGFMFLISWRGYWQELIETIVWAHERTPLANLVRWKDKPVALSIVQARLVGLA
HFTVGYILTYAAFLIASTAAIYG---
>929_Limnothrix_rosea|WP_075894156.1
---MATKFPKFSQDLAQDPTTRRIWYGIATAHDFETHDGMTEENLYQKIFASHFGHLAII
FLWTSGTLFHVAWQGNFEQWIKDPLNVRPIAHAIWDPHFGQGAIDAFTQA-GASNPVNIA
YSGVYHWFYTIGMTTNADLYQGAVFLLILSSVFLFAGWLHLQPKFRPSLSWFKDAESRLN
HHLAGLFGVSSLAWTGHLVHVAIPESRGVHVGWDNFLSVKPHPA------------GLMP
FFTGNWGVYAENADTANHLFGTSEGAGTAILTFLGGFHPQTEALWLTDIAHHHLAIAVLF
IIAGHMYRTKFGIGHSIKEILNAHQPPS-----------G--KLGAGHKGLYDTVNNSLH
FQLGLALASLGVITSLVAQHMYSLPSYAFIAKDYTTQAALYTHHQYIAGFLMVGAFAHGA
IFFVRDYDPEANKDNVLYRMLEHKEALISHLSWVSLFLGFHTLGIYVHNDVVVAFGTPEK
QILIEPVFAQFIQASHGKLLYGMDLLLSNPDSVAYT-----AYPNYANVWLDGWLEAINS
G------------------------------TNSLFLTIGPGDFLVHHAIALGLHTTTLI
LVKGALDARGSKLMPDKKDFGYSFPCDGPGRGGTCDISAWD-SFYLAMFWMLNTLGWLTF
YWHWKHLGIWQGNVAQFNENSTYLMGWFRDYLWANSAQLINGYNPY-GVNNLSVWAWMFL
FGHLVWATGFMFLISWRGYWQELIETIVWAHERTPLANIVRWKDKPVALSIVQARLVGLA
HFTVGYVLTYAAFLIASTAGKFG---
>931_unclassified_Leptolyngbya|WP_190772661.1
---MATKFPKFSQALAQDPTTRRIWYGIATAHDFESHDGMTEEKLYQKIFASHFGHLAII
FLWTSGSLFHVAWQGNFEQWLKDPLTVRPIAHAIWDPHFGKAAVDAFTQA-GASNPVNIA
YSGVYHWWYTIGMRTNGDLYQGAVFLLLLAAVMLFAGWLHLQPKFSPSLSWFKNAESRLN
HHLAGLFGVSSLAWAGHLIHVAIPESRGQHVGWDNFLSVAPHPA------------GLKP
FFTGNWGVYAQNPDTVNHVFNSSDGAGSAILTFLGGFHPQTESLWLTDMAHHHLAIAVLF
IIAGHMYRTNFGIGHSIKEMLDSKAGLFSKS------SE--GQFNLPHQGLYETYNNSLH
FQLGIHLAALGVITSLVAQHMYSLPPYAFMARDYTTQAALYTHHQYIAGFLMVGAFAHGA
IFWVRDYDPAQNKGNVLDRVLHHKEAIISHLSWVSLFLGFHTLGLYVHNDVMQAFGTPEK
QILIEPVFAQFVQAASGKALYGFDSLLSNADSIATT-----AWPNHGNVWLPNWLDAINS
G------------------------------SNSLFLTIGPGDFLVHHAIALGLHTTTLI
LVKGALDARGSKLMPDKKDFGYSFPCDGPGRGGTCDISAWD-SFYLAMFWMLNTIGWVTF
YWHWKHLSVWSGNVAQFNQSSPTIMGWLRDYLWLNSAQLINGYNPY-GMNNLAVWSWMFL
FAHLVWATGFMFLISWRGYWQELIETLVWAHERTPLANLVRWKDKPVAMSIVQGRLVGLA
HFTVGYILTYAAFLIASTSSRFG---
>932_Phormidium_sp._LEGE_05292|WP_193982014.1
---MATKFPKFSQDLAQDPTTRRIWYGIATAHDFESHDGMTEENLYQKIFASHFGHIAII
FLWTSGNLFHVAWQGNFEQWIKDPLNIRPIAHAIWDPQFGKPAVEAFTQA-GANYPVNIS
YSGVYHWWYTIGMRTNGDLYQGALFLLLLSAIFLFAGWLHLQPKFRPSLSWFKNAESRLN
HHLAGLFGVSSLAWAGHLIHVAIPEARGQHVGWDNFLSIKPHPA------------GLLP
FFTGNWGVYAENPDTAGHVFGTATGSGSAILTFLGGFHPQTQSLWLTDIAHHHLAIAVLF
IVAGHMYRTNFGIGHSIKEMMNAKDF-FGTK------VE--GPFNLPHQGIYDTYNNSLH
FQLGWHLACLGVITSLVAQHMYSMPPYAFIAQDYTTQAALYTHHQYIAGFIMVGAFAHGA
IFWVRDYDPEQNKGNVLDRVLQHKEAIISHLSWVSLFLGFHTLGLYVHNDVVVAFGTPEK
QILIEPVFAQFVQSANGKVLYGMQTLLSNPDSIAST-----AWPNHGNVWLPGWLDAINA
G------------------------------TNSLFLTIGPGDFLVHHAIALGLHTTTLI
LVKGALDARGSKLMPDKKDFGYAFPCDGPGRGGTCDISAWD-SFYLAMFWMLNTIGWVTF
YWHWKHLGIWQGNVAQFNESSTYLMGWFRDYLWLNSAQLINGYNPY-GMNNLSIWAWMFL
FGHLVWATGFMFLISWRGYWQELIETLVWAHERTPLANLVRWKDKPVALSIVQARLVGLT
HFAVGYVLTYAAFVIASTAGKFG---
>933_Microcoleus_sp._FACHB-68|WP_147683310.1
---MATKFPKFSQDLAQDPTTRRLWYGIATAHDFESHDGMTEENLYQKIFASHFGHLAII
FLWTSGSLFHVAWQGNFPQWVKDPLNVRPIAHAIWDPQFGAPAVEAFTQA-GASNPVNIA
YSGVYHWWYTIGMRTNNDLYQGAVFLLLLSAVFLFAGWLHLQPKYRPSLAWFKNAESRLN
HHLAGLFGVSSLAWTGHLVHVAIPEARGQHVGWDNFLTTLPHPA------------GLGP
FFSGNWGVYAQNPDTAGHVFGTTQGAGSAILTFLGGFHPQTESLWLTDIAHHHLAIAVIF
IIAGHMYRTNFGIGHSIRDILNTHRPPEGTP------FGG--RLGDGHKGLYDTYNESLH
FQLGIHLAALGVVTSLVAQHMYSLPPYAFMAKDFTTQASLYTHHQYIAGFLMVGAFAHGA
IFWVRDYDPAANQNNVLDRVLRHKEAIISHLSWVSLFLGFHTLGLYVHNDVVVAFGTPEK
QILIEPVFAQWIQAAQGKALYGFDVLLSNPDSLATT-----AWPNYGNVWLPGWLDAINS
G------------------------------TNSLFLTIGPGDFLVHHAFALGLHTTTLI
LVKGALDARGSKLMPDKKDFGYAFPCDGPGRGGTCDTSAWD-SFFLAMFWMLNTIGWVTF
YWHWKHLGIWQGNVAQFNESSTYLMGWLRDYLWLYSAQTINGYTPY-GMNNLSVWSWMFL
FGHLVWATGFMFLISWRGYWQELIETLVWAHERTPLANLVRWKDKPVAMSIIQGRLVGLA
HFTVGYVLTYAAFLIASTAGKFG---
>935_Aphanocapsa_montana|WP_166281222.1
---MATKFPKFSQALAQDPTTRRIWYGIATAHDFETHDGMTEENLYQKIFASHFGHLAII
FLWVSGNLFHVAWQGNFEQWIQDPLNVRPIAHAIWDPHFGEGAVEAFTQA-GASSPVNIA
YSGVYQWWYTIGMRTNGDLYQGAIFLLILSAIFLFAGWLHLQPKFRPSLSWFKNAESRLN
HHLAGLFGVSSLAWTGHLVHVAIPEARGQHVGWDNFLTVAPHPA------------GLAP
FFTGNWGVYAADPDTANHAFGTANGAGTAILTFLGGFHPQTQALWLTDIAHHHLAIAVIF
IIAGHMYRTNFGIGHSIKEILSAHKPPS-----------G--KLGDGHKGLYDTVNNSLH
FQLGLALACLGVVTSLVAQHMYSMPPYAFLAQDYTTMAALYTHHQYIAIFLMCGAFAHGA
IFFVRDYDPVANKNNVLARMLEHKEAIISHLSWVSLFLGFHTLGLYVHNDVVVAFGTPEK
QILIEPVFAQWIQAAHGKLLYGFDTLLSNPDSVAYT-----AFPNYGNVWLPGWLDAINA
G------------------------------SNSLFLTIGPGDFLVHHAIALGLHTTTLI
LVKGALDARGSKLMPDKKDFGYSFPCDGPGRGGTCDISAWD-AFYLALFWALNTVAWLTF
YWHWKHLGIWQGNVAQFNESSTYLMGWFRDYLWLNSSQLINGYNPL-GTNNLSVWAWMFL
FGHLVWATGFMFLISWRGYWQELIETIVWAHQRTPLANLVRWKDKPVALSIVQARLVGLA
HFAVGFVLTYAAFLIASTAGKFG---
>936_Cyanobacteria_bacterium_J083|RMF20459.1
---MATKFPKFSQDLAQDPTTRRIWYGIATAHDFELHDGMTEENLYQKIFASHFGHLAII
FLWTSGTLFHVAWQGNFEQWVKDPLNTRPIAHAIWDPHFGKGAIDAFTQA-GASSPVDIA
YSGVYHWFYTIGMRTNNELHGGAMFLLILASLFLFAGWLHLQPKFRPSLAWFKNAESRLN
HHLAGLFGVSSLAWAGHLIHVAIPESRGQHVGWDNFLSTPPHPA------------GLAP
FFTGNWGVYAQNPDTAGHVFSTSEGAGTAILTFLGGFHPQTESLWLTDIAHHHLAIAVIF
IIAGHMYRTNFGIGHSIKEILEGHKPPS-----------G--KLGEGHKGLYDTVNNSLH
FQLGLALACLGVVTSLVAQHMYSLPSYAFIAKDYTTQAALYTHHQYIAGFLMVGAFAHGA
IFFVRDYDPEANKNNVLARMLEHKEALISHLSWVSLFLGFHTLSLYVHNDVVVAFGTPEK
QILIEPVFAQFIQAASGKALYGFDTLLSNPDSIAQT----------GAAYLPGWLEAINS
G------------------------------TNSLFLTIGPGDFLVHHAIALGLHTTTLI
LVKGALDARGSKLMPDKKDFGFAFPCDGPGRGGTCDISAWD-AFYLAVFWMLNTLGWLTF
YWHWKHLAVWQGNVAQFNENSTYLMGWFRDYLWANSAQLINGYNPY-GVNNLSVWAWMFL
FGHLVWATGFMFLISWRGYWQELIETIVWAHERTPLANLVRWKDKPVALSIVQARVVGLA
HFSVGYILTYAAFLIASTAGKFG---
>937_Phormidium_tenue|WP_191127191.1
---MATKFPKFSQALAQDPTTRRLWYGIATAHDFESHDGMTEENLYQKIFASHFGHLAII
FLWTSGNLFHVAWQGNFEQWIKDPLNVRPIAHAIWDPHFGQAAVDAFTRA-GASNPVNIT
YSGIYHWWYTIGMRTNGELYQGSIFLLILAAVMLFAGWLHLQPKFRPSLSWFKNAESRLN
HHLAGLFGVSALAWTGHLVHVAIPESRGIHVGWDNFLSVKPHPE------------GLAP
FFTGNWGAYAANPDTPDHLYGTAQGAGTAILTFLGGFHPQTESLWLTDIAHHHLAIAVLF
IVAGHMYRTNFGIGHSIKEMLDSKKGLLSSR------SE--GQFNLPHQGLYDTYNNSLH
FQLGIHLAALGVITSLVAQHMYSLPPYAFMARDYTTQAALYTHHQYIAGFLMVGAFAHGA
IFWVRDYDPTLNKGNVLDRVLNHKEAIISHLSWVSLFLGFHTLGIYVHNDVVQAFGTPEK
QILIEPVFAQFIQAAHGKVLYGFDTLLSNPDSLAST-----AWPNHGNVWLGGWLDAINN
N------------------------------KNSLFLTIGPGDFLVHHAIALGLHTTTLI
LVKGALDARGSKLMPDKKDFGYTFPCDGPGRGGTCDISAWD-SFYLAMFWMLNTIGWVTF
YWHWKHLGVWSGNVAQFNESSVTIMGWLRDYLWLNSAQLINGYNPY-GMNNLAVWAWMFL
FGHLVWATGFMFLISWRGYWQELIETLVWAHERTPLANLVRWKDKPVAMSIVQGRLVGLA
HFTVGYILTYAAFLIASTASRYG---
>939_Leptolyngbya|WP_017288763.1
---MATKFPKFSQDLAQDPTTRRIWYGIATAHDFESHDGMTEEKLYQKLFATHFGHLAII
FLWASGSLFHVAWQGNFEQWIKDPLNIRPIAHAIWDPQFGKPAVDAFTQG-GANYPVDIS
YSGVYHWWYTIGMRTNGDLYQGSIFLLILSAVLLFAGWLHLQPKFRPSLAWFKNAESRLN
HHLSGLFGVSSLAWAGHLIHVAIPESRGQHVGWDNFLSTMPHPA------------GLAP
FFTGNWGVYAENPDTAEHIFGTAQGSGSAILTFLGGFHPQTESLWLTDMAHHHLAIAVIF
IVAGHMYRTNFGIGHSIKDILNAHKPPAGG-------------LGDGHTGLYDTVNNSLH
FQLGLALAALGTVTSLVAQHMYSMPPYAFIAKDFTTQAALYTHHQYIAGFLMVGAFAHGA
IFWVRDYDPDQNKNNVLARILGHKEAIISHLSWVSLFLGFHTLGLYVHNDVVVAFGTPEK
QILIEPVFAQWIQSTHGKALYGFNALLSNPDSIATT-----AWPNHGNVWLPGWLDAINS
G------------------------------VNSLFLTIGPGDFLVHHAIALGLHTTTLI
LVKGALDARGSKLMPDKKDFGYAFPCDGPGRGGTCDISAWD-SFYLAMFWMLNTIGWVTF
YWHWKHLAIWSGNVAQFNESSTYLMGWLRDYLWQYSAPLINGYNPY-GMNNLAVWAWMFL
LGHLVWATGFMFLISWRGYWQELIETLVWAHERTPLANLIRWKDKPVALSIVQARLVGLV
HFTAGYVLTYAAFVIASTAGKFG---
>941_Cyanobacteria_bacterium_UBA9226|HCA95227.1
---MATKFPKFSQDLAQDPTTRRIWYGIATAHDFESHDGMTEENLYQKIFASHFGHLAII
FLWVSGNLFHVAWQGNFEEWIKDPLSVRPIAHAIWDPQFGQGAVDAFTQA-GASSPVDIA
YSGVYHWWYTQGMRTNGDLYQGAVFLLILASLMLFAGWLHLQPKFRPSLAWFKNAESRMN
HHLAGLFGVSSLAWAGHIIHVAIPESRGQHVGWDNFLSVKPHPA------------GLAP
FFTGNWGVYAQNPDTAGHIFGSSEGAGTAILTFLGGFHPQSESLWLTDNAHHHLAIAVLF
IVAGHMYKTNFGIGHSMKTILEAHKPPS-----------G--KLGDAHKGIYDTYNNSLH
FQLGWHLACLGVVTSLVAQHMYSMPPYAFIAKDYTTMAALYTHHQYIAGFLMVGAFAHGA
IFLVRDYDPVSNKNNVLARVLDHKEAIISHLSWVSLFLGFHTLGLYVHNDVVVAFGTPEK
QILIEPVFAQWIQGAHGKLLYGFDTLLSNPDSVAYT-----AFPNHGNVWLPGWLDAINS
G------------------------------TNSLFLTIGPGDFLVHHAIALGLHTTTLI
LVKGALDARGSKLMPDKKDFGYAFPCDGPGRGGTCDISAWD-SFYLAMFWMLNTIGWLTF
YWHWKHLCVWQGNVAQFNENSTYLMGWFRDYLWLNSSQLINGYNAY-GTNNLSIWAWIFL
LGHLVWATGFMFLISWRGYWQELIETLVWAHERTPLASLVRWKDKPVALSIVQARLVGLT
HFTVGYFVTYAAFLIASTAGKFG---
>949_Leptolyngbya_sp._SIO4C5|NEQ31115.1
---MATKFPKFSQDLAQDPTTRRIWYGIATAHDFESHDGMTEENLYQKIFASHFGHLAII
FLWTSGNLFHVAWQGNFQQWVTDPLNVKPIAHAIWDPHFGQPAVDAFTQA-GASGPVNIA
YSGVYHWWYTIGMRTNNDLYSGAVFLLILSAVFLFAGWLHLQPKFRPSLSWFKNAESRLN
HHLAGLFGVSSLAWTGHLVHVAIPESRGQHVGWDNFLSTPPHPA------------GLAP
FFTGNWGVYAQNPDTASHVFGTSEGAGTAILTFLGGFHPQTESLWLTDMAHHHLAIAVIF
IIAGHMYRTNFGIGHSIKEILKTHRPPEGTP-------FG-GALGKGHEGLYDTLNNSLH
FQLALALASLGVITSLVAQHMYALPPYAFMAQSYTTQAALYTHHQYIAGFIMVGAFAHGA
IFLIRDYDPKANENNVLDRVLQHKEAIISHLSWVSLFLGFHTLGLYVHNDVMQAFGTPEK
QILVEPVFAQWVQAASGKALYGFNTLLSNPDSVATG-----A---ANGIYLDGWLDAINS
G------------------------------ANSLFLTIGPGDFLVHHAIALGLHTTTLI
LVKGALDARGSKLMPDKKDFGYSFPCDGPGRGGTCDISAWD-AFYLAVFWMLNTIGWVTF
YWHWKHLAIWSGNVAQFNEGSNYLMGWLRDYLWLNSSQLINGYNPY-GMNNLAVWSWMFL
FGHLVWATGFMFLISWRGYWQELIETLVWAHERTPLANLVRWKDKPVAMSIVQGRLVGLA
HFTVGYILTYAAFLIASTSSRFG---
>953_Lyngbya_sp._PCC_8106|WP_009783701.1 948_Lyngbya_aestuarii|WP_023064332.1
---MATKFPKFSQGLAQDPTTRRIWYGIATAHDFESHDGMTEENLYQKIFASHFGHIAII
FLWTSGSLFHVAWQGNFEQWVKDPLNVRPIAHAIWDPQFGQPAVDAFTQA-GASNPVNIA
YSGVYHWWYTIGMRTNGDLYQGSIFLLLMSAIFLFAGWLHLQPKYRPSLSWFKNAESRLN
HHLAGLFGVSSLAWTGHLVHVAIPESRGQHVGWDNFLSTLPHPA------------GLAP
FFTGNWGVYAQNPDTMSHVFGTSEGSGTAILTFLGGFHPQTESLWLTDMAHHHLAIAVLF
IIAGHMYRTQFGIGHSIKEMLNSKDPLFGFK------NE--GQFNLPHQGLYDTINNSLH
FQLGLALAALGVITSLVAQHMYALPPYAFIARDYTTQAALYTHHQYIAGFLMVGAFAHGA
IFFVRDYDAEANKGNVLARMLEHKEAIISHLSWVSLFLGFHTLGIYVHNDVVVAFGTPEK
QILIEPVFAQFIQAAHGKAVYAMDVLLSNPDSIATT-----AWPNHGNVWLPGWLDAINS
G------------------------------KNSLFLTIGPGDFLVHHAIALGLHTTTLI
LVKGALDARGSKLMPDKKDFGYSFPCDGPGRGGTCDISAWD-AFYLAMFWMLNTLGWVTF
YWHWKHLGIWQGNVAQFNESSTYLMGWLRDYLWLNSSQLINGYNPF-GTNNLSVWAWMFL
FGHLVWATGFMFLISWRGYWQELIETLVWAHERTPLANLVRWKDKPVAMSIVQGRLIGLA
HFTVGYILTYAAFLIASTAGKFG---
>955_Leptolyngbya_sp._FACHB-711|WP_190792055.1
---MATKFPKFSQGLAQDPTTRRIWYGIATAHDFESHDGMTEENLYQKIFASHFGHLAII
FLWTSGNLFHVAWQGNFEQWVKDPLNVRPIAHAIWDPHFGQAAVDAFTRA-GASNPVNIA
YSGVYHWWYTIGMRTNGELYAGSLFLMLLSAIFLFAGWLHLQPKFRPSLSWFKNAESRLN
HHLAGLFGVSSLAWAGHLIHVAIPESRGQHVGWNNFLTTPPHPA------------GLVP
FFTGNWGVYAENADTANHVFGTSEGAGTAILTFLGGFHPQTQSLWLTDMAHHHLAIAVLF
IVAGHMYRTNFGIGHSIKEMLDSKAGLTSRK------SE--GQFNLPHQGLYDTINNSLH
FQLGLALAALGVITSLVAQHMYSLPPYAFMAKDYTTQAALYTHHQYIAGFLMVGAFAHGA
IFWVRDYDPAQNRGNVLDRVLNHKEAIISHLSWVSLFLGFHTLGLYVHNDVMQAFGTPEK
QILVEPVFAQFVQAAHGKLLYGFDTLLSNPDSLAST-----AWPNHANTWLPGWLDAINS
G------------------------------TNSLFLTIGPGDFLVHHAIALGLHTTTLI
LVKGALDARGSKLMPDKKDFGYSFPCDGPGRGGTCDISAWD-AFYLAMFWMLNTIGWTTF
YWHWKHLGVWQGNVAQFNESSTYLMGWLRDYLWLNSAQLINGYNPY-GMNSLAVWSWMFL
FGHLVWATGFMFLISWRGYWQELIETIVWAHERTPLANLLRWKDKPVALSIVQGRLVGLA
HFTVGYILTYAAFLIASTAARYG---
>958_Timaviella_obliquedivisa_GSE-PSE-MK23-08B|MBW4515330.1
---MATKFPKFSQGLAQDPTTRRLWYGIATAHDFESHDGMTEENLYQKIFASHFGHLAII
FLWTSGNLFHVAWQGNFEQWVKDPLNVRPIAHAIWDPHFGQAAVDAFTRA-GASGPVNIA
YSGVYHWWYTIGMRSNGELYTGSVFLLILSAVFLFAGWLHLQPKFRPSLSWFKNAESRLN
HHLAGLFGVSSLAWTGHMVHVAIPESRGIHVGWDNFLAVKPHPA------------GLAP
FFTGNWGVYAADPDTADHIFGSATGAGTAMLTFLGGFHPQTESLWLTDIAHHHLAIAVIF
IIAGHMYRTNFGIGHSIKEILAAHKPPKG-------------GLGEGHKGLYDTMNNSLH
FQLAFALAALGVVTSLVAQHMYAMPPYAFIAKDYTTSAALYTHHQYIAGFIMVGAFAHGA
IFLVRDYDTAANKNNVLDRVLQHKEAIISHLSWVSLFLGFHTLGIYVHNDVMQAFATPEK
QILIEPVFAQWIQASHGKLLYGFDTLLSNPESVAYT-----AFPNYGNVWLPGWLDAINS
G------------------------------TNSLFLTIGPGDFLVHHAIALGLHTTTLI
LVKGALDARGSKLMPDKKDFGYAFPCDGPGRGGTCDISAWD-SFYLAMFWMLNTIGWVTF
YWHWKHLAIWSGNVAQFNESSVTIMGWLRDYLWLNSAQLINGYNPY-GMNNLAVWAWMFL
FGHLVWATGFMFLISWRGYWQELIETIVWAHERTPLANLVRWKDKPVAMSIVQGRVVGLA
HFTVGYILTYAAFLIASTASRYG---
>959_Synechococcales_cyanobacterium_C|NCJ08236.1
---MATKFPKFSQDLAQDPTTRRIWYGIATAHDFETHDGMTEENLYQKIFASHFGHIAII
FLWVSGNLFHVAWQGNFEQWIKDPLNIRPIAHAIWDPQFGPGAVDAFTQA-GASNPVDIS
YSGVYHWWYTIGMRTNGDLYQGSIFLLILAAVMLFAGWLHLQPKFRPSLSWFKNAESRMN
HHLAGLFGVSSLAWTGHLVHVAIPEARGQHVGWDNFLSTLPHPA------------GLAP
FFTGNWGVYAQNPDTAGHIFGTADGSGTAILTFLGGFHPQTEALWLTDIAHHHLAIAVLF
IIAGHMYRTQFGIGHSMKEILEAHKPPS-----------G--RLGDGHKGIYDTYNNSLH
FQLGWHLACLGVVTSLVAQHMYSMPPYAFIAQDHTTMAALFTHHEYIAGFLMLGAFAHGA
IFLVRDYDPAANKNNVLARVLDHKEAIISHLSWVSLFLGFHTLGLYVHNDVVVAFGTPEK
QILIEPVFAQWIQAAHGKLLYGFDALLSNPDSVAYT-----AYPNYGNVWLPGWLDAVNN
S------------------------------ANSLFLTIGPGDFLVHHAIALGLHTTTLI
LVKGALDARGSKLMPDKKDFGYSFPCDGPGRGGTCDISAWD-AFYLATFWMLNTLGWLTF
YWHWKHLGIWQGNVAQFNESSTYLMGWFRDYLWLNSSQLINGYNPF-GVNNLSIWAWIFL
FGHLVWAIGFMFLISWRGYWQELIETLVWAHERTPLANLVRWKDKPVALSIVQARVVGLA
HFAVGYVFTYAAFLIASTASKFG---
>856_Cyanobacteria_bacterium_RU_5_0|NJO40685.1
---MATKFPKFSQDLAQDPTTRRIWYGIATAHDFESHDGMTEENLYQKIFASHFGHLAII
FLWTSGNLFHVAWQGNFEQWVKDPLNVRPIAHAIWDPHFGQAAVDAFTRA-GATNPVNIA
YSGVYHWWYTQGMRTNGDLYTGSVFLLILSAIFLFAGWLHLQPKFRPSLSWFKNAESRLN
HHLAGLFGVSSLAWAGHLIHVAIPESRGQHVGWDNFLSTPPHPA------------GLLP
FFTGNWGVYAENPDTAAHIFGTSQGAGTAILTFLGGFHPQTESLWLTDMAHHHLAIAVLF
IIAGHMYRTNFGIGHSIKEMLDSKRGLLSSK------SE--GQFNLPHQGLYDSMNNSLH
FQLAFALAALGVITSLVAQHMYSLPPYAFMARDYTTQAALYTHHQYIAGFIMVGAFAHGA
IFLVRDYDPATNKGNVLDRVLNHKEAIISHLSWVSLFLGFHTLGLYVHNDVMQAFGTPEK
QILIEPVFAQFIQASHGKLLYGFDTLLSNPDSIAST-----AWPNHGNVWLAGWLDAINS
G------------------------------KNSLFLTIGPGDFLVHHAIALGLHTTTLI
LVKGALDARGSKLMPDKKDFGYAFPCDGPGRGGTCDISGWD-SFYLAMFWMLNTIGWVTF
YWHWKHLGIWSGNVAQFNESSPTIMGWLRDYLWLNSAQLINGYNPY-GMNNLAVWAWMFL
FGHLVWATGFMFLISWRGYWQELIETLVWAHERTPLANLVRWKDKPVAMSIVQGRLVGLA
HFTVGYILTYAAFLIASTASRYG---
>857_Planktothricoides_sp._SpSt-374|HGF99426.1 940_[Phormidium|WP_199247647.1
---MATKFPKFSQDLAADPTTRRIWYGIATAHDFESHDGMTEENLYQKIFASHFGHLAII
FLWTSGNLFHVAWQGNFEQWVKDPLNIRPIAHAIWDPQFGKPAVDAFTQA-GAANPVDIC
YSGVYHWWYTIGMRNNGDLYQGAIFLMILASLMLFAGWLHLQPKYRPSLSWFKNAESRMN
HHLAGLFGVSSLAWTGHLVHVAIPESRGQHVGWDNFLSTMPHPA------------GLGP
FFSLNWGVYAENPDTAGHAFGTAQGAGTAILTFLGGFHPQTESLWLTDIAHHHLAIAVIF
IIAGHMYRTNFGIGHSMKEILEAHNPPKGTP------FGG--AIGAGHKGIYDTYNESLH
FQLGWHLACLGVVTSLVAQHMYSIPPYAFMAKDYTTQAALYTHHQYIAGFLMIGAFAHGA
IFLVRDYDPEANKDNVLYRMLEHKEALISHLSWVSLFLGFHTLGLYVHNDVVVAFGTPEK
QILIEPVFAQWIQAAHGKALYGFDVLLSNPDSIAST-----AWPNHGDVWLPGWLDAINA
G------------------------------TNSLFLTIGPGDFLVHHAIALGLHTTTLI
LVKGALDARGSKLMPDKKDFGYSFPCDGPGRGGTCDISAWD-AMYMAVFWMLNTIAWLTF
YWHWKHLAIWQGNVAQFNESSTYLMGWFRDYLWLNSSQLINGYNPY-GTNNLSVWSWMFL
LGHLVWATGFMFLISWRGYWQELIETLVWAHERTPLANLVRWKDKPVALSIVQARLVGLA
HFTAGNIITYAAFLIASTAGKFG---
>858_Chroococcidiopsis_sp._PCC_6712|WP_169246427.1
---MATKFPKFSQDLAQDPTTRRIWYGIATAHDFELHDGMTEENLYQKIFASHFGHLAII
FLWTSGTLFHVAWQGNFEQWIKDPLNIRPIAHAIWDPQFGQGAIDAFSQA-GASYPVDIS
YSGVYHWFYTIGMTNNQDLYRGAIGLLIFSAVLLFAGWLHLQPKFRPSLGWFKNAESRLN
HHLAGLFGVSSLAWTGHLVHVAIPESRGQHVGWDNFLSTPPHPA------------GLAP
FFSLNWGVYAQNPDTASHVFGTSEGAGTAILTFLGGFHPQTESLWLTDIAHHHLAIAVLF
IVAGHMYRTNFGIGHDMKTIMEAHNPPQGTP------FGG--MIGEGHKGMYDTYNNSLH
FQLGWHLACLGVITSLVAQHMYSMPPYAFIAKDYTTQAALYTHHQYIAGFLMVGAFAHGA
IFLVRDYDPEANKNNVLYRMLEHKEALISHLSWVSLFLGFHTLSLYVHNDVVVAFGTPEK
QILIEPVFAQWIQASHGKLLYGFDTLLSNPDSIATT-----AWPNYGNTWLPGWLEAINS
G------------------------------TNSLFLTIGPGDFLVHHAIALGLHTTTLI
LVKGALDARGSKLMPDKKDFGFAFPCDGPGRGGTCDISAWD-AFYLAMFWMLNTLGWLTF
YWHWKHLGVWQGNVAQFNENSTYLMGWFRDYLWANSAQLINGYNPY-GVNNLSVWAWMFL
FGHLVWATGFMFLISWRGYWQELIETIVWAHERTPLANLVRWKDKPVALSIVQARVVGLA
HFTVGYVFTYAAFLIASTAGKFG---
>859_Coleofasciculaceae_cyanobacterium_SM2_1_6|NJL88990.1
---MATKFPKFSQDLAQDPTTRRIWYGIATAHDFETHDGMTEENLYQKIFASHFGHIAII
FLWTSGNLFHVAWQGNFEQWIKDPLNIRPIAHAIWDPQFGKPAVDAFTQA-GANYPVDIC
YSGVYHWWYTIGMRTNSELYNGAIFLLVLAAVMLFAGWLHLQPKFRPSLSWFKSAEHRLN
HHLSGLFGVSSLAWAGHLVHVAIPESRGQHVGWDNFLTTLPHPA------------GLVP
FFTGNWGVYAENPDTAGQIFGTAEGSGTAILTFLGGFHPQTESLWLTDMAHHHLAIAVLF
IIAGHMYRTNFGIGHSIKDMLNSKAGLIGGK------SE--GQFNLPHQGLYDTLNNSLH
FQLALALASLGVITSLVAQHMYSLPPYAFIARDYTTQAALYTHHQYIAGFIMVGAFAHGA
IFLVRDYDPAQNKGNVLDRVLQHKEAIISHLSWVSLFLGFHTLGLYVHNDVVVAFGTPEK
QILIEPVFAQFIQASHGKLLYGMDVLLSSPDSIATT-----AWPNAGNVWLEGWLEAINS
G------------------------------KNSLFLTIGPGDFLVHHAIALGLHTTTLI
LVKGALDARGSKLMPDKKDFGYAFPCDGPGRGGTCDISAWD-SFYLAMFWMLNTLGWVTF
YWHWKHLGVWQGNVAQFNESSTYLMGWFKDYLWLNSSQLINGYNPY-GTNNLSVWAWMFL
FGHLVWATGFMFLISWRGYWQELIETIVWAHERTPLANLIRWKDKPVALSIVQARVVGLA
HFTVGYVLTYAAFLIASTSSRFG---
>860_Nodosilinea_sp._LEGE_07088|WP_193969650.1
---MATKFPKFSQDLAADPTTRRIWYGIATAHDFESHDGMTEENLYQKIFASHFGHLAII
FLWTSGNLFHVAWQGNFEQWIKDPLNIKPIAHAIWDPHFGQPAVDAFSQA-GSSTPVNVA
FSGVYHWWYTIGMRTNTDLYTGAVFLLILSAVFLFAGWLHLQPKFRPSLSWFKNAESRLN
HHLAGLFGVSSLAWTGHLVHVAIPESRGVHVGWDNFLSMKPHPE------------GLMP
FFTGNWGVYAQSPDTSSHIFGTATGSGSAILTFLGGFHPQTESLWLTDMAHHHLAIAVIF
IVAGHMYRTNFGIGHSIKEILNAHKPPAG-------------GLGEGHKGLYDTLNNSLH
FQLALALASLGVVTSLVAQHMYALPPYAFMAKDYTTMAALYTHHQYIAGFIMVGAFAHGA
IFLIRDYDPVANKNNVLDRVLQHKEAIISHLSWVSLFLGFHTLGLYVHNDVVVAFGTPEK
QILVEPVFAQWVQAASGKLLYGFDTLLSNPDSVAQT---------ANAVWLPGWFDAINS
G------------------------------TNSLFLTIGPGDFLVHHAIALGLHTTTLI
LVKGALDARGSKLMPDKKDFGYSFPCDGPGRGGTCDISAWD-SFYLAMFWMLNTIGWVTF
YWHWKHLSIWSGNVAQFNESSNYLMGWLRDYLWLNSSQLINGYNPY-GMNNLAVWSWMFL
FGHLVWATGFMFLISWRGYWQELIETIVWAHERTPLANLVRWKDKPVALSIVQARVVGLA
HFTVGYILTYAAFLIASTSSRFG---
>861_Chamaesiphon_polymorphus|WP_106300755.1
---MATKFPKFSQDLAQDPTTRRLWYGIATAHDFESHDGMTEENLYQKIFATHFGHLGII
FLWASGNQFHVAWQGNFEQWIKDPLNVSPIAHAIWDPHFGQPAVDAFTQG-GASNPVNIT
YSGLYQWWYTQGMRSNDDLYMGSIFLLVLASVMLFAGWLHLQPKFRPSLSWFKNAESRLN
HHLAGLFGVSSLAWTGHLVHVAIPESRGQHVGWDNFLSTPPHPA------------RLIP
FFTGNWGAYAENPDTAQHAFGTAQGAGTAILTFLGGFHPQTQSLWLTDMAHHHLAIAVIF
IVAGHMYRTNFGIGHSIKDILNAHKPP-----------GG--RLGEGHRGLYDTVNNSLH
FQLGLALASLGVITSLVAQHMYSMPPYAFLAQDFTTQAALYTHHQYIAGFLMVGAFAHGA
IFWVRDYDPEQNRNNVLSRMLEHKEAIISHLSWVSLFLGFHTLGLYVHNDVVVAFGTPEK
QILIEPVFAQWIQSSHGKLLYGFDTLLSNTDSVAYT-----AYPNYGNVWLPGWLDAINS
G------------------------------TNSLFLTIGPGDFLVHHAIALGLHTTTLI
LVKGALDARGSKLMPDKKDFGYAFPCDGPGRGGTCDISGWD-SFYLAMFWMLNTLGWLTF
YWHWKHLGIWQGNVAQFNESSTYLMGWFRDYLWQNSSQLINGYNPY-GMNNLSVWAWMFL
FGHLVWATGFMFLISWRGYWQELIETVVWAHERTPLANLVRWKDKPVALSIVQARVVGLA
HFTVGYILTYAAFLIASTAGKFG---
>876_Leptolyngbya_ohadii|WP_088890417.1
---MATKFPKFSQGLAQDPTTRRIWYGIATAHDFESHDGMTEENLYQKIFASHFGHLAII
FLWTSGNLFHVAWQGNFEQWVKDPLNVRPIAHAIWDPHFGQAAVDAFTRA-GASNPVNIA
YSGVYHWWYTIGMRTNGDLYQGSIFLMLLSAIFLFAGWLHLQPKFRPSLSWFKNAESRLN
HHLAGLFGVSSLAWAGHLIHVAIPESRGQHVGWDNFLTTPPHPA------------GLAP
FFTGNWGVYAENADTANHVFGTAQGAGSAILTFLGGFHPQTQSLWLTDMAHHHLAIAVLF
IVAGHMYRTNFGIGHSIKEMLDSKAGLMSKK------SE--GQFNLPHQGLYDTINNSLH
FQLGLALAALGVITSLVAQHMYSLPPYAFMAKDYTTQAALYTHHQYIAGFLMVGAFAHGA
IFWVRDYDPAQNRGNVLDRVLNHKEAIISHLSWVSLFLGFHTLGLYVHNDVMQAFGTPEK
QILIEPVFAQFVQASHGKLLYGFDTLLSNPDSLAST-----AWPNHGNVWLPGWLDAINS
G------------------------------TNSLFLTIGPGDFLVHHAIALGLHTTTLI
LVKGALDARGSKLMPDKKDFGYSFPCDGPGRGGTCDISAWD-AFYLAMFWMLNTIGWTTF
YWHWKHLGVWQGNVAQFNESSTYLMGWLRDYLWLNSAQLINGYNPY-GMNSLAVWSWMFL
FGHLVWATGFMFLISWRGYWQELIETIVWAHERTPLANLIRWKDKPVALSIVQARLVGLA
HFTVGYILTYAAFLIASTAARYG---
>879_Leptolyngbyaceae_cyanobacterium_SL_7_1|NJN88021.1
---MATKFPKFSQDLAQDPTTRRIWYGIATAHDFESHDGMTEENLYQKIFASHFGHLAII
FLWTSGNLFHVAWQGNFEQWIKDPLNVRPIAHAIWDPHFGQPAVEAFTRA-GASNPVNIT
YSGLYHWWYTAGMRSNGELYTGAVFLLILSAVFLFAGWLHLQPKFRPSLSWFKNAESRLN
HHLAGLFGVSSLAWAGHLIHVAIPESRGVHVGWDNFLAVKPHPA------------GLAP
FFTGNWGVYAQNADTANHVFGTSEGAGTAILTFLGGFHPQTESLWLTDMAHHHLAIAVLF
IVAGHMYRTNFGIGHSIKEMLNSKAGLLSPR------SE--GQFNLPHQGLYDTMNNSLH
FQLAFALAALGVITSLVAQHMYALPPYAFMARDYTTQAALYTHHQYIAGFIMVGAFAHGA
IFLVRDYDPAQNKGNVLDRVLNHKEAIISHLSWVSLFLGFHTLGLYVHNDVVVAFGTPEK
QILIEPVFAQFVQAASGKALYGFGTLLSNPDSIAFT-----AWPNHANVWLPNWLDAINS
G------------------------------TNSLFLTIGPGDFLVHHAIALGLHTTTLI
LVKGALDARGSKLMPDKKDFGYAFPCDGPGRGGTCDISAWD-SFYLAMFWMLNTIGWVTF
YWHWKHLGVWQGNVAQFNESSTYLMGWLRDYLWLNSAQLINGYNPY-GMNNLAVWAWMFL
FGHLVWATGFMFLISWRGYWQELIETLVWAHERTPLANLVRWKDKPVAMSIVQGRLIGLA
HFTVGYILTYAAFLIASTASRYGG--
>881_Cyanobacteria_bacterium_RI_101|MBJ7900974.1
---MATKFPKFSQDLAQDPTTRRIWYGIATAHDFETHDGMTEENLYQKIFASHFGHIAII
FLWTSGTLFHVAWQGNFEQWIKDPLNTRPIAHAIWDPHFGEGALNAFTQA-GASNPVNIA
YSGVYHWFYTIGMTTNGELYQGSIFLLILSALFLFAGWLHLQPKFRPSLAWFKNAESRLN
HHLAGLFGVSSLAWAGHLVHVAIPEARGQHVGWDNFLSTPPHPA------------GLLP
FFTGNWGVYAENPDTAGHIFGTSQGAGTAILTFLGGFHPQTESLWLTDIAHHHLAIAVIF
IIAGHMYRTNWGIGHSIKEILNAHKGPL---------------TGAGHTNLYDTINNSLH
FQLGLALASLGVITSLVAQHMYSLPSYAFIAKDYTTQAALYTHHQYIAGFLMVGAFAHGA
IFFVRDYDPVANKNNVLARMLDHKEALISHLSWVSLFLGFHTLGLYVHNDVVVAFGTPEK
QILIEPVFAQWIQAASGKALYGFDVLLSNPDSIAST---------TGAAWLPGWLDAINS
G------------------------------ANSLFLPIGPGDFLVHHAIALGLHTTVLI
LVKGALDARGSKLMPDKKDFGYAFPCDGPGRGGTCDISAWD-SFYLAMFWMLNTLGWLTF
YWHWKHLGVWSGNVAQFNENSTYLMGWFRDYLWANSAQLINGYNPY-GVNNLSVWAWMFL
FGHLVWATGFMFLISWRGYWQELIETIVWAHERTPLANLVRWKDKPVALSIVQARVVGLA
HFTVGYILTYAAFLIASTAGKFG---
>882_Myxacorys_almedinensis|WP_162423308.1
---MATKFPKFSQDLAQDPTTRRIWYGIATAHDFESHDGMTEEKLHQKIFATHFGHLAII
FLWASGSLFHVAWQGNFPQWSKDPLNVRPIAHAIWDPQFGKPAVDAFTQG-GANYPVDIS
YSGLYHWWYTIGMRTNGDLYQGSIFLLILSAIFLFAGWLHLQPKFRPSLAWFKNAESRLN
HHLAGLFGVSSLAWTGHLVHVAIPESRGQHVGWGNFLSTLPHPA------------GLQP
FFTGNWGVYAQNPDTANHVFGTAQGSGTAILTFLGGFNPQTESLWLTDMAHHHLAIAVIF
IIAGHMYKTNFGIGHSIKDILNAHKPPA-----------G--GLGEGHKGLYDTVNNSLH
FQLGLALAALGVITSLVAQHMYAMPPYAFMAKDFTTQAALYTHHQYIAGFLMVGAFAHGA
IFWVRDYDPDQNRNNVLARMLEHKEAIISHLSWVSLFLGFHTLGLYVHNDVVVAFGTPEK
QILIEPVFAQWIQAAHGKALYGFNALLSNPDSLATT-----AWPNHGDVWLPGWLEAINN
G------------------------------TNSLFLTIGPGDFLVHHAIALGLHTTTLI
LVKGALDARGSKLMPDKKDFGYAFPCDGPGRGGTCDISAWD-SFYLAMFWMLNTIGWVTF
YWHWKHLAIWSGNVAQFNESSTYLMGWLRDYLWQYSAPLINGYNPY-GMNNLAVWAWMFL
FGHLVWATGFMFLISWRGYWQELIETLVWAHERTPLANLIRWKDKPVAMSIVQGRLVGLA
HFTVGYVLTYAAFLIAATAGKFG---
>884_Leptolyngbyaceae_cyanobacterium_RM1_1_2|NJN04755.1
---MATKFPKFSQDLAQDPTTRRIWYGIATAHDFESHDGMTEENLYQKIFASHFGHLAII
FLWTSGNLFHVAWQGNFPQWVIDPLNVKPIAHAIWDPHFGQPAVDAFTQA-GASGPVNIA
YSGVYHWWYTIGMRTNNDLYSGAVFLLLMSAVFLFAGWLHLQPKFRPSLSWFKNAESRLN
HHLAGLFGVSSLAWTGHLVHVAIPESRGQHVGWDNFLSTPPHPA------------GLAP
FFTGNWGVYAQTPDTAGHIFGTSEGAGTAILTFLGGFHPQTESLWLTDMAHHHLAIAVIF
IIAGHMYRTNFGIGHSIKEILKTHRPPEGTP------FGG--ALGKGHEGLYDTLNNSLH
FQLALALASLGVITSLVAQHMYSLPPYAFMARSYTTQAALYTHHQYIAGFIMVGAFAHGA
IFLVRDYDPKANENNVLDRVLQHKEAIISHLSWVSLFLGFHTLGIYVHNDVMQAFGTPEK
QILVEPVFAQWIQAAHGKMLYGFDTLLSNPDSLAFT-----AYPNHGNVWLGGWLDAINS
G------------------------------TNSLFLTIGPGDFLVHHAIALGLHTTTLI
LVKGALDARGSKLMPDKKDFGYSFPCDGPGRGGTCDISAWD-SFYLAMFWMLNTIGWVTF
YWHWKHLAIWSGNVAQFNEGSNYLMGWLRDYLWLNSSQLINGYNPY-GMNNLAVWAWMFL
FGHLVWATGFMFLISWRGYWQELIETLVWAHERTPLANLVRWKDKPVAMSIVQGRLIGLA
HFTVGYILTYAAFLIASTSSRFG---
>885_Cyanobacteria_bacterium_J149|RMD68875.1 915_Cyanobacterium_aponinum|WP_015218334.1 917_Cyanobacterium_aponinum_0216|6VPV_2 930_Cyanobacterium_aponinum|WP_099435783.1
---MATKFPKFSQDLAQDPTTRRIWYGIATAHDFETHDGMTEENLYQKIFASHFGHLAII
FLWTSGTVFHVAWQGNFEQWIKDPLNVRPIAHAIWDPHFGQGAVDAFTQA-GASSPVNVA
YSGVYHWFYTIGMTNNQDLYQGAVFLLILSALFLFAGWLHLQPKFRPSLSWFKNAESRLN
HHLAGLFGVSSLAWTGHLVHVAIPESRGVHVGWDNFLSVKPHPA------------GLAP
FFTGNWGVYAQNPDTASHVFGTSEGAGSAILTFLGGFHPQTESLWLTDIAHHHLAIAVIF
IVAGHMYRTNWGIGHSIKDILSAHNPPQGTP------FGG--ALGAGHRGLYDTINNSLH
FQLGLALACLGVITSLVAQHMYSLPSYAFIAKDYTTQAALYTHHQYIAGFLMVGAFAHGA
IFFVRDYDPEANKDNVLARMLEHKEAIISHLSWVSLFLGFHTLGLYVHNDVVVAFGTPEK
QILIEPVFAQFVQAASGKALYGFDALLSNPDSVAST---------ASAVWLPGWLDAINS
G------------------------------TNSLFLNIGPGDFLVHHAIALGLHTTTLI
LVKGALDARGSKLMPDKKDFGFSFPCDGPGRGGTCDISAWD-AFYLAMFWMLNTLGWLTF
YWHWKHLGIWTGNVAQFNENSTYLMGWFRDYLWANSAQLINGYNPY-GVNNLSVWAWMFL
FGHLVWATGFMFLISWRGYWQELIETIVWAHERTPLANLVRWKDKPVALSIVQARLVGLA
HFTIGYILTYAAFLIASTAGKFG---
>889_Microcoleus_sp._PCC_7113|WP_015180598.1
---MATKFPKFSQDLAQDPTTRRIWYGIATAHDFESHDGMTEENLYQKIFASHFGHIAII
FLWTSGLLFHVAWQGNFEQWIKDPLNIRPIAHAIWDPQFGAPAVEAFTQA-GAANPVDIS
YSGVYYWWYTQGIRTNGDLYQGAIFLLILSAIFLFAGWLHLQPKFRPSLSWFKSAESRLN
HHLAGLFGVSSLAWAGHLIHVAIPESRGQHVGWDNFLSVRPHPA------------GLAP
FFTGNWGVYAQNPDTTGHVFGTAQGAGTAILTFLGGFHPQTESLWLTDMAHHHLAIAVIF
IVAGHMYRTNFGIGHSIKEMLNSKAGLVGGK------SE--GQFNLPHQGLYDTMNNSLH
FQLAFALAALGVITSLVAQHMYSIPPYAFMAKDFTTQAALYTHHQYIAGFIMVGAFAHGA
IFLVRDYDPELNKGNVLDRVLRHKEAIISHLSWVSLFLGFHTLGLYVHNDTVVAFGTPEK
QILIEPVFAQFIQAAHGKALYGMDLLLSNPDSIATT-----AWPNYGNVWLPGWLDAINS
G------------------------------TNSLFLTIGPGDFLVHHAIALGLHTTTLI
LVKGALDARGSKLMPDKKDFGYAFPCDGPGRGGTCDISAWD-SFYLAMFWMLNTIGWVTF
YWHWKHLGVWQGNVAQFNESSTYLMGWLRDYLWLYSAQLINGYNPY-GMNNLAVWSWMFL
FGHLVWATGFMFLISWRGYWQELIETLVWAHERTPLANLIRWKDKPVALSIVQGRVVGLA
HFTVGYILTYAAFVIASTAGKFG---
>890_Chroococcus_sp._FPU101|WP_206816449.1
---MATKFPKFSQDLAQDPTTRRLWYGIATAHDFESHDGMTEENLYHKIFASHFGHIAII
FLWTSGTVFHVAWQGNFEQWIKDPLNIRPIAHAIWDPQFGKPAVEAFTQG-GASYPVDIS
YSGVYHWFYTIGMTTNQDLYQGAVFLLILASVFLFAGWLHLQPKFRPSLAWFKNAESRMN
HHLAGLFGVSSLAWAGHLIHVAIPESRGQHVGWDNFLSTPPHPA------------GLLP
FFTGNWGVYAQDPDTAGHVFGTAQGSGTAILTFLGGFHPQTESLWLTDMAHHHLAIAVLF
IVAGHMYRTNWGIGHSMKEILEAHNPPQGTP------FGG--ALGAGHKGIYDTYNNSLH
FQLGWHLAALGVITSLVAQHMYALPPYAFMAKDYTTQAALYSHHQYIAGFLMVGAFAHGA
IFWVRDYDPEANKNNVLARMLEHKEAIISHLSWVSLFLGFHTLGLYVHNDVVVAFGTPEK
QILIEPVFAQWIQAAHGKALYGFDVLLSNSDSVAYT-----AYPNYGDVWLPGWLSAINS
G------------------------------TNSLFLTIGPGDFLVHHAFALGLHTTTLI
LVKGALDARGSKLMPDKKDFGYAFPCDGPGRGGTCDISGWD-SFYLAMFWMLNTLGWVTF
YWHWKHLCVWQGNVAQFNESSTYLMGWFRDYLWANSAQLINGYNPY-GVNNLSVWAWMFL
FGHLVWATGFMFLISWRGYWQELIETLVWAHERTPLANLVRWKDKPVAMSIVQGRLVGLA
HFTVGYIFTYAAFVIASTAGKFG---
>892_Cyanobacteria_bacterium_UBA11370|HAX89587.1
---MATKFPKFSQDLAQDPTTRRIWYGIATAHDFESHDGMTEENLYQKIFASHFGHLAII
FLWVSGLLFHVAWQGNFETWIKDPLNVRPIAHAIWDPQFGAPAVDAFTQA-GASNPVDIS
YSGVYYWWYTQGMRTNGDLYQGAIFLLILSAIFLFAGWLHLQPKFRPSLAWFKNAESRMN
HHLAGLFGVSSLAWAGHLIHVAIPESRGQHVGWDNFLSVKPHPA------------GLAP
FFTGNWGVYAQNPDTAQHVFGTSQGAGTAILTFLGGFHPQAECLWLTDSAHHHLAIAVLF
IIAGHMYKTNFGIGHSMKDIMAAHNPPKGTP------FGG--MLGEGHKGIYDTYNNSLH
FQLGWHLACLGVITSLVAQHMYSLPPYAFMAKDFTTQAALYTHHQYIAGFLMVGAFAHGA
IFLVRDYDPEANKNNVLARVLAHKEAIISHLSWVSLFLGFHTLGLYVHNDVVVAFGTPEK
QILIEPVFAQWIQAAHGKLLYGFDTLLSNPDSIATT-----AWPNYGNVWLPGWLDAINS
G------------------------------TNSLFLTIGPGDFLVHHAIALGLHTTTLI
LVKGALDARGSKLMPDKKDFGYSFPCDGPGRGGTCDISAWD-AFYLAMFWMLNTIGWVTF
YWHWKHLGIWQGNVAQFNESSTYLMGWFRDYLWLYSSQLINGYNPY-GTSNLSVWAWMFL
LGHLVWATGFMFLISWRGYWQELIETLVWAHERTPLANLVRWKDKPVALSIVQARLVGLV
HFTVGYVVTYAAFVIASTAGKFG---
>896_Leptolyngbya_sp._SIOISBB|NEQ45572.1
---MATKFPKFSQALAQDPTTRRIWYGIATAHDFESHDGMTEENLYQKIFASHFGHLAII
FLWTSGNLFHVAWQGNFEQWIKDPLNIRPIAHAIWDPHFGQPAVDAFTQA-GASNPVNIA
FSGVYHWWYTIGMRTNADLYTGAVFLLILSAIFLFAGWLHLQPKFRPSLSWFKNAESRLN
HHLAGLFGVSSLAWTGHLVHVAIPESRGQHVGWGNFLSTPPHPA------------GLAP
FFTGNWGVYAQDPDTVSHAFGTADGAGTAILTFLGGFHPQTESLWLTDMAHHHLAIAVVF
IVAGHMYRTNFGIGHSIKEILNAHNPPSGTP--------G--DLGEGHKGLYDTLNNSLH
FQLALALASLGVVTSLVAQHMYALPPYAFMAKDYTTQAALYTHHQYIAGFIMVGAFAHGA
IFLIRDYDPVANKDNVLDRVLEHKEAIISHLSWVSLFLGFHTLGLYVHNDVVVAFGTPEK
QILVEPVFAQWVQAASGKMIYGFDTLLSNPDSLAQ----------TGSIWLPGWMDAINS
G------------------------------SNSLFLAIGPGDFLVHHAIALGLHTTTLI
LVKGALDARGSKLMPDKKDFGYSFPCDGPGRGGTCDISAWD-AFYLAMFWMLNTIGWTTF
YWHWKHLSIWSGNVAQFNENSNYLMGWLRDYLWLNSSQLINGYNPY-GMNNLAVWAWMFL
FGHLIWATGFMFLISWRGYWQELIETIVWAHERTPLANLVRWKDKPVALSIVQARVVGLA
HFTVGYIVTYAAFLIASTSSRFG---
>1929_Synechococcus_sp._MED-G71|RCL52496.1 1833_Synechococcus_sp._TMED155|RPF76115.1
---------------------------------FESHDGMTEEKLYQKLFSTHFGHLAII
GLWVSGNLFHIAWQGNFEQWVTDPLHIRPIAHAIWDPHFGQGAIDAFTQA-GASSPVNIA
YSGLYHWWYTIGMRSNAELYQGSIFMMILSAWALFAGWLHLQPKFRPSLAWFKNAESRLN
HHLAVLFGFSSIAWTGHLVHVAIPEARGQHVGWDNFLTTLPHPA------------GLTP
FFTGNWGVYAQDPDSLYQAFGSADGAGTAILTFLGGFHPQSEALWLTDIAHHHLAIGCIF
VIAGHMYRTNFGIGHSIREILEAHNPPQNTP-----GD-----LGAGHKGLYDTINNSLH
FQLGLALASLGVVTSLVAQHMYAMPSYAFIAKDYTTQAALYTHHQYIAIALMCGAFAHGA
IFFIRDYDPEANKNNVLARMLEHKEAIISHLSWVSLFLGFHTLGLYVHNDVVVAFGTPEK
QILVEPVFAQFVQAASGKAMYGMDILLSNPASSASL-----ASAN--IPGEHYWLEAING
-------------------------------NTDLFLPIGPGDFLVHHAIALGLHTTTLI
LVKGALDARGSKLMPDKKDFGYSFPCDGPGRGGTCDISAWD-AFYLAVFWALNTVGWVTF
YWHWKHLAIWQGNVAQFNESSTYLMGWFRDYLWLNSSQLINGYNPM-GSNNLAVWAWMFL
FGHLVWATGFMFLISWRGYWQELIETIVWAHQRSPIANMMGWRDKPVALSIVQARVVGLA
HFSVGYVLTYAAFLIASTAGKFG---
>901_Microcystis_aeruginosa_W13-11|NCR41543.1 880_Microcystis_aeruginosa|WP_151694683.1 887_Microcystis_aeruginosa|WP_104397643.1 888_Microcystis_aeruginosa|WP_046661662.1 891_Microcystis|WP_002757218.1 895_Microcystis|WP_002785240.1 897_Microcystis|WP_002770787.1 900_Microcystis|WP_002732591.1
---MATKFPKFSQDLAQDPTTRRIWYGIATAHDFESHDGMTEENLYQKIFASHFGHIAII
FLWTSGTIFHVAWQGNFEQWIKDPLNIRPIAHAIWDPQFGKGAVDAFTQA-GASNPVNIA
YSGVYHWFYTIGMTSNQDLYQGAVFLLILSAIFLFAGWLHLQPKFRPSLAWFKNAESRLN
HHLAALFGVSSLAWTGHLVHVAIPESRGQHVGWDNFLSTPPHPA------------GLLP
FFTGNWSVYAENPDTASHIFGTAQGAGTAILTFLGGFHPQTESLWLTDMAHHHLAIAVIF
IVAGHMYRTNWGIGHSIKDILNAHRPPS-----------G--KLGAGHKNLYDTVNNSLH
FQLGLALASLGVITSLVAQHMYALPPYAFIAKDYTTQAALYTHHQYIAGFLAVGAFAHGA
IFFVRDYDPEANKDNVLARMLEHKEAIISHLSWVSLFLGFHTLGLYVHNDVVVAFGTPEK
QILIEPVFAQFVQAASGKTLYGMNVLLSNPDSIAYT-----AYPNYGDVWLPGWLDAINS
G------------------------------TNSLFLTIGPGDFLVHHAIALGLHTTVLI
LVKGALDARGSKLMPDKKDFGYSFPCDGPGRGGTCDISAWD-SFYLAMFWMLNTLGWLTF
YWHWKHLGVWSGNVAQFNENSTYLMGWFRDYLWANSAQLINGYNPY-GVNNLSVWAWMFL
FGHLVWATGFMFLISWRGYWQELIETIVWAHERTPLANLVRWKDKPVALSIVQARLVGLA
HFTVGYIFTYAAFLIASTAGKFG---
>904_Gloeothece_citriformis|WP_012597819.1
---MATKFPKFSQDLAQDPTTRRIWYGIATAHDFESHDGMTEENLYQKIFASHFGHIAII
FLWTSGTLFHVAWQGNFEQWIKDPVNIRPIAHAIWDPHFGQPAVDAFTQA-GASNPVNIA
YSGVYHWFYTIGMTNNQDLYQGAVFLLILSSLFLFAGWLHLQPKFRPSLAWFKNAESRMN
HHLAGLFGVSSLAWAGHLIHVAIPESRGQHVGWDNFLSVRPHPA------------GLMP
FFTGNWGVYAQNPDTANHVFGTSQGAGTAILTFLGGFHPQTESLWLTDMAHHHLAIAVIF
IIAGHMYRTNWGIGHSMKEILNAHNPPEGTP------FGG--VLGAGHKGIYDTYNNSLH
FQLGIHLAALGVVTSLVAQHMYSMPPYAFLAKDYTTQAALYTHHQYIAGFLMVGAFAHGA
IFWVRDYDPEANKNNVLARMLEHKEAIISHLSWVSLFLGFHTLGLYVHNDVVVAFGTPEK
QILIEPVFAQFIQAAHGKALYGMDVLLSNPDSVAYT-----AYPNYGNVWLPGWLEAINS
S------------------------------TNSLFLTIGPGDFLVHHAIALGLHTTTLI
LVKGALDARGSKLMPDKKDFGYAFPCDGPGRGGTCDISAWD-AFYLAMFWMLNTLGWLTF
YWHWKHLGIWEGNVAQFNENSTYLMGWFRDYLWANSAQLINGYNPY-GVNNLSVWAWMFL
FGHLVWATGFMFLISWRGYWQELIETLVWAHERTPLANLVRWKDKPVAMSIVQGRLVGLA
HFTVGYILTYAAFLIASTASKFS---
>910_Synechococcus_sp._PCC_6312|WP_015124996.1
---MATKFPKFSQDLAQDPTTRRIWYAIATAHDFETHDGMTEENLYQKIFASHFGHLAII
FLWASGSLFHVAWQGNFEQWIKDPLNVRPIAHAIWDPQFGKGAVDAFTQA-GASNPVDIA
YSGVYHWWYTIGMRTNGDLYQGAIFLIVLASLALFAGWLHLQPKFRPSLSWFKNAESRLN
HHLAGLFGVSSLAWAGHLIHVAIPESRGQHVGWDNFLSTLPHPA------------GLQP
FFTGNWGVYAQNPDTAGHLFGTAEGSGTAILTFLGGFHPQTESLWLTDMAHHHLAIAVLF
IVAGHMYRTNFGIGHNIKEMLDSKAGLLSAK------SE--GQFNLPHQGLYDTLNNSLH
FQLALALASLGVITSLVAQHMYSLPPYAFIAQDHTTMAALYTHHQYIAGFIMVGAFAHGA
IFLVRDYDPVQNKGNVLDRVLQHKEAIISHLSWVSLFLGFHTLGLYVHNDVVVAFGTPEK
QILIEPVFAQFIQAAHGKLLYGFDTLLSNPESIAAT-----AWPNYGNVWLAGWLDAINS
G------------------------------KNSLFLTIGPGDFLVHHAIALGLHTTTLI
LVKGALDARGSKLMPDKKDFGYAFPCDGPGRGGTCDISAWD-SFYLSMFWMLNTIGWVTF
YWHWKHLGVWEGNVAQFNESSTYLMGWLRDYLWLNSSQLINGYNPY-GTNNLSVWAWMFL
FGHLVWATGFMFLISWRGYWQELIETLVWAHERTPLANLVRWKDKPVALSIVQARVVGLA
HFTVGYIVTYAAFLIASTASKYG---
>911_Chamaesiphon_minutus|WP_015160124.1
---MATKFPKFSQDLAQDPTTRRLWYGIATAHDFESHDGMTEENLYQKIFATHFGHLGII
FLWASGNQFHVAWQGNFEQWIKDPLNVSPIAHAIWDPHFGQPAVDAFTQG-GASNPVNIT
YSGLYQWWYTIGMRSNEDLYAGSIFLLLLASVMLFAGWLHLQPKFRPSLSWFKNAESRLN
HHLSGLFGVSSLAWTGHLVHVAIPESRGQHVGWDNFLSTLPHPA------------GLTP
FFTGNWGVYAENPDTAQQVFGTSQGAGTAILTFLGGFHPQTQSLWLTDMAHHHLAIAVIF
IVAGHMYRTNFGIGHSIKDILNAHKPP-----------GG--RLGDGHRGLYDTINNSLH
FQLGLALASLGVVTSLVAQHMYSMPPYAFLAQDFTTQAALYTHHQYIAGFLMVGAFAHGA
IFWVRDYDPEQNRNNVLSRMLEHKEAIISHLSWVSLFLGFHTLGLYVHNDVVVAFGTPEK
QILIEPVFAQWVQSSHGKLLYGFDTLLSNSGSLAST---------SSAAYLPGWLEAINS
G------------------------------TNSLFLTIGPGDFLVHHAIALGLHTTTLI
LVKGALDARGSKLMPDKKDFGYAFPCDGPGRGGTCDISGWD-SFYLAMFWMLNTLGWVTF
YWHWKHLGIWQGNVAQFNESSTYLMGWLRDYLWQNSAQLINGYNPY-GMNNLSVWAWMFL
FGHLVWATGFMFLISWRGYWQELIETVVWAHERTPLANLVRWKDKPVAMSIVQGRVVGLA
HFTVGYILTYAAFLIASTAGKFG---
>961_Roseofilum_sp._SID3|MBP0015001.1
---MATKFPKFSQDLAQDPTTRRIWYGIATAHDFETHDGMTEENLYQKIFASHFGHLAII
FLWTSGNLFHVAWQGNFEQWIKDPLNVRPIAHAIWDPQFGQAAIDAYTQA-GAANPVNIA
YSGVYHWWYTIGMRTNGDLYQGAIFLLVLASLMLFAGWLHLQPSFRPSLSWFKNAESRLN
HHLAGLFGVSSLAWTGHLVHVAIPESRGQHVGWDNFLSTLPHPA------------GLVP
FFTGNWGVYAENADTAGHVFGTSEGAGTAILTFLGGFHPQTESLWLTDMAHHHLAIATVF
IIAGHMYRTNWGIGHSIKEILGAHNPPSGTP------FGG--ALGEGHKGLYDTINNSLH
FQLGLALASLGVITSLVAQHMYALPPYAFMAKDYTTMAALYTHHQYIAGFLMVGAFAHGA
IFLVRDYDPEANKNNVLARMLEHKEALISHLSWVSLFLGFHTLGLYVHNDVVVAFGTPEK
QILIEPVFAQWVQAASGKAIYGFDFLLSNADSAATS--------AANGVWLPGWLDAINS
G------------------------------TNSLFLAIGPGDFLVHHAIALGLHTTTLI
LVKGALDARGSKLMPDKKDFGYSFPCDGPGRGGTCDISAWD-AFYLAMFWMLNTLGWLTF
YWHWKHLAIWQGNLAQFNESSTHLMGWFRDYLWLNSSQLINGYNPY-GMNNLAVWAWMFL
FGHLVWATGFMFLISWRGYWQELIETIVWAHERTPLANLVRWKDKPVALSIVQARVVGLA
HFTVGYVLTYAAFLIASTAGKFG---
>969_Stanieria_sp._NIES-3757|WP_096385149.1 965_Stanieria_cyanosphaera|WP_015193625.1
---MATKFPKFSQDLAQDPTTRRIWYGIATAHDFELHDGMTEENLYQKIFASHFGHIAII
FLWTSGTLFHVAWQGNFEQWIKDPLNIRPIAHAIWDPQFGDAAVDAFTQA-GASYPVDIS
YSGVYHWFYTIGMTNNQDLYQGAIFLLILASLFLFAGWLHLQPKFRPSLAWFKNAESRMN
HHLAGLFGVSSLAWTGHLVHVAIPESRGQHVGWDNFLSTPPHPA------------GLGP
FFSLNWGAYAQNPDTANHVFGTSEGAGTAILTFLGGFHPQTESLWLTDIAHHHLAIAVIF
IIAGHMYRTNFGIGHSMKEILEAHRPPEGTP------FGG--VLGAGHKGIYDTYNNSLH
FQLGWHLACLGVITSLVAQHMYSMPPYAFIAKDYTTQAALYTHHQYIAGFLMLGAFAHGA
IFWVRDYDPEANKNNVLARVLDHKEAIISHLSWVSLFLGFHTLGLYVHNDVVVAFGTPEK
QILIEPVFAQWIQAAHGKALYGFDTLLSNPDSIAYT-----AWPNYGNTWLPGWLDAINS
G------------------------------TNSLFLTIGPGDFLVHHAIALGLHTTTLI
LVKGALDARGSKLMPDKKDFGFAFPCDGPGRGGTCDISAWD-SVYLASFWMLNTLGWLTF
YWHWKHLAIWQGNVAQFNENSTYLMGWFRDYLWGYSASLINGYNPY-GTNNLSVWAWMFL
LGHLAWATGFMFLISWRGYWQELIETIVWAHERTPLANIVRWKDKPVALSIVQARVVGAA
HFAFGYVLTYAAFVIASTASRVG---
>973_Planktothrix_serta|WP_083625849.1 951_Planktothrix_sp._FACHB-1365|WP_190517227.1 970_Planktothrix_mougeotii|WP_193868590.1
---MATKFPKFSQDLAQDPTTRRIWYGIATAHDFETHDGMTEENLYQKIFASHFGHLAII
FLWTSGSLFHVAWQGNFEQWVKDPLNIRPIAHAIWDPQFGKSAVEAFTQA-GASNPVDIA
YSGVYHWWYTIGMRSNADLYQGSIFLLILAGIFLFAGWLHLQPKYRPSLSWFKNAESRLN
HHLAGLFGVSSLAWTGHLVHVAIPESRGQHVGWDNFLSTLPHPA------------GLAP
FFTGNWGVYAQSPDTASHVFGTSTGSGTAILTFLGGFHPQTESLWLTDMAHHHLAIAVLF
IIAGHMYRTNFGIGHSIKEMMNSKDPLFGMK------NE--GPFNLPHQGLYDTMNNSLH
FQLAFALAALGVITSVVAQHMYAMPPYAFIAKDYTTMAALYTHHQYIAGFLMVGAFAHGA
IFLVRDYDAEQNKGNVLDRMLQHKEALISHLSWVSLFLGFHTLGLYVHNDVVVAFGTPEK
QILIEPVFAQFIQATQGKALYAMDVLLSNPDSIAST-----AWPNYGNVWLPGWLEAINS
G------------------------------SNSLFLTIGPGDFLVHHAIALGLHTTTLI
LVKGALDARGSKLMPDKKDFGYAFPCDGPGRGGTCDISAWD-SFYLSMFWMLNTIGWTTF
YWHWKHLGVWQGNVAQFNESSTYLMGWFRDYLWLNSAQLINGYNPY-GTNNLSVWSWMFL
FGHLVWATGFMFLISWRGYWQELIETIVWAHERTPLANLVRWKDKPVALSIVQARVVGLA
HFTVGYILTYAAFLIASTAGKFG---
>974_Gloeocapsa_sp._PCC_73106|WP_006527978.1
---MATKFPKFSQDLAQDPTTRRIWYGIATAHDFETHDGMTEENLYQKIFASHFGHIAII
FLWTSGTLFHVAWQGNFEQWIKDPLNVSPIAHAIWDPHFGKGALDAFTQA-GASGPVNIA
YSGVYHWFYTIGMTHNSDLYQGAVFLLILSSVFLFAGWLHLQPKFRPSLSWFKNAESRLN
HHLAGLFGVSSLAWTGHLVHVAIPESRGQHVGWDNFLSTPPHPA------------GLAP
FFTGNWGVYAQNADTAGHMFGTSQGAGTAILTFLGGFHPQTESLWLTDIAHHHLAIAVIF
IIAGHMYRTNFGIGHNIKEILKAHRPPEGTP------FGG--MLGEGHAGLYDTINNSLH
FQLALALASLGVITSLVAQHMYALPSYAFIARDYTTQAALYTHHQYIAGFIMVGAFAHGA
IFLVRDYDPEANKNNVLARVLEHKEAIISHLSWVSLFLGFHTLGLYVHNDVVVAFGTPEK
QILIEPVFAQWIQATHGKALYGFDTLLSNPDSIAST---------TGAVWLPGWLDAINS
G------------------------------TNSLFLTIGPGDFLVHHAIALGLHTTTLI
LVKGALDARGSKLMPDKKDFGFAFPCDGPGRGGTCDISAWD-SFYLAMFWMLNTLGWVTF
YWHWKHLGIWQGNVAQFNENSTYLMGWFRDYLWANSAQLINGYNPY-GVNNLSVWAWMFL
FGHLVWATGFMFLISWRGYWQELIETIVWAHERTPLANLVRWKDKPVALSIVQARLVGLA
HFTVGYVFTYAAFLIASTAGKFG---
>976_Leptolyngbya_sp._hensonii|WP_075598387.1
---MATKFPKFSQDLAQDPTTRRIWYGIATAHDFESHDGMTEENLYQKIFATHFGHVAII
FLWASGLLFHVAWQGNFEQWTKDPLNVRPIAHAIWDPHFGKPAIDAFTQG-GASGPVDIA
YSGVYHWWYTIGMRANSDLYMGAVFLLILSAIFLFAGWLHLQPKFRPSLAWFKNAESRLN
HHLAGLFGVSSLAWAGHLIHVAIPESRGQHVGWDNFLSTMPHPA------------GLAP
FFTGNWGVYAQSPDTASHVFGTSQGAGTAILTFLGGFHPQTESLWLTDMAHHHLAIAVLF
IVAGHMYKTNFGIGHSIKEIQEAHNPPKGTP------FGG--MIGDGHKGIYDTYNNSLH
FQLGWHLACLGVVTSLVAQHMYSMPSYAFIAKDFTTQAALYTHHQYIAGFLMVGAFAHGA
IFFVRDYDPEANKNNVLARMLEHKEALISHLSWVSLFLGFHTLGLYVHNDVVVAFGTPEK
QILIEPVFAQFIQAAHGKLLYGFDTLLSNPDSIAST-----AWPNHGDVWLPGWLDAINS
G------------------------------ANSLFLTVGPGDFLIHHAIALGLHTTTLI
LVKGALDARGSKLMPDKKDFGYSFPCDGPGRGGTCDISAWD-ASYLATFWMLNTIGWVTF
YWHWKHLGIWQGNVAQFNESSTYIMGWLRDYLWLNSAQLINGYNPY-GMNNLAVWAWMFL
FGHLIWATGFMFLISWRGYWQELIETLVWAHENTPLANLVRWKDKPVALSIVQARLVGLT
HFAVGYIVTYAAFLIASTASKFG---
>977_Cyanobacteria_bacterium_M5B4|PLS69125.1
---MATKFPKFSQALAQDPTTRRIWYALATANDFESHDGVTEESLYQKIFASHFGHLAII
FLWVSGNLFHVAWQGNFEQWVKDPLNVKPIAHAIWDPQFGKAAVEAYTQAQGAGGPVDIA
YSGVYHWWYTIGMTKNADLYQGAIFLLILAGVMLFAGWLHLQPSFRPSLSWFKNAESRLN
HHLAGLFGVSSLAWTGHLVHVAIPESRGIHVGWDNFLSVKPHPA------------GLLP
FFSGNWGVYAQNPDTANHIFGTSEGAGSAILTFLGGFHPQTESLWLTDMAHHHLAIAVIF
IIAGHMYRTNFGIGHSIREILAAHRPPEGTV-------FG-GMLGEGHKGLYDTINNSLH
FQLGLALASLGVITSLVAQHMYALPPYAFMAKDYTTMAALYTHHQYIAGFLMVGAFAHGA
IFFIRDYDPETNKNNVLARVLEHKEAIISHLSWVSLFLGFHTLGLYVHNDVVVAFGTPEK
QILIEPVFAQFVQASSGKALYGFDVLLSNPTDIATT-----AWPNYGNVWLPGWLEAINS
N------------------------------ANSLFLTIGPGDFLVHHAIALGLHTTTLI
LVKGALDARGSKLMPDKKDFGYSFPCDGPGRGGTCDISAWD-AFYLAMFWMLNTIGWVTF
YWHWKHLAVWQGNVAQFNESSTYLMGWLRDYLWLNSSQLINGYNPY-GMNNISVWAWMFL
FGHLVWATGFMFLISWRGYWQELIETLVWAHQRTPLANLVQWKDKPVALSIVQARLVGLA
HFSVGYIFTYAAFVIASTATAFG---
>978_Planktothrix_tepida|WP_072718156.1
---MATKFPKFSQDLAQDPTTRRIWYGIATAHDFETHDGMTEENLYQKIFASHFGHLAII
FLWTSGSLFHVAWQGNFEQWVKDPLNIRPIAHAIWDPQFGKPAVEAFTQA-GASNPVDIA
YSGVYHWWYTIGMRSNGDLYQGSIFLLILAAIFLFAGWLHLQPKYRPSLSWFKNAESRLN
HHLAGLFGVSSLAWTGHLVHVAIPESRGQHVGWDNFLSTLPHPA------------GLAP
FFTGNWGVYAQNPDTAGHIFGTSTGSGTAILTFLGGFHPQTESLWLTDMAHHHLAIAVLF
IIAGHMYRTNFGIGHSIKEMMNSKDPLFGFK------NE--GPFNLPHQGLYDTMNNSLH
FQLAFALAALGVITSVVAQHMYAMPPYAFIAKDYTTMAALYTHHQYIAGFLMVGAFAHGA
IFLVRDYDSEQNKGNVLDRMLQHKEALISHLSWVSLFLGFHTLGLYVHNDVVVAFGTPEK
QILIEPVFAQFVQASSGKVLYGMDVLLSNANSIATT-----AWPNYGNVWLPGWLEAINS
G------------------------------SNSLFLTIGPGDFLVHHAIALGLHTTTLI
LVKGALDARGSKLMPDKKDFGYAFPCDGPGRGGTCDISAWD-AFYLSMFWMLNTIGWTTF
YWHWKHLGVWQGNVAQFNESSTYLMGWFRDYLWLNSAQLINGYNPY-GTNNLSVWSWMFL
LGHLVWATGFMFLISWRGYWQELIETIVWAHERTPLANLVRWKDKPVALSIVQARVVGLA
HFTVGYIITYAAFLIASTAGKFG---
>980_Oculatella_sp._LEGE_06141|WP_193876220.1
---MATKFPKFSQDLAQDPTTRRIWYGIATAHDFESHDGMTEENLYQKIFASHFGHLAII
FLWTSGSLFHVAWQGNFEQWSKDPLNVRPIAHAIWDPHFGQPAVDAFSQA-GASSPVNIA
YSGVYHWWYTIGMRTNGELYMGAVFLLLLSAIFLFAGWLHLQPKFRPSLSWFKNAESRLN
HHLAGLFGVSSLAWAGHLIHVAIPESRGQHVGWNNFLSTPPHPA------------GLKP
FFTGNWGAYAQNPDTLDHVFNTSQGAGTAILTFLGGFHPQTQSLWLTDMAHHHLAIAVIF
IIAGHMYRTNFGIGHNIKEMLNAKNF-FGTK------TE--GQFNLPHQGLYDTYNNSLH
FQLAFHLAALGVITSLVAQHMYAMPPYAFIGQDFTTQAALYTHHQYIAGFIMVGAFAHGA
IFLVRDYDPIQNKGNVLDRVLQHKEAIISHLSWVSLFLGFHTLGLYVHNDVMQAFGTPEK
QILIEPVFAQFIQASHGKVLYGFDTLLSNSDSLATT-----AWPNHGNVWLPGWLDAINS
G------------------------------TNSLFLTIGPGDFLVHHAIALGLHTTTLI
LVKGALDARGSKLMPDKKDFGYAFPCDGPGRGGTCDISAWD-SFYLAMFWMLNTIGWVTF
YWHWKHLGVWQGNVAQFNETSVTIMGWLRDYLWLNSAQLINGYNPY-GMNNLAVWSWMFL
FGHLVWATGFMFLISWRGYWQELIETLVWAHERTPLANLVRWKDKPVAMSIVQGRLVGLA
HFTVGYVLTYAAFLIASTASRFG---
>987_Halomicronema_hongdechloris|WP_080806990.1
---MATKFPKFSQDLASDPTTRRIWYGIATAHDFESHDGMTEENLYQKIFASHFGHLAII
FLWTSGNLFHVAWQGNFQQWVKDPLNISPIAHAIWDPQFGQSAVEAFSQA-GANYPVDIA
YSGVYHWWYTIGMRTAGDLYGGALFLMIMAAVFLFAGWLHLQPRFRPSLAWFKNAESRMN
HHLAGLFGVSSLAWAGHLIHVAIPESRGQHVGWDNFLFTPPHPA------------GLTP
FFTGNWGVYAQNPDTASHVFGSSTGAGSAILTFLGGFHPQTESLWLTDMAHHHLAIAVLF
IVAGHMYRTNFGIGHNMKEIMNAHNPPQGTP-------FG-GMIGEGHKGMYDTYNNSLH
FQLGWHLACLGVITSLVAQHMYSLPPYAFLAKSYTTQAALYTHHQYIAGFIMVGAFAHGA
IFLIRDYDPASNSNNVLDRVLQHKEAIISHLSWVSLFLGFHTLGLYVHNDVMVAFGTPEK
QILVEPVFAQWIQAAHGKLLYGFDTLLSNPGSIAST-----AWPNYGNVWLSGWLDAINS
G------------------------------DNSLFLTIGPGDFLVHHAIALGLHTTTLI
LVKGALDARGSKLMPDKKDFGYSFPCDGPGRGGTCDISAWD-AFYLAVFWMLNTIGWVTF
YWHWKHLAIWQGNVAQFNESSTYLMGWLRDYLWLNSSQLINGYNPY-GMNNLAVWAWMFL
LGHLVWATGFMFLISWRGYWQELIETLVWAHERTPLANLVRWKDKPVALSIVQARLVGLA
HFSVGYIITYAAFLIASTSSRFG---
>989_Symploca_sp._SIO2E9|NEO97514.1 954_Symploca_sp._SIO3C6|NEO30495.1
---MATKFPKFSQDLAQDPTTRRIWYGIATAHDFETHDGMTEENLYQKIFASHFGHLAII
FLWTSGTVFHVAWQGNFEQWIKDPLNVRPIAHAIWDPHFGQGAIDAFTQA-GASSPVNIA
YSGVYHWFYTIGMTTNNDLYTGAVFLLVLSALFLFAGWLHLQPKFRPSLTWFKSAEHRLN
HHLAGLFGVSSLAWTGHLVHVAIPESRGQHVGWDNFLSTPPHPA------------GLAP
FFTGNWGVYAQNPDTAEHVFGTSQGAGTAILTFLGGFHPQTESLWLTDIAHHHLAIAVIF
IIAGHMYRTNFGIGHSIKEIHSAHQPPQNTP------FGG--MLGEGHKGLYDTINNSLH
FQLGLALACLGVVTSLVAQHMYSLPSYVFIAKDYTTQAALYTHHQYIAGFLMVGAFAHGA
IFFVRDYDPEANKNNVLARMLEHKEALISHLSWVTLFLGFHTLGIYVHNDVVVAFGTPEK
QILIEPVFAQFIQAASGKALYGFDVLLSNSDSIAAT---------TGAAYLPGWLDALNS
G------------------------------TNSLFLTIGPGDFLVHHAIALGLHTTTLI
LVKGALDARGSKLMPDKKDFGYSFPCDGPGRGGTCDISAWD-AFYLAMFWMLNTLGWLTF
YWHWKHLAVWQGNVAQFNESSTYLMGWFRDYLWLNSSQLINGYNPY-GTNNLSVWAWMFL
FGHLVWATGFMFLISWRGYWQELIETIVWAHERTPLANLIRWKDKPVALSIVQARLVGLA
HFTVGYILTYAAFLIASTAGKFG---
>993_unclassified_Desertifilum|WP_069968872.1
---MATKFPKFSQDLAQDPTTRRLWYGIATAHDFESHDGMTEENLYQKIFASHFGHLAII
FLWTSGNLFHVAWQGNFEQWIKDPLNVRPIAHAIWDPQFGAPAVEAFTQG-GASNPVNIT
YSGIYHWWYTIGMRTNGDLYQGAVFLLLLSAVFLFAGWLHLQPKFRPSLSWFKNAESRLN
HHLAGLFGVSSLAWTGHLVHVAIPESRGQHVGWDNFLSTLPHPA------------GLAP
FFTGNWGAYAQNPDSASHVFGTAEGAGTAILTFLGGFHPQTQSLWLTDMAHHHLAIAVIF
IIAGHMYRTNFGIGHSIKEMVNSKQPLFGIK------NE--GQFNLPHQGLYDTMNNSLH
FQLAFALAALGVITSLVAQHMYSLPPYAFMAKDFTTQAALYTHHQYIAGFIMVGAFAHGA
IFLVRDYDPEQNKGNVLDRVLQHKEAIISHLSWVSLFLGFHTLGLYVHNDVVVAFGTPEK
QILIEPVFAQFIQAAHGKALYGMDVLLSNPDSIATT-----AWPNYGNVWLPGWLDAINS
G------------------------------TNSLFLTIGPGDFLVHHAIALGLHTTTLI
LVKGALDARGSKLMPDKKDFGYAFPCDGPGRGGTCDISAWD-AFYLAMFWMLNTIAWLTF
YWHWKHLGIWQGNVAQFNESSTYLMGWFRDYLWLYSSQLINGYNPY-GMNNLAVWSWMFL
FGHLVWATGFMFLISWRGYWQELIETLVWAHERTPLANLIRWKDKPVAMSIIQGRVVGLA
HFTVGFVLTYAAFVIASTAGKFG---
>994_Nodosilinea_sp._FACHB-131|WP_190755443.1 960_Nodosilinea_sp._WJT8-NPBG4|MBW4461856.1
---MATKFPKFSQDLAQDPTTRRLWYGIATAHDFESHDGMTEENLYQKIFASHFGHLAII
FLWTSGNLFHVAWQGNFEQWVKDPLGVKPIAHAIWDPQFGQPAVDAFTQA-GASYPVNIA
FSGVYHWWYTIGMRTNVDLYSGAVFLLILSAIFLFAGWLHLQPKFRPSLAWFKNAESRLN
HHLAGLFGVSSLAWAGHLIHVAIPEARGQHVGWDNFLSVRPHPA------------GLKP
FFTGQWGVYAQNPDTPNHVFNSSDGAGSAILTFLGGFHPQTDALWLTDIAHHHLAIAVIF
IIAGHMYRTNFGIGHDMKTILNAHRPPEGTP-------FG-GAIGEGHKGIYDTYNNSLH
FQLAFHLAALGVVTSLVAQHMYSMPPYAFIAKDFTTQAALYTHHQYIAGFIMVGAFAHGA
IFLVRDYDPVANQNNVLYRALEHKEAIISHLSWVSLFLGFHTLGLYVHNDVVVAFGTPEK
QILVEPVFAQWIQAAHGKLLYGFDTLLSNPDSIATT-----AWPNYGNVWLGGWLDGINS
S------------------------------TNSLFLTIGPGDFLVHHAIALGLHTTTLI
LVKGALDARGSKLMPDKKDFGYSFPCDGPGRGGTCDISAWD-SFYLAMFWMLNTIGWVTF
YWHWKHLTLWAGNVAQFNENSTYLMGWFRDYLWLNSSQLINGYNPY-GMNNLAVWAWMFL
FGHLVWATGFMFLISWRGYWQELIETLVWAHERTPLANLVRWKDKPVAMSIIQGRVVGLA
HFTVGYILTYAAFLIASTSSRFG---
>995_Nodosilinea_sp._FACHB-13|WP_190515600.1 967_Nodosilinea_sp._FACHB-141|WP_190694892.1
---MATKFPKFSQDLAQDPTTRRLWYGIATAHDFESHDGMTEENLYQKIFASHFGHLAII
FLWTSGNLFHVAWQGNFEQWVKDPLGVKPIAHAIWDPQFGQPAVDAFTQG-GASYPVNIS
FSGVYHWWYTVGMRTNADLYSGALFLLVLSAIFLFAGWLHLQPKFRPSLAWFKNAESRLN
HHLAGLFGVSSLAWAGHLIHVAIPEARGQHVGWDNFLSVRPHPA------------GLKP
FFTGQWGVYAQNPDTPNHVFNTSDGAGSAILTFLGGFHPQTDALWLTDIAHHHLAIAVIF
IIAGHMYRTNFGIGHDMKTILNAHRPPEGTP-------FG-GAIGEGHKGIYDTYNNSLH
FQLAFHLAALGVVTSLVAQHMYSMPPYAFIAKDYTTQAALYTHHQYIAGFIMVGAFAHGA
IFLVRDYDPKANQNNVLYRALEHKEAIISHLSWVSLFLGFHTLGLYVHNDVVVAFGTPEK
QILVEPVFAQWIQASHGKLLYGMDTLLSNPDSLATT-----AWPNYGNVWLGGWLDGINS
T------------------------------TNSLFLTIGPGDFLVHHAIALGLHTTTLI
LVKGALDARGSKLMPDKKDFGYSFPCDGPGRGGTCDISAWD-SFYLAMFWMLNTLGWVTF
YWHWKHLTLWSGNIAQFNENSTYLMGWFRDYLWLNSSQLINGYNPY-GMNNLAVWAWMFL
FGHLVWATGFMFLISWRGYWQELIETLVWAHERTPLANLVRWKDKPVAMSIIQGRVVGLA
HFTVGYILTYAAFLIASTSSRFG---
>999_Nodosilinea_sp._LEGE_06152|WP_194057843.1
---MATKFPKFSQDLAADPTTRRLWYGIATAHDFESHDGMTEENLYQKIFASHFGHLAII
FLWTSGNLFHVAWQGNFEQWIKDPLNIRPIAHAIWDPHFGQPAVDAFSQA-GSSTPVNIA
FSGVYHWWYTIGMRTNNDLYSGAVFLLILSAIFLFAGWLHLQPKFRPSLSWFKNAESRLN
HHLAGLFGVSSLAWTGHLVHVAIPESRGVHVGWDNFLSMKPHPE------------GLMP
FFTGNWGVYAQSPDTSSHIFGTATGSGSAILTFLGGFHPQTQSLWLTDMAHHHLAIAVIF
IIAGHMYRTNFGIGHSIKEILNAHKPPAG-------------GLGEGHKGLYDTYNNSLH
FQLAFHLAALGVVTSLVAQHMYALPPYAFMAKDYTTQAALYTHHQYIAGFIMVGAFAHGA
IFLVRDYDPKANYNNVLYRVLEHKEAIISHLSWVSLFLGFHTLGLYVHNDVVTAFGTPEK
QILVEPVFAQWVQAASGKVLYGFDTLLSNPDSVTQT---------ANAVWLPGWFEAINS
N------------------------------ANSLFLTIGPGDFLVHHAIALGLHTTTLI
LVKGALDARGSKLMPDKKDFGYSFPCDGPGRGGTCDISAWD-SFYLAMFWMLNTIGWVTF
YWHWKHLALWSGNVAQFNENSTYLMGWLRDYLWLNSSQLINGYNPY-GMNNLAVWAWMFL
FGHLVWATGFMFLISWRGYWQELIETLVWAHERTPLANLVRWKDKPVAMSIIQGRVVGLA
HFTVGYILTYAAFLIASTSSRFG---
>1000_Spirulina_subsalsa|WP_017304986.1
---MATKFPKFSQDLAQDPTTRRIWYGIATAHDFESHDGMTEENLYQKIFASHFGHIAII
FLWTSGTLFHVAWQGNFEQWIKDPLNVRPIAHAIWDPQFGQGAVDAFTQA-GAANPVDIC
YSGVYHWFYTIGMTNNQDLYQGSIFLLILASLMLFAGWLHLQPKFRPSLQWFKLAEHRLN
HHLAGLFGVSSLAWTGHLVHVAIPESRGVHVGWDNFLSVKPHPA------------GLMP
FFTGNWGVYAQNPDTASHVFGTSQGAGTAILTFLGGFHPQTESLWLTDIAHHHLAIAVLF
IVAGHMYRTNFGIGHSIKEMCDAKEF-FGKK------VQ--GPFNMPHQGIYETYNNSLH
FQLGWHLACLGVITSLVAQHMYSLPSYVFIAKDYTTQAALFTHHEYIAGFLMVGAFAHGA
IFLVRDYDPEQNKGNVLDRVLQHKEAIISHLSWVSLFLGFHTLGLYVHNDVVVAFGTPEK
QILIEPVFAQFIQASHGKVLYGMDLLLSDPNSIATT-----AWPNHGAVWLPGWLDAINS
G------------------------------ANSLFLTIGPGDFLVHHAIALGLHTTTLI
LVKGALDARGSKLMPDKKDFGYSFPCDGPGRGGTCDISAWD-AFYLAMFWMLNTLGWLTF
YWHWKHLGVWTGNVAQFNENSTYLMGWFRDYLWANSAQLINGYNPY-GVNNLSVWAWMFL
FGHLVWATGFMFLISWRGYWQELIETIVWAHERTPLANLVRWKDKPVALSIVQARLVGLA
HFTVGYIFTYAAFLIASTAGKFG---
>1003_Leptolyngbya_sp._SIO1E4|MBE7383160.1
---MATKFPKFSQALAQDPTTRRIWYGIATAHDFESHDGMTEENLYQKIFASHFGHLAII
FLWTSGNLFHVAWQGNFEQWVKDPLGVRPIAHAIWDPQFGQPAVDAFTQA-GANYPVDIS
FSGVYHWWYTIGMRTNLDLYSGALFLLVLAAVFLFAGWLHLQPKFRPSLAWFKNAESRLN
HHLAGLFGVSSLAWAGHLIHVAIPEARGQHVGWDNFLKVSPHPA------------GLLP
FFTGKWGVYAQNPDAVNHAFGTSDGAGTAILTFLGGFHPQTEALWLTDIAHHHLAIAVIF
IVAGHMYRTNFGIGHTMKEIMNAHNPPKGTP-------FG-GMIGEGHKGMYDTYNNSLH
FQLGWHLACLGVITSLVAQHMYSLPSYAFIAKDYTTQAALYTHHQYIAGFLMVGAFAHGA
IFLIRDYDPKANENNVLARMLEHKEALISHLSWVSLFLGFHTLGLYVHNDVVVAFGTPEK
QILVEPVFAQWIQASHGKLLYGFDALLSNSDSIATT-----AWPNYGNVWLPGWLDAINS
S------------------------------SNSLFLTIGPGDFLVHHAIALGLHTTTLI
LVKGALDARGSKLMPDKKDFGYSFPCDGPGRGGTCDISAWD-AFYLAMFWMLNTIGWLTF
YWHWKHLTLWSGNVAQFNEGSTYLMGWFKDYLWLNSSQLINGYNAY-GMNNLAVWSWMFL
FGHLVWATGFMFLISWRGYWQELIETLVWAHERTPLANLVRWKDKPVALSIVQARVVGLA
HFTVGYIVTYAAFLIASTSSRFG---
>1004_Cyanothece_sp._UBA12306|HAC64416.1
------KFPKFSQDLAQDPTTRRIWYGIATAHDFETHDGMTEENLYQKIFASHFGHIAII
FLWTSGTLFHVAWQGNFEQWIKDPLNIRPIAHAIFDPHFGQGAIDAFTQA-GASSPVNIA
YSGVYHWFYTIGMRTNGDLYQGSIFLLILSALFLFAGWLHLQPKFRPSLAWFKNAESRLN
HHLAGLFGVSSLAWTGHLVHVAIPEARGQHVGWDNFLSTPPHPA------------GLAP
FFTGNWGVYAQNPDTASHVFGTSEGAGTAILTFLGGFHPQTEALWLTDIAHHHLAIAVIF
IVAGHMYRTNFAIGHSIKDILNAHNPPQGTP------FGG--ALGAGHKGLYDTVNNSLH
FQLGLALACLGVVTSLVAQHMYALPSYAFISKDYTTQAALYTHHQYIAGFLMVGAFAHGA
IFFVRDYDPEANKDNVLARMLEHKEAIISHLSWVSLFLGFHTLGLYVHNDVVVAFGTPEK
QILIEPVFAQWVQAASGKALYGFDVLLSNPDSIAST----------SAAYLPGWLSAINS
G------------------------------DNSLFLNIGPGDFLVHHAIALGLHTTTLI
LVKGALDARGSKLMPDKKDFGYSFPCDGPGRGGTCDISAWD-AFYLAMFWMLNTLGWLTF
YWHWKHLGVWTGNVAQFNENSTYLMGWFRDYLWANSAQLINGYNPY-GVNNLSVWAWMFL
FGHLVWATGFMFLISWRGYWQELIETIVWAHERTPLANLVRWKDKPVALSIVQARLVGLA
HFTVGYILTYAAFLIASTAGKFG---
>1005_Oscillatoriales_cyanobacterium_SM2_3_0|NJK39470.1
---MATKFPKFSQDLAQDPTTRRIWYGIATAHDFETHDGMTEENLYQKIFASHFGHLAII
FLWTSGSLFHVAWQGNFEQWVKDPLNVRPIAHAIFDPQFGQPAVDAFTQA-GASNPVNIA
YSGVYHWWYTIGMRTNGDLYQGAIFLMLISAVFLFAGWLHLQPKYRPSLSWFKNAESRLN
HHLAGLFGVSSLAWTGHLVHVAIPESRGQHVGWDNFLSTLPHPA------------GLAP
FFTGNWGVYAQNPDTAQHLFGTSTGSGTAILTFLGGFHPQTESLWLTDMAHHHLAIAVIF
IIAGHMYRTQFGIGHSIKEMLNSKQPLLGMK-------G--GQFNLPHQGLYDTVNNSLH
FQLGLALAALGVITSLVAQHMYALPPYAFMAQDHTTMAALYTHHQYIAGFLMVGAFAHGA
IFFVRDYDAEANKGNVLARMLEHKEALISHLSWVSLFLGFHTLGLYVHNDVVVAFGTPEK
QILIEPVFAQFVQAASGKALYGMDVLLSNPDSIATT-----AWPNYGNVWLPGWLDAINS
G------------------------------KNSLFLTIGPGDFLVHHAIALGLHTTTLI
LVKGALDARGSKLMPDKKDFGYAFPCDGPGRGGTCDISAWD-SFYLAMFWMLNTLGWLTF
YWHWKHLGIWQGNVAQFNESSTYLMGWFRDYLWANSAQLINGYNPY-GTNNLSVWAWMFL
FGHLVWATGFMFLISWRGYWQELIETLVWAHERTPLANLVRWKDKPVALSIVQARVVGLA
HFTVGYILTYAAFLIASTASKFG---
>1006_Leptolyngbya_sp.|PZV08634.1 990_Phormidium_tenue|WP_073610155.1 997_Tildeniella_torsiva_UHER_1998/13D|MBW4482322.1
---MATKFPKFSQDLAQDPTTRRIWYGIATAHDFESHDGMTEENLYQKIFASHFGHLAII
FLWTSGNLFHVAWQGNFEQWAKDPLGVKPIAHAIWDPQFGQPAVDAFTQG-GANYPVNIS
FSGVYHWWYTIGMRTNADLYGGAMFLLILSAVFLFAGWLHLQPKFRPSLAWFKNAESRLN
HHLAGLFGVSSLAWAGHLIHVAIPEARGQHVGWDNFLSVRPHPA------------GLKP
FFTGQWGVYAQDPDTASHVFNSSDGAGTAILTFLGGFHPQTDALWLTDIAHHHLAIAVIF
IIAGHMYRTNFGIGHDMKTILNAHRPPEGTP-------FG-GLLGEGHKGIYDTYNNSLH
FQLAFHLAALGVVTSLVAQHMYSMPPYAFIAKDFTTQAALYTHHQYIAGFIMVGAFAHGA
IFLVRDYDPKANQNNVLYRVLEHKEAIISHLSWVSLFLGFHTLGLYVHNDVVVAFGTPEK
QILVEPVFAQWIQAAHGKLLYGMDTLLSNPDSIATT-----AWPNHGNVWLGGWLDGINS
S------------------------------TNSLFLNIGPGDFLVHHAIALGLHTTTLI
LVKGALDARGSKLMPDKKDFGYSFPCDGPGRGGTCDISAWD-SFYLAMFWMLNTIGWVTF
YWHWKHLTLWSGNIAQFNESSTYLMGWFRDYLWLNSSQLINGYNPY-GMNNLAVWAWMFL
FGHLVWATGFMFLISWRGYWQELIETLVWAHERTPLANLVRWKDKPVAMSIIQGRVVGLA
HFTVGYILTYAAFLIASTSSRFG---
>1007_Leptolyngbyaceae_cyanobacterium_JSC-12|MBF2027341.1
---MATKFPKFSQDLAQDPTTRRIWYGIATAHDFESHDGMTEENLYQKIFSSHFGHVAII
FLWTSGLLFHVAWQGNFEQWTKDPLNTRPIAHAIWDPQFGKSAIDAFTQG-GANYPVDIS
YSGVYHWWYTIGMRSSGDLYSGAIFLLILSAIFLFAGWLHLQPKFRPSLSWFKNAESRLN
HHLAGLFGVSSLAWAGHLIHVAIPESRGQHVGWDNFLSTMPHPA------------GLAP
FFTGNWGVYAENPDTAGHIFGTATGSGTAILTFLGGFHPQTESLWLTDMAHHHLAIAVLF
IVAGHMYRTNFGIGHSIKEMLDSKAGLVGGR------SE--GQFNLPHQGLYETYNNSLH
FQLGFHLAALGVVTSLVAQHMYALPPYAFMAKDFTTQAALYTHHQYIAGFLMVGAFAHGA
IFWVRDYDPELNKGNVLDRVLNHKEAIISHLSWVSLFLGFHTLGLYVHNDVVVAFGTPEK
QILVEPVFAQFIQASHGKLVYGMNALLSNPDSIATT-----AWPNYGNVWLPGWLDAINS
G------------------------------TNSLFLTIGPGDFLVHHAIALGLHTTTLI
LVKGALDARGSKLMPDKKDFGFAFPCDGPGRGGTCDISAWD-SFYLSMFWMLNTIGWVTF
YWHWKHLGIWSGNVSQFNESSTYLMGWLRDYLWLYSAPLINGYNPY-GVNNLSVWAWMFL
FGHLVWATGFMFLISWRGYWQELIETLVWAHERTPLANLIRWKDKPVAMSIVQGRLVGLV
HFTVGYVLTYAAFVIASTAGKFG---
>1015_Stenomitos_frigidus|WP_106258979.1
---MATKFPKFSQDLAQDPTTRRIWYGIATAHDFESHDGMTEENLYQKIFASHFGHLAII
FLWTSGLLFHVAWQGNFEQWIKDPLNIRPIAHAIWDPQFGQPAVDAFTQG-GVNYPVDVS
YSGVYQWWFTQGMRTNGELYAGSIFLLILSAVFLFAGWLHLQPKFRPSLAWFKNAESRLN
HHLAGLFGVSSLAWAGHLIHVAIPEARGQHVGWDNFLSTPPHPA------------GLAP
FFSGNWGVYAENPDTPGHVFGTSQGAGTAILTFLGGFHPQTESLWLTDMAHHHLAIAVLF
IVAGHMYRTNFGIGHSIKEMLDAKSGLFGSM------TE--GQFNLPHQGLYETYNNSLH
FQLGIHLAALGVITSLVAQHMYALPPYAFLAKDFTTQAALYTHHQYIAGFLMVGAFAHGA
IFWVRDYDPDQNKGNVLDRVLQHKEAIISHLSWVSLFLGFHTLGLYVHNDVVVAFGTPEK
QILIEPVFAQFIQASHGKVLYGMGTLLSNPDSIATT-----AWPNYGNVWLPGWLDAINS
G------------------------------TNSLFLTIGPGDFLVHHAIALGLHTTTLI
LVKGALDARGSKLMPDKKDFGYAFPCDGPGRGGTCDISAWD-SFYLAMFWMLNTIGWVTF
YWHWKHLAVWSGNVSQFNESSTYLMGWLRDYLWLYSGATINGYNPY-GMNNLSVWSWMFL
FGHLVWATGFMFLISWRGYWQELIETLVWAHERTPLANLVRWKDKPVALSIVQARVVGLA
HFTVGYILTYAAFLISATAAKFG---
>1016_Cyanobacteria_bacterium_J069|RMF63490.1 966_Leptolyngbya_sp._O-77|WP_068512988.1 972_Thermoleptolyngbya_sp._M55_K2018_002|HIK41188.1 979_Thermoleptolyngbya_sp._PKUAC-SCTB121|WP_205370343.1 983_Thermoleptolyngbya_sp._PKUAC-SCTA183|WP_172353596.1 1002_Thermoleptolyngbya_sp._C42_A2020_037|MBF208
---MATKFPKFSQDLAQDPTTRRIWYGIATAHDFESHDGMTEENLYQKIFASHFGHLAII
FLWTSGNLFHVAWQGNFEQWIKDPLHVKPIAHAIWDPHFGKAAVDAFTQG-GASGPVNIA
FSGVYHWWYTIGMRTNGELYTGAVFLLLLASVFLFAGWLHLQPKFRPSLSWFKNAESRLN
HHLAGLFGVSSLAWTGHLVHVAIPESRGIHVGWDNFLSVKPHPA------------GLLP
FFTGNWGVYAENPDGLNHVFSSGEGSGTAILTFLGGFHPQTEALWLTDIAHHHLAIAVIF
IIAGHMYRTNFGIGHSIKEMLNSKAGLLSKS------SE--GQFNLPHQGLYETLNNSLH
FQLALALASLGVITSLVAQHMYAMPPYAFIAKDHTTMAALYTHHQYIAGFIMVGAFAHGA
IFLVRDYDPAQNKGNVLDRVLQHKEAIISHLSWVSLFLGFHTLGLYVHNDVMQAFGTPEK
QILVEPVFAQFVQASSGKALYGFNTLLSNPDSIAAT-----AWPNHANVWLPGWLDAINS
G------------------------------ANSLFLAIGPGDFLVHHAIALGLHTTTLI
LVKGALDARGSKLMPDKKDFGYSFPCDGPGRGGTCDISAWD-AFYLAMFWMLNTIGWVTF
YWHWKHLGVWQGNVAQFNETSPTIMGWLRDYLWLNSAQLINGYNPY-GMNNLAVWAWMFL
FGHLVWATGFMFLISWRGYWQELIETIVWAHERTPLANLVRWKDKPVALSIVQARLVGLA
HFTVGYILTYAAFLIASTSSRFG---
>1018_Pleurocapsales_cyanobacterium_LEGE_06147|MBE9168556.1
---MATKFPKFSQDIAQDPTTRRIWYGIATAHDFELHDGMTEENLYQKIFASHFGHIAII
FLWTSGTIFHVAWQGNFEQWIKDPLNVRPIAHAIWDPQFGKAAIDAFTQG-GASYPVNIA
YSGVYHWFYTIGMTSNQDLYQGAIFLLLLASVFLFAGWLHLQPKFRPSLAWFKNAESRLN
HHLAGLFGVSSLAWAGHLIHVAIPESRGQHVGWDNFLSTPPHPA------------GLGP
FFSFNWGAYAQNPDTANHIFGTSEGAGTAILTFLGGFHPQTESLWLTDIAHHHLAIAVIF
IIAGHMYRTNFGIGHSIKEILETHRPPEGTP------FGG--RLGAGHKGIYDTYNNSLH
FQLGWHLAALGVITSLVAQHMYAMPPYAFMARDYTTQAALYTHHQYIAGFIMVGAFAHGA
IFWVRDYDPETNKNNVLARVLDHKEAIISHLSWVSLFLGFHTLGLYVHNDVVVAFGTPEK
QILIEPVFAQFIQSAHGKALYGFDTLLSNPDSIAYT-----AWPNHGNVWLSGWLEAINS
G------------------------------TNSLFLTIGPGDFLVHHAIALGLHTTTLI
LVKGALDARGSKLMPDKKDFGFAFPCDGPGRGGTCDISAWD-SVYLAVFWMLNTLAWLTF
YWHWKHLAVWQGNVAQFNENSTYLMGWFRDYLWGYSASLINGYNPY-GVNNLSVWAWMFL
FGHLVWATGFMFLISWRGYWQELIETLVWAHERTPLANLVRWKDKPVALSIVQGRLVGLV
HFSVGYILTFAAFLIASVASRVG---
>1022_Nodosilinea_sp._LEGE_07088|WP_193965763.1
---MATKFPKFSQDLATDPTTRRIWYGIATAHDFESHDGMTEENLYQKIFASHFGHLAII
FLWTSGNLFHVAWQGNFEQWVKDPLGVKPIAHAIWDPQFGQPAVDAFTQA-GANYPVNIS
FSGVYHWWYTIGMRTNVDLYSGAMFLLIMAAVMLFAGWLHLQPKFRPSLAWFKNAESRLN
HHLAGLFGVSSLAWAGHLIHVAIPEARGQHVGWDNFLSVKPHPA------------GLKP
FFTGQWGVYAQNPDSANHVFGTAQGSGDAILTFLGGFHPQTEALWLTDIAHHHLAIAVLF
IVAGHMYRTNFGIGHDMKTIMEAHNPPPGTP-------FG-GMIGAGHRGIYDTYNNSLH
FQLGWHLACLGVVTSLVAQHMYSLPSYAFIAKDFTTQAALYTHHQYIAGFLMVGAFAHGA
IFLVRDYDPKANENNVLARMLEHKEAIISHLSWVSLFLGFHTLGLYVHNDVVVAFGTPEK
QILVEPVFAQWVQAASGKLLYGFDTLLSNPDSIATT-----AWPNFGNVWLPGWMDAINS
G------------------------------SNSLFLTIGPGDFLVHHAIALGLHTTTLI
LVKGALDARGSKLMPDKKDFGYSFPCDGPGRGGTCDISAWD-AFYLAMFWMLNTIGWVTF
YWHWKHLTFWGGNVAQFNENSTYLMGWFRDYLWLNSSQLINGYNSY-GMNNLAVWAWMFL
FGHLVWATGFMFLISWRGYWQELIETLVWAHERTPLANLVRWKDKPVALSIVQARVVGLA
HFTVGYIVTYAAFLIASTSSRFG---
>1023_Synechococcales_cyanobacterium_RM1_1_8|NJN29216.1
---MATKFPKFSQDLAQDPTTRRIWYGIATAHDFESHDGMTEENLYQKIFASHFGHLAII
FLWTSGNLFHVAWQGNFEQWIKDPLNVRPIAHAIWDPHFGQGAIDAFTQA-GASSPVNIA
YSGVYHWWYTIGMTTNADLYQGSIFLMVLAAVMLFAGWLHLQPKFRPSLAWFKDAESRLN
HHLAGLFGVSSLAWTGHLVHVAIPESRGVHVGWDNFLSVKPHPA------------GLTP
FFTGNWGVYAQNPDTASHMFGTSQGAGDAILTFLGGFHPQTESLWLTDMAHHHLAIAVIF
IVAGHMYRTNFGIGHSIKEILDGHTPPA-----------G--GLGAGHKGLYDTLNNSLH
FQLALALASLGVITSLVAQHMYSLPPYAFMARDYTTQAALYTHHQYIATFIMVGAFAHGA
IFLVRDYDPEANKNNVLDRVLQHKEAIISHLSWVSLFLGFHTLGLYVHNDVTVAFGTPEK
QILIEPVFAQFVQAASGKALYAFDVLLSNPDGIATS--------AASGIYLTNWLDAINS
G------------------------------TNSLFLSIGPGDFLVHHAIALGLHTTTLI
LVKGALDARGSKLMPDKKDFGYSFPCDGPGRGGTCDISAWD-AFYLSLFWALNTVAWVTF
YWHWKHLALWQGNVAQFNESSTYLMGWLRDYLWLNSSQLINGYNPY-GTNNLSVWAWMFL
FGHLVWATGFMFLISWRGYWQELIETIVWAHERTPLANLIGWKDKPVALSIVQARVVGLA
HFSVGFVLTYAAFLIASTAGKFG---
>1025_Leptolyngbyaceae_cyanobacterium_JSC-12|EKQ67256.1
---MATKFPKFSQDLAQDPTTRRIWYGIATAHDFESHDGMTEENLYQKIFSSHFGHVAII
FLWTSGLLFHVAWQGNFEQWTKDPLNTRPIAHAIWDPQFGKSAIDAFTQG-GVNYPVDIA
YSGVYHWWYTIGMRSSSDLYGGAIFLLILSAIFLFAGWLHLQPKFRPSLSWFKNAESRLN
HHLAGLFGVSSLAWAGHLIHVAIPESRGQHVGWDNFLSTMPHPA------------GLAP
FFTGNWGVYAENPDTAGHIFGSATGSGTAILTFLGGFHPQTESLWLTDIAHHHLAIAVLF
IVAGHMYRTNFGIGHSIKEMMDAKTF-FGKP------VE--GPFNMPHQGIYETYNNSLH
FQLGWHLACLGVITSLVAQHMYSLPPYAFMAKDFTTQAALYTHHQYIAGFLMVGAFAHGA
IFWVRDYDPELNKGNVLDRVLNHKEAIISHLSWVSLFLGFHTLGLYVHNDVVVAFGTPEK
QILVEPVFAQFIQASHGKLVYGMNALLSNPDSIAAT-----AWPNYGNVWLPGWLDAINS
G------------------------------TNSLFLTIGPGDFLVHHAIALGLHTTTLI
LVKGALDARGSKLMPDKKDFGFAFPCDGPGRGGTCDISAWD-SFYLAMFWMLNTIGWVTF
YWHWKHLGIWSGNVSQFNESSTYLMGWLRDYLWLYSAPLINGYNPY-GMNNLSVWAWMFL
FGHLVWATGFMFLISWRGYWQELIETLVWAHERTPLANLIRWKDKPVAMSIVQGRLVGLA
HFTVGYVLTYAAFVIASTAGKFG---
>1026_Chlorogloea_purpurea_SAG_13.99|MBR8830473.1
---MATKFPKFSQDLAQDPTTRRLWYGIATAHDFESHDGMTEENLYQKIFASHFGHIAII
FLWTSGTLFHVAWQGNFEQWIKDPLNIRPIAHAIWDPHFGKGAIDAFTQA-GASNPVNIA
YSGVYHWFYTIGMTNNQDLYQGAVFLLILSSIFLFAGWLHLQPKFRPSLAWFKNAESRLN
HHLAGLFGVSSLAWTGHLVHVAIPESRGQHVGWDNFLSVAPHPA------------GLLP
FFTGNWGVYADNPDTAGHVFGTATGAGTAILTFLGGFNPQTESLWLTDMAHHHLAIAVIF
IIAGHMYKTNWGIGHSIKEVLNAHRPPSG-------------RLGAGHKNLYDTVNNSLH
FQLGLALGALGVVTSLVAQHMYAMPPYVFMAKDFTTQAALYTHHQYIAGFLMVGGFAHGA
IFWVRDYDPEANKDNVLARVLNHKEAIISHLSWVSLFLGFHTLGLYVHNDVVVAFGTPEK
QILIEPVFAQFVQATSGKALYGMNTLLSNPDSIAST---------AGAAWLPGWLDAINS
G------------------------------TNSLFLTIGPGDFLVHHAIALGLHTTTLI
LVKGALDARGSKLMPDKKDFGYAFPCDGPGRGGTCDISGWD-SFYLAMFWMLNTLGWVTF
YWHWKHLAVWGGNVAQFNENSTYLMGWFRDYLWANSAQLINGYNPY-GVNNLSVWAWMFL
FGHLVWATGFMFLISWRGYWQELIETLVWAHERTPLANLVRWKDKPVAMSIVQGRLVGLA
HFTVGYIFTYAAFLIASTAGKFG---
>1027_Stenomitos_rutilans_HA7619-LM2|MBW4471744.1 1012_Lyngbya_sp._HA4199-MV5|MBW4695104.1
---MATKFPKFSQDLAQDPTTRRIWYGIATAHDFESHDGMTEENLYQKIFASHFGHLAII
FLWTSGLLFHVAWQGNFEQWIKDPLNIRPIAHAIWDPQFGQPAVDAFTQG-GANYPVDIS
YSGLYQWWFTQGIRTNGELYEGSIFLLILSAVFLFAGWLHLQPKFRPSLAWFKNAESRLN
HHLAGLFGVSSLAWAGHLIHVAIPESRGQHVGWDNFLSTPPHPA------------GLAP
FFSGNWGVYAENPDTPGHVFGTAQGAGTAILTFLGGFHPQTESLWLTDMAHHHLAIAVLF
IVAGHMYRTNFGIGHSIKEMMDAKD-FFGKP------VE--GPFNMPHQGIYETYNNSLH
FQLGWHLACLGVITSLVAQHMYAMPPYAFLAKDFTTQAALYTHHQYIAGFLMVGAFAHGA
IFWVRDYDPDLNKGNVLDRVLQHKEAIISHLSWVSLFLGFHTLGLYVHNDVVVAFGTPEK
QILIEPVFAQFIQASHGKVLYGLDTLLSNPDSIATT-----AWPNYGNVWLPGWLDAINS
G------------------------------TNSLFLTIGPGDFLVHHAIALGLHTTTLI
LVKGALDARGSKLMPDKKDFGYAFPCDGPGRGGTCDISAWD-SFYLSMFWMLNTIAWVTF
YWHWKHLSVWSGNISQFNESSTYLMGWFRDYLWLYSGATINGYNPY-GMNNLSVWSWMFL
FGHLVWATGFMFLISWRGYWQELIETLVWAHERTPLANLVRWKDKPVALSIVQARVVGLA
HFTVGYILTYAAFVISATAAKFG---
>1028_Synechococcus_sp._PCC_7335|WP_006455359.1 1024_cf._Phormidesmis_sp._LEGE_11477|WP_193855756.1
---MATKFPKFSQALAQDPTTRRIWYGIATAHDFETHDGMTEENLYQKIFASHFGHLAII
FLWTSGNLFHVAWQGNFPQWTQDPLNVKPIAHAIWDPHFGQPAVDAFSQA-GSTSPVNIA
YSGVYHWWYTIGMRTNGDLYAGAVGLLIFAAVMLFAGWLHLQPKFRPSLSWFKNAESRLN
HHLAGLFGVSSLAWTGHLVHVAIPESRGVHVGWDNFLTMKPHPA------------GLQP
FFTGNWGAYAQNPDTAEHVFGTSQGAGDAILTFLGGFHPQTQSLWLTDMAHHHLAIAVLF
IVAGHMYRTNFGIGHSIREILNTHRPPEGTP-------LG-GALGAGHKGLYDTLNNSLH
FQLALALASLGVITSLVAQHMYALPPYAFIAQDFTTQAALYTHHQYIAGFIMMGAFAHGA
IFLIRDYDPAANENNVLARVLDHKEAIISHLSWVSLFLGFHTLGLYVHNDVVVAFGTPEK
QILVEPVFAQWVQAASGKALYGFDTLLSNPDSIATT-----AWPNGGNVWLPGWLDAINS
G------------------------------SNSLFLAIGPGDFLVHHAIALGLHTTTLI
LVKGALDGRGSKLMPDKKDFGYSFPCDGPGRGGTCDISGWD-SFYLAMFWMLNTIGWVTF
YWHWKHLAIWSGNVAQFNESSNYLMGWLRDYLWLNSSQLINGYNPY-GMNNLAVWAWMFL
FGHLVWATGFMFLISWRGYWQELIETIVWAHERTPLANLVRWKDKPVAMSIVQGRLIGLA
HFTVGYVLTYAAFLIASTSSRFG---
>1030_Oscillatoria_sp._FACHB-1406|WP_190716722.1
---MATKFPKFSQDLAQDPTTRRLWYGIATAHDFESHDGMTEENLYQKIFASHFGHIAII
FLWTSGTLFHVAWQGNFEQWIKDPLNVRPIAHAIWDPQFGKAAVDAFTQG-GASYPVDIS
YSGVYQWFYTIGMRTNDELHGGAMFLLILSAIFLFAGWLHLQPKFRPSLSWFKNAESRLN
HHLAGLFGVSSLAWTGHLVHVAIPESRGQHVGWDNFLSTPPHPA------------GLLP
FFTGNWGVYAQNPDTAGHVFSTSEGAGTAILTFLGGFHPETQSLWLTDIAHHHLAIAVIF
IIAGHMYRTNFGIGHSIKEVNEAHNPPPGTP------FGG--LLGEGHKGIYDTYNNSLH
FQLGWHLACLGVVTSLVAQHMYAMPPYAFLAQDFTTQAALYTHHQYIAGFLMVGAFAHGA
IFLVRDYDPEANKNNVLARMLEHKEALISHLSWVSLFLGFHTLSLYVHNDVVVAFGTPEK
QILIEPVFAQWIQAAHGKALYGFNSLLSNPDSIAAT-----AWPNHGNVWLPGWLDAINS
G------------------------------TNSLFLTIGPGDFLVHHAIALGLHTTTLI
LVKGALDARGSKLMPDKKDFGYAFPCDGPGRGGTCDISAWD-SFYLAMFWMLNTLGWLTF
YWHWKHLAIWSGNVAQFNENSTYLMGWFRDYLWGYSASLINGYNPY-GTNNLSVWAWMFL
FGHLVWATGFMFLISWRGYWQELIETLVWAHERTPLANLVRWKDKPVAMSIVQGRVVGLA
HFTVGYVLTYAAFVIASTASRFS---
>1032_Nodosilinea_sp._LEGE_06152|WP_194058764.1 964_Nodosilinea_sp._LEGE_07298|WP_194025129.1
---MATKFPKFSQDLAADPTTRRIWYGIATAHDFESHDGMTEENLYQKIFASHFGHLAII
FLWTSGNLFHVAWQGNFEQWVKDPLGTRPIAHAIWDPQFGQPAVDAFTQA-GASYPVNIS
FSGVYQWWYTIGMRTNTDLYSGALFLLVLSAIFLFAGWLHLQPKFRPSLAWFKNAESRLN
HHLAGLFGVSSLAWAGHLIHVAIPEARGQHVGWNNFLSVRPHPE------------GLKP
FFTGQWGVYAQNPDTPNHLFGTATGSGDAILTFLGGFHPQTQSLWLTDMAHHHLAIAVIF
IIAGHMYRTNFGIGHSIKEILNAHRPPEGTP-------FG-GAIGEGHKGIYDTYNNSLH
FQLGFHLAALGVVTSLVAQHMYSLPPYAFMAKDYTTQAALYTHHQYIAGFIMVGAFAHGA
IFLVRDYDPKANHNNVLYRMLEHKEALISHLSWVSLFLGFHTLGLYVHNDVVTAFGTPEK
QILVEPVFAQWIQAAHGKLIYGMDTLLSNPDSIATT-----AWPNHGNVWLGGWLDAINS
S------------------------------TNSLFLNIGPGDFLVHHAIALGLHTTTLI
LVKGALDARGSKLMPDKKDFGYSFPCDGPGRGGTCDISAWD-SFYLAMFWMLNTIGWVTF
YWHWKHLALWSGNVAQFNENSTYLMGWFRDYLWLNSSQLINGYNPY-GMNNLAVWAWMFL
FGHLVWATGFMFLISWRGYWQELIETLVWAHERTPLANLVRWKDKPVAMSIIQGRVVGLA
HFTVGYILTYAAFLIASTSSRFG---
>1034_Nodosilinea_sp._P-1105|WP_169611687.1
---MATKFPKFSQDLAADPTTRRIWYGIATAHDFESHDGMTEENLYQKIFASHFGHLAII
FLWTSGNLFHVAWQGNFEQWVKDPLGVKPIAHAIWDPQFGQPAVDAFTQA-GANYPVNIS
FSGVYHWWYTIGMRTNTDLYGGAMFLLIMAAVFLFAGWLHLQPKFRPSLAWFKNAESRLN
HHLAGLFGVSSLAWAGHLIHVAIPEARGQHVGWDNFLSVKPHPA------------GLKP
FFTGQWGVYAQNPDTANHVFNSSDGAGTAILTFLGGFHPQTDALWLTDIAHHHLAIAVLF
IVAGHMYRTNFGIGHDMKTIMEAHNPPPGTP-------FG-GMIGAGHKGIYDTYNNSLH
FQLGWHLATLGVVTSLVAQHMYSLPSYAFIAKDYTTQAALYTHHQYIAGFLMVGAFAHGA
IFLVRDYDPKANENNVLARMLEHKEALISHLSWVSLFLGFHTLGLYVHNDVVVAFGTPEK
QILVEPVFAQWIQAAHGKLVYGMDTLLSNPDSIATT-----AWPNYGNVWLGGWLDAINS
G------------------------------SNSLFLNIGPGDFLVHHAIALGLHTTTLI
LVKGALDARGSKLMPDKKDFGYSFPCDGPGRGGTCDISAWD-AFYLAMFWMLNTIGWLTF
YWHWKHLTLWSGNVAQFNENSTYLMGWFRDYLWLNSSQLINGYNPY-GMNNLAVWAWMFL
FGHLVWATGFMFLISWRGYWQELIETIVWAHERTPLANLVRWKDKPVALSIVQARLVGLA
HFTVGYIVTYAAFLIASTSSRFG---
>1039_Cyanobacteria|WP_190625859.1
---MATKFPKFSQDLAQDPTTRRFWYGIATAHDFESHDGMTEENLYQKIFASHFGHLAII
FLWTSGNLFHVAWQGNFEQWIKDPLGVRPIAHAIWDPQFGQPAVDAFTQA-GASYPVNIA
FSGVYHWWYTIGMRTNNDLYSGALFLLVLSAIFLFAGWLHLQPKFRPSLAWFKNAESRLN
HHLAGLFGVSSLAWAGHLIHVAIPEARGQHVGWDNFLSVRPHPA------------GLKP
FFTGQWGVYAQNPDTPNHAFNSSDGAGSAILTFLGGFHPQTDSLWLTDMAHHHLAIAVIF
IIAGHMYRTNFGIGHDIKAILNAHKPPS-------------GALGEGHKGIYDTYNNSLH
FQLAFHLAALGVVTSLVAQHMYSMPPYAFMAKDYTTQAALYTHHQYIAGFIMVGAFAHGA
IFLVRDYDPKANQNNVLYRVLEHKEAIISHLSWVSLFLGFHTLGLYVHNDVVVAFGTPEK
QILVEPVFAQWIQASHGKLLYGMDTLLSNPDSIATT-----AWPNYGNVWLGGWLDGINS
T------------------------------TNSLFLTIGPGDFLVHHAIALGLHTTTLV
LVKGALDARGSKLMPDKKDFGYAFPCDGPGRGGTCDVGAFD-AFFLAMFWMLNTLGWVTF
YWHWKHLTLWSGNIAQFNESSTYLMGWFRDYLWLNSSQLINGYNPY-GMNNLAVWAWMFL
FGHLVWATGFMFLISWRGYWQELIETLVWAHERTPLANLVRWKDKPAALSIVQGRVVGLA
HFTVGYILTFAAFLIASTSSRFG---
>1040_Oscillatoriales_cyanobacterium_SpSt-418|HFM96617.1
---MATKFPKFSQDLAQDPTTRRIWYGIATAHDFESHDGMTEENLYQKIFASHFGHIAII
FLWASGSLFHVAWQGNFEQWIKDPLNVRPIAHAIWDPQFGKPAVEAFTQA-GANYPVDIS
YSGVYHWWYTIGMRTNGDLYQGSIFLLLLSAIFLFAGWLHLQPKFRPSLAWFKNAESRLN
HHLAALFGVSSLAWTGHLVHVAIPESRGQHVGWDNFLSTLPHPA------------GLRP
FFTGNWGVYAANPDTAGHVFGTGDGAGSAILTFLGGFHPQTESLWLTDIAHHHLAIAVIF
IVAGHMYRTQFGIGHSIREMLDSKKGLVGGT------SE--GQFNLPHQGLYDTVNNSLH
FQLGLALAALGVVTSLVAQHMYALPPYAFMAKDFTTQAALYTHHQYIAGFLMVGAFAHGA
IFWIRDYDPEQNKGNVLARMLEHKEAIISHLSWVSLFLGFHTLGLYVHNDVVVAFGAPEK
QILIEPVFAQFIQAAHGKVLYGMETLLSDPNSIATT-----AWPNAGNVWLPGWLDAINS
G------------------------------SNSLFLTIGPGDFLVHHAIALGLHTTTLI
LVKGALDARGSKLMPDKKDFGYSFPCDGPGRGGTCDISAWD-AFYLAMFWMLNTIGWVTF
YWHWKHLGIWSGNVSQFNESSTYLMGWLRDYLWLYSGPLINGYNPF-GMNNLSVWAWMFL
LGHLVWATGFMFLISWRGYWQELIETLVWAHERTPLANLVRWKDKPVALSIVQARLVGLA
HFTVGYIVTYAAFLIASTAAKFG---
>1042_Cyanobacteria_bacterium_SBLK|MBP0021808.1
---MATKFPKFSQDLAQDPTTRRIWYGIATAHDFESHDGMTEENLYQKIFASHFGHIAII
FLWTSGTLFHVAWQGNFEQWIKDPLNVRPIAHAIWDPQFGQGAIDAFTQA-GASNPVNIC
YSGVYHWFYTIGMTTNGDLYQGSIFLLILASLMLFAGWLHLQPKFRPSLSWFKNAESRLN
HHLAGLFGVSSLAWTGHLVHVAIPESRGIHVGWDNFLSVKPHPA------------GLAP
FFSGNWGVYAQNPDTAGHIFGTSEGAGTAILTFLGGFHPQTESLWLTDIAHHHLAIAVIF
IIAGHMYRTNFGIGHSIKEIHAAHNPPEGTP------FGG--AIGTGHKGMYDAVNNSLH
FQLGLALACLGVVTSLVAQHMYSLPSYAFIARDYTTQAALYTHHQYIAGFLMVGAFAHGA
IFFVRDYDPVANENNVLARMLEHKEAIISHLSWVTLFLGFHTLGLYVHNDVVVAFGTPEK
QILVEPVFAQFVQSASGKALYGMDVLLSNSSSIAA---------NSGAAYLPGWLDAINS
G------------------------------TNSLFLTIGPGDFLVHHAIALGLHTTVLI
LVKGALDARGSKLMPDKKDFGYSFPCDGPGRGGTCDISAWD-AFYLAMFWMLNTLGWLTF
YWHWKHLSVWQGNVAQFNENSTYLMGWFRDYLWANSAQLINGYNPY-GVNNLSVWAWMFL
FGHLVWATGFMFLISWRGYWQELIETIVWAHERTPLANLVRWKDKPVALSIVQARVVGLA
HFTVGYIFTYAAFLIASTAGKFG---
>1044_Spirulina_major|WP_072620862.1
---MATKFPKFSQDLAQDPTTRRIWYGIATAHDFETHDGMTEENLYQKIFASHFGHLAII
FLWTSGTIFHVAWQGNFEQWIKDPLNVRPIAHAIWDPQFGSGAIDAFTQA-GASNPVNIC
YSGVYHWFYTIGMTTNQDLYQGSIFLLILSALMLFAGWLHLQPKFRPSLQWFKLAEHRLN
HHLAALFGVSSLAWTGHLVHVAIPESRGIHVGWDNFLSVKPHPA------------GLAP
FFTGNWSVYAQNPDTAGHVFGTSEGAGTAILTFLGGFHPQTESLWLTDIAHHHLAIAVIF
IIAGHMYKTNFGIGHEIKTIHEAHNPPKGTP------FGG--LLGAGHKGLYDTINNSLH
FQLGLALASLGVVTSLVAQHMYSLPSYVFIAKDYTTQAALYTHHQYIAGFLMVGAFAHGA
IFFVRDYDPEANKDNVLARMLEHKEAIISHLSWVSLFLGFHTLGLYVHNDVVVAFGTPEK
QILIEPVFAQWIQASHGKLLYGFDVLLSNPDSIAST-----AWPNSGNVWLGGWLEAINS
G------------------------------TNSLFLTIGPGDFLVHHAIALGLHTTALI
LIKGALDARGSKLMPDKKDFGYSFPCDGPGRGGTCDISAWD-SFYLAMFWMLNTLGWVTF
YWHWKHLGIWQGNVAQFNENSTYLMGWFRDYLWANSAQLINGYNPF-GVNNLSVWAWMFL
FGHLVWATGFMFLISWRGYWQELIETIVWAHERTPLANLIRWKDKPVALSIVQARVVGLA
HFSVGYVLTYAAFLIASTAGKFG---
>1046_Kamptonema|WP_007355959.1
---MATKFPKFSQDLAQDPTTRRIWYGIATAHDFESHDGMTEENLYQKIFASHFGHLAII
FLWTSGNLFHVAWQGNFEQWIKDPLNVRPIAHAIWDPQFGAPAVDAFTQA-GASNPVNIA
YSGVYHWWYTQGMRTNADLYQGAIFLLVLSAVLLFAGWLHLQPKFRPSLSWFKNAESRLN
HHLAGLFGVSSLAWTGHLVHVAIPESRGQHVGWDNFLSTLPHPA------------GLAP
FFTGNWGVYAENPDTAGHVFGTAQGSGTAILTFLGGFHPQTESLWLTDIAHHHLAIAVLF
IVAGHMYRTNFGIGHSIKEMCDSKEF-FGKK------VE--GPFNMPHQGIYETYNNSLH
FQLGWHLAALGVITSLVAQHMYSLPPYAFIARDYTTQAALYTHHQYIAGFIMLGAFAHGA
IFLVRDYDPEQNKGNVLYRVLQHKEAIISHLSWVSLFLGFHTLGLYVHNDVVVAFGTPEK
QILIEPVFAQFVQSVNGKALYGMDVLLSNPDSIAST-----AWPNYANVWLPGWLEAINS
G------------------------------TNSLFLAIGPGDFLVHHAIALGLHTTTLI
LVKGALDARGSKLMPDKKDFGYAFPCDGPGRGGTCDISGWD-SFYLAAFWMLNTIAWVTF
YFHWKHLGIWQGNVAQFNESSTYLMGWFRDYLWLYSSQLINGYNPF-GTNNLSVWAWMFL
FGHLVWATGFMFLISWRGYWQELIETIVWAHERTPLANLVRWKDKPVALSIVQARVVGLA
HFAVGFVFTYAAFVIASTAGKFG---
>1051_Geminocystis_sp._NIES-3709|WP_066118231.1
---MATKFPKFSQDLAQDPTTRRIWYGIATAHDFETHDGMTEENLYQKIFASHFGHLAII
FLWTSGTVFHVAWQGNFEQWIKDPLNVRPIAHAIWDPHFGQGAIDAFTQA-GASSPVNVA
YSGVYHWFYTIGMTNNQDLYTGAVFLLILSSLFLFAGWLHLQPKFRPSLSWFKNAESRMN
HHLAGLFGVSSLAWAGHLIHVAIPESRGVHVGWDNFLSVKPHPA------------GLAP
FFTGNWGVYAQNPDTASQVFGTSDGAGTAILTFLGGFHPQTESLWLTDIAHHHLAIAVIF
IIAGHMYRTNWGIGHSMKDILAAHNPPQGTP------FGG--MIGAGHKGIYDTYNNSLH
FQLGWHLACLGVVTSLVAQHMYSMPSYAFIARDYTTQAALYTHHQYIAGFLMVGAFAHGA
IFLVRDYDPEGNKDNVLARVLEHKEAIISHLSWVSLFLGFHTLGLYVHNDVVVAFGTPEK
QILIEPVFAQWIQAAHGKALYGFDTLLSNPDSVAST-----AYPNYGNVWLPGWLDAINS
G------------------------------TNSLFLTIGPGDFLVHHAIALGLHTTTLI
LVKGALDARGSKLMPDKKDFGFSFPCDGPGRGGTCDISAWD-SFYLAMFWMLNTLGWLTF
YWHWKHLGIWTGNVAQFNENSTYLMGWFRDYLWANSAQLINGYNPY-GVNNLSVWAWMFL
FGHLVWATGFMFLISWRGYWQELIETIVWAHERTPLANLVRWKDKPVALSIVQARLVGLA
HFTVGYILTYAAFLIASTAGKFG---
>1054_Okeania_sp._SIO3I5|NEQ36071.1
---MATKFPKFSQDLAQDPTTRRIWYGIATAHDFETHDGMTEENLYQKIFASHFGHLAII
FLWTSGNLFHVAWQGNFEQWIKDPLNVRPIAHAIWDPQFGQGAIDAFTQA-GASSPVNIA
YSGVYHWWYTIGMRTNGDLYQGSIFLLVLASLMLFAGWLHLQPKFRPSLQWFKNAESRLN
HHLSGLFGVSSLAWTGHLVHVAIPESRGQHVGWDNFLTTLPHPA------------GLGP
FFSGNWGVYAQNPDTANHVFGTSEGAGTAILTFLGGFHPQTESLWLTDMAHHHLAIAVIF
IIAGHMYRTNWGIGHSIKEMLDSKAGLVGGK------SQ--GQFNLPHQGLYETLNNSLH
FQLALALASLGVITSLVAQHMYALPPYAFIAKDYTTMAALYTHHQYIAGFIMVGAFAHGA
IFLVRDYDAEQNKGNVLDRVLQHKEAIISHLSWVSLFLGFHTLGLYVHNDVVVAFGTPEK
QILIEPVFAQFVQAASGKALYGMDVLLSNSDSLAS---------SAGAVWLPNWLEAINS
G------------------------------TNSLFLTIGPGDFLVHHAIALGLHTTTLI
LVKGALDARGSKLMPDKKDFGYAFPCDGPGRGGTCDISAWD-AFYLSMFWMLNTIAWATF
YWHWKNLSVWQGNLAQFNQSSTHLMGWFRDYLWLNSAPLINGYNPY-GVNNLSVWAWMFL
FAHLVWATGFMFLISWRGYWQELIETIVWAHERTPLANLVRWKDKPVALSIVQARVVGLA
HFTVGFVLTYAAFLIASTAGKFG---
>1055_Nostoc_commune|WP_196527852.1
---MATKFPKFSQDLAQDPTTRRIWYAIATGNDFETHDGMTEENLYQKIFATHFGHLAII
FLWASSLLFHVAWQGNFEQWIKDPLHIRPIAHAIWDPHFGKPAIEAFTQG-GASNPVNIA
YSGVYHWWYTIGMRTNGELYNGSVFLLLFAAVFLFAGWLHLQPKYRPSLAWFKSAEPRLN
HHLSALFGVSSLAWAGHLIHVAIPESRGQHVGWDNFLNTLPHPA------------GLTP
FFTGNWGVYAQNPDTAGHVFSTSTGSGTAILTFLGGFHPQTESLWLTDMAHHHLAIAVIF
IVAGHMYRTNFGIGHSIKEMLNSKSGLVP-------GSKSEGQFNLPHQGLYDTINNSLH
FQLALALASLGTITSLVAQHMYAMPPYAFIAKDYTTQAALYTHHQYIAGFLLLGAFAHGA
IFLVRDYDPEQNKGNVLDRVLQHKEAIISHLSWVSLFLGFHTLSLYVHNDVVVAFGTPEK
QILIEPVFAQFVQAAHGKVLYGLDTLLSNPDSIANT-----AWPNYANVWLPGWLDAINS
--G----------------------------TNSLFLTIGPGDFLVHHAIALGLHTTTLI
LVKGALDARGSKLMPDKKDFGYAFPCDGPGRGGTCDISAWD-SFYLATFWMLNTLGWVTF
YWHWKHLGIWQGNVAQFNENSTYLMGWFRDYLWANSAQLINGYNPY-GVNNLSVWAWMFL
FGHLVWATGFMFLISWRGYWQELIETLVWAHERTPLANLVRWKDKPVALSIVQGRVVGLA
HFTVGYVLTYAAFLIASTAGKFG---
>1057_Nostoc_sp._NMS4|MBN3925600.1
---MATKFPKFSQDLAQDPTTRRIWYAIATGNDFESHDGMTEENLYQKIFATHFGHLAII
FLWASSLLFHVAWQGNFEQWIKDPLHIRPIAHAIWDPHFGKPAIEAFTQA-GASNPVNIT
YSGLYHWWYTIGMRTNTELYNGSVGLLLVAAVFLFAGWLHLQPKFRPSLSWFKSAEPRLN
HHLSALFGVSSLAWAGHLVHVAIPESRGQHVGWDNFLTTLPHPA------------GLTP
FFTGNWGVYAQNPDTAGHVFSTSTGSGTAILTFLGGFHPQTESLWLTDMAHHHLAIAVLF
IVAGHMYRTNFGIGHSIKEMLNSKSGLVP-------GSKSEGQFNLPHQGLYDTINNSLH
FQLALALASLGTITSLVAQHMYALPPYAFIAKDYTTQAALYTHHQYIAGFLLLGAFAHGA
IFLVRDYDPEQNKGNVLDRVLQHKEAIISHLSWVSLFLGFHTLGLYVHNDVVVAFGTPEK
QILIEPVFAQFIQAAHGKVLYGLDTLLSNPDSIAYT-----AWPNYANVWLPGWLDAIND
--G----------------------------TNSVFLTIGPGDFLVHHAIALGLHTTTLI
LVKGALDARGSKLMPDKKDFGYAFPCDGPGRGGTCDISAWD-SFYLATFWMLNTLGWVTF
YWHWKHLGVWQGNVAQFNENSTYLMGWFRDYLWANSAQLINGYNPY-GVNNLSVWAWMFL
FGHLVWATGFMFLISWRGYWQELIETLVWAHERTPLANLVRWKDKPVALSIVQARVVGLA
HFTVGYIVTYAAFLIASTAGKFG---
>1058_Gloeothece_citriformis|WP_012597816.1
---MATKFPKFSQDLAQDPTTRRIWYGIATAHDFESHDGMTEENLYQKIFASHFGHIAII
FLWTSGTLFHVAWQGNFEQWIKDPVNIRPIAHAIWDPHFGQPAVDAFTQA-GASNPVNIA
YSGVYHWFYTIGMTNNQDLYQGAVFLLILSSLFLFAGWLHLQPKFRPSLAWFKNAESRMN
HHLAGLFGVSSLAWAGHLIHVAIPESRGQHVGWDNFLSTPPHPA------------GLLP
FFTGNWGVYAQNPDTANHVFGTSQGAGTAILTFLGGFHPQTESLWLTDMAHHHLAIAVIF
IIAGHMYRTNWGIGHSMKEILNAHNPPEGTP------FGG--VLGAGHKGIYDTYNNSLH
FQLGIHLAALGVVTSLVAQHMYSLPPYVFMGKDYTTQAALYTHHQYIAGFLMVGAFAHGA
IFWVRDYDPEANKNNVLARMLEHKEAIISHLSWVSLFLGFHTLGLYVHNDVVVAFGTPEK
QILIEPVFAQFIQAAHGKALYGMDVLLSNPDSVTN---------NPNAIWLPGWLDAINT
S------------------------------TNSLFLTIGPGDFLVHHAIALGLHTTTLI
LVKGALDARGSKLMPDKKDFGYAFPCDGPGRGGTCDISAWD-AFYLAMFWMLNTLGWLTF
YWHWKHLGIWEGNVAQFNENSTYLMGWFRDYLWANSAQLINGYNPY-GVNNLSVWAWMFL
FGHLVWATGFMFLISWRGYWQELIETLVWAHERTPLANLVRWKDKPVAMSIVQGRLVGLA
HFTVGYILTYAAFLIASTASKFS---
>1061_Phormidium_sp._FACHB-1136|WP_190492438.1 1050_Leptolyngbya_sp._BL0902|WP_198805588.1
---MATKFPKFSQDLAADPTTRRIWYGIATAHDFESHDGMTEENLYQKIFASHFGHLAII
FLWTSGNLFHVAWQGNFEQWVKDPLGVKPIAHAIWDPQFGQPAVDAFTQA-GASYPVNIS
FSGVYHWWYTIGMRTNGDLYSGAMFLLVLAAVMLFAGWLHLQPKYRPSLAWFKNAESRLN
HHLAGLFGVSSLAWAGHLIHVAIPEARGQHVGWDNFLSVKPHPA------------GLAP
FFTGQWGVYAQNPDTPGHIFGTATGSGDAILTFLGGFHPQTEALWLTDIAHHHLAIAVLF
IVAGHMYRTNFGIGHDMKTIMEAHNPPPGTP-------FG-GMIGAGHKGMYDTYNNSLH
FQLGWHLACLGVVTSLVAQHMYSLPSYAFIAKDYTTQAALYTHHQYIAGFLMVGAFAHGA
IFLVRDYDPKANENNVLARMLEHKEALISHLSWVSLFLGFHTLGLYVHNDVVVAFGTPEK
QILVEPVFAQWVQASSGKLLYGFNTLLSNPDSIATT-----AWPNFGNVWLPGWMDAINS
G------------------------------TNSLFLNIGPGDFLVHHAIALGLHTTTLI
LVKGALDARGSKLMPDKKDFGYSFPCDGPGRGGTCDISAWD-SFYLAMFWMLNTIGWTTF
YWHWKHLTFWSGNVAQFNENSTYLMGWFRDYLWLNSSQLINGYNPY-GMNNLAVWAWMFL
FGHLIWATGFMFLISWRGYWQELIETIVWAHERTPLANLVRWKDKPVALSIVQARVVGLA
HFTVGYIVTYAAFLIASTSSRFG---
>1062_Pegethrix_bostrychoides_GSE-TBD4-15B|MBW4467201.1
---MATKFPKFSQGLAQDPTTRRIWYGIATAHDFESHDGMTEENLYQKIFASHFGHLAII
FLWTSGNLFHVAWQGNFEQWIKDPLNTRPIAHAIWDPHFGQAAVDAFTRA-GASYPVNIT
YSGIYHWWYTIGMRHNSDLYQGSIFLMILAAVMLFAGWLHLQPKFRPSLSWFKNAESRLN
HHLAGLFGVSSLAWAGHLIHVAIPESRGQHVGWDNFLSVKPHPA------------GLAP
FFTGNWGVYADNPDTAGHIFNSAQGSGTAILTFLGGFHPQTESLWLTDMAHHHLAIAVIF
IIAGHMYRTNFGIGHNIKDMLDSKKGLIGGK------SE--GQFNLPHQGLYDTLNNSLH
FQLALALAALGVITSLVAQHMYSLPPYAFMARDYTTQAALYTHHQYIAGFIMVGAFAHGA
IFLVRDYDPAQNKGNVLDRVLQHKEAIISHLSWVSLFLGFHTLGIYVHNDVMQAFGTPEK
QILVEPVFAQFIQASHGKLLYGFDTLLSNPDSIAST-----AWPNHGNVWLPNWLAAINS
G------------------------------NNSLFLTIGPGDFLVHHAIALGLHTTTLI
LVKGALDARGSKLMPDKKDFGYAFPCDGPGRGGTCDISAWD-SFYLAMFWMLNTIGWVTF
YWHWKHLAVWQGNVAQFNESSTYLMGWLRDYLWLNSAQLINGYNPY-GMNALSVWAWMFL
FGHLVWATGFMFLISWRGYWQELIETLVWAHERTPLANLVRWKDKPVAMSIIQGRVVGLA
HFTVGYILTYAAFLIASTASRYG---
>1069_Euhalothece_natronophila|WP_146296685.1
---MATKFPKFSQDLAQDPTTRRIWYGIATAHDFESHDGMTEENLYQKIFASHFGHIAII
FLWTSGTLFHVAWQGNFEQWIKDPLNVRPIAHAIWDPQFGEPAVDAFTQA-GASNPVNIA
YSGVYHWFYTIGMTTNSDLYQGAVFLLLLSAVFLFAGWLHLQPKFRPSLSWFKNAESRLN
HHLAGLFGVSSLAWAGHLVHVAIPESRGQHVGWDNFLSVKPHPE------------GLGP
FFSGNWGAYAQNPDTANHIFGTSEGAGSAILTFLGGFHPQTESLWLTDMAHHHLAIAVIF
IIAGHMYRTNFGIGHSIREMLDSKKGLVGGK------SE--GQFNLPHQGLYDTLNNSLH
FQLALALAALGTVTSLVAQHMYSLPPYAFIARDYTTQAALYTHHQYIAGFIMVGAFAHGA
IFLIRDYDPEQNKGNVLDRVLQHKEAIISHLSWVSLFLGFHTLGLYVHNDVVVAFGTPEK
QILIEPVFAQFVQASHGKMLYGMDVLLSNADSIATT-----AWPNYGNVWLDGWMNAINS
G------------------------------DNSLFLTIGPGDFLVHHAIALGLHTTTLI
LVKGALDARGSKLMPDKKDFGYSFPCDGPGRGGTCDISAWD-AFYLAVFWMLNTLGWITF
YWHWKHLGIWQGNVAQFNESSTYLMGWLRDYLWLNSAQLINGYNTF-GMNNLSVWAWMFL
FGHLVWATGFMFLISWRGYWQELIETIVWAHERTPLANLVRWKDKPVALSIVQARLVGLA
HFAVGYILTYAAFLIASTSSLFG---
>1071_Synechocystis_sp._PCC_6803|CAA41630.1 926_Synechocystis_sp._PCC_6803_substr._Kazusa|6UZV_2 1017_Synechocystis_sp._PCC_7338|WP_212716569.1 1019_Synechocystis_sp._PCC_6803|5OY0_b 1020_unclassified_Synechocystis|WP_010872068.1 1033_Synechocystis|WP_190598962.1 1035_Synechocystis_sp._CACIAM_05|WP
---MATKFPKFSQDLAQDPTTRRIWYGIATAHDFETHDGMTEENLYQKIFASHFGHIAII
FLWTSGTLFHVAWQGNFEQWIKDPLNIRPIAHAIWDPHFGEGAVNAFTQA-GASNPVNIA
YSGVYHWFYTIGMTTNQELYSGAVFLLVLASLFLFAGWLHLQPKFRPSLAWFKNAESRLN
HHLAGLFGVSSLAWAGHLVHVAIPEARGQHVGWDNFLSTPPHPA------------GLMP
FFTGNWGVYAADPDTAGHIFGTSEGAGTAILTFLGGFHPQTESLWLTDIAHHHLAIAVIF
IIAGHMYRTNWGIGHSIKEILNAHKGPL---------------TGAGHTNLYDTINNSLH
FQLGLALASLGVITSLVAQHMYSLPSYAFIAQDHTTQAALYTHHQYIAGFLMVGAFAHGA
IFFVRDYDPVANKDNVLARMLEHKEALISHLSWVSLFLGFHTLGLYVHNDVVVAFGTPEK
QILIEPVFAQWIQATSGKALYGFDVLLSNPDSIAST---------TGAAWLPGWLDAINS
G------------------------------TNSLFLTIGPGDFLVHHAIALGLHTTALI
LIKGALESRGSKLMPDKKDFGYSFPCDGPGRGGTCDISAWD-AFYLAMFWMLNTLGWLTF
YWHWKHLGVWSGNVAQFNENSTYLMGWFRDYLWANSAQLINGYNPY-GVNNLSVWAWMFL
FGHLVWATGFMFLISWRGYWQELIETIVWAHERTPLANLVRWKDKPVALSIVQARLVGLA
HFTVGYVLTYAAFLIASTAGKFG---
>1072_Microcoleaceae_bacterium_UBA10368|HBK95830.1 1128_Oscillatoriales_cyanobacterium|TAD77841.1
---MATKFPKFSQDLAQDPTTRRIWYGIATAHDFESHDGMTEENLYQKIFASHFGHLAII
FLWTSGSLFHVAWQGNFEQWIKDPLNVRPIAHAIWDPQFGAPAVEAFTQA-GASNPVDIS
YSGVYHWWFTQGIRTNADLYQGAIFLLLLASVFLFAGWLHLQPKYRPSLSWFKNAESRLN
HHLAGLFGVSSLAWTGHMVHVAIPESRGQHVGWDNFLSTPPHPA------------GLAP
FFTGNWGVYAENPDAASHVFGTSEGAGTAILTFLGGFHPQTESLWLTDIAHHHLAIAVLF
IVAGHMYRTNFGIGHSIKEMMDSKAGLVGGK------SE--GPFNLPHQGLYETYNNSLH
FQLGIHLAALGVITSLVAQHMYSLPPYAFMAQDHTTMAALYTHHQYIAGFIMVGAFAHGA
IFLVRDYDPEANKGNVLDRVLQHKEAIISHLSWVSLFLGFHTLGLYVHNDVVVAFGTPEK
QILIEPVFAQFIQAAQGKALYGMDVLLSNPDSIAAT-----AWPNYGNVWLPGWIDAINS
S------------------------------TNSLFLAIGPGDFLVHHAIALGLHTTTLI
LVKGALDARGSKLMPDKKDFGYAFPCDGPGRGGTCDVSAWD-AMYLSVFWMLNTLAWVTF
YWHWKHLGIWQGNVAQFNESSTYLMGWFRDYLWLYSSQLINGYNPY-GTNNLSVWAWMFL
FGHLVWATGFMFLISWRGYWQELIETLVWAHERTPLANLVRWKDKPVALSIVQGRLVGLV
HFTVGNVLTYAAFVIASTAGKFG---
>1075_Oscillatoriales_cyanobacterium|TAE09078.1 1029_Oscillatoriales_cyanobacterium|TAF23862.1 1045_unclassified_Tychonema|WP_194010322.1 1067_Tychonema_sp._LEGE_07203|WP_194064964.1 1107_Tychonema_sp._LEGE_06208|WP_194068797.1
---MATKFPKFSQDLAQDPTTRRIWYGIATAHDFESHDGMTEENLYQKIFASHFGHLAII
FLWTSGSLFHVAWQGNFEQWIKDPLNVRPIAHAIWDPQFGAPAVEAFTQA-GASNPVDIS
YSGVYHWWYTQGVRTNGDLYQGAIFLLLLASVMLFAGWLHLQPKYRPSLSWFKNAESRLN
HHLAGLFGVSSLAWTGHMVHVAIPESRGQHVGWENFLSTPPHPA------------GLAP
FFTGNWGVYAENPDAASHVFGTAEGAGTAILTFLGGFHPQTESLWLTDIAHHHLAIAVLF
IVAGHMYRTNFGIGHSIKEMLDSKAGLVGGK------SE--GQFNLPHQGLYETYNNSLH
FQLAFHLAALGVITSLVAQHMYAMPPYAFIAQDHTTMAALYTHHQYIAGFIMVGAFAHGA
IFLVRDYDPEANKGNVLDRVLQHKEAIISHLSWVSLFLGFHTLGLYVHNDVVVAFGTPEK
QILIEPVFAQFIQAAHGKALYGMDVLLSNPDSIAAT-----AWPNYGNVWLPGWLEGINS
S------------------------------TNSLFLAIGPGDFLVHHAIALGLHTTTLI
LVKGALDARGSKLMPDKKDFGYAFPCDGPGRGGTCDVSAWD-AMYLSVFWMLNTLAWVTF
YWHWKHLGIWQGNVAQFNESSTYLMGWFRDYLWLYSSQLINGYNPY-GTNNLSVWAWIFL
FGHLVWATGFMFLISWRGYWQELIETLVWAHERTPLANLVRWKDKPVALSIVQGRLVGLV
HFTVGNVFTYAAFVIASTAGKFG---
>1076_Kaiparowitsia_implicata_GSE-PSE-MK54-09C|MBW4655122.1
---MATKFPKFSQDLAQDPTTRRIWYGIATAHDFESHDGMTEEKLYQKIFASHFGHLAII
FLWTSGNLFHVAWQGNFEQWIQDPLKVRPIAHAIWDPHFGKAAVDAFTQA-GASNPVNIA
YSGVYHWWYTIGMRTNGDLYQGSVFLLILAAVMLFAGWLHLQPKFSPSLSWFKNAESRLN
HHLAGLFGVSSLAWTGHLVHVAIPESRGVHVGWDNFLSMKPHPD------------GLLP
FFTGNWGVYAQSPDTPGHLFGTATGSGSAILTFLGGFHPQTESLWLTDMAHHHLAIAVLF
IVAGHMYRTNFGIGHTIKEMLDSKKGLLSAK------SE--GQFNLPHQGLYETMNNSLH
FQLAFALAALGVITSLVAQHMYALPPYAFIAQDHTTTAALYTHHQYIAGFIMVGAFAHGA
IFLVRDYDPVQNKGNVLDRVLNHKEAIISHLSWVSLFLGFHTLGLYVHNDVMQAFATPEK
QILIEPVFAQFVQAASGKALYGFDTLLSNPDSIAAT-----AWPNHGNVWLPGWLDAINS
G------------------------------GNSLFLTIGPGDFLVHHAIALGLHTTTLI
LVKGALDARGSKLMPDKKDFGYAFPCDGPGRGGTCDISAWD-SFYLAMFWMLNTIGWVTF
YWHWKHLGVWSGNVAQFNESSVTIMGWLRDYLWLNSAQLINGYNPF-GMNNLSVWAWMFL
FGHLVWATGFMFLISWRGYWQELIETLVWAHERTPLANLVRWKDKPVAMSIVQGRLVGLA
HFTVGYILTYAAFLIASTSSRFG---
>1077_Aphanocapsa_sp._GSE-SYN-MK-11-07L|MBW4550290.1
---MATKFPKFSQDLAQDPTTRRIWYAIATAHDFESHDGMTEENLYQKIFASHFGHLAII
FLWTSGSLFHVAWQGNFEQWIKDPLNIRPIAHAIWDPQFGKGAIDAFTQA-GASGPVDIA
YSGVYHWWYTIGMRTNSDLYMGAITLLVFSSLFLFAGWLHLQPKFRPSLAWFKNAESRLN
HHLSALFGVSSLAWAGHLIHVAIPESRGQHVGWDNFLSTMPHPA------------GLAP
FFTGNWAVYAQNPDTAQQVFGTSQGSGTAILTFLGGFHPQTESLWLTDMAHHHLAIAVLF
IVAGHMYRTNFGIGHNIKEMLDSKKGLLSPN------SE--GQFNLPHQGLYDTMNNSLH
FQLAFALAALGVITSLVAQHMYAMPPYAFINQDHTTSAALYTHHQYIAGFIMVGAFAHGA
IFLVRDYDPVQNKGNVLDRVLQHKEAIISHLSWVSLFLGFHTLGLYVHNDVVVAFGTPEK
QILIEPVFAQFIQAAHGKVLYGFDTLLSNPDSIAAT-----AWPNYGNVWLPGWLDAINN
G------------------------------ANSLFLTIGPGDFLVHHAIALGLHTTTLI
LVKGALDARGSKLMPDKKDFGYAFPCDGPGRGGTCDISAWD-SFYLAMFWMLNTIGWITF
YWHWKHLGIWEGNVAIFNESSTYLMGWFKDYLWLNSSQLINGYNPY-GTNNLSVWAWMFL
FGHLVWATGFMFLISWRGYWQELIETLVWAHERTPLANLVRWKDKPVALSIVQARVVGLA
HFTVGYVLTYAAFLIASTASRYG---
>1079_Halomicronema_hongdechloris|WP_080805022.1
---MATKFPKFSQDLAQDPTTRRIWYGIATAHDFESHDGMTEENLYQKIFASHFGHLAII
FLWTSGNLFHVAWQGNFEQWVKDPLNISPIAHAIWDPHFGQPAVDAFSQA-GASSPVNIA
FSGVYHWWYTIGMRTNNELYSGAVFLLLLSAVFLFAGWLHLQPKFRPSLSWFKNAESRLN
HHLAGLFGVSSLAWAGHLVHVAIPESRGQHVGWDNFLSTPPHPA------------GLTP
FFTGNWGVYAQNPDTASHVFGTADGAGSAILTFLGGFHPQTESLWLTDMAHHHLAIAVLF
IVAGHMYRTNFGIGHNMKEILGAHNPPEGTP------G----DLGEGHRGLYDTLNNSLH
FQLALALAALGVVTSLVAQHMYSLPPYAFLAKSYTTQAALYTHHQYIAGFIMVGAFAHGA
IFLIRDYDPASNSNNVLDRVLQHKEAIISHLSWVSLFLGFHTLGLYVHNDVMVAFGTPEK
QILVEPVFAQWIQAAHGKLLYGFDTLLSNPGSIAST-----AWPNYGNVWLSGWLDAINS
G------------------------------DNSLFLTIGPGDFLVHHAIALGLHTTTLI
LVKGALDARGSKLMPDKKDFGYSFPCDGPGRGGTCDISAWD-AFYLAVFWMLNTIGWVTF
YWHWKHLAIWQGNVAQFNESSTYLMGWLRDYLWLNSSQLINGYNPY-GMNNLAVWAWMFL
LGHLVWATGFMFLISWRGYWQELIETLVWAHERTPLANLVRWKDKPVALSIVQARLVGLA
HFSVGYIITYAAFLIASTSSRFG---
>1081_Tildeniella_nuda_ZEHNDER_1965/U140|MBW4581638.1
---MATKFPKFSQDLAQDPTTRRIWYGIATAHDFESHDGMTEENLYQKIFASHFGHLAII
FLWTSGSLFHVAWQGNFEQWIKDPLNIRPIAHAIWDPQFGQPAVDAFTQG-GVNYPVDIS
YSGVYQWWYTIGMRTNGELYAGSLFLLFLSAVFLFAGWLHLQPKFRPSLAWFKNAESRLN
HHLAGLFGVSSLAWAGHLIHVAIPEARGQHVGWDNFLSTPPHPA------------GLAP
FFSGNWGVYAENPDTPGHVFSTSQGAGTAILTFLGGFHPQTESLWLTDMAHHHLAIAVLF
IVAGHMYRTNFGIGHSIKEMLDSKKGLLSSS------SE--GQFNLPHQGLYETYNNSLH
FQLGIHLAALGVITSLVAQHMYALPPYAFLAKDFTTQASLYTHHQYIAGFLMVGAFAHGA
IFWVRDYDPDQNKGNVLDRVLQHKEAIISHLSWVSLFLGFHTLGLYVHNDVVVAFGTPEK
QILIEPVFAQFIQASHGKVLYGMDALLSNPDSIATT-----AWPNYGNVWLPGWLDAINS
G------------------------------TNSLFLTIGPGDFLVHHAIALGLHTTTLI
LVKGALDARGSKLMPDKKDFGYAFPCDGPGRGGTCDISAWD-SFYLAMFWMLNTIGWVTF
YWHWKHLAVWSGNVSQFNESSTYLMGWLRDYLWLYSGATINGYNPY-GMNNLSVWSWMFL
FGHLVWATGFMFLISWRGYWQELIETLVWAHERTPLANLVRWKDKPVALSIVQARVVGLA
HFTVGYILTYAAFLISATAAKFG---
>1084_Oscillatoria_sp._SIO1A7|NER33659.1
---MATKFPKFSQDLAADPTTRRIWYGIATAHDFESHDGMTEENLYQKIFASHFGHLAII
FLWTSGNLFHVAWQGNFEQWVTDPVNIRPIAHAIWDPHFGQPAVDAFTQA-GASNPVNIA
YSGVYHWWYTIGMRSNGDLYQGAIFLLILASLMLFAGWLHLQPKFRPSLAWFKNAESRLN
HHLAGLFGVSSLAWTGHMVHVAIPESRGQHVGWDNFLSVPPHPA------------GLAP
FFTGNWGVYAQNPDTAGHVFGTAEGAGTAILTFVGGFHPQTESLWLTDIAHHHLAIATIF
IIAGHMYRTNFGIGHSIKEILEAHKPPS-----------G--KLGDGHKGIYDTLNNSLH
FQLGLALASLGVVTSLVAQHMYSLPSYAFIAQDETTQAALYMHHQYIAGFLMVGAFAHGA
IFFVRDYDPEANKNNVLARMLEHKEALISHLSWVSLFLGFHTLGLYVHNDVVVAFGTPEK
QILIEPVFAQFVQAASGKALYGFDVLLSNPDSLSAG--------AANGLWLSGWLDAINS
G------------------------------TNSLFLTVGPGDFLVHHAIALGLHTTTLI
LVKGALDARGSKLMPDKKDFGYSFPCDGPGRGGTCDISAWD-AMYMSVFWMLNTLGWVDF
YWHWKHLAIWQGNVAQFNESSTYLMGWFRDYLWLNSSQLINGYNPY-GTNNLSVWAWMFL
FGHLVWATGFMFLISWRGYWQELIETIVWAHERTPLANLVRWKDKPVALSIVQARLVGLA
HFTVGFFVTYAAFLIASTAGKFG---
>1086_Cyanobacterium_sp._T60_A2020_053|MBF2058205.1
---MATKFPKFSQDLAQDPTTRRLWYGIATAHDFETHDGMTEENLYQKIFASHFGHLAII
FLWTSGTVFHVAWQGNFEQWIKDPLNVRPIAHAIWDPHFGQGAIDAFSQA-GSSSPVNVA
YSGVYHWFYTIGMTNNQDLYTGAVFLLILSAVFLFAGWLHLQPKFRPSLSWFKNAESRLN
HHLAALFGVSSLAWTGHLVHVAIPESRGIHVGWDNFLSVKPHPA------------GLAP
FFTGNWGVYAQNPDTASHVFGTANGAGNAILTFVGGFHPQTESLWLTDIAHHHLAIAVIF
IIAGHMYRTNWGIGHSIKDILAAHNPPQGTP------FGG--ALGAGHRGLYDTINNSLH
FQLGLALASLGVVTSLVAQHMYSLPSYVFIAKDYTTQAALYTHHQYIAGFLMVGAFAHGA
IFFIRDYDPEANKDNVLARMLEHKEAIISHLSWVSLFLGFHTLGLYVHNDVVVAFGTPEK
QILIEPVFAQFIQAASGKALYGFDTLLANPESVAST---------ASAVWLPGWLDAINS
G------------------------------TNSLFLSIGPGDFLVHHAIALGLHTTTLI
LVKGALDARGSKLMPDKKDFGYSFPCDGPGRGGTCDISAWD-AFYLAMFWMLNTLGWLTF
YWHWKHLGVWTGNVAQFNENSTYLMGWFRDYLWANSAQLINGYNPY-GVNNLSVWAWMFL
FGHLVWATGFMFLISWRGYWQELIETIVWAHERTPLANLVRWKDKPVALSIVQARLVGLA
HFTIGYILTYAAFLIASTAGKFG---
>1088_Cyanobacteria_bacterium_Co-bin8|MBD0269714.1 1053_Pseudanabaena_sp._FACHB-2040|WP_190487513.1
---MATKFPKFSQGLAADPTTRRIWYGIATAHDFESHDGMTEENLYQKIFASHFGHLAII
FLWTSGNLFHVAWQGNFEQWVKDPLNVRPIAHAIWDPHFGQPAVDAFTRA-GASNPVNIA
YSGVYHWWYTIGMRTSSELYAGAVFLLILSAVFLFAGWLHLQPKFRPSLSWFKNAESRLN
HHLAGLFGVSSLAWAGHLIHVAIPESRGQHVGWDNFLSVKPHPA------------GLAP
FFTGNWGVYAADPDTSSHVFNTAQGSGSAILTFLGGFHPQTESLWLTDMAHHHLAIAVIF
IVAGHMYRTNFGIGHSIREILTAHRPPEGTP-------FG-GSLGAGHNGLYDTLNNSLH
FQLSLALAALGVVTSLVAQHMYSLPPYAFMARDYTTQAALYTHHQYIAGFIMVGAFAHGA
IFLIRDYDPAANKNNVLDRVLQHKEAIISHLSWVSLFLGFHTLGLYVHNDVVVAFGTPEK
QILVEPVFAQWIQSAHGKLLYGMDTLLSNPDSITQT----------GAAWLPGWLNAINN
S------------------------------SNSLFLPIGPGDFLVHHAIALGLHTTTLI
LVKGALDARGSKLMPDKKDFGYSFPCDGPGRGGTCDISAWD-SFYLAMFWMLNTIGWVTF
YWHWKHLSLWSGNLAQFNENSNYLMGWLRDYLWLNSSQLINGYNPY-GMNYLAVWSWMFL
FGHLVWATGFMFLISWRGYWQELIETIVWAHERTPLANIVRWKDKPVALSIVQARLVGLA
HFTVGYILTYAAFLIASTASRFG---
>1089_Chroococcidiopsidaceae_cyanobacterium_CP_BM_RX_35|MBV8886657.1
---MATKFPKFSQDLAQDPTTRRLWYGIATAHDFESHDGMTEENLYQKLFATHFGHVAII
FLWASSLLFHVAWQGNFEQWIKDPLNVRPIAHAIWDPHFGKAAVDAFTQG-GATYPVNIA
YSGVYHWWYTIGMRTNNDLYMGSVFLLVLSAVFLFAGWLHLQPKFRPSLSWFKSAEPRLN
HHLAGLFGVSSLAWTGHLVHVAIPESRGQHVGWDNFLTTLPHPE------------GLKP
FFTGNWGAYAANPDTAEHIFGTSQGAGTAILTFLGGFHPQTQSLWLTDMAHHHLAIAVLF
IVAGHMYRTNFGIGHSIKEMLNAKN--FF-------GTKTEGQFNLPHQGLYDTINNSLH
FQLSLALAALGTITSLVAQHMYAMPPYAFIGQDYTTQAALYTHHQYIAGFLMVGAFAHAG
IFWVRDYDPEQNKGNVLDRVLKHKEAIISHLSWVSLFLGFHTLGLYVHNDVVVAFGTPEK
QILIEPVFAQFVQASHGKVLYGLNTLLSNPDSIATT-----AWPNYGNVWLPGWLDAINN
--S----------------------------TNSLFLTIGPGDFLVHHAFALGLHTTTLI
LVKGALDARGSKLMPDKKDFGYSFPCDGPGRGGTCDISAWD-AFYLAMFWMLNTIGWVTF
YWHWKHLGIWQGNVAQFNESSTYLMGWLRDYLWLYSAQLINGYNPY-GMNNLAVWSWMFL
FGHLVWATGFMFLISWRGYWQELIETLVWAHERTPLANLIRWKDKPVAMSIVQGRLVGLA
HFAVGYILTFAAFLIASTAGKFG---
>1092_Leptolyngbya_sp._KIOST-1|WP_035987108.1
---MATKFPKFSQDLAADPTTRRIWYGIATAHDFESHDGMTEENLYQKIFASHFGHLAII
FLWTSGNLFHVAWQGNFEQWVKDPLGTRPIAHAIWDPQFGQPAVDAFTQA-GATYPVNIS
FSGVYQWWYTIGMRTNADLYGGAMFLLILAAVFLFAGWLHLQPKFRPSLAWFKNAESRLN
HHLAGLFGVSSLAWAGHLIHVAIPEARGQHVGWDNFLSVRPHPE------------GLKP
FFTGQWGVYAQNPDTPNHIFNSSDGAGTAILTFLGGFHPQTDALWLTDIAHHHLAIAVLF
IVAGHMYRTNFGIGHDMKTIMNAHRPPEGTP-------FG-GWIGEGHKGIYDTYNNSLH
FQLGWHLACLGVVTSLVAQHMYSLPSYAFIAKDYTTQAALYTHHQYIAGFIMVGAFAHGA
IFLVRDYDPKANHNNVLYRMLEHKEALISHLSWVSLFLGFHTLGLYVHNDVVVAFGTPEK
QILVEPVFAQWVQAAHGKLLYGMDTLLSNPDSIATT-----AWPNHGNVWLGGWLDAINS
S------------------------------TNSLFLNIGPGDFLVHHAIALGLHTTTLI
LVKGALDARGSKLMPDKKDFGYSFPCDGPGRGGTCDISAWD-SFYLAMFWMLNTIGWVTF
YWHWKHLALWSGNVAQFNENSTYLMGWFRDYLWLNSSQLINGYNPY-GMNNLAVWAWMFL
FGHLVWATGFMFLISWRGYWQELIETLVWAHERTPLANLVRWKDKPVAMSIIQGRVVGLA
HFTVGYILTYAAFLIASTSSRFG---
>1093_Phormidesmis_priestleyi|WP_068817300.1
---MATKFPKFSQDLAQDPTTRRIWYGIATAHDFESHDGMTEEKLYQKLFATHFGHLAII
FLWASGSQFHVAWQGNFPQWIKDPLNVRPIAHAIWDPQFGKPAVEAFTQG-GANYPVDIS
YSGLYHWWYTIGMRTNGDLYAGAIGLLALAAVMLFAGWLHLQPKFRPSLAWFKNAESRLN
HHLAGLFGVSSLAWTGHLVHVAIPESRGQHVGWDNFLTTLPHPA------------GLAP
FFTGNWGAYADNPDTASHIFGTAQGSGTAILTFLGGFHPQTESLWLTDMAHHHLAIAVLF
IIAGHMYRTNFGIGHSIKDMLDSKKGLVGGR------SE--GQFNLPHQGLYDTINNSLH
FQLSLALAALGVITSLVAQHMYALPPYAFMAKDFTTQAALYTHHQYIAGFLMVGAFAHAA
IFWIRDYDPDANKGNVLDRVLQHKEAIISHLSWVSLFLGFHTLGLYVHNDVVVAFGTPEK
QILIEPVFAQFVQAASGKALYGMSTLLSDPTSIAST-----AWPTFGNVWLPGWLEAINS
G------------------------------TNSLFLTIGPGDFLVHHAIALGLHTTTLV
LVKGALDARGSKLMPDKKDFGYSFPCDGPGRGGTCDISAWD-AFYLAMFWMLNTIGWVTF
YWHWKHLAIWSGNVAQFNESSTYLMGWLRDYLWQYSAPLINGYNPY-GMNNLAVWSWMFL
FGHLVWATGFMFLISWRGYWQELIETLVWAHERTPLANLIRWKDKPVAMSIVQGRLVGLV
HFTVGYILTYAAFLIASTAGKFG---
>1094_Leptolyngbya_sp._NIES-2104|WP_059000523.1
---MATKFPKFSQDLAQDPTTRRIWYGIATAHDFESHDGMTEEKLYQKLFATHFGHLAII
FLWTSGNLFHVAWQGNFEQWIKDPLNIRPIAHAIWDPQFGKPAVEAFTQG-GANYPVNIT
YSGLYHWWYTIGMRTNGDLYQGSIFLLILSAVLLFAGWLHLQPKFRPSLAWFKNAESRLN
HHLAGLFGVSSLAWAGHLIHVAIPESRGQHVGWDNFLTTMPHPA------------GLGP
FFSGNWSAYSENPDTANHIFGTAQGSGSAILTFLGGFHPQTESLWLTDMAHHHLAIAVIF
IVAGHMYRTNFGIGHSIRDILNAHKPPAG-------------GLGDGHTGLYDTVNNSLH
FQLGLALGALGTVTSLVAQHMYSMPPYAFMAKDFTTQAALYTHHQYIAGFLMVGAFAHGA
IFWVRDYDPDQNKNNVLARILGHKEAIISHLSWVSLFLGFHTLGLYVHNDVVVAFGTPEK
QILIEPVFAQFVQAAHGKALYGFNTLLSNADSIAS---------NSGAAYLPGWLDGINS
G------------------------------VNSLFLTIGPGDFLVHHAIALGLHTTTLV
LVKGALDARGSKLMPDKKDFGYAFPCDGPGRGGTCDISAWD-SFYLAMFWMLNTIGWVTF
YWHWKHLSIWSGNVAQFNESSTYLMGWLRDYLWQYSAPLINGYNPY-GMNNLAVWAWMFL
FGHLVWATGFMFLISWRGYWQELIETLVWAHERTPLANLIRFKDKPVALSIVQGRLVGLV
HFAAGYVLTYAAFLIAATAGKFG---
>1095_Crocosphaera_chwakensis|WP_008278476.1 1063_Cyanothece_sp._BG0011|WP_107669515.1 1082_Crocosphaera_subtropica|WP_009547111.1
---MATKFPKFSQDLAQDPTTRRIWYGIATAHDFETHDGMTEENLYQKIFASHFGHIAII
FLWTSGTLFHVAWQGNFEQWITDPLNIRPIAHAIWDPQFGQGAVDAFTQA-GASYPVDIA
YSGVYHWFYTIGMRTNGDLYQGSIFLLILSSLFLFAGWLHLQPKFRPNLAWFKNAESRLN
HHLAGLFGVSSLAWTGHLVHVAIPEARGQHVGWDNFLSTPPHPA------------GLLP
FFTGNWGVYAENPDTASHVFGTADGAGTAILTFLGGFHPQTESLWLTDIAHHHLAIAVIF
IIAGHMYRTNWGIGHSMREILNTHKPPS-----------G--KLGEGHKNMYDTVNNSLH
FQLGLALACLGVVTSLVAQHMYSLPSYAFIAKDYTTQAALYTHHQYIAGFLMVGAFAHGA
IFFVRDYDPEANKDNVLARMLEHKEAIISHLSWVSLFLGFHTLGLYVHNDVVVAFGTPEK
QILIEPVFAQWIQAAHGKALYGFDVLLSNPDSIAST-----AYPNYANVWLPGWLDAINS
G------------------------------TNSLFLTIGPGDFLVHHAIALGLHTTTLI
LVKGALDARGSKLMPDKKDFGYSFPCDGPGRGGTCDISAWD-AFYLAMFWMLNTLGWLTF
YWHWKHLGVWTGNVAQFNENSTYLMGWFRDYLWANSAQLINGYNPY-GVNNLSVWAWMFL
FGHLVWATGFMFLISWRGYWQELIETIVWAHERTPLANLVRWKDKPVALSIVQARLVGLA
HFTVGYVLTYAAFLIASTAGKFG---
>1096_Calothrix_elsteri|WP_095724937.1
---MATKFPKFSQDLAQDPTTRRIWYAMAMGNDFESHDGMTEENLYQKIFATHFGHLAII
FLWASSLLFHVAWQGNFEQWITDPLHIRPIAHAIWDPHFGKPAIEAFTQA-GASNPVNIA
YSGVYHWWYTIGMRTNNDLYTGSIGLLLFSAVLLFAGWLHLQPKFRPSLSWFKSAESRLN
HHLSALFGVSSLAWTGHLVHVAIPESRGQHVGWDNFLTTLPHPE------------GLTP
FFTGNWGVYAQNPDTAGQIFGTSTGSGTAILTFLGGFHPQTESLWLTDMAHHHLAIAVLF
IVAGHMYRTNFGIGHSIKEMLNSKAGLIP-------GSKSEGPFNLPHQGLYDTINNSLH
FQLSLALAALGTITSLVAQHMYALPPYAFIAKDYTTQAALYTHHQYIAGFLMVGAFAHAA
IFWVRDYDPEQNKGNVLDRVLKHKEAIISHLSWVSLFLGFHTLSLYVHNDVVVAFGTPEK
QILIEPVFAQFIQAAHGKVLYGLDTLLSNPDSIAYT-----AYPNAGNVWLGGWLDAINS
--G----------------------------TNSLFLTIGPGDFLVHHAFALAIHTTTLI
LVKGALDARGSKLMPDKKDFGYAFPCDGPGRGGTCDISGWD-SFYLSMFWMLNTIGWVTF
YWHWKHLGIWQGNVAQFNENSTYLMGWFRDYLWANSAQLINGYNPY-GMNNLSVWAWMFL
FGHLVWATGFMFLISWRGYWQELIETLVWAHERTPLANLVRWKDKPVALSIVQGRLIGLA
HFTVGYILTYGAFLIASTAGKFG---
>1099_Cyanomargarita_calcarea_GSE-NOS-MK-12-04C|MBW4669516.1
---MATKFPKFSQDLAQDPTTRRIWYAMAMGNDFESHDGMTEENLYQKIFATHFGHLAII
FLWASSLLFHVAWQGNFEQWIKDPLHIRPIAHAIWDPHFGKPAIEAFTQG-GASNPVNIA
YSGVYHWWYTIGMRTNDDLYAGSVGLLLLSAVFLFAGWLHLQPKFRPSLSWFKSAEPRLN
HHLAGLFGVSSLAWTGHLVHVAIPESRGQHVGWDNFLTTLPHPE------------GLTP
FFTGNWAAYASNPDTANHLFGTATGSGTAILTFLGGFHPQTESLWLTDMAHHHLAIAVIF
IIAGHMYRTNFGIGHSIKEMLNSKSGLVP-------GSKSEGQFNLPHQGLYDTINNSLH
FQLSLALAALGTITSLVAQHMYALPPYAFIAKDYTTQAALYTHHQYIAGFLMVGAFAHAA
IFWVRDYDPEQNKGNVLDRVLQHKEAIISHLSWVSLFLGFHTLGLYVHNDVVVAFGTPEK
QILIEPVFAQFIQASHGKVLYGLNTLLSNPDSIAYT-----AYPNYGNVWLQGWLEAINN
--G----------------------------TNSLFLTIGPGDFLVHHAFALAIHTTTLV
LVKGALDARGSKLMPDKKDFGYAFPCDGPGRGGTCDISAWD-SFYLAMFWMLNTIGWVTF
YWHWKHLGIWQGNVAQFNESSTYLMGWFRDYLWANSAQLINGYNPY-GMNNLSVWAWMFL
FGHLVWATGFMFLISWRGYWQELIETLVWAHERTPIANLVRWKDKPVALSIVQARLVGLA
HFTVGYVLTYAAFLIASTAGKFG---
>1101_Phormidesmis_priestleyi|WP_073069587.1
---MATKFPKFSQDLAQDPTTRRIWYGIATAHDFESHDGMTEEKLYQRLFATHFGHLAII
FLWASGSQFHVAWQGNFPQWIQDPLNVRPIAHAIWDPQFGKPAVEAFTQG-GANYPVDIS
YSGLYHWWYTIGMRTNGDLYTGAIGLLVLAAVMLFAGWLHLQPKFRPSLAWFKNAESRLN
HHLAGLFGVSSLAWTGHLVHVAIPESRGQHVGWDNFLTTLPHPA------------GLAP
FFTGNWGVYAENPDTANHVFGTAQGSGTAILTFLGGFHPQTESLWLTDMAHHHLAIAVLF
IIAGHMYRTNFGIGHSIKDMLDSKKGLVGGK------SE--GQFNLPHQGLYDVMNNSLH
FQLAFALAALGVITSLVAQHMYAMPPYAFMAKDFTTQAALYTHHQYIAGFLMVGAFAHGA
IFWVRDYDPDLNKGNVLDRVLQHKEAIISHLSWVSLFLGFHTLGLYVHNDVVVAFGTPEK
QILIEPVFAQFIQASHGKALYGLSTLLSDPNSIAST-----AWPNFGNVWLPGWLEAINS
G------------------------------TNSLFLTIGPGDFLVHHAIALGLHTTTLV
LVKGALDARGSKLMPDKKDFGYSFPCDGPGRGGTCDISAWD-AFYLAMFWMLNTIGWVTF
YWHWKHLAIWSGNVAQFNESSTYLMGWLRDYLWQYSAPLINGYNPY-GMNNLAVWSWMFL
LGHLVWATGFMFLISWRGYWQELIETLVWAHERTPLANLIRWKDKPVALSIVQARLVGLA
HFTAGYVLTYAAFVIAATAGKFG---
>1102_Leptolyngbya_sp._BC1307|WP_121967899.1
---MATKFPKFSQALAQDPTTRRIWYGIATAHDFETHDGMTEENLYQKIFASHFGHLAII
FLWTSGNLFHVAWQGNFPQWTQDPLNVKPIAHAIWDPHFGQPAVDAFTQA-GASNPVNIA
YSGVYHWWYTIGMRTNGDLYIGAVGLLGLAAVMLFAGWLHLQPKFRPSLSWFKNAESRLN
HHLAGLFGVSSLAWTGHLVHVAIPESRGQHVGWDNFLTTLPHPA------------GLKP
FFTGNWGVYAQDPDTASHIFGTGEGSGSAILTFLGGFHPQTESLWLTDMAHHHLAIAVIF
IIAGHMYRTNFGIGHSIKEILATHRPPEGTP-------FG-GALGAGHKGLYDTLNNSLH
FQLALALASLGVITSLVAQHMYALPPYAFIAKDFTTTAALYTHHQYIAGFIMVGAFAHGA
IFLIRDYDPAANENNVLARVLDHKEAIISHLSWVSLFLGFHTLGIYVHNDVVVAFGTPEK
QILVEPVFAQFVQAASGKALYGFDTLLSNPDSIATT-----AWPNHGAVWLPGWFDAINS
G------------------------------TNSLFLAIGPGDFLVHHAIALGLHTTTLI
LVKGALDGRGSKLMPDKKDFGFSFPCDGPGRGGTCDISAWD-SFYLAMFWMLNTIGWVTF
YWHWKHLAIWSGNVAQFNENSNYLMGWLRDYLWLNSSQLINGYNPY-GMNNLAVWAWMFL
FGHLVWATGFMFLISWRGYWQELIETIVWAHERTPLANLVRWKDKPVAMSIVQGRLIGLA
HFTVGYILTYAAFLIASTSSRFG---
>1103_Nostoc_sp._MG11|WP_193197745.1 1036_aff._Roholtiella_sp._LEGE_12411|WP_194003916.1 1070_Nostoc_sp._B2019|WP_162395748.1
---MATKFPKFSQDLAQDPTTRRIWYAIATGNDFETHDGMTEENLYQKIFATHFGHLAII
FLWASSLLFHVAWQGNFEQWIKDPLHIRPIAHAIWDPHFGKPAVEAFTQA-GASNPVNIT
YSGIYHWWYTIGMRTNTELYTGSVFLLLFAAVFLFAGWLHLQPKYRPSLAWFKSAEHRLN
HHLAGLFGVSSLAWAGHLIHVAIPEARGQHVGWDNFLNTPPHPA------------GLTP
FFTGNWAVYAQNPDTPSHVFSTSEGAGTAILTFLGGFHPQTEALWLTDIAHHHLAIAVLF
IVAGHMYRTNFGIGHSIKEMLNSKSGLVP-------GSKSEGQFNLPHQGLYDTYNNSLH
FQLGIHLAALGTITSLVAQHMYAMPPYAFIAKDYTTQAALYTHHQYIAGFLILGAFAHGA
IFWVRDYDPEQNKGNVLERVLKHKEAIISHLSWVSLFLGFHTLGLYVHNDVVVAFGTPEK
QILIEPVFAQFVQAANGKVLYGLDTLLSNPDSIAYT-----AWPNYANVWLPGWLDAINA
--G----------------------------TNSLFLTIGPGDFLVHHAIALGLHTTTLI
LVKGALDARGSKLMPDKKDFGYAFPCDGPGRGGTCDISAWD-SFYLATFWMLNTIGWLTF
YWHWKHLGIWQGNVAQFNENSTYLMGWFRDYLWANSAQLINGYNPY-GVNNLSVWAWMFL
FGHLVWATGFMFLISWRGYWQELIETLVWAHERTPLANLVRWKDKPVALSIVQARVVGLA
HFTVGYIVTYAAFLIASTAGKFG---
>1106_Calothrix_sp._NIES-4101|BAZ42214.1
---MATKFPKFSQDLAQDPTTRRIWYAMAMGNDFESHDGMTEENLYQKIFATHFGHLAII
FLWASSLLFHVAWQGNFEQWIKDPLHIRPIAHAIWDPHFGKPAIEAFTQA-GASNPVNIA
YSGVYHWWYTIGMRTNNDLYTGSVFLLLFASVLLFAGWLHLQPKFRPSLAWFKNAESRLN
HHLAGLFGVSSLAWTGHLVHVAIPESRGQHVGWDNFLTTLPHPE------------GLTP
FFTGNWGVYAQNPDTAGHIFGTSTGSGTAILTFLGGFHPQTESLWLTDMAHHHLAIAVLF
IVAGHMYRTSFGIGHSIKEMMDAKTF--F-------GKKVEGPFNMPHQGIYETYNNSLH
FQLGWHLACLGVITSLVAQHMYSLPAYAFIARDYTTQAALYTHHQYIAGFLMVGAFAHGA
IFWVRDYDPEQNKGNVLDRVLKHKEAIISHLSWVSLFLGFHTLSLYVHNDVVVAFGTPEK
QILIEPVFAQFIQAAHGKVLYGLDTLLSNPDSVAYT-----AYPNYGNVWLGGWLDAINS
--G----------------------------TNSLFLTIGPGDFLVHHAFALAIHTTTLI
LVKGALDARGSKLMPDKKDFGYAFPCDGPGRGGTCDISGWD-SFYLSMFWMLNTIGWVTF
YWHWKHLGIWQGNVAQFNENSTYLMGWFRDYLWANSAQLINGYNPY-GMNNLSVWAWMFL
FGHLIWATGFMFLISWRGYWQELIETLVWAHERTPLANLVRWKDKPVALSIVQARLVGLA
HFTVGYFVTYAAFLIASTAGKFG---
>1108_unclassified_Microcoleus|WP_190497328.1
---MATKFPKFSQDLAQDPTTRRIWYGIATAHDFESHDGMTEENLYQKIFASHFGHIAII
FLWTSGLLFHVAWQGNFEQWIKDPLNIRPIAHAIWDPQFGAPAVEAFTQA-GAANPVDIS
YSGVYYWWYTQGIRTNGDLYQGAIFLLILSAVFLFAGWLHLQPKFRPSLSWFKSAESRLN
HHIAGLFGVSSLAWAGHLIHVAIPEARGQHVGWDNFLSIKPHPA------------GLAP
FFTGNWGVYAQNPDTTGHVFGTAQGAGTAILTFLGGFHPQTESLWLTDMAHHHLAIAVIF
IVGGHMYRTNFGIGHSIKEMLNSKAGL-V-------GGKSEGQFNLPHQGLYDTMNNSLH
FQLSFALAALGVITSLVAQHMYSLPPYAFMAKDFTTQAALYTHHQYIAGFIMVGAFAHGA
IFLVRDYDPELNKGNVLDRVLRHKEAIISHLSWVSLFLGFHTLGLYVHNDTVVAFGTPEK
QILIEPVFAQFIQAAHGKALYGMDLLLSNPDSIATT-----AWPNYGNVWLPGWLDAINS
--G----------------------------TNSLFLTIGPGDFLVHHAIALGLHTTTLI
CVKGALDARGSKLMPDKKDFGYTFPCDGPGRGGTCQTSSWEQSFYLAMFWMLNTIGWVTF
YWHWKHLGIWQGNVAQFNESSTYIMGWLRDYLWLYSAQVINGYNPY-GTTNLSVWAWMFL
FGHLVWATGFMFLISWRGYWQELIETLVWAHERTPLANLVRWKDKPVALSIVQGWLVGLV
HFTVGYVLTYAAFLIASTAGKFG---
>1109_Microcoleus_sp._FACHB-672|WP_190667666.1
---MATKFPKFSQDLAQDPTTRRLWYGIATAHDFESHDGMTEENLYQKIFASHFGHLAII
FLWTSSLLFHVAWQGNFPQWIKDPLNVRPIAHAIWDPQFGAPAVEAFTQA-GASNPVNIA
YSGVYHWWYTIGMRTNNDLYQGAVFLLLLSAVFLFAGWLHLQPKYRPSLAWFKNAESRLN
HHLAGLFGVSSLAWTGHLVHVAIPEARGQHVGWDNFLTTLPHPA------------GLGP
FFSGNWGVYAQNPDTAGHLFGTSQGAGSAILTFLGGFHPQTQSLWLTDIAHHHLAIAVIF
IIAGHMYRTNFGIGHSIRDILNTHRPPEGTP------FGG--RLGDGHKGLYDTYNESLH
FQLGIHLGALGVVTSLVAQHMYSLPPYAFMGQDFTTQAALYTHHQYIAGFLMLGAFAHGG
IFWVRDYDPAANKNNVLDRVLRHKEAIISHLSWVSLFLGFHTLGLYVHNDVVVAFGTPEK
QILIEPVFAQWVQAAQGKALYGFDVLLSNPDSLATT-----AWPNYGNVWLPGWLDAINS
G------------------------------TNSLFLTIGPGDFLVHHAFALGLHTTTLI
LVKGALDARGTKLMPDKKDFGYAFPCDGPGRGGTCDTSAWD-AFFLATFWMLNTIGWVTF
YFHWKHLGIWQGNVAQFNESSTYLMGWLRDYLWLYSAQTINGYTPY-GMNNLSVWSWMFL
FGHLVWATGFMFLISWRGYWQELIETLVWAHERTPLANLVRWKDKPVAMSIIQGRLVGLA
HFTVGYVLTYAAFLIASTAGKFG---
>1110_Merismopedia_glauca|WP_106287827.1
---MATKFPKFSQDLAQDPTTRRIWYGIATAHDFESHDGMTEENLYQKIFASHFGHLAII
FLWVSGNLFHVAWQGNFQEWIKDPLNVRPIAHAIWDPHFGSPAVEAFTQG-GANYPVNIS
YSGLYHWWYTQGMRTNGDLYAGAIALLILSAVFLFAGWLHLQPKFRPSLSWFKNAESRLN
HHLAGLFGVSSLAWTGHLVHVAIPESRGQHVGWDNFLSTPPHPA------------GLLP
FFTGNWGVYAQNPDTPQHVFGSSQGAGTAILTFLGGFHPQSGALWLTDNAHHHLAIAVLF
IVAGHMYRTNWGIGHSIKEIQEAHNPPKGTP------FG--GLLGAGHKGIYDTYNNSLH
FQLGWHLACLGVITSLVAQHMYSMPPYAFIAKDYTTMAALYTHHQYIAGFLMVGAFAHGA
IFLVRDYDPEANKDNVLARMLEHKEALISHLSWVSLFLGFHTLGIYVHNDVVVAFATPEK
QILIEPVFAQWIQASHGKLLYGFNTLLSNSDSIAAT-----AWPNHGDVWLPGWLDAINN
S------------------------------TNSLFLTIGPGDFLVHHAIALGLHTTTLI
LVKGALDARGSKLMPDKKDFGYSFPCDGPGRGGTCDVSAWD-AMYMSVFWMLNTVAWLTF
YWHWKHLGVWQGNVAQFNESSTYLMGWFRDYLWLYSSQLINGYNPY-GMNNLAVWSWMFL
FGHLVWATGFMFLISWRGYWQELIETLVWAHERTPLANLIRWKDKPVALSIVQARLVGLA
HFSVGYIVTYAAFVIASTAGKFGN--
>1111_Rippkaea_orientalis|WP_015785087.1
---MATKFPKFSQDLAQDPTTRRIWYGIATAHDFETHDGMTEENLYQKIFASHFGHIAII
FLWTSGTLFHVAWQGNFEQWITDPLNIRPIAHAIWDPHFGQGAIDAFTQA-GASSPVNIS
YSGVYHWFYTIGMRTNGDLYQGSIFLLILSSLFLFAGWLHLQPKFRPSLAWFKNAESRLN
HHLAGLFGVSSLAWTGHLVHVAIPEARGQHVGWDNFLSTPPHPA------------GLAP
FFTGNWGVYAQNPDTASHVFGTSQGAGTAILTFLGGFHPQTEALWLTDIAHHHLAIAVIF
IVAGHMYRTNWGIGHSIKEILNAHNPPQGTP------FGG--AIGAGHKGLYDTVNNSLH
FQLGLALACLGVVTSLVAQHMYSLPSYAFIAKDYTTQAALYTHHQYIAGFLMVGAFAHGA
IFFVRDYDPEANKDNVLARMLEHKEAIISHLSWVSLFLGFHTLGLYVHNDVVVAFGTPEK
QILIEPVFAQWIQAAHGKALYGFDVLLSNPDSVAST-----AYPNYANVWLPGWLDAINS
G------------------------------ANSLFLTIGPGDFLVHHAIALGLHTTTLI
LVKGALDARGSKLMPDKKDFGYSFPCDGPGRGGTCDISAWD-AFYLAMFWMLNTLGWLTF
YWHWKHLGIWSGNVAQFNENSTYLMGWFRDYLWANSAQLINGYNPY-GVNNLSVWAWMFL
FGHLVWATGFMFLISWRGYWQELIETIVWAHERTPLANLVRWKDKPVALSIVQARLVGLA
HFTVGYILTYAAFLIASTAGKFG---
>1112_filamentous_cyanobacterium_CCP5|PSN20215.1
---MATKFPKFSQDLAADPTTRRIWYGIATAHDFESHDGMTEENLYQKIFASHFGHLAII
FLWTSGNLFHVAWQGNFEQWVKDPLGTRPIAHAIWDPQFGQPAVDAFTQA-GASYPVNIS
FSGVYQWWYTIGMRTNNDLYSGALFLLILSAVFLFAGWLHLQPKFRPSLSWFKNAESRLN
HHLAGLFGVSSLAWTGHLVHVAIPESRGVHVGWDNFLSMKPHPE------------GLMP
FFTGNWGVYAQNPDTSSHIFGTADGAGSAILTFLGGFHPQTESLWLTDMAHHHLAIAVIF
IVAGHMYRTNFGIGHSIKEILATHRPPEGTP-------FG-GALGEGHKGLYDTLNNSLH
FQLALALASLGVVTSLVAQHMYALPPYAFMARDYTTMAALYTHHQYIAGFIMVGAFAHGA
IFLIRDYDPAANKNNVLDRVLQHKEAIISHLSWVSLFLGFHTLGLYVHNDVVVAFGTPEK
QILVEPVFAQWVQAASGKMLYGFDTLLSNPDSITQT----------GAAWLPGWMDAINN
S------------------------------NNSLFLNIGPGDFLVHHAIALGLHTTTLI
LVKGALDARGSKLMPDKKDFGYSFPCDGPGRGGTCDISAWD-AFYLAMFWMLNTIGWVTF
YWHWKHLSIWSGNVAQFNESSNYLMGWLRDYLWLNSSQLINGYNPY-GMNNLAVWAWMFL
FGHLVWATGFMFLISWRGYWQELIETIVWAHERTPLANLVRWKDKPVALSIVQARLVGLA
HFTVGYILTYAAFLIASTASRFG---
>1113_Crocosphaera_watsonii|WP_007307412.1
---MATKFPKFSQDLAQDPTTRRIWYGIATAHDFETHDGMTEENLYQKIFASHFGHIAII
FLWTSGTLFHVAWQGNFEQWITDPLNIRPIAHAIWDPQFGQGAIDAFTQA-GASYPVNVA
YSGVYHWFYTIGMTTNGDLYQGSIFLLVLSALFLFAGWLHLQPKFRPNLAWFKNAESRLN
HHLAGLFGVSSLAWTGHLVHVAIPEARGQHVGWDNFLFTPPHPD------------GLLP
FFTGNWGAYAANPDTAGHVFGTAEGAGTAILTFLGGFHPQTEALWLTDIAHHHLAIAVLF
IIAGHMYRTNWGIGHSIKEILNTHRPPG-----------G--RLGAGHRNLYDTVNNSLH
FQLGLALASLGVITSLVAQHMYSLPSYAFIAKDYTTQAALYTHHQYIAGFLMAGAFAHGA
IFFVRDYDPEANKDNVLARMLEHKEAIISHLSWVSLFLGFHTLGLYVHNDVVVAFGTPEK
QILIEPVFAQFVQAASGKALYGFDTLLSNPDSLATG-----GF--VAPVYLQGWLDAINS
G------------------------------SNSLFLSIGPGDFLVHHAIALGLHTTTLI
LVKGALDARGSKLMPDKKDFGYSFPCDGPGRGGTCDISAWD-AFYLAMFWMLNTLGWLTF
YWHWKHLGVWTGNVAQFNENSTYLMGWFRDYLWANSAQLINGYNPY-GVNNLSVWAWMFL
FGHLVWATGFMFLISWRGYWQELIETIVWAHERTPLANLVRWKDKPVALSIVQARIVGLA
HFTVGYVLTYAAFLIASTAGKFG---
>1114_Alkalinema_sp._FACHB-956|WP_190577034.1
---MATKFPKFSQDLAQDPTTRRIWYGIATAHDFESHDGMTEEKLYQKIFATHFGHLAII
FLWASGSLFHVAWQGNFEQWIKDPLNVKPIAHAIFDPQFGKGAVDAFTQA-GASYPVDIA
YSGVYHWWYTIGMRTVGDLYQGSIFLLILSAILLFAGWLHLQPKFRPSLAWFKNAESRLN
HHLAGLFGVSSLAWTGHLVHVAIPESRGQHVGWDNFLSVAPHPA------------GLAP
FFTGNWGVYAQNPDTAGHVFGTAQGAGTAILTFLGGFHPQTESLWLTDMAHHHLAIAVLF
IIAGHMYKTNFGIGHSMKEIMEAHNPPKGTP------FG--GMIGDGHKGMYDTYNNSLH
FQLGWHLACLGVVTSLVAQHMYSMPPYAFIAKDFTTMAALYTHHQYIAGFLMVGAFAHGA
IFLVRDYDPEANKNNVLARMLEHKEALISHLSWASLFLGFHTLGLYVHNDVVVAFGTPEK
QILIEPVFGQWVQASSGKLLYGLQTLLSNPESVAYT-----AYPNYGNVWLPGWLEAINS
G------------------------------KNSLFLTIGPGDFLVHHAIALGLHVTTLI
LVKGALDARGSKLMPDKKDFGYAFPCDGPGRGGTCDISAWD-SFYLSMFWMLNTIGWVTF
YWHWKHLSIWSDNVAQFNESSTYLMGWFRDYLWQYCAPLINGYNPY-GMNNLAIWAWIFL
GAHLAWATGFMFLISWRGYWQELIETLVWAHERTPLANLVRWKDKPVALSIVQARLVGLT
HFTVGYIFTYAAFLIASTAGKFG---
>1117_Cyanobacteria_bacterium_REEB444|MBU6186338.1
---MATKFPKFSQELAQDPTTRRIWYGIATAHDFESHDGMTEENLYQKIFASHFGHLAII
FLWTSGNLFHVAWQGNFEQWIKDPLNVRPIAHAIWDPQFGKEAVDAFTQG-GASYPVNIS
YSGVYHWWYTIGLRTNTELYNSSLFLLVLSAIFLFAGWLHLQPRFRPSLAWFKNAESRLN
HHLAGLFGVSSLAWTGHLVHVAIPEARGQHVGWDNFLSVLPHPA------------GLGP
FFSGNWGVYAENPDTAGHLFGTSTGAGTAILTFLGGFHPQTEALWLTDIAHHHLAIAVIF
IIAGHMYRTNFAIGHSIKEILQAHNPPKGTP-------FG-GLLGEGHKGIYDTYNNSLH
FQLAFHLAALGVVTSVVAQHFYAMPPYAFIAQDHTTMAALYTHHQYIAGFIMVGAFAHGA
IFLVRDYDPVANKNNVLARVLDHKEAIISHLSWVSLFLGFHTLGLYVHNDVVVAFGTPEK
QILIEPVFAQWIQASHGKLLYGFNTLLSNSDSLATT-----A---GNNVWLPGWLDAINA
G------------------------------TNSLFLTIGPGDFLVHHAIALGLHTTTLI
LVKGALDARGSKLMPDKKDFGYSFPCDGPGRGGTCDISAWD-AFYLAMFWMLNTIGWVTF
YWHWKHLSVWQGNVAQFNESSTYLMGWLRDYLWLNSSQLINGYSPY-GTNNLSVYAWMFL
LGHLIWATGFMFLISWRGYWQELIETLVWAHERTPLANLIRWKDKPVALSIVQARLVGLA
HFSVGYILTYAAFLLASTAGKFG---
>1118_Mastigocladus_laminosus|O52475.3
---MATKFPKFSQDLAQDPTTRRIWYAMATGNDFESHDGMTEENLYQKIFATHFGHVAII
FLWASSLLFHVAWQGNFEQWIKDPIHIRPIAHAIWDPQFGKPAIEAFTQG-GANYPVNIS
YSGIYHWWYTIGMRTNNDLYMGAVFLLILASVFLFAGWLHLQPKFRPSLSWFKSAEPRLN
HHLAGLFGVSSLAWAGHLIHVAIPESRGQHVGWNNFLSTLPHPA------------GLQP
FFTGNWGVYASDPDTANHVFGTSQGAGTAILTFLGGFHPQTESLWLTDMAHHHLAIAVIF
IIAGHMYRTNFGIGHSIKEMLNSKAGLVP-------GTNSEGQFNLPHQGLYDTYNNSLH
FQLGIHLAALGTITSLVAQHMYAMPPYAFIAKDYTTQAALYTHHQYIAIFLMLGAFAHGA
IFWVRDYDPEQNKGNVLDRVLKHKEAIISHLSWVSLFLGFHTLGLYVHNDVVVAFGTPEK
QILIEPVFAQFIQASHGKVLYGLNVLLSNPDSVAYT-----AYPNYGNVWLQGWLDAINS
--G----------------------------TNSLFLTIGPGDFLVHHAFALALHTTVLI
LVKGALDARGSKLMPDKKDFGYAFPCDGPGRGGTCDISAWD-AFYLATFWALNTVGWVTF
YWHWKHLGIWQGNVAQFNESSTYLMGWFRDYLWANSAQLINGYNPY-GMNNLSVWAWMFL
FGHLVWATGFMFLISWRGYWQELIETLVWAHERTPLANLVRWKDKPVALSIVQARLVGLT
HFTVGYVLTYAAFLIASTAGKFG---
>1119_Pseudanabaenaceae_cyanobacterium_LEGE_13415|MBE9009836.1 1083_Leptolyngbya_sp._NIES-3755|WP_068382104.1
---MATKFPKFSQDLAQDPTTRRIWYGIATAHDFESHDGMTEEKLYQKLFATHFGHLAII
FLWASGSLFHVAWQGNFEQWIKDPLNIRPIAHAIWDPQFGKPAVEAFTQG-GANYPVDIS
YSGLYHWWYTIGMRTNGDLYQGSIFLLILSAVLLFAGWLHLQPKFRPSLAWFKNAESRLN
HHLAGLFGVSSLAWAGHLIHVAIPESRGQHVGWDNFLSTMPHPA------------GLGP
FFTGNWSVYSQDPDTAGHIFGTAQGSGSAILTFLGGFHPQTESLWLTDMAHHHLAIAVIF
IVAGHMYRTNFGIGHSIRDILNAHKPPA-----------G--ALGDGHTGLYDTVNNSLH
FQLGLALGALGTVTSLVAQHMYSMPPYAFMAKDFTTQAALYTHHQYIAGFLMVGAFAHGA
IFWVRDYDPDQNKNNVLARILGHKEAIISHLSWVSLFLGFHTLGLYVHNDVVVAFGTPEK
QILIEPVFAQFVQAAHGKALYGFNALLSNADSIAS---------NSGAAYLPGWLDGINS
G------------------------------TNSLFLTIGPGDFLVHHAIALGLHTTTLI
LVKGALDARGSKLMPDKKDFGYAFPCDGPGRGGTCDISAWD-SFYLAMFWMLNTIGWVTF
YWHWKHLAIWSGNVAQFNESSTYLMGWLRDYLWQYSAPLINGYNPY-GMNNLAVWAWMFL
FGHLVWATGFMFLISWRGYWQELIETLVWAHERTPLANLIRWKDKPVALSIVQARLVGLV
HFTAGYVLTYAAFVIAATAGKFG---
>1125_unclassified_Coleofasciculus|WP_193873717.1
---MATKFPKFSQDLAQDPTTRRIWYGIATAHDFESHDGMTEENLYQKIFASHFGHLAII
FLWTSGSLFHVAWQGNFEQWVKDPINVRPIAHAIWDPQFGAPAVDAFTQA-GASNPVNIA
YSGVYHWWYTQGMRSNGDLYQGSIFLLLLAAVFLFAGWLHLQPKFRPSLAWFKNAESRLN
HHLAGLFGVSSLAWTGHLVHVAIPESRGQHVGWDNFLSVKPHPA------------GLGP
FFTGNWGVYAQNPDTAQHVFGTSEGAGSAILTFLGGFHPQTESLWLTDIAHHHLAIAVIF
IIAGHMYRTNFGIGHSMKDIMAAHNPPKGTP------FGG--MLGEGHKGIYDTYNNSLH
FQLGWHLACLGVITSLVAQHMYSLPPYAFMAKAFTTQAALYTHHQYIAGFLMVGAFAHGA
IFMVRDYDPEANKNNVLARVLDHKEAIISHLSWVSLFLGFHTLGLYVHNDVVVAFGTPEK
QILIEPVFAQWIQAAHGKLLYGFDALLSNPDSIATT-----AWPNYGNVWLPGWLDAINN
S------------------------------TNSLFLTIGPGDFLVHHAIALGLHTTTLI
LVKGALDARGSKLMPDKKDFGYSFPCDGPGRGGTCDISAWD-AFYLAMFWMLNTIGWVTF
YWHWKHLGIWQGNVAQFNESSTYLMGWLRDYLWLYSSQLINGYNPY-GTSNLAVWAWMFL
FGHLVWATGFMFLISWRGYWQELIETLVWAHERTPLANLVRWKDKPVAMSIVQGRLIGLA
HFTVGYVLTYAAFVIASTAGKFG---
>1127_Chlorogloeopsis_fritschii|WP_016879709.1 1116_Chlorogloeopsis_fritschii_C42_A2020_084|MBF2009497.1
---MATKFPKFSQDLAQDPTTRRIWYAMATGNDFESHDGMTEENLYQKIFATHFGHVAII
FLWASSLLFHVAWQGNFEQWIKDPLHIRPIAHAIWDPQFGKPAIEAFTQG-GANYPVNIA
YSGVYHWWYTIGMRTNSDLYMGSVFLLILASVFLFAGWLHLQPKFRPSLSWFKSAEPRLN
HHLAGLFGVSSLAWAGHLIHVAIPESRGQHVGWDNFLSTLPHPA------------GLQP
FFTGNWGVYASNPDTANHVFGTSQGAGTAILTFLGGFHPQTESLWLTDMAHHHLAIAVIF
IVAGHMYRTNFGIGHSIKEMLNSKSGLVP-------GSKSEGQFNLPHQGLYDTYNNSLH
FQLGIHLAALGTVTSLVAQHMYAMPPYAFIGKDYTTQAALYTHHQYIAIFLMLGAFAHGA
IFWVRDYDPEQNKGNVLERVLKHKEAIISHLSWVSLFLGFHTLGLYVHNDVVVAFGTPEK
QILIEPVFAQFIQASHGKVLYGLNVLLSNPDSVAYT-----AYPNYGNVWLQGWLDAINS
--G----------------------------TNSLFLTIGPGDFLVHHAFALAIHTTVLV
LVKGALDARGSKLMPDKKDFGYAFPCDGPGRGGTCDISGWD-AFYLATFWALNTVGWVTF
YWHWKHLGIWQGNVAQFNESSTYLMGWFRDYLWANSAQLINGYNPY-GMNNLSVWAWMFL
FGHLVWATGFMFLISWRGYWQELIETLVWAHERTPLANLVRWKDKPVALSIVQARLVGLT
HFTVGYVLTYAAFLIASTAGKFG---
>1129_Coleofasciculaceae_cyanobacterium_RL_1_1|NJN62053.1 1115_Oscillatoriales_cyanobacterium|TAF52391.1
---MATKFPKFSQDLAQDPTTRRIWYGIATAHDFESHDGMTEENLYQKIFASHFGHLAII
FLWTSGNLFHVAWQGNFEQWITDPLNIRPIAHAIWDPHFGEGATAAFTQA-GANTTVNVA
YSGVYHWWYTIGMRTNGDLYQGSIFLLVLAAVMLFAGWLHLQPKFRPSLSWFKNAESRLN
HHLAGLFGVSSLAWTGHLVHVAIPESRGQHVGWDNFLTTMPHPA------------GLAP
FFTGNWGVYAENADTAGHVFGTATGSGTAILTFLGGFHPQTESLWLTDMAHHHLAIAVIF
IVAGHMYRTNFGIGHSIKEILSAHKPPS-----------G--RLGAGHTGMYDTVNNSLH
FQLGLALASLGVITSLVAQHMYALPPYAFMAEDQTTMAALYTHHQYIAGFLMVGAFAHGA
IFFIRDYDPEANKDNVLARMLEHKEAIISHLSWVSLFLGFHTLGLYVHNDVMQAFGTPEK
QILIEPVFAQFVQASSGKALYGFDVLLASAGSAAST--------AADGIWLSGWLDAINA
G------------------------------DNSLFLTIGPGDFLVHHAIALGLHTTTLI
LVKGALDARGSKLMPDKKDFGYSFPCDGPGRGGTCDISAWD-SFYLAMFWMLNTLGWLTF
YWHWKHLCVWQGNVAQFNESSTYLMGWFRDYLWLNSSQLINGYNPY-GVTNLSVWAWMFL
FGHLVWATGFMFLISWRGYWQELIETIVWAHERTPLANLVRWKDKPVALSIVQARLVGLA
HFTVGYIFTYAAFLIASTAGKFG---
>1131_Aetokthonos_hydrillicola|WP_208340971.1
---MATKFPKFSQDLAQDPTTRRIWYAMAMGNDFESHDGMTEENLYQKIFATHFGHVAII
FLWASSLLFHVAWQGNFEQWIKDPLHIRPIAHAIWDPQFGQPAVEAFTQG-GANYPVNIA
YSGVYHWWYTIGMRTNQDLYQGSVFLLILASVFLFAGWLHLQPKYRPSLSWFKSAEPRLN
HHLAGLFGVSSLAWTGHLVHVAIPESRGQHVGWDNFLTILPHPE------------GLVP
FFTGNWGVYASNPDTANHVFGTSQGAGTAILTFLGGFHPQTESLWLTDMAHHHLAIAVIF
IIAGHMYRTNLGIGHSIKEMLNAKN--FL-------GRTTEGQFNLPHQGLYDTVNNSLH
FQLSLALAALGTITSLVAQHMYAMPPYAFIAKDYTTQASLYTHHQYIAGFLMVGAFAHAA
IFWVRDYDPEQNKGNVLDRVIKHKEAIISHLSWVSLFLGFHTLGLYVHNDVVVAFGTPEK
QILIEPVFAQFIQASHGKVLYGLNTLLSNPGSLPA---------NTGAAWLPGWLDAINS
--G----------------------------TNSLFLTIGPGDFLVHHAFALAIHTTTLV
LVKGALDARGSKLMPDKKDFGYAFPCDGPGRGGTCDISAWD-AFYLAMFWMLNTIGWVTF
YWHWKHLGVWQGNVAQFNESSTYLMGWFRDYLWANSAQLINGYNPY-GTNNLAVWAWMFL
FGHLVWATGFMFLISWRGYWQELIETLVWAHERTPLANLVRWKDKPVALSIVQARLVGLT
HFTVGYVLTYAAFVIASTAGKFG---
>1135_Nostoc_sp._UHCC_0702|WP_206266051.1 1120_Nostoc_sp._NIES-4103|WP_096555854.1
---MATKFPKFSQDLAQDPTTRRIWYAIATGNDFESHDGITEENLYQKIFATHFGHLAII
FLWASSLLFHVAWQGNFEQWIKDPLHVRPIAHAIWDPHFGKPAIEAFTQA-GANYPVNIT
YSGIYHWWYTIGMRTNSELYTGSVFLLIFAAVLLFAGWLHLQPKFRPSLAWFKSAEHRLN
HHLAGLFGVSSLAWTGHLVHVAIPEARGQHVGWDNFLTTAPHPA------------GLTP
FFTGNWGVYAQNPDTAGHVFGTSQGAGTAILTFLGGFHPQTESLWLTDIAHHHLAIAVLF
IVAGHMYRTNFGIGHSIKEMLNSKGGLVP-------GSKSEGQFNLPHQGLYDTYNNSLH
FQLGIHLAALGTITSLVAQHMYALPPYAFIAKDYTTQAALYTHHQYIAIFLLVGAFAHGA
IFWVRDYDPEQNKGNVLDRVLKHKEAIISHLSWVSLFLGFHTLGLYVHNDVVVAFGTPEK
QILIEPVFAQFIQAAHGKVLYGLDTLLSNPDSIAST-----AWPNYGNVWLPGWLDAINS
--S----------------------------TNSLFLTIGPGDFLVHHAIALGLHTTTLI
LVKGALDARGSKLMPDKKDFGYSFPCDGPGRGGTCDISAWD-AFYLALFWALNTVGWLTF
YWHWKHLGIWQGNVAQFNENSTYLMGWFRDYLWANSAQLINGYNPY-GVNNLSVWAWMFL
FGHLVWATGFMFLISWRGYWQELIETLVWAHERTPLANLVRWKDKPVALSIVQGRLVGLA
HFTVGYVLTYAAFLIASTAGKFG---
>1138_Calothrix_sp._336/3|WP_035154203.1
---MATKFPKFSQDLAQDPTTRRIWYAIAMGNDFESHDGMTEENLYQKIFATHFGHLAII
FLWASSLLFHVAWQGNFEQWIKDPLHIRPIAHAIWDPHFGKPAIEAFTQA-GASNPVNIA
YSGVYHWWYTIGMRTNGDLYMGSIFLLLFASLCLFAGWLHLQPKFRPSLAWFKSAESRLN
HHLAGLFGVSSLAWAGHLIHVAIPESRGQHVGWDNFLSTLPHPA------------GLTP
FFTGNWSVYAADPDTASHVFGTSQGSGTAILTFLGGFHPQTESLWLTDMAHHHLAIAVLF
IVAGHMYRTNFGIGHSIKEMMDSKTF--F-------GKTVEGPFNMPHQGIYETYNNSLH
FQLGWHLACLGVITSLVAQHMYSIPAYAFIARDYTTQAALYTHHQYIAGFLMVGAFAHGA
IFLVRDYDPEQNKGNVLARVLEHKEAIISHLSWVSLFLGFHTLGLYVHNDVVVAFGTPEK
QILIEPVFAQFIQASHGKALYGLNVLLSNPDSIAAT-----AYPNYGNVWLQGWLDAINS
--G----------------------------TNSLFLTIGPGDFLVHHAFALAIHTTTLV
LVKGALDARGSKLMPDKKDFGYAFPCDGPGRGGTCDISAWD-SFYLSMFWMLNTIGWVTF
YWHWKHLGIWQGNVAQFNESSTYLMGWFRDYLWANSAQLINGYNPY-GMNNLSVWAWMFL
FGHLVWATGFMFLISWRGYWQELIETLVWAHERTPIANLVRWKDKPVALSIVQARVVGLA
HFTVGYVLTYAAFVIASTAGKFG---
>1139_Euhalothece_sp._KZN_001|PNW53718.1 1130_Dactylococcopsis_salina|WP_015228477.1
---MATKFPKFSQDLAQDPTTRRIWYGIATAHDFESHDGMTEENLYQKIFASHFGHIAII
FLWTSGTLFHVAWQGNFEQWIKDPLNVRPIAHAIWDPHFGEAAVDAFTQA-GASNPVNIA
YSGVYHWFYTIGMTTNSELYQGAVFLLLLSAVFLFAGWLHLQPKFRPSLSWFKNAESRLN
HHLAGLFGVSSLAWAGHLVHVAIPESRGQHVGWDNFLQVKPHPA------------GLGP
FFSGNWGVYAENPDTANHIFGTSEGAGSAILTFLGGFHPQTESLWLTDMAHHHLAIAVIF
IIAGHMYRTNFGIGHSIREMLDAKEGLFGSK------VE--GQFNLPHQGLYDTLNNSLH
FQLALALAALGTVTSLVAQHMYSLPPYAFIARDYTTQAALYTHHQYIAGFIMVGAFAHGA
IFLIRDYDPEQNKGNVLDRVLQHKEAIISHLSWVSLFLGFHTLGLYVHNDVVVAFGTPEK
QILIEPVFAQFVQSAHGKALYGMDALLSNADSVAS---------NAGAAWLPGWLDAINS
G------------------------------DNSLFLTIGPGDFLVHHAIALGLHTTTLI
LVKGALDARGSKLMPDKKDFGYSFPCDGPGRGGTCDISAWD-AFYLAVFWMLNTLGWITF
YWHWKHLGVWQGNVAQFNESSTYLMGWLRDYLWLNSAQLINGYNTF-GMNNLSVWAWMFL
FGHLVWATGFMFLISWRGYWQELIETIVWAHERTPLANLVRWKDKPVALSIVQARLVGLA
HFAVGYILTYAAFLIASTSSLFG---
>1140_Phormidesmis_priestleyi_Ana|KPQ34409.1
---MATKFPKFSQALAQDPTTRRIWYGIATAHDFETHDGMTEENLYQKIFASHFGHLAII
FLWTSGNLFHVAWQGNFPQWIQDPLNVKPIAHAIWDPHFGQPAVDAFSQA-GSSSPVNIA
YSGVYHWWYTIGMRTNGDLYAGAIGLLAFAAVMLFAGWLHLQPKFRPSLSWFKNAESRLN
HHLAGLFGVSSLAWTGHLVHVAIPESRGVHVGWDNFLTMKPHPA------------GLKP
FFTGNWGVYAQNPDTANHLFGTSTGSGDAILTFLGGFHPQTESLWLTDMAHHHLAIAVIF
IIAGHMYRTNFGIGHSIKDILATHRPPEGTP-------FG-GALGAGHKGLYDTLNNSLH
FQLALALASLGVITSLVAQHMYALPPYAFMAKDFTTSAALYTHHQYIAGFIMVGAFAHGA
IFLIRDYDPVANENNVLARVLDHKEAIISHLSWVSLFLGFHTLGIYVHNDVVVAFGTPEK
QILVEPVFAQFVQAASGKALYGFDTLLSNPDSIATT-----AWPNNAAVWLPGWFDAINS
G------------------------------SNSLFLAIGPGDFLVHHAIALGLHTTTLI
LVKGALDGRGSKLMPDKKDFGFSFPCDGPGRGGTCDISAWD-SFYLAMFWMLNTIGWVTF
YWHWKHLSIWSGNVAQFNENSNYLMGWLRDYLWLNSAQLINGYNPY-GMNNLAVWAWMFL
FGHLVWATGFMFLISWRGYWQELIETIVWAHERTPLANLVRWKDKPVAMSIVQGRLIGLA
HFTVGYVLTYAAFLIASTSSRFG---
>1143_Phormidesmis_priestleyi|PZO61263.1
---MATKFPKFSQALAQDPTTRRIWYGIATAHDFETHDGMTEENLYQKIFASHFGHLAII
FLWTSGNLFHVAWQGNFPQWTQDPLNVKPIAHAIWDPHFGQPAVDAFTQA-GASSPVNIA
YSGVYHWWYTIGMRTNGDLYTGAVGLLALAAVMLFAGWLHLQPKFRPSLSWFKNAESRLN
HHLAGLFGVSSLAWTGHLVHVAIPESRGVHVGWSNLMSMKPHPA------------GLKP
FFTLDWGAYAQNPDTGSHIFGTSQGAGTAILTFLGGFHPQTESLWLTDMAHHHLAIAVIF
IIAGHMYRTNFGIGHSIKEILATHRPPEGTP-------FG-GALGAGHKGLYDTINNSLH
FQLALALASLGVITSLVAQHMYALPPYAFMAKDFTTTAALYTHHQYIAGFIMVGAFAHGA
IFLIRDYDPAANENNVLARVLDHKEAIISHLSWVSLFLGFHTLGIYVHNDVVVAFGTPEK
QILVEPVFAQFVQAASGKALYGFDTLLSNPDSVANA--------AASGIWLPGWLDAINS
G------------------------------SNSLFLAIGPGDFLVHHAIALGLHTTTLI
LVKGALDGRGSKLMPDKKDFGFSFPCDGPGRGGTCDISAWD-SFYLAMFWMLNTIGWVTF
YWHWKHLAIWSGNVAQFNENSNYLMGWLRDYLWLNSSQLINGYNPY-GMNNLAVWAWMFL
FGHLVWATGFMFLIAWRGYWQELIETIVWAHERTPLANLVRWKDKPVAMSIVQGRLIGLA
HFTVGYILTYAAFLIASTSSRFG---
>1144_Arthrospira|WP_006619832.1 1132_Microcoleaceae|WP_006670107.1 1142_Microcoleaceae|WP_006621387.1
---MATKFPKFSQDLAQDPTTRRIWYGIATAHDFETHDGMTEENLYQKIFASHFGHIAII
FLWTSGSLFHVAWQGNFEQWIKDPLNVRPIAHAIWDPQFGQPAVDAFTQA-GASNPVDIA
YSGVYHWWYTIGMRTNGDLYQGSIFLLLLAAVFLFAGWLHLQPKYRPSLSWFKNAESRLN
HHLAGLFGVSSLAWTGHLVHVAIPESRGQHVGWDNFLSTLPHPA------------GLAP
FFTGNWGVYAQNPDTVRHVFGTSEGSGTAILTFLGGFHPQTESLWLTDMAHHHLAIAVIF
IIAGHMYRTNFGIGHSIKEMCDAKDF-FGRR------LE--GPFNMPHQGIYETYNNSLH
FQLGWHLACLGVITSLVAQHMYSIPPYAFIAKDYTTMAALYTHHQYIAGFLMVGAFAHGA
IFLVRDYDPEQNKGNVLARVLDHKEAIISHLSWVSLFLGFHTLGIYVHNDVVVAFGTPEK
QILIEPVFAQFIQAAHGKAVYAMDVLLSNPESIATT-----AWPNYGNVWLPGWLDAINS
G------------------------------TNSLFLTIGPGDFLVHHAIALGLHTTTLI
LVKGALDARGSKLMPDKKDFGYAFPCDGPGRGGTCDISAWD-SFYLAMFWMLNTLGWLTF
YWHWKHLGIWQGNVAQFNESSTYLMGWFRDYLWLNSSQLINGYNPF-GTNNLSVWAWMFL
FGHLVWATGFMFLISWRGYWQELIETIVWAHERTPLANLVRWKDKPVALSIVQARVVGLA
HFTVGYILTYAAFLIASTAGKFG---
>1145_Nostocales|WP_190583659.1 1126_Tolypothrix_sp._PCC_7910|WP_167725791.1 1137_Calothrix_membranacea|WP_190619059.1
---MATKFPKFSQDLAQDPTTRRIWYAIATGNDFESHDGMTEENLYQKIFATHFGHLAII
FLWASSLLFHVAWQGNFEQWITDPIHIRPIAHAIWDPHFGKPAIEAFTQA-GASNPVNIA
YSGVYHWWYTQGMRTNADLYAGSIFLLLFASVLLFAGWLHLQPKFRPSLAWFKSAESRLN
HHLAGLFGVSSLAWAGHLIHVAIPESRGQHVGWDNFLTTPPHPA------------GLQP
FFTGNWGVYAQNPDTAGHLFGTSQGAGTAILTFLGGFHPQTESLWLTDIAHHHLAIAVLF
IVAGHMYRTNFGIGHSIKEMMNAKTF--F-------GKPVEGPFNMPHQGIYDTYNNSLH
FQLGWHLACLGVITSLVAQHMYSLPPYAFIAKDYTTQAALYTHHQYIAIFLMVGAFAHGA
IFWVRDYDPEQNKGNVLERVLQHKEAIISHLSWVSLFLGFHTLSLYVHNDVVVAFGTPEK
QILIEPVFAQFIQAAHGKVLYGLDTLLSNPDSVAYT-----AYPNYGNVWLSGWLDAINS
--G----------------------------TNSLFLTIGPGDFLVHHAIALGLHTTTLI
LVKGALDARGSKLMPDKKDFGYAFPCDGPGRGGTCDISAWD-AFYLALFWALNTVGWLTF
YWHWKHLGIWQGNVAQFNENSTYLMGWFRDYLWANSAQLINGYNPY-GVNNLSVWAWMFL
FGHLVWATGFMFLISWRGYWQELIETIVWAHERTPLANLVRWKDKPVALSIVQARLVGLA
HFTVGYFVTYAAFLIASTAGKFG---
>1149_unclassified_Nodosilinea|WP_190514495.1 927_Nodosilinea_sp._WJT8-NPBG4|MBW4460320.1 886_Nodosilinea_sp._FACHB-131|WP_190749124.1 1052_Leptolyngbya_sp.|PZU98152.1 1100_Phormidium_tenue|WP_073606695.1
---MATKFPKFSQDLAQDPTTRRLWYGIATAHDFESHDGMTEENLYQKIFASHFGHLAII
FLWTSGNLFHVAWQGNFEQWIKDPLNIKPIAHAIWDPHFGQPAVDAFSQA-GSSTPVNIA
FSGVYHWWYTIGMRTNTDLYSGAVFLLILSAVFLFAGWLHLQPKFRPSLSWFKNAESRLN
HHLAGLFGVSSLAWTGHLVHVAIPESRGVHVGWENFLSMKPHPE------------GLMP
FFTGNWGVYAQNPDTSSHIFGTATGSGSAILTFLGGFHPQTESLWLTDMAHHHLAIAVIF
IIAGHMYRTNFGIGHSIKEILNAHKPPGG-------------GLGEGHKGLYDTYNNSLH
FQLAFHLASLGVITSLVAQHMYALPPYAFMAQEYTTQAALYTHHQYIAGFIMVGAFAHGA
IFLVRDYDPKANQNNVLYRVLEHKEAIISHLSWVSLFLGFHTLGLYVHNDVVVAFGTPEK
QILVEPVFAQWVQACSGKLLYGFDTLLSNPDSVTQT---------ANAVYLPGWFDAINS
N------------------------------KNSLFLTIGPGDFLVHHAIALGLHTTTLI
LVKGALDARGSKLMPDKKDFGYSFPCDGPGRGGTCDISAWD-SFYLAMFWMLNTLGWVTF
YWHWKHLAIWSGNVAQFNESSNYLMGWLRDYLWLNSSQLINGYNPY-GMNNLAVWAWMFL
FGHLVWATGFMFLISWRGYWQELIETLVWAHERTPLANLVRWKDKPVAMSIIQGRVVGLA
HFTVGYILTYAAFLIASTSSRFG---
>1152_Crinalium_epipsammum|WP_015203074.1
---MATKFPKFSQDLAQDPTTRRIWYGIATAHDFESHDGMTEENLYQKIFATHFGHLGII
FLWASSLLFHVAWQGNFEQWIKDPLNVRPIAHAIWDPHFGKPAVDAFTQA-GASNPVNIA
YSGVYHWWYTIGMRTNHDLYSGSVFLMLLAAVFLFAGWLHLQPKFRPSLSWFKSAEPRLN
HHLAGLFGVSSLAWTGHLVHVAIPESRGQHVGWDNFLTTLPHPA------------GLGP
FFSGNWGVYAQNPDTADHVFGTSQGAGTAILTFLGGFHPQTQSLWLTDMAHHHLAIAVIF
IIAGHMYRTNFGIGHSIKEMLNAKNF--F-------GAKTEGQFNLPHQGLYDTYNNSLH
FQLGIHLAALGVVTSLVAQHMYAMPPYAFIGQDFTTQAALYTHHQYIAGFLMLGAFAHGA
IFWIRDYDPEQNKGNVLDRVLHHKEAIISHLSWVSLFLGFHTLGLYVHNDVVVAFGTPEK
QILIEPVFAQFVQASHGKVLYGLDTLLSNADSVAST---------AGAAWLPGWLDAINS
--G----------------------------TNSLFLTIGPGDFLVHHAIALGLHTTTLI
LVKGALDARGSKLMPDKKDFGYAFPCDGPGRGGTCDISAWD-SFYLATFWMLNTLGWVTF
YWHWKHLGIWQGNVAQFNESSTYLMGWLRDYLWLYSAQLINGYNPY-GMNNLAVWGWMFL
FGHLVWATGFMFLISWRGYWQELIETLVWAHERTPLANLVRWKDKPVAMSIVQGRLVGLA
HFTVGYILTYAAFLIASTAGKFG---
>1155_Plectolyngbya_sp._WJT66-NPBG17|MBW4443128.1
---MATKFPKFSQDLAQDPTTRRIWYGIATAHDFESHDGMTEEKLYQKLFATHFGHLAII
FLWTSGSIFHVAWQGNFEQWIKDPLNIRPIAHAIWDPQFGKPAVEAFTQG-GANYPVNIS
YSGLYHWWYTIGMRTNADLYQGSIFLLILSAVLLFAGWLHLQPKFRPSLAWFKNAESRLN
HHLAGLFGVSSLAWAGHLIHVAIPESRGQHVGWDNFLSTMPHPA------------GLAP
FFTGNWSVYAENPDGAGQIFGTAQGAGTAILTFLGGFHPQTESLWLTDMAHHHLAIAVIF
IVAGHMYRTNFGIGHSIRDILNAHKPPAG-------------GLGSGHTGLYDTVNNSLH
FQLGLALGALGTITSLVAQHMYSLPPYAFMSKDFTTQAALYTHHQYIAGFLMVGAFAHGA
IFWVRDYDPDQNQNNVLARILGHKEAIISHLSWVSLFLGFHTLGLYVHNDVVVAFGTPEK
QILIEPVFAQFIQASHGKALYGFNTLLSNADSIAS---------NSGAAYLPGWLESINS
G------------------------------VNSLFLTIGPGDFLVHHAIALGLHTTTLI
LVKGALDARGSKLMPDKKDFGYAFPCDGPGRGGTCDISAWD-SFYLAMFWMLNTIGWVTF
YWHWKHLAIWSGNVAQFNESSTYLMGWLRDYLWQYSAPLINGYNPY-GMNNLAVWAWMFL
FGHLVWATGFMFLISWRGYWQELIETLVWAHERTPLANLIRFKDKPVALSIVQGRLVGLV
HFAAGYVLTYAAFVIAATAGKFG---
>1156_Pantanalinema_sp._GBBB05|MBL1174239.1
---MATKFPKFSQALAQDPTTRRIWYGIATAHDFESHDGMTEENLYQKIFASHFGHIAII
FLWTSGLLFHVAWQGNFEQWIKDPLNIRPIAHAIWDPQFGQPAVDAFTQG-GASYPVDIS
YSGVYHWWYTQGMRTNGDLYQGSIFLLILSAVFLFAGWLHLQPKFRPSLAWFKNAESRLN
HHLAGLFGVSSLAWAGHLIHVAIPESRGQHVGWDNFLSTMPHPA------------GLAP
FFTGNWGVYAQNPDTAQHVFGSASGSGTAILTFLGGFHPQTQSLWLTDMAHHHLAIAVLF
IVAGHMYRTNFGIGHSIKEMMDAKT-FFGKP------VE--GPFNMPHQGIYETYNNSLH
FQLGWHLACLGVITSLVAQHMYAMPPYAFMAKDYTTQAALYTHHQYIAGFLMVGAFAHGA
IFWIRDYDPEQNKGNVLARMLEHKEALISHLSWVSLFLGFHTLGLYVHNDVVVAFGTPEK
QILVEPVFAQFIQSSHGKLLYGMNTLLSNPDSVATT-----AWPNYGNVWLPGWLEAINN
G------------------------------TNSLFLTIGPGDFLVHHAIALGLHTTTLI
LVKGALDARGSKLMPDKKDFGYAFPCDGPGRGGTCDISAWD-AFYLSMFWMLNTIAWTTF
YWHWKHLALWGGNAAQFNESSTYLMGWFRDYLWLYSGPLINGYNPY-GMNNLAIWSWIFL
FAHFVWALGFMFLISWRGYWQELIETLVWAHERTPLANLIRWKDKPVALSIVQARLVGLA
HFTVGFIFTYAAFVIASTAAKFG---
>1157_Scytolyngbya_sp._HA4215-MV1|MBW4518988.1
---MATKFPKFSQDLAQDPTTRRIWYGIATAHDFESHDGMTEENLYQKIFATHFGHLAII
FLWTSGNLFHVAWQGNFEQWIKDPLNVRPIAHAIWDPQFGKPAVEAFTQG-GASYPVDIS
FSGVYHWWYTIGMRTNGDLYTGALFLLILSAVFLFAGWLHLQPKFRPSLSWFKNAESRLN
HHLAGLFGVSSLAWTGHLVHVAIPEARGQHVGWDNFLSTLPHPA------------GLAP
FFTGNWGVYAQNPDTSGHVFGTSQGAGTAILTFLGGFHPQTDALWLTDIAHHHLAIAVLF
IVAGHMYKTNFGIGHSIKEIQEAHNPPKGTP------FG--GMIGDGHKGIYDTYNNSLH
FQLGWHLACLGVVTSLVAQHMYSMPSYAFIAKDFTTTAALYTHHQYIAGFLMVGAFAHGA
IFFVRDYDPEANKNNVLARMLEHKEALISHLSWVSLFLGFHTLGLYVHNDVVVAFGTPEK
QILVEPVFAQWIQASHGKLLYGMNTLLSNPDSIATT-----AWPNAGNVWLPGWLDAINS
G------------------------------ANSLFLTIGPGDFLVHHAIALGLHVTTLI
LVKGALDARGSKLMPDKKDFGYSFPCDGPGRGGTCDISAWD-AFYLAMFWMLNTLGWLTF
YWHWKHLSIWSGNIAQFNESSTYLMGWFRDYLWLYSGPLINGYNPY-GTSNIAIWSWIFL
AAHLCWAVGFMFLISWRGYWQELIETLVWAHERTPLANLVRWKDKPVALSIVQARLVGLA
HFTVGYFVTYAAFLVGSTVAKFG---
>1161_Chondrocystis_sp._NIES-4102|WP_096721885.1
---MATKFPKFSQDLAQDPTTRRLWYGIATAHDFELHDGMTEENLYQKIFASHFGHLAII
FLWTSGTLFHVAWQGNFEQWIKDPLNVSPIAHAIWDPHFGKGAIEAFTQG-GASSPVNIA
YSGVYHWFYTIGMTSNQDLYQGSIFLLILSSVFLFAGWLHLQPKFRPSLAWFKNAESRLN
HHLAGLFGVSSLAWTGHLVHVAIPESRGQHVGWDNFLSTPPHPA------------GLAP
FFSLNWGVYAQNPDSANHVFGSAEGAGTAILTFLGGFDPQTEALWLTDIAHHHLAIAVIF
IIAGHMYRTNFGIGHDMRAILETHNPPQGTP-------LG-GALGAGHKGIYDTYNNSLH
FQLGIHLASLGVITSLVAQHMYSMPSYVYIARDYTTQASLYTHHQYIAGFLMVGAFAHGA
IFLVRDYDPEANKNNVLYRMLEHKEALISHLSWVSLFLGFHTLSLYVHNDVVVAFGTPEK
QILIEPVFAQWIQASHGKLLYGFDTLLSNPDSLAQ----------TGAAWLPGWLDAINN
G------------------------------TNSLFLTIGPGDFLVHHAIALGLHTTTLI
LVKGALDARGSKLMPDKKDFGFAFPCDGPGRGGTCDISAWD-SFYLAMFWMLNTLGWLTF
YWHWKHLGIWQGNVAQFNENSTYLMGWFRDYLWANSAQLINGYNPY-GVNNLSVWAWMFL
FGHLVWATGFMFLISWRGYWQELIETIVWAHERTPLANLVRWKDKPVAMSIVQGRVIGLA
HFTVGYILTYAAFLIASTAGKFG---
>1164_Tychonema_bourrellyi|WP_096829742.1 1105_filamentous_cyanobacterium_Phorm_46|PSB14524.1
---MATKFPKFSQDLAQDPTTRRIWYGIATAHDFESHDGMTEENLYQKIFASHFGHLAII
FLWTSGSLFHVAWQGNFEQWIKDPLNVRPIAHAIWDPQFGAPAVEAFTQA-GASNPVDIS
YSGVYHWWFTQGIRTNADLYQGAIFLLFLASVFLFAGWLHLQPKYRPSLSWFKNAESRLN
HHLAGLFGVSSLAWTGHMVHVAIPESRGQHVGWDNFLSTPPHPA------------GLAP
FFTGNWGVYAENPDAASHVFGTAEGAGTAILTFLGGFHPQTESLWLTDIAHHHLAIAVLF
IIAGHMYRTNFGIGHNIKEMLDSKAGLVGGK------SE--GQFNLPHHGLYETYNNSLH
FQLGIHLAALGVITSLVAQHMYAMPPYAFIAQDHTTMAALYTHHQYIAGFIMVGAFAHGA
IFLVRDYDPEANKGNVLDRVLQHKEAIISHLSWVSLFLGFHTLGLYVHNDVVVAFGTPEK
QILIEPVFAQFIQAAHGKALYGMDVFLSNPDSIAAT-----AWPNYGNVWLPGWLEGINS
S------------------------------TNSLFLAIGPGDFLVHHAIALGLHTTTLI
LVKGALDARGSKLMPDKKDFGYAFPCDGPGRGGTCDVSAWD-AMYLSVFWMLNTLAWVTF
YWHWKHLGIWEGNVAQFNESSTYLMGWFRDYLWLYSSQLINGYNPY-GTNNLSVWAWMFL
FGHLVWATGFMFLISWRGYWQELIETLVWAHERTPLANLVRWKDKPVALSIVQGRLVGLV
HFTVGNILTFGAFVIASTAGKFG---
>1167_Cyanobacteria_bacterium_FACHB-63|MBD1841905.1 1123_Leptolyngbya_sp._FACHB-17|WP_190376225.1 1136_Cyanobacteria_bacterium_FACHB-DQ100|MBD1825545.1
---MATKFPKFSQDLAQDPTTRRIWYGIATAHDFESHDGMTEEKLYQKLFATHFGHLAII
FLWASGSLFHVAWQGNFPQWIKDPLNVRPIAHAIWDPQFGKPAVEAFTQG-GANYPVDIS
YSGLYHWWYTIGMRTNADLYQGSIFLLILSAVLLFAGWLHLQPKFRPSLAWFKNAESRLN
HHLAGLFGVSSLAWAGHLIHVAIPESRGQHVGWDNFLSTMPHPA------------GLAP
FFTGNWSVYAGNPDTANHIFGTAQGSGTAILTFLGGFHPQTESLWLTDMAHHHLAIAVIF
IVAGHMYRTNFGIGHSIRDILNAHIPPAG-------------ALGEGHRGLYDTVNNSLH
FQLGLALGALGTVTSLVAQHMYSMPPYAFMSKDFTTQAALYTHHQYIAGFLMVGAFAHGA
IFWVRDYDPDQNKNNVLARILGHKEAIISHLSWVSLFLGFHTLGLYVHNDVVVAFGTPEK
QILIEPVFAQFIQASHGKALYGFNTLLSNADSIAS---------NTGAAYLPGWLDGINS
G------------------------------VNSLFLTIGPGDFLVHHAIALGLHTTTLI
LVKGALDARGSKLMPDKKDFGYAFPCDGPGRGGTCDISAWD-SFYLAMFWMLNTIGWVTF
YWHWKHLAIWSGNVAQFNESSTYLMGWLRDYLWQYSAPLINGYNPY-GMNNLAVWAWMFL
FGHLVWATGFMFLISWRGYWQELIETLVWAHERTPLANLIRFKDKPVALSIVQGRLVGLV
HFAAGYVLTYAAFVIAATAGKFG---
>1169_Microcoleus_sp._CSU_2_2|NJS10269.1
---MATKFPKFSQDLAQDPTTRRIWYGIATAHDFESHDGMTEENLYQKIFASHFGHVAII
FLWTSGSLFHVAWQGNFEQWIKDPLNVRPIAHAIWDPQFGAPAVEAFTQA-GASNPVDIS
YSGVYHWWYTQGVRTNGDLYQGAIFLLLLASVMLFAGWLHLQPKYRPSLSWFKNAESRLN
HHLAGLFGVSSLAWTGHLVHVAIPESRGQHVGWDNFLSTPPHPA------------GLAP
FFTGNWGVYAENPDTAGHVFGTSQGAGTAILTFLGGFHPQTESLWLTDIAHHHLGIAVLF
IVAGHMYRTNFGIGHNIKEMCDSKDF-FGKK------VE--GPFNMPHQGIYETYNNSLH
FQLGWHLAALGVITSLVAQHMYAMPPYAFMAQDHTTMAALYTHHQYIAGFIMVGAFAHGA
IFLVRDYDPEANKGNVLDRVLQHKEAIISHLSWVSLFLGFHTLGLYVHNDVVVAFGTPEK
QILIEPVFAQFIQATHGKALYGMDVLLSNPDSIAAT-----AWPNYGNVWLPGWLDAMNS
G------------------------------TNSLFLTIGPGDFLVHHAIALGLHTTTLI
LVKGALDARGSKLMPDKKDFGYAFPCDGPGRGGTCDISAWD-AMYLSVFWMLNTLAWVTF
YWHWKHLGIWQGNVAQFNESSTYLMGWFRDYLWLYSSQLINGYNPY-GTNNLSIWAWIFL
FGHLVWATSFMFLISWRGYWQELIETLVWAHERTPLANLVRWKDKPVALSIVQARLVGLV
HFSVGNVFTYAAFVIASTAGKFG---
>1172_Cyanobacteria_bacterium_QS_8_64_29|PSP15973.1
---MATKFPKFSQDLAQDPTTRRIWYGIATAHDFESHDGMTEENLYQKIFASHFGHLAII
FLWTSGTLFHVAWQGNFERWIQDPLNVSPIAHAVWDPHFGEPAVDAFTQA-GASNPVNIA
YSGVYHWFYTIGMTANSDLYQGAVFLLLLSAVFLFAGWLHLQPKFRPSLSWFKSAEHRLN
HHLAGLFGVSSLAWAGHLVHVAIPESRGQHVGWDNFLSVKPHPE------------GLAP
FFTGNWGVYAQNPDTAEHVFGTSEGAGSAILTFLGGFHPQTESLWLTDMAHHHLAIAVIF
IIAGHMYRTNFGIGHSIKEMLNAKTF-FGRN------VQ--GQFNLPHQGLYDTINNSLH
FQLALALAAVGTAASLVAQHMYSLPPYAFLARDYTTQAALYTHHQYIAGFLMVGAFAHGA
IFMVRDYDPEQNKGNVLDRVLQHKEAIISHLSWVSLFLGFHTLGLYVHNDVVVAFGTPEK
QILIEPVFAQFIQSAHGKALYGMETLLSNPDSIAA---------NAGGAWLPGWLEAINS
G------------------------------NNSLFLNIGPGDFLVHHAIALGLHTTTLI
LVKGALDARGSKLMPDKKDFGYSFPCDGPGRGGTCDISAWD-AFYLAMFWMLNTIAWVTF
YWHWKHLGVWQGNVAQFNESSTYLMGWLRDYLWLNSAQLINGYNAF-GMNNLSVWAWMFL
LGHLIWATGFMFLISWRGYWQELIETLVWAHERTPLANLVRWKDKPVAMSIVQGRLVGLA
HFTVGYILTYAAFLIASTASKFG---
>1173_Desmonostoc_vinosum_HA7617-LM4|MBW4612889.1
---MATKFPKFSQDLAQDPTTRRIWYAIATGNDFESHDGMTEENLYQKIFATHFGHLAII
FLWASSLLFHVAWQGNFEQWIKDPLHVRPIAHAIWDPHFGKPAIEAFTQA-GASNPVNIT
YSGIYHWWYTIGMRTNSELYNGAIFLLIFASVFLFAGWLHLQPKFRPSLAWFKNAESRLN
HHLAGLFGVSSLAWAGHLIHVAIPESRGQHVGWDNFLSTLPHPA------------GLTP
FFTGNWAVYAQNPDTAGHVFGTSQGSGTAILTFLGGFHPQTEALWLTDIAHHHLGIAVLF
IVAGHMYRTNFGIGHSIKEMMNAKTF--F-------GKPVEGPFNMPHQGIYDTYNNSLH
FQLGWHLACLGVVTSWVAQHMYSMPSYAFIAKDYTTQAALYTHHQYIAIFLMVGAFAHGA
IFWVRDYDPEQNKGNVLERVLKHKEAIISHLSWVSLFLGFHTLGLYVHNDVVVAFGTPEK
QILIEPVFAQFVQAANGKVLYGLDVLLSNPDSVAYT-----AYPNYANVWLPGWLDAINA
--G----------------------------TNSLFLTIGPGDFLVHHAIALGLHTTTLI
LVKGALDARGSKLMPDKKDFGYAFPCDGPGRGGTCDISAWD-SFYLALFWALNTVGWLTF
YWHWKHLGIWQGNVAQFNENSTYLMGWFRDYLWANSAQLINGYNPY-GVNNLSVWAWMFL
FGHLVWATGFMFLISWRGYWQELIETLVWAHERTPLANLVRWKDKPVALSIVQARVVGLA
HFTVGYVLTYAAFLIASTAGKFG---
>1175_Shackletoniella_antarctica|PZO37258.1
---MATKFPKFSQDLAQDPTTRRIWYGIATAHDFESHDGMTEENLYQKIFASHFGHLAII
FLWTSGNLFHVAWQGNFEQWIKDPLNVKPIAHAIWDPHFGQPAVDAFSQA-GSSTPVNIA
YSGVYHWWYTIGMSTNSELYAGAVFLLILSAFFLFAGWLHLQPKFRPSLSWFKNAESRLN
HHLAGLFGVSSLAWTGHLVHVAIPEARGVHVGWDNFLSVKPHPE------------GLMP
FFTGNWGVYAQNPDTSGHIFGTATGSGTAILTFLGGFHPQTEALWLTDIAHHHLAIAVIF
IVAGHMYRTNFGIGHSIKEILNAHKPPGG-------------GLGEGHKGLYDTLNNSLH
FQLSLALASLGVVTSLVAQHMYALPSYAFIAKDYTTQAALYTHHQYIAGFIMVGAFAHGA
IFLIRDYDPAANKNNVLDRVLQHKEAIISHLSWVSLFLGFHTLGLYVHNDVVVAFGTPEK
QILVEPVFAQWVQAASGKMLYGFDTLLSNPDSITQT---------ANAVWLPGWFEAINS
N------------------------------ANSLFLTIGPGDFLVHHAIALGLHTTTLI
LVKGALDARGSKLMPDKKDFGYSFPCDGPGRGGTCDISAWD-SFYLAMFWMLNTIGWVTF
YWHWKHLAIWSGNVAQFNESSNYLMGWLRDYLWLNSSQLINGYNPY-GMNNLAVWAWMFL
FGHLVWATGFMFLIAWRGYWQELIETLVWAHERTPLANLVRWKDKPVAMSIIQGRVVGLA
HFTVGYILTYAAFLIASTSSRFG---
>1176_Leptolyngbya_sp._DLM2.Bin27|TVQ06074.1
---MATKFPKFSQDLAQDPTTRRIWYGIATAHDFESHDGMTEENLYQKIFASHFGHLAII
FLWTSGNLFHVAWQGNFEQWVKDPLGVKPIAHAIWDPQFGQPAVDAFTQA-GASYPVNIA
FSGVYHWWYTIGMRTNADLYGGAMFLLIVSAAFLFAGWLHLQPKFRPSLAWFKNAESRLN
HHLAGLFGVSSLAWAGHLIHVAIPEARGQHVGWDNFLSVRPHPA------------GLKP
FFTGQWGVYAQNPDTANHLFNTSDGAGTAILTFLGGFHPQTEALWLTDIAHHHLAIAVLF
IVAGHMYRTNFGIGHDMKTIMNAHRPPEGTP-------FG-GMLGEGHKGIYDTYNNSLH
FQLGWHLAALGVVTSLVAQHMYALPSYAFIAKDYTTQAALYTHHQYIAGFIMVGAFAHGA
IFLVRDYDPKANQNNVLYRVLEHKEAIISHLSWVSLFLGFHTLGLYVHNDVVVAFGTPEK
QILVEPVFAQWVQASSGKMLYGFNTLLSNPDSIATT-----AWPNFGNVWLPGWMEAINS
N------------------------------NNSLFLNIGPGDFLVHHAIALGLHTTTLI
LVKGALDARGSKLMPDKKDFGYSFPCDGPGRGGTCDISAWD-SFYLAMFWMLNTIGWVTF
YWHWKHLALWSGNVAQFNESSTYLMGWFRDYLWLNSSQLINGYNPY-GMNNLAVWAWMFL
FGHLVWATGFMFLISWRGYWQELIETLVWAHERTPLANLVRWKDKPVAMSIIQGRVVGLA
HFTVGYILTYAAFLIASTSSRFG---
>1178_Nostocales|WP_029635095.1 1165_Tolypothrix_brevis_GSE-NOS-MK-07-07A|MBW4477444.1
---MATKFPKFSQDLAQDPTTRRIWYAMAMGNDFESHDGMTEENLYQKIFATHFGHLAII
FLWASSLLFHVAWQGNFEQWITDPLHIRPIAHAIWDPHFGKPAIEAFTQG-GASNPVNIA
YSGVYHWWYTIGMRTNNDLYMGSVFLLILSAVFLFAGWLHLQPKFRPSLSWFKSAEPRLN
HHLAGLFGVSSLAWTGHLVHVAIPESRGQHVGWDNFLSTLPHPE------------GLTP
FFTGNWGAYAANPDTAQHLFGTSTGSGTAILTFLGGFHPQTESLWLTDMAHHHLAIAVIF
IVAGHMYRTNFGIGHSIKEMLNAKN--FF-------GVETEGPFNLPHQGLYDTMNNSLH
FQLSFALAALGTITSLVAQHMYAMPPYAFIAKDYTTQAALYTHHQYIAVFLMTGAFAHAA
IFWVRDYDPEQNKGNVLDRVLKHKEAIISHLSWVSLFLGFHTLSLYVHNDVVVAFGTPEK
QILIEPVFAQFIQASHGKVLYGLNTLLSNPDSIAST-----AWPNYGNVWLPGWLDAVNN
--T----------------------------TNSLFLTIGPGDFLVHHAFALAIHTTVLI
LVKGALDARGSKLMPDKKDFGYAFPCDGPGRGGTCDISGWD-SFYLALFWSLNTVGWVTF
YWHWKHLGIWQGNVAQFNESSTYLMGWFRDYLWANSAQLINGYNPY-GMNNLSVWAWMFL
FGHLVWATGFMFLISWRGYWQELIETLVWAHERTPLANLVRWKDKPVAMSIVQGRVVGLA
HFTVGYVLTYAAFLIASTAGKFG---
>1181_Nodosilinea_nodulosa|WP_017299356.1
---MATKFPKFSQDLAADPTTRRIWYGIATAHDFESHDGMTEENLYQKVFASHFGHLAII
FLWTSGNLFHVAWQGNFEQWVKDPLGVKPIAHAIWDPQFGQPAVDAFTQG-GASYPVNIS
FSGVYHWWYTIGMRTNADLYGGAMFLLILAAVFLFAGWLHLQPKFRPSLAWFKNAESRLN
HHLAGLFGVSSLAWAGHLIHVAIPEARGQHVGWDNFLSVRPHPA------------GLKP
FFTGQWGVYAQNPDTPNHVFGTAQGSGDAILTFLGGFHPQTDALWLTDIAHHHLAIAVLF
IVAGHMYRTNFGIGHDMKTIMDAHRPPEGTP-------FG-GWIGAGHKGMYDTYNNSLH
FQLGWHLACLGVVTSLVAQHMYSLPSYAFIAKDYTTQAALYTHHQYIAGFLMVGAFAHGA
IFLIRDYDPKANENNVLYRMLEHKEALISHLSWVSLFLGFHTLGLYVHNDVVVAFGTPEK
QILVEPVFAQWIQAAHGKLLYGMDTLLSNPDSIATT-----AWPNHGNVWLGGWLDAINS
S------------------------------SNSLFLNIGPGDFLVHHAIALGLHTTTLI
LVKGALDARGSKLMPDKKDFGYSFPCDGPGRGGTCDISAWD-AFYLAMFWMLNTVGWLTF
YWHWKHLTLWSGNVAQFNENSTYLMGWFRDYLWLNSSQLINGYNPY-GMNNLAVWSWMFL
FGHLVWATGFMFLISWRGYWQELIETLAWAHERTPLANLVRWKDKPVAMSIVQGRVVGLA
HFTVGYILTYAAFLIASTSSRFG---
>1182_Cyanobacteria_bacterium_SID2|MBP0001977.1
---MATKFPKFSQDLAQDPTTRRIWYGIATSHDFESHDGMTEENLYQKIFASHFGHIAII
FLWTSGNLFHVAWQGNFEQWVKDPLNVRPIAHAIWDPQFGQGAIDAFTQA-GASNPVNIA
YSGVYHWWYTIGMRTNGDLYQGSIFLLLLASLMLFAGWLHLQPKYRPSLSWFKNAESRLN
HHLAGLFGASSLAWTGHLVHVAIPESRGQHVGWDNFLTTMPHPA------------GLFP
FFTGNWGVYAQNPDTASHVFGTSEGAGTAILTFLGGFHPQTESLWLTDMAHHHLAIAVIF
IVAGHMYRTNFGIGHSIKEILGAHNPPQGTP------FGG--ALGEGHKGLYDTINNSLH
FQLGLALASLGVITSLVAQHMYSLPPYAFISKDYTTMAALYTHHQYIAGFLMVGAFAHGA
IFFVRDYDPEANKNNVLARMLEHKEALISHLSWVSLFLGFHTLGLYVHNDVVVAFGTPEK
QILIEPVFAQWIQAAQGKALYGFDVLLSNPDSLATT-----AWPNHGDVWLPGWLDAINS
G------------------------------TNSLFLTIGPGDFLVHHAIALGLHTTTLI
LVKGALDARGSKLMPDKKDFGYSFPCDGPGRGGTCDISAWD-AFYLAMFWMLNTLGWLTF
YWHWKHLGIWQGNVAQFNESSTHLMGWFRDYLWANSAQLINGYNPY-GVNNLSVWAWMFL
FAHLIWATGFMFLISWRGYWQELIETLVWAHERTPLANLVRWKDKPVALSIVQARLVGLT
HFTVGYIFTYAAFLIASTSGKFG---
>1183_Nostoc_sp._PA-18-2419|WP_138503979.1
---MATKFPKFSQDLAQDPTTRRIWYAIATGNDFETHDGMTEENLYQKIFATHFGHLAII
FLWASSLLFHVAWQGNFEQWIKDPLHIRPIAHAIWDPHFGRPAIEAFTQA-GASNPVNIT
YSGLYHWWYTIGMRTNTELYNGSVFLLIFAAVLLFAXWLHLQPKYRPSLAWFKSAEHRLN
HHLAGLFGVSSLAWTGHLIHVAIPEARGQHVGWDNFLSTPPHPA------------GLTP
FFTGNWGVYAQNPDTPGHIFGTSQGAGTAILTFLGGFHPQTEALWLTDMAHHHLAIAVIF
IVAGHMYRTNFGIGHSIKEMLNSKAGLVP-------GTKSEGQFNLPHQGIYDTYNNSLH
FQLGFHLAALGVITSLVAQHMYAMPPYAFIAKDYTTQAALYTHHQYIAGFLMLGAFAHGA
IFWVRDYDPEQNKGNVLDRVLKHKEAIISHLSWVSLFLGFHTLGLYVHNDVVVAFGTPEK
QILIEPVFAQFVQAANGKVLYGLDTLLSNPDSIAYT-----AWPNYANVWLPGWLDAINA
--G----------------------------TNSLFLTIGPGDFLVHHAIALGLHTTTLI
LVKGALDARGSKLMPDKKDFGYAFPCDGPGRGGTCDISAWD-SFYLAAFWMLNTIGWLTF
YWHWKHLGIWQGNVAQFNENSTYLMGWFRDYLWANSAQLINGYNPY-GVNNLSVWAWMFL
FGHLVWATGFMFLISWRGYWQELIETLVWAHERTPLANLVRWKDKPVALSIVQARVVGLA
HFAVGYVVTYAAFLIASTAGKFG---
>1185_Nostoc_sp._NMS7|MBN3951720.1
---MATKFPKFSQDLAQDPTTRRIWYAIATGNDFETHDGMTEENLYQKIFATHFGHLAII
FLWASSLLFHVAWQGNFEQWIKDPLHIRPIAHAIWDPHFGKPAIEAFTQA-GASNPVNIT
YSGLYHWWYTIGMRTNGELYNGSVFLLLFAAVFLFAGWLHLQPKYRPSLAWFKSAEHRLN
HHLAGLFGVSSLAWAGHLIHVAIPEARGQHVGWDNFLSTPPHPA------------GLTP
FFTGNWAVYAQNPDTPGHIFSTSEGAGTAILTFLGGFHPQTEALWLTDIAHHHLAIAVIF
IIAGHQYRTNFGIGHSIKDMLNSKAGLVP-------GTKSEGQFNLPHQGLYDTYNNSLH
FQLGIHLAALGTITSLVAQHMYAMPSYAFIAKDYTTQAALYTHHQYIAGFLILGAFAHGA
IFWVRDYDPEQNKGNVLERVLQHKEAIISHLSWVSLFLGFHTLSLYVHNDVVVAFGTPEK
QILIEPVFAQFVQAANGKVLYGLDTLLSNPDSIAYT-----AWPNYANVWLPGWLDAINA
--G----------------------------TNSLFLTIGPGDFLVHHAIALGLHTTTLI
LVKGALDARGSKLMPDKKDFGYAFPCDGPGRGGTCDISAWD-SFYLATFWMLNTLGWVTF
YWHWKHLGIWQGNVAQFNENSTYLMGWFRDYLWANSAQLINGYNPY-GVNNLSVWAWMFL
FGHLVWATGFMFLISWRGYWQELIETLVWAHERTPLANLVRWKDKPVALSIVQGRVVGLA
HFTVGYIVTYAAFLIASTAGKFG---
>1187_Synechococcus|WP_011244355.1
---MATKFPKFSQDLAQDPTTRRIWYGIATAHDFESHDGMTEENLYQKIFASHFGHLAII
FLWVSGNLFHVAWQGNFEQWSQDPLHVRPIAHAIWDPHFGQGAIDAFTQA-GASSPVNVA
YSGVYHWWYTIGMRTNGDLYQGSIFLLILSALFLFAGWLHLQPKFRPSLSWFKNAESRLN
HHLAGLFGFSSLAWTGHLVHVAIPEARGQHVGWDNFLSTLPHPA------------GLAP
FFTGNWSVYAENPDTASHAFGTAEGAGTAILTFLGGFHPQTEALWLTDIAHHHLAIAVIF
IIAGHMYRTNFGIGHSIKEILEAHKPPAG-------------GLGAGHKGLYETLNNSLH
FQLALALASLGVVTSLVAQHMYSMPPYAFIAKDYTTMAALYTHHQYIATFIMCGAFAHGA
IFLIRDYDPEANKNNVLARVLEHKEAIISHLSWVSLFLGFHTLGLYVHNDVVVAFGTPEK
QILIEPVFAQFVQAASGKALYGFNVLLANADSAATA-----A---SLGTYLPNWLDAINS
G------------------------------KTALFLPIGPGDFLVHHAIALGLHTTTLI
LVKGALDARGSKLMPDKKDFGYSFPCDGPGRGGTCDISAWD-AFYLAVFWALNTVGWVTF
YWHWKNLTVWQGNVAQFNESSTYLMGWLRDYLWLNSSQLINGYNPF-GTNNLSVWSWMFL
FGHLIWATGFMFLISWRGYWQELIETIVWAHQRTPLANIVGWKDKPVALSIVQARVVGLA
HFTVGYFLTYAAFLIASTAGKFG---
>1188_unclassified_Nostoc|WP_094328280.1 1203_Nostoc_sp._NMS1|MBN3908820.1 1221_Nostoc_sphaeroides|WP_118169130.1 1231_Nostoc_sp._TCL240-02|WP_174712570.1 1239_Nostoc_sp._Peltigera_membranacea_cyanobiont_232|WP_094342065.1 1550_Nostoc_sp._JL34|MBN3882746.1 1569_Nostoc_edaphicum|WP_181931960.1 1570_
---MATKFPKFSQDLAQDPTTRRIWYAIATGNDFETHDGMTEENLYQKIFATHFGHLAII
FLWASSLLFHVAWQGNFEQWIKDPLHIRPIAHAIWDPHFGKPAIEAFTQA-GASNPVNIT
YSGLYHWWYTIGMRNNGELYNGSVFLLVFAAVLLFAGWLHLQPKYRPSLAWFKSAEHRLN
HHLAGLFGVSSLAWAGHLIHVAVPESRGQHVGWDNFLNTPPHPA------------GLTP
FFTGNWGVYSENPDTLGHVFGTSQGAGTAILSFLGGFHPQTEALWLTDIAHHHLAIAVLF
IVAGHMYRTNFGIGHSLKEALNAKSF--F-------GIPVEGPFNLPHQGIYDTYNNSLH
FQLGWHLAALGVVTSLVAQHMYSMPSYAFIAKDYTTQAALYTHHQYIAGFLMLGAFAHGA
IFWVRDYDPEQNKGNVLDRVLKHKEAIISHLSWVSLFLGFHTLGLYVHNDVVVAFGTPEK
QILIEPVFAQFVQAANGKVLYGLDALLSNPDSIAYT-----AWPNYANVWLPGWLDAINA
--G----------------------------TNSLFLTIGPGDFLVHHAIALGLHTTTLI
LVKGALDARGSKLMPDKKDFGYAFPCDGPGRGGTCDISAWD-SFYLATFWMLNTLGWVTF
YWHWKHLGIWQGNVAQFNENSTYLMGWFRDYLWANSAQLINGYNPY-GVNNLSVWAWMFL
FGHLVWATGFMFLISWRGYWQELIETLVWAHERTPLANLVRWKDKPVALSIVQARVVGLA
HFTVGYIVTYAAFLIASTAGKFG---
>1191_Oscillatoriales_cyanobacterium_LEGE_11467|MBE9039330.1
---MATKFPKFSQDLAQDPTTRRIWYGIATAHDFESHDGMTEENLYQKIFASHFGHLAII
FLWTSGNLFHVAWQGNFEQWIQDPLNVRPIAHAIWDPQFGQGAVDAFTQA-GAANPVDIC
YSGVYHWWYTIGMRSNGDLYQGAIFLLLLSSVFLFAGWLHLQPKYRPSLAWFKNAESRMN
HHLAGLFGVSSLAWTGHLVHVAIPESRGQHVGWDNFLSTMPHPA------------GLAP
FFTGNWAAYAQNPDTASHVFGTSEGAGTAILTFLGGFHPQTESLWLTDMAHHHLAIAVLF
IVAGHMYRTNWGIGHSMKEIMEAHRPPS-----------G--MLGDAHKGMYDTYNNSLH
FQLGWHLAALGVVTSLVAQHMYSMPPYAFIAKDYTTMAALYTHHQYIAGFIMLGAFAHGG
IFLVRDYDPDANKNNVLSRVLDHKEAIISHLSWVSLFLGFHTLGLYVHNDVVVAFGTPEK
QILIEPVFAQWIQAAHGKALYAFDVLLSNPDSIATT-----AWPNNGNVWLPGWLDAINS
G------------------------------SNSLFLTIGPGDFLVHHAIALGLHTTTLI
LVKGALDARGSKLMPDKKDFGYSFPCDGPGRGGTCDISAWD-SVYLGAFWMLNTLGWLTF
YWHWKHLAVWQGNVAQFNESSTHLMGWFRDYLWLNSAQLINGYNPY-GVNNLSVWAWMFL
AAHLVWATSFMFLISWRGYWQELIETLVWAHERTPLANLVRWKDKPVALSIVQARLVGLT
HFAAGYVFTYAAFLIASTAGKFG---
>1193_Synechococcales_cyanobacterium_K32_A2020_035|MBF2089387.1 1192_Leptolyngbya_sp._CCY15150|WP_204153668.1
---MATKFPKFSQDLAQDPTTRRIWYGIATAHDFESHDGMTEENLYQKIFASHFGHLAII
FLWTSGNLFHVAWQGNFEQWIQDPLNVRPIAHAIWDPHFGQPAVDAFTQA-GASGPVNIA
YSGVYHWWYTIGMRSNGELYSGAVFLLLLAAVFLFAGWLHLQPKFRPSLSWFKNAESRLN
HHLAGLFGVSSLAWTGHLVHVAIPEARGQHVGWDNFLSTPPHPA------------GLMP
FFTGNWGVYAQNPDTAGHVFGTSQGAGTAILTFLGGFHPQTESLWLTDIAHHHLAIAVLF
IVAGHMYRTNFGIGHSIKEILKAHRPPEGTP------FGG--ALGKGHEGLYDTLNNSLH
FQLALALASLGVVTSLVAQHMYSLPPYAFMAKDYTTMAALYTHHQYIAGFIMVGAFAHGA
IFLVRDYDHAANKDNVLGRVLEHKEAIISHLSWVSLFLGFHTLGLYVHNDVMQAFGTPEK
QILIEPVFAQWIQGAHGKALYGFDTLLSNPDSIATT-----AWPNYGNVWLGGWLDAINS
G------------------------------ANSLFLTIGPGDFLVHHAIALGLHTTTLI
LVKGALDARGSKLMPDKKDFGYSFPCDGPGRGGTCDISAWD-SFYLAMFWMLNTIGWVTF
YWHWKHLAVWQGNVAQFNDTSVTIMGWLRDYLWLNSSQLINGYNPY-GMNNLSVWAWMFL
FGHLVWATGFMFLISWRGYWQELIETIVWAHERTPLANLVRWKDKPVALSIVQARLVGLA
HFTVGYVLTYAAFLIASTASRFG---
>1194_Myxacorys_chilensis_ATA2-1-KO14|MBW4538369.1 1146_Myxacorys_californica_WJT36-NPBG1|MBW4417729.1
---MATKFPKFSQDLAQDPTTRRIWYGIATAHDFESHDGMTEEKLHQKIFATHFGHLAII
FLWTSGSLFHVAWQGNFPQWIKDPLNVRPIAHAIWDPQFGKPAVDAFTQG-GATYPVDIS
YSGLYHWWYTIGMRTNGDLYQGSIFLLILSAIFLFAGWLHLQPKFRPSLAWFKNAESRLN
HHLAGLIGVSSLAWTGHLVHVAIPESRGQHVGWGNFLSTLPHPA------------GLQP
FFTGNWGAYAQNPDTANHVFGTAQGSGTAILTFLGGFNPQTESLWLTDMAHHHLAIAVIF
IIAGHMYKTNFGIGHSIKDILNAHIPPAG-------------GLGEGHRGLYDTVNNSLH
FQLGLALAALGTITSLVAQHMYAMPPYAFMSKDFTTQAALYTHHQYIAGFLLVGAFAHGA
IFWVRDYDPDQNKGNVLARVLSHKEAIISHLSWVSLFLGFHTLGLYVHNDVVTAFGTPDK
QILIEPVFAQFVQASSGKALYGLNVLLANPDSLAS---------NTGALYLPGWLDAINN
G------------------------------TNSLFLTIGPGDFLVHHAIALGLHTTTLI
LVKGALDARGSKLMPDKKDFGYAFPCDGPGRGGTCDTSAWD-SFFLAMFWMLNTIGWVTF
YWHWKHLAIWSGNVAQFNESSTYLMGWLRDYLWQYSAPLINGYNPY-GMNNLAVWAWMFL
FGHLVWATGFMFLISWRGYWQELIETLVWAHERTPLANLIRWKDKPVALSIVQGRLVGLV
HFTAGYILTYAAFLIAATAGKFN---
>1195_Symploca_sp._SIO2B6|NET05606.1
---MATKFPKFSQDLAQDPTTRRIWYGIATAHDFETHDGMTEENLYQKIFASHFGHLAII
FLWASGTVFHVAWQGNFEQWIKDPLNVSPIAHAIWDPQFGQPAVEAFTQG-GASNPVDIA
YSGVYHWFYTIGMTTNNDLYTGAVFLLLLASLFLFAGWLHLQPKFRPSLAWFKNAESRLN
HHLAGLFGVSSLAWTGHLVHVAIPESRGQHVGWDNFLSTPPHPA------------GLTP
FFTGNWGVYAQNPDTAEHVFGTSQGAGTAILTFLGGFHPQTESLWLTDIAHHHLAIAVLF
IVAGHMYRTNFGIGHSMKDIMEAHNPPAGTP------FGG--MIGEGHKGMYDTYNNSLH
FQLGWHLACLGVVTSLVAQHMYSLPSYVFIAKDYTTQAALYTHHQYIAGFLMVGAFAHGA
IFLVRDYDPEANKNNVLARMLEHKEALISHLSWVTLFLGFHTLGIYVHNDVVVAFGTPEK
QILIEPVFAQWIQAAHGKLLYGFDTLLSNPDSLAYT-----AFPNYGNVWLPGWLDAINS
G------------------------------TNSLFLTIGPGDFLVHHAIALGLHTTTLI
LVKGALDARGSKLMPDKKDFGYSFPCDGPGRGGTCDISAWD-SFYLAMFWMLNTLGWLTF
YWHWKHLAVWQGNVAQFNESSTYLMGWFRDYLWLNSSQLINGYNPY-GTNNLSVWAWMFL
LGHLVWATGFMFLISWRGYWQELIETLVWAHERTPLANLVRWKDKPVALSIVQARLVGLA
HFTVGYILTYAAFLIASTAGKFG---
>1198_Calothrix_sp._CSU_2_0|NJR19114.1
---MATKFPKFSQDLAQDPTTRRIWYAMAMGNDFESHDGMTEENLYQKIFATHFGHLAII
FLWASSLLFHVAWQGNFEQWIKDPLHIRPIAHAIWDPHFGKPAIEAFTQA-GASNPVNIA
YSGVYHWWYTIGMRTNTDLYTGSIGLLLLSAVLLFAGWLHLQPKFRPSLSWFKSAESRLN
HHLSGLFGVSSLAWTGHLVHVAIPESRGQHVGWDNFLTTLPHPE------------GLTP
FFTGNWGVYAQNPDTAGQIFGTSTGSGTAILTFLGGFHPQTESLWLTDMAHHHLAIAVLF
IVAGHMYRTNFGIGHSIKEMMDAKTF--F-------GKKVEGPFNMPHQGIYETYNNSLH
FQLGWHLACLGVITSLVAQHMYSLPAYAFIAKDYTTQAALYTHHQYIAGFLMVGAFAHGA
IFWVRDYDPEQNKGNVLDRVLKHKEAIISHLSWVSLFLGFHTLGLYVHNDVVVAFGTPEK
QILIEPVFAQFIQASHGKVLYGLDTLLSNPDSVAYT-----AYPNYGNVWLGGWLDAINS
--G----------------------------TNSLFLTIGPGDFLVHHAFALAIHTTTLI
LVKGALDARGSKLMPDKKDFGYAFPCDGPGRGGTCDISGWD-SFYLSMFWMLNTIGWVTF
YWHWKHLGIWQGNVAQFNENSTYLMGWFRDYLWANSAQLINGYNPY-GMNNLSVWAWMFL
FGHLVWATGFMFLISWRGYWQELIETLVWAHERTPLANLVRWKDKPVALSIVQARLVGLA
HFTVGYILTYAAFLIASTAGKFG---
>1201_Amazonocrinis_nigriterrae|WP_198128841.1
---MATKFPKFSQDLAQDPTTRRIWYAIATGNDFESHDGMTEENLYQKIFATHFGHLAII
FLWASSLLFHVAWQGNFEQWIKDPLHVRPIAHAIWDPHFGKPAIEAFTQA-GANYPVNIT
YSGIYHWWYTIGMRTNSELYTGSVFLLIFAAVLLFAGWLHLQPKFRPSLAWFKSAEHRLN
HHLAGLFGVSSLAWAGHLIHVAIPEARGQHVGWDNFLTTAPHPA------------GLTP
FFTGNWGVYAQNPDTPGHVFSTSQGAGTAILTFLGGFHPQTESLWLTDIAHHHLAIAVLF
IVAGHMYRTNFGIGHSLKEALNAKSF--F-------GIPVEGPFNLPHQGIYDTYNNSLH
FQLGWHLAALGVVTSLVAQHMYSLPSYAFIAKDYTTQAALYTHHQYIAIFLMVGAFAHGA
IFWVRDYDPEQNKGNVLDRVLKHKEAIISHLSWVSLFLGFHTLGLYVHNDVVVAFGTPEK
QILIEPVFAQFIQAAHGKVLYGLDTLLSNPDSVAYT-----AWPNYGNVWLPGWLDAINS
--S----------------------------TNSLFLTIGPGDFLVHHAIALGLHTTTLI
LVKGALDARGSKLMPDKKDFGYSFPCDGPGRGGTCDISAWD-AFYLALFWALNTVGWLTF
YWHWKHLGIWQGNVAQFNENSTYLMGWFRDYLWANSAQLINGYNPY-GVNNLSVWAWMFL
FGHLVWATGFMFLISWRGYWQELIETLVWAHERTPLANLVRWKDKPVALSIVQARLVGLA
HFTVGYVLTYAAFLIASTAGKFG---
>1204_Pseudanabaena_sp._SR411|WP_094530593.1
---MATKFPKFSQALAQDPTTRRIWYAIATANDFESHDGVTEESLYQKIFASHFGHLAII
FLWTSGNLFHVAWQGNFEQWIQNPLTTRPIAHAIWDPHFGKAAVEAFTQT-AAAGPVNIA
LSGVYHWWYTIGMRTNAELFAGAIWMLVFAAVLLFAGWLHLQPSFRPSLSWFKNAESRLN
HHLAGLFGVSSLAWTGHMVHVAIPESRGVHVGWDNFLSVPPHPA------------GLAP
FFTGNWGVYAQNPDTAGHVFGSAQGAGTAILTFLGGFHPQTESLWLTDIAHHHLAIAVLF
IVAGHMYRTNFGIGHSMKTIMEAHNPPKGTP-------FG-GMIGDGHKGMYDTYNNSLH
FQLGWHLACLGVVTSLVAQHMYSMPSYAFIAKDFTTQAALYTHHQYIAGFLMVGAFAHGA
IFFVRDYDPESNKNNVLARMLEHKEAIISHLSWVSLFLGFHTLGIYVHNDVMQAFGTPEK
QILIEPVFAQWIQAAHGKALYGFDVLLSNPDSIAAT-----AWPNSGNVWLSGWLAGINA
G------------------------------DNSLFLTIGPGDFLVHHAIALGLHTTTLI
LVKGALDARGSKLMPDKKDFGYSFPCDGPGRGGTCDISAWD-SFYLAMFWMLNTIGWVTF
YWHWKHLGVWQGNVAQFNESSVTIMGWLRDYLWLNSAQLINGYNPY-GMNNISVWAWMFL
FGHLVWATGFMFLISWRGYWQELIETLVWAHQRTPLASLVQWKDKPVALSIVQARLVGLA
HFTVGYIVTYAAFLIASTTTAFG---
>1209_Cyanobacteria_bacterium_UBA8156|HAN46226.1 1205_Oscillatoriales_cyanobacterium_SM2_1_8|NJK59485.1
---MATKFPKFSQALANDPTTRRLWYAIATANDFESHDNVTEESLYQKIFASHFGHLAII
FLWTSGNLFHVAWQGNFEQWVKDPLNVQPIAHAIWDPQFGKAAVEAYSQA-GASNPVNIA
YSGIYHWWYTIGMRSAQDLYWGAIWMLILSAVLLFAGWLHLQPSFRPSLAWFKNAESRLN
HHLAALFGVSSLAWTGHLVHVAIPESRGVHVGWDNFLSMPPHPA------------GLAP
FFTGNWGVYAQSPDTANHVFGTAQGAGTAILTFLGGFHPQTESLWLTDMAHHHLAIAVLF
IIAGHMYRTNFGIGHSIREILATHRPPEGTP-------FG-GLLGEGHKGLYDTINNSLH
FQLGLALASLGVVTSLVAQHMYSLPPYAFMAKDFTTQAALYTHHQYIAGFLMVGAFAHGA
IFFVRDYDPEANKNNVLARVLEHKEAIISHLSWVSLFLGFHTLGLYVHNDVMQAFGTPEK
QILIEPVFAQWIQASHGKALYGFDVLLSNADSIATT-----AWPNNGNVWLPGWLEAINA
G------------------------------NNSLFLTIGPGDFLVHHAIALGLHTTTLI
LVKGALDARGSKLMPDKKDFGYSFPCDGPGRGGTCDISAWD-AFYLAMFWMLNTIGWVTF
YWHWKHLGVWQGNVAQFNETSVTIMGWLRDYLWLNSAQLINGYNPY-GMNNISVWAWMFL
FGHLVWATGFMFLISWRGYWQELIETLVWAHERTPLAQLIRWKDKPVAMSIVQGRLVGLA
HFTVGYVFTYAAFVIASTATAFGG--
>1212_Xenococcus_sp._PCC_7305|WP_006510312.1
---MATKFPKFSQDLAQDPTTRRIWYGIATAHDFELHDGMTEENLYQKIFASHFGHLAII
FLWTSGTLFHVAWQGNFQQWIKDPLNTRPIAHAIWDPHFGQGAIDAFTQA-GASSPVNIA
YSGVYHWFYTIGMTTNQDLYQGAIFLLIFASLLLFAGWLHLQPKFRPSLSWFKNAESRLN
HHLAGLFGVSSLAWTGHLVHVAIPESRGQHVGWDNFLSTPPHPA------------GLAP
FFSLNWGVYAQNPDTAGHVFGTSEGAGTAILTFLGGFHPQTESLWLTDIAHHHLAIAVIF
IIAGHMYRTNFGIGHNMKDIMAAHNPPAGTP-------FG-GMIGDGHKGIYDTYNNSLH
FQLGWHLACLGVITSLVAQHMYSLPSYVFIAEDQTTQAALYVHHQYIAGFLMVGAFAHGA
IFLVRDYDPVANENNVLARMLEHKEALISHLSWVTLFLGFHTLGLYVHNDVVVAFGTPEK
QILIEPVFAQWVQAVSGKTLYGFDTLLSNPDSIAST-----AWPNYGAVWLPGWLDAINS
G------------------------------TNSLFLTIGPGDFLAHHAIALGLHTTTLI
LVKGALDARGSKLMPDKKDFGFAFPCDGPGRGGTCDISAWD-SFYLAMFWMLNTIAWLDF
YWHWKHLGVWQGNVAQFNENSTYLMGWFRDYLWANSAQLINGYNPY-GTNNLSVWAWMFL
FGHLVWATGFMFLISWRGYWQELIETIVWAHERTPLANLVRWKDKPVALSIVQARVVGLA
HFTIGFVLTYAAFLIASTSGIYG---
>1213_Brasilonema_bromeliae|WP_169158211.1
---MATKFPKFSQDLAQDPTTRRIWYAIATGNDFESHDGMTEENLYQKIFATHFGHVAII
FLWASSLLFHVAWQGNFEQWIKDPLHIRPIAHAIWDPHFGKPAIEAFTQG-GASYPVNIT
YSGIYHWWYTIGMRTNNELYIGSVFLLVLSSVFLFAGWLHLQPKYRPSLAWFKSAEPRLN
HHLAGLFGVSSLAWAGHLIHVAIPESRGQHVGWDNFLTTLPHPE------------GLTP
FFTGNWAVYAQNPDTANHVFGTSQGTGTAILTFLGGFHPQTESLWLTDMAHHHLAIAVIF
IIAGHMYRTNFGIGHSIKEMLNAKNF--F-------GSKTEGQFNLPHQGLYDTYNNSLH
FQLSIHLAALGTALSLVAQHMYAMPPYAFIAKDYTTQAALYTHHQYIAVFLMLGAFAHAA
IFWVRDYDPEQNKGNVLDRVLKHKEAIISHLSWVSLFLGFHTLGLYVHNDVVVAFGTPEK
QILIEPVFAQFIQASHGKVLYGLNVLLSNPDSIAAT-----AWPNYANVWLPGWLDAINN
--G----------------------------TNSLFLTIGPGDFLVHHAFALAIHTTVLV
LVKGALDARGSKLMPDKKDFGYAFPCDGPGRGGTCDISAWD-AFYLATFWALNTVGWVTF
YWHWKHLGIWQGNVAQFNESSTYLMGWFRDYLWANSAQLINGYNPY-GVNNLSVWAWMFL
FGHLVWATGFMFLISWRGYWQELIETLVWAHERTPLANLIRWKDKPVALSIVQARLVGLT
HFAVGYVFTYAAFLIASTAGKFG---
>1219_Atlanticothrix_silvestris|WP_214438268.1
---MATKFPKFSQDLAQDPTTRRIWYGIATGNDFESHDGMTEENLYQKIFATHFGHLAII
FLWASSLLFHVAWQGNFEQWIKDPLHVRPIAHAIWDPHFGKPAIEAFTQA-GASNPVNIA
YSGVYHWWYTIGMRTNGELYTGSVFLLLLAALFLFAGWLHLQPKFRPSLSWFKSAEPRLN
HHLAGLFGVSSLAWAGHLIHVAIPESRGQHVGWDNFLTTAPHPA------------GLTP
FFTGNWGVYAQNPDTAGHVFSTSQGAGTAILTFLGGFHPQTESLWLTDMAHHHLAIAVIF
IVAGHMYRTNFGIGHSIKEMLNSKSGLVP-------GSKSEGQFNLPHQGLYDTINNSLH
FQLSLALAALGTITSLVAQHMYSLPPYAFIAKDYTTQASLYTHHQYIAGFLMVGAFAHAA
IFWVRDYDPEQNKGNVLDRVLKHKEAIISHLSWVSLFLGFHTLGLYVHNDVVVAFGTPEK
QILIEPVFAQFIQASHGKVLYGLNTLLSNPDSVAYT-----AYPNYGNVWLGGWLDAINN
--S----------------------------TNSLFLTIGPGDFLVHHAFALAIHTTTLV
LVKGALDARGSKLMPDKKDFGYAFPCDGPGRGGTCDISAWD-SFYLAMFWMLNTIGWVTF
YWHWKHLGVWQGNVAQFNENSTYLMGWFRDYLWANSAQLINGYNPY-GVNNLSVWAWMFL
FGHLVWATGFMFLISWRGYWQELIETLVWAHERTPLANLVRWKDKPVAMSIVQGRLVGLA
HFTVGYVLTYAAFLIASTAGKFG---
>1228_Pseudanabaena_sp._lw0831|WP_201324211.1 1200_Pseudanabaena_sp._BC1403|WP_103667404.1 1211_Pseudanabaena_frigida|PZO35892.1 1223_Pseudanabaena_sp._FACHB-1050|WP_190580542.1
---MATKFPKFSQALAEDPTTRRIWYAIATANDFESHDGVTEESLYQKIFASHFGHLAII
FLWTSGNLFHVAWQGNFEQWIKNPLTTRPIAHAIWDPHFGKAAVEAFTQT-DAAGPVNIA
YSGVYHWWYTIGMRTNTELFTGAIWMLVFAAVLLFAGWLHLQPSFRPSLSWFKNAESRLN
HHLAGLFGASSLAWTGHMVHVAIPESRGIHVGWDNFLSVPPHPA------------GLAP
FFTGNWGVYAQNPDTAGHVFGTSQGAGTAILTFLGGFHPQTESLWMTDIAHHHLAIAVLF
IIAGHMYRTNFGIGHSIKDILNAHNPPKGTP-------FG-GALGAGHKGLYDTINNSLH
FQLGLALASLGVITSLVAQHMYSMPSYAFIAKDFTTQAALYTHHQYIAGFLMVGAFAHGA
IFFVRDYDPEANKDNVLARMLEHKEAIISHLSWVSLFLGFHTLGIYVHNDVMQAFGTPEK
QILIEPVFAQWIQAAHGKALYGFDVLLSNPDSIAAT-----AWPNSGNVWLSGWLAGINA
G------------------------------DNSLFLTVGPGDFLVHHAIALGLHTTTLI
LVKGALDARGSKLMPDKKDFGYSFPCDGPGRGGTCDISAWD-SFYLAMFWMLNTIGWTTF
YWHWKHLGVWQGNVAQFNESSVTIMGWLRDYLWLNSAQLINGYNPY-GMNNISVWAWMFL
FGHLVWATGFMFLISWRGYWQELIETLVWAHQRTPLASLVQWKDKPVALSIVQARLVGLA
HFTVGYILTYAAFLIASTATAFG---
>1234_Leptolyngbya_sp._SIO3F4|NEQ48549.1
---MATKFPKFSQDLAQDPTTRRIWYGIATSHDFESHDGMTEENLYQKIFASHFGHLAII
FLWVSGNLFHVAWQGNFEQWIQDPLNVKPIAHAIWDPHFGQNAVDAFTQA-GANGPVNVA
FSGVYHWWYTIGMRTNGDLYSASLFLLVLSSIFLLAGWLHLQPKFRPSLSWFKNAESRLN
HHLAGLFGVSSLAWTGHLVHVAIPESRGVHVGWDNFLTVMPHPA------------GLAP
FFTGNWGVYAQSPDTVNHVFGTSEGAGTAILTFLGGFHPQTESLWLTDMAHHHLAIAVIF
IIAGHMYRTNFGIGHSLKEILNAHQPPSG-------------KLGDGHKGMFDTLNNSLH
FQLGLALASLGVVTSLVAQHMYAMPPYAFIAKDYTTMAALYTHHQYIAGFLMMGAFAHGA
IFLIRDYDPAANTNNVLARILDHKEAIISHLSWVTLFLGFHTLGLYVHNDVVVAFGTPEK
QILVEPVFAQWVQAASGKALYGFDTLLSNADSMATG-----A---ASGIWLPGWFEAINS
G------------------------------ANSLFLTIGPGDFLVHHAIALGLHTTTLV
LVKGALDARGSKLMPDKKDFGYSFPCDGPGRGGTCDISAWD-AFYLAMFWMLNTLGWLTF
YWHWKHLAIWSGNVAQFNTSSTHLMGWFRDYLWLNSAQLINGYNAY-GMNNLAVWAWMFL
FGHLVWATGFMFLISWRGYWQELIETIVWAHERTPLANLISWKDKPVALSIVQARVVGLA
HFTVGYILTYAAFLIASTSSRFG---
>1235_Leptolyngbya_ectocarpi|WP_193993533.1
---MATKFPKFSQDLAQDPTTRRIWYGIATSHDFESHDGMTEENLYQKIFASHFGHLAVI
FLWVSGNLFHVAWQGNFEQWIQDPLNVKPIAHAIWDPHFGQNAVDAFTQA-GATGPVNVA
FSGVYHWWYTIGMRTNGDLYAASLFLLVLSSIFLLAGWLHLQPKFRPSLSWFKNAESRLN
HHLAGLFGVSSLAWTGHLVHVAIPESRGVHVGWDNFLTVAPHPA------------GLAP
FFTGNWGVYAQSPDTVNHVFGTSEGAGTAILTFLGGFHPQTESLWLTDMAHHHLAIAVIF
IIAGHMYRTNFGIGHSIKEILNAHQPPSG-------------GLGDGHKGMFDTLNNSLH
FQLGLALASLGVVTSVVAQHMYAMPPYAFMAKDYTTMAALYTHHQYIAGFIMMGAFAHGA
IFLIRDYDPAANANNVLARILDHKEAIISHLSWVSLFLGFHTLGLYVHNDVVVAFGTPEK
QILVEPVFAQWIQAASGKALYGFDTLLSNADSVATG-----A---ASGIWLPGWFEAINS
G------------------------------TNSLFLTIGPGDFLVHHAIALGLHTTTLI
LVKGALDARGSKLMPDKKDFGYSFPCDGPGRGGTCDISAWD-SFYLAMFWMLNTIAWLTF
YWHWKHLAIWSGNVAQFNNSSTHLMGWFRDYLWLNSSQLINGYNAY-GMNNLSVWAWMFL
FAHLVWATGFMFLISWRGYWQELIETIVWAHERTPLANLISWKDKPVALSIVQARLVGLT
HFTVGFVLTYAAFLIASTSSRFG---
>1241_Tolypothrix_bouteillei|WP_038074624.1
---MATKFPKFSQDLAQDPTTRRIWYAMAMGNDFESHDGMTEENLYQRIFATHFGHVAII
FLWASSLLFHVAWQGNFEQWIKDPLHIRPIAHAIWDPQFGKPAIEAFTQA-GASNPVNIA
YSGVYHWWYTIGMRTNNDLYQGSVFLLILAAVFLFAGWLHLQPKFRPSLAWFKSAEPRLN
HHLAGLFGVSSLAWTGHLVHVAIPESRGQHVGWDNFLTTLPHPA------------GLQP
FFTGNWGVYASNPDTANHIFGTSQGAGTAILTFLGGFHPQTESLWLTDMAHHHLAIAVIF
IIAGHMYRTNFGIGHSIKEMLNAKTF--F-------GAKTEGQFNLPHQGLYDTYNNSLH
FQLSIHLAALGTITSLVAQHMYSIPPYAFIAKDYTTQAALYTHHQYIAVFLMLGAFAHAA
IFWVRDYDPEQNKGNVLDRVLKHKEAIISHLSWVSLFLGFHTLGLYVHNDVVVAFGTPEK
QILIEPVFAQFIQASHGKVLYGLNVLLSNPDSIAST-----AWPNYGNVWLPGWLGAINN
--G----------------------------TNSLFLTIGPGDFLVHHAFALAIHTTVLV
LVKGALDARGSKLMPDKKDFGYAFPCDGPGRGGTCDISAWD-AFYLATFWALNTVGWVTF
YWHWKHLGIWQGNVAQFNESSTYLMGWFRDYLWANSAQLINGYNPY-GMNNLSVWAWMFL
FGHLIWATGFMFLISWRGYWQELIETLVWAHERTPLANLVRWKDKPVALSIVQARLVGLA
HFAVGYVFTYAAFLIASTAGKFG---
>1245_Scytonema_sp._UIC_10036|WP_155743891.1
---MATKFPKFSQDLAQDPTTRRIWYAMAMGNDFESHDGMTEENLYQRIFATHFGHVAII
FLWASSLLFHVAWQGNFEQWIKDPLHIRPIAHAIWDPQFGKPAIEAFTQA-GASNPVNIT
YSGIYHWWYTIGMRTNNDLYQGSVFLLILAAVFLFAGWLHLQPKFRPSLAWFKSAEPRLN
HHLAGLFGVSSLAWAGHLIHVAIPESRGQHVGWDNFLTTLPHPA------------GLQP
FFTGNWGVYASNPDTANHIFGTSQGAGTAILTFLGGFHPQTESLWLTDMAHHHLAIAVLF
IIAGHMYRTNFGIGHSLKEALNAKSF--F-------GVPVEGPFNLPHQGLYDTYNNSLH
FQLGWHLACLGVITSLVAQHMYALPPYAFIAKDYTTQAALYTHHQYIAVFLMLGAFAHGA
IFWVRDYDPEQNKGNVLERVLKHKEAIISHLSWVSLFLGFHTLGLYVHNDVVVAFGTPEK
QILIEPVFAQFIQASHGKVLYGLNVLLSNPDSIAST-----AWPNYGNVWLPGWLDAVNN
--G----------------------------TNSLFLTIGPGDFLVHHAFALAIHTTVLV
LVKGALDARGSKLMPDKKDFGYAFPCDGPGRGGTCDISAWD-AFYLATFWALNTVGWVTF
YWHWKHLGIWQGNVAQFNESSTYLMGWFRDYLWANSAQLINGYNPY-GMNNLSVWAWMFL
FGHLIWATGFMFLISWRGYWQELIETLVWAHERTPLANLVRWKDKPVALSIVQARLVGLT
HFAVGYVFTYAAFLIASTAGKFG---
>1248_Leptothoe_kymatousa|WP_215616774.1
---MATKFPKFSQDLAQDPTTRRIWYGIATSHDFESHDGMTEENLYQKIFASHFGHLAII
FLWTSGNLFHVAWQGNFEQWIQDPLNVKPIAHAIWDPHFGQNAVDAFTQA-GATGPVNVA
FSGVYHWWYTIGMRTNGDLYSASLFLLVLSSIFLLAGWLHLQPKFRPSLSWFKNAESRLN
HHLAGLFGVSSLAWTGHLVHVAIPESRGVHVGWDNFLTVMPHPA------------GLAP
FFSGNWGVYAQNPDTVNHVFGTSEGSGTAILTFLGGFHPQTESLWLTDMAHHHLAIAVIF
IIAGHMYRTNFGIGHSLKEILNAHQPPSG-------------GLGDGHKGMFDTLNNSLH
FQLGLALASLGVVTSLVAQHMYAMPPYAFMAKDYTTMAALYTHHQYIAGFIMMGAFAHGA
IFLIRDYDPAANANNVLARILDHKEAIISHLSWVTLFLGFHTLGLYVHNDVVVAFGTPEK
QILVEPVFAQWVQAASGKALYGFDTLLSNADSMATG-----A---ASGIWLPGWFEAINS
G------------------------------ANSLFLTIGPGDFLVHHAIALGLHTTTLV
LVKGALDARGSKLMPDKKDFGYSFPCDGPGRGGTCDISAWD-SFYLAMFWMLNTIAWLTF
YWHWKHLAIWSGNVAQFNNSSTYLMGWFRDYLWLNSSQLINGYNAY-GMNNLSVWAWMFL
FAHLVWATGFMFLISWRGYWQELIETIVWAHERTPLANLINWKDKPVALSIVQARVVGLA
HFTVGFVLTYAAFLIASTSSRFG---
>1251_Lusitaniella_coriacea|WP_194028750.1
---MATKFPKFSQDLAQDPTTRRIWYGIATAHDFESHDGMTEENLYQKIFASHFGHIAII
FLWTSGTLFHVAWQGNFEQWIEDPLNVRPIAHAIWDPQFGKAAVDAFTQA-GASNPVDIC
YSGVYHWFYTIGMRSNSELHGGAMFLLILAAIFLFAGWLHLQPKFRPSLSWFKNAESRMN
HHLAGLFGVSSLAWTGHLVHVAIPESRGVHVGWDNFLSVKPHPA------------GLAP
FFTGNWGVYAQNPDTAGHVFSTSDGAGTAILTFLGGFHPQTESLWLTDIAHHHLAIAVLF
IVAGHMYRTNFGIGHSMKEIMEAHNPPEGTP-------FG-GWIGAGHKGMYDTYNNSLH
FQLGWHLACLGVLTSVVAHHMYSMPAYAFIAKDYTTQAALFTHHEYIAGFLMLGAFAHGA
IFLVRDYDPEANKNNVLARMLEHKEALISHLSWVSLFLGFHTLSMYVHNDVVVAFGTPEK
QILIEPVFAQWIQAAHGKLLYGFDTLLSNPDSVAYT-----AFPNHGNVWLSGWLDAINS
G------------------------------GNSLFLTIGPGDFLVHHAIALGLHTTTLI
LVKGALDARGSKLMPDKKDFGYSFPCDGPGRGGTCDISAWD-ATYLAAFWMLNTIGWLTF
YWHWKHLCIWQGNVAQFNENSTYLMGWFRDYLWANSAQLINGYNPY-GVNNLSIWAWIFL
AAHLCWAVGFMFLISWRGYWQELIETIVWAHERTPLAQLVRWKDKPVALSIVQARVVGLA
HFAAGYVFTYAAFLIASTAGKFG---
>1257_Cyanobacteria_bacterium_SW_9_44_58|PSO50427.1 1189_Halothece_sp._PCC_7418|WP_015224403.1
---MATKFPKFSQDLAQDPTTRRIWYGIATAHDFESHDGMTEENLYQKIFASHFGHIAII
FLWTSGTLFHVAWQGNFEQWIKDPLNVSPIAHAVWDPHFGEPAVDAFTQA-GASNPVNIA
YSGVYHWFYTIGMTSNSELYQGAVFLLLLSAVFLFAGWLHLQPKFRPSLSWFKSAEHRLN
HHLAGLFGVSSLAWAGHLVHVAIPESRGQHVGWDNFLSVKPHPA------------GLGP
FFSGNWGVYAQNPDTANHIFGTSEGAGSAILTFLGGFHPQTESLWLTDMAHHHLAIAVIF
IIAGHMYRTNFGIGHSIREMLDSKDGLIGNK------SE--GQFNLPHQGLYDTINNSLH
FQLALALAALGTVTSLVAQHMYSLPPYAFIARDYTTQAALYTHHQYIAGFIMVGAFAHGA
IFLIRDYDPEQNKGNVLDRVLQHKEAIISHLSWVSLFLGFHTLGLYVHNDVVVAFGTPEK
QILIEPVFAQFVQSAHGKALYGMDALLSNADSVAS---------NAGAAWLPGWLDAINS
G------------------------------DNSLFLTIGPGDFLVHHAIALGLHTTTLI
LVKGALDARGSKLMPDKKDFGYSFPCDGPGRGGTCDISAWD-AFYLAVFWMLNTIGWITF
YWHWKHLGVWQGNVAQFNESSTYLMGWLRDYLWLNSAQLINGYNTF-GMNNLSVWAWMFL
FGHLVWATGFMFLISWRGYWQELIETIVWAHERTPLANLVRWKDKPVALSIVQARLVGLA
HFAVGYILTYAAFLIASTSSMFG---
>1259_Cyanobium_sp._CACIAM_14|KEF42342.1
---MATKFPSFSQGLAQDPTTRRIWYGIATAHDFESHDGMTEERLYQKLFSTHFGHLAII
GLWVSGNLFHIAWQGNFEQWVADPLYVRPIAHAIWDPHFGKGAIDAFTQA-GASSPVNIA
YSGLYHWWYTIGMTTNQELYQGSIFMLILSAWALFAGWLHLQPKFLPSLAWFKNAESRLN
HHLAVLFGFSSIAWTGHLVHVAIPESRGQHVGWDNFLSVAPHPA------------GLAP
FFTGNWGVYAQNPDTAGQIFGTSEGAGTAILTFLGGFHPQTEALWLTDIAHHHLAIGCIF
VIAGHMYRTNFGIGHSIREILEAHNPPKGTPG-----D-----LGAGHKGLYDTVNNSLH
FQLGLALACLGVVTSLVAQHMYSLPSYAFIAKDYTTQAALYTHHQYIAIFLMCGAFAHGA
IFFIRDYDPEANKNNVLARMLEHKEALISHLSWVSLFLGFHTLGLYVHNDVVVAFGTPEK
QILVEPVFAQFVQASSGKALYGMDVLLANANSIVS------NPPGPGGYWIPGWLDAVNA
--G----------------------------NNSLFLQIGPGDFLVHHAIALGLHTTTLI
LVKGALDARGSKLMPDKKDFGYSFPCDGPGRGGTCDISAWD-AFYLAVFWALNTVGWVTF
YWHWKHLAIWQGNVAQFNESSTYLMGWFRDYLWLNSSQLINGYNPM-GSNNLAVWAWMFL
FGHLVWATGFMFLISWRGYWQELIETIVWAHQRTPLANLVGWRDKPVALSIVQARVVGLA
HFTIGYILTYAAFLIASTSGKFG---
>1262_Scytonema_hofmannii|WP_017745573.1
---MATKFPKFSQDLAQDPTTRRIWYAMAMGNDFESHDGMTEENLYQKIFATHFGHVAII
FLWASSLLFHVAWQGNFEQWIKDPLHIRPIAHAIWDPQFGKPAIEAFTQA-GASNPVNIA
YSGVYHWWYTIGMRTNNDLYQGSVFLLILAAVFLFAGWLHLQPKFRPSLAWFKSAEPRLN
HHIAGLFGVSSLAWAGHLIHVAIPESRGQHVGWDNFLTTLPHPA------------GLQP
FFTGNWGVYAANPDTANHLFSTSQGSGTAILTFLGGFHPQTESLWLTDIAHHHLAIAVLF
IIAGHMYRTNFGIGHSLKEALNAKSF--F-------GIPVEGPFNLPHQGIYDTYNNSLH
FQLGWHLAALGVITSLVAQHMYAMPPYAFIAKDYTTQAALYTHHQYIAVFLMLGAFAHGA
IFWVRDYDPEQNKGNVLDRVLKHKEAIISHLSWVSLFLGFHTLSLYVHNDVVVAFGTPEK
QILIEPVFAQFIQASHGKVLYGLNVLLSNPDSIAST-----AWPNYGNVWLPGWLDAVNN
--G----------------------------TNSLFLTIGPGDFLVHHAFALAIHTTVLI
LVKGALDARGSKLMPDKKDFGYAFPCDGPGRGGTCDISAWD-SFYLATFWALNTVGWVTF
YWHWKHLGIWQGNVAQFNESSTYLMGWFRDYLWANSAQLINGYNPY-GMNNLSVWAWMFL
FGHLIWATGFMFLISWRGYWQELIETLVWAHERTPLANLVRWKDKPVALSIVQARLVGLT
HFAVGYVFTYAAFLIASTAGKFG---
>1266_Spirulina_sp._SIO3F2|NEO87464.1
---MATKFPKFSQDLAQDPTTRRIWYGIATAHDFETHDGMTEDNLHQKIFASHFGHLAII
FLWTSGTLFHVAWQGNFEQWIKDPLNVRPIAHAIWDPQFGAGAIDAFTQA-GASNPVNIC
YSGVYHWFYTIGMTTNQDLYQGSIFLLILSSLMLFAGWLHLQPKFRPSLQWFKLAEHRLN
HHLSALFGVSSLAWAGHLIHVAIPESRGVHVGWDNFLSVKPHPA------------GLAP
FFTGNWGVYAQNPDTAGHVFGTSEGAGTAILTFLGGFHPQTESLWLTDIAHHHLAIAVIF
IIAGHMYKTNFGIGHDIKAIHDAHNPPSGTP------FGG--LLGAGHKGLYDTINNSLH
FQLGLALASLGVITSMVAQHMYSLPSYAFIAKDYTTQAALYTHHQYIAGFLMVGAFAHGA
IFFVRDYDPEANKDNVLARMLEHKEAIISHLSWVSLFLGFHTLSLYVHNDVVVAFGTPEK
QILIEPVFAQFVQSASGKALYGMDVLLSSADSLANT---------TNAVYLPGWLDAINS
G------------------------------TNSLFLTIGPGDFLVHHAIALGLHTTVLI
LVKGALDARGSKLMPDKKDFGYSFPCDGPGRGGTCDISAWD-SFYLAMFWMLNTMGWLTF
YWHWKHLGVWTNNVAQFNENSTYLMGWFRDYLWANSAQLINGYNPY-GVSNLSVWAWIFL
FGHLVWATGFMFLISWRGYWQELIETIVWAHERTPLANLVRWKDKPVALSIVQARLVGLA
HFTVGYIFTYAAFLIASTAGKFG---
>1270_Synechococcales_cyanobacterium_M55_K2018_004|HIK54487.1
---MATKFPKFSQDLAQDPTTRRIWYGIATAHDFESHDGMTEENLYQKIFASHFGHLAII
FLWTSGNLFHVAWQGNFEQWIKDPLNTRPIAHAIWDPHFGQAAVDAFTRA-GASGPVNIA
YSGVYHWWYTIGMRTNGELYTGAVFLLLLAAIFLFAGWLHLQPKFRPSLSWFKNAESRLN
HHLAGLFGVSSLAWTGHLVHVAIPESRGIHVGWDNFLSVKPHPA------------GLLP
FFTGNWGVYAQDPDTVGHVFGTSQGAGTAILTFLGGFHPQTESLWLTDIAHHHLAIAVLF
IVAGHMYRTNFGIGHNIKEMCDAKEF-FGRK------VE--GPFNMPHQGIYETYNNSLH
FQLGWHLACLGVITSLVAQHMYALPPYAFMAKDYTTMAALYTHHQYIAGFIMVGAFAHGA
IFLVRDYDPVQNKDNVLGRVLEHKEAIISHLSWVSLFLGFHTLGLYVHNDVMQAFGTPEK
QILIEPVFAQFVQASSGKALYGFETLLSSPDSIATT-----AWPNHGNVWLPGWLEAINS
G------------------------------ANSLFLTIGPGDFLVHHAIALGLHTTTLI
LVKGALDARGSKLMPDKKDFGYSFPCDGPGRGGTCDISAWD-AFYLAMFWMLNTIGWVTF
YWHWKHLGVWGGNVAQFNETSPTIMGWLRDYLWLNSAQLINGYNPF-GMNNLSVWAWMFL
FGHLVWATGFMFLISWRGYWQELIETIVWAHERTPLANLVRWKDKPVALSIVQARLVGLA
HFTVGYILTYAAFLIASTSSRFG---
>1272_unclassified_Cyanobium|WP_186697317.1
---MATKFPSFSQGLAQDPTTRRIWYGIATAHDFESHDGMTEERLYQKLFSTHFGHLAII
GLWVSGNLFHIAWQGNFEQWVTDPLHVRPIAHAIWDPHFGEGAIAAFTQA-GASSPVNIA
YSGLYHWWYTIGMRSNAELYQGAIFMMILSAWALFAGWLHLQPKFRPSLAWFKNAESRLN
HHLAVLFGFSSIAWTGHLVHVAIPESRGQHVGWDNFLSVSPHPA------------GLGP
FFTGNWGVYAQNPDTAYQVFGTAEGAGTAILTFLGGFHPQSEALWLTDIAHHHLAIGCIF
VIAGHMYRTNFGIGHSIREILEAHNPPKGTPG-----D-----LGAGHKGLYDTINNSLH
FQLGLALASLGVVTSLVAQHMYALPSYAFIAKDYTTQAALYTHHQYIAIFLMCGAFAHGA
IFFIRDYDPEANRNNVLARMLEHKEAIISHLSWVSLFLGFHTLGLYVHNDVVVAFGTPEK
QILIEPVFAQFVQASSGKALYGMDILLSNSESIAST-----AWPNYGAVWLPGWLDSLNS
--G----------------------------TNSLFLQIGPGDFLVHHAIALGLHTTTLI
LVKGALDARGSKLMPDKKDFGYSFPCDGPGRGGTCDISAWD-AFYLAVFWALNTVGWVTF
YWHWKHLAIWQGNVAQFNESSTYLMGWFRDYLWLNSSQLINGYNPA-GSNNLAVWAWMFL
FGHLVWATGFMFLISWRGYWQELIETIVWAHQRTPLANLVGWRDKPVALSIVQARVVGLA
HFTVGYFLTYAAFLIASTSGKFG---
>1275_Pseudanabaena_yagii|WP_169363710.1 1244_Pseudanabaena_sp._ABRG5-3|WP_126385346.1
---MATKFPKFSQALAQDPSTRRIWYAIATANDFESHDGVTEESLYQKIFASHFGHLAII
FLWTSGNLFHVAWQGNFEQWIKNPLTTRPIAHAIWDPHFGKAAVEAFTQT-DAAGPVNIA
LSGVYQWWYTIGMRSNQELFGGAIWMLIFASLLLFAGWLHLQPSFRPSLSWFKNAESRLN
HHLAGLFGVSSLAWTGHLVHVAIPEARGVHVGWENFLSVPPHPA------------GLAP
FFTGNWGVYAQNPDTAGHVFGTAQGAGTAILTFLGGFHPQTEALWLTDIAHHHLAIAVLF
IVAGHMYRTNFGIGHSMKTIMEAHNPPKGTP-------FG-GMIGEGHKGIYDTYNNSLH
FQLGWHLACLGVVTSLVAQHMYSMPSYAFIAKDFTTQAALYTHHQYIAGFLMVGAFAHGA
IFFVRDYDPEANKNNVLARMLEHKEAIISHLSWVSLFLGFHTLGIYVHNDVMQAFGTPEK
QILIEPVFAQWIQAAHGKALYGFDVLLSNANSIAST-----AYPNSGNVWLPGWLAGINA
G------------------------------DNSLFLTIGPGDFLVHHAIALGLHTTTLI
LVKGALDARGSKLMPDKKDFGYSFPCDGPGRGGTCDISAWD-SFYLAMFWMLNTIGWTTF
YWHWKHLGVWQGNVAQFNESSVTIMGWLRDYLWLNSAQLINGYNPY-GMNNISVWAWMFL
FGHLVWATGFMFLISWRGYWQELIETLVWAHQRTPLASLVQWKDKPVALSIVQARLVGLA
HFTVGYIVTYAAFLIASTTTAFG---
>1276_Leptothoe_spongobia|WP_215610165.1
---MATKFPKFSQDLAQDPTTRRIWYGIATSHDFESHDGMTEENLYQKIFASHFGHLAII
FLWVSGNLFHVAWQGNFEQWIQDPLNVKPIAHAIWDPHFGQNAVDAFTQA-GSTGPVNVA
FSGVYHWWYTIGMRTNGDLYSASLFLLVLSSIFLLAGWLHLQPKFRPSLSWFKNAESRLN
HHLAGLFGVSSLAWTGHLVHVAIPESRGVHVGWDNFLTVSPHPA------------GLAP
FFSGNWGVYAQNPDTVNHVFGTSEGAGTAILTFLGGFHPQTESLWLTDMAHHHLAIAVVF
IIAGHMYRTNFGIGHSIKEILNAHQPPSG-------------GLGDGHKGMFDTLNNSLH
FQLGLALASLGVVTSLVAQHMYAMPPYAFIAKDYTTMAALYTHHQYIAGFLMMGAFAHGA
IFLIRDYDPAANTNNVLARILDHKEAIISHLSWVTLFLGFHTLGLYVHNDVVVAFGSPEK
QILVEPVFAQWVQAASGKALYGFDALLSNADSMATG-----A---ASGIWLPGWFEAINS
G------------------------------TNSLFLTIGPGDFLVHHAIALGLHTTTLV
LVKGALDARGSKLMPDKKDFGYSFPCDGPGRGGTCDISAWD-SFYLAMFWMLNTIAWLTF
YWHWKHLAIWSGNVAQFNNSSTHLMGWFRDYLWLNSSQLINGYNAY-GMNNLAVWAWMFL
FGHLVWATGFMFLISWRGYWQELIETIVWAHERTPLANLISWKDKPVALSIVQARVVGLA
HFTVGFILTYAAFLIASTSARFG---
>1277_Leptolyngbya_sp._PCC_7376|WP_015136157.1
---MATKFPKFSQDLAQDPTTRRIWYGIATAHDFETHDGMTEENLYQKIFASHFGHLAII
FLWTSGTLFHVAWQGNFEQWVKDPLNVRPIAHAIWDPHFGQGAIDAFTQA-GASNPVNVA
YSGVYHWFYTIGMTTNADLYQGSVFLLILSSLFLFAGWLHLQPKFRPSLAWFKDAESRLN
HHLAGLLGVSSLAWTGHLVHVAIPEARGVHVGWDNFLSVKPHPA------------GLMP
FFTGNWGVYAQNPDTAGHLFGTSEGAGTAILTFLGGFHPQTEALWLTDIAHHHLAIAVLF
IIAGHMYRTKFGIGHSIKEILESHQPPS-----------G--KLGAGHKGLYDTLNNSLH
FQLGLALASLGVVTSLVAQHMYSMPSYAFIAKDYTTQAALYTHHQYIAGFLMVGAFAHGA
IFFVRDYDPEANKDNVLYRMLEHKEALISHLSWVSLFLGFHTLGLYVHNDVVVAFGTPEK
QILVEPVFAQFVQAASGKALYGFDVLLSNADSVASG---------TGAAYLPGWLDAINS
G------------------------------TNSLFLNIGPGDFLVHHAIALGLHTTTLV
LVKGALDARGSKLMPDKKDFGYSFPCDGPGRGGTCDISAWD-AFYLAMFWMLNTLGWLTF
YWHWKHLGIWQGNVAQFNENSTYLMGWFRDYLWANSAQLINGYNPY-GVNNLSVWAWMFL
FGHLVWATGFMFLISWRGYWQELIETIVWAHERTPLANIVRWKDKPVALSIVQARVVGLA
HFTVGYILTYAAFLIASTSGKFG---
>1280_Microcoleus_sp._FACHB-831|WP_190486206.1
---MATKFPKFSQDLAQDPTTRRLWYGIAMAHDFESHDGMTEENLYQKIFASHFGHLAII
FLWTSSLLFHVAWQGNFEQWIKDPLNVRPIAHAIWDPHFGQPAVEAFTQA-GATNPVNIA
YSGVYHMWFTQGMRTNNDLYQGAVFLLVLSAIFLFAGWLHLQPKFRPSLSWFKSAEPRLN
HHLAGLFGVSSLAWAGHLIHVAIPESRGQHVGWDNFLTTLPHPA------------GLQP
FFTGNWGVYAENPDTAGHIFATSQGSGTAILTFLGGFHPQTQSLWLTDIAHHHLAIAVIF
IIAGHMYRTNFGIGHSIKEMLNAKE--FF-------GTKTEGQFNLPHQGLYDTYNNSLH
FQLSIHLAALGVVTSLVAQHMYSLPPYAFMAKDFTTQAALYTHHQYIAGFLMIGAFAHAA
IFWVRDYDPDQNKGNVLDRVLQHKEAIISHLSWVSLFLGFHTLGLYVHNDVVVAFGTPEK
QILIEPVFAQFIQASHGKVLYGFDTLLSNADSVAST---------AGAAWLPGWLDAINS
--G----------------------------TNSLFLTIGPGDFLVHHAIALGLHTTTLI
CVKGALDARGSKLMPDKKDFGFTFPCDGPGRGGTCQTSAWEQSFYLAMFWMLNLLGWVTF
YWHWKHLGIWQGNVAQFNESSTYLMGWLRDYLWLYSAQLINGYNPY-GMNNLAVWNWMFL
FGHLVWATGFMFLISWRGYWQELIETLVWAHERTPLANLVRWKDKPVALSIVQGWLVGLA
HFTVGYILTYAAFLIASTAGKFG---
>1283_Oscillatoriales_cyanobacterium_SM2_2_1|NJK33924.1
---MATKFPKFSQDLANDPTTRRIWYAIATANDFESHDGVTEESLYQKIFASHFGHLAII
FLWTSGNLFHVAWQGNFEQWIKDPLNVRPIAHAIWDPQFGAAATEAYTQG-GAAGPVDIS
YSGVYHWWYTIGMRTNGELYTGAIWMLIFSAVLLFAGWLHLQPSFRPSLSWFKNAESRLN
HHLAGLFGVSSLAWTGHLVHVAIPESRGQHVGWDNFLSVAPHPA------------GLAP
FFTGNWGVYAESPDTANHIFGTAQGSGTAILTFLGGFHPQTESLWLTDMAHHHLAIAVIF
IIAGHMYRTNFGIGHSIREILATHRPPEGTP-------LG-GFLGEGHKGLYDTINNSLH
FQLGLALAALGVVTSLVAQHMYSLPPYAFMARDYTTQAALYTHHQYIAGFLMVGAFAHGA
IFFVRDYDPEANKNNVLARVLEHKEAIISHLSWVSLFLGFHTLGIYVHNDVMQAFGTPEK
QILIEPVFAQFIQAAHGKALYGFDTLLSDSASAAAT---------TGAAWLPGWLQAINA
G------------------------------NNSLFLTIGPGDFLIHHAIALGLHTTTLI
LVKGALDARGSKLMPDKKDFGYSFPCDGPGRGGTCDISAWD-SFYLAMFWMLNTLGWITF
YWHWKHLGIWQGNVSQFNESSVTIMGWLRDYLWLNSAQLINGYNPY-GMNNISVWAWMFL
FGHLVWATGFMFLISWRGYWQELIETLVWAHQRTPLANLVQWKDKPVALSIIQARVVGLA
HFTVGYVLTYAAFVIASTATAFG---
>1288_Cyanobium_sp._PLM2.Bin73|TVS04250.1
---MATKFPSFSQGLAQDPTTRRIWYGIATAHDFESHDGMTEERLYQKLFSTHFGHLAVI
GLWVSGNLFHIAWQGNFEQWVADPLNVRPIAHAIWDPHFGEGAISAFTQA-GASSPVNVA
YSGLYHWWYTIGMTTNAELYQGAIFMMILSAWALFAGWLHLQPKFRPSLAWFKNAESRLN
HHLAVLFGFSSIAWTGHLVHVAIPESRGQHVGWDNFLSVSPHPA------------GLGP
FFTGNWGVYAQNPDTPYQLFGTAEGSGTAILTFLGGFHPQTEALWLTDIAHHHLAIGVIF
VIAGHMYRTNFGIGHSIREILEAHNPPKGTPFG---GA-----LGAGHRGLYDTVNNSLH
FQLGLALASLGVATSLVAQHMYALPSYAFIARDYTTQAALYTHHQYIAIFLMCGAFAHGA
IFFIRDYDPEANKNNVLARMLEHKEAIISHLSWVSLFLGFHTLGLYVHNDVVVAFGTPEK
QILIEPVFAQFVQASSGKALYGMDVLLSNPESIAST-----AWPNYGAVWLPGWLESLNS
--G----------------------------TNSLFLQIGPGDFLVHHAIALGLHTTTLI
LVKGALDARGSKLMPDKKDFGYSFPCDGPGRGGTCDISAWD-AFYLAVFWALNTVGWVTF
YWHWKHLAIWQGNVAQFNESSTYLMGWFRDYLWLNSSQLINGYNPA-GTNNLAVWAWMFL
FGHLVWATGFMFLISWRGYWQELIETIVWAHQRTPLANLVGWRDKPVALSIVQARVVGLA
HFTVGYFLTYAAFLIASTAGKFG---
>1290_Synechococcus_sp._CCY_9618|WP_216902506.1
---MATKFPSFSQGLAQDPTTRRIWYGIATAHDFESHDGMTEERLYQKLFSTHFGHLAII
GLWVSGNLFHIAWQGNYEQWVADPLHVRPIAHAIWDPHFGQGAIDAFTQA-GATSPVNIA
YSGLYHWWYTIGMTTNMELYQGSIFMLILSAWALFAGWLHLQPKFLPSLAWFKNAESRLN
HHLAVLFGFSSIAWTGHLVHVAIPESRGQHVGWDNFLSVSPHPA------------GLAP
FFTGNWGVYAQNPDTTGQVFGTSEGAGTAILTFLGGFHPQTEALWLTDIAHHHLAIGCLF
VIAGHMYRTNFGIGHSIREILEAHNPPKGTPFG---GA-----LGAGHKGLYDTINNSLH
FQLGLALASLGVITSLVAQHMYALPSYAFIAKDYTTQAALYTHHQYIAIFLMCGAFAHGA
IFFIRDYDPEANKDNVLARMLEHKEALISHLSWVSLFLGFHTLGLYVHNDVVVAFGTPEK
QILVEPVFAQFVQAASGKALYGMDVLLANADSIVS------NPPGPGGYWIPGWLDAVNA
--G----------------------------DNSLFLQIGPGDFLVHHAIALGLHTTTLI
LVKGALDARGSKLMPDKKDFGYSFPCDGPGRGGTCDISAWD-AFYLAVFWALNTVGWVTF
YWHWKHLAIWQGNVAQFNESSTYLMGWFRDYLWLNSSQLINGYNPM-GSNNLAVWAWMFL
FGHLVWATGFMFLISWRGYWQELIETIVWAHQRTPLANLVGWRDKPVALSIVQARVVGLA
HFTIGYILTYAAFLIASTSGKFG---
>1292_Gloeomargaritaceae_cyanobacterium_C42_A2020_066|MBF2098178.1
---MATKFPKFSQALAQDPTTRRIWYAIATANDFESHDGMTEENLYQKIFASHFGHLAII
FLWTSGNLFHIAWQGNFEQWIKDPLNVRPIAHAIWDPQFGKAAVDAFTQG-GAAGPVNIS
YSGLYQWWYTIGMRSNEELYTGSIFLLVLAAVLLFAGWLHLQPKFRPSLSWFKNAESRLN
HHLAGLFGVSSLAWTGHLVHVAIPESRGVHVGWDNFLSTPPHPA------------GLTP
FFTGNWSVYAQNPDTPGHVFGTAQGAGTAILTFLGGFHPQTESLWLTDMAHHHLAIAVIF
IIAGHMYRTNFGIGHSMRQIMEAHNPPVGTP-------FG-GMIGAGHKGMYDTYNESLH
FQLGWHLACLGVVTSLVAQHMYALPPYAFLAQDQTTMAALYTHHQYIAGFLMVGAFAHGA
IFLVRDYDPDANKDNVLARMLEHKEALISHLSWVSLFLGFHTLGLYVHNDVVVAFGQPEK
QILIEPVFAQWIQAAHGKALYGFDVLLSNPDSLAAT-----AWPNYGDVWLPGWLDAINA
G------------------------------TNSLFLTIGPGDFLVHHAIALGLHTTTLI
LVKGALDARGSKLMPDKKDFGYSFPCDGPGRGGTCDISAWD-AFYLAMFWMLNTLGWVTF
YWHWKHLAIWSGNVAQFNESSTYLMGWLRDYLWLNSSQLINGYNPY-GMNNLAVWSWMFL
FGHLIWATGFMFLISWRGYWQELIETLVWAHERTPLANLVRWKDKPVALSIVQARVVGLA
HFTVGYIVTYAAFLIASTASRYG---
>1293_Chroococcus_sp._CMT-3BRIN-NPC107|MBW4663155.1 1206_Synechocystis_sp._PCC_7509|WP_009633024.1 1258_Chlorogloea_sp._CCALA_695|WP_106368222.1
---MATKFPKFSQDLAQDPTTRRLWYGIATGNDFESHDGMTEENLYQKIFATHFGHVAII
FLWTSSLLFHVAWQGNFEQWIKDPLNVRPIAHAIWDPHFGKAAVDAFTQA-GATYPVNIA
YSGVYHWWYTIGMRTNTELYTGAVGLLLIAAVFLFAGWLHLQPKFRPSLSWFKSAEPRLN
HHLAGLFGVSSLAWAGHLVHVAIPESRGQHVGWDNFLTTLPHPA------------GLRP
FFTGDWGVYAQNPDTADQIFSTSQGAGTAILTFLGGFHPQTQSLWLTDMAHHHLAIAVIF
IIAGHQYRTNFGIGHSIKEMLNAKN--FF-------GVKTEGQFNLPHQGLYDTYNNSLH
FQLSIHLAALGTALSLVAQHMYALPPYAFIGQDFTTQAALYTHHQYIAGFLMVGAFAHAG
IFWVRDYDSEQNKGNVLDRVLKHKEAIISHLSWVSLFLGFHTLGLYVHNDVVVAFGTPEK
QILIEPVFAQFIQGAHGKVLYGFDTLLSNPDSVAST---------AGAAWLPGWLDAINN
--G----------------------------TNSLFLTIGPGDFLVHHAFALGIHTTVLI
LVKGALDARGSKLMPDKKDFGYSFPCDGPGRGGTCEISAWD-AFYLAMFWMLNTIGWVTF
YWHWKHLGVWQGNVAQFNESSTYLMGWLRDYLWLYSAQLINGYNPY-GMNNLAVWSWMFL
FGHLVWATGFMFLISWRGYWQELIETLVWAHERTPLANLIRWKDKPVAMSIVQGRLIGLA
HFTVGYVLTYAAFLIASTAGKFG---
>1294_Nostoc_minutum_NIES-26|RCJ42408.1 1217_Dendronalium_phyllosphericum|WP_214433450.1
---MATKFPKFSQDLAQDPTTRRIWYAIAQGNDFESHDGITEENLYQKIFATHFGHLAII
FLWASSLLFHVAWQGNFEQWIKDPLHIRPIAHAIWDPHFGKPAIEAFTQG-GANYPVNIT
YSGIYHWWYTIGMRTNSELYAGSVFLLIFAAVLLFAGWLHLQPKFRPSLAWFKSAEHRLN
HHLAGLFGVSSLAWAGHLIHVAIPEARGQHVGWDNFLTTPPHPA------------GLTP
FFTGNWGVYSQNPDTASHVFGTSQGAGTAILSFLGGFHPQTESLWLTDIAHHHLAIAVLF
IIAGHMYRTNFGIGHSLKEALNAKSF--F-------GIPVEGPFNLPHQGIYDTYNNSLH
FQLGWHLAALGVVTSLVAQHMYSMPAYAFIAKDYTTQAALYTHHQYIAIFLMVGAFAHGA
IFWVRDYDPEQNKGNVLDRVLKHKEAIISHLSWVSLFLGFHTLGLYVHNDVVVAFGTPEK
QILIEPVFAQFVQAANGKVLYGLDTLLSNPDSIAST-----AWPNYANVWLPGWLEAINS
--G----------------------------TNSLFLTIGPGDFLVHHAIALGLHTTTLI
LVKGALDARGSKLMPDKKDFGYSFPCDGPGRGGTCDISAWD-AFYLALFWALNTVGWLTF
YWHWKHLGIWQGNVAQFNENSTYLMGWFRDYLWANSAQLINGYNPY-GVNNLSVWAWMFL
FGHLVWATGFMFLISWRGYWQELIETLVWAHERTPLANLVRWKDKPVALSIVQARLVGLA
HFTVGYVLTYAAFLIASTAGKFG---
>1295_Kastovskya_adunca_ATA6-11-RM4|MBW4648752.1
---MATKFPKFSQDLAQDPTTRRLWYGIATAHDFESHDGMTEENLYQKIFASHFGHVAII
FLWTSSLLFHVAWQGNFEPWIKDPLNVRPIAHAIWDPHFGQPAVDAFTQG-GASYPVNIA
YSGVYHWWYTIGMRTNNDLYSGAVFLILLAGVFLFAGWLHLQPKFRPSLSWFKSAEPRLN
HHLAGLFGVSSLAWAGHLIHVAIPESRGQHVGWDNFLTTLPHPA------------GLGA
FFTGNWGVYAENPDTASHVFGTAEGSGTAILTFLGGFHPQTQSLWLTDMAHHHLAIAVIF
IIAGHQYRTNFGIGHSIKEMLNAKN--FF-------GTKTEGQFNLPHQGLYDTYNNSLH
FQLSIHLAALGVATSLVAQHMYAMPPYAFMAKNFTTQAALYTHHQYIAGFLMLGAFAHAG
MFWVRDYDPEQNKGNVLDRVLQHKEAIISHLSWVSLFLGFHTLGLYVHNDVMQAFATPEK
QILIEPVFAQFIQASHGKVLYGFDTLLSNADSVATN---------AGAAWLPGWLDAINN
--G----------------------------TNSLFLTIGPGDFLVHHAIALGLHTTTLI
LVKGALDARGSKLMPDKKDFGYSFPCDGPGRGGTCEISAWD-AFYLAAFWMLNTIGWTTF
YWHWKHLGVWQGNVAQFNESSTYLMGWLRDYLWLYSSQLINGYNPY-GMNNLSVWAWMFL
FGHLVWATGFMFLISWRGYWQELIETLVWAHERTPLANLVRWKDKPVAMSIVQGRVVGLA
HFTVGYILTYAAFLIASTAGKFG---
>1297_Fortiea_contorta|WP_017654078.1
---MATKFPKFSQDLAQDPSTRRIWYAIATGNDFESHDGITEENLYQKIFATHFGHLAII
FLWASSLLFHVAWQGNFEQWIQDPLHIRPIAHAIWDPHFGKPAIEAFTQA-GASNPVNIT
YSGIYHWWYTIGMRTNSELYTGSVFLLLLASIFLFAGWLHLQPKFRPSLSWFKSAEPRLN
HHLAGLFGVSSLAWTGHLVHVAIPESRGIHVGWDNFLTTLPHPA------------GLTP
FFTGNWGVYAQNPDTAGHVYGTATGAGTAILTFLGGFHPQTESLWLTDIAHHHLAIAVLF
IVAGHMYRTNFGIGHSIKEMLNSKAGLVP-------STKSEGQFNLPHQGLYDTINNSLH
FQLSLALAALGTVTSLVAQHMYSLPPYAFIAKDYTTQAALYTHHQYIAVFLLVGAFAHAA
IFWVRDYDPEQNKGNVLDRVLQHKEAIISHLSWVSLFLGFHTLGLYVHNDVVVAFGTPEK
QILIEPVFAQFIQASHGKVLYGLDTLLSNPDSVAYT-----AYPNYGNVWLSGWLDAINS
--G----------------------------TNSLFLTIGPGDFLVHHAIALGLHTTTLV
LVKGALDARGSKLMPDKKDFGYAFPCDGPGRGGTCDISAWD-AFYLALFWALNTVGWLTF
YWHWKHLGIWQGNVAQFNENSTYLMGWFRDYLWANSAQLINGYNPY-GVNNLSVWAWMFL
FGHLVWATGFMFLISWRGYWQELIETLVWAHERTPLANLVRWKDKPVALSIVQARLVGLT
HFAVGYVFTYAAFLIASTAGKFG---
>1299_unclassified_Synechococcus|WP_024545877.1 1224_unclassified_Synechococcus|WP_012307572.1 1227_Synechococcus_sp._PCC_8807|WP_065716736.1 1284_Synechococcus_sp.|AAA88634.1 1289_Synechococcus_moorigangaii|WP_217980864.1
---MATKFPKFSQDLAQDPTTRRIWYGIATAHDFETHDGMTEENLYQKIFASHFGHLAII
FLWTSGTLFHVAWQGNFEQWIKDPLNIRPIAHAIWDPHFGQGAIDAFTQA-GASNPVNIA
YSGVYHWFYTIGMTTNADLYQGAVFLLILSSLFLFAGWLHLQPKFRPSLAWFKDAESRLN
HHLAGLFGVSSLAWTGHLVHVAIPESRGVHVGWDNFLSVKPHPA------------GLMP
FFTGNWGVYAQNADTAGHVFGTSQGAGTAILTFLGGFHPQTESLWLTDIAHHHLAIAVIF
IIAGHMYRTKFGIGHSIREILNAHQPPS-----------G--KLGAGHKGLYDTVNNSLH
FQLGLALASLGVITSLVAQHMYSLPSYAFIAKDYTTQAALYTHHQYIAGFLMVGAFAHGA
IFFVRDYDPEANKDNVLYRMLEHKEALISHLSWVSLFLGFHTLGLYVHNDVVVAFGTPEK
QILIEPVFAQFVQAASGKALYGFDVLLSNADSIASG---------TGAAYLPGWLDAINS
G------------------------------SNSLFLNIGPGDFLVHHAIALGLHTTTLI
LVKGALDARGSKLMPDKKDFGYSFPCDGPGRGGTCDISAWD-SFYLAMFWMLNTLGWLTF
YWHWKHLGIWQGNVAQFNENSTYLMGWFRDYLWANSAQLINGYNPY-GVNNLSVWAWMFL
FGHLVWATGFMFLISWRGYWQELIETIVWAHERTPLANIVRWKDKPVALSIVQARLVGLA
HFTVGYVLTYAAFLIASTSGKFG---
>1300_Kamptonema_sp._SIO1D9|NET86863.1
---MATKFPKFSQELAQDPTTRRIWYGIATAHDFESHDGMTEENLYQKIFASHFGHVAII
FLWTSGTLFHVAWQGNFEQWVKDPLNVRPIAHAIWDPQFGAPAVDAFTRA-GASNPVNIA
YSGVYHWFYTIGMTKNNDLYMGAVFLLLLSALFLFAGWLHLQPKFRPSLSWFKSAEHRLN
HHLAGLFGVSSLAWAGHLIHVAIPESRGQHVGWDNFLSVKPHPA------------GLAP
FFTGNWGVYAQNPDTAQHVFGTSEGAGTAILTFLGGFHPQTESLWLTDMAHHHLAIAVLF
IVAGHMYRTNFGIGHSIKEMCDAKEF-FGKK------VE--GPFNMPHQGIYETYNNSLH
FQLGWHLACLGVITSLVAQHMYSMPPYAFIARDYTTQAALYTHHQYIAGFIMVGAFAHGA
IFLVRDYDPEQNKGNVLDRVLQHKEAIISHLSWVSLFLGFHTLGLYVHNDVVVAFGTPEK
QILIEPVFAQFIQSAHGKVLYGMDTLLSNPDSIATT-----AWPNYGNVWLPGWLEAVNN
S------------------------------TNSLYLTIGPGDFLVHHAIALGLHTTTLI
LVKGALDSRGSKLMPDKKDFGFAFPCDGPGRGGTCDISAWD-SFYLAMFWMLNTIGWVTF
YWHWKHLGVWQGNVAQFNQSSTYLMGWFRDYLWLNSAQLINGYNPY-GMNNLAVWSWMFL
FGHLVWATGFMFLISWRGYWQELIETLVWAHERTPLANLVRWKDKPVAMSIVQGRLVGLA
HFTVGYILTYAAFVIASTASAFG---
>1301_Pseudanabaena_sp._PCC_7367|WP_015163609.1
---MATKFPKFSQDLASDPTTRRIWYAIATANDFESHDGVTEESLYQKIFASHFGHLAII
FLWTSGNLFHVAWQGNFQQWVKDPLNTNPIAHAIWDPQFGSAAVDAFTQG-GASGPVDIS
YSGVYHWWYTIGMRTDSDLYSGAIFLLIFAAVLLFAGWLHLQPSFRPSLAWFKNAESRLN
HHLAGLFGASSLAWTGHLVHVAIPEARGQHVGWDNFLSVMPHPE------------GLKP
FFTGNWAAYAQNPDTANHVFGSASGSGTAILTFLGGFHPQTESLWLTDIAHHHLAIAVLF
IVAGHMYRTNFGIGHSMKEIMAAHNPPPGTP-------FG-GMLGEGHKGMYDTYNESLH
FQLGWHLATLGVVTSLVAQHMYSMPPYAFMAKDYTTMSALYTHHQYIAGFLMAGAFAHGA
IFLVRDYDPEANKNNVLARVLEHKEAIISHLSWVSLFLGFHTLGIYVHNDVMQAFGTPEK
QILIEPVFAQWIQAAHGKALYGFDVLLSNPDSIAAT-----AWPNYGDVWLPGWLEGINS
D------------------------------ANSLFLTIGPGDFLIHHAIALGLHTTTLI
LVKGALDARGSKLMPDKKDFGYSFPCDGPGRGGTCDISAWD-AFYLAMFWMLNTIGWVTF
YWHWKHLCVWQGNLAQFNEASVTIMGWLRDYLWLNSAQLINGYNPY-GMNNISVWAWMFL
FGHLVWATGFMFLISWRGYWQELIETLVWAHQRTPLAQLVSWKDKPVALSIVQARLVGLA
HFTVGYIFTYAAFVIASTATAFG---
>1302_Cyanobacteria|WP_190630878.1
---MATKFPKFSQDLAQDPTTRRFWYGIATAHDFESHDGMTEENLYQKIFASHFGHLAII
FLWTSGNLFHVAWQGNFEQWIKDPLNIKPIAHAIWDPHFGQPAVDAFSQA-GSSTPVNIA
FSGVYHWWYTIGMRTNNDLYSGAVFLLILSAVFLFAGWLHLQPKFRPSLSWFKNAESRLN
HHLAGLFGVSSLAWTGHLVHVAIPESRGVHVGWDNFLSMKPHPE------------GLMP
FFTGNWGVYAQNADTSSHIFGTATGSGSAILTFLGGFHPQTESLWLTDMAHHHLAIAVIF
IIAGHMYRTNFGIGHSIKEILNAHKPPGG-------------GLGEGHKGLYDTYNNSLH
FQLAIHLASLGVITSLVAQHMYALPPYAFMARDYTTQAALYTHHQYIAGFIMVGAFAHGA
IFLVRDYDPKANHNNVLYRVLEHKEAIISHLSWVSLFLGFHTLGLYVHNDVVVAFGTPEK
QILVEPVFAQWVQACSGKLLYGFDTLLSNPDSVTQT---------ANAVYLPGWFDAINS
N------------------------------KNSLFLTIGPGDFLVHHAIALGLHTTTLV
LVKGALDARGSKLMPDKKDFGYAFPCDGPGRGGTCDVGAFD-AFFLAMFWMLNTLGWVTF
YWHWKHLAIWSGNVAQFNESSNYLMGWLRDYLWLNSSQLINGYNPY-GMNNLAVWAWMFL
FGHLVWATGFMFLISWRGYWQELIETLVWAHERTPLANLVRWKDKPAALSIVQGRVVGLA
HFTVGYILTYAAFLIASTSSRFG---
>1303_unclassified_Desertifilum|WP_069966280.1
---MAAKFPKFSKDTAQDPTTRRLWYGIATAHDFEGQDGMTEENLYQKIFASHFGHLAII
FLWTSGNLFHVAWQGNFEQWIKDPLNVRPIAHAIWDPQFGSPAVDAFTQA-GANNPVNIA
YSGVYHWWYTIGMRTNNDLYQGAIFLLLLSAVFLFAGWLHLQPKFRPSLSWFKNAESRLN
HHLAGLFGVSALAWTGHLVHVAIPESRGQHVGWDNFLSTLPHPA------------GLRP
FFTGNWGAYAQNPDALNHTFGTADGAGTAILTFLGGFHPQTQSLWLTDMAHHHLAIAVIF
IIAGHMYRTNFGIGHSIKEMLNSKQP-LF-------GIPNEGQFNLPHQGLYDTYNNSLH
FQLGIHLAALGVITSLVAQHMYSLPPYAFMAKDFTTQAALYTHHQYIAGFLMVGAFAHSA
IFWVRDYDPEQNKGNVLDRVLQHKEAIISHLSWVSLFLGFHTLGLYVHNDVVVAFGTPEK
QILIEPVFAQFIQAAHGKALYGMDVLLSNPDSIAHT-----AWPNYGNVWLPGWLDAINS
--G----------------------------TNSLFLTIGPGDFLVHHAIALGLHTTTLI
CVKGALDARGTKLFPDKKDFGFTFPCDGPGRGGTCQTSAWEQSFFLALFWMLNTLGWITF
YFHWKHLGIWQGNVAQFAESSTYLMGWFRDYLWLYSAQVINGYNPY-GTTNLSVWAWMFL
FGHLVWATGFMFLISWRGYWQELIETLVWAHERTPLANLVRWKDKPVSLSIVQGWLTGVV
HFTVGYILTYAAFLIASTAGKFG---
>1304_unclassified_Planktothrix|WP_190462028.1
---MATKFPKFSQDLAQDPTTRRIWYGIATAHDFESHDGMTEENLYQKIFASHFGHVAII
FLWTSGNLFHVAWQGNFEQWIKDPLNVRPIAHAIWDPQFGAPAVEAFTQG-GANYPVNIS
YSGVYQWWYTIGMRTNNDLYQGALFLLLLAAVFLFAGWLHLQPKFRPSLSWFKSAESRLN
HHLAGLFGVSSLAWTGHLVHVAIPEARGQHVGWDNFLTTLPHPA------------GLAP
FFTGNWGVYAQNPDTAGQIFGTSEGSGTAILTFLGGFHPQTQSLWLTDIAHHHLAIAVLF
IIAGHMYRTNFGIGHSIKEMMNAKDF-FGTK------VE--GPFNMPHQGIYDTYNNSLH
FQLGWHLACLGVITSLVAQHMYSMPPYAFLAQDFTTQAALYTHHQYIAGFIMVGAFAHGA
IFLVRDYDPEQNKGNVLDRVLQHKEAIISHLSWVSLFLGFHTLGLYVHNDVVVAFGTPEK
QILIEPVFAQFVQSANGKVLYGMNVLLSNPDSIAST-----AWPNHGNVWLPGWLDAINA
G------------------------------TNSLFLTIGPGDFLVHHAIALGLHTTTLI
LVKGALDARGSKLMPDKKDFGYAFPCDGPGRGGTCDISAWD-SFYLSMFWMLNTIGWVTF
YWHWKHLGIWQGNVAQFNESSTYLMGWLRDYLWLNSAQLINGYNPY-GMNNLSIWAWMFL
FGHLVWATGFMFLISWRGYWQELIETLVWAHERTPLANLVRWKDKPVALSIVQARLVGLT
HFAVGYVLTYAAFLIASTAGKFG---
>1305_filamentous_cyanobacterium_LEGE_07170|MBE9102271.1
---MATKFPKFSQGLAQDPTTRRIWYGIATAHDFESHDGMTEEKLYQKIFASHFGHLAII
FLWTSGNLFHVAWQGNFEQWIKDPLTVRPIAHAIWDPHFGTAAVDAFSQA-GASSPVNIA
FSGVYHWWYTIGMRTNGDLYMGSVFLLLLAAVMLFAGWLHLQPKFSPSLSWFKNAESRLN
HHLAGLFGVSSLAWTGHLVHVAIPESRGVHVGWDNFLSMKPHPA------------GLKP
FFTGNWGVYAQDPDTVNHMFGTGDGAGSAILTFLGGFHPQTESLWLTDMAHHHLAIAVLF
IIAGHMYRTNFGIGHTIKDMLDSKKGLVGKS------SE--GQFNLPHQGLYETLNNSLH
FQLALALAALGVITSLVAQHMYALPPYAFMAKDYTTMAALYTHHQYIAGFIMVGAFAHGA
IFLVRDYDPAQNKGNVLDRVLQHKEAIISHLSWVSLFLGFHTLGIYVHNDVMQAFATPEK
QILIEPVFAQFVQAASGKALYGFDSLLSNPDSIAAT-----AWPNYGNVWLPNWLEAINS
G------------------------------TNSLFLTIGPGDFLVHHAIALGLHTTTLI
LVKGALDARGSKLMPDKKDFGYSFPCDGPGRGGTCDISAWD-SFYLAMFWMLNTIGWVTF
YWHWKHLAVWSGNVAQFNDASPTIMGWLRDYLWLNSAQLINGYNPY-GMNNLAVWSWMFL
FAHLVWATGFMFLISWRGYWQELIETIVWAHERTPLANLVRWKDKPVALSIVQARLVGLA
HFTVGYILTYAAFLIASTSSRFG---
>1306_Cyanobacteria_bacterium_J003|RMH67718.1 920_Synechococcus_elongatus|1JB0_B 928_Thermosynechococcus|WP_011056579.1 938_Thermosynechococcus_sp._M46_R2017_013|HIK24418.1 943_Thermosynechococcus|WP_149821225.1 947_Thermosynechococcus_sp._TA-1|WP_206200733.1 957_Thermosynechococcus_sp._M3746_W2019
---MATKFPKFSQDLAQDPTTRRIWYAIAMAHDFESHDGMTEENLYQKIFASHFGHLAII
FLWVSGSLFHVAWQGNFEQWVQDPVNTRPIAHAIWDPQFGKAAVDAFTQA-GASNPVDIA
YSGVYHWWYTIGMRTNGDLYQGAIFLLLLASLALFAGWLHLQPKFRPSLSWFKNAESRLN
HHLAGLFGVSSLAWAGHLIHVAIPESRGQHVGWDNFLSTMPHPA------------GLAP
FFTGNWGVYAQNPDTANHVFGTAQGAGTAILTFLGGFHPQTESLWLTDMAHHHLAIAVLF
IVAGHMYRTQFGIGHSIKEMMDAKDF-FGTK------VE--GPFNMPHQGIYETYNNSLH
FQLGWHLACLGVITSLVAQHMYSLPPYAFIAQDHTTMAALYTHHQYIAGFLMVGAFAHGA
IFLVRDYDPAQNKGNVLDRVLQHKEAIISHLSWVSLFLGFHTLGLYVHNDVVVAFGTPEK
QILIEPVFAQFIQAAHGKLLYGFDTLLSNPDSIAST-----AWPNYGNVWLPGWLDAINS
G------------------------------TNSLFLTIGPGDFLVHHAIALGLHTTTLI
LVKGALDARGSKLMPDKKDFGYAFPCDGPGRGGTCDISAWD-AFYLAMFWMLNTIGWVTF
YWHWKHLGVWEGNVAQFNENSTYLMGWLRDYLWLNSSQLINGYNPF-GTNNLSVWAWMFL
FGHLVWATGFMFLISWRGYWQELIETLVWAHERTPLANLVRWKDKPVALSIVQARLVGLA
HFSVGYVLTYAAFLIASTAAKFG---
>1316_Mojavia_pulchra_JT2-VF2|MBW4563157.1
---MATKFPKFSQDLAQDPTTRRIWYAIATGNDFESHDGMTEENLYQKIFATHFGHVAII
FLWASSLLFHVAWQGNFEQWIKDPVHIRPIAHAIWDPHFGKPAIEAFTQG-GASNPVNIA
YSGVYHWWYTIGMRTNTELYTGSVFLLLLAAVFLFAGWLHLQPKFRPSLSWFKSAEPRLN
HHLAGLFGVSSLAWAGHLIHVAIPESRGQHVGWDNFLTTLPHPA------------GLTP
FFTGNWGVYAQNPDTAGHVFSTSQGAGTAILTFLGGFHPQTESLWLTDMAHHHLAIAVIF
IIAGHMYRTNFGIGHSIKEMLNSKSGLVP-------GSKSEGQFNLPHQGLYDTYNNSLH
FQLGIHLAALGTVTSLVAQHMYALPPYAFMAKDYTTQAALYTHHQYIAIFLMVGAFAHGA
IFWVRDYDPEQNKGNVLDRVLKHKEAIISHLSWVSLFLGFHTLGLYVHNDVVVAFGTPEK
QILIEPVFAQFVQASHGKVLYGLNTLLSNPDSIAYT-----AYPNYGNVWLSGWLDAINS
--G----------------------------TNSLFLTIGPGDFLVHHAIALGLHTTTLI
LVKGALDARGSKLMPDKKDFGYAFPCDGPGRGGTCDISGWD-SFYLSLFWALNTVGWVTF
YWHWKHLGIWQGNVAQFNENSTYLMGWFRDYLWANSAQLINGYNPY-GVNNLSVWAWMFL
FGHLVWATGFMFLISWRGYWQELIETLVWAHERTPLANLVRWKDKPVALSIVQGRLVGLA
HFTVGYVLTYAAFLIASTAGKFG---
>1326_Anabaenopsis_elenkinii|WP_200988041.1 1249_Trichormus_sp._ATA11-4-KO1|MBW4554896.1 1269_Nostocales_cyanobacterium_LEGE_11386|MBE9049983.1 1287_Nostoc_sp._RI_552|MBI1241602.1 1311_Nodularia_sp._LEGE_06071|WP_193999432.1
---MATKFPKFSQDLAQDPTTRRIWYAIATGNDFESHDGMTEENLYQKIFATHFGHLAII
FLWASSLLFHVAWQGNFEQWIKDPLHVRPIAHAIWDPHFGEPAIEAFTQG-GASNPVNIA
YSGVYHWWYTIGMRTNSELYTGSVFLLLLAALFLFAGWLHLQPKFRPSLSWFKSAEPRLN
HHLAGLFGVSSLAWAGHLIHVAIPESRGQHVGWDNFLTTLPHPA------------GLTP
FFTGNWAVYAENPDTASHIFGTSQGSGTAILTFLGGFHPQTESLWLTDMAHHHLAIAVLF
IVAGHMYRTNFGIGHSIKEMLNSKSGLIP-------GSKSEGQFNLPHQGLYDTINNSLH
FQLSLALAALGTITSLVAQHMYSLPPYAFIAKDYTTQAALYTHHQYIAGFLMVGAFAHAA
IFWVRDYDPEQNKGNVLDRILQHKEAIISHLSWVSLFLGFHTLGLYVHNDVVVAFGTPEK
QILIEPVFAQFIQAAHGKVLYGLDTLLSNPDSIAYT-----AYPNYGNVWLVGWLDAINS
--G----------------------------TNSLFLTIGPGDFLVHHAFALAIHTTTLV
LVKGALDARGSKLMPDKKDFGYAFPCDGPGRGGTCDISAWD-SFYLAMFWMLNTIGWVTF
YWHWKHLGIWQGNVAQFNENSTYLMGWFRDYLWANSAQLINGYNPY-GVNNLSVWAWMFL
FGHLVWATGFMFLISWRGYWQELIETLVWAHERTPLANLVRWKDKPVALSIVQARLVGLA
HFTVGYVVTYAAFLIASTAGKFG---
>1328_Cylindrospermum_stagnale|WP_015207277.1 1291_Cylindrospermum_sp._FACHB-282|WP_190463182.1
---MATKFPKFSQDLAQDPTTRRIWYAIATGNDFESHDGMTEENLYQKIFATHFGHLAII
FLWASSLLFHVAWQGNFEQWIKDPLHIRPIAHAIWDPHFGKPAIEAFTQA-GASNPVNIA
YSGVYHWWYTIGMRTNTELYTGSLGLLLLAAVFLFAGWLHLQPKFRPSLSWFKSAEPRLN
HHLAGLFGVSSLAWTGHLVHVAIPESRGQHVGWDNFLTTLPHPA------------GLTP
FFTGNWGVYAANPDTAGHVYSTSQGAGTAILTFLGGFHPQTESLWLTDIAHHHLAIAVIF
IIAGHMYRTNFGIGHSIKEMLNSKSGLVP-------GSKSEGQFNLPHQGLYDTINNSLH
FQLSLALAALGTITSLVAQHMYALPPYAFIAKDYTTQAALYTHHQYIAGFLMVGAFAHAA
IFWVRDYDPEQNKGNVLDRVLKHKEAIISHLSWVSLFLGFHTLGLYVHNDVVVAFGTPEK
QILIEPVFAQFIQAAHGKVLYGLDTLLSNPDSIAYT-----AYPNYGNVWLGGWLEAINS
--G----------------------------TNSLFLTIGPGDFLVHHAFALAIHTTTLV
LVKGALDARGSKLMPDKKDFGYAFPCDGPGRGGTCDISAWD-SFYLSMFWMLNTIGWVTF
YWHWKHLGIWQGNVAQFNENSTYLMGWFRDYLWANSAQLINGYNPY-GVNNLSVWAWMFL
FGHLVWATGFMFLISWRGYWQELIETLVWAHERTPLANLVRWKDKPVALSIVQARVVGLA
HFTVGYIVTYAAFLIASTAGKFG---
>1329_Trichocoleus_desertorum_ATA4-8-CV12|MBW4487205.1 1282_unclassified_Trichocoleus|WP_190434993.1
---MATKFPKFSQDLAQDPTTRRIWYGIATAHDFESHDGMTEENLYQKIFASHFGHLAII
FLWTSSLLFHVAWQGNFETWIKDPLNVRPIAHAIWDPHFGQPAIDAFTQG-GASGPVNVA
YSGVYHWWYTIGMRTNGDLYQGSVFLLILSAIFLFAGWLHLQPKFRPSLSWFKNAESRLN
HHLAGLFGVSSLAWTGHLVHVAIPESRGQHVGWDNFLTTLPHPE------------GLRP
FFTGNWGVYAENPDSAQHLFGTSEGAGNAILTFLGGFHPQTQSLWLTDMAHHHLAIAVIF
IIAGHQYRTNFGIGHNIKDMLNAKNF--F-------GARTEGQGNLPHQGLYDTYNNSLH
FQLGIHLAALGTVLSLVAQHMYAMPPYAFMAKDFTTQAALYTHHQYIAGFFMIGAFAHGA
IFWVRDYDPDQNKGNVLDRVLRHKEAIISHLSWVSLFLGFHTLGLYVHNDVVVAFGTPEK
QILIEPVFAQFIQASHGKALYGFNTLLSNADSVASN---------AGATYLPGWLDAINS
--G----------------------------TNSLFLTIGPGDFLVHHAIALGLHVTTLI
CVKGALDARGTKLMPDKKDFGFTFPCDGPGRGGTCQTSAWEQSFYLAVFWMLNTLGWVTF
YWHWKHLAVWQGNVAQFNESSTYLMGWLRDYLWLNSAQLINGYNPY-GMNNLAVWSWMFL
FGHLVWATGFMFLISWRGYWQELIETLVWAHERTPLANLVRWKDKPVALSIVQGWLTGLI
HFTVGYVLTYAAFLIASTASKFG---
>1331_Calothrix_parasitica|WP_096652858.1
---MATKFPKFSQDLAQDPTTRRIWYAIAMGNDFESHDGMTEENLYQKIFATHFGHLAII
FLWASSLLFHVAWQGNFEQWIKDPLHVRPIAHAIWDPHFGKPAIEAFTQG-GADYPVNIA
YSGVYHWWYTIGMRTNGDLYMGSVFLLVFSAVLLFAGWLHLQPKFRPSLSWFKSAEPRLN
HHLSALFGVSSLAWTGHLVHVAIPESRGQHVGWDNFLSTLPHPE------------GLQP
FFTGNWGVYAANPDTANHVFGTAEGSGTAILTFLGGFHPQTESLWLTDMAHHHLAIAVLF
IVAGHMYRTNFGIGHSIKEMLNAKT--FF-------GTKTEGQFNLPHQGLYDTVNNSLH
FQLSLALAALGTITSLVAQHMYALPPYAFIARDYTTQAALYTHHQYIAVFLMTGAFAHAG
IFWVRDYDPEQNKGNVLDRVLKHKEAIISHLSWVSLFLGFHTLSLYVHNDVVVAFGTPEK
QILIEPVFAQFIQASHGKVLYGMNTLLSNPDSIAFT-----AFPNNGNVWLPGWLDAINN
--T----------------------------TNSLFLTIGPGDFLVHHAFALAIHTTVLV
LVKGALDARGSKLMPDKKDFGYAFPCDGPGRGGTCDISAWD-SFYLALFWSLNTVGWVTF
YWHWKHLGIWQGNVAQFNESSTYLMGWFRDYLWANSAQLINGYNPY-GMNNLSVWAWMFL
FGHLVWATGFMFLISWRGYWQELIETLVWAHERTPLANLIRWKDKPVALSIVQARVVGLA
HFAVGYILTYGAFLIASTAGKFG---
>1333_Coleofasciculus_sp._FACHB-1120|WP_190821479.1 1312_unclassified_Coleofasciculus|WP_190410332.1
---MATKFPKFSQDLAQDPTTRRIWYGIATAHDFESHDGMTEENLYQKIFATHFGHVAII
FLWASSLLFHVAWQGNFEQWIKDPLNVRPIAHAIWDPHFGQPAVDAFTQG-GATFPVNIA
YSGVYHWWYTIGMRSNNDLYQGAVFLIVLSAIFLFAGWLHLQPKFSPSLSWFKSAEPRLN
HHLAGLFGVSSLAWAGHLIHVAIPESRGQHVGWDNFLTTLPHPA------------GLGP
FFTGNWGVYAENPEAANHVFGTSQGAGTAILTFLGGFHPQTQSLWLTDMAHHHLAIAVIF
IIAGHMYRTNFGIGHSIRDMLNAKNF--F-------GTKTEGQFNLPHQGLYDTYNNSLH
FQLSIHLAALGTATSLVAQHMYAMPPYAFIGKDFTTQAALYTHHQYIAGFLMLGAFAHAG
IFWVRDYDPEQNRGNVLDRVLQHKEAIISHLSWVSLFLGFHTLGLYVHNDVVVAFGTPEK
QILIEPVFAQFIQASHGKVLYGLDTLLSNPDSVASM---------AGGPWLPGWLDAINN
--T----------------------------TNSLFLTIGPGDFLVHHAFALAIHTTTLV
LVKGALDARGSKLMPDKKDFGYAFPCDGPGRGGTCELSAWD-SFYLAAFWMLNTIGWVTF
YWHWKHLGIWQGNVAQFNESSTYLMGWLRDYLWLYSAQLINGYNPY-GMNNLAVWDWMFL
FGHLVWATGFMFLISWRGYWQELIETLVWAHERTPLANLVRWKDKPVAMSIVQGRVVGLA
HFAVGYVLTYAAFLIASTAGKFG---
>1335_Nostoc_sp._HG1|MBC6429692.1
---MATKFPKFSQDLAQDPTTRRIWYAIATGNDFETHDGMTEENLYQKIFATHFGHLAII
FLWASSLLFHVAWQGNFEQWIKDPLHIRPIAHAIWDPHFGKPAIEAFTQA-GASNPVNIA
YSGVYHWWYTIGMRTNGELYNGSVFLLLFAAVFLFAGWLHLQPKFRPSLSWFKSAEPRLN
HHLSALFGVSSLAWAGHLIHVAIPESRGQHVGWDNFLSTLPHPA------------GLTP
FFTGNWGVYAQDPDTAGHVFSTSTGSGTAILTFLGGFHPQTESLWLTDMAHHHLAIAVLF
IVAGHMYRTNFGIGHSIKEMLNSKSGLVP-------GTKSEGQFNLPHQGLYDTINNSLH
FQLALALAALGTITSLVAQHMYALPPYAFIAKDYTTQAALYTHHQYIAGFLLLGAFAHGA
IFLVRDYDPEQNKGNVLDRVLQHKEAIISHLSWVSLFLGFHTLSLYVHNDVVVAFGTPEK
QILIEPVFAQFVQAASGKVLYGFDTLLSNPDSIAYT-----AWPNYGDVWLPGWLDAINA
--G----------------------------TNSLFLTIGPGDFLVHHAIALGLHTTTLI
LVKGALDARGSKLMPDKKDFGYAFPCDGPGRGGTCDISAWD-SFYLATFWMLNTLGWVTF
YWHWKHLGIWQGNVAQFNENSTYLMGWFRDYLWANSAQLINGYNPY-GVNNLSVWAWMFL
FGHLVWATGFMFLISWRGYWQELIETLVWAHERTPLANLVRWKDKPVALSIVQGRVVGLA
HFTVGYVLTYAAFLIASTAGKFG---
>1339_Microcoleus_sp._SIO2G3|NEQ18809.1 1267_Microcoleus_sp._FACHB-SPT15|WP_192221460.1 1285_Symplocastrum_torsivum_CPER-KK1|MBW4546141.1
---MATKFPKFSQDLAQDPTTRRIWYGIATAHDFESHDGMTEENLYQKIFASHFGHVAII
FLWTSSLLFHVAWQGNFEQWIKDPLNVRPIAHAIWDPQFGAPAVDAFTQA-GATNPVNIA
YSGVYHWWYTIGMTTNNDLYQGAVFLLLLSAIFLFAGRLHLQPKFRPSLSWFKSAEHRLN
HHLAGLFGVSSLAWAGHLIHVAIPESRGQHVGWDNFLTTLPHPE------------GLKP
FFTGNWGVYAQNPDTAQHVFGTSQGAGSAILTFLGGFHPQTESLWLTDMAHHHLAIAVIF
IIAGHMYRTNFGIGHSIKEMLNSKAG-LL-------SPRSEGQFNLPHQGLYDTYNNSLH
FQLGIHLAALGVVTSLVAQHQYALPPYVFIGRDYTTVAALYTHHQYIAGFLMVGAFAHGA
IFWVRDYDPEQNKGNVLDRVLRHKEAIISHLSWVSLFLGFHTLGLYVHNDVMHAFGTPEK
QILIEPVFAQFIQASHGKALYGMDVLLSNPDSIATT-----AWPNYANVWLPGWLDVIND
--T----------------------------TNSVFLTIGPGDFLVHHAIALGLHTTTLI
CVKGALDARGSKLFPDKKDFGFTFPCDGPGRGGTCQTSAWEQSFFLATFWMLNTLGWVTF
YFHWKHLGVWQGNVAQFNESSTYLMGWFRDYLWLYSAQTINGYNPY-GTTNLAVWDWMFL
FGHLVWATGFMFLISWRGYWQELIETLVWAHERTPLANLVSWKDKPVALSIVQGWLTGLV
HFTVGYVLTYAAFLIASTAGKFG---
>1345_Synechococcus_sp._CBW1004|WP_197211054.1
---MATKFPSFSQGLAQDPTTRRIWYGIATAHDFESHDGMTEERLYQKLFSTHFGHLAII
GLWVSGNLFHIAWQGNFEQWVADPLHVRPIAHAIWDPHFGQGAITAFTQA-GASSPVNIA
YSGLYHWWYTIGMRTNAELYQGSIFMMILSAWALFAGWLHLQPKFLPSLAWFKNAESRLN
HHLAVLFGFSSIAWTGHLVHVAIPESRGVHVGWDNFLSVSPHPA------------GLAP
FFTGNWGVYAQNPDTANQIFGTSTGAGTAILTFLGGFHPQTEALWLTDIAHHHLAIGCLF
VIAGHMYRTNFGIGHSIREILEAHNPPKGTPG-----D-----LGAGHKGLYDTINNSLH
FQLGLALASLGVVTSLVAQHMYALPSYAFIAKDYTTQAALYTHHQYIAIFLMCGAFAHGA
IFFIRDYDPEANKNNVLARMLEHKEAIISHLSWVSLFLGFHTLGLYVHNDVVVAFGTPEK
QILVEPVFAQFVQASSGKALYGMDVLLANANSLVS------NPPGPGGAWIPGWIDAVNA
--G----------------------------NNSLFLPIGPGDFLVHHAIALGLHTTTLI
LVKGALDARGSKLMPDKKDFGYSFPCDGPGRGGTCDISAWD-AFYLALFWALNTVAWVTF
YWHWKHLAIWQGNVAQFNESSTYLMGWFRDYLWLNSSQLINGYNPF-GSNNLAVWAWMFL
FGHLVWATGFMFLISWRGYWQELIETIVWAHQRTPLANLVGWRDKPVALSIVQARVVGLA
HFTIGFILTYAAFLIASTSGKFG---
>1347_Rubidibacter_lacunae|WP_022607749.1
---MATKFPKFSQDLAQDPTTRRIWYGIATAHDFESHDGMTEENLYQKIFASHFGHLAII
FLWTSGTLFHVAWQGNFEQWIQDPLNVRPIAHAIWDPHFGQPAVDAFTQA-GASNPVNIA
YSGVYHWFYTIGMTQNSDLYMGAVFLLLLSSVFLFAGWLHLQPKFRPSLSWFKNAESRLN
HHLAALFGVSSLAWTGHLVHVAIPEARGQHVGWDNFLSVKPHPA------------GLGP
FFTGNWGVYAQNPDTAQHVFGTADGAGTAILTFLGGFHPQTESLWLTDIAHHHLAIAVIF
IVAGHMYRTNFGLGHSIKEMLNSKKPLFGME------NQ--GQFNLPHQGLYDTLNNSLH
FQLALALASLGVVTSLVAQHMYSLPPYAFMARDYTTQAALYTHHQYIAGFIMVGAFAHGA
IFLVRDYDPAQNKGNVLDRVLQHKEAIISHLSWASLFLGFHTLGLYVHNDVVVAFGTPEK
QILIEPVFAQFIQAAHGKLLYGMDVLLSNPDSVAYT-----AFPNYGNVWLTGWLDAINS
G------------------------------KNSLFLTIGPGDFLVHHAIALGLHTTTLI
LVKGALDARGSKLMPDKKDFGYSFPCDGPGRGGTCDISAWD-SFYLAMFWMLNTIAWLTF
YWHWKHLGVWQGNVAQFNESSTYLMGWFRDYLWLNSAQLINGYNPY-GMNNLAVWSWMFL
FGHLVWATGFMFLISWRGYWQELIETLVWAHERTPLANLVRWKDKPVAMSIVQGRVIGLA
HFTVGFILTYAAFVIASTASAFG---
>1351_Leptolyngbya_sp._PCC_7375|WP_006515675.1 1317_Leptolyngbyaceae_cyanobacterium_CCMR0081|NEZ59902.1
---MATKFPKFSQDLAQDPTTRRIWYGIATSHDFESHDGMTEENLYQKIFASHFGHLAVI
FLWVSGNLFHVAWQGNFEQWVADPLGTKPIAHAIWDPHFGQNAVDAFTQA-GSTGPVNVA
FSGVYHWWYTIGMRTNGDLYSASLFLLVLSSIFLLAGWLHLQPKFRPSLSWFKNAESRLN
HHLAGLFGVSSLAWTGHLVHVAIPESRGVHVGWDNFLTVMPHPA------------GLAP
FFTGNWGVYAQNPDTVNHVFGTAEGSGTAILTFLGGFHPQTESLWLTDMAHHHLAIAVVF
IIAGHMYRTNFGIGHSIKEILNAHQPPSG-------------KLGDGHKGLFDTLNNSLH
FQLGLALASLGVVTSLVAQHMYALPPYAFMAKDYTTMAALYTHHQYIAGFIMMGAFAHGA
IFLIRDYDPAANANNVLARILEHKEAIISHLSWVTLFLGFHTLGLYVHNDVVVAFGTPEK
QILVEPVFAQWVQAASGKALYGFDTLLSNADSAATA-----A---AGGIWLPGWFEAINS
G------------------------------TNSLFLTIGPGDFLVHHAIALGLHTTTLI
LVKGALDARGSKLMPDKKDFGYSFPCDGPGRGGTCDISAWD-AFYLAMFWMLNTIAWLTF
YWHWKHLAVWSGNVAQFNDSSTYLMGWFRDYLWLNSSQLINGYNAY-GMNNLSVWAWMFL
FAHLVWATGFMFLISWRGYWQELIETIVWAHERTPLANLISWKDKPVALSIVQARLVGLT
HFTVGFVLTYAAFLIASTSSRFG---
>1352_Synechococcus_sp._SupBloom_Metag_053|MBJ7363416.1
---MATKFPSFSQGLAQDPTTRRIWYGIATAHDFESHDGMTEEKLYQKLFSTHFGHLAII
GLWVSGNLFHIAWQGNFEQWVTDPLHIRPIAHAIWDPHFGQGAIDAFTQA-GASSPVNIA
YSGLYHWWYTIGMRTNTELYQGSIFMMILSAWALFAGWLHLQPKFRPSLAWFKNAESRLN
HHLAVLFGFSSIAWTGHLVHVAIPEARGQHVGWDNFLTTLPHPA------------GLAP
FFTGNWGVYAENPDGMGQLFGTSEGAGTAILTFLGGFHPQSEALWLTDIAHHHLAIGCIF
VIAGHMYRTNFGIGHSIREILEAHNPPKGTPG-----D-----LGAGHKGLYDTINNSLH
FQLGLALASLGVATSLVAQHMYAMPSYAFIAKDYTTQAALYTHHQYIAIFLMCGAFAHGA
IFFIRDYDPEANKNNVLARMLEHKEAIISHLSWVSLFLGFHTLGLYVHNDVVVAFGTPEK
QILVEPVFAQFVQAASGKAMYGMDVLLSNAGSAASH-----A--N--AAYMGGWMDAINS
--P----------------------------NTDVFLQIGPGDFLVHHAIALGLHTTTLI
LVKGALDARGSKLMPDKKDFGYSFPCDGPGRGGTCDISAWD-SFYLAVFWALNTVGWVTF
YWHWKHLAIWQGNVAQFNESSTYLMGWFRDYLWLNSSQLINGYNPS-GSNNLAVWAWMFL
FGHLVWATGFMFLISWRGYWQELIETIVWAHQRTPLANLVGWRDKPVALSIVQARVVGLA
HFTIGYILTYAAFLIASTASKFG---
>1355_Pseudanabaena_sp._FACHB-1277|WP_190349872.1
---MATKFPKFSQALAEDPTTRRIWYAIATANDFESHDGVTEESLYQKIFASHFGHLAII
FLWTSGNLFHVAWQGNFEQWIKDPLNTRPIAHAIWDPHFGKAAVEAFTQT-DAAGPVNVA
FSGVYHWWYTIGMRTNAELFTGAIWMLVFAAVLLFAGWLHLQPSFRPSLSWFKNAESRLN
HHLAGLFGASSLAWTGHMVHVAIPESRGIHVGWDNFLSVPPHPA------------GLAP
FFTGNWGVYAQNPDTAGHIFGTSEGAGTAILTFLGGFHPQTESLWLTDIAHHHLAIAVLF
IIAGHMYRTNFGIGHSIKEILNAHNPPKGTP-------FG-GALGAGHKGLYDTVNNSLH
FQLGLALASLGVITSLVAQHMYSMPSYAFIAKDFTTQAALYTHHQYIAGFLMVGAFAHGA
IFFVRDYDPEANKDNVLARMLEHKEAIISHLSWVSLFLGFHTLGIYVHNDVMQAFGTPEK
QILIEPVFAQWVQAAQGKALYGFDVLLSNAASIPS---------NAGAAYLPGWLAGINS
D------------------------------SNSLFLTIGPGDFLVHHAIALGLHTTTLI
LVKGALDARGSKLMPDKKDFGYSFPCDGPGRGGTCDISAWD-SFYLAMFWMLNTIGWTTF
YWHWKHLGVWQGNVAQFNESSVTIMGWLRDYLWLNSAQLINGYNPY-GMNNISVWAWMFL
FGHLVWATGFMFLISWRGYWQELIETLVWAHQRTPLASLVQWKDKPVALSIVQARLVGLA
HFTIGYILTYAAFLIASTSTAFG---
>1361_Leptolyngbya_foveolarum|PZO20570.1
---MATKFPKFSQALAQDPTTRRIWYGIATAHDFETHDGMTEENLYQKIFASHFGHLAII
FLWTSGNLFHVAWQGNFPQWTQDPLNVKPIAHAIWDPHFGQPAVDAFSQA-GSSSPVNIA
YSGVYHWWYTIGMRTNGDLYIGAVGLLGLAAVMLFAGWLHLQPKFRPSLSWFKNAESRLN
HHLAGLFGVSSLAWTGHLVHVAIPESRGQHVGWDNFLTTLPHPA------------GLKP
FFTGNWGVYAENPDTAGHIFGTSTGSGDAILTFLGGFHPQTQSLWLTDMAHHHLAIAVIF
IIAGHMYRTNFGIGHSIKEILATHRPPEGTP-------FG-GALGAGHKGLYDTLNNSLH
FQLALALAALGVVTSLVAQHMYALPPYAFMAQDFTTQAALYTHHQYIAGFIMVGAFAHGA
IFLIRDYDPAANENNVLARVLDHKEAIISHLSWVSLFLGFHTLGIYVHNDVVVAFGTPEK
QILVEPVFAQFVQAASGKALYGFDTLLSNPDSVANA--------AASGVWLPGWMDAINS
G------------------------------SNSLFLAIGPGDFLVHHAIALGLHTTTLI
LVKGALDGRGSKLMPDKKDFGFSFPCDGPGRGGTCDISAWD-SFYLAMFWMLNTIGWVTF
YWHWKHLAIWSGNVAQFNENSNYLMGWLRDYLWLNSSQLINGYNPY-GMNNLAVWAWMFL
FGHLVWATGFMFLISWRGYWQELIETIVWAHERTPLANLVRWKDKPVAMSIVQGRLIGLA
HFTVGYILTYAAFLIASTSSRFG---
>1362_Pleurocapsa_sp._PCC_7319|WP_019508783.1
---MATKFPKFSQDLAQDPTTRRIWYGIATAHDFELHDGMTEENLYQKIFASHFGHIAII
FLWTSGTLFHVAWQGNFEQWIKDPLNISPIAHAIWDPHFGKGAIDAFTQG-GASSPVNIA
YSGVYHWFYTIGMTTNQELYQGSIFLLILSSLFLFAGWLHLQPKFRPSLAWFKNAESRLN
HHLAGLFGVSSLAWTGHLVHVAIPESRGQHVGWDNFLSTPPHPA------------GLGP
FFSLNWGVYAQNPDTAGHVFGTSEGAGTAILTFLGGFHPQTESLWLTDIAHHHLAIAVIF
IIAGHMYRTNFGIGHDMKTIMAAHRPPEGTP------FGG--MLGEGHKGIYDTYNNSLH
FQLGWHLACLGVITSLVAQHMYSMPSYAFIAKSYTTQAALYTHHQYIAGFLMVGAFAHGA
IFLVRDYDPEANKNNVLYRVLEHKEAIISHLSWVSLFLGFHTLSLYVHNDVVVAFGTPEK
QILIEPVFAQWIQAAHGKVLYGFDTLLSNPDSLAAT-----AWPNHGAVWLSGWLDAINS
G------------------------------TNSLFLTIGPGDFLVHHAIALGLHTTVLI
LVKGALDARGSKLMPDKKDFGFAFPCDGPGRGGTCDISAWD-AFYLAMFWMLNTLGWLTF
YWHWKHLGIWQGNVATFNENSTYLMGWFRDYLWANSAQLINGYNPY-GVNNLSVWAWMFL
FGHLVWATGFMFLISWRGYWQELIETIVWAHERTPLANLVRWKDKPVALSIVQARVVGLA
HFTVGYILTYAAFLIASTAGKFG---
>1366_Leptolyngbya_sp.|PZV10228.1
---MATKFPKFSQDLAQDPTTRRIWYGIATAHDFESHDGMTEENLYQKIFASHFGHIAII
FLWTSGSLFHVAWQGNFEQWIKDPLNIRPIAHAIWDPQFGKAAVEAFSQG-GASYPVNIA
YSGVYHWWYTIGMRTNGDLYSGAIFLLILSSLFLFAGWLHLQPKFRPSLSWFKNAESRLN
HHLAGLFGVSSLAWAGHLIHVAIPEARGQHVGWDNFLSTLPHPA------------GLAP
FFTGNWGVYAENPDTASHVFGTAQGSGTAILTFLGGFHPQTESLWLTDMAHHHLAIAVLF
IVAGHMYRTNFGIGHSIKEMLDAKSGLFGSM------TE--GQFNLPHQGLYETYNNSLH
FQLGIHLAALGVVTSLVAQHMYAMPPYAFIAKDFTTTAALYTHHQYIAGFLMVGAFAHGA
IFLVRDYDPEQNKGNVLARMLDHKEAIISHLSWVSLFLGFHTLGLYVHNDVVVAFGTPEK
QILVEPVFAQFIQASHGKLLYGMNTLLSNPDSIATT-----AWPNYGNVWLPGWLDAINS
G------------------------------TNSLFLSIGPGDFLVHHAIALGLHTTTLI
LVKGALDARGSKLMPDKKDFGYSFPCDGPGRGGTCDISAWD-SFYLAMFWMLNTLGWVTF
YWHWKHLALWSGNAASFNEGSTYLMGWLRDYLWLYSGPLINGYNPY-GMNNLSVWAWMFL
FGHLVWATGFMFLISWRGYWQELIETLVWAHERTPLANLIRWKDKPVAMSIVQGRVVGLA
HFTVGYVLTYAAFVIASTAAKFG---
>1369_unclassified_Nostoc|WP_190705343.1
---MATKFPKFSQDLAQDPTTRRIWYAMAMGNDFESHDGMTEENLYQKIFATHFGHLAII
FLWASSLLFHVAWQGNFEQWIKDPLHIRPIAHAIWDPHFGKPAIEAFTQG-GASNPVNIA
YSGVYHWWYTIGMRTNNDLYTGSVFLLLLAAVFLFAGWLHLQPKFRPSLSWFKSAEPRLN
HHLAGLFGVSSLAWAGHLIHVAIPESRGQHVGWDNFLSTLPHPA------------GLQP
FFTGNWGVYAQNPDTAGHLFGTSQGSGTAILTFLGGFHPQTESLWLTDMAHHHLAIAVIF
IIAGHMYRTNFGIGHSIKEMLNSKAGLVP-------GSKSEGQFNLPHQGLYDTYNNSLH
FQLGFHLAALGTVTSLVAQHMYAMPPYAFIAKDYTTQAALYTHHQYIAIFLMVGAFAHGA
IFWVRDYDPEQNKGNVLDRVLKHKEAIISHLSWVSLFLGFHTLGLYVHNDVVVAFGTPEK
QILIEPVFAQFVQAAHGKVLYGLDTLLSNPDSVAYT-----AYPNYANVWLPGWLDAINS
--G----------------------------TNSLFLTIGPGDFLVHHAIALGLHTTTLI
LVKGALDARGSKLMPDKKDFGYAFPCDGPGRGGTCDISAWD-SFYLALFWALNTVGWLTF
YWHWKHLGIWQGNVAQFNENSTYLMGWFRDYLWANSAQLINGYNPY-GMNNLSVWAWMFL
FGHLVWATGFMFLISWRGYWQELIETLVWAHERTPLANLVRWKDKPVALSIVQARLVGLA
HFTVGYVLTYAAFLIASTAGKFG---
>1370_Pseudanabaena_sp._Roaring_Creek|WP_055075715.1 1207_Pseudanabaena_sp._FACHB-723|WP_190403089.1 1236_Pseudanabaena_sp._UWO310|WP_142600668.1 1246_Pseudanabaena_biceps|WP_009625582.1 1307_Pseudanabaena_sp._FACHB-1998|WP_190398729.1
---MATKFPKFSQALAQDPTTRRIWYAIATANDFESHDGVTEESLYQKIFASHFGHLAII
FLWTSGNLFHVAWQGNFEQWIQNPLTTRPIAHAIWDPHFGKAAVEAFTQT-DAAGPVNIA
LSGVYHWWYTIGMRTNAELFTGAIWMLVFAAVLLFAGWLHLQPSFRPSLSWFKNAESRLN
HHLAGLFGASSLAWTGHMVHVAIPESRGIHVGWDNFLSVPPHPA------------GLAP
FFTGNWGVYAQNPDTAGHVFGSSQGAGTAILTFLGGFHPQTESLWLTDIAHHHLAIAVLF
IIAGHMYRTNFGIGHSIKEILAAHNPPKGTP-------FG-GLLGDGHKGLYDTVNNSLH
FQLGLALASLGVITSLVAQHMYSMPSYAFIAKDFTTQAALYTHHQYIAGFLMVGAFAHGA
IFFVRDYDPEANKNNVLARMLEHKEAIISHLSWVSLFLGFHTLGIYVHNDVMQAFGTPEK
QILIEPVFAQWIQAAHGKALYGFDVLLSNASSIPS---------NAGAAWLPGWLAGINA
G------------------------------DNSLFLPIGPGDFLVHHAIALGLHTTTLI
LVKGALDARGSKLMPDKKDFGYSFPCDGPGRGGTCDISAWD-SFYLAMFWMLNTIGWTTF
YWHWKHLGVWQGNVAQFNESSVTIMGWLRDYLWLNSAQLINGYNPY-GMNNISVWAWMFL
FGHLVWATGFMFLISWRGYWQELIETLVWAHQRTPLASLVQWKDKPVALSIVQARLVGLA
HFTIGYIVTYAAFLIASTTTAFG---
>1372_Cyanobium_sp._NIES-981|WP_087068085.1 1313_Cyanobium_sp._PCC_7001|WP_006910911.1
---MATKFPSFSQGLAQDPTTRRIWYGIATAHDFESHDGMTEERLYQKLFSTHFGHLAII
GLWVSGNLFHIAWQGNFEQWVTDPLHVRPIAHAIWDPHFGQGAITAFTQA-GASSPVNIA
YSGLYHWWYTIGMRTNAELYQGAIFMMILSAWALFAGWLHLQPKFRPSLAWFKNAESRLN
HHLAVLFGFSSIAWTGHLVHVAIPESRGQHVGWDNFLSVLPHPA------------GLAP
FFTGNWGVYAQNPDTTYQVFGTAEGSGTAILTFLGGFHPQSEALWLTDIAHHHLAIGCLF
VIAGHMYRTNFGIGHSIREILDAHNPPAGTPG-----D-----LGAGHKGLYDTINNSLH
FQLGLALASLGVVTSLVAQHMYSMPSYAFIAKDYTTQAALYTHHQYIAIFLMCGAFAHGA
IFFIRDYDPEANKNNVLARMLEHKEAVISHLSWVSLFLGFHTLGLYVHNDVVVAFGTPEK
QILVEPVFAQFVQAASGKAIYGMNVLLANPDSLVS------NAPGPGAVWLPGWLDGINA
--G----------------------------DNSLFLQIGPGDFLVHHAIALGLHTTTLI
LVKGALDARGSKLMPDKKDFGYSFPCDGPGRGGTCDISAWD-AFYLAVFWALNTVGWLTF
YWHWKHLAIWQGNVAQFNESSTYLMGWFRDYLWLNSSQLINGYNPA-GSNNLAVWAWMFL
FGHLVWATGFMFLISWRGYWQELIETIVWAHQRTPLANLVGWRDKPVALSIVQARVVGLA
HFTVGYFLTYAAFLIASTSGKFG---
>1374_Nostocales|WP_137909329.1 1250_Dolichospermum_sp._LEGE_00240|WP_193895053.1 1298_Dolichospermum_sp._UHCC_0259|WP_168645260.1 1309_Aphanizomenon|WP_039203714.1 1314_Aphanizomenonaceae|WP_027401492.1 1315_Dolichospermum_sp._UHCC_0315A|WP_148765288.1 1318_Anabaena_sp._UHCC_0187|WP_168502762.1 13
---MATKFPKFSQDLAQDPTTRRIWYAIATGNDFESHDGMTEENLYQKIFATHFGHLAII
FLWASSLLFHVAWQGNFEQWIKDPLHVRPIAHAIWDPHFGEAAIEAFTQA-GASNPVNIA
YSGVYHWWYTIGMRTNAELYTGSVGLLLLAALFLFAGWLHLQPKFRPSLSWFKSAEPRLN
HHLAGLFGVSSLAWTGHLVHVAIPESRGIHVGWDNFLSVAPHPA------------GLTP
FFTGNWSVYAQNPDTAGHLFGTSTGAGTAILTFLGGFHPQTESLWLTDMAHHHLAIAVLF
IIAGHMYRTNFGIGHSIKEMLNSKSGLLP-------GTKSEGPFNLPHQGLYDTINNSLH
FQLSLALASLGTICSLVAQHMYALPPYAFIAKDYTTQAALYTHHQYIAGFLMVGAFAHAA
IFWVRDYDPEQNKGNVLDRMLQHKEAIISHLSWVSLFLGFHTLGLYVHNDVVVAFGTPEK
QILIEPVFAQFIQAAQGKALYGLNVLLSNPDSIAYT-----AYPNAGNVWLSGWLDAINS
--G----------------------------TNSLFLTIGPGDFLVHHAFALAIHTTTLV
LVKGALDARGSKLMPDKKDFGYAFPCDGPGRGGTCDISAWD-SFYLSMFWMLNTIGWVTF
YWHWKHLGIWQGNVAQFNENSTYLMGWFRDYLWANSAQLINGYNPY-GMNNLSVWAWMFL
FGHLIWATGFMFLISWRGYWQELIETLVWAHERTPLANLVRWKDKPVALSIVQARVVGLA
HFTVGYIVTYAAFLIASTAGKFG---
>1375_Pseudanabaena_sp.|PZV12518.1 95.1 1368_Aphanizomenon|WP_190385892.1
---MATKFPKFSQALAQDPTTRRIWYAIATANDFESHDGVTEESLYQKIFASHFGHLAII
FLWTSGNLFHVAWQGNFEQWIKNPLTTRPIAHAIWDPHFGKAAVEAFTQT-DAAGPVNVA
YSGVYHWWYTIGMRTNAELFTGAIWMLVFAAILLFAGWLHLQPSFRPSLSWFKNAESRLN
HHLAGLFGASSLAWTGHMVHVAIPESRGIHVGWDNFLSVPPHPA------------GLAP
FFTGNWGVYAQNPDTAGHVFGTSQGAGTAILTFLGGFHPQTESLWMTDIAHHHLAIAVLF
IIAGHMYRTNFGIGHSIKDILNAHNPPKGTP-------FG-GALGAGHKGLYDTINNSLH
FQLGLALASLGVVTSLVAQHMYSMPSYAFIAKDFTTQAALYTHHQYIAGFLMVGAFAHGA
IFFVRDYDPEANKDNVLARMLEHKEAIISHLSWVSLFLGFHTLGIYVHNDVMQAFGTPEK
QILIEPVFAQWIQAAHGKALYGFDVLLSNAGSIPS---------NAGAAWLPGWLAGINA
G------------------------------DNSLFLQIGPGDFLVHHAIALGLHTTTLI
LVKGALDARGSKLMPDKKDFGYSFPCDGPGRGGTCDISAWD-SFYLAMFWMLNTLGWVTF
YWHWKHLGLWQGNVAQFNESSVTIMGWLRDYLWLNSAQLINGYNPY-GMNNISVWAWMFL
FGHLVWATGFMFLISWRGYWQELIETLVWAHQRTPLASLVQWKDKPVALSIVQARVVGLA
HFTIGYILTYAAFLIASTATAFG---
>1376_Leptolyngbyaceae_cyanobacterium_RU_5_1|NJP08327.1
---MATKFPKFSQDLAQDPTTRRIWYGIATAHDFESHDGMTEENLYQKIFASHFGHIAII
FLWTSGLLFHVAWQGNFEAWTKDPLNVRPIAHAIWDPQFGKPAVEAFTQA-GAAYPVDIS
YSGVYHWWYTQGMRSSGDLYSGAIFLLILSAFFLFAGWLHLQPKFRPSLSWFKNAESRLN
HHLAGLFGVSSLAWAGHLIHVAIPESRGQHVGWNNFLTTPPHPA------------GLAP
FFTGNWGVYAENPDTAQHVFGSASGAGTAILTFLGGFHPQSQSLWLTDNAHHHLAIAVLF
IVAGHMYRTNFGIGHSIKEMMDAKT-FFGTS------VE--GPFNMPHQGIFETYNNSLH
FQLGWHLACLGVLTSLVAQHMYAMPPYAFMAKDFTTQAALYTHHQYIAGFLMVGAFAHGA
IFWVRDYDPDQNKGNVLARMLEHKEALISHLSWVSLFLGFHTLGLYVHNDVVVAFGTPEK
QILVEPVFAQFIQAAHGKLLYGMDALLSNPDSIATT-----AWPNYGNVWLPGWLDAINS
G------------------------------TNSLFLTIGPGDFLVHHAIALGLHVTTLI
LVKGALDARGSKLMPDKKDFGYAFPCDGPGRGGTCDISGWD-AAYLSIFWMLNTIAWVTF
YWHWKHLALWGGNVAQFNESSTYLMGWFRDYLWLYSGPLINGYNPY-GVNNLAIWSWIFL
FAHFVWALSFMFLISWRGYWQELIETLVWAHERTPLANLVRWKDKPVALSIVQARLVGVT
HFAVGFIFTYAAFVIASTASKFG---
>1377_Cyanobacteria_bacterium_0813|MBW3585976.1 1222_unclassified_Microcoleus|WP_190659912.1 1237_Microcoleus_sp._FACHB-61|WP_190744080.1 1340_Microcoleus_vaginatus|WP_006631312.1
---MATKFPKFSQDLAQDPTTRRIWYGIATAHDFESHDGMTEENLYQKIFASHFGHVAII
FLWTSGSLFHVAWQGNFEQWIKDPLNVRPIAHAIWDPQFGAPAVEAFTQG-GASNPVDIS
YSGVYHWWFTQGIRTNADLYQGAIFLLLLAAVFLFAGWLHLQPKYRPSLSWFKNAESRLN
HHLAGLFGVSSLAWTGHMVHVAIPESRGQHVGWENFLSTPPHPA------------GLAP
FFTGNWGVYAENPDAANHVFGTSEGAGTAILTFLGGFHPQTESLWLTDIAHHHLAIAVLF
IVAGHMYRTNFGIGHSIKEMLDSKAGLVGGK------SE--GQFNLPHQGLYETYNNSLH
FQLGIHLAALGVITSLVAQHMYALPPYAFMAKDFTTQAALYTHHQYIAGFIMVGAFAHGS
IFLVRDYDPETNKGNVLDRVLQHKEAIISHLSWVSLFLGFHTLGLYVHNDVVVAFGTPEK
QILIEPVFAQFVQASQGKALYGMDVLLSNPDSLAST-----AWPNYANVWLPGWLDAINS
G------------------------------TNSLFLAIGPGDFLVHHAIALGLHTTTLI
LVKGALDARGTKLMPDKKDFGYAFPCDGPGRGGTCDVAAFD-AFFLAMFWMLNTLGWVTF
YWHWKHLGIWQGNVAQFNESSTYLMGWFRDYLWLYSAQLINGYNPY-GTNNLSVWSWMFL
FGHLVWATGFMFLISWRGYWQELIETLVWAHERTPLANLVRWKDKPVALSIVQGRVVGLA
HFTVGYILTYAAFVIASTAGKFG---
>1384_Desmonostoc_geniculatum_HA4340-LM1|MBW4677233.1 1214_Nostoc_sp._ATCC_43529|RCJ18665.1 1226_Nostoc|WP_190954034.1 1229_Nostoc_linckia|WP_096535885.1 1278_Nostoc_sp._2RC|WP_185566423.1 1286_Nostoc_linckia|WP_099068404.1 1373_Nostoc_calcicola|WP_073642051.1 1378_Nostoc_punctiforme|WP_190950544.1
---MATKFPKFSQDLAQDPTTRRIWYAIATGNDFETHDGITEENLYQKIFATHFGHLAII
FLWASSLLFHVAWQGNFEQWIKDPLHIRPIAHAIWDPHFGKPAIEAFTQA-GASNPVNIT
YSGIYHWWYTIGMRTNSELYNGSVFLLIFAAVLLFAGWLHLQPKYRPSLAWFKSAEHRLN
HHLAGLFGVSSLAWAGHLIHVAVPEARGQHVGWDNFLNTPPHPA------------GLTP
FFTGNWAVYAQNPDTPGHVFGTSQGAGTAILTFLGGFHPQTEALWLTDIAHHHLAIAVLF
IVAGHMYRTNFGIGHSLKEALNAKSF--F-------GIPVEGPFNLPHQGIYDTYNNSLH
FQLGWHLAALGVITSLVAQHMYSMPAYAFIAKDYTTQAALYTHHQYIAGFLMLGAFAHGA
IFWVRDYDPEQNKGNVLDRVLKHKEAIISHLSWVSLFLGFHTLGLYVHNDVVVAFGTPEK
QILIEPVFAQFVQAANGKVLYGLDTLLANPDSIAYT-----AWPNYANVWLPGWLSAINA
--G----------------------------TNSLFLTIGPGDFLVHHAIALGLHTTTLI
LVKGALDARGSKLMPDKKDFGYAFPCDGPGRGGTCDISAWD-SFYLAAFWMLNTIGWLTF
YWHWKHLGVWQGNVAQFNENSTYLMGWFRDYLWANSAQLINGYNPY-GVNNLSVWAWMFL
FGHLVWATGFMFLISWRGYWQELIETLVWAHERTPLANLVRWKDKPVALSIVQARVVGLT
HFAVGYVVTYAAFLIASTAGKFG---
>1385_Nostoc_sp._C3-bin3|MBD0385145.1 1332_Nostoc_sp._FACHB-888|WP_190728357.1 1342_Nostoc_flagelliforme|WP_190939869.1 1356_Nostoc_desertorum_CM1-VF14|MBW4426614.1 1379_Nostoc_sp._FACHB-892|WP_190915190.1
---MATKFPKFSQDLAQDPTTRRIWYAIATGNDFETHDGMTEENLYQKIFATHFGHLAII
FLWASSLLFHVAWQGNFEQWIKDPLHIRPIAHAIWDPHFGKPAIEAFTQA-GASNPVNIA
YSGVYHWWYTIGMRTNSELYTGSVGLLLLAAVFLFAGWLHLQPKYRPSLAWFKSAEPRLN
HHLAGLFGVSSLAWAGHLIHVAIPEARGQHVGWDNFLNTPPHPA------------GLTP
FFTGNWGVYAQNPDTPGHIFSTSQGAGTAILTFLGGFHPQTEALWLTDIAHHHLAIAVIF
IIAGHQYRTNFGIGHSIKEMLNSKSGLVP-------GTKSEGQFNLPHQGLYDTYNNSLH
FQLGIHLAALGTVTSLVAQHMYAMPPYAFMAKDYTTQAALYTHHQYIAGFLILGAFAHGA
IFWVRDYDPEQNKGNVLERVLKHKEAIISHLSWVSLFLGFHTLSLYVHNDVVVAFGTPEK
QILIEPVFAQFVQAAHGKVLYGLDTLLSNPDSIANT-----AWPNYANVWLPGWLDAINA
--G----------------------------TNSLFLTIGPGDFLVHHAIALGLHTTTLI
LVKGALDARGSKLMPDKKDFGYAFPCDGPGRGGTCDISGWD-SFYLATFWMLNTLGWVTF
YWHWKHLGIWQGNVAQFNENSTYLMGWFRDYLWANSAQMINGYNPY-GVNNLSVWAWMFL
FGHLVWATGFMFLISWRGYWQELIETLVWAHERTPLANLVRWKDKPVALSIVQGRVVGLA
HFTVGYVLTYAAFVIASTAGKFG---
>1386_Tolypothrix_sp._FACHB-123|WP_190748403.1
---MATKFPKFSQDLAQDPTTRRIWYAIATGNDFESHDGMTEENLYQKIFATHFGHLAII
FLWASSLLFHVAWQGNFEEWIKDPIHIRPIAHAIWDPHFGKPAIEAFTQA-GASNPVNIA
YSGVYHWWYTIGMRTNSELYTGSVFLLLFAAVLLFAGWLHLQPKYRPSLAWFKNAESRLN
HHLAGLFGVSSLAWAGHLIHVAIPEARGQHVGWDNFLSTAPHPA------------GLQP
FFTGNWGVYAQNPDTAGHVFSTSQGAGTAILTFLGGFHPQTESLWLTDIAHHHLAIAVLF
IVAGHMYRTNFGIGHSIKEMMNAKTF--F-------GKPVEGPFNMPHQGIYDTYNNSLH
FQLGWHLACLGVITSLVAQHMYSLPPYAFIAKDYTTQAALYTHHQYIAIFLMVGAFAHGA
IFWVRDYDPEQNKGNVLDRVLKHKEAIISHLSWVSLFLGFHTLGLYVHNDVVVAFGTPEK
QILIEPVFAQFIQAAHGKVLYGLDTLLSNPDSVAYT-----AYPNYGNVWLPGWLDAINS
--G----------------------------TNSLFLTIGPGDFLVHHAIALGLHTTTLI
LVKGALDARGSKLMPDKKDFGYAFPCDGPGRGGTCDISAWD-AFYLALFWALNTVGWLTF
YWHWKHLGIWQGNVAQFNENSTYLMGWFRDYLWANSAQLINGYNPY-GVNNLSVWAWMFL
FGHLVWATGFMFLISWRGYWQELIETLVWAHERTPLANLVRWKDKPVALSIVQARLVGLA
HFTVGYFVTYAAFLIASTAGKFG---
>1392_Leptolyngbya_sp._Heron_Island_J|WP_023073854.1
---MATKFPKFSQDLAQDPTTRRIWYGIATSHDFESHDGMTEENLYQKIFASHFGHLAVI
FLWVSGNLFHVAWQGNFEQWVADPLGTKPIAHAIWDPHFGQNAVDAFTQA-GATGPVNVA
FSGVYHWWYTIGMRTNGDLYSASLFLIVLSSIFLLAGWLHLQPKFRPSLSWFKNAESRLN
HHLAGLFGVSSLAWTGHLVHVAIPESRGVHVGWDNFLTVMPHPA------------GLAP
FFTGNWGVYAQSPDTVNHVFGTSEGAGTAILTFLGGFHPQTESLWLTDMAHHHLAIAVVF
IIAGHMYRTNFGIGHSIKEILNAHKPPSG-------------KLGDGHKGMFDTLNNSLH
FQLALALASLGVVTSLVAQHMYALPPYAFMAKDYTTMAALYTHHQYIAGFIMMGAFAHGA
IFLIRDYDPAANANNVLARILEHKEAIISHLSWVSLFLGFHTLGLYVHNDVVVAFGTPEK
QILVEPVFAQWVQAASGKALYGFDALLSNADSAATA-----A---ASGIWLPGWFEAINS
G------------------------------TNSLFLTIGPGDFLVHHAIALGLHTTTLI
LVKGALDARGSKLMPDKKDFGYSFPCDGPGRGGTCDISAWD-AFYLAMFWMLNTIGWLTF
YWHWKHLAIWSGNVAQFNNSSTHLMGWFRDYLWLNSSQLINGYNSY-GMNNLAVWAWMFL
FGHLVWATGFMFLISWRGYWQELIETIVWAHERTPLANLISWKDKPVALSIVQARLVGLA
HFTVGYVLTYAAFLIASTSGRFG---
>1393_Tolypothrix_bouteillei|WP_167844690.1 1360_Scytonema_sp._UIC_10036|WP_155743890.1
---MATKFPKFSQDLAQDPTTRRIWYAMAMGNDFESHDGMTEENLYQRIFATHFGHVAII
FLWASSLLFHVAWQGNFEQWIKDPLHIRPIAHAIWDPQFGKPAIEAFTQA-GASNPVNIA
YSGVYHWWYTIGMRTNNDLYVGSVFLLVLSAIFLFAGWLHLQPKFRPSLVWFKSAEPRLN
HHLAGLFGVSSLAWTGHLVHVAIPESRGQHVGWDNFLTVLPHPA------------GLQP
FFTGNWGAYASNPDTANHIFGTSQGAGTAILTFLGGFHPQTESLWLTDMAHHHLAIAVIF
IIAGHMYRTNFGIGHSIKEMLNAKTF--F-------GAKTEGQFNLPHQGLYDTYNNSLH
FQLSIHLAALGTITSLVAQHMYSIPPYAFIAKDYTTQAALYTHHQYIAVFLMLGAFAHAA
IFWVRDYDPEQNKGNVLDRVLKHKEAIISHLSWVSLFLGFHTLGLYVHNDVVVAFGTPEK
QILIEPVFAQFIQASHGKVLYGLNTLLSNPESVAST---------AGAPWLPGWVDAINN
--G----------------------------TNSLFLTIGPGDFLVHHAFALAIHTTVLV
LVKGALDARGSKLMPDKKDFGYAFPCDGPGRGGTCDISAWD-AFYLATFWALNTVGWVTF
YWHWKHLGIWQGNVAQFNESSTYLMGWFRDYLWANSAQLINGYNPY-GMNNLSVWAWMFL
FGHLIWATGFMFLISWRGYWQELIETLVWAHERTPLANIVRWKDKPVALSIVQARLVGLA
HFTVGYVFTYAAFLIASTAGKFG---
>1396_Cyanobium_sp._M30B3|QVL52557.1 1247_Cyanobacteria_bacterium_K_DeepCast_35m_m2_155|MBM5802901.1
---MATKFPSFSQGLAQDPTTRRIWYGIATAHDFESHDGMTEERLYQKLFSTHFGHLAII
GLWVSGNLFHIAWQGNFEQWVADPLHVRPIAHAIWDPHFGQGAITAFTQA-GASSPVNIA
YSGLYHWWYTIGMRTNAELYQGSIFMMILSAWALFAGWLHLQPKFRPSLAWFKNAESRLN
HHLAVLFGFSSIAWTGHLVHVAIPEARGQHVGWDNFLSVLPHPA------------GLGP
FFTGNWGVYAQNPDSVYQAFGSSEGAGTAILTFLGGFHPQSEALWLTDIAHHHLAIGCLF
VIAGHMYRTNFGIGHSIREILEAHNPPKGTPFG---GA-----LGAGHKGLYDTINNSLH
FQLGLALASLGVVTSLVAQHMYSMPSYAFIAKDYTTQAALYTHHQYIAIFLMCGAFAHGA
IFFIRDYDPEANKNNVLARMLEHKEAIISHLSWVSLFLGFHTLGLYVHNDVVVAFGTPEK
QILVEPVFAQFVQAASGKAVYGMNVLLSNPDSLVS------NAPGPGAVWLPGWLDGINA
--G----------------------------NNSLFLQIGPGDFLVHHAIALGLHTTTLI
LVKGALDARGSKLMPDKKDFGYSFPCDGPGRGGTCDISAWD-AFYLAVFWALNTVGWLTF
YWHWKHLAIWQGNVAQFNESSTYLMGWFRDYLWLNSSQLINGYNPA-GTNNLAVWAWMFL
FGHLVWATGFMFLISWRGYWQELIETIVWAHQRTPLANLVGWRDKPVALSIVQARVVGLA
HFTIGYFLTYAAFLIASTSGKFG---
>1397_Microcoleus_sp._LEGE_07076|WP_193974405.1
---MATKFPKFSQDLAQDPTTRRIWYGIATAHDFESHDGMTEENLYQKIFASHFGHVAII
FLWTSGSLFHVAWQGNFEQWIKDPLNVRPIAHAIWDPQFGAPAVEAFTQA-GASNPVDIS
YSGVYQWWFTQGIRTNADLYQGAIFLLLLAAVFLFAGWLHLQPKYRPSLSWFKNAESRLN
HHLAGLFGVSSLAWTGHMVHVAIPESRGQHVGWENFLSTPPHPA------------GLAP
FFTGNWGVYAENPDAAGHVFGTSEGAGTAILTFLGGFHPQTESLWLTDIAHHHLAIAVLF
IVAGHMYRTNFGIGHSIKEMLDSKAGLVGGK------SE--GQFNLPHQGLYETYNNSLH
FQLGIHLAALGVITSLVAQHMYAMPPYAFLAQDHTTQAALYTHHQYIAGFIMVGAFAHGA
IFLVRDYDPEANKGNVLDRVLQHKEAIISHLSWVSLFLGFHTLGLYVHNDVVVAFGTPEK
QILIEPVFAQFIQAAHGKALYGMDVLLSNPDSIAST-----AWPNYANVWLPGWLDGINS
S------------------------------TNSLFLAIGPGDFLVHHAIALGLHTTTLI
LVKGALDARGSKLMPDKKDFGYAFPCDGPGRGGTCDVSAWD-AMYLSVFWMLNTLAWVTF
YWHWKHLGIWQGNVAQFNESSTYLMGWFRDYLWLYSSQLINGYNPY-GTNNLSVWAWMFL
FGHLVWATGFMFLISWRGYWQELIETLVWAHERTPLANLVRWKDKPVAMSIVQGRLVGLV
HFTVGNILTFGAFVIASTAGKFG---
>1399_Scytonematopsis_contorta_HA4267-MV1|MBW4507318.1
---MATKFPKFSQDLAQDPTTRRIWYAMAMGNDFESHDGMTEENLYQKIFATHFGHLAII
FLWASSLLFHVAWQGNFEQWIKDPLHIRPIAHAIWDPQFGKPAVEAFTQG-GADGPVNIA
YSGVYHWWYTIGMRTNSDLYAGSVGLLLFSALLLFAGWLHLQPKFRPSLSWFKSAEPRLN
HHLSGLFGVSSLAWTGHLVHVAIPESRGQHVGWDNFLTTLPHPA------------GLQP
FFTGNWAVYAENPDTAGHIFGTSTGSGTAILTFLGGFHPQTESLWLTDMAHHHLAIAVLF
IVAGHMYRTNFGIGHSIKEMLNSKSGLTP-------GSKSEGQFNLPHQGLYDTINNSLH
FQLSLALAALGTITSLVAQHMYAMPPYAFIGKDYTTQAALYTHHQYIAGFLMVGAFAHAA
IFWVRDYDPEQNKGNVLDRVLKHKEAIISHLSWVSLFLGFHTLGLYVHNDVVVAFGTPEK
QILIEPVFAQFIQASHGKVLYGLDTLLSNPDSIAYT-----AYPNYGNVWLQGWLDAINS
--G----------------------------TNSLFLTIGPGDFLVHHAFALAIHTTVLV
LVKGALDARGSKLMPDKKDFGYAFPCDGPGRGGTCDISAWD-SFYLAMFWMLNTIGWVTF
YWHWKHLAVWQGNVAQFNENSTYLMGWFRDYLWANSAQLINGYNPY-GMNNLSVWAWMFL
FGHLVWATGFMFLISWRGYWQELIETLVWAHERTPLANLVRWKDKPVALSIVQARVVGLA
HFAVGYVLTYAAFVIASTAGKFG---
>1401_unclassified_Synechococcus|WP_197157088.1
---MATKFPSFSQGLAQDPTTRRIWYGIATAHDFESHDGMTEERLYQKLFSTHFGHLAII
GLWVSGNLFHIAWQGNFEQWVADPLHVRPIAHAIWDPHFGQGAIAAFTQA-GASSPVNIA
YSGLYHWWYTIGMRTNAELYQGSIFMMILSAWALFAGWLHLQPKFRPSLAWFKNAESRLN
HHLAVLFGFSSIAWTGHLVHVAIPEARGQHVGWDNFLSVLPHPA------------GLAP
FFTGNWGVYAQNPDGLNQVFGTAEGSGTAILTFLGGFHPQTEALWLTDIAHHHLAIGVIF
VIAGHMYRTNFGIGHSIREILEAHNPPKGTPG-----D-----LGAGHKGLYDTINNSLH
FQLGLALASLGVVTSLVAQHMYAMPSYAFIAKDYTTQAALYTHHQYIAIFLMCGAFAHGA
IFFIRDYDPEANKNNVLARMLDHKEAIISHLSWVSLFLGFHTLGLYVHNDVVVAFGTPEK
QILVEPVFAQFVQAASGKAMYGMDVLLSNPGSAASL-----A--SANIPGDHYWLDAING
-------------------------------NTDLFLPIGPGDFLVHHAIALGLHTTTLI
LVKGALDARGSKLMPDKKDFGYSFPCDGPGRGGTCDISAWD-AFYLAVFWALNTVGWVTF
YWHWKHLAIWQGNVAQFNESSTYLMGWFRDYLWLNSSQLINGYNPF-GSNNLAVWSWMFL
FGHLVWATGFMFLISWRGYWQELIETIVWAHQRTPLANLVGWRDKPVALSIVQARVVGLA
HFTVGYILTYAAFLIASTSGKFG---
>711_Oscillatoria_sp._PCC_10802|WP_017715684.1
---MATKFPKFSQDLAADPTTRRIWYGIATAHDFESHDGMTEENLYQKIFASHFGHLAII
FLWTSGNLFHVAWQGNFPQWVTDPLNVRPIAHAIWDPHFGAPAVDAFTQA-GASNPVNIA
YSGVYHWWYTIGMRSNSDLYQGSVFLLILAAVMLFAGWLHLQPKYRPSLSWFKNAESRLN
HHLAGLFGVSSLAWTGHLVHVAIPESRGQHVGWDNFLSTPPHPA------------GLAP
FFSGNWGVYAQNPDTANHVFGTAEGAGTAILTFLGGFHPQTESLWLTDIAHHHLAIAVIF
IIAGHMYRTNFGIGHSIKEILNAHKPPA-----------G--KLGDGHKGLYDTLNNSLH
FQLALALASLGVITSLVAQHMYSLPPYAFMAKDYTTQAALYTHHQYIAGFIMVGAFAHGA
IFLVRDYDPEQNKNNVLYRVLEHKEAIISHLSWVSLFLGFHTLGLYVHNDVVVAFGTPEK
QILIEPVFAQWIQAAHGKALYGFDVLLSNPDSIATT-----AWPNSGNVWLPGWLDAINS
G------------------------------TNSLFLTIGPGDFLVHHAIALGLHTTTLI
LVKGALDARGSKLMPDKKDFGYAFPCDGPGRGGTCDISAWD-SFYLSMFWMLNTIGWVTF
YWHWKHLGIWQGNVAQFNESSTYLMGWLRDYLWLNSSQLINGYNPY-GMNNLSVWAWMFL
FGHLVWATGFMFLISWRGYWQELIETLVWAHERTPLANLVRWKDKPVALSIVQGRLVGLA
HFTVGYVLTYAAFVIASTAGKFG---
>720_Gloeothece_verrucosa|WP_013324915.1 709_Gloeothece_verrucosa|WP_013324916.1
---MATKFPKFSQDLAQDPTTRRLWYGIATAHDFESHDGMTEENLYQKIFASHFGHIAII
FLWTSGTIFHVAWQGNFEQWIKDPVNIRPIAHAIWDPQFGQPAVDAFTQA-GASYPVDIS
YSGVYHWFYTIGMRTNGDLYTGSIFLLILASLFLFAGWLHLQPKFRPSLAWFKNAESRMN
HHLAGLFGVSSLAWTGHLVHVAIPESRGQHVGWDNFLSTAPHPE------------GLLP
FFTGNWGVYAQNPDTANHVFGTSTGAGTAILTFLGGFHPQTESLWLTDMAHHHLAIAVIF
IIAGHMYRTNWGIGHSMKEILNAHNPPAGTP------FGG--LLGDGHKGIYDTYNNSLH
FQLGIHLAALGVVTSLVAQHMYSMPPYAFLAKDYTTQAALYTHHQYIAGFLMVGAFAHGA
IFWVRDYDPEANKNNVLARMLEHKEAIISHLSWVSLFLGFHTLGLYVHNDVVVAFGTPEK
QILIEPVFAQWIQAAHGKALYGFDVLLSNPDSVAYT-----AYPNYGNVWLPGWLEAINN
S------------------------------TNSLFLTIGPGDFLVHHAIALGLHTTTLI
LVKGALDARGSKLMPDKKDFGYAFPCDGPGRGGTCDISAWD-SFYLAMFWMLNTLGWLTF
YWHWKHLGIWSGNVAQFNENSTYLMGWFRDYLWANSAQLINGYNPY-GVNNLSVWAWMFL
FGHLVWATGFMFLISWRGYWQELIETLVWAHERTPLANLVRWKDKPVALSIVQGRLVGLA
HFTVGYILTYAAFLIASTASKFS---
>725_Hormoscilla_sp._GM102CHS1|MBC6475283.1 715_Hormoscilla_sp._SP12CHS1|MBC6420410.1 713_Hormoscilla_sp._GM7CHS1pb|MBC6479233.1 718_Hormoscilla_sp._SP5CHS1|MBC6454136.1
---MATKFPKFSQDLAQDPTTRRIWYGIATAHDFETHDGMTEENLYQKIFASHFGHLAII
FLWTSGNLFHVAWQGNFEQWIKDPLNIRPIAHAIWDPQFGQPAVDAFTQA-GASNPVDIC
YSGVYHWWYTIGMRTNGDLYQGAIFLLVLASVMLFAGWLHLQPKFRPSLSWFKNAESRMN
HHLAGLFGVSSLAWTGHLVHVAIPESRGQHVGWDNFLTTMPHPA------------GLAP
FFTGNWGVYAQNPDTAQHVFGTAEGAGTAILTFLGGFHPQTESMWLTDMAHHHLAIAVIF
IIAGHMYRTNWGIGHSMKEILEAHNPPKGTP------FGG--LLGDGHKGIYDTYNESLH
FQLGWHLACLGVITSLVAQHMYSLPPYAFIAQDYTTQAALYTHHQYIACFIMVGAFAHGA
IFLVRDYDPEANKNNVLARVLDHKEAIISHLSWVSLFLGFHTLGLYVHNDVVVAFGTPEK
QILIEPVFAQWIQAAHGKALYGFDVLLSNPDSIAST-----AWPNYGDVWLPGWLEAINS
G------------------------------ANSLFLTIGPGDFLVHHAIALGLHTTVLI
LVKGALDARGSKLMPDKKDFGYSFPCDGPGRGGTCDISAWD-SFYLAMFWMLNTVAWLTF
YWHWKHLAVWQGNVAQFNESSTYLMGWFRDYLWLNSSQLINGYNPY-GTNNLSVWAWMFL
LGHLVWATSFMFLISWRGYWQELIETLVWAHERTPLANLVRWKDKPVALSIVQARLVGLV
HFTVGNVLTYAAFLIASTSGKFG---
>733_Oscillatoria_acuminata|WP_015148865.1 732_Oscillatoria_acuminata|WP_015151895.1
---MATKFPKFSQDLAADPTTRRIWYGIATAHDFESHDGMTEENLYQKIFASHFGHLAII
FLWTSGNLFHVAWQGNFEQWIKDPLNVRPIAHAIWDPQFGAPAVDAFTQA-GASNPVNIA
YSGVYHWWYTIGMTKNSDLYQGAIFLLVLAAVMLFAGWLHLQPKFRPSLAWFKNAESRMN
HHLAGLFGVSSLAWTGHLVHVAIPESRGVHVGWDNFLSVKPHPA------------GLAP
FFTGNWGVYAQNPDTASHVFGTSQGAGTAILSFLGGFHPQTESLWLTDIAHHHLAIAVLF
IIAGHMYRTNFGIGHSMKEIMDAHNPPKGTP------FGG--LLGEGHKGMYDTYNNSLH
FQLGWHLAALGVITSLVAQHMYSLPPYAFMARDYTTQAALYTHHQYIAGFIMVGAFAHGA
IFLVRDYDPEANKNNVLYRVLEHKEAIISHLSWVSLFLGFHTLGLYVHNDVVVAFGTPEK
QILIEPVFAQWIQAAHGKALYGFDVLLSNPDSIAST-----AWPNNGNVWLPGWLDAINS
S------------------------------TNSLFLTIGPGDFLVHHAIALGLHTTTLI
LVKGALDARGSKLMPDKKDFGYAFPCDGPGRGGTCDISGWD-SFYLSMFWMLNTIGWVTF
YWHWKHLGIWQGNVAQFNESSTYLMGWLRDYLWLNSAQLINGYNPY-GMNNLAVWAWMFL
FGHLVWATGFMFLISWRGYWQELIETLVWAHERTPLANLVRWKDKPVAMSIIQGRLIGLA
HFTVGYILTYAAFLIASTASKFG---
>738_Oxynema_sp._CENA135|WP_200666872.1 736_Oxynema_sp._AP17|WP_168567803.1 737_Oxynema_sp._CENA135|WP_200665259.1
---MATKFPKFSQDLAADPTTRRLWYGIATAHDFESHDGMTEENLYQKIFASHFGHLAII
FLWTSGNLFHVAWQGNFEQWVKDPLNVRPIAHAIWDPQFGQPAVDAFTQA-GASNPVDIA
YSGVYHWWYTIGMRSNGDLYQGAIFLMVLAAVMLFAGWLHLQPKYRPSLSWFKNAESRLN
HHLAGLFGVSSLAWAGHLIHVAIPEARGQHVGWDNFLSVKPHPA------------GLAP
FFTGNWGVYAQNPDTAEHVFGTSQGAGSAILTFLGGFHPQTEALWLTDIAHHHLAIAVLF
IIAGHMYRTNFGIGHSMKEIVDAHNPPEGTP------FGG--LLGAGHKGMYDTYNNSLH
FQLGWHLACLGVVTSLVAQHMYSLPSYAFIAKDFTTQAALYTHHQYIAGFLMVGAFAHGA
IFLVRDYDPEANKNNVLYRVLEHKEAIISHLSWVSLFLGFHTLGLYVHNDVVVAFGTPEK
QILIEPVFAQWIQAAHGKALYGFDALLSNPDSIATT-----AWPNYGNVWLPGWLEAINS
N------------------------------SNSLFLTIGPGDFLVHHAIALGLHTTTLI
LVKGALDARGSKLMPDKKDFGYSFPCDGPGRGGTCDISAWD-AFYLAMFWMLNTLGWLTF
YWHWKHLCIWQGNVAQFNQSSTYLMGWFRDYLWLNSSQLINGYNPF-GVNNLSVWAWMFL
FGHLVWATGFMFLISWRGYWQELIETLVWAHERTPLANLVRWKDKPVAMSIVQGRLVGLA
HFTVGYVLTYAAFLIASTSGKFG---
>741_Leptolyngbyaceae_cyanobacterium_T60_A2020_046|MBF2035493.1
---MATKFPKFSQALAQDPTTRRIWYGIATAHDFESHDGMTEENLYQKIFASHFGHLAII
FLWTSGNLFHVAWQGNFEQWVKDPLNVRPIAHAIWDPHFGQPAVDAFTQA-GASNPVNIA
FSGVYHWWYTIGMRTNTDLYSGAVFLLILSAVFLFAGWLHLQPKFRPSLSWFKNAESRLN
HHLAGLFGVSSLAWTGHLVHVAIPESRGQHVGWGNFLSTPPHPA------------GLMP
FFTGNWGVYAQTPDTADHVFGTAQGAGTAILTFLGGFHPQTESLWLTDMAHHHLAIAVIF
IIAGHMYRTNFGIGHSIKEILNAHKPPKG-------------GLGDGHKGLYDTLNNSLH
FQLALALASLGVVTSLVAQHMYSLPPYAFMAKDFTTQAALYTHHQYIAGFIMVGAFAHGA
IFLIRDYDPVANKNNVLDRVLQHKEAIISHLSWVSLFLGFHTLGLYVHNDVVVAFGTPEK
QILVEPVFAQWIQAAHGKLLYGFDTLLSNPDSIAYT-----AWPNEGNVWLGGWLDAINS
G------------------------------SNSLFLTIGPGDFLVHHAIALGLHTTTLI
LVKGALDARGSKLMPDKKDFGYSFPCDGPGRGGTCDISAWD-AFYLAMFWMLNTIGWVTF
YWHWKHLSVWSGNVAQFNESSNYLMGWLRDYLWLNSSQLINGYNPY-GMNNLAVWAWMFL
FGHLVWATGFMFLISWRGYWQELIETIVWAHERTPLANLVRWKDKPVALSIVQARVVGLA
HFTVGYILTYAAFLIASTSSRFG---
>744_Geminocystis_sp._NIES-3708|WP_066348392.1
---MATKFPKFSQDLAQDPTTRRIWYGIATAHDFETHDGMTEENLYQKIFASHFGHLAII
FLWTSGTVFHVAWQGNFEQWIKDPLNVRPIAHAIWDPHFGQGAIDAFTQA-GASSPVNVA
YSGVYHWFYTIGMTNNQDLYQGAVFLLILSAIFLFAGWLHLQPKFRPSLSWFKNAESRLN
HHLAGLFGVSSLAWAGHLVHVAIPESRGVHVGWDNFLSVKPHPA------------GLAP
FFTGNWGVYAQNPDTASQVFGTSDGAGTAILTFLGGFHPQTESLWLTDIAHHHLAIAVIF
IIAGHMYRTNWGIGHSIKDILAAHKPPS-----------G--KLGAGHRGLYDTINNSLH
FQLGLALACLGVVTSLVAQHMYSMPSYAFIAKDYTTQAALYTHHQYIAGFLMVGAFAHGA
IFFVRDYDPEANKDNVLARMLEHKEAIISHLSWVSLFLGFHTLGLYVHNDVVVAFGTPEK
QILIEPVFAQWIQAAHGKALYGFDTLLSNPDSVAAT-----AYPNYANVWLPGWLDAINS
G------------------------------ANSLFLTIGPGDFLVHHAIALGLHTTTLI
LVKGALDARGSKLMPDKKDFGFSFPCDGPGRGGTCDISAWD-SFYLAMFWMLNTLGWLTF
YWHWKHLGIWQGNVAQFNENSTYLMGWFRDYLWANSAQLINGYNPY-GVNNLSVWAWMFL
FGHLVWATGFMFLISWRGYWQELIETIVWAHERTPLANIVRWKDKPVALSIVQARLVGLA
HFTVGYILTYAAFLIASTAGKFG---
>747_Coleofasciculus_chthonoplastes|WP_006106157.1
---MATKFPKFSQDLAQDPTTRRIWYGIATAHDFESHDGMTEENLYQKIFASHFGHLAII
FLWTSGSLFHVAWQGNFEQWIKDPLNVRPIAHAIWDPQFGQPAVDAFTQA-GASNPVDIA
YSGVYHWWYTVGMRTNGDLYQGALFLLVLSAVFLFAGWLHLQPKFRPSLAWFKNAESRLN
HHLAGLFGVSSLAWTGHLVHVAIPEARGQHVGWDNFLSVKPHPA------------GLAP
FFTGNWGVYAQNPDTANHIFGTSEGAGSAILTFLGGFHPQTESLWLSDIAHHHLAIAVLF
IIAGHMYRTNFGIGHSMKDIMAAHNPPPGTP------FGG--LLGEGHKGIYDTYNNSLH
FQLGWHLACLGVVTSLVAQHMYSLPPYAFMARDYTTQAALYTHHQYIAGFLMVGAFAHGA
IFLVRDYDPEANKNNVLARVLDHKEAIISHLSWVSLFLGFHTLGLYVHNDVVVAFGTPEK
QILIEPVFAQWIQAAHGKLLYGFDTLLSNPDSIATT-----AWPNYGNVWLPGWLDAIND
G------------------------------TNSLFLTIGPGDFLVHHAIALGLHTTTLI
LVKGALDARGSKLMPDKKDFGYSFPCDGPGRGGTCDISAWD-AFYLAMFWMLNTIGWVTF
YWHWKHLGIWQGNVATFNQNSTYLMGWLRDYLWLNSSQLINGYNPF-GTNNLSVWAWMFL
LGHLVWATGFMFLISWRGYWQELIETLVWAHERTPLANLVRWKDKPVALSIVQARVVGLA
HFTVGYVLTYAAFVIASTAGKFG---
>748_Aphanothece_sacrum|WP_124970399.1
---MATKFPKFSQDLAQDPTTRRIWYGIATAHDFETHDGMTEENLYQKIFASHFGHIAII
FLWTSGTLFHVAWQGNFEQWIKDPLNIRPIAHAIWDPQFGQGAIDAFTQA-GASYPVDIA
YSGVYHWFYTIGMRTNGELYQGSIFLLILASLFLFAGWLHLQPKFRPNLAWFKNAESRLN
HHLAGLFGVSSLAWTGHLVHVAIPESRGQHVGWDNFLSTPPHPA------------GLLP
FFTGNWGVYAENPDTAGHVFSTSQGAGTAILTFLGGFHPQTESLWLTDIAHHHLAIAVIF
IIAGHMYRTNWGIGHSIKEILNAHKPPS-----------G--KLGDGHKNMYDTVNNSLH
FQLGLALACLGVVTSLVAQHMYSLPSYAFIAKDYTTQAALYTHHQYIAGFLMVGAFAHGA
IFFVRDYDPEANKNNVLARMLEHKEAIISHLSWVSLFLGFHTLGLYVHNDVVVAFGTPEK
QILIEPVFAQWIQAAHGKALYGFDVLLSNPDSLAST-----AYPNYADVWLPGWLDAINS
G------------------------------TNSLFLTIGPGDFLVHHAIALGLHTTTLI
LVKGALDARGSKLMPDKKDFGYAFPCDGPGRGGTCDISAWD-SFYLAMFWMLNTLGWLTF
YWHWKHLGVWSGNVAQFNENSTYLMGWFRDYLWANSAQLINGYNPY-GVNNLSVWAWMFL
LGHLVWATGFMFLISWRGYWQELIETIVWAHERTPLANLVRWKDKPVALSIVQARVVGLA
HFTAGYILTYAAFLIASTAGKFG---
>756_Oscillatoria_sp._FACHB-1407|WP_190508106.1
---MATKFPKFSQDLAQDPTTRRIWYGIATAHDFESHDGMTEENLYQKIFASHFGHLAII
FLWTSGNLFHVAWQGNFEQWIQDPLHVRPIAHAIWDPHFGKPAVDAFTQA-GASNPVNIA
YSGVYHWWYTIGMRTNGELYQGAVFLLILAAVLLFAGWLHLQPKFRPSLSWFKNAESRLN
HHLAGLFGVSSLAWAGHLIHVAIPESRGIHVGWDNFLSVKPHPA------------GLAP
FFTGNWGVYAENPDTLNHVFSTSEGAGSAILTFLGGFHPQTESLWLTDIAHHHLAIAVLF
IVAGHMYRTNFGIGHSIKEMLDSKAGLFSSR------SE--GQFNLPHQGLYDTYNNSLH
FQLGIHLAALGVITSLVAQHMYSLPPYAFMAKDFTTQAALYTHHQYIAGFLMVGAFAHGA
IFWVRDYDPAQNKGNVLDRVLNHKEAIISHLSWVSLFLGFHTLGIYVHNDVMQAFGTPEK
QILIEPVFAQFIQAAHGKVLYGFDTLLSNPDSIATT-----AWPNHGNVWLPGWLDAINS
G------------------------------TNSLFLTIGPGDFLVHHAIALGLHTTTLI
LVKGALDARGSKLMPDKKDFGYSFPCDGPGRGGTCDISGWD-SFYLAMFWMLNTLGWVTF
YWHWKHLGVWQGNVAQFNESSVTIMGWLRDYLWLNSAQLINGYNPY-GMNNLSVWAWMFL
FGHLVWATGFMFLISWRGYWQELIETIVWAHERTPLANLVRWKDKPVALSIVQARLVGLA
HFTVGYILTYAAFLIASTASRFG---
>757_Geitlerinema_sp._P-1104|WP_170188558.1 729_Phormidium_sp._SL48-SHIP|TAO02465.1 730_Phormidium_sp._OSCR|KPQ39131.1 742_Phormidium_willei|WP_068788997.1 749_Phormidium_sp._GEM2.Bin31|TVR11248.1 754_Sodalinema_gerasimenkoae|WP_159788282.1
---MATKFPKFSQDLAQDPTTRRIWYGIATSHDFESHDGMTEENLYQKIFASHFGHLAII
FLWTSGNLFHVAWQGNFEQWIKDPLNIRPIAHAIWDPQFGQGAVDAFTQA-GASNPVNIA
YSGVYHWWYTIGMRTNADLYQGSIFLMLLAAVMLFAGWLHLQPKYRPSLSWFKNAESRLN
HHLAGLFGVSSLAWTGHLVHVAIPESRGQHVGWNNFLSTMPHPA------------GLKP
FFTGNWGVYAQSPDTASHVFGTSEGAGTAILTFLGGFHPQTESLWLTDMAHHHLAIAVLF
IVAGHMYRTNFGIGHSIKEILGAHNPPKGTP------FGG--MLGEGHKGLYDTINNSLH
FQLGLALASLGVITSLVAQHMYALPPYAFMAKDYTTMAALYTHHQYIAGFLMVGAFAHGA
IFFVRDYDPETNKNNVLARMLDHKEALISHLSWVSLFLGFHTLGLYVHNDVVVAFGTPEK
QILIEPVFAQWVQAASGKALYGFDVLLSNPDSIATT-----AWPNHANVWLPGWLDAINS
G------------------------------SNSLFLTIGPGDFLVHHAIALGLHTTTLI
LVKGALDARGSKLMPDKKDFGYSFPCDGPGRGGTCDISAWD-AFYLAMFWMLNTLGWLTF
YWHWKHLTVWQGNVAQFNESSTYLMGWFRDYLWLNSSQLINGYNPF-GVNNLSVWAWMFL
FGHLVWATGFMFLISWRGYWQELIETLVWAHERTPLANLVRWKDKPVALSIVQARVVGLA
HFTVGYIFTYAAFLIASTAGKFG---
>771_Oscillatoria_princeps_RMCB-10|MBW4492605.1
---MATKFPKFSQDLAADPTTRRIWYGIATAHDFESHDGMTEENLYQKIFASHFGHLAII
FLWTSGNLFHVAWQGNFPQWVTDPLNVRPIAHAIWDPHFGAPAVDAFTQA-GASNPVNIA
YSGVYHWWYTIGMRSNSDLYQGSVFLLILAAVMLFAGWLHLQPKYRPSLSWFKNAESRLN
HHLAGLFGVSSLAWTGHLVHVAIPESRGQHVGWDNFLTTPPHPA------------GLAP
FFSGNWGVYAQNPDTASHVFGTSEGAGTAILTFLGGFHPQTESLWLTDIAHHHLAIAVIF
IIAGHMYRTNFGIGHSIKEILNAHKPPK-----------G--GLGDGHKGLYDTLNNSLH
FQLALALASLGVVTSLVAQHMYSLPPYAFIAKDYTTQAALYTHHQYIAGFIMVGAFAHGA
IFLVRDYDPEQNKNNVLYRVLEHKEAIISHLSWVSLFLGFHTLGLYVHNDVVVAFGTPEK
QILIEPVFAQWIQASHGKALYGFDVLLSNAGSAAT---------NAGGAWLPGWLDAINS
G------------------------------TNSLFLTIGPGDFLVHHAIALGLHTTTLI
LVKGALDARGSKLMPDKKDFGYAFPCDGPGRGGTCDISAWD-SFYLSMFWMLNTIGWVTF
YWHWKHLGIWQGNVAQFNESSTYLMGWLRDYLWLNSSQLINGYNPY-GMNNLSVWAWMFL
FGHLVWATGFMFLISWRGYWQELIETLVWAHERTPLANLVRWKDKPVALSIVQGRLVGLA
HFTVGYVLTYAAFLIASTAGKFG---
>779_Cyanobacteria_bacterium_REEB459|MBU6228876.1
---MATKFPKFSQELAADPTTRRIWYGIATAHDFESHDGMTEENLYQKIFASHFGHLAII
FLWTSGNLFHVAWQGNFEQWIKDPLNVKPIAHAIWDPQFGQPAVDAFSQA-GSSFPVNIA
FSGVYHWWYTIGMRTNVDLYSGAVFLLILSAVFLFAGWLHLQPKFRPSLSWFKNAESRLN
HHLAGLFGVSSLAWTGHLVHVAIPESRGVHVGWDNFLAVKPHPE------------GLLP
FFTGNWGVYAQNPDTSSHIFGTATGSGSAILTFLGGFHPQTESLWLTDMAHHHLAIAVIF
IIAGHMYRTNFGIGHSIKEILNAHKPPRG-------------GLGEGHKGLYDTLNNSLH
FQLALALASLGVVTSLVAQHMYALPPYAFIAKDYTTMAALYTHHQYIAGFIMVGAFAHGA
IFLIRDYDPAANKNNVLDRVLQHKEAIISHLSWVSLFLGFHTLGLYVHNDVVVAFGTPEK
QILVEPVFAQWVQAASGKMLYGFDTLLSNPDSITQT---------ANAVWLPGWFEAINS
G------------------------------TNSLFLTIGPGDFLVHHAIALGLHTTTLI
LVKGALDARGSKLMPDKKDFGYSFPCDGPGRGGTCDISAWD-AFYLAMFWMLNTIGWVTF
YWHWKHLSIWSGNVAQFNESSTYLMGWLRDYLWLNSSQLINGYNPY-GMNNLAVWAWMFL
FGHLVWATGFMFLISWRGYWQELIETIVWAHERTPLANLVRWKDKPVALSIVQARVVGLA
HFTVGYILTYAAFLIASTSSRFG---
>786_Leptolyngbya_sp._SIO1E4|MBE7380136.1
---MATKFPKFSQALAQDPTTRRIWYGIATAHDFESHDGMTEENLYQKIFASHFGHLAII
FLWTSGNLFHVAWQGNFEQWVKDPLNIRPIAHAIWDPHFGQPAVDAFTQA-GASGPVNVA
FSGVYHWWYTIGMRTNTDLYTGAVFLLLLSAVFLFAGWLHLQPKFRPSLSWFKNAESRLN
HHLAALFGVSSLAWTGHLVHVAIPESRGQHVGWGNFLSTPPHPA------------GLMP
FFTGNWGVYAQSPDTADHVFGTAQGAGTAILTFLGGFHPQTESLWLTDMAHHHLAIAVIF
IVAGHMYRTNFGIGHSIKEILNAHNPPKGTP--------G--DLGEGHKGLYDTLNNSLH
FQLALALASLGVVTSLVAQHMYSLPPYAFMARDYTTQAALYTHHQYIAGFIMVGAFAHGA
IFLIRDYDPAANKDNVLDRVLQHKEAIISHLSWVSLFLGFHTLGLYVHNDVVVAFGTPEK
QILVEPVFAQWIQAAHGKLLYGFDTLLSNPDSLAYT-----AWPNEGNVWLGGWLDAINS
G------------------------------SNSLFLTIGPGDFLVHHAIALGLHTTTLI
LVKGALDARGSKLMPDKKDFGYSFPCDGPGRGGTCDISAWD-AFYLAMFWMLNTLGWVTF
YWHWKHLAIWSGNVAQFNESSNYLMGWLRDYLWLNSSQLINGYNPY-GMNNLAVWAWMFL
FGHLVWATGFMFLISWRGYWQELIETIVWAHERTPLANLVRWKDKPVALSIVQARVVGLA
HFTVGYVLTYAAFLIASTSSRFG---
>797_filamentous_cyanobacterium_CCP2|PSB21352.1
---MATKFPKFSQDLAQDPTTRRIWYGIATAHDFESHDGMTEENLYQKIFASHFGHLAII
FLWTSGNLFHVAWQGNFEQWVKDPLNVRPIAHAIWDPHFGQAAVDAFTRA-GASNPVNIA
YSGVYHWWYTQGMRTNGDLYTGSIFLLFLAAVFLFAGWLHLQPKFRPSLSWFKNAESRLN
HHLAGLFGVSSLAWAGHLIHVAIPESRGQHVGWDNFLSTPPHPA------------GLLP
FFTGNWGVYAENPDTAAHVFGTSQGAGTAILTFLGGFHPQTESLWLTDMAHHHLAIAVIF
IIAGHMYRTNFGIGHSIKEMLDSKKGLLSPK------SE--GQFNLPHQGLYDTMNNSLH
FQLAFALAALGVITSLVAQHMYSLPPYAFMARDYTTQAALYTHHQYIAGFIMVGAFAHGA
IFLVRDYDPAQNKGNVLDRVLNHKEAIISHLSWVSLFLGFHTLGLYVHNDVMQAFGTPEK
QILIEPVFAQFIQASHGKVLYGFDTLLSNPDSIATT-----AWPNHANVWLGGWLDAINS
G------------------------------SNSLFLTIGPGDFLVHHAIALGLHTTTLI
LVKGALDARGSKLMPDKKDFGYTFPCDGPGRGGTCDISAWD-SFYLAMFWMLNTIGWVTF
YWHWKHLAVWSGNVAQFNESSPTIMGWLRDYLWLNSAQLINGYNPY-GMNNLAVWAWMFL
FGHLVWATGFMFLISWRGYWQELIETIVWAHERTPLANLVRWKDKPVALSIVQARLVGLA
HFTVGYVLTYAAFLIASTASRYG---
>798_Cyanobacterium_stanieri_PCC_7202|AFZ47922.1
---MATKFPKFSQDLAQDPTTRRIWYGIATAHDFETHDGMTEENLYQKIFASHFGHLAII
FLWTSGTVFHVAWQGNFEQWIKDPLNVRPIAHAIWDPHFGQGAIDAFSQA-GSSSPVNVA
YSGVYHWFYTIGMTTNQDLYSGAVGLLILSAVFLFAGWLHLQPKFRPSLSWFKNAESRLN
HHLAGLFGVSSLAWTGHLVHVAIPESRGIHVGWDNFLSVKPHPA------------GLAP
FFTGNWGVYAQNPDTANHAFGTANGAGTAILTFLGGFHPQTESLWLTDIAHHHLAIAVIF
IIAGHMYRTNWGIGHSIKDILAAHNPPS-----------G--RLGAGHRGLYDTVNNSLH
FQLGLALACLGVVTSLVAQHMYSLPSYAFIAKDYTTQAALYTHHQYIAGFLMVGAFAHGA
IFFVRDYDPEANKDNVLARMLEHKEAIISHLSWVSLFLGFHTLGLYVHNDVVVAFGTPEK
QILIEPVFAQFVQAASGKALYGFDTLLSNPDSLAYT-----AYPNYGNVWLPGWLDAVNN
G------------------------------TNSLFLSIGPGDFLVHHAIALGLHTTTLI
LVKGALDARGSKLMPDKKDFGYSFPCDGPGRGGTCDISAWD-AFYLAMFWMLNTLGWLTF
YWHWKHLGVWTGNVAQFNENSTYLMGWFRDYLWANSAQLINGYNPY-GVNNLSVWAWMFL
FGHLVWATGFMFLISWRGYWQELIETIVWAHERTPLANLVRWKDKPVALSIVQARLVGLA
HFTVGYILTYAAFLIASTAGKFG---
>800_Halomicronema_sp._CCY15110|WP_204137073.1 799_Cyanobacteria|WP_039726686.1
---MATKFPKFSQALAQDPTTRRIWYGIATAHDFESHDGMTEENLYQKIFASHFGHLAII
FLWTSGNLFHVAWQGNFEQWIKDPLNVRPIAHAIWDPHFGQPAVDAFTQA-GASNPVNIA
FSGVYHWWYTIGMRTNADLYTGAVFLLILSAIFLFAGWLHLQPKFRPSLSWFKNAESRLN
HHLAGLFGVSSLAWTGHLVHVAIPESRGQHVGWDNFLSTPPHPA------------GLAP
FFTGNWGVYAQNPDTADHMFGTAQGAGTAILTFLGGFHPQTESLWLTDMAHHHLAIAVIF
IVAGHMYRTNFGIGHSIKEILNAHTPPAGTP--------G--DLGEGHKGLYDTLNNSLH
FQLALALASLGVVTSLVAQHMYALPPYAFMAKDYTTQAALYTHHQYIAGFIMVGAFAHGA
IFLIRDYDPVANKNNVLDRVLQHKEAIISHLSWVSLFLGFHTLGLYVHNDVVVAFGTPEK
QILVEPVFAQWVQAASGKMIYGFDTLLSNPDSIATT-----AWPNGGNVWLPGWLDAINS
G------------------------------SNSLFLAIGPGDFLVHHAIALGLHTTTLI
LVKGALDARGSKLMPDKKDFGYSFPCDGPGRGGTCDISAWD-SFYLAMFWMLNTIGWVTF
YWHWKHLSIWSGNVAQFNENSNYLMGWLRDYLWLNSSQLINGYNPY-GMNNLAVWAWMFL
FGHLIWATGFMFLISWRGYWQELIETIVWAHERTPLANLVRWKDKPVALSIVQARVVGLA
HFTAGYIITYAAFLIASTSSRFG---
>803_Hydrococcus_sp._CRU_1_1|NJP20534.1
---MATKFPKFSQDLAQDPTTRRIWYGIATAHDFESHDGMTEENLYQKIFASHFGHIAII
FLWTSGTLFHVAWQGNFEQWIKDPLNVRPIAHAIWDPQFGKAAVDAFTQG-GASYPVDIS
YSGVYHWFYTQGVRTNGDLYQGAIFLLILSALFLFAGWLHLQPKFRPSLSWFKNAESRMN
HHLAGLFGVSSLAWTGHLVHVAIPESRGQHVGWDNFLSTPPHPA------------GLLP
FFTGNWGVYAQDPDTASHVFGTSQGAGTAILTFLGGFHPQTESLWLTDIAHHHLAIAVIF
IIAGHMYRTNWGIGHSMKEILNAHKPPA-----------G--KLGEGHKGLYDTYNNSLH
FQLGIHLAALGVVTSLVAQHMYSLPPYAFMAKDFTTQAALYTHHQYIAGFLMTGAFAHGA
IFWVRDYDPEANKNNVLARVLDHKEAIISHLSWVSLFLGFHTLGLYVHNDVVVAFGTPEK
QILIEPVFAQWIQAAHGKALYGFDTLLSNPDSVAYT-----AYPNYGNVWLPGWLDAINS
G------------------------------TNSLFLTIGPGDFLVHHAIALALHTTTLI
LVKGALDARGSKLMPDKKDFGYAFPCDGPGRGGTCDISAWD-SFYLALFWTLNTLGWVTF
YWHWKHLCVWQGNVAQFNENSTYLMGWFRDYLWANSAQLINGYNPY-GVNNLSVWAWMFL
FGHLVWATGFMFLISWRGYWQELIETIVWAHERTPLANLVRWKDKPVALSIVQARVVGLA
HFTIGYIFTYAAFVIASTAGKFG---
>804_Leptolyngbya_sp._PCC_6406|WP_008309321.1
---MATKFPKFSQALAQDPTTRRIWYGIATAHDFESHDGMTEENLYQKIFASHFGHLAII
FLWTSGNLFHVAWQGNFEQWIKDPLNIRPIAHAIWDPHFGQPAVEAFTQA-GASSPVNIA
YSGVYHWWYTIGMRTNADLYSGAVFLLLMSAVFLFAGWLHLQPKFRPSLSWFKNAESRLN
HHLAGLFGVSSLAWTGHLVHVAIPEARGQHVGWDNFLSTPPHPD------------GLLP
FFTGKWGVYAQNPDTADHLFGTSQGAGTAILTFLGGFHPQTEAMWLTDIAHHHLAIAVLF
IIAGHMYRTNFGIGHSMKEIMNAHNPPKGTP------FGG--MIGEGHKGIYDTYNNSLH
FQLAWHLACLGVVTSLVAQHMYSLPSYAFIAKDFTTQAALYTHHQYIAGFIMVGAFAHGA
IFLVRDYDPAANKNNVLDRVLQHKEAIISHLSWVSLFLGFHTLGLYVHNDVVVAFGTPEK
QILVEPVFAQWIQAAHGKLLYGFDTLLSNPDSIAST-----AWPNNGNVWLEGWLNAINS
G------------------------------SNSLFLTIGPGDFLVHHAIALGLHTTTLI
LVKGALDARGSKLMPDKKDFGYSFPCDGPGRGGTCDISAWD-SFYLAMFWMLNTIGWVTF
YWHWKHLSIWSGNVAQFNENSNYLMGWLRDYLWLNSSQLINGYNPY-GMNNLSVWAWMFL
FGHLVWATGFMFLISWRGYWQELIETIVWAHERTPLANLVRWKDKPVALSIVQARVVGLA
HFTVGYILTYAAFLIASTSSRFG---
>805_Hydrococcus_rivularis|WP_073600148.1 802_Pleurocapsa_sp._PCC_7327|WP_015144081.1
---MATKFPKFSQDLQQDPTTRRIWYGIATAHDFESHDGMTEENLYQKIFASHFGHIAII
FLWTSGTIFHVAWQGNFEQWIKDPLNVRPIAHAIWDPQFGKAAVDAFTQG-GASYPVDIS
YSGVYHWFYTIGMRTNGDLYQGSIFLLILSALFLFAGWLHLQPKFRPSLSWFKNAESRLN
HHLAGLFGVSSLAWTGHLVHVAIPESRGQHVGWDNFLSTAPHPA------------GLLP
FFTGNWGVYAQNPDTANHVFGTSEGAGTAILTFLGGFHPQTESLWLTDMAHHHLAIAVIF
IIAGHMYRTNWGIGHSIKEILNAHNPPSGTP------FGG--LLGEGHKGLYDTINNSLH
FQLGLALASLGTITSLVAQHMYSMPPYAFLAKDYTTQAALYTHHQYIAGFLITGAFAHGA
IFWVRDYDPEANKNNVLARILAHKEAIISHLSWVSLFLGFHTLGLYVHNDVVVAFGTPEK
QILIEPVFAQWIQAAHGKALYGFNTLLSNPDSIAYT-----AYPNYGNVWLPGWLDAINS
G------------------------------TNSLFLTIGPGDFLVHHAIALGLHTTTLI
LVKGALDARGSKLMPDKKDFGYSFPCDGPGRGGTCDISAWD-AFYLALFWTLNTLGWLTF
YWHWKHLCVWQGNVAQFNENSTYLMGWFRDYLWANSAQLINGYNPY-GVNNLSVWAWMFL
FGHLVWATGFMFLISWRGYWQELIETIVWAHERTPLANLVRWKDKPVALSIVQARLVGLA
HFTVGYVLTYAAFLIASTAGKFG---
>806_Cyanobacteria_bacterium_J055|RMG08950.1 791_Oscillatoriales_cyanobacterium_M4454_W2019_049|HIK31937.1
---MATKFPKFSQDLAQDPTTRRIWYGIATAHDFESHDGMTEENLYQKIFASHFGHLAII
FLWTSGNLFHVAWQGNFEQWIKDPLNVRPIAHAIWDPQFGKGAVDAFTQA-GATSPVDIC
YSGVYHWWYTIGMRTNSELYQGSIFLLILASLMLFAGWLHLQPKYRPSLSWFKNAESRLN
HHLAGLFGVSSLAWTGHLVHVAIPESRGQHVGWDNFLSVAPHPA------------GLAP
FFTGNWGVYAQNPDTASHVFGTSEGAGTAILTFLGGFHPQTESLWLTDMAHHHLAIAVLF
IVAGHMYRTNFGIGHSMKEIMDAHRPPS-----------G--KLGEGHKGMYDTYNNSLH
FQLGWHLAALGVVTSLVAQHMYSMPPYAFIAKDYTTMAALYTHHQYIAGFIMLGAFAHGA
IFLVRDYDPEANKNNVLARVLDHKEAIISHLSWVSLFLGFHTLGLYVHNDVVVAFGTPEK
QILIEPVFAQWIQAAHGKALYGFDVLLSNPDSVATT-----AFPNHGNVWLPGWLVAINS
G------------------------------ANSLFLTIGPGDFLVHHAIALGLHTTTLI
LVKGALDARGSKLMPDKKDFGFAFPCDGPGRGGTCDISAWD-SVYLATFWMLNTLGWLTF
YWHWKHLAVWQGNVAQFNESSTHLMGWFRDYLWLNSAQLINGYNPY-GVNNLSIWAWIFL
GAHFVWALSFMFLISWRGYWQELIETLVWAHERTPLANLVRWKDKPVALSIVQARLVGVV
HFAVGYVFTYAAFLIASTAGKFG---
>807_Gomphosphaeria_aponina_SAG_52.96__DSM_107014|MBR8827080.1
---MATKFPKFSQDLAQDPTTRRIWYGIATAHDFETHDGMTEENLYQKIFASHFGHIAII
FLWTSGTLFHVAWQGNFEQWITDPLNIRPIAHAIWDPQFGKAAVDAFTQA-GASYPVDIA
YSGVYHWFYTIGMRTNGELYQGSVFLLILASVFLFAGWLHLQPKFRPSLSWFKNAESRLN
HHLAGLFGVSSLAWTGHLVHVAIPESRGQHVGWDNFLSTAPHPA------------GLKP
FFTGNWGVYAENPDTANHVFSTADGAGTAILTFLGGFHPQTESLWLTDMAHHHLAIAVIF
IVAGHMYRTNFGIGHSIKEILNAHNPPSGTP------FGG--QLGAGHKGLYDTINNSLH
FQLGLALASLGVITSLVAQHMYALPPYAFIAKDYTTQAALYTHHQYIAGFLMVGAFAHGA
IFFVRDYDPEANKDNVLARMLEHKEALISHLSWVSLFLGFHTLGLYVHNDVVVAFGTPEK
QILIEPVFAQFVQAASGKALYGFDVLLSNADSVAYT-----AYPNYANVWLPGWLEAINS
G------------------------------TNSLFLTIGPGDFLVHHAIALGLHTTTLI
LVKGALDARGSKLMPDKKDFGFAFPCDGPGRGGTCDISAWD-SFYLAMFWMLNTLGWLTF
YWHWKHLGIWSGNVAQFNENSTYLMGWFRDYLWANSAQLINGYNPY-GTNNLSVWAWMFL
FGHLVWATGFMFLISWRGYWQELIETIVWAHERTPLANLVRWKDKPVALSIVQARLVGLA
HFTVGYILTYAAFLIASTAGKFG---
>809_Oscillatoriophycideae_cyanobacterium_NC_groundwater_1537_Pr4_S-0.65um_50_18|MBI4780363.1 1047_Drouetiella_hepatica_Uher_2000/2452|MBW4660705.1
---MATKFPKFSQDLAQDPTTRRIWYGIATAHDFESHDGMTEENLYQKIFASHFGHLAII
FLWTSGNLFHVAWQGNFEQWIKDPLNVRPIAHAIWDPHFGQAAVDAFTRA-GASSPVNIA
YSGVYHWWYTQGMRTNADLYQGSIFLLFLAAVMLFAGWLHLQPKFRPSLSWFKNAESRLN
HHLAGLFGVSSLAWTGHMVHVAIPESRGVHVGWDNFLSVKPHPA------------GLMP
FFTGNWGVYAENPDAAGHIFGTSQGAGTAILTFLGGFHPQTESLWLTDIAHHHLAIAVLF
IIAGHMYRTNFGIGHSIKEMLDSKKGLLSGK------SE--GQFNLPHQGLYDTMNNSLH
FQLAFALAALGVITSLVAQHMYALPPYAFIARDYTTQAALYTHHQYIAGFIMVGAFAHGA
IFLVRDYDPAQNKGNVLDRVLNHKEAIISHLSWVSLFLGFHTLGIYVHNDVMQAFGTPEK
QILIEPVFAQFIQASHGKLLYGFDTLLSNPDSIAST-----AWPNHGNVWLAGWLDAINS
G------------------------------KNSLFLTIGPGDFLVHHAIALGLHTTTLI
LVKGALDARGSKLMPDKKDFGYAFPCDGPGRGGTCDISAWD-SFYLAMFWMLNTLGWVTF
YWHWKHLAVWSGNVAQFNESSVTIMGWLRDYLWLNSSQLINGYNPY-GMNNLAVWAWMFL
FGHLVWATGFMFLISWRGYWQELIETIVWAHERTPLANLVRWKDKPVAMSIVQGRVVGLA
HFTVGYVLTYAAFLIASTASRYG---
>812_Geitlerinema_sp._PCC_7407|WP_015173233.1
---MATKFPKFSQDLAQDPTTRRIWYGIATAHDFESHDGMTEENLYQKIFASHFGHLAII
FLWTSGNLFHVAWQGNFEQWVKDPLNIRPIAHAIWDPHFGKPAVEAFTQA-GASNPVNIA
YSGVYHWWYTIGMRHNSDLYTGAVFLLILSAIFLFAGWLHLQPKFRPSLSWFKNAESRLN
HHLAGLFGVSSLAWTGHLVHVAIPESRGQHVGWDNFLSTPPHPA------------GLGP
FFTGNWGVYAQNPDTANHVFGSAEGAGTAILTFLGGFHPQTQSLWLTDIAHHHLAIAVIF
IIAGHMYRTNFGIGHSIREILKAHRPPEGTP------FGG--LLGKGHEGLYDTLNNSLH
FQLALALASLGVVTSLVAQHMYSLPPYAFMAKDYTTMAALYTHHQYIAGFIMVGAFAHGA
IFLVRDYDPEANKNNVLDRVLQHKEAIISHLSWVSLFLGFHTLGLYVHNDVVVAFGTPEK
QILIEPVFAQWIQSSHGKALYGFDVLLSNAGSLPA---------NAGGAWLPGWLDAINA
G------------------------------TNSLFLTIGPGDFLVHHAIALGLHTTTLI
LVKGALDARGSKLMPDKKDFGYSFPCDGPGRGGTCDISAWD-SFYLAMFWMLNTIGWVTF
YWHWKHLGVWQGNVAQFNESSTYLMGWLRDYLWLNSSQLINGYNPY-GMNNLSVWAWMFL
FGHLVWATGFMFLISWRGYWQELIETLVWAHERTPLANLVRWKDKPVAMSIVQGRLVGLA
HFTVGYILTYAAFLIASTAGKFG---
>813_Spirulina_major|WP_204105609.1
---MATKFPKFSQDLAQDPTTRRIWYGIATAHDFESHDGMTEENLYQKIFASHFGHIAII
FLWTSGTLFHVAWQGNFEQWIKDPLNVRPIAHAIWDPQFGQGAIDAFTQA-GASNPVNIC
YSGVYHWFYTIGMTTNAELYQGSIFLLILSAVMLFAGWLHLQPKFRPSLSWFKNAESRLN
HHLAGLFGVSSLAWTGHLVHVAIPESRGIHVGWDNFLSVKPHPA------------GLAP
FFTGNWGVYAQNPDTAGHIFGTSEGAGTAILTFLGGFHPQTESLWLTDIAHHHLAIAVLF
IIAGHMYRTNFGIGHSMKEIMNAHTPPEGTP------FGG--MIGAGHKGMYDTYNNSLH
FQLGWHLACLGVVTSLVAQHMYSMPSYVFIARDYTTQAALFTHHEYIAGFLMVGAFAHGA
IFLVRDYDPIANENNVLARMLEHKEALISHLSWVSLFLGFHTLGLYVHNDVVVAFGTPEK
QILVEPVFAQFIQASHGKLLYGMDVLLSNPDSVAAT-----AYPNYANVWLPGWLDAINS
G------------------------------ANSLFLTIGPGDFLVHHAIALGLHTTVLI
LVKGALDARGSKLMPDKKDFGYSFPCDGPGRGGTCDISAWD-SFYLAMFWMLNTLGWLTF
YWHWKHLAVWQGNVAQFNENSTYLMGWFRDYLWANSAQLINGYNPY-GVNNLSVWAWMFL
FGHLVWATGFMFLISWRGYWQELIETIVWAHERTPLANLVRWKDKPVALSIVQARVVGLA
HFTVGYIFTYAAFLIASTAGKFG---
>814_Geminocystis_herdmanii|WP_017294321.1
---MATKFPKFSQDLAQDPTTRRIWYGIATAHDFETHDGMTEENLYQKIFASHFGHLAII
FLWTSGTVFHVAWQGNFEQWIKDPLNVRPIAHAIWDPHFGQGAIDAFTQA-GASSPVNVA
YSGVYHWFYTIGMTNNQDLYTGAVFLLILSALFLFAGWLHLQPKFRPSLSWFKNAESRLN
HHLGGLFGVSSLAWAGHLVHVAIPESRGVHVGWDNFLSVKPHPA------------GLAP
FFTGNWGVYAENPDTASQVFGTSDGAGTAILTFLGGFHPQTESLWLTDIAHHHLAIAVIF
IIAGHMYRTNWGIGHSMKDILNAHKPPS-----------G--KLGAGHKGLYDTVNNSLH
FQLGLALASLGVITSLVAQHMYSLPSYVFIAKDYTTQAALYTHHQYIAGFLMVGAFAHGA
IFFVRDYDPEANKDNVLARMLEHKEAIISHLSWVSLFLGFHTLGLYVHNDVVVAFGTPEK
QILIEPVFAQFVQAASGKALYGFDTLLSNPDSIAYT-----AYPNYGNVWLPGWLEAINS
G------------------------------TNSLFLNIGPGDFLVHHAIALGLHTTTLI
LVKGALDARGSKLMPDKKDFGFSFPCDGPGRGGTCDISAWD-SFYLAMFWMLNTLGWLTF
YWHWKHLGIWTGNVAQFNENSTYLMGWFRDYLWANSAQLINGYNPY-GVNNLSVWAWMFL
FGHLVWATGFMFLISWRGYWQELIETIVWAHERTPLANLVRWKDKPVALSIVQARLVGLA
HFTVGYILTYAAFLIASTAGKFG---
>815_Nostoc_sp._HG1|MBC6434925.1
---MATKFPKFSQDLAQDPTTRRIWYGIATAHDFESHDGMTEENLYQKIFASHFGHLAII
FLWTSGNLFHVAWQGNFEQWVKDPLNVRPIAHAIWDPHFGQAAVDAFTRA-GSSGPVNIA
YSGVYHWWYTIGMRSNGELYSGSVFLLILSAVFLFAGWLHLQPKFRPSLSWFKNAESRLN
HHLAGLFGVSSLAWTGHMVHVAIPESRGIHVGWNNFLSVKPHPA------------GLAP
FFTGNWGVYAADPDTADHIFGSATGAGTAILTFLGGFHPQTESLWLTDISHHHLAIAVIF
IIAGHMYRTNFGIGHSIKEILNAHKPPKG-------------GLGEGHKGLYDTLNNSLH
FQLSLALASLGVITSLVAQHMYAMPPYAFIAKDYTTTAALYSHHQYIAGFIMVGAFAHGA
IFLVRDYDPAANKNNVLDRVLQHKEAIISHLSWVSLFLGFHTLGIYVHNDVMQAFATPEK
QILIEPVFAQWIQASHGKLLYGFDTLLSNPESVAYT-----AFPNYGNVWLPGWLDAINS
G------------------------------TNSLFLTIGPGDFLVHHAIALGLHTTTLI
LVKGALDARGSKLMPDKKDFGYAFPCDGPGRGGTCDISAWD-SFYLAMFWMLNTIGWVTF
YWHWKHLAIWSGNVAQFNESSVTIMGWLRDYLWLNSAQLINGYNPY-GMNNLAVWAWMFL
FGHLVWATGFMFLISWRGYWQELIETIVWAHERTPLANLVRWKDKPVAMSIVQGRVVGLA
HFTVGYILTYAAFLIASTASRYG---
>816_Cyanobacteria_bacterium_UBA9273|HBB34894.1
---MATKFPKFSQDLAQDPTTRRIWYGIATAHDFESHDGMTEENLYQKIFASHFGHLAII
FLWTSGSLFHVAWQGNFEQWIKDPLNIRPIAHAIWDPQFGAPAVDAFTRA-GASNPVDIA
YSGVYHWWYTQGMRTNGDLYQGALFLLILAAVFLFAGWLHLQPKFRPSLAWFKNAESRLN
HHLAGLFGVSSLAWTGHLVHVAIPESRGQHVGWDNFLSVKPHPA------------GLAP
FFTGNWGVYAQNPDTAQHVFGTSEGAGTAILTFLGGFHPQTESLWLTDIAHHHLAIAVLF
IIAGHMYKTNFGIGHSMKDIMAAHNPPVGTP------FGG--LLGEGHKGIYDTYNNSLH
FQLGWHLACLGVITSLVAQHMYSLPPYAFMAKDFTTQAALYTHHQYIAGFLMVGAFAHGA
IFLVRDYDPEANKNNVLARVLAHKEAIISHLSWVSLFLGFHTLGLYVHNDVVVAFGTPEK
QILIEPVFAQWIQAAHGKLLYGFDAFLSNPDSLATT-----AWPNHGNVWLPGWLDAINS
D------------------------------TNSLFLTIGPGDFLVHHAIALGLHTTTLI
LVKGALDARGSKLMPDKKDFGYSFPCDGPGRGGTCDISAWD-AFYLAMFWMLNTIGWVTF
YWHWKHLGIWQGNVAQFNESSTYLMGWLRDYLWLYSSQLINGYNPY-GTSNLSVWAWMFL
LGHLVWATGFMFLISWRGYWQELIETLVWAHERTPLANLVRWKDKPVALSIVQARLVGLA
HFTVGYVITYAAFVIASTASKFG---
>819_Roseofilum_sp._Belize_Diploria|MBP0007117.1 818_Roseofilum_sp._Guam|MBP0027412.1
---MATKFPKFSQDLAQDPTTRRIWYGIATAHDFETHDGMTEENLYQKIFASHFGHLAII
FLWTSGNLFHVAWQGNFEQWIKDPLNVRPIAHAIWDPQFGQAAIDAYTQA-GAANPVNIA
YSGVYHWWYTIGMRTNGDLYQGAIFLLVLASLMLFAGWLHLQPSFRPSLSWFKNAESRLN
HHLAGLFGVSSLAWTGHLVHVAIPESRGQHVGWDNFLSTLPHPA------------GLVP
FFTGNWGVYAENADTAGHVFGTSEGAGTAILTFLGGFHPQTESLWLTDMAHHHLAIAVLF
IVAGHMYRTNWGIGHSMKEIMEAHNPPKGTP------FGG--MIGDGHKGMYDTYNESLH
FQLGWHLACLGVVTSLVAQHMYAMPPYAFMAKDYTTMAALYTHHQYIAGFLMVGAFAHGA
IFLVRDYDPEANKNNVLARMLEHKEALISHLSWVSLFLGFHTLGLYVHNDVVVAFGTPEK
QILIEPVFAQFVQASSGKLMYGMDVLLSNPDSIAYT-----AFPNHANFWLPGWLDAINN
N------------------------------SNSLFLPIGPGDFLVHHAIALGLHTTTLI
LVKGALDARGSKLMPDKKDFGYSFPCDGPGRGGTCDISAWD-AFYLAMFWMLNTLGWLTF
YWHWKHLAIWQGNLAQFNESSTHLMGWFRDYLWLNSSQLINGYNPY-GMNNLAVWAWMFL
FGHLVWATGFMFLISWRGYWQELIETIVWAHERTPLANLVRWKDKPVALSIVQARVVGLA
HFTVGYVLTYAAFLIASTAGKFG---
>821_Synechococcales_cyanobacterium_M58_A2018_015|MBF2001505.1
---MATKFPKFSQGLAQDPTTRRIWYGIATAHDFESHDGMTEENLYQKIFASHFGHLAII
FLWTSGNLFHVAWQGNFEQWIKDPLNTRPIAHAIWDPHFGQAAVDAFTRA-GATYPVNIT
YSGIYHWWYTIGMRTNSDLYMGSIFLMILAAVMLFAGWLHLQPKFRPSLSWFKNAESRLN
HHLAGLFGVSSLAWAGHLIHVAIPESRGQHVGWNNFLSTPPHPA------------GLAP
FFTGNWGVYAENPDTASHIFGTAQGAGSAILTFVGGFHPQTESLWLTDMAHHHLAIAVLF
IVAGHMYRTNFGIGHSIKEMLDSKAGLFGGR------SE--GQFNLPHQGLYDTYNNSLH
FQLAFHLAALGVITSLVAQHMYSLPPYAFMARDYTTQAALYTHHQYIAGFIMVGAFAHGA
IFLVRDYDPAQNKGNVLDRVLQHKEAIISHLSWVSLFLGFHTLGLYVHNDVVQAFGTPEK
QILIEPVFAQFIQASHGKLLYGFDTLLSNPDSIAST-----AWPNHGNVWLPGWLDAINS
G------------------------------TNSLFLTIGPGDFLVHHAIALGLHTTTLI
LVKGALDARGSKLMPDKKDFGYTFPCDGPGRGGTCDISAWD-AFYLAMFWMLNTIGWVTF
YWHWKHLGIWQGNVAQFNESSTYLMGWLRDYLWLNSAQLINGYNPY-GMNALAVWAWMFL
FGHLVWATGFMFLISWRGYWQELIETIVWAHERTPLANLVRWKDKPVALSIVQARLVGLA
HFTVGYVLTYAAFLIASTASRYG---
>825_Snowella_sp.|PZV25043.1
---MATKFPKFSQDLAQDPTTRRIWYGIATAHDFETHDGMTEENLYQKIFASHFGHIAII
FLWTSGTLFHVAWQGNFEQWIKDPLNIRPIAHAIWDPHFGEGAINAFTQA-GASNPVNIA
YSGVYHWFYTIGMTTNQDLYQGAVFLLLLSAVFLFAGWLHLQPKFRPSLSWFKNAESRLN
HHLAGLFGVSSLAWAGHLVHVAIPEARGQHVGWDNFLSTPPHPA------------GLLP
FFTGNWGVYSENPDTAGHIFGTSQGAGTAILTFLGGFHPQTESLWLTDIAHHHLAIAVIF
IIAGHMYRTNWGIGHSIKEILNAHKGPL---------------TGEGHKNLYDTINNSLH
FQLGLALASLGVITSLVAQHMYSLPSYAFIAKDYTTQAALYTHHQYIAGFLMVGAFAHGA
IFFVRDYDPVANKNNVLARMLDHKEALISHLSWVSLFLGFHTLGLYVHNDVVVAFGTPEK
QILIEPVFAQWIQAASGKALYGFDVLLSNPDSIAST---------TGAAWLPGWLDAINS
G------------------------------TNSLFLSIGPGDFLVHHAIALGLHTTTLI
LVKGALDARGSKLMPDKKDFGYSFPCDGPGRGGTCDISAWD-SFYLAMFWMLNTLGWLTF
YWHWKHLGVWTGNVAQFNENSTYLMGWFRDYLWANSAQLINGYNPY-GVNNLSVWAWMFL
FGHLVWATGFMFLISWRGYWQELIETIVWAHERTPLANLVRWKDKPVALSIVQARLVGLA
HFTVGYILTYAAFLIASTAGKFG---
>827_Jacksonvillea_sp._ISTCYN1|WP_162545913.1
---MATKFPKFSQDLAQDPTTRRIWYAIATAHDFESHDGMTEENLYQKIFASHFGHLAII
FLWTSGSLFHVAWQGNFEQWVKDPLNVRPIAHAIWDPQFGSAAVEAFTQA-GASNPVNIA
YSGVYHWWYTQGMRTNNDLYQGSIFLLILAAVMLFAGWLHLQPKFRPSLAWFKNAESRLN
HHLAGLFGVSSLAWAGHLVHVAIPESRGQHVGWDNFLSVKPHPA------------GLAP
FFTGNWGVYAQNPDTASHVFGTSQGAGDAILTFLGGFHPQTQSLWLTDMAHHHLAIAVLF
IVAGHMYRTNFGIGHSIKEMLDSKKGLFGGK------SE--GQFNLPHQGLYETYNNSLH
FQLGFHLAALGVITSLVAQHMYSLPPYAFMAQDFTTQAALYTHHQYIAGFLMVGAFAHGA
IFWVRDYDPEQNKGNVLDRVLQHKEAIISHLSWVSLFLGFHTLGLYVHNDVVVAFGTPEK
QILIEPVFAQFIQAAHGKVLYGMDVLLSNPDSIATT-----AWPNAGNVWLPGWLDAINN
N------------------------------TNSLFLSIGPGDFLVHHAIALGLHTTTLI
LVKGALDARGSKLMPDKKDFGYAFPCDGPGRGGTCDISAWD-AFYLSMFWMLNTIGWVTF
YWHWKHLGVWQGNVAQFNESSTYLMGWLRDYLWLNSAQLINGYNPY-GMNNLAVWAWMFL
LGHLVWATGFMFLISWRGYWQELIETLVWAHERTPLANLVRWKDKPVALSIVQARVVGLA
HFTVGYFVTYAAFLIASTASKFG---
>830_Phormidium_ambiguum|WP_073595565.1
---MATKFPKFSQDLAQDPTTRRIWYGIATAHDFESHDGMTEENLYQKIFASHFGHIAII
FLWTSGNLFHVAWQGNFEQWIKDPLNIRPIAHAIWDPQFGKPAVEAFTQA-GANYPVNIT
YSGLYHWWYTIGMRSNNDLYQGALFLLVLAAVFLFAGWLHLQPKFRPSLSWFKSAEPRLN
HHLAGLFGVSSLAWAGHLIHVAIPESRGQHVGWDNFLSTMPHPA------------GLLP
FFTGNWGVYAENPDTAQQVFGTAQGSGTAILTFLGGFHPQTQSLWLTDMAHHHLAIAVIF
IIAGHMYRTNFGIGHSIKEMLNSKAGL-F-------GGKSEGQFNLPHQGLYDTMNNSLH
FQLAFALAALGVITSLVAQHMYALPPYVFIGQDYTTQAALYTHHQYIAGFLMVGAFAHGA
IFWVRDYDPEQNKGNVLDRVLQHKEAIISHLSWVSLFLGFHTLGLYVHNDVVVAFGTPEK
QILIEPVFAQFIQAAHGKLIYGMDTLLSNPDSIATT-----AWPNHGNVWLPGWLDAINS
--G----------------------------TNSLFLTIGPGDFLVHHAIALGLHTTTLI
LVKGALDARGSKLMPDKKDFGYAFPCDGPGRGGTCDISAWD-SFYLAMFWMLNTIGWVTF
YWHWKHLGIWQGNVAQFNESSTYLMGWLRDYLWLNSAQLINGYNPY-GMNNLSVWAWMFL
FGHLVWATGFMFLISWRGYWQELIETLVWAHERTPLANLVRWKDKPVAMSIVQGRLVGLA
HFTVGYILTYAAFLIASTAGKFG---
>831_Cyanothece_sp._PCC_7425|WP_012630018.1
---MATRFPKFSQDLAQDPTTRRIWYAIATAHDFESHDGMTEENLYQKIFASHFGHLAII
FLWTSGSLFHVAWQGNFEQWIKDPLNIRPIAHAIWDPQFGKPAVDAFTQA-GASSPVDIA
YSGVYHWWYTIGMRTNSDLYMGAITLLLFAAVFLFAGWLHLQPKFRPSLAWFKNAESRLN
HHLAGLFGVSSLAWAGHLIHVAIPEARGQHVGWDNFLSTMPHPA------------GLAP
FFTGNWGVYAQNPDTAGHVFGTSEGAGTAILTFLGGFHPQTESLWLTDIAHHHLAIAVIF
IIAGHMYRTNFGIGHSMKEIMNAHNPPQGTP------FGG--MLGAGHQGMYDTYNNSLH
FQLGWHLACLGVVTSLVAQHMYSLPPYAFIAQDHTTMAALYTHHQYIAGFLMVGAFAHGA
IFLVRDYDPAANKNNVLARVLEHKEAIISHLSWVSLFLGFHTLGLYVHNDVVVAFGTPEK
QILIEPVFAQFIQAAHGKVLYGFDTLLSNPDSIATT-----AWPNYGNVWLPGWLDAINS
G------------------------------TNSLFLTIGPGDFLVHHAIALGLHTTTLI
LVKGALDARGSKLMPDKKDFGYAFPCDGPGRGGTCDISGWD-AFYLSMFWMLNTIGWVTF
YWHWKHLGIWEGNVAQFNESSTYLMGWLRDYLWLYSGPLINGYNPF-GMNNLAVWSWMFL
FGHLVWATGFMFLISWRGYWQELIETLVWAHERTPLANLVRWKDKPVALSIVQARLVGLA
HFTVGYIVTYAAFLIASTAAKYG---
>832_Okeania_sp._SIO2B3|NET40980.1 944_Okeania_sp._SIO3B5|NEO52318.1 874_Okeania_sp._SIO2C2|NEP87255.1 794_Okeania_sp._SIO3B3|NEP79637.1 811_Okeania_sp._SIO3H1|NEN87734.1 820_Okeania_hirsuta|WP_124144879.1 822_Okeania_sp._SIO2C9|NEQ73492.1
---MATKFPKFSQDLAQDPTTRRIWYGIATAHDFETHDGMTEENLYQKIFASHFGHLAII
FLWTSGSLFHVAWQGNFEQWIKDPLNIRPIAHAIWDPQFGQPAIDAFTQA-GASNPVNIA
YSGVYHWWYTIGMRTNGDLYQGSIFLLILASIMLFAGWLHLQPKFRPSLAWFKNAESRLN
HHLAGLFGVSSLAWTGHLVHVAIPESRGQHVGWDNFLTTMPHPA------------GLAP
FFTGNWGVYAQNPDTASHVFGTSEGAGTAILTFLGGFHPQTESLWLTDMAHHHLAIAVIF
IVAGHMYRTNFGIGHSIKEMLDSKAGLVGGN------SE--GQFNLPHQGLYETLNNSLH
FQLALALASLGVITSLVAQHMYALPPYAFIARDYTTMAALYTHHQYIAGFIMVGAFAHGA
IFLVRDYDSEQNKGNVLDRVLQHKEAIISHLSWVSLFLGFHTLGLYVHNDVVVAFGTPEK
QILIEPVFAQFVQAASGKALYGMDVLLSNPDSIAAT-----AWPNAGNVWLPGWLDAINS
G------------------------------TNSLFLSIGPGDFLVHHAIALGLHTTTLI
LVKGALDARGSKLMPDKKDFGYAFPCDGPGRGGTCDISAWD-SFYLSMFWMLNTIAWLTF
YWHWKHLAVWQGNVAQFNESSTYLMGWFRDYLWLNSSQLINGYNPY-GTNNLSVWAWMFL
FGHLVWATGFMFLISWRGYWQELIETIVWAHERTPLANLVRWKDKPVALSIVQARVVGLA
HFTVGFVLTYAAFLIASTAGKFG---
>834_Aphanothece_hegewaldii|WP_106459218.1
---MATKFPKFSQDLAQDPTTRRLWYGIATAHDFESHDGMTEENLYHKIFASHFGHIAII
FLWTSGTVFHVAWQGNFEQWIKDPLNIRPIAHAIWDPQFGKPAVDAFTQG-GASYPVDIS
YSGVYHWFYTIGMRTNQDLYTGAVFLLILASLFLFAGWLHLQPKFRPSLAWFKNAESRMN
HHLAGLFGVSSLAWAGHLIHVAIPESRGQHVGWNNFLSTPPHPA------------GLLP
FFTGNWGVYAQDPDTAGHMFGTAQGAGTAILTFLGGFHPQTESLWLTDMAHHHLAIAVLF
IVAGHMYRTNWGIGHSMKEILEAHNPPQGTP------FGG--AIGAGHKGIYDTYNNSLH
FQLGWHLACLGVITSLVAQHMYAMPPYAFMAKDYTTQASLYTHHQYIAGFLMVGAFAHGA
IFWVRDYDPEANKNNVLARMLEHKEAIISHLSWVSLFLGFHTLGLYVHNDVVVAFGTPEK
QILIEPVFAQWVQAVHGKALYGFDVLLSNPDSVAYT-----AYPNYGDVWLPGWLSAINS
G------------------------------TNSLFLTIGPGDFLVHHAIALGLHTTTLI
LVKGALDARGSKLMPDKKDFGYAFPCDGPGRGGTCDISAWD-SFYLAMFWMLNTIGWLTF
YWHWKHLGVWSGNVAQFNENSTYLMGWFRDYLWANSAQLINGYNPY-GVNNLSVWAWMFL
FGHLVWATGFMFLISWRGYWQELIETLVWAHERTPLANLVRWKDKPVAMSIVQGRLVGLA
HFTVGYIFTYAAFVIASTAGKFG---
>836_Oscillatoriales_cyanobacterium|TAD79373.1 870_unclassified_Limnothrix|WP_099532035.1 871_unclassified_Limnothrix|WP_190529260.1
---MATKFPKFSQDLAADPTTRRIWYGIATAHDFESHDGMTEENLYQKIFASHFGHLAII
FLWTSGNLFHVAWQGNFEQWTKDPLNVRPIAHAIWDPHFGQAAVDAFTQA-GASGPVNIA
FSGVYHWWYTIGMRTVGDLYQGAVFLLVLAALMLFAGWLHLQPKFRPSLSWFKNAESRLN
HHLAGLFGVSSLAWTGHLVHVAIPESRGVHVGWDNFLSVAPHPA------------GLAP
FFTGNWGVYAENPDTAGHIFGTAQGAGTAILTFLGGFHPQTESLWLTDMAHHHLAIAVLF
IVAGHMYRTNFGIGHSIKEILEAHKPPSG-------------KLGAGHKGLFDTLNNSLH
FQLALALASLGVVTSLVAQHMYSMPPYAFIAKDFTTQAALFTHHEYIAGFIMVGAFAHGA
IFLVRDYDPAQNKNNVLDRVLQHKEAIISHLSWVSLFLGFHTLGLYVHNDVVVAFGTPEK
QILIEPVFAQWIQAAHGKLLYGFDTLLSNPDSLAAT-----AWPNNGDVWLPGWLEAINS
N------------------------------ANSLFLTIGPGDFLVHHAIALGLHTTTLI
LVKGALDARGSKLMPDKKDFGYSFPCDGPGRGGTCDISAWD-AFYLAMFWMLNTIGWITF
YWHWKHLCVWQGNVAQFNESSTYLMGWFRDYLWLNSSQLINGYNPY-GMNNLAVWSWMFL
FGHLIWATGFMFLISWRGYWQELIETLVWAHERTPLANLVRWKDKPVALSIVQARLVGLA
HFTVGYFVTYAAFLIASTSSKFG---
>839_uncultured_Coleofasciculus_sp.|CAA9259753.1
---MATKFPKFSQDLAQDPTTRRIWYGIATAHDFESHDGMTEENLYQKIFASHFGHLAII
FLWTSGTLFHVAWQGNFEQWIKDPLNVRPIAHAIWDPQFGAPAVDAFTQA-GASNPVNIA
YSGVYHWFYTIGMTKNNDLYQGAVFLLLLSAVFLFAGWLHLQPKFRPSLAWFKSAEPRLN
HHLAGLFGVSSLAWTGHLVHVAIPESRGQHVGWENFLSIKPHPA------------GLGP
FFTGNWGVYAQNPDTAGHVFGTSEGAGSAILTFLGGFHPQTQSLWLTDIAHHHLAIAVIF
IIAGHMYRTNFGIGHSIKEMLNSKAGLLGGK------SE--GQFNLPHQGLYDTYNNSLH
FQLAFHLAALGVVTSLVAQHMYALPPYAFMAKDFTTQAALYTHHQYIAGFIMVGAFAHGA
IFLVRDYDPEQNKGNVLDRVLQHKEAIISHLSWVSLFLGFHTLGLYVHNDVMQAFGTPEK
QILIEPVFAQFIQASHGKALYGMDVLLSNPDSIATT-----AWPNYANVWLPGWLDAINS
G------------------------------TNSLFLTIGPGDFLVHHAIALGLHTTTLI
LVKGALDARGSKLMPDKKDFGYAFPCDGPGRGGTCDISAWD-SFYLAMFWMLNTIGWVTF
YWHWKHLGIWQGNVAQFNESSTYLMGWLRDYLWLYSAQLINGYNPY-GMNNLAVWSWMFL
FGHLVWATGFMFLISWRGYWQELIETLVWAHERTPLANLIRWKDKPVALSIVQGRVVGLA
HFTVGYILTYAAFLIASTAGKFG---
>840_Cyanobacteria|WP_017663095.1
---MATKFPKFSQDLAQDPTTRRIWYGIATAHDFESHDGMTEENLYQKIFASHFGHIAII
FLWTSGNLFHVAWQGNFEQWIKDPLNVRPIAHAIWDPQFGQGAVDAFTQA-GASNPVNIA
YSGVYHWWYTIGMRTNADLYQGSIFLLLLAAVMLFAGWLHLQPKYRPSLSWFKNAESRLN
HHLAGLFGVSSLAWTGHLVHVAIPESRGQHVGWDNFLTTLPHPA------------GLAP
FFTGNWGAYAQNPDTASHIFGTSEGAGTAILTFLGGFHPQTESLWLTDMAHHHLAIAVIF
IVAGHMYRTNFGIGHSIKEILGAHNPPQGTP------FGG--ALGAGHKGLYDTINNSLH
FQLGLALASLGVITSLVAQHMYSLPPYAFMAKDYTTMAALYTHHQYIAGFLMVGAFAHGA
IFFVRDYDPEANKNNVLARMLEHKEALISHLSWVSLFLGFHTLGLYVHNDVVVAFGTPEK
QILIEPVFAQWIQAAHGKALYGFDVLLSNADSIATT-----AWPNNGNVWLPGWLDAINS
A-G----------------------------ASTPFLTIGPGDFLVHHAIALGLHTTTLI
LVKGALDARGSKLMPDKKDFGYSFPCDGPGRGGTCDISAWD-AFYLAMFWMLNTLGWLTF
YWHWKHLAVWQGNVAQFNESSTYLMGWFRDYLWLNSSQLINGYNPF-GVNNLSVWAWMFL
FAHLVWATGFMFLISWRGYWQELIETLVWAHERTPLANLVRWKDKPVALSIVQARLVGLA
HFTVGYIFTYAAFLIASTAGKFG---
>843_Geminocystis_sp._M7585_C2015_104|HIK36560.1
---MATKFPKFSQDLAQDPTTRRIWYGIATAHDFETHDGMTEENLYQKIFASHFGHLAII
FLWASGTVFHVAWQGNFEQWVKDPLNTRPIAHAIWDPHFGKGAIDAFTQA-GASSPVDIA
YSGVYHWFYTIGMTNNQDLYQGAVFLLILASLFLFAGWLHLQPKFRPSLAWFKNAESRLN
HHLAGLFGVSSLAWAGHLIHVAIPESRGVHVGWDNFLSVKPHPA------------GLAP
FFTGNWGVYAQNPDTAGHVFGTSEGAGTAILTFLGGFHPQTESLWLTDIAHHHLAIAVLF
IIAGHMYRTNWGIGHSIKDILAAHNPPQGTP------FGG--LLGAGHRGLYDTINNSLH
FQLGLALACLGVITSLVAQHMYSLPSYVFIAKDYTTQAALYTHHQYIAGFLMVGAFAHGA
IFFVRDYDPEANKDNVLARMLEHKEAIISHLSWVSLFLGFHTLGLYVHNDVVVAFGTPEK
QILIEPVFAQWIQAAHGKALYGFDVLLSNPDSIATT-----AWPNHGNVWLSGWLEAINS
G------------------------------TNSLFLTIGPGDFLVHHAIALGLHTTTLI
LVKGALDARGSKLMPDKKDFGYSFPCDGPGRGGTCDISAWD-AFYLAMFWMLNTLGWLTF
YWHWKHLCVWSGNVAQFNENSTYLMGWFRDYLWANSAQLINGYNPY-GVNNLSVWAWMFL
FGHLVWATGFMFLISWRGYWQELIETIVWAHERTPLANLVRWKDKPVALSIVQARLVGLT
HFTVGYILTYAAFLIASTAGKWG---
>844_Hyella_patelloides|WP_144863193.1
---MATKFPKFSQDLAQDPTTRRLWYGIATAHDFELHDGMTEENLYQKIFASHFGHLAII
FLWTSGTLFHVAWQGNFEQWIKDPLNVSPIAHAIWDPHFGQGAIDAFSQA-GASSPVNIA
YSGVYHWFYTIGMTTNQDLYQGAIGLLILSSVFLFAGWLHLQPKFRPSLAWFKNAESRLN
HHLAGLFGVSSLAWTGHLVHVAIPESRGQHVGWDNFLSTPPHPA------------GLGP
FFSLNWGVYAQNPDTAGHVFGTSEGAGTAILTFLGGFHPQTESLWLTDIAHHHLAIAVIF
IIAGHMYRTNFGIGHSIKEILETHKPPEG-------------GLGEGHKGMYDTLNNSLH
FQLALALASLGVVTSLVAQHMYSLPSYAFIAKDYTTQAALYTHHQYIAGFIMVGAFAHGS
IFLVRDYDPEANKNNVLARVLEHKEAIISHLSWVSLFLGFHTLGLYVHNDVVVAFGTPEK
QILIEPVFAQFVQAASGKALYGFDTLLSNPDSVAYT-----AFPNHANVWLPGWLEAINS
G------------------------------TNSLFLTIGPGDFLVHHAIALGLHTTTLI
LVKGALDARGSKLMPDKKDFGFAFPCDGPGRGGTCDISAWD-SFYLAMFWMLNTLGWLTF
YWHWKHLGIWQGNVAQFNENSTYLMGWFRDYLWANSAQLINGYNPY-GVNNLSVWAWMFL
FGHLVWATGFMFLISWRGYWQELIETIVWAHERTPLANLVRWKDKPVALSIVQARVIGLA
HFTVGYIFTYAAFLIASTAGKFG---
>847_Gloeocapsa_sp._DLM2.Bin57|TVQ42188.1
---MATKFPKFSQDLAQDPTTRRIWYGIATAHDFETHDGMTEENLYQKIFASHFGHIAII
FLWTSGTLFHVAWQGNFEQWIKDPLNVRPIAHAIWDPHFGQGAIDAFTQA-GASNPVNIA
YSGVYHWFYTIGITTNQDLYQGAVFLLILASVFLFAGWLHLQPKFRPSLSWFKNAESRLN
HHLAGLFGVSSLAWTGHLVHVAIPESRGQHVGWDNFLSTPPHPA------------GLAP
FFTGNWGVYAQNPDTASHVFGTSQGAGTAILTFLGGFHPQTESLWLTDMAHHHLAIAVIF
IIAGHMYRTNFGIGHSIKEILKAHKPPQGTP------FGG--MLGEGHVGLYDTINNSLH
FQLALALASLGVITSLVAQHMYAIPPYVFMARDYTTEAALYTHHQYIAGFIMVGAFAHGA
IFLVRDYDPEANKNNVLARVLEHKEAIISHLSWVSLFLGFHTLGLYVHNDVVVAFGTPEK
QILIEPVFAQWIQATHGKALYGFDILLSNPDSIAST---------TSAVWLPGWLDAINS
G------------------------------TNSLFLTIGPGDFLVHHAIALGLHTTTLI
LVKGALDARGSKLMPDKKDFGFSFPCDGPGRGGTCDISAWD-AFYLAMFWMLNTLGWVTF
YWHWKHLGIWQGNVAQFNENSTYLMGWFRDYLWANSAQLINGYNPY-GVNNLSVWAWMFL
FGHLVWATGFMFLISWRGYWQELIETIVWAHERTPLANLVRWKDKPVALSIVQARLVGLA
HFTVGYIFTYAAFLIASTAGKFG---
>850_Elainella_sp._C42_A2020_010|MBF2049155.1
---MATKFPKFSQGLAQDPTTRRIWYGIATAHDFESHDGMTEENLYQKIFASHFGHLAII
FLWTSGNLFHVAWQGNFEQWIKDPLNTRPIAHAIWDPHFGQAAVDAFTRA-GASYPVNIT
YSGIYHWWYTQGMRTNGDLYMGSIFLLILAAVMLFAGWLHLQPKFRPSLSWFKNAESRLN
HHLAGLFGVSSLAWAGHLIHVAIPESRGQHVGWDNFLSTPPHPA------------GLAP
FFTGNWGVYAENPDTANHVFGTAQGAGTAILTFLGGFHPQTESLWLTDMAHHHLAIAVLF
IIAGHMYRTNFGIGHNIKEMLDSKKGLFGGT------SE--GQFNLPHQGMYDTYNNSLH
FQLGWHLACLGVITSLVAQHMYSLPPYAFMARDYTTQAALYTHHQYIAGFIMVGAFAHGA
IFLVRDYDPVLNKGNVLARCLDHKEAIISHLSWVSLFLGFHTLGLYVHNDVVNAFGTPEK
QILIEPVFAQFIQASHGKLLYGFDTLLSNPDSIAST-----AWPNHGNVWLPGWLDAINS
G------------------------------TNSLFLTIGPGDFLVHHAIALGLHTTTLI
LVKGALDARGSKLMPDKKDFGYAFPCDGPGRGGTCDISAWD-SFYLAMFWMLNTIGWVTF
YWHWKHLGVWQGNVAQFNESSTYLMGWLRDYLWLNSAQLINGYNPY-GMNALAVWSWMFL
FGHLVWATGFMFLISWRGYWQELIETLVWAHERTPLANLVRWKDKPVALSIVQARLVGLA
HFTVGYILTYAAFLIASTASRYG---
>852_Synechococcales_cyanobacterium_T60_A2020_003|MBF2079085.1
---MATKFPKFSQDLAQDPTTRRIWYGIATAHDFESHDGMTEENLYQKIFASHFGHLAII
FLWTSGNLFHVAWQGNFEQWIKDPLNVRPIAHAIWDPHFGKPAVDAFTQA-GASNPVNIA
YSGVYHWWYTIGMRSNADLYTGAVFLMILSAIFLFAGWLHLQPKFRPSLSWFKNAESRLN
HHLAGLFGVSSLAWTGHLVHVAIPESRGQHVGWDNFLSTPPHPA------------GLMP
FFTGNWGVYAQNPDTAGHVFGTSQGAGTAILTFLGGFHPQTESLWLTDMAHHHLAIAVIF
IIAGHMYRTNFGIGHSIRDILKSHRPPEGTP------FGG--LLGKGHEGLYDTLNNSLH
FQLALALASLGVVTSLVAQHMYSLPPYAFMARDYTTQAALYTHHQYIAGFIMVGAFAHGA
IFLVRDYDHNANKDNVLGRVLEHKEAIISHLSWVSLFLGFHTLGLYVHNDVMQAFGTPEK
QILIEPVFAQWIQASHGKALYGFDTLLSNPDSLATT-----AWPNHGNVWLGGWLDAINS
G------------------------------TNSLFLTIGPGDFLVHHAIALGLHTTTLI
LVKGALDARGSKLMPDKKDFGYSFPCDGPGRGGTCDISAWD-AFYLAMFWMLNTIGWVTF
YWHWKHLGIWQGNVAQFNEASPTIMGWLRDYLWLNSSQLINGYNPF-GMNNLSVWAWMFL
FGHLVWATGFMFLISWRGYWQELIETIVWAHERTPLANLVRWKDKPVALSIVQARLVGLA
HFTVGYVLTYAAFLIASTASRFG---
>853_Nodosilinea_sp._P-1105|WP_169613539.1 873_Leptolyngbya_sp._BL0902|WP_198805372.1 898_Phormidium_sp._FACHB-1136|WP_190499438.1
---MATKFPKFSQDLAADPTTRRIWYGIATAHDFESHDGMTEENLYQKIFASHFGHLAII
FLWTSGNLFHVAWQGNFEQWIKDPLNIKPIAHAIWDPHFGQPAVDAFSQA-GASSPVNVA
FSGVYHWWYTIGMRTNNDLYTGAVFLLILSAVFLFAGWLHLQPKFRPSLSWFKNAESRLN
HHLAGLFGVSSLAWTGHLVHVAIPESRGVHVGWDNFLSMKPHPE------------GLMP
FFTGNWGVYAQNPDTSSHVFGTATGAGSAILTFLGGFHPQTESLWLTDMAHHHLAIAVIF
IVAGHMYRTNFGIGHSIKEILNAHKPPAG-------------GLGEGHKGLYDTLNNSLH
FQLALALASLGVVTSLVAQHMYALPPYAFMAKDYTTTAALYTHHQYIAGFIMVGAFAHGA
IFLIRDYDPAANKNNVLDRVLQHKEAIISHLSWVSLFLGFHTLGLYVHNDVVVAFGTPEK
QILVEPVFAQWVQAASGKMLYGFDTLLSNPDSVTQT---------ANAVWLPGWFEAINS
N------------------------------ANSLFLTIGPGDFLVHHAIALGLHTTTLI
LVKGALDARGSKLMPDKKDFGYSFPCDGPGRGGTCDISAWD-SFYLAMFWMLNTIGWVTF
YWHWKHLSIWSGNVAQFNENSNYLMGWLRDYLWLNSSQLINGYNPY-GMNNLAVWAWMFL
FGHLVWATGFMFLISWRGYWQELIETIVWAHERTPLANLVRWKDKPVALSIVQARLVGLA
HFTVGYILTYAAFLIASTSSRFG---
>854_Romeria_gracilis|WP_193908622.1
---MATKFPKFSQDLAQDPTTRRLWYGIATAHDFESHDGMTEENLYQKIFASHFGHLAII
FLWTSGNLFHVAWQGNFESWIQDPLNIRPIAHAIWDPHFGQPAVDAFTQA-GASNPVNIT
YSGIYHWWYTIGMRTNNDLYTGAVFLLLLSAVFLFAGWLHLQPKFRPGLAWFKNAESRMN
HHLAGLFGVSSLAWTGHLVHVAIPESRGQHVGWGNLLSTPPHPA------------GLVP
FFTGRWSVYAENPDTANHIFGTSEGAGSAILTFLGGFHPQTESLWLTDMAHHHLAIAVIF
IIAGHMYRTNFGIGHSMKEILETHRPPEGTP-------FG-GALGAGHKGIYDTYNNSLH
FQLGWHLACLGVITSLVAQHMYSMPPYAFIARDYTTQAALYTHHQYIAGFIMVGAFAHGA
IFLIRDYDPVANENNVLARVLDHKEAIISHLSWVSLFLGFHTLGLYVHNDVVVAFGTPEK
QILVEPVFAQWIQAAHGKVLYGMDTLLSNPDSIATT-----AWPNHGNVWLGGWLEGINS
S------------------------------TNSLFLTIGPGDFLVHHAIALGLHTTTLI
LVKGALDARGSKLMPDKKDFGYSFPCDGPGRGGTCDISGWD-AFYLAMFWMLNTIGWVTF
YWHWKHLAIWSGNVAQFNESSNYLMGWLRDYLWLNSAQLINGYNPY-GMNNLAVWAWMFL
FGHLVWATGFMFLISWRGYWQELIETLVWAHERTPLANLVRWKDKPVAMSIVQGRLIGLA
HFTVGYILTYAAFLIASTASRFG---
>1404_Synechococcus_lacustris|WP_106498645.1
---MATKFPSFSQGLAQDPTTRRIWYGIATAHDFESHDGMTEEKLYQKLFSTHFGHLAII
GLWVSGNLFHIAWQGNFEQWVTDPLHIRPIAHAIWDPHFGQGAIDAFTQA-GASSPVNIA
YSGLYHWWYTIGMRSNAELYQGSIFMMILSAWALFAGWLHLQPKFRPSLAWFKNAESRLN
HHLAVLFGFSSIAWTGHLVHVAIPEARGQHVGWDNFLTTLPHPA------------GLGP
FFTGNWGVYAENPDGMNQIFGSSEGAGTAILTFLGGFHPQSEALWLTDIAHHHLAIGCIF
VIAGHMYRTNFGIGHSIREILEAHNPPQGTPG-----N-----LGAGHKGLYDTINNSLH
FQLGLALASLGVITSLVAQHMYAMPSYAFIARDYTTQAALYTHHQYIAIFLMCGAFAHGA
IFFIRDYDPEANKNNVLARMLDHKEAIISHLSWVSLFLGFHTLGLYVHNDVVVAFGTPEK
QILVEPVFAQFVQAASGKAMYGMDVLLSNAGSAASH-----A--N--AAYMGGWMNAINS
--P----------------------------NTDLFLPIGPGDFLVHHAIALGLHTTTLI
LVKGALDARGSKLMPDKKDFGYSFPCDGPGRGGTCDISAWD-SFYLAVFWALNTVGWVTF
YWHWKHLAIWQGNVAQFNESSTYLMGWFRDYLWLNSSQLINGYNPM-GSNNLAVWAWMFL
FGHLVWATGFMFLISWRGYWQELIETIVWAHQRTPLANLVGWRDKPVALSIVQARVVGLA
HFTIGYILTYAAFLIASTASKFG---
>1405_Fortiea_sp._LEGE_XX443|WP_193882910.1
---MATKFPKFSQDLAQDPTTRRIWYAIATGNDFESHDGMTEENLYQKIFATHFGHLAII
FLWASSLLFHVAWQGNFEQWIKDPLHVRPIAHAIWDPHFGKPAIEAFTQA-GASNPVNIA
YSGVYHWWYTIGMRTNSELYTGSVFLLLLAALFLFAGWLHLQPKFRPSLSWFKSAEPRLN
HHLAGLFGVSSLAWAGHLIHVAIPESRGQHVGWDNFLSTAPHPA------------GLTP
FFTGNWGVYAQNPDTAGHVFSTSTGSGTAILTFLGGFHPQTESLWLTDMAHHHLAIAVLF
IVAGHMYRTNFGIGHSIKEMLNSKSGLVP-------GSKSEGQFNLPHQGLYDTINNSLH
FQLSLALAALGTVTSLVAQHMYSLPPYAFIAKDYTTQAALYTHHQYIAVFLLVGAFAHAA
IFWVRDYDPEQNKGNVLDRILQHKEAIISHLSWVSLFLGFHTLGLYVHNDVVVAFGTPEK
QILIEPVFAQFVQAAHGKVLYGLDTLLSNPDSVAYT-----AYPNYGNVWLGGWLDAINS
--G----------------------------TNSLFLTIGPGDFLVHHAIALGLHTTTLI
LVKGALDARGSKLMPDKKDFGYAFPCDGPGRGGTCDISAWD-AFYLSLFWALNTVGWVTF
YWHWKHLGIWQGNVAQFNENSTYLMGWFRDYLWANSAQLINGYNPY-GMNNLSVWAWMFL
FGHLVWATGFMFLISWRGYWQELIETLVWAHERTPLANLVRWKDKPVALSIVQARLVGLA
HFTVGYVLTYAAFLIASTAGKFG---
>1406_Cyanobacteria_bacterium_K_Offshore_surface_m2_239|MBM5817359.1
---MATKFPSFSQGLAQDPTTRRIWYGIATAHDFESHDGMTEERLYQKLFSTHFGHLAII
GLWVSGNLFHIAWQGNFEQWVADPLHVRPIAHAIWDPHFGQGAITAFTQA-GASSPVNVA
YSGLYHWWYTIGMRTNAELYQGAIFMMILSAWALFAGWLHLQPKFLPSLAWFKNAESRLN
HHLAVLFGFSSIAWTGHLVHVAIPESRGVHVGWDNFLSVAPHPA------------GLAP
FFTGNWGVYAQNPDTAGQLFGTSTGAGTAILTFLGGFHPQTEALWLTDIAHHHLAIGCIF
VIAGHMYRTNFGIGHSIREILDAHNPPKGTPG-----D-----LGAGHKGLYDTINNSLH
FQLGLALASLGVVTSLVAQHMYALPSYAFIARDYTTQAALYTHHQYIAIFLMCGAFAHGA
IFFIRDYDPEANKNNVLARMLEHKEAIISHLSWVSLFLGFHTLGLYVHNDVVVAFGTPEK
QILVEPVFAQFVQAASGKALYGMDVLLSNPNSLVS------NAPGPGAVWLPGWLEAINS
--G----------------------------KNSLFLQIGPGDFLVHHAIALGLHTTTLI
LVKGALDARGSKLMPDKKDFGYSFPCDGPGRGGTCDISAWD-AFYLALFWALNTVAWLTF
YWHWKHLAIWQGNVAQFNESSTYLMGWFRDYLWLNSSQLINGYNPS-GTNNLAVWAWMFL
FGHLVWATGFMFLISWRGYWQELIETIVWAHQRTPLANLVGWRDKPVALSIVQARVVGLA
HFTVGFFLTYAAFLIASTAGKFG---
>1407_Nodularia_sp._in__Bacteria|TVP58169.1 1350_Nodularia_sp._NIES-3585|WP_089092777.1 1389_Nodularia_spumigena|WP_006194485.1
---MATKFPKFSQDLAQDPTTRRIWYAIATGNDFESHDGMTEENLYQKIFATHFGHLAII
FLWASSLLFHVAWQGNFEQWIKDPLHIRPIAHAIWDPHFGEPAIEAFTQG-GASNPVNIA
YSGVYHWWYTIGMRTNSELYTGSVFLLLLSALFLFAGWLHLQPKFRPSLSWFKSAEPRLN
HHLSALFGVSSLAWAGHLIHVAIPESRGQHVGWDNFLTTLPHPA------------GLTP
FFTGNWGVYAANPDTAGHIFSTSEGSGTAILTFLGGFHPQTESLWLTDMAHHHLAIAVIF
IIAGHMYRTNFGIGHSIKEMLNSKAGLIP-------GSKSEGQFNLPHQGLYDTINNSLH
FQLSLALAALGTATSLVAQHMYALPPYAFIAKDYTTQAALYTHHQYIAGFLMVGAFAHAA
IFWVRDYDPEQNKGNVLDRILQHKEAIISHLSWVSLFLGFHTLGLYVHNDVVVAFGTPEK
QILIEPVFAQFIQAAHGKVLYGLDTLLSNPDSIAYT-----AYPNYGNVWLGGWLEAINS
--G----------------------------TNSLFLTIGPGDFLVHHAFALAIHTTTLV
LVKGALDARGSKLMPDKKDFGYAFPCDGPGRGGTCDISAWD-SFYLAMFWMLNTIGWVTF
YWHWKHLGIWQGNVAQFNENSTYLMGWFRDYLWANSAQLINGYNPY-GVNNLSVWAWMFL
FGHLVWATGFMFLISWRGYWQELIETLVWAHERTPLANLVRWKDKPVALSIVQARLVGLA
HFTVGYVVTYAAFLIASTAGKFG---
>1408_Oscillatoriales_cyanobacterium_CG2_30_44_21|OIP75750.1 1395_Pseudanabaena_biceps|WP_175356167.1 1402_Pseudanabaena_sp.|PZU95677.1
---MATKFPKFSQALAEDPTTRRIWYAIATANDFESHDGVTEESLYQKIFASHFGHLAII
FLWTSGNLFHVAWQGNFEQWIKNPLTTRPVAHAIWDPHFGKAAVEAYTQT-DLAGPVNVA
YSGVYHWWYTIGMRTNAELFTGAIWMLVFAAVLLFAGWLHLQPSFRPSLSWFKNAESRLN
HHLAGLFGASSLAWTGHMVHVAIPESRGIHVGWDNFLSVPPHPA------------GLAP
FFTGNWGVYAQNPDTAGHIFGTSEGAGTAILTFLGGFHPQTESLWMTDIAHHHLAIAVLF
IIAGHMYRTNFGIGHSIKDILNAHNPPKGTPFG---GA-----LGAGHKGLYDTINNSLH
FQLGLALASLGVITSLVAQHMYSMPSYAFIAKDFTTQAALYTHHQYIAGFLMVGAFAHGA
IFFVRDYDPEANKNNVLARMLEHKEAIISHLSWVSLFLGFHTLGIYVHNDVMQAFGTPEK
QILIEPVFAQWIQAAQGKALYGFDVLLSNANSIPS---------NAGAAYLPGWLAGINS
--D----------------------------SNSLFLTIGPGDFLIHHAIALGLHTTTLI
LVKGALDARGSKLMPDKKDFGYSFPCDGPGRGGTCDISAWD-SFYLAMFWMLNTLGWVTF
YWHWKHLGVWQGNVAQFNESSVTIMGWLRDYLWLNSAQLINGYNPY-GMNNISVWAWMFL
FGHLVWATGFMFLISWRGYWQELIETLVWAHQRTPLASLVQWKDKPVALSIVQARLVGLA
HFTIGYILTYAAFLIASTATAFG---
>1410_Anabaena_azotica|WP_190469197.1 1390_unclassified_Nostoc|WP_067765062.1
---MATKFPKFSQDLAQDPTTRRIWYAIAMGNDFESHDGMTEENLYQKIFATHFGHLAII
FLWASSLLFHVAWQGNFEEWIKDPLHVRPIAHAIWDPHFGQPAIEAFTQG-GASNPVNIA
YSGVYHWWYTIGMRTNNELYTGSVFLLLLAALFLFAGWLHLQPKFRPSLSWFKSAEPRLN
HHLAGLFGVSSLAWAGHLIHVAIPESRGQHVGWDNFLSTAPHPA------------GLQP
FFTGNWGVYAQNPDTAGHIFGTTQGAGTAILTFLGGFHPQTESLWLTDMAHHHLAIAVIF
IVAGHMYRTNFGIGHSIKEMLNAKAGLVP-------GSRSEGQFNLPHQGLYDTINNSLH
FQLSLALAALGTVTSLVAQHMYALPPYAFIAKDYTTQAALYTHHQYIAVFLLVGAFAHAA
IFWVRDYDPEQNKGNVLDRVLQHKEAIISHLSWVSLFLGFHTLGLYVHNDVVVAFGTPEK
QILIEPVFAQFVQAAHGKVLYGLDTLLSNPDSVAYT-----AYPNYGNVWLPGWLDAINS
--G----------------------------TNSLFLTIGPGDFLVHHAIALGLHTTTLI
LVKGALDARGSKLMPDKKDFGYAFPCDGPGRGGTCDISAWD-AFYLSLFWALNTVGWVTF
YWHWKHLGIWQGNVAQFNENSTYLMGWFRDYLWANSAQLINGYNPY-GVNNLSVWAWMFL
FGHLVWATGFMFLISWRGYWQELIETLVWAHERTPIANLVRWKDKPVALSIVQARVVGLA
HFTVGYVLTYAAFLIASTAGKFG---
>1411_Synechococcus_sp._CCAP_1479/9|WP_216920729.1 1197_unclassified_Synechococcus|WP_216914068.1 1202_Synechococcus_sp._CCY_0621|WP_216908153.1 1210_Synechococcus_sp._FACHB-909|WP_190611494.1 1216_Aphanothece_saxicola_GSE-SYN-MK-01-06B|MBW4531154.1 1218_Aphanothece_minutissima|WP_106221634.1 1220_
---MATKFPSFSQGLAQDPTTRRIWYGIATAHDFESHDGMTEERLYQKLFSTHFGHLAII
GLWVSGNLFHIAWQGNFEQWVADPLHVRPIAHAIWDPHFGQGAIDAFTQA-GASSPVNIA
YSGLYHWWYTIGMTTNMELYQGSIFMLILSAWALFAGWLHLQPKFLPSLAWFKNAESRLN
HHLAVLFGFSSIAWTGHLVHVAIPESRGQHVGWDNFLSVAPHPA------------GLAP
FFTGNWGVYAQNPDTANQVFGTSEGAGTAILTFLGGFHPQTEALWLTDIAHHHLAIGCIF
VIAGHMYRTNFGIGHSIREILDAHNPPKGTPG-----D-----LGAGHKGLYDTVNNSLH
FQLGLALAALGVVTSLVAQHMYALPSYAFIAKDYTTQAALYTHHQYIAIFLMCGAFAHGA
IFFIRDYDPEANKDNVLARMLEHKEALISHLSWVSLFLGFHTLGLYVHNDVVVAFGTPEK
QILIEPVF---VQASSGKALYGMDVLLANADSIAST-----AWPNNGAVWLPGWLDAINS
--G----------------------------SNSLFLQIGPGDFLVHHAIALGLHTTTLI
LVKGALDARGSKLMPDKKDFGYSFPCDGPGRGGTCDISAWD-AFYLAVFWALNTVGWVTF
YWHWKHLAIWQGNVAQFNESSTYLMGWFRDYLWLNSSQLINGYNPM-GSNNLAVWAWMFL
FGHLVWATGFMFLISWRGYWQELIETIVWAHQRTPLANLVGWRDKPVALSIVQARVVGLA
HFTIGYILTYAAFLIASTSGKFG---
>1412_unclassified_Anabaena|WP_066378728.1
---MATKFPKFSQDLAQDPTTRRIWYAIAMGNDFESHDGMTEENLYQKIFATHFGHLAII
FLWASSLLFHVAWQGNFEQWIKDPLHVRPIAHAIWDPHFGKPAIEAFTQA-GASNPVNIA
YSGVYHWWYTIGMRTNSELYTGSVFLLLLAALFLFAGWLHLQPKFRPSLSWFKSAEPRLN
HHLAGLFGVSSLAWAGHLIHVAIPESRGQHVGWDNFLTTAPHPA------------GLTP
FFTGNWGVYAQNPDTAGHIFGTSQGAGTAILTFLGGFHPQTESLWLTDMAHHHLAIAVIF
IIAGHMYRTNFGIGHSIKEMLNSKSGLVP-------GSKSEGQFNLPHQGLYDTINNSLH
FQLSLALAALGTVTSLVAQHMYSLPPYAFIAKDYTTQAALYTHHQYIAIFLMVGAFAHAA
IFWVRDYDPEQNKGNVLDRILQHKEAIISHLSWVSLFLGFHTLGLYVHNDVVVAFGTPEK
QILIEPVFAQFVQAAHGKVLYGLDTLLSNPDSIAYT-----AYPNYGNVWLSGWLDAINS
--G----------------------------TNSLFLTIGPGDFLVHHAIALGLHTTTLV
LVKGALDARGSKLMPDKKDFGYAFPCDGPGRGGTCDISAWD-AFYLSLFWALNTVGWVTF
YWHWKHLGIWQGNVAQFNENSTYLMGWFRDYLWANSAQLINGYNPY-GVNNLSVWAWMFL
FGHLVWATGFMFLISWRGYWQELIETLVWAHERTPIANLVRWKDKPVALSIVQARVVGLA
HFTVGYVLTYAAFLIASTAGKFG---
>1414_unclassified_Anabaena|WP_168490812.1 1358_Dolichospermum_sp._DET66|MBS3030559.1
---MATKFPKFSQDLAQDPTTRRIWYAIATGNDFESHDGMTEENLYQKIFATHFGHLAII
FLWASSLLFHVAWQGNFEQWIKDPLHVRPIAHAIWDPHFGDAAIEAFTQA-GANNPVNIA
YSGVYHWWYTIGMRTNTELYTGSVGLLLLSALFLFAGWLHLQPKFRPSLSWFKSAEPRLN
HHLSALFGVSSLAWAGHLVHVAIPESRGIHVGWDNFLTVAPHPE------------GLTP
FFTGNWGVYAQNPDTAGQIFGTSTGAGTAILTFLGGFHPQTESLWLTDMAHHHLAIAVLF
IIAGHMYRTNFGIGHSIKEMLNSKSGLIP-------GSKSEGQFNLPHQGLYDTINNSLH
FQLSLALASLGTICSLVAQHMYALPPYAFIAKDYTTQAALYTHHQYIAGFLMVGAFAHAA
IFWVRDYDPEQNKGNVLDRILQHKEAIISHLSWVSLFLGFHTLGLYVHNDVVVAFGTPEK
QILIEPVFAQFIQAAHGKVLYGLDTLLSNPDSIAYT-----AYPNYGNVWLGGWLEAINS
--G----------------------------TNSLFLTIGPGDFLVHHAFALAIHTTTLV
LVKGALDARGSKLMPDKKDFGYAFPCDGPGRGGTCDISAWD-AFYLSMFWMLNTIGWVTF
YWHWKHLGIWQGNVAQFNENSTYLMGWFRDYLWANSAQLINGYNAY-GMNNLSVWAWMFL
FGHLIWATGFMFLISWRGYWQELIETLVWAHERTPLANLVRWKDKPVALSIVQARVVGLA
HFTVGYIVTYAAFLIASTAGKFG---
>1415_Calothrix_sp._PCC_6303|WP_015196516.1
---MATKFPKFSQDLAQDPTTRRIWYAMAMGNDFESHDGMTEENLYQKIFATHFGHLAII
FLWASSLLFHVAWQGNFEQWIKDPLHIRPIAHAIWDPHFGKPAIEAFTQA-GASNPVNIA
YSGVYHWWYTIGMRTNNDLYTGSIGLLLLSAVLLFAGWLHLQPKFRPSLSWFKNAEPRLN
HHLAGLFGVSSLAWTGHLVHVAIPESRGQHVGWDNFLTTLPHPE------------GLTP
FFTGNWGAYATNPDTAGHLFGTSTGSGTAILTFLGGFHPQTESLWLTDMAHHHLAIAVIF
IIAGHMYRTNFGIGHSIKEMLNSKSGLVP-------GSKSEGQFNLPHQGLYDTINNSLH
FQLSLALASLGTICSLVAQHMYAMPPYAFIAKDYTTMAALYTHHQYIAVFLMTGAFAHAA
IFWVRDYDPEQNKGNVLDRVLKHKEAIISHLSWVSLFLGFHTLGLYVHNDVVVAFGTPEK
QILIEPVFAQFIQAAHGKVLYGLETLLSNPDSIAYT-----AYPNYGDVWLPGWLDAINN
--T----------------------------TNSLFLTIGPGDFLVHHAFALAIHTTTLV
LVKGALDARGSKLMPDKKDFGYAFPCDGPGRGGTCDISAWD-SFYLALFWSLNTVGWVTF
YWHWKHLGIWQGNVAQFNESSTYLMGWFRDYLWANSAQLINGYNPY-GMNNLSVWAWMFL
FGHLVWATGFMFLISWRGYWQELIETLVWAHERTPLANLIRWKDKPVALSIVQARLVGLA
HFAVGYVLTYAAFLIASTAGKFG---
>1417_Hassallia_sp._WJT32-NPBG1|MBW4606482.1
---MATKFPKFSQDLAQDPTTRRIWYAMATGNDFESHDGMTEENLYQRIFATHFGHVAII
FLWTSSLLFHVAWQGNFQEWIKDPIHIRPIAHAIWDPHFGKPAIEAFTQG-GASNPVNIA
YSGVYHWWYTIGMRTNNDLYMGSVFLLVLSAVFLFAGWLHLQPKFRPSLSWFKSAEPRLN
HHLAGLFGVSSLAWTGHLVHVAIPESRGQHVGWDNFLSTLPHPE------------GLTP
FFTGNWGAYAANPDTANHLFGTSTGSGTAILTFLGGFHPQTESLWLTDMAHHHLAIAVIF
IIAGHQYRTNFGIGHSIKEMLNAKN--FF-------GVETQGQFNLPHQGLYDTYNNSLH
FQLSIHLAALGTALSLVAQHMYAMPPYAFMAKDYTTQAALYTHHQYIAVFLMTGAFAHAA
IFWVRDYDPEQNKGNVLDRVLKHKEAIISHLSWVSLFLGFHTLSLYVHNDVVVAFGTPEK
QILIEPVFAQFIQASHGKVLYGLNTLLSNPDSAASL---------AGAPYLPGWLDAINN
--G----------------------------TNSLFLTIGPGDFLVHHAFALAIHTTVLI
LVKGALDARGSKLMPDKKDFGYAFPCDGPGRGGTCDISGWD-SFYLALFWSLNTVGWVTF
YWHWKHLGIWQGNVAQFNESSTYLMGWFRDYLWANSAQLINGYNPY-GMNNLSVWAWMFL
FGHLVWATGFMFLISWRGYWQELIETLVWAHERTPLANLVRWKDKPVAMSIVQGRLVGLA
HFTVGYVLTYAAFLIASTAGKFG---
>1418_Myxosarcina_sp._GI1|WP_036483397.1
---MATKFPKFSQDLAQDPTTRRLWYGIATAHDFELHDGMTEENLYQKIFASHFGHIAII
FLWTSGTLFHVAWQGNFEQWITDPLNIRPIAHAIWDPQFGDAAVDAFTQA-GASYPVNIA
YSGVYHWFYTIGMTNNQDLYQGAIFLLILSSLFLFAGWLHLQPKFRPSLAWFKNAESRLN
HHLAGLFGVSALAWTGHLVHVAIPESRGQHVGWDNFLSTPPHPA------------GLGP
FFSLNWGVYAQNPDTANHVFGTSEGAGTAILTFLGGFHPQTESLWLTDMAHHHLAIAVIF
IIAGHMYRTNFGIGHSIKEILNTHRPPEGTP--------G--DLGAGHKGLYDTINNSLH
FQLALALASLGTITSLVAQHMYSLPPYAFIARDYTTQAALYTHHQYIAGFIMVGAFAHGA
IFLVRDYDPEANKNNVLARALDHKEAIISHLSWVSLFLGFHTLGLYVHNDVVVAFGTPEK
QILIEPVFAQWIQASHGKALYGFDTLLSNPDSLAQ----------TGAAWLPGWLQAINS
G------------------------------TNSLFLTIGPGDFLVHHAIALGLHTTVLI
LVKGALDARGSKLMPDKKDFGFAFPCDGPGRGGTCDISAWD-SFYLAMFWMLNLLGWLTF
YWHWKHLGIWQGNVATFNENSTYLMGWFRDYLWANSAQLINGYNPY-GVNNLSVWAWMFL
FGHLVWATGFMFLISWRGYWQELIETLVWAHERTPLANLVRWKDKPVAMSIVQGRVVGLA
HFTIGYVLTYAAFLIASTAGKFG---
>1419_unclassified_Nostoc|WP_086757761.1 1380_Nostoc_sp._T09|WP_086688322.1
---MATKFPKFSQDLAQDPTTRRIWYAIATGNDFESHDGITEENLYQKIFATHFGHLAII
FLWASSLLFHVAWQGNFEQWIKDPIHIRPIAHAIWDPHFGKPAIEAFTQA-GASNPVNIA
YSGVYHWWYTIGMRTNSELYTGSVFLLLLAALFLFAGWLHLQPKFRPSLSWFKSAEPRLN
HHLAGLFGVSSLAWAGHLIHVAIPEARGQHVGWDNFLTTAPHPA------------GLTP
FFTGNWGVYAQNPDTAGHVFSTSQGAGTAILTFLGGFHPQTESLWLTDIAHHHLAIAVIF
IIAGHMYRTNFGIGHSIKEMLNSKSGLVP-------GSKSEGQFNLPHQGLYDTYNNSLH
FQLGFHLAALGTVTSLVAQHMYAMPPYAFIAKDYTTQAALYTHHQYIAVFLLVGAFAHGA
IFWVRDYDPEQNKGNVLDRVLKHKEAIISHLSWVSLFLGFHTLGLYVHNDVVVAFGTPEK
QILIEPVFAQFIQASHGKVLYGLNTLLSNSDSVAYT-----AYPNYANVWLPGWLDAINS
--G----------------------------TNSLFLTIGPGDFLVHHAIALGLHTTTLI
LVKGALDARGSKLMPDKKDFGYAFPCDGPGRGGTCDISAWD-SFYLALFWALNTVGWLTF
YWHWKHLGIWQGNVAQFNENSTYLMGWFRDYLWANSAQLINGYNPY-GVNNLSVWAWMFL
FGHLVWATGFMFLISWRGYWQELIETLVWAHERTPLANLVRWKDKPVALSIVQGRLVGLA
HFTVGYVFTYAAFLIASTAGKFG---
>1420_unclassified_Synechococcus|WP_071800908.1
---MATKFPSFSQGLAQDPTTRRIWYGIATAHDFESHDGMTEEKLYQKLFSTHFGHLAII
GLWVSGNLFHIAWQGNFEQWVADPLHVRPIAHAIWDPHFGQGAITAFTQA-GATSPVNIA
YSGLYHWWYTIGMTTNAELYQGSIFMMILSAWALFAGWLHLQPKFLPSLAWFKNAESRLN
HHLAVLFGFSSIAWTGHLVHVAIPEARGQHVGWDNFLNVLPHPA------------GLAP
FFTGNWGVYAENPDTLNQVFGTSEGSGTAILTFLGGFQPQTEALWLTDIAHHHLAIGCLF
VIAGHMYRTNFGIGHSIREILEAHNPPQGTPFG---GA-----LGAGHKGLYDTINNSLH
FQLGLALASLGVITSLVAQHMYALPSYAFIAKDYTTQAALYTHHQYIAIFLMVGAFAHGA
IFFIRDYDPEANKNNVLARMLEHKEAIISHLSWVSLFLGFHTLGLYVHNDVVVAFGTPEK
QILVEPVFAQFVQASSGKLLYGMDVFLSNADSIAST-----AWPNYGAVWLPGWMEAINS
--G----------------------------TNDVFLQIGPGDFLVHHAIALGLHTTTLI
LVKGALDARGSKLMPDKKDFGYSFPCDGPGRGGTCDISAWD-AFYLSVFWALNTVGWVTF
YWHWKHLAIWQGNVAQFNESSTYLMGWFRDYLWLNSSQLINGYNPF-GTNNLAVWAWMFL
FGHLVWATGFMFLISWRGYWQELIETIVWAHQRTPLANMVGWRDKPVALSIVQARVVGLA
HFSVGYILTYGAFLIASTSGKFG---
>1421_Microcoleus_asticus|WP_172192082.1 1416_Oscillatoria_nigro-viridis|WP_015175843.1
---MATKFPKFSQDLAQDPTTRRIWYGIATAHDFESHDGMTEENLYQKIFASHFGHVAII
FLWTSGSLFHVAWQGNFEQWIKDPLNVRPIAHAIWDPQFGAPAVEAFTQG-GASNPVDIS
YSGVYHWWFTQGIRTNADLYQGAIFLLLLAAVFLFAGWLHLQPKYRPSLSWFKNAESRLN
HHLAGLFGVSSLAWTGHMVHVAIPESRGQHVGWDNFLSTPPHPA------------GLAP
FFSGNWGVYAENPDSASHVFGTAEGAGTAILTFLGGFHPQTESLWLTDIAHHHLAIAVLF
IVAGHMYRTNFGIGHSIKEMCDAKDF-FGKK------VE--GPFNMPHQGIYETYNNSLH
FQLGWHLAALGVITSLVAQHMYAMPPYAFIGKDFTTQAALYTHHQYIAGFIMVGAFAHGA
IFLVRDYDPESNKGNVLDRVLQHKEAIISHLSWVSLFLGFHTLGLYVHNDVVVAFGTPEK
QILIEPVFAQFIQAAHGKALYGMDVLLSNPDSIAST-----AWPNYGNVWLPGWLDAINS
G------------------------------TNSLFLAIGPGDFLVHHAIALGLHTTTLI
LVKGALDARGSKLMPDKKDFGYSFPCDGPGRGGTCDISAWD-AMYMSVFWMLNTLAWVTF
YWHWKHLGIWQGNVAQFNESSTYLMGWFRDYLWLYSSQLINGYNPY-GTNNLSVWAWMFL
FGHLVWATGFMFLISWRGYWQELIETLVWAHERTPLANLVRWKDKPVALSIVQGRLVGLV
HFTVGNVLTYAAFVIASTAGKFG---
>1422_Oscillatoriales_cyanobacterium_USR001|OCR00499.1
---MATKFPKFSQDLAQDPTTRRIWYGIATAHDFESHDGMTEENLYQKIFASHFGHLAII
FLWTSGNLFHVAWQGNFEQWIKDPLNVRPIAHAIWDPQFGTAAVDAFTQA-GASNPVDIS
YSGVYHWWYTIGMRTNGDLYQGAIFLLVLASLLLFAGWLHLQPKFRPSLSWFKNAESRLN
HHLAGLFGVSSLAWAGHLIHVAIPESRGQHVGWDNFLSVMPHPA------------GLAP
FFTGNWGVYAQNPDTANHIFGTAQGSGTAILTFLGGFHPQTESLWLTDMAHHHLAIAVLF
IVAGHMYRTNFGIGHSIKEMCDSKDF-FGKK------VE--GPFNMPHQGIYETYNNSLH
FQLGWHLACLGVITSLVAQHMYSLPSYAFIARDYTTQAALYTHHQYIAGFIMLGAFAHGA
IFMVRDYDPEQNKGNVLARVLEHKEAIISHLSWVSLFLGFHTLGLYVHNDVVVAFGTPEK
QILIEPVFAQYVQAASGKALYGMNVLLSNADSIAAT-----AWPNYGNVWLPGWLDAINS
G------------------------------TNSLFLAIGPGDFLVHHAIALGLHTTTLI
LVKGALDARGSKLMPDKKDFGYAFPCDGPGRGGTCDISGWD-SFYLAAFWMLNTIAWVTF
YFHWKHLGVWQGNVAQFNESSTYLMGWFRDYLWQYSSQLINGYNPF-GTNNLSVWAWMFL
LGHLVWATGFMFLISWRGYWQELIETIVWAHERTPLANLVRWKDKPVALSIMQARVVGLA
HFSAGFVITYAAFLIASTAGKFG---
>1423_Cyanobium_sp.|GDX75498.1
---MATKFPSFSQGLAQDPTTRRIWYGIATAHDFESHDGMTEERLYQKLFSTHFGHLAII
GLWVSGNLFHIAWQGNFEQWVADPLHVRPIAHAIWDPHFGQGAITAFTQA-GATSPVNIA
YSGLYHWWYTIGMTTNAELYQGSIFMMILSAWALFAGWLHLQPKFLPSLAWFKNAESRLN
HHLAVLFGFSSIAWTGHLVHVAIPESRGVHVGWDNFLSVSPHPA------------GLAP
FFTGNWGVYAQNPDTANQIFGTATGSGTAILTFLGGFHPQTEALWLTDIAHHHLAIGCLF
VIAGHMYRTNFGIGHSIREILEAHNPPKGTPFG---GA-----LGAGHKGLYDTINNSLH
FQLGLALASLGVVTSLVAQHMYALPSYAFIAKDYTTQAALYTHHQYIAIFLMCGAFAHGA
IFFIRDYDPEANKNNVLARMLEHKEAIISHLSWVSLFLGFHTLGLYVHNDVVVAFGTPEK
QILVEPVFAQFVQAASGKAMYGMDVLLANSGSLAST---------SGAAYLPGWMDAINA
--G----------------------------NNSLFLQIGPGDFLVHHAIALGLHTTTLI
LVKGALDARGSKLMPDKKDFGYSFPCDGPGRGGTCDISAWD-AFYLAVFWALNTIGWVTF
YWHWKHLAIWQGNVAQFNESSTYIMGWFRDYLWLNSSQLINGYNPF-GSNNLAVWSWMFL
FGHLVWATGFMFLISWRGYWQELIETIVWAHQRTPLANLVGWRDKPVALSIVQARVVGLA
HFTIGYILTYGAFLIASTSGKFG---
>1428_Trichormus_azollae|WP_013190068.1 1261_Anabaena_lutea|WP_190719976.1
---MATKFPKFSQDLAQDPTTRRIWYAIATGNDFESHDGMTEENLYQKIFATHFGHLAII
FLWASSLLFHVAWQGNFEQWIKDPLHVRPIAHAIWDPHFGAPAVEAFTQA-GASNPVNIA
YSGVYHWWYTIGMRTNQELYTGSVGLLLLAALFLFAGWLHLQPKFRPSLSWFKSAEPRLN
HHLGGLFGVSSLAWTGHLVHVAIPESRGIHVGWDNFLTAAPHPA------------GLTP
FFTGNWGVYAQNPDTAGHLFGTSTGAGTAILTFLGGFHPQTESLWLTDMAHHHLAIAVLF
IIAGHMYRTNFGIGHSIKEMLNSKSGLVP-------GSKSEGQFNLPHQGLYDTINNSLH
FQLSLALAALGTITSLVAQHMYSLPPYAFIAKDYTTQAALYTHHQYIAGFLMVGAFAHAA
IFWVRDYDPEQNKGNVLDRILQHKEAIISHLSWVSLFLGFHTLGLYVHNDVVVAFGTPEK
QILIEPVFAQFIQAAHGKLLYGLDTLLSNPDSVAYT-----AYPNYGNVWLSGWLDAINS
--G----------------------------TNSLFLTIGPGDFLVHHAFALAIHTTTLV
LVKGALDARGSKLMPDKKDFGYAFPCDGPGRGGTCDISAWD-AFYLSMFWMLNTIGWVTF
YWHWKHLGIWQGNVAQFNENSTYLMGWFRDYLWANSAQLINGYNAY-GMNNLSVWTWMFL
FGHLIWATGFMFLISWRGYWQELIETLVWAHERTPLANLVRWKDKPVALSIVQARVVGLA
HFTVGYIVTYAAFLIASTAGKFG---
>1429_Calothrix_rhizosoleniae|WP_088242449.1
---MATKFPKFSQDLAQDPTTRRIWYAMAMANDFESHDGMTEEGLYQKIFATHFGHLAII
FLWASGNLFHVAWQGNFEQWITDPLHIRPIAHAIWDPHFGKPAIDAFTQA-GASNPVNVA
YSGVYHWWYTIGMRTNNDLYMGSVFLLLFAAVLLFAGWLHLQPKFRPSLAWFKNAESRLN
HHLAGLFGVSSLAWTGHLVHVAIPESRGQHVGWDNFLSTPPHPA------------GLQP
FFTGNWGVYAQNPDTAGHVFGTAQGAGTAILTFLGGFHPQTESLWLTDMAHHHLAIAVIF
IIAGHMYRTNFGIGHNIREILNTHKPP-----------S--GKLGDGHKNMYDTVNNSLH
FQLGLALASLGVITSLVAQHMYAMPPYAFIAKDYTTMAALYTHHQYIAGFLMVGAFAHGA
IFFVRDYDPEQNKNNVLARILDHKEAIISHLSWVTLFLGFHTLGLYVHNDVVVAFGTPEK
QILIEPVFAQYIQAAQGKVLYGMDVLLSNASSIPA---------NAGAAWLPGWSEAINS
G------------------------------TNSLFLTIGPGDFLVHHAFALAIHTTALV
LIKGALDARGSKLMPDKKDFGYAFPCDGPGRGGTCDISAWD-SFYLAMFWMLNTIGWVTF
YWHWKHLGIWQGNVAQFNENSTYLMGWFRDYLWANSAQLINGYNPY-GMNNLSVWAWMFL
FGHLVWATGFMFLISWRGYWQELIETLVWAHERTPLANLVRWKDKPVALSIVQARVVGLA
HFTIGYILTYAAFLIASTAGKFG---
>1433_Iphinoe_sp._HA4291-MV1|MBW4630725.1
---MATKFPKFSQDLAQDPTTRRIWYAIATGNDFESHDGMTEENLYQKIFATHFGHLAII
FLWASSLLFHVAWQGNFEQWIKDPLHIRPIAHAIWDPQFGKPAIEAFTQG-GASYPVNIT
YSGIYHWWYTIGMRTNNDLYVGSVFLLLLASVFLFAGWLHLQPKYRPSLAWFKSAEPRLN
HHLAGLFGVSSLAWAGHLIHVAIPESRGQHVGWDNFLSTPPHPA------------GLTP
FFTGNWAAYATNPDTANHVFGTSDGAGTAILTFLGGFHPQTQALWLTDIAHHHLGIAVLF
IVAGHMYRTNFGIGHSIKEMMNSKTF--F-------GVPVEGPFNMPHQGIYDTYNNSLH
FQLGWHLACLGVVTSWVAQHMYSMPSYAFIAKDYTTQAALYTHHQYIAIFLMLGAFAHGA
IFWVRDYDPEQNKGNVLDRVLKHKEAIISHLSWVSLFLGFHTLGLYVHNDVVVAFGTPEK
QILIEPLFAQFNQAANGKVLYGLNVLLSNPDSVAYT-----AWPNYANVWLPGWLGAIND
--N----------------------------TNSLFLTIGPGDFLVHHAIALALHTTTLV
LVKGALDARGSKLMPDKKDFGYAFPCDGPGRGGTCDISAWD-SFYLAAFWALNTVGWVTF
YWHWKHLGIWQGNVAQFNESSTYLMGWFRDYLWANSAQLINGYNPY-GTSNLSVWAWMFL
FGHLVWATGFMFLISWRGYWQELIETLVWAHERTPLANLVRWKDKPVALSIVQARVVGLT
HFAVGYVLTYAAFLIASTAGKFG---
>1434_Cylindrospermum_sp._NIES-4074|BAZ29433.1
---MATKFPKFSQDLAQDPTTRRIWYAIATGNDFESHDGMTEENLYQKIFATHFGHLAII
FLWASSLLFHVAWQGNFEQWIQDPLHVRPIAHAIWDPHFGQPAIEAFTQA-GASNPVNIA
YSGVYHWWYTIGMRTNTELYTGSVGLLLLAALFLFAGWLHLQPKFRPSLSWFKSAEPRLN
HHLAGLFGVSSLAWTGHLVHVAIPESRGIHVGWDNFLSVAPHPA------------GLTP
FFTGNWGVYAENPDTAGHLFSTTTGAGTAILTFLGGFHPQTESLWLTDIAHHHLAIAVIF
IIAGHMYRTNFGIGHSIKEMLNSKSGLVP-------GSKSEGQFNLPHQGLYDTINNSLH
FQLSLALAALGTVTSLVAQHMYSLPPYAFIAKDYTTQAALYTHHQYIAVFLLVGAFAHAA
IFWVRDYDPEQNKGNVLDRILQHKEAIISHLSWVSLFLGFHTLGLYVHNDVVVAFGTPEK
QILIEPVFAQFVQAAHGKVLYGLDTLLSNPDSIAYT-----AYPNYGNVWLSGWLEAINS
--G----------------------------TNSLFLTIGPGDFLVHHAIALGLHTTTLI
LVKGALDARGSKLMPDKKDFGYAFPCDGPGRGGTCDISAWD-AFYLSLFWALNTVGWITF
YWHWKHLGIWQGNVAQFNENSTYLMGWFRDYLWANSAQLINGYNPY-GVNNLSVWAWMFL
FGHLVWATGFMFLISWRGYWQELIETLVWAHERTPLANLVRWKDKPVALSIVQARLVGLA
HFTVGYVLTYAAFLIASTAGKFG---
>1436_Chroococcales_cyanobacterium_IPPAS_B-1203|PIG92641.1 1322_Chroococcidiopsis_sp._TS-821|WP_104545446.1 1349_Chroogloeocystis_siderophila|WP_073549007.1 1388_Gloeocapsa_sp._PCC_7428|WP_015187471.1 1409_Gloeocapsopsis_crepidinum|WP_193931314.1
---MATKFPKFSQDLAQDPTTRRLWYGIATAHDFETHDGMTEENLYQKLFATHFGHVAII
FLWTSSLLFHVAWQGNFEQWIKDPLNIRPIAHAIWDPHFGKAAVDAFTQA-GATYPVNIA
YSGVYHWWYTIGMRTNNDLYSGAVFLLILAGVFLFAGWLHLQPKFRPSLSWFKSAEPRLN
HHLAGLFGVSSLAWTGHLVHVAIPESRGQHVGWDNFLTTLPHPE------------GLRP
FFTGNWGVYAANADTANHVFGTSQGAGTAILTFLGGFHPQTQSLWLTDMAHHHLAIAVIF
IIAGHMYRTNFGIGHSIKEMLNAKN--FF-------GTKTEGQFNLPHQGLYDTINNSLH
FQLSLALAALGTITSLVAQHMYAMPPYAFMGQDFTTQAALYTHHQYIAVFLMVGAFAHAG
IFWVRDYDAEQNKGNVLDRVLQHKEAIISHLSWVSLFLGFHTLGLYVHNDVVVAFGTPEK
QILIEPVFAQFIQASHGKVLYGLNTLLSNPDSVAST---------AGAAWLPGWLDAINN
--T----------------------------TNSLFLTIGPGDFLVHHAFALGIHTTVLV
LVKGALDARGSKLMPDKKDFGYAFPCDGPGRGGTCDISAWD-AFYLSFFWALNTVGWVTF
YWHWKHLGIWQGNVAQFNESSTYLMGWLRDYLWLYSAQLINGYNPY-GMNNLAVWSWMFL
FGHLVWATGFMFLISWRGYWQELIETLVWAHERTPLASLVRWKDKPVAMSIVQGRLVGLA
HFTVGYVLTYAAFVIASTAGKFG---
>1437_Phormidium_sp._CLA17|WP_171572178.1
---MATKFPKFSQDLAQDPTTRRLWYGIATAHDFESHDGMTEENLYQKIFASHFGHIAII
FLWTSGSLFHVAWQGNFEQWIKDPLNIRPIAHAIWDPQFGKAAVEAFSQG-GASYPVNIA
YSGVYHWWYTIGMRTNGDLYSGAIFLLILSSLFLFAGWLHLQPKFRPSLSWFKNAESRLN
HHLAGLFGVSSLAWTGHLVHVAIPEARGQHVGWDNFLSTLPHPA------------GLAP
FFTGNWGVYAENPDTASHVFGTAQGSGTAILTFLGGFHPQTDSLWLTDIAHHHLAIAVLF
IVAGHMYRTNFGIGHSIKEMLDSKAGLVGGR------SE--GQFNLPHQGLYETYNNSLH
FQLGIHLAALGVITSLVAQHMYSLPPYAFMSKDFTTQAALYTHHQYIAGFLMVGAFAHGA
IFLVRDYDPEQNKGNVLARMLDHKEAIISHLSWVSLFLGFHTLGLYVHNDVVVAFGTPEK
QILVEPVFAQFIQASHGKLLYGMNTLLSNPDSIATT-----AWPNYGNVWLPGWLDAINS
G------------------------------TNSLFLSIGPGDFLVHHAIALGLHTTTLV
LVKGALDARGSKLMPDKKDFGYSFPCDGPGRGGTCDISAWD-SFYLAMFWMLNTLGWVTF
YWHWKHLALWSGNAASFNEGSTYLMGWLRDYLWLYSGPLINGYNPY-GMNNLAVWSWMFL
FGHLVWATGFMFLISWRGYWQELIETLVWAHERTPLANLIRWKDKPVAMSIVQGRVVGLA
HFTVGYVLTYAAFVIASTAAKFG---
>1440_Pantanalinema_sp._GBBB05|MBL1178559.1
---MATKFPKFSQALAQDPTTRRIWYGLATAHDFESHDGMTEENLYQKIFASHFGHLAII
FLWTSGSLFHVAWQGNFELWSTDPLNIRPIAHAIFDPQFGQPAVDAFTQG-GAAYPVNIA
YSGVYHWWYTIGMRTNGDLYQGSIFLLILSAVFLFAGWLHLQPKFRPSLSWFKNAESRLN
HHLAGLFGVSALAWTGHLVHVAIPESRGQHVGWNNFLSVLPHPA------------GLAP
FFTGRWGVYAQNPDTAQHVFGTANGSGSAILTFLGGFHPDTGSLWLTDMAHHHLAIAVLF
IVAGHMYRTNFGIGHSIKEMLDSKAG-LL-------SPRSEGQFNLPHQGLYETYNNSLH
FQLGIHLAALGTVTSLVAQHMYSMPPYAFMARDYTTQAALYTHHQYIAGFLLVGAFAHGA
IFWIRDYDPDQNRGNVLDRVFNHKEAIISHLSWVSLFLGFHTLGLYVHNDVVVAFGTPEK
QILIEPVFAQFIQSSHGKLLYGMNTLLSNPDSLATT-----AWPNYGNVWLPGWIEAINN
--G----------------------------TNSLFLSIGPGDFLVHHAIALGLHTTTLI
CVKGALDARGTKLFPDKKDFGFTFPCDGPGRGGTCQTSAWEQSFFLAVFWMLNTLGWVTF
YFHWKHLGIWAGNVAQFNESSTYLMGWLRDYLWLYSGPLINGYNPY-GTSNLSVWAWMFL
FGHLVWATGFMFLISWRGYWQELIETLVWAHERTPLANLVRWKDKPTALSIVQGWLTGLV
HFTVGYILTYAAFLIASTAAKFP---
>1441_Leptolyngbya_sp._FACHB-541|WP_190799656.1 1427_Oculatella_sp._FACHB-28|WP_190641095.1
---MATKFPKFSQDLAQDPTTRRIWYGIATAHDFESHDGMTEENLYQKIFASHFGHVAII
FLWTSGSLFHVAWQGNFEQWIKDPLNVKPIAHAIWDPHFGQPAVDAFTQG-GASGPVNIA
YSGVYHWWYTIGMRTNGELYNGAVFLLLLAAVFLFAGWLHLQPKFRPSLSWFKNAESRLN
HHLAGLFGVSSLAWAGHLIHVAIPESRGQHVGWDNFLSTPPHPA------------GLKP
FFTGNWGVYAENPDTADHIFSTSQGAGDAILTFLGGFHPQTQSLWLTDMAHHHLAIAVLF
IIAGHMYRTNFGIGHNIKEMLNAKSF-FGAK------TE--GQFNLPHQGLYDTYNNSLH
FQLGIHLAALGVVTSLVAQHMYSLPPYAFMGKDFTTQAALYTHHQYIAGFLMVGAFAHGA
IFWVRDYDPVQNQGNVLARVLEHKEAIISHLSWVSLFLGFHTLGIYVHNDVMQAFATPEK
QILIEPVFAQFIQASHGKVLYGFDTLLSNPDSLATT-----AWPNHGNVWLPGWLDAINS
G------------------------------TNSLFLTIGPGDFLVHHAIALGLHTTTLI
LVKGALDARGSKLMPDKKDFGYSFPCDGPGRGGTCDISAWD-SFYLAMFWMLNTIGWVTF
YWHWKHLAVWQGNVAQFNDTSVTIMGWLRDYLWLNSAQLINGYNPY-GMNNLAVWSWMFL
FGHLVWATGFMFLISWRGYWQELIETLVWAHERTPLANLVRWKDKPVAMSIVQGRLVGLA
HFTVGYVLTYAAFLIASTASRFG---
>1443_Synechococcus_sp._PCC_7336|WP_017325573.1
---MATKFPQFSQDLAQDPTTRRIWYGIATAHDFESHDGMTEEGLYQKLFATHFGHLAII
FLWASGNLFHIAWQGNFEQWIANPSGVTPIAHAIWDPHFGSAAVEAFTQD-GGYGPVNAA
YSGLYYWFYTIGMTTNTELFTGSVFLLVLATLSLVAGWLHLQPGFRPKLRWFKDAESRLN
HHLAGLFGVSSLAWTGHLVHVAIPESRGIHVGWDNFLSVAPHPA------------GLKP
FFTLNWAAYAQNPDTTSHVFGTGEGAGTAILTFLGGFHPQTESLWLTDMAHHHLAIAVIF
IVAGHMYRTNFGIGHSMKEIMAAHNPPEGTPFG---GI-----LGNGHAGIYDTYNESLH
FQLGWHLACLGVVTSLVAQHMYSLPPYAFMASDHTTMAALYTHHQYIAGFLMVGAFAHGA
IFLVRDYDPEANKNNVLARVLEHKEAIISHLSWVSLFLGFHTLGLYVHNDVMQAFGTPEK
QILIEPLFAQFIQASHGKLIYGMDVLLANPDSVAYT-----AFPNYGNVWLPGWLDAINS
--P----------------------------SGSLFLPIGPGDFLVHHAIALGLHTTTLI
LVKGALDARGSKLMPDKKDFGYSFPCDGPGRGGTCDISAWD-AFYLAMFWMLNTLGWVTF
YWHWKHLGVWSGNVAQFNESSVTIMGWLRDYLWLNSAQLINGYNPY-GMNNLAVWSWMFL
FAHLVWATGFMFLISWRGYWQELIETLVWAHERTPLANLVRWKDKPVALSIVQARLVGLA
HFTVGYILTYAAFLIASTAAQYG---
>1445_Anabaena_subtropica|WP_190407637.1
---MATKFPKFSQDLAQDPTTRRIWYAMAMGNDFESHDGMTEENLYQKIFATHFGHLAII
FLWASSLLFHVAWQGNFEQWIKDPLHIRPIAHAIWDPHFGKPAIEAFTQG-GANGPVNIA
YSGVYHWWYTIGMRTNNELYTGSVFLLLLAALFLFAGWLHLQPKFRPSLSWFKSAEPRLN
HHLAGLFGVSSLAWAGHLIHVAIPESRGQHVGWDNFLTTAPHPA------------GLTP
FFTGNWGVYAENPDTAGHIFSTSQGAGTAILTFLGGFHPQTESLWLTDMAHHHLAIAVLF
IVAGHMYRTNFGIGHSIKEMLNSKSGLVP-------GSKSEGQFNLPHQGLYDTINNSLH
FQLSLALAALGTVTSLVAQHMYSLPPYAFIAKDYTTQAALYTHHQYIAIFLLVGAFAHAG
IFWVRDYDPEQNKGNVLDRILQHKEAIISHLSWVSLFLGFHTLGLYVHNDVVVAFGTPEK
QILIEPVFAQFVQAAHGKVLYGLDTLLSNPDSVAYT-----AYPNYGNVWLAGWLDAINS
--G----------------------------TNSLFLTIGPGDFLVHHAIALGLHTTTLI
LVKGALDARGSKLMPDKKDFGYAFPCDGPGRGGTCDISAWD-SFYLSLFWALNTVGWVTF
YWHWKHLGIWQGNVAQFNENSTYLMGWFRDYLWANSAQLINGYNPY-GVNNLSVWAWMFL
FGHLVWATGFMFLISWRGYWQELIETLVWAHERTPIANLVRWKDKPVALSIVQARVVGLA
HFTVGYVLTYAAFLIASTAGKFG---
>1446_Trichocoleus_sp._FACHB-90|WP_190440755.1 1382_Trichocoleus_sp._FACHB-69|WP_190451614.1 1391_Trichocoleus_sp._FACHB-40|WP_190634626.1 1394_Cyanobacteria_bacterium_FACHB-472|MBD1831866.1 1398_unclassified_Trichocoleus|WP_190428172.1
---MATKFPKFSQDLAQDPTTRRIWYGIAMAHDFESHDGMTEENLYQKIFATHFGQLAII
FLWASSLLFHVAWQGNFEQWIKDPLNVRPIAHAIWDPHFGQPAVEAFTQG-GANFPVNIA
YSGVYHWWYTIGMRTNNDLFQGAVFLILLSAIFLFAGWLHLQPKFRPSLSWFKSAEPRLN
HHLAGLFGVSSLAWAGHLIHVAIPESRGQHVGWDNFLTTLPHPA------------GLGP
FFTGNWGVYAENPDTPGQIFGTAQGAGTAILTFLGGFHPQTQSLWLTDMAHHHLAIAVIF
IIAGHQYRTNFGIGHSIKDMLNAKN--FF-------GTKVEGQFNLPHQGLYDTYNNSLH
FQLGIHLAALGTALSLVAQHMYAMPPYAFMAKDFTTQAALYTHHQYIAGFLMLGAFAHGA
IFWVRDYDPEQNRGNVLDRVLQHKEAIISHLSWVSLFLGFHTLGLYVHNDVVVAFGTPEK
QILIEPVFAQFIQASHGKVLYGFDTLLSNADSVAST---------AGATYLPGWLDAINS
--G----------------------------TNSLFLTIGPGDFLVHHAFALGLHTTTLI
LVKGALDARGSKLMPDKKDFGFAFPCDGPGRGGTCEIAAWD-AFYLAAFWMLNTLGWVTF
YWHWKHLGIWQGNVAQFNESSTYLMGWLRDYLWLYSAQLINGYNPY-GMNNLAVWDWMFL
FGHLVWATGFMFLIAWRGYWQELIETLVWAHERTPLANLVRWKDKPVAMSIVQGRLVGLV
HFAVGYVLTYAAFLIASTAGKFG---
>1450_Pleurocapsa_minor_HA4230-MV1|MBW4536186.1 1274_Pleurocapsa_sp._CCALA_161|WP_106233577.1 1371_Pleurocapsa_sp._CRU_1_2|NJO98119.1
---MATKFPKFSQDLAQDPTTRRLWYGIATAHDFELHDGMTEENLYQKIFASHFGHIAII
FLWTSGTLFHVAWQGNFEQWIKDPLNTSPIAHAIWDPHFGSAAIDAFTQG-GASNPVNIA
YSGVYHWFYTIGMTSNQELYQGSIFLLLLSSIFLFAGWLHLQPKFRPSLAWFKNAESRLN
HHLAGLFGVSSLAWTGHLVHVAIPESRGQHVGWDNFLSTPPHPA------------GLGP
FFSLNWGVYAQNPDTAGHVFGTSEGAGTAILTFLGGFHPQTESLWLTDIAHHHLAIAVIF
IIAGHMYRTNFGIGHSIREILDTHKPPQG-------------GLGEGHRGIYDTLNNSLH
FQLALALASLGTVTSLVAQHMYSLPSYAFIARDYTTQAALYTHHQYIAGFLMVGAFAHGA
IFLVRDYDPEANKNNVLSRALQHKEAIISHLSWVSLFLGFHTLSLYVHNDVVVAFGTPEK
QILIEPVFAQFVQAASGKALYGFDVLLSNPDSVTQ----------TGAAWLPGWLDAINS
G------------------------------TNSLFLTIGPGDFLVHHAIALGLHTTVLI
LVKGALDARGSKLMPDKKDFGFAFPCDGPGRGGTCDISAWD-SFYLAMFWMLNTLGWLTF
YWHWKHLGVWQGNVAQFNENSTYLMGWFRDYLWANSAQLINGYNPY-GVNNLSVWAWMFL
FGHLVWATGFMFLISWRGYWQELIETIVWAHERTPLANLVRWKDKPVAMSIVQGRVVGLA
HFTVGYILTYAAFLIASTAGKFG---
>1451_Sphaerospermopsis_sp._LEGE_08334|WP_194056631.1 1043_Nostocaceae|WP_016952351.1 1268_Nostocaceae|WP_127051825.1 1330_Anabaena_cylindrica|WP_015216347.1 1413_Nostocales_cyanobacterium|TAE57317.1 1442_Anabaena_sphaerica|WP_190561919.1 1447_Sphaerospermopsis_sp._FACHB-1094|WP_190648905.1 1448_Sp
---MATKFPKFSQDLAQDPTTRRIWYAIAMGNDFESHDGMTEENLYQKIFATHFGHLAII
FLWASSLLFHVAWQGNFEQWIKDPLHVRPIAHAIWDPHFGAPAVDAFTQG-GASNPVNIA
YSGVYHWWYTIGMRTNQELYVGSLGLLLLAALFLFAGWLHLQPKFRPSLSWFKSAEPRLN
HHLAGLFGVSSLAWTGHLVHVAIPESRGIHVGWDNFLSVAPHPA------------GLTP
FFTGNWGVYAQNPDTAGHLFGTSTGAGTAILTFLGGFHPQTESLWLTDMAHHHLAIAVIF
IIAGHMYRTNFGIGHSIKEMLNSKSGLVP-------GSKSEGQFNLPHQGLYDTINNSLH
FQLSLALAALGTITSLVAQHMYALPPYAFIAKDYTTQAALYTHHQYIAGFLMVGAFAHAA
IFWVRDYDPEQNKGNVLDRMLQHKEAIISHLSWVSLFLGFHTLGLYVHNDVVVAFGTPEK
QILIEPVFAQFIQAAHGKVLYGLDTLLSNPDSIAYT-----AYPNYGNVWLSGWLDAINS
--G----------------------------TNSLFLTIGPGDFLVHHAFALAIHTTTLV
LVKGALDARGSKLMPDKKDFGYAFPCDGPGRGGTCDISAWD-AFYLSMFWMLNTIGWVTF
YWHWKHLGIWQGNVAQFNENSTYLMGWFRDYLWANSAQLINGYNAY-GMNNLSVWAWMFL
FGHLVWATGFMFLISWRGYWQELIETLVWAHERTPLANLVRWKDKPVALSIVQARVVGLA
HFTVGYIVTYAAFLIASTAGKFG---
>1455_Synechococcaceae_bacterium_WB6_3B_236|NBQ20516.1
---MATKFPSFSQGLAQDPTTRRIWYGIATAHDFESHDGMTEEKLYQKLFSTHFGHLAII
GLWVSGNLFHIAWQGNFEQWVTDPLHIRPIAHAIWDPHFGQGAIAAFTQA-GASSPVNIA
YSGLYHWWYTIGMRTNAELYQGSIFMMILSAWALFAGWLHLQPKFRPSLAWFKNAESRLN
HHLAVLFGFSSIAWTGHLVHVAIPEARGQHVGWDNFLTTLPHPA------------GLAP
FFTGNWGVYAQNPDGLNQVFGSSEGAGTAILTFLGGFHPQSEALWLTDIAHHHLAIGCIF
VIAGHMYRTNFGIGHSIREILEAHNPPKGTPG-----D-----LGAGHKGLYDTINNSLH
FQLGLALASLGVVTSLVAQHMYAMPSYAFIAKDYTTQAALYTHHQYIAIFLMCGAFAHGA
IFFIRDYDPEANKNNVLARMLEHKEAIISHLSWVSLFLGFHTLGLYVHNDVVVAFGTPEK
QILVEPVFAQFVQAASGKALYGFNVLLANPASSASI-----A--SANIPGPHYWLDAING
-------------------------------NTDVFLPIGPGDFLVHHAIALGLHTTTLI
LVKGALDARGSKLMPDKKDFGYSFPCDGPGRGGTCDISAWD-SFYLAVFWALNTVGWVTF
YWHWKHLAIWQGNVAQFNESSTYLMGWFRDYLWLNSSQLINGYNVF-GSNNLAVWSWMFL
FGHLVWATGFMFLISWRGYWQELIETIVWAHQRTPLANLVGWRDKPVALSIVQARVVGLA
HFTVGYILTYAAFLIASTASKFG---
>1462_Oscillatoriales_cyanobacterium_CG2_30_40_61|OIP68484.1 1253_Planktothrix_agardhii|WP_042154357.1 1265_Planktothrix|WP_026787737.1 1273_Planktothrix_paucivesiculata|WP_083616123.1 1279_Planktothrix|WP_026795460.1 1281_Planktothrix_sp._PCC_11201|WP_079676983.1 1343_Planktothrix_sp._UBA8407|HAO1
---MATKFPKFSQDLAQDPTTRRIWYGIATAHDFESHDGITEENLYQKIFASHFGHLAII
FLWTSGNLFHVAWQGNFEQWVKDPLNIRPIAHAIWDPQFGQPAVEAFTQA-GASNPVNIA
YSGVYHWWYTIGMRSNADLYQGSIFLLLLAATFLFAGWLHLQPKYRPSLSWFKNAESRLN
HHLAGLFGVSSLAWTGHLVHVAIPESRGQHVGWDNFLSTLPHPA------------GLAP
FFTGNWGVYAQSPDTAGHIFGTSTGSGTAILTFLGGFHPQTESLWLTDMAHHHLAIAVLF
IIAGHMYRTNFGIGHSIKEMMNSKDPLFGFK------NE--GPFNLPHQGLYDTMNNSLH
FQLALALAALGVITSLVAQHMYALPPYAFIAKDYTTMAALYTHHQYIAGFLMVGAFAHGA
IFLVRDYDSEQNKGNVLDRMLQHKEALISHLSWVSLFLGFHTLGLYVHNDVVVAFGTPEK
QILIEPVFAQFVQAASGKVLYGMDVLLSNADSIAST-----AWPNAGNVWLPGWLDAINS
G------------------------------SNSLFLTIGPGDFLVHHAIALGLHTTTLI
LVKGALDARGSKLMPDKKDFGYAFPCDGPGRGGTCDISAWD-SFYLSMFWMLNTIGWVTF
YWHWKHLGVWQGNVAQFNESSTYLMGWFRDYLWLNSAQLINGYNPY-GTNNLSVWAWMFL
FGHLVWATGFMFLISWRGYWQELIETIVWAHERTPLANLVRWKDKPVALSIVQARVVGLA
HFTVGYILTYAAFLIASTASKFG---
>1464_Symploca_sp._SIO2C1|NEP08701.1
---MATKFPKFSQDLAQDPTTRRIWYGIATAHDFETHDGMTEENLYQKIFASHFGHLAII
FLWTSGTLFHVAWQGNFEQWIKDPLNVSPIAHAIWDPHFGQPAIDAFTQG-GASGPVNIA
YSGVYQWFYTIGMRNNNELHGGAMFLLLLSALLLFAGWLHLQPKFRPSLSWFKNAESRLN
HHLAGLLGVSSLAWTGHLVHVAIPESRGQHVGWDNFLSTLPHPA------------GLGP
FFTGNWGVYAQNPDTAGHVFGTSEGAGTAILTFLGGFHPQTESLWLTDMAHHHLAIAVVF
IIAGHMYRTNWGIGHSMKDILNAHKPPS-----------G--KLGDGHTGMYDTVNNSLH
FQLGLALACLGVVTSLVAHHMYAMPPYAFLAQDKTTMAALFTHHEYIAGFLMVGAFAHGA
IFFVRDYDPESNKNNVLARMLEHKEALISHLSWVSLFLGFHTLSLYVHNDVVVAFGTPEK
QILIEPVFAQWIQAAHGKLLYGFDTLLSNSDSLAS---------GSGAAYLPGWLDAINS
G------------------------------SNSLFLTIGPGDFLVHHAIALGLHTTALI
LIKGALDARGSKLMPDKKDFGYAFPCDGPGRGGTCDISAWD-SFYLAMFWMLNTLGWLTF
YWHWKHLGVWQGNVAQFNENSTYLMGWFRDYLWANSAQLINGYNPY-GTNNLSVWAWMFL
FGHLVWATGFMFLISWRGYWQELIETLVWAHERTPLANLVRWKDKPVALSIVQARIVGLT
HFAVGYILTYAAFLIASTSGIYG---
>1465_Pleurocapsales_cyanobacterium_LEGE_10410|MBE9045952.1
---MATKFPKFSQDLAQDPTTRRIWYGIATAHDFELHDGMTEENLYQKIFASHFGHIAII
FLWTSGTLFHVAWQGNFEQWIKDPLNTSPIAHAIWDPHFGKGAIDAFTQG-GASNPVNIA
YSGVYHWFYTIGMTTNQELYQGSIFLLLLSSIFLFAGWLHLQPKFRPSLAWFKNAESRLN
HHLAGLFGVSSLAWTGHLVHVAIPESRGQHVGWDNFLSTPPHPA------------GLGP
FFSLNWGVYAQNPDTAGHVFGTSEGAGTAILTFLGGFHPQTESLWLTDIAHHHLAIAVIF
IIAGHMYRTNFGIGHSIKEILDTHKPPQG-------------GLGEGHRGLYDTLNNSLH
FQLALALASLGTITSLVAQHMYSLPSYVFIAKDYTTQAALYTHHQYIAGFLVTGAFAHGA
IFLVRDYDPEANKNNVLSRVLQHKEAIISHLSWVSLFLGFHTLSLYVHNDVVVAFGTPEK
QILIEPVFAQFVQAASGKALYGFDVLLSNPDSITQ----------TGAAWLPGWLDAINN
G------------------------------TNSLFLTIGPGDFLVHHAIALGLHTTTLI
LVKGALDARGSKLMPDKKDFGFAFPCDGPGRGGTCDISAWD-SFYLALFWTLNTLGWLTF
YWHWKHLGIWQGNVAQFNESSTYLMGWFRDYLWANSAQLINGYNPY-GVNNLSVWAWMFL
FGHLVWATGFMFLISWRGYWQELIETIVWAHERTPLANLVRWKDKPVAMSIVQGRVIGLA
HFTVGYILTYAAFLIASTAGKFG---
>1466_Nostoc_commune|WP_109011324.1 1403_unclassified_Nostoc|WP_185586360.1 1453_Nostoc_flagelliforme|WP_100899894.1
---MATKFPKFSQDLAQDPTTRRIWYAIATGNDFETHDGMTEENLYQKIFATHFGHLAII
FLWASSLLFHVAWQGNFEQWIKDPLHIRPIAHAIWDPHFGKPAIEAFTQA-GASNPVNIA
YSGVYHWWYTIGMRTNSELYTGSVFLLLFAAVLLFAGWLHLQPKYRPSLAWFKSAEHRLN
HHLAGLFGVSSLAWAGHLIHVAIPEARGQHVGWDNFLSTPPHPA------------GLTP
FFTGNWGVYAQNPDTPGHIFSTSQGAGTAILTFLGGFHPQTEALWLTDIAHHHLAIAVIF
IVAGHQYRTNFGIGHSIKEMLNSKSGLVP-------GSKSEGQFNLPHQGLYDTYNNSLH
FQLGIHLAALGTITSLVAQHMYAMPPYAFIAKDYTTQAALYTHHQYIAGFLILGAFAHGA
IFWVRDYDPEQNKGNVLERVLKHKEAIISHLSWVSLFLGFHTLSLYVHNDVVVAFGTPEK
QILIEPVFAQFVQASHGKVLYGLNTLLSNPDSIANT-----AWPNYANVWLPGWLDAINA
--G----------------------------TNSLFLTIGPGDFLVHHAIALGLHTTTLI
LVKGALDARGSKLMPDKKDFGYAFPCDGPGRGGTCDISAWD-SFYLAAFWMLNTLGWVTF
YWHWKHLGIWQGNVAQFNENSTYLMGWFRDYLWANSAQLINGYNPY-GVNNLSVWAWMFL
FGHLVWATGFMFLISWRGYWQELIETLVWAHERTPLANLVRWKDKPVALSIVQGRVVGLA
HFTVGYVLTYAAFLIASTAGKFG---
>1467_Anabaena_sp._FACHB-1237|WP_190369367.1
---MATKFPKFSQDLAQDPTTRRIWYAIATGNDFESHDGMTEENLYQKIFATHFGHLAII
FLWASSLLFHVAWQGNFEEWIKDPLHVRPIAHAIWDPHFGAAATEAFTQA-GASNPVNIA
YSGVYHWWYTIGMRTNNELYTGSVGLLLLSALLLFAGWLHLQPKFRPSLSWFKSAEPRLN
HHLAGLFGVSSLAWTGHLVHVAIPEARGIHVGWDNFLTVAPHPA------------GLTP
FFTGNWGVYAQNPDTAGHLFGTSTGAGTAILTFLGGFHPQTEALWLTDIAHHHLAIAVLF
IVAGHMYRTNFGIGHNIKEMLNSKSGLVP-------GSKSEGQFNLPHQGLYDTINNSLH
FQLSLALAALGTITSMVAQHMYSLPSYAFIAKDYTTQAALYTHHQYIAGFLMVGAFAHAA
IFWVRDYDPQANKGNVLDRMLQHKEAIISHLSWVSLFLGFHTLGLYVHNDVVVAFGTPEK
QILIEPVFAQFIQAAQGKALYGLNVLLSNPDSIAYT-----AYPNAGNVWLPGWLDAINS
--G----------------------------TNSLFLTIGPGDFLVHHAFALAIHTTTLV
LVKGALDARGSKLMPDKKDFGYAFPCDGPGRGGTCDISAWD-SFYLSMFWMLNTIGWVTF
YWHWKHLGIWQGNVAQFNENSTYLMGWFRDYLWANSAQLINGYNAY-GMNNLSVWAWMFL
FGHLIWATGFMFLISWRGYWQELIETLVWAHERTPLANLVRWKDKPVALSIVQARVVGLA
HFTVGYIVTYAAFLIASTSGKFG---
>1470_Cyanosarcina_radialis_HA8281-LM2|MBW4623643.1
---MATKFPKFSQDLAQDPTTRRLWYGIAMAHDFESHDGMTEENLYQKIFASHFGHLAII
FLWVSGNLFHIAWQGNFEQWIKDPLNTRPIAHAIWDPQFGKAAVEAFTRG-GVNYPVDIS
YSGLYHWWYTQGMRTNNDLYSGAIFLLVVSLVLLFAGWLHLQPKFRPSLAWFKNAESRLN
HHLAGLFGVSSLAWAGHLIHVAIPESRGQHVGWDNFLSTPPHPA------------GLLP
FFTGNWGVYAQNPDTAQHVFGTSQGAGTAILTFLGGFHPQTQSLWLTDNAHHHLAIAVLF
IVAGHMYRTNWGIGHSIKEIQEAHNPPKGTP------FG--GLLGEGHKGIYDTYNNSLH
FQLGWHLACLGVITSLVAQHMYAMPPYAFMAQDYTTMGALYTHHQYIAGFLMVGAFAHGA
IFFVRDYDPEANKNNVLARMLEHKEALISHLSWVSLFLGFHTLSLYVHNDVVVAFGTPEK
QILIEPVFAQWIQAAHGKLLYGFDTLLSNSNSVAYT-----AWPNHGDVWLPGWLDAINS
G------------------------------TNSLFLTIGPGDFLVHHAIALGLHTTTLI
LVKGALDARGSKLMPDKKDFGYAFPCDGPGRGGTCDISAWD-AMYLSLFWMLNTIAWLTF
YWHWKHLAIWSGNVAQFNESSTYLMGWFRDYLWAYSAPLINGYNPF-GINNISIWAWIFL
GAHFVWALSFMFLISWRGYWQELIETLVWAHERTPLANLVRWKDKPVALSIVQARLVGVT
HFAVGFIFTYAAFLIGATAGKFG---
>1473_Nostocaceae|WP_011319189.1 1458_Nostocaceae|WP_010999281.1 1460_Nostoc_parmelioides|WP_190567706.1 1461_Nostoc_sp._PCC_7120__FACHB-418|6TCL_B
---MATKFPKFSQDLAQDPTTRRIWYAMAMGNDFESHDGMTEENLYQKIFATHFGHLAII
FLWASSLLFHVAWQGNFEQWIKDPLHVRPIAHAIWDPHFGKPAIEAFTQA-GANGPVNIA
YSGVYHWWYTIGMRTNTELYTGSVFLLLFASLFLFAGWLHLQPKFRPSLAWFKSAESRLN
HHLAGLFGVSSLAWAGHLIHVAIPESRGQHVGWDNFLTTAPHPA------------GLQP
FFTGNWGVYAQNPDTAGHIFSTSQGSGTAILTFLGGFHPQTESLWLTDIAHHHLAIAVLF
IVAGHMYRTNFGIGHSIKEMMNAKTF--F-------GKPVEGPFNMPHQGIYDTYNNSLH
FQLGWHLACLGVVTSWVAQHMYSLPSYAFIAKDYTTQAALYTHHQYIAIFLMVGAFAHGA
IFLVRDYDPEQNKGNVLERVLQHKEAIISHLSWVSLFLGFHTLGLYVHNDVVVAFGTPEK
QILIEPVFAQFIQAAHGKVLYGLDTLLSNPDSVAYT-----AYPNYANVWLPGWLDAINS
--G----------------------------TNSLFLTIGPGDFLVHHAIALGLHTTTLI
LVKGALDARGSKLMPDKKDFGYAFPCDGPGRGGTCDISAWD-SFYLSLFWALNTVGWVTF
YWHWKHLGIWQGNVAQFNENSTYLMGWFRDYLWANSAQLINGYNPY-GVNNLSVWAWMFL
FGHLVWATGFMFLISWRGYWQELIETLVWAHERTPIANLIRWKDKPVALSIVQARVVGLA
HFTVGYVLTYAAFLIASTAGKFG---
>1479_Calothrix_sp._NIES-2100|WP_096596895.1
---MATKFPKFSQDLAQDPTTRRIWYAIATGNDFESHDGMTEENLYQKIFATHFGHLAII
FLWASSLLFHVAWQGNFEQWIKDPLHIRPIAHAIWDPHFGKPAIEAFTQA-GADGPVNIA
YSGVYHWWYTQGMRTNADLYSGSIFLLLFAAVLLFAGWLHLQPKYRPSLAWFKNAESRLN
HHLAGLFGVSSLAWAGHIIHVAIPESRGQHVGWDNFLSTPPHPA------------GLQP
FFTGNWGVYAQNPDTAGHVFGTSQGAGTAILTFLGGFHPQTEALWLTDIAHHHLAIAVLF
IVAGHMYRTNFGIGHSIKEMMNAKTF--F-------GKPVEGPFNMPHQGIYDTYNNSLH
FQLGWHLACLGVLTSWVAQHMYSLPSYAFIAKDYTTQAALYTHHQYIAIFLMVGAFAHGA
IFWVRDYDPEQNKGNVLERVLKHKEAIISHLSWVSLFLGFHTLGLYVHNDVVVAFGTPEK
QILIEPVFAQFIQAAHGKVLYGLDTLLSNPDSVAYT-----AYPNYGNVWLPGWLDAINS
--G----------------------------TNSLFLTIGPGDFLVHHAIALGLHTTTLI
LVKGALDARGSKLMPDKKDFGYAFPCDGPGRGGTCDISAWD-SFYLALFWALNTVGWLTF
YWHWKHLGIWQGNVAQFNENSTYLMGWFRDYLWANSAQLINGYNPY-GVNNLSVWAWMFL
FGHLVWATGFMFLISWRGYWQELIETLVWAHERTPLANLVRWKDKPVALSIVQARLVGLT
HFAVGYVLTYAAFLIASTAGKFG---
>1481_Calothrix_sp._NIES-3974|WP_096620575.1
---MATKFPKFSQDLAQDPTTRRIWYAMAMGNDFESHDGMTEENLYQKIFATHFGHLAII
FLWASSLLFHVAWQGNFEQWIKDPLHIRPIAHAIWDPHFGKPAIEAFTQA-GASNPVNIA
YSGVYHWWYTIGMRTNNDLYTGSVFLLLLSAVLLFAGWLHLQPKFRPSLSWFKSAEPRLN
HHLAGLFGVSSLAWTGHLVHVAIPESRGVHVGWDNFLSVAPHPA------------GLTP
FFTGNWGVYAQDPDTAGHIFGTSQGAGSAILTFLGGFHPQTESLWLTDMAHHHLAIAVLF
IVAGHMYRTNFGIGHSIKEMMNAKTF--F-------GSKVEGPFNLPHQGLYDTINNSLH
FQLSLALAALGTICSLVAQHMYSLPPYAFIARDYTTQAALYTHHQYIAGFLMVGAFAHAA
IFWVRDYDPEQNKGNVLDRVLKHKEAIISHLSWVSLFLGFHTLSLYVHNDVVVAFGTPEK
QILIEPVFAQFIQASHGKVLYGLNTLLSNPESVAYT-----AFPNYGNVWLQGWLDAINS
--G----------------------------TNSLFLTIGPGDFLVHHAFALAIHTTTLV
LVKGALDARGSKLMPDKKDFGYAFPCDGPGRGGTCDISAWD-AFYLAMFWMLNTIGWVTF
YWHWKHLAIWQGNVAQFNENSTYLMGWFRDYLWANSAQLINGYNPY-GMNNLSVWAWMFL
FGHLVWATGFMFLISWRGYWQELIETLVWAHERTPLANLVRWKDKPVALSIVQARLVGLA
HFTVGYVLTYAAFLIASTAGKFG---
>1482_Vulcanococcus_limneticus|WP_094590908.1
---MATKFPSFSQGLAQDPTTRRIWYGIATAHDFESHDGMTEEKLYQKLFSTHFGHLAII
GLWVSGNLFHVAWQGNFEQWVADPLHVRPIAHAIWDPHFGQGAITAFTQA-GATSPVNIA
YSGVYHWWYTIGMRTNAELYQGSIFLLILSAWALFAGWLHLQPKFRPSLAWFKNAESRLN
HHLAVLFGFSSIAWTGHLVHVAIPESRGQHVGWDNFLNVLPHPA------------GLAP
FFTGNWGVYAQNPDSLNQVFGSSTGSGTAILTFLGGFHPQSEALWLTDIAHHHLAIGVIF
VIAGHMYRTNFGIGHSIREILEAHNPPKGTPG-----D-----LGAGHKGLYDTINNSLH
FQLGLALASLGVVTSLVAQHMYAMPSYAFIAKDYTTQAALYTHHQYIAIFLMTGAFAHGA
IFFIRDYDPEANKDNVLARMLEHKEAIISHLSWVSLFLGFHTLGLYVHNDVVVAFGAPEK
QILVEPVFAQFVQAASGKAIYGFDVLLSNPNSAASL-----A--SANIAGDHYWLDAING
-------------------------------TTDLFLPIGPGDFLVHHAIALGLHTTTLI
LVKGALDARGSKLMPDKKDFGYSFPCDGPGRGGTCDISAWD-AFYLAVFWALNTVGWVTF
YWHWKHLAIWQGNVAQFNESSTYLMGWFRDYLWLNSSQLINGYNPF-GTNNLAVWSWMFL
FGHLIWATGFMFLISWRGYWQELIETIVWAHQRTPLANLVGWRDKPVALSIVQARVVGLA
HFTVGYFVTYAAFLIASTSGKFG---
>1484_Nostoc_sp._MG11|WP_193197744.1 1098_Nostoc_sp._B2019|WP_162395747.1
---MATKFPKFSQDLAQDPTTRRIWYAIATGNDFESHDGMTEENLYQKIFATHFGHLAII
FLWASSLLFHVAWQGNFEQWIKDPLHIRPIAHAIWDPHFGKPAIEAFTQG-GASNPVNIA
YSGVYHWWYTIGMRTNTELYTGSVFLLLLAAVFLFAGWLHLQPKYRPSLVWFKSAEPRLN
HHLAGLFGVSSLAWAGHLIHVAIPESRGQHVGWDNFLSVLPHPA------------GLTP
FFTGNWGVYAENPDTAQHLFSTSEGAGTAILTFLGGFHPQTESLWLTDMAHHHLAIAVLF
IVAGHMYRTNFGIGHSIKEMLNSKSGLVP-------GTKSEGQFNLPHQGLYDTINNSLH
FQLSLALAALGTITSLVAQHMYALPPYAFIAKDYTTQAALYTHHQYIAVFLLVGAFAHAG
IFWVRDYDPEQNKGNVLERVLKHKEAIISHLSWVSLFLGFHTLGLYVHNDVVVAFGTPEK
QILIEPVFAQFIQAAHGKVLYGLDTLLSNPDSVAYT-----AYPNYGNVWLSGWLDAINS
--G----------------------------TNSLFLTIGPGDFLVHHAIALGLHTTTLI
LVKGALDARGTKLMPDKKDFGYAFPCDGPGRGGTCDISAWD-SFYLSLFWALNTVGWVTF
YWHWKHLGIWQGNVAQFNENSTYLMGWFRDYLWANSAQLINGYNPY-GVNNLSVWAWMFL
FGHLVWATGFMFLISWRGYWQELIETLVWAHERTPLANLVRWKDKPVALSIVQARVVGLA
HFTVGYVLTYAAFLIASTAGKFG---
>1486_Synechococcus_sp._PCC_7502|WP_015168921.1
---MATKFPKYSQDIANDPSTRRIWYAIATANDFESHDGVTEESLYQKIFASHFGHLAII
FLWTSGNLFHVAWQGNFEQWIKDPLNISPIAHAIWDPHFGQSAVEAFTQG-GASGPVNIS
FSGVYHWWYTIGIRTNAELYAGAIALLIFSSILLFAGWLHLQPSFRPSLSWFKNAESRLN
HHLAGLFGVSSLAWTGHLVHVAIPESRGIHVGWDNFLSVPPHPA------------GLAP
FFTGNWGVYAQNPDTAGHIFNSAQGAGTAILTFLGGFHPQTESLWLTDIAHHHLAIAVIF
IIAGHQYRTNFGIGSSIKEILNAHRPPEGTPFG---GA-----LGAGHKGLYDTINNSLH
FQLGLALASLGVVTSLVAQHMYSLPSYAFIAKDYTTQAALYTHHQYIAGFLMVGAFAHGA
IFFIRDYDPEANKDNVLARILDHKEAIISHLSWVSLFLGFHTLGIYVHNDVMQAFGTPEK
QILIEPVFAQWIQAAHGKALYGFDTLLSNSSSIATT-----AWPNAGNVWLPGWLQAINA
--G----------------------------DNSLFLTIGPGDLLVHHAIALGLHTTTLI
LVKGALDARGSKLMPDKKDFGYSFPCDGPGRGGTCDISAWD-SFYLAMFWMLNTIGWVTF
YWHWKHLAVWQGNTAQFDSSSVTIMGWLRDYLWLNSSQLINGYNPY-GMNNIAVWSWIFL
FGHLVWATGFMFLISWRGYWQELIETLVWAHQRTPLAQLVSWKDKPVALSIVQARLVGLA
HFTVGYIFTYAAFLIASTSTAFG---
>1488_Goleter_apudmare_HA4340-LM2|MBW4644015.1
---MATKFPKFSQDLAQDPSTRRIWYAIATGNDFESHDGMTEENLYQKIFATHFGHLAII
FLWASSLLFHVAWQGNFEQWIKDPLHVRPIAHAIWDPHFGKPAIEAFTQA-GASNPVNIA
YSGVYHWWYTIGMRTNSELYTGSVFLLLLASLFLFAGWLHLQPKFRPSLSWFKSAEPRLN
HHLAGLFGVSSLAWTGHLVHVAIPESRGIHVGWDNFLTTLPHPA------------GLTP
FFTGNWGVYAQNPDTAGHVFSTSTGAGTAILTFLGGFHPQTESLWLTDMAHHHLAIAVIF
IVAGHMYRTNFGIGHSIKEMLNSKAGLVP-------GTKSEGPFNLPHQGLYDTINNSLH
FQLSLALAALGTVTSLVAQHMYSLPPYAFIAKDYTTQAALYTHHQYIAVFLLVGAFAHAA
IFWVRDYDPEQNKGNVLDRVLQHKEAIISHLSWVSLFLGFHTLGLYVHNDVVVAFGTPEK
QILIEPVFAQFIQASHGKVLYGLDTLLSNPDSVAYT-----AYPNYGNVWLAGWLDAINS
--G----------------------------TNSLFLTIGPGDFLVHHAIALGLHTTTLV
LVKGALDARGSKLMPDKKDFGYAFPCDGPGRGGTCDISAWD-AFYLALFWALNTVGWLTF
YWHWKHLGIWQGNVAQFNENSTYLMGWFRDYLWANSAQLINGYNPY-GVNNLSVWAWMFL
FGHLVWATGFMFLISWRGYWQELIETLVWAHERTPLANLVRWKDKPVALSIVQARLVGLA
HFTVGYVFTYAAFLIASTAGKFG---
>1489_unclassified_Calothrix|WP_190628937.1 1480_Calothrix|WP_190545625.1
---MATKFPKFSQDLAQDPTTRRIWYAIATGNDFESHDGMTEENLYQKIFATHFGHLAII
FLWASSLLFHVAWQGNFEQWIKDPLHIRPIAHAIWDPHFGKPAIEAFTQA-GASNPVNIA
YSGVYHWWYTIGMRTNSELYAGSVFLLLFAAVLLFAGWLHLQPKYRPSLAWFKNAESRLN
HHLAGLFGVSSLAWAGHLIHVAIPEARGQHVGWDNFLSTAPHPA------------GLQP
FFTGNWSVYAQNPDTAGHIFGTSQGAGTAILTFLGGFHPQTEALWLTDIAHHHLAIAVLF
IVAGHMYRTNFGIGHSIKEMMNAKTF--F-------GKPVEGPFNMPHQGIYDTYNNSLH
FQLGWHLACLGVVTSWVAQHMYSMPSYAFIAKDYTTQAALYTHHQYIAIFLMVGAFAHGA
IFWVRDYDPEQNKGNVLDRVLKHKEAIISHLSWVSLFLGFHTLGLYVHNDVVVAFGTPEK
QILIEPVFAQFVQAANGKVLYGLDVLLSNPDSIAYT-----AYPNYANVWLPGWLDAINA
--G----------------------------TNSLFLTIGPGDFLVHHAIALGLHTTTLI
LVKGALDARGSKLMPDKKDFGYAFPCDGPGRGGTCDISAWD-AFYLALFWALNTVGWLTF
YWHWKHLGVWQGNVAQFNENSTYLMGWFRDYLWANSAQLINGYNPY-GVNNLSVWAWMFL
FGHLIWATGFMFLISWRGYWQELIETLVWAHERTPLANLVRWKDKPVALSIVQARLVGLA
HFTVGYFVTYAAFLIASTAGKFG---
>1490_filamentous_cyanobacterium_LEGE_11480|MBE9029230.1
---MATKFPKFSQDLAQDPTTRRIWYGIATAHDFESHDGMTEEKLYQKLFATHFGHLAII
FLWASGNLFHVAWQGNFEQWITDPLNVKPIAHAIWDPHFGQGAMEAFTQA-GASSPVNIA
YSGVYHWWYTIGMRTNGDLYMGSIFLLVLASLFLVAGSLHLQPKFRPSLAWFKNAESRLN
HHLSGLFGVSSLAWTGHLVHVAIPESRGQHVGWDNFMTTLPHPA------------GLAP
FFTGNWGVYAADPDTASHVFGTSQGAGTAILTFLGGFHPQTESLWLTDMAHHHLAIAVIF
IIAGHMYKTNFGIGHNMREILNAHKPPSG-------------KLGAGHTGMFDTVNNSLH
FQLGLALASLGVVTSLVAQHMYAMPPYAFISKDFTTMAALYTHHQYIAGFLMVGAFAHGA
IFFVRDYDPEQNKDNVISRMLEHKEAIISHLSWVSLFLGFHTLGLYVHNDVVVAFGQPEK
QILVEPVFAQWVQASSGKLLYGFGTLLSDPSSMAS---------ASGAVYLPGWLDAINN
T------------------------------ANSLFLSIGPGDFLVHHAIALGLHVTTLI
LVKGALDARGSKLMPDKKDFGYAFPCDGPGRGGTCDISAWD-SFYLSMFWMLNTIGWITF
YWHWKHLSLWSGNTAQFETSSTYLMGWFRDYLWQYCAPLINGYNPY-GVNNLAVWSWMFL
AAHLAWATGFMFLISWRGYWQELIETLVWAHERTPLAQLVRWKDKPVALSIVQARLVGLT
HFTVGYILTYAAFLIASTAGKFG---
>1493_Nostoc_sp._Peltigera_malacea_cyanobiont_DB3992|PHM11181.1 1452_Nostoc_edaphicum|WP_194044655.1 1472_Nostoc_sp._Peltigera_membranacea_cyanobiont_210A|WP_094349425.1 1475_Nostoc_sp._JL33|MBN3874690.1
---MATKFPKFSQDLAQDPTTRRIWYAIATGNDFETHDGMTEENLYQKIFATHFGHLAII
FLWASSLLFHVAWQGNFEQWIKDPLHIRPIAHAIWDPHFGKPAIEAFTQA-GASNPVNIT
YSGLYHWWYTIGMRNNGELYNGSVFLLLFAAVLLFAGWLHLQPKYRPSLAWFKSAEHRLN
HHLAGLFGVSSLAWAGHLIHVAIPESRGQHVGWDNFLSTPPHPA------------GLTP
FFTGNWGVYAQNPDTPGHLFSTSQGAGTAILTFLGGFHPQTEALWLTDMAHHHLAIAVIF
IVAGHQYRTNFGIGHSIKEMLNSKSGLVP-------NTKSEGQFNLPHQGLYDTYNNSLH
FQLGIHLAALGTITSLVAQHMYAMPPYAFIAKDYTTQAALYTHHQYIAGFLILGAFAHGA
IFWVRDYDPEQNKGNVLERVLKHKEAIISHLSWVSLFLGFHTLSLYVHNDVVVAFGTPEK
QILIEPVFAQFVQAANGKVLYGLDTLLSNPDSIAYT-----AWPNYANVWLPGWLDAINA
--G----------------------------TNSLFLTIGPGDFLVHHAIALGLHTTTLI
LVKGALDARGSKLMPDKKDFGYAFPCDGPGRGGTCDISGWD-SFYLATFWMLNTLGWVTF
YWHWKHLGIWQGNVAQFNENSTYLMGWFRDYLWANSAQLINGYNPY-GVNNLSVWAWMFL
FGHLVWATGFMFLISWRGYWQELIETLVWAHERTPLANLVRWKDKPVALSIVQGRVVGLA
HFTVGYVVTYAAFLIASTAGKFG---
>1495_Calothrix_sp._NIES-2098|WP_096592173.1
---MATKFPKFSQDLAQDPTTRRIWYAIATGNDFESHDGMTEENLYQKIFATHFGHLAII
FLWTSSLLFHVAWQGNFEQWIKDPLHIRPIAHAIWDPHFGKPAIEAFTQA-GASNPVNIT
YSGIYHWWYTIGMRTNSELYTGSVFLLLLAALFLFAGWLHLQPKYRPSLAWFKNAESRLN
HHLAGLFGVSSLAWAGHLIHVAIPEARGQHVGWDNFLSTPPHPA------------GLQP
FFTGNWGVYAQNPDTAGHVFGTSQGAGTAILTFLGGFHPQTEALWLTDIAHHHLAIAVLF
IVAGHMYRTNFGIGHSIKEMMNAKTF--F-------GKPVEGPFNLPHQGIYDTYNNSLH
FQLGWHLACLGVLTSWVAQHMYSMPSYAFIAKDYTTQAALYTHHQYIAIFLMVGAFAHGA
IFWVRDYDPEQNKGNVLERVLKHKEAIISHLSWVSLFLGFHTLGLYVHNDVVVAFGTPEK
QILIEPVFAQFVQAANGKVLYGLDVLLSNPDSIAYT-----AYPNYANVWLPGWLDAINA
--G----------------------------TNSLFLTIGPGDFLVHHAIALGLHTTTLI
LVKGALDARGSKLMPDKKDFGYAFPCDGPGRGGTCDISAWD-AFYLALFWALNTVGWLTF
YWHWKHLGIWQGNVAQFNENSTYLMGWFRDYLWANSAQLINGYNPY-GVNNLSVWAWMFL
FGHLVWATGFMFLISWRGYWQELIETLVWAHERTPLANLVRWKDKPVALSIVQARLVGLT
HFAVGYVLTYAAFLIASTAGKFG---
>1496_Nostoc_sp._LEGE_06077|WP_193898225.1 1381_Anabaena_minutissima|WP_190710003.1
---MATKFPKFSQDLAQDPTTRRIWYAIAMGNDFESHDGMTEENLYQKIFATHFGHLAII
FLWASSLLFHVAWQGNFEQWIKDPLHVRPIAHAIWDPHFGKPAIEAFTQA-GASNPVNIA
YSGVYHWWYTIGMRTNSELYVGSLGLLLFAAVLLFAGWLHLQPKFRPSLAWFKSAESRLN
HHLAGLFGVSSLAWAGHLIHVAIPEARGQHVGWDNFLTTAPHPA------------GLQP
FFTGNWSVYAQNPDTAGHIFSTSTGAGTAILTFLGGFHPQTESLWLTDIAHHHLAIAVLF
IVAGHMYRTNFGIGHSIKEMMNAKTF--F-------GKKVEGPFNMPHQGIYDTYNNSLH
FQLGWHLACLGVVTSWVAQHMYSLPSYAFIAKDYTTQAALYTHHQYIAIFLMVGAFAHGA
IFWVRDYDPEQNKGNVLERVLQHKEAIISHLSWVSLFLGFHTLGLYVHNDVVVAFGTPEK
QILIEPVFAQFIQAAHGKVLYGLDTLLSNPDSVAYT-----AYPNYANVWLPGWLDAINS
--G----------------------------TNSLFLTIGPGDFLVHHAIALGLHTTTLI
LVKGALDARGSKLMPDKKDFGYAFPCDGPGRGGTCDISAWD-SFYLSLFWALNTVGWVTF
YWHWKHLGIWQGNVAQFNENSTYLMGWFRDYLWANSAQLINGYNPY-GMNNLSVWAWMFL
FGHLVWATGFMFLISWRGYWQELIETLVWAHERTPLANLVRWKDKPVALSIVQARVVGLA
HFTVGYVLTYAAFLIASTAGKFG---
>1498_Komarekiella_atlantica_HA4396-MV6|MBW4688557.1
---MATKFPKFSQDLAQDPTTRRIWYAIATGNDFESHDGMTEENLYQKIFATHFGHLAII
FLWASSLLFHVAWQGNFEQWIKDPLHIRPIAHAIWDPHFGKPAIEAFTQA-GASNPVNIT
YSGLYHWWYTIGMRTNTELYTGSVFLLLFAAVLLFAGWLHLQPKYRPSLAWFKSAEHRLN
HHLAGLFGVSSLAWAGHLIHVAIPEARGQHVGWDNFLNTPPHPA------------GLTP
FFTGNWGVYSQNPDTASHVFGTSEGAGTAILSFLGGFHPQTEALWLTDIAHHHLAIAVIF
IVAGHMYRTNFGIGHSIKEMLNSKSGLVP-------GSKSEGQFNLPHQGLYDTYNNSLH
FQLGFHLAALGVVTSLVAQHMYSMPSYAFIAKDYTTQAALYTHHQYIAGFLMLGAFAHGA
IFWVRDYDPEQNKGNVLERVLKHKEAIISHLSWVSLFLGFHTLGLYVHNDVVVAFGTPEK
QILIEPVFAQFVQAANGKVLYGLDTLLSNPDSIAYT-----AWPNYANVWLPGWLDAINA
--G----------------------------TNSLFLTIGPGDFLVHHAIALGLHTTTLI
LVKGALDARGSKLMPDKKDFGYAFPCDGPGRGGTCDISAWD-SFYLAAFWMLNTIGWLTF
YWHWKHLGVWQGNVAQFNENSTYLMGWFRDYLWANSAQLINGYNPY-GVNNLSVWAWMFL
FGHLVWATGFMFLISWRGYWQELIETLVWAHERTPLANLVRWKDKPVALSIVQARVVGLA
HFTVGYIVTYAAFLIASTAGKFG---
>1504_Calothrix_sp._C42_A2020_038|MBF2064442.1
---MATKFPKFSQDLAQDPTTRRIWYALATGNDFESHDGMTEENLYQKIFATHFGHLAII
FLWASSLNFHVAWQGNFEQWIKDPLHIRPIAHAIWDPHFGKPAIEAFTQG-GASNPVNIA
YSGVYHWWYTIGIRTNNDLYTGAVFLLLLAAVFLFAGWLHLQPKFRPSLSWFKSAEPRLN
HHLAGLFGVSSLAWTGHLVHVAIPESRGQHVGWDNFLTTLPHPA------------GLTP
FFTGNWGVYAQNPDTANHLFGTSTGSGTAILTFLGGFHPQTESLWLTDMAHHHLAIAVLF
IVAGHMYRTNFGIGHSIKEMLNAKNF--F-------GSKTEGQFNLPHQGLYDTINNSLH
FQLSLALAALGTITSLVAQHMYSLPPYAFIAKDYTTQAALYTHHQYIAGFLMVGAFAHAA
IFWVRDYDPEQNKGNVLDRVLKHKEAIISHLSWVSLFLGFHTLSLYVHNDVVVAFGTPEK
QILIEPVFAQFIQAAHGKVLYGMETLLSNPDSVAYT-----AYPNYANVWLPGWLDAINN
--G----------------------------TNSLFLTIGPGDFLVHHAFALAIHTTVLI
LVKGALDARGSKLMPDKKDFGYAFPCDGPGRGGTCDISGWD-SFYLAMFWMLNTIGWVTF
YWHWKHLGIWQGNVAQFNENSTYLMGWFRDYLWANSAQLINGYNPY-GMNNLSVWAWMFL
FGHLIWATGFMFLISWRGYWQELIETLVWAHERTPLANLIRWKDKPVALSIVQARLVGLA
HFTVGYFVTYAAFLIASTAGKFG---
>1506_Leptolyngbya_ectocarpi|WP_193994413.1
---MATKFPKFSQDLAQDPTTRRLWYGIATAHDFESHDGMTEENLYQKIFASHFGHLAII
FLWTSGNLFHVAWQGNFEQWVKDPLSVKPIAHAIWDPQFGPAAVDAYTQA-GANYPVDIS
FSGVYHWWYTIGMRTNDQLHGGAMFMLLLATLMLFAGWLHLQPKFRPAVAWFKNAESRMN
HHLAGLFGVSSLAWAGHLIHVAIPAARGQEVTWSNLLASPPHPA------------GLAP
FFTGQWGVYAQNPDTASHVFGTSEGAGTAILTFLGGFHPQTEALWLTDIAHHHLAIAVIF
IIAGHMYRTNFGIGHSMKEIMNAHRPPS--------GR-----LGDAHAGMYDTYNESLH
FQLGWHLAALGVVTSLVAQHMYSMPSYAFIAKDFTTQAALYTHHQYIAGFLMVGAFSHGA
IFLVRDYDPEANKNNVLARVLEHKEAIISHLSWVSLFLGFHTLGIYVHNDVVVAFGTPEK
QILVEPVFAQWIQAVNGKMLYGFDTLLSNPDSIAST-----AWPNHAAVWLPGWMEAINS
--G----------------------------TNSLFLTIGPGDFLVHHAIALGLHTTTLI
LVKGALDARGSKLMPDKKDFGYSFPCDGPGRGGTCDISAWD-ASYLAMFWMLNTVAWLTF
YWHWKHLAIWSGNVAQFNQSSTHLMGWFRDYLWLNSAQLINGYNPT-GINNLAIWAWIFL
AAHLCWAVGFMFLISWRGYWQELIETLVWAHERTPLANLVQWKDKPVALSIVQARLVGLT
HFAVGFIFTYAAFLIASTSSRFG---
>1507_Nostoc_sp._PCC_7107|WP_015111857.1 1492_Nostocales|WP_096583568.1
---MATKFPKFSQDLAQDPTTRRIWYAIAMGNDFESHDGMTEENLYQKIFATHFGHLAII
FLWASSLLFHVAWQGNFEQWIKDPLHVRPIAHAIWDPHFGKPAIEAFTQA-GASNPVNIA
YSGVYHWWYTIGMRTNQELYVGSLGLLLFAALLLFAGWLHLQPKFRPSLAWFKSAESRLN
HHLAGLFGVSSLAWAGHLIHVAIPESRGQHVGWDNFLSTAPHPA------------GLQP
FFTGNWSVYAQNPDTAGHVFSTSTGAGTAILTFLGGFHPQTESLWLTDMAHHHLAIAVLF
IVAGHMYRTNFGIGHSIKEMMNAKTF--F-------GKKVEGPFNMPHQGIYDTYNNSLH
FQLGWHLACLGVVTSLVAQHMYSMPAYAFIAKDYTTQAALYTHHQYIAIFLMVGAFAHGA
IFWVRDYDPEQNKGNVLERVLQHKEAIISHLSWVSLFLGFHTLGLYVHNDVVVAFGTPEK
QILIEPVFAQFVQAANGKVLYGLDVLLSNPDSVAYT-----AYPNYANVWLPGWLDAINA
--G----------------------------TNSLFLTIGPGDFLVHHAIALGLHTTTLI
LVKGALDARGSKLMPDKKDFGYAFPCDGPGRGGTCDISAWD-SFYLALFWALNTVGWLTF
YWHWKHLGIWQGNVAQFNENSTYLMGWFRDYLWANSAQLINGYNPY-GMNNLSVWAWMFL
FGHLVWATGFMFLISWRGYWQELIETLVWAHERTPLANLVRWKDKPVALSIVQARLVGLA
HFTVGYVLTYAAFLIASTAGKFG---
>1508_Synechococcales_cyanobacterium_SupBloom_Metag_052|MBJ7491638.1
---MATKFPSFSQGLAQDPTTRRIWYGIATAHDFESHDGMTEEKLYQKLFSTHFGHLAII
GLWVSGNLFHIAWQGNFEQWVTDPLHVRPIAHAIWDPHFGQGAITAFTQA-GATSPVNIA
YSGLYHWWYTIGMRSNAELYQGSIFMMILSAWALFAGWLHLQPKFRPSLAWFKNAESRLN
HHLAVLFGFSSIAWTGHLVHVAIPESRGVHVGWDNFLNVLPHPA------------GLAP
FFTGNWGVYAQNPDTAYQVFNSTEGSGTAILTFLGGFHPQSEALWLTDIAHHHLAIGCLF
VIAGHMYRTNFGIGHSIREILDAHNPPKGTPG-----D-----LGAGHKGLYDTINNSLH
FQLGLALASLGVVTSLVAQHMYAMPSYAFIAKDYTTQAALYTHHQYIAIFLMCGAFAHGA
IFFIRDYDPEANKNNVLARVLEHKEAIISHLSWVSLFLGFHTLGLYVHNDVVVAFGTPEK
QILVEPVFAQFVQAASGKALYGFDVLLANSASAAST---------TSAVYLPGWLDAING
-------------------------------GSDLFLQIGPGDFLVHHAIALGLHTTTLI
LVKGALDARGSKLMPDKKDFGYSFPCDGPGRGGTCDISAWD-SFYLAVFWALNTVGWVTF
YWHWKHLAIWQGNVAQFNESSTYLMGWLRDYLWLNSSQLINGYNPY-GSNNLAVWSWMFL
FGHLVWATGFMFLISWRGYWQELIETIVWAHQRTPLANLVGWRDKPVALSIVQARVVGLA
HFTIGYILTYGAFLIASTSGKFG---
>1513_Symploca_sp._SIO2E6|NET54658.1 1134_Symploca_sp._SIO2D2|NEQ63994.1
---MATKFPKFSQDLAQDPTTRRIWYGIATAHDFETHDGMTEENLYQKIFASHFGHLAII
FLWTSGTLFHVAWQGNFEQWIQDPLNVSPIAHAIWDPHFGEPAIEAFTQA-DASGPVNIA
YSGVYQWFYTIGMRSNNELHGGAMFLLLLSALFLFAGWLHLQPKFRPSLSWFKNAESRLN
HHLAGLFGVSSLAWTGHLVHVAIPASRGQHVGWDNFLSTPPHPA------------GLAP
FFTGNWGVYAQNPDTAGHIFSTSEGAGTAILTFLGGFHPQTESLWLTDIAHHHLAIAVIF
IIAGHMYRTNFGIGHSIKDILNAHKPPS-----------G--KLGDGHKGLYDTVNNSLH
FQLGLALACLGVVTSLVAQHMYSMPPYAFLAQDQTTMAALYTHHQYIAGFLMVGAFAHGA
IFFVRDYDPESNKNNVLARMLEHKEAVISHLSWVSLFLGFHTLSLYVHNDVVVAFGTPEK
QILIEPVFAQWIQAAHGKLLYGFDTLLSNSDSLAS---------GSGAAYLPGWLDAINS
G------------------------------SNSLFLTIGPGDFLVHHAIALGLHTTALI
LIKGALDARGSKLMPDKKDFGYAFPCDGPGRGGTCDISAWD-AMYLAVFWMLNTLGWLTF
YWHWKHLGVWQGNLAQFNENSTYLMGWFRDYLWANSAQLINGYNPY-GTNNLSVWAWMFL
FGHLVWATGFMFLISWRGYWQELIETLVWAHERTPLANLVRWKDKPVALSIVQARLVGLT
HFTVGYILTYAAFLIASTSGIYG---
>1515_Synechococcus_sp._CB0205|WP_010314661.1 1483_Vulcanococcus_sp._Clear-D1|MBD1192740.1 1485_unclassified_Synechococcus|WP_010311854.1 1503_Synechococcus_sp._HK05|WP_217797515.1 1510_Vulcanococcus_sp.|MBW0173831.1 1511_Synechococcus_sp._LTW-R|WP_185186274.1
---MATKFPSFSQGLAQDPTTRRIWYGIATAHDFESHDGMTEEKLYQKLFSTHFGHLAII
GLWVSGNLFHVAWQGNFEQWVADPLHVRPIAHAIWDPHFGQGAITAFTQA-GASSPVNIA
YSGVYHWWYTIGMRTNAELYQGSIFMMILSAWALFAGWLHLQPKFRPSLAWFKNAESRLN
HHLAVLFGFSSIAWAGHLVHVAIPESRGQHVGWDNFLNVLPHPA------------GLAP
FFTGNWGVYAQNPDTAYQVFGTSEGAGTAILTFLGGFHPQSEALWLTDIAHHHLAIGCLF
VIAGHMYRTNFGIGHSIREILEAHNPPNGTPG-----D-----LGAGHKGLYDTINNSLH
FQLGLALASLGVVTSLVAQHMYSMPSYAFIAKDYTTQAALYTHHQYIAIFLMCGAFAHGA
IFFIRDYDPEANKNNVLARMLEHKEAIISHLSWVSLFLGFHTLGLYVHNDVVVAFGTPEK
QILVEPVFAQFVQAASGKAMYGFDVLLSNGASAASN---------ASAAYMGGWMNAIND
--G----------------------------GNDLFLQIGPGDFLVHHAIALGLHTTTLI
LVKGALDARGSKLMPDKKDFGYSFPCDGPGRGGTCDISAWD-AFYLAVFWALNTVGWLTF
YWHWKHLAIWQGNVAQFNESSTYLMGWFRDYLWLNSSQLINGYNPF-GSNNLAVWAWMFL
FGHLIWATGFMFLISWRGYWQELIETIVWAHQRTPLANLVGWRDKPVALSIVQARVVGLA
HFTVGYFVTYAAFLIASTSGKFG---
>1520_Fischerella_thermalis|WP_114706860.1 1147_Fischerella|WP_016867262.1 1148_Fischerella_sp._NIES-4106|WP_096678019.1 1151_Fischerella_thermalis|WP_102182195.1 1154_Fischerella|WP_062247340.1 1158_Fischerella_muscicola|WP_016862669.1 1162_Fischerella_thermalis|WP_102174513.1 1168_Hapalosiphonace
---MATKFPKFSQDLAQDPTTRRIWYAMAMGNDFESHDGMTEENLYQKISATHFGHLAII
FLWASSLLFHVAWQGNFEQWIKDPLHIRPIAHAIWDPHFGKPAIEAFTQG-GASNPVNIA
YSGVYHWWYTIGMRTNGDLYMGSIFLLVLSSLFLFAGWLHLQPKFRPSLAWFKMAESRLN
HHLAGLFGVSSLAWTGHLVHVAIPESRGQHVGWDNFLSTLPHPA------------GLQP
FFTGNWGVYAENPDTASHVFGTSQGAGTAILTFLGGFHPQTESLWLTDMAHHHLAIAVLF
IVAGHMYRTNFGIGHSIKEMMDAKTF--F-------GKPVEGPFNMPHQGIYETYNNSLH
FQLGWHLACLGVITSLVAQHMYSLPPYAFIAKDYTTQAALYTHHQYIAIFLMLGAFAHGA
IFWVRDYDPEQNKGNVLERVLKHKEAIISHLSWVSLFLGFHTLGLYVHNDVVVAFGTPEK
QILIEPVFAQFIQASHGKVLYGLNVLLSNPDSVAYT-----AYPNYGNVWLSGWLDAINS
--G----------------------------TNSLFLTIGPGDFLVHHAFALAIHTTTLV
LVKGALDARGSKLMPDKKDFGYAFPCDGPGRGGTCDISAWD-AFYLATFWALNTVGWVTF
YWHWKHLGIWQGNVAQFNESSTYLMGWFRDYLWANSAQLINGYNPY-GMNNLSVWAWMFL
FGHLVWATGFMFLISWRGYWQELIETLVWAHERTPIANLVRWKDKPVALSIVQARLVGLV
HFSVGYVLTYAAFLIASTAGKFG---
>1521_Sphaerospermopsis_aphanizomenoides|WP_200324702.1
---MATKFPKFSQDLAQDPTTRRIWYAIAMGNDFESHDGMTEENLYQKIFATHFGHLAII
FLWASSLLFHVAWQGNFEQWIKDPLHVRPIAHAIWDPHFGAPAVDAFTQA-GASNPVNIA
YSGVYHWWYTIGMRTNQELYTGSLGLLLFAALCLFAGWLHLQPKFRPSLAWFKSAESRLN
HHLAGLFGVSSLAWAGHLIHVAIPEARGQHVGWDNFLNTAPHPA------------GLTP
FFTGNWSVYAQNPDTAGHIFGTSTGSGTAILTFLGGFHPQTEALWLTDIAHHHLAIAVLF
IVAGHMYRTNFGIGHSIKEMMNAKTF--F-------GKSVEGPFNLPHQGIYDTYNNSLH
FQLGWHLACLGVVTSLVAQHMYSLPSYAFIAKDYTTQAALYTHHQYIAIFLMVGAFAHGA
IFLVRDYDPEQNKGNVLDRMLQHKEALISHLSWVSLFLGFHTLGLYVHNDVVVAFGTPEK
QILIEPVFAQFIQAAHGKVLYGLDTLLSNPDSIAYT-----AYPNYGNVWLSGWLDAINS
--G----------------------------TNSLFLTIGPGDFLVHHAIALGLHTTTLI
LVKGALDARGSKLMPDKKDFGYAFPCDGPGRGGTCDISAWD-SFYLSLFWALNTVGWVTF
YWHWKHLGIWQGNVAQFNENSTYLMGWFRDYLWANSAQLINGYNAY-GMNNLSVWAWMFL
FGHLVWATGFMFLISWRGYWQELIETLVWAHERTPLANLVRWKDKPVALSIVQARVVGLA
HFTVGYVVTYAAFLIASTAGKFG---
>1525_Acaryochloris_sp._RCC1774|WP_110984797.1
---MATKFPKFSQDLAQDPTTRRIWYGIATAHDFETHDGMTEENLYQKVFATHFGHLAII
FLWASGTIFHVAWQGNFEQWIQDPLNVRPIAHAIWDPHFGQPAVDAFTQA-GASGPVDVA
YSGVYHWWYTIGMRTNADLYMGCIFLMVLSCFYLFAGWLHLQPKYRPSLSWFRNAESQMN
HHLAGLFGVSSLAWTGHLIHVAIPESRGQHVGWDNFLSTLPHPA------------GLSP
FFTGRWGVYAQNPDTAGHLFGTSEGAGTAILTFVGGFHPQTESLWLTDIAHHHLAIAALF
IIAGHMYKTQFGIGHSMKDILETHNPPK--------GW-----LGNAHKGIYDTYNESLH
FQLAWHLACLGVITSVVAQHMYALPSYAFIAQDYTTQAALFTHHEYIAGFLMVGAFAHGA
IFFVRDYDPEANKNNVLARALDHKEAIISHLSWVSLLLGFHTLGIYCHNDVVVAFGTPEK
QILVEPVFAQWVQAAHGKLLYGFDTLLSNTGSVAYT-----AWPNNGDVWLPGWLEAVNG
GGN----------------------------ALSPFLTIGPGDFLVHHAIALGLHTTTLI
LVKGALDARGSKLMPDKKDFGYAFPCDGPGRGGTCDISGWD-SFYLSMFWMLNTLGWITF
YWHWKHLAVWQGNVARFNESSTYLMGWFRDYLWANSSQLINGYNPF-GMNSLAVWAWMFL
FGHLVWATGFMFLISWRGYWQELIETLVWAHQRTPLANLIQWKDKPVALSIVQARLVGLV
HFSVGYVLTYAAFIIASTSSQFG---
>1528_Nostocales|WP_190591612.1 1477_Nostoc_sp._TH1S01|MBU7581726.1 1502_Nostoc_sp._FACHB-280|WP_190978500.1 1517_Nostoc_spongiaeforme|WP_190967103.1 1519_Nostoc_piscinale|WP_062287540.1
---MATKFPKFSQDLAQDPTTRRIWYAIAMGNDFESHDGMTEENLYQKIFATHFGHLAII
FLWASSLLFHVAWQGNFEQWIKDPLHVRPIAHAIWDPHFGKPAIEAFTQA-GASNPVNIA
YSGVYHWWYTIGMRTNQELYIGSLGLLLFAALLLFAGWLHLQPKFRPSLAWFKNAESRLN
HHLAGLFGVSSLAWAGHLIHVAIPEARGQHVGWDNFLTTAPHPA------------GLQP
FFTGNWNVYAQNPDTAGHLFGTSTGAGTAILTFLGGFHPQTEALWLTDIAHHHLAIAVLF
IVAGHMYRTNFGIGHSIKEMMNAKTF--F-------GQKVEGPFNMPHQGIYDTYNNSLH
FQLGWHLACLGVVTSWVAQHMYSMPSYAFIAKDYTTQAALYTHHQYIAIFLMVGAFAHGA
IFWVRDYDPEQNKDNVLDRVLKHKEAIISHLSWVSLFLGFHTLGLYVHNDVVVAFGTPEK
QILIEPVFAQFVQAANGKVLYGLDVLLSNPESVAYT-----AYPNYANVWLPGWLDAINA
--G----------------------------TNSLFLTIGPGDFLVHHAIALGLHTTTLI
LVKGALDARGSKLMPDKKDFGYAFPCDGPGRGGTCDISAWD-SFYLALFWALNTVGWLTF
YWHWKHLGIWQGNVAQFNENSTYLMGWFRDYLWANSAQLINGYNPY-GVNNLSVWAWMFL
FGHLVWATGFMFLISWRGYWQELIETLVWAHERTPLANLVRWKDKPVALSIVQARLVGLA
HFTVGYVLTYAAFLIASTAGKFG---
>1529_Moorea_sp._SIO2I5|NEQ78872.1 1476_Moorea_sp._SIO1G6|NET64714.1 1505_Moorea_sp._SIO3C2|NEP47686.1
---MATKFPKFSQDLAQDPTTRRIWYGIATAHDFESHDGMTEENLYQKIFASHFGHLAII
FLWTSGTLFHVAWQGNFEEWIKDPETIKPIAHAIWDPQFGSGAMDAFTQA-GASGPVNIA
YSGVYHWFYTIGMTTNNQLHAGAMFLLLLSSLLLFAGWLHLQPKFRPSLSWFKNAESRLN
HHLAGLFGVSSLAWAGHLIHVAIPASRGQRVGWDNFLSVKPHAA------------GLGP
FFTGNWGVYAQNPDTAGHIFGTSEGAGTAILTFLGGFHPQTESLWLTDIAHHHLAIAVIF
IIAGHMYRTNWGIGHSIKEIHSAHNPPGKTP-------FG-GMLGEGHKGLYDTINNSLH
FQLGLALASLGVVCSLVAQHMYSMPSYAFIAKDHTTMAALYTHHQYIAGFLMVGAFAHGA
IFFVRDYDPEANKNNVLARMLEHKEALISHLSWVSLFLGFHTLGLYVHNDVVVAFGTPEK
QILVEPVFAQFIQAAHGKLLYGFDTLLSNADSIAAG---------SGAAYLPGWLDAMNS
G------------------------------TNSLFLTIGPGDFLVHHAIALGLHTTTLI
LVKGALDARGSKLMPDKKDFGYAFPCDGPGRGGTCDISAWD-AFYLAMFWMLNTLGWLTF
YWHWKHLSVWQGNLASFNQNSTYLMGWFRDYLWANCAPLINGYNAY-ATNNLSVWAWMFL
FAHLVWATGFMFLISWRGYWQELIETLVWAHERTPLANLVSWKDKPVALSIVQARLVGLT
HFTVGYILTYAAFLIASTAGAFG---
>1530_Cyanobium_sp.|PZV01417.1
---MATKFPSFSQGLAQDPTTRRIWYGIATAHDFESHDGMTEEKLYQKLFSTHFGHLAII
GLWVSGNLFHIAWQGNFEQWVADPLHVRPIAHAIWDPHFGQGAITAFTQA-GATSPVNIA
YSGLYHWWYTIGMTTNAELYQGSIFMMILSAWALFAGWLHLQPKFRPSLAWFKNAESRLN
HHLAVLFGFSSIAWTGHLVHVAIPESRGQHVGWDNFLNVLPHPA------------GLAP
FFTGNWGVYAENPDTVNQIFGSSEGSGTAILTFLGGFHPQTESLWLTDIAHHHLAIGCIF
VIAGHMYRTNFGIGHSIREILEAHNPPKGTPFG---GA-----LGAGHKGLYDTINNSLH
FQLGLALASLGVITSLVAQHMYALPSYAFIAKDYTTQAALYTHHQYIAIFLMVGAFAHGA
IFFIRDYDPEANKNNVLARMLDHKEAIISHLSWVSLFLGFHTLGLYVHNDVVVAFGTPEK
QILVEPVFAQFVQAASGKALYGFDVLLSNPSSAASL-----A--SANIPGDHFWLDAING
-------------------------------NTDVFLPIGPGDFLVHHAIALGLHTTTLI
LVKGALDARGSKLMPDKKDFGYSFPCDGPGRGGTCDISAWD-AFYLSVFWALNTVGWVTF
YWHWKHLAIWQGNVAQFNESSTYLMGWFRDYLWLNSSQLINGYNPF-GTNNLAVWAWMFL
FGHLVWATGFMFLISWRGYWQELIETIVWAHQRTPLANLVGWRDKPVALSIVQARVVGLA
HFSVGYILTYGAFLIASTSGKFG---
>1532_Sphaerospermopsis_sp._SIO1G1|NET01136.1
---MATKFPKFSQDLAQDPTTRRIWYAIATGNDFESHDGMTEENLYQKIFATHFGHLAII
FLWASSLLFHVAWQGNFEQWIKDPLHVRPIAHAIWDPHFGSPAVDAFTQA-GASNPVNIA
YSGVYHWWYTIGMRTNQELYIGSLGLLLFAGLLLFAGWLHLQPKFRPSLAWFKSAEPRLN
HHLSGLFGVSSLAWTGHLVHVAIPESRGIHVGWDNFLTVAPHPA------------GLTP
FFTGNWGVYAQNPDTAGHIFGTAEGAGTAILTFLGGFHPQTESLWLTDMAHHHLAIAVLF
IVAGHMYRTQFGIGHNIKEMLNSKSGLVP-------GSKSEGQFNLPHQGLYDTINNSLH
FQLSLALAALGTICSLVAQHMYALPPYAFIARDYTTQAALYTHHQYIAGFLMVGAFAHAA
IFWVRDYDPQQNKGNVLDRMLQHKEAIISHLSWVSLFLGFHTLGLYVHNDVVVAFGTPEK
QILIEPVFAQFIQAAQGKALYGLDVLLSNPDSIAYT-----AYPNAGNVWLPGWLDAINS
--G----------------------------ANSLFLTIGPGDFLVHHAFALAIHTTTLV
LVKGALDARGSKLMPDKKDFGYAFPCDGPGRGGTCDISAWD-SFYLAMFWMLNTIGWVTF
YWHWKHLGIWQGNVAQFNENSTYLMGWFRDYLWANSAQLINGYNAY-GMNNLSVWAWMFL
FGHLVWATGFMFLISWRGYWQELIETLVWAHERTPLANLVRWKDKPVALSIVQARVVGLA
HFTVGYIVTYAAFLIASTAGKFG---
>1533_Calothrix_brevissima|WP_096644310.1 1208_Nostocales|WP_096575897.1 1263_Nostocales|WP_045869805.1
---MATKFPKFSQDLAQDPTTRRIWYAIATGNDFESHDGMTEENLYQKIFATHFGHLAII
FLWASSLLFHVAWQGNFEQWIKDPLHIRPIAHAIWDPHFGKPAIEAFTQA-GASNPVNIT
YSGIYHWWYTQGMRTNADLYAGSIFLLLFAAVLLFAGWLHLQPKYRPSLAWFKNAESRLN
HHLAGLFGVSSLAWAGHLIHVAIPEARGQHVGWDNFLNTPPHPA------------GLQP
FFTGNWGVYAQNPDTAGHIFGTSQGAGTAILTFLGGFHPQTEALWLTDIAHHHLAIAVLF
IVAGHMYRTNFGIGHSIKEMMNAKTF--F-------GRPVEGPFNMPHQGIYDTYNNSLH
FQLGWHLATLGVLTSWVAQHMYSMPSYAFIAKDYTTQAALYTHHQYIAIFLMVGAFAHGA
IFWVRDYDPEQNKGNVLDRVIKHKEAIISHLSWVSLFLGFHTLGLYVHNDVVVAFGTPEK
QILIEPVFAQFVQAANGKVLYGLDVLLSNPESVAYT-----AYPNYANVWLPGWLDAINA
--G----------------------------TNSLFLTIGPGDFLVHHAIALGLHTTTLI
LVKGALDARGSKLMPDKKDFGYAFPCDGPGRGGTCDISAWD-AFYLALFWALNTVGWLTF
YWHWKHLGVWQGNVAQFNENSTYLMGWFRDYLWANSAQLINGYNPY-GVNNLSVWAWMFL
FGHLVWATGFMFLISWRGYWQELIETLVWAHERTPLANLVRWKDKPVALSIVQARLVGLT
HFAVGYVLTYAAFLIASTAGKFG---
>1537_Richelia_sinica|WP_190606085.1
---MATKFPKFSQDLAQDPTTRRIWYAIATGNDFESHDGMTEESLYQKIFATHFGHLAII
FLWASSLLFHVAWQGNFEQWIKDPLHVRPIAHAIWDPHFGKPAIEAFTQA-GASNPVNIA
YSGVYHWWYTIGMRTNQELYIGSLGLLLFAALLLFAGWLHLQPKFRPSLAWFKSAESRLN
HHLAGLFGVSSLAWAGHLIHVAIPEARGQHVGWDNFLTTAPHPA------------GLTP
FFTGNWNVYAQNPDTAGHIFGTSQGAGTAILTFLGGFHPQTEALWLTDIAHHHLAIAVLF
IVAGHMYRTNFGIGHSIKEMMNAKTF--F-------GKPVEGPFNLPHQGIYDTYNNSLH
FQLGWHLACLGVVTSLVAQHMYSLPSYAFIAKDYTTQAALYTHHQYIAIFLMVGAFAHGA
IFLVRDYDPEQNKGNVLDRMLQHKEALISHLSWVSLFLGFHTLGLYVHNDVVVAFGTPEK
QILIEPVFAQFIQAAHGKVLYGLDTLLSNPDSVAYT-----AYPNYANVWLSGWLDAINS
--G----------------------------TNSLFLTIGPGDFLVHHAIALGLHTTTLI
LVKGALDARGSKLMPDKKDFGYAFPCDGPGRGGTCDISAWD-AFYLALFWALNTVGWLTF
YWHWKHLGIWQGNVAQFNENSTYLMGWFRDYLWANSAQLINGYNPY-GMNNLSVWAWMFL
FGHLVWATGFMFLISWRGYWQELIETLVWAHERTPLANLVRWKDKPVALSIVQARLVGLA
HFTVGYFVTYAAFLIASTAGKFG---
>1538_Cylindrospermopsis|WP_006278754.1 1457_Cylindrospermopsis_raciborskii_KL1|MBG0743838.1 1459_Cylindrospermopsis_curvispora|WP_187705602.1 1463_Cylindrospermopsis_raciborskii|WP_061546455.1 1468_Raphidiopsis_curvata|WP_096545510.1 1471_Aphanizomenonaceae|WP_009342249.1
---MATKFPKFSQDLAQDPTTRRIWYAIATGNDFESHDGMTEENLYQKIFATHFGHLAII
FLWASSLLFHVAWQGNFEQWIKDPLNVRPIAHAIWDPHFGAPAVDAFTQA-GASNPVNIA
YSGVYHWWYTIGMRTNQELYTGSLGLLLLAALFLFTGWLHLQPKFRPSLSWFKSAEPRLN
HHLAGLFGVSSLAWTGHLVHVAIPESRGIHVGWDNFLSVAPHPA------------GLTP
FFTGNWGVYAQNPDTAGQIFGTSTGAGTAILTFLGGFHPQTESLWLTDIAHHHLAIAVLF
IIAGHMYRTNFGIGHSIKEMLNSKSGLVP-------GSKSEGQFNLPHQGLYDTINNSLH
FQLSLALAALGTVTSLVAQHMYSLPSYAFIAKDYTTQAALYTHHQYIAGFLMVGAFAHAA
IFWVRDYDPEQNKGNVLDRILQHKEAIISHLSWVSLFLGFHTLGLYVHNDVVVAFGTPEK
QILIEPVFAQFIQAAQGKALYGLNVLLSNPDSIAYT-----AYPNAGNVWLPGWLDAINS
--G----------------------------TNSLFLTIGPGDFLVHHAFALAIHTTTLV
LVKGALDARGSKLMPDKKDFGYAFPCDGPGRGGTCDISAWD-AFYLAMFWMLNTIGWVTF
YWHWKHLGIWQGNVAQFNENSTYLMGWFRDYLWANSAQLINGYNAY-GMNNLSVWAWMFL
FGHLVWATGFMFLISWRGYWQELIETLVWAHERTPLANLVRWKDKPVALSIVQARVVGLA
HFTVGYILTYAAFLIASTAGKFG---
>1541_Nostoc_sp._CENA543|WP_103135649.1 1400_Nostoc_sp._PCC_7524|WP_015140698.1 1425_Nostoc_sp._TCL26-01|WP_179051027.1 1439_Anabaena_sp.|HFS10549.1
---MATKFPKFSQDLAQDPTTRRIWYAIAMGNDFESHDGMTEENLYQKIFATHFGHLAII
FLWASSLLFHVAWQGNFEQWIKDPLHVRPIAHAIWDPHFGKPAIEAFTQA-GASNPVNIA
YSGVYHWWYTIGMRTNQELYIGSLGLLLFAALCLFAGWLHLQPKFRPSLAWFKSAESRLN
HHLAGLFGVSSLAWAGHLIHVAIPEARGQHVGWDNFLTTAPHPA------------GLQP
FFTGNWSVYAQNPDTAGHVFGTSTGAGTAILTFLGGFHPQTESLWLTDIAHHHLAIAVLF
IVAGHMYRTNFGIGHSIKEMMNAKTF--F-------GKPVEGPFNMPHQGIYDTYNNSLH
FQLGWHLACLGVVTSWVAQHMYSLPSYAFIAKDYTTQAALYTHHQYIAIFLMVGAFAHGA
IFLVRDYDPEQNKGNVLERMLQHKEALISHLSWVSLFLGFHTLGLYVHNDVVVAFGTPEK
QILIEPVFAQFIQAAHGKVLYGLDTLLSNPDSVAYT-----AYPNYANVWLPGWLDAINS
--G----------------------------TNSLFLTIGPGDFLVHHAIALGLHTTTLI
LVKGALDARGSKLMPDKKDFGYAFPCDGPGRGGTCDISAWD-SFYLALFWALNTVGWLTF
YWHWKHLGIWQGNVAQFNENSTYLMGWFRDYLWANSAQLINGYNPY-GVNNLSVWAWMFL
FGHLIWATGFMFLISWRGYWQELIETLVWAHERTPIANLVRWKDKPVALSIVQARVVGLA
HFTVGYVVTYAAFLIASTAGKFG---
>1543_Pseudanabaena_sp.|HBC42840.1
---MATKFPKFSQALAQDPSTRRIWYAIATANDFESHDGVTEESLYQKIFASHFGHLAII
FLWTSGNLFHVAWQGNFEQWIKNPLTTRPIAHAIWDPHFGKAAVEAFTQT-DAAGPVNIA
LSGVYQWWYTIGIRTNQELFGGAIWLLILSSLLLFAGWLHLQPSFRPSLSWFKNAESRLN
HHLAGLFGVSSLAWTGHLVHVAIPEARGVHVGWENFLSVPPHPA------------GLAP
FFTGNWGVYAQNPDTAGHIFGTAQGAGTAILTFLGGFHPQTEALWLTDIAHHHLAIAVLF
IIAGHQYRTNFGIGHSIKEIQAAHNPPKGTP-------FG-GLLGEGHKGIYDTYNNSLH
FQLGWHLACLGVVTSLVAQHMYSLPSYAFIAKDFTTQAALYTHHQYIAGFLMVGAFAHGA
IFFVRDYDPEANKNNVLARMLEHKEALISHLSWVSLFLGFHTLGIYVHNDVMQAFGTPEK
QILIEPVFAQWIQAAHGKALYGFDVLLSNANSIAST-----AYPNSGNVWLPGWLSAINS
G------------------------------DNSLFLTIGPGDFLVHHAIALGLHTTTLI
LVKGALDARGSKLMPDKKDFGYSFPCDGPGRGGTCDISAWD-SFYLAMFWMLNTIGWTTF
YWHWKHLGVWQGNVAQFNESSVTIMGWLRDYLWLNSAQLINGYNPY-GMNNISVWAWMFL
FGHLVWATGFMFLISWRGYWQELIETLVWAHQRTPLASLVQWKDKPVALSIVQARLVGLA
HFTVGYIVTYAAFLIASTSTAFG---
>1544_Merismopedia_sp._SIO2A8|NET47277.1
---MATKFPKFSQALAQDPTTRRIWYGIATAHDFESHDGMTEENLYQKIFASHFGHLAII
FLWTSGNLFHVAWQGNFEQWIQDPLNVRPIAHAIWDPHFGSGAIDAFTQA-GASGPVNIA
YSGVYHWWYTIGMRTNGDLYIGSIFLLLLSSLLLFAGWLHLQPKFRPSLSWFKNAESRLN
HHLAGLFGFSSIAWAGHLIHVAIPEARGEHVGWDNFLFTLPHPA------------GLMP
FFTGNWGVYAQDPDTLDHVFGSADGAGTAILTFLGGFHPQTEALWLTDIAHHHLAIGVLF
VVAGHMYRTNFGIGHSIKEILDTHNPPS-------------GKLGAGHKGMYDTVNNSLH
FQLGLALACLGVVTSLVAQHMYSMPSYAFIARDYTTQAALYTHHQYIAGFLMVGAFAHGA
IFFVRDYDPVANKDNVLARMLEHKEAIISHLSWVSLFLGFHTLGLYVHNDVVMAFGTPEK
QILVEPVFAQWVQAASGKALYGFDVLLSNPDSMASV-----AS--TNIPGAHYWMDAINS
S------------------------------ANSLFLTIGPGDFLVHHAIALGLHTTVLI
LVKGALDARGSKLMPDKKDFGFSFPCDGPGRGGTCDISAWD-AFYLAMFWMLNTIAWLTF
YWHWKHLAVWSGNVAQFNTSSTHLMGWFRDYLWANSAQLINGYNPF-GVNNLSVWAWMFL
FGHLVWATGFMFLISWRGYWQELIETIVWAHERTPLANLVRWKDKPVALSIVQARLVGLA
HFTIGFILTYAAFLXIL---------
>1547_Stigonema_ocellatum_SAG_48.90__DSM_106950|MBR8835775.1
---MATKFPKFSQDLAQDPTTRRIWYAIAMGNDFESHDGITEENLYQKIFATHFGHLAII
FLWASSLLFHVAWQGNFEQWITDPLHIRPIAHAIWDPHFGKPAIEAFTQA-GASNPVNIA
YSGVYHWWYTIGLRTNNDLYQGSVFLLLLAAVFLFAGWLHLQPKYRPSLSWFKSAEPRLN
HHLAGLFGVSSLAWTGHLVHVAIPESRGQHVGWDNFLFTPPHPE------------GLTP
FFTGNWGAYAANPDTANHVFGTSQGAGTAILTFLGGFHPQTESLWLTDIAHHHLAIAVIF
IVAGHMYRTNFGIGHSIKEMLNAKS--FF-------GTNTEGQFNLPHQGLYDTINNSLH
FQLSLALAALGTITSLVAQHMYALPPYAFIAKDYTTQAALYTHHQYIAGFLMVGAFAHAA
IFWVRDYDPEQNKGNVLDRVLKHKEAIISHLSWVSLFLGFHTLGLYVHNDVVVAFGTPEK
QILIEPVFAQFIQASHGKVLYGLNTLLSNPESIAST---------AGGAWLPGWLDAVNN
--S----------------------------TNSLFLTIGPGDFLVHHAFALAIHTTVLI
LVKGALDARGSKLMPDKKDFGYAFPCDGPGRGGTCDISAWD-SFYLAMFWMLNTIGWVTF
YWHWKHLGIWQGNVAQFNESSTYLMGWLRDYLWANSAQLINGYNPY-GMNNLAVWAWMFL
FGHLVWATGFMFLISWRGYWQELIETIVWAHERTPLANLVRWKDKPVALSIVQARLVGLA
HFTVGYILTYAAFLIASTAGKFG---
>1554_Nostocales_cyanobacterium_HT-58-2|ARV61630.1 1387_Nostocales_cyanobacterium_HT-58-2|ARV61629.1
---MATKFPKFSQDLAQDPTTRRIWYAMAMGNDFESHDGMTEENLYQKIFATHFGHVAII
FLWASSLLFHVAWQGNFEQWIKDPLHIRPIAHAIWDPHFGKAAVEAFTQG-GANYPVNIA
YSGVYHWWYTIGMRTNNDLYVGSVFLLLLAALFLFAGWLHLQPKYRPSLAWFKSAEPRLN
HHLAGLFGVSSLAWAGHLIHVAIPESRGQHVGWDNFLTTLPHPA------------GLQP
FFTGNWGVYAQNPDSANHVFGTSQGAGTAILSFLGGFHPQTESLWLTDMAHHHLAIAVIF
IIAGHMYRTNFGIGHSIKEMLNAKNF--F-------GVKTEGQFNLPHQGLYDTYNNSLH
FQLSIHLAALGTITSLVAQHMYALPPYAFIAKDYTTQAALYTHHQYIAVFLMVGAFAHAA
IFWVRDYDPEQNKGNVLDRVLKHKEAIISHLSWVSLFLGFHTLGLYVHNDVVVAFGTPEK
QILIEPVFAQFIQASHGKVLYGLNVLLSNPDSIAST-----AWPNYGNVWLPGWLDAINN
--G----------------------------TNSLFLTIGPGDFLVHHAFALAIHTTVLV
LVKGALDARGSKLMPDKKDFGYAFPCDGPGRGGTCDISAWD-AFYLATFWALNTVGWVTF
YWHWKHLGIWQGNVAQFNESSTYLMGWFRDYLWANSAQLINGYNPY-GTNNLSVWAWMFL
FGHLVWATGFMFLISWRGYWQELIETLVWAHEHTPLANLVRWKDKPVALSIVQARVVGLA
HFAVGYVFTYAAFLIASTAGKFG---
>1560_Synechococcus_sp._CBW1107|WP_197162092.1 1497_Synechococcus_sp._1G10|WP_094555129.1 1539_Synechococcus_sp._WH_5701|WP_006173317.1 1545_unclassified_Synechococcus|WP_185464210.1
---MATKFPSFSQGLAQDPTTRRIWYGIATAHDFESHDGMTEEKLYQKLFSTHFGHLAII
GLWVSGNLFHIAWQGNFEQWVADPLHVRPIAHAIWDPHFGQGAITAFTQA-GATSPVNIA
YSGLYHWWYTIGMKTNAELYQGSIFMMILSAWALFAGWLHLQPRFRPSLAWFKNAESRLN
HHLAVLFGFSSIAWTGHLVHVAIPEARGQHVGWDNFLNVLPHPA------------GLAP
FFTGNWGVYAENPDTLNQVFGTSEGSGTAILTFLGGFHPQTEALWLTDIAHHHLAIGVIF
VIAGHMYRTNFGIGHSIREILEAHNPPKGTPFG---GA-----LGAGHKGLYDTVNNSLH
FQLGLALASLGVITSLVAQHMYALPSYAFIAKDYTTQAALYTHHQYIAIFLMCGAFAHGA
IFFIRDYDPEANKDNVLARMLEHKEAIISHLSWVSLFLGFHTLGLYVHNDVVVAFGTPEK
QILVEPVFAQFVQAASGKAIYGFDVLLSNPASAASL-----A--SANIPGDHFWLDAING
-------------------------------STDVFLQIGPGDFLVHHAIALGLHTTTLI
LVKGALDARGSKLMPDKKDFGYSFPCDGPGRGGTCDISAWD-AFYLSVFWALNTVGWVTF
YWHWKHLAIWQGNVAQFNESSTYLMGWFRDYLWLNSSQLINGYNPF-GSNNLAVWAWMFL
FGHLVWATGFMFLISWRGYWQELIETIVWAHQRTPLANLVGWRDKPVALSIVQARVVGLA
HFTVGYILTYGAFLIASTSGKFG---
>1561_Planktothrix_sp._FACHB-1365|WP_190518924.1 1548_Planktothrix_mougeotii|WP_193868047.1 1551_Planktothrix_tepida|WP_072719439.1
---MAAKFPKFDQGLAQDPTTRRIWYGIATAHDFESHDGMNEENLYQKIFASHFGHLAII
FLWTSGNLFHVAWQGNFEQWIRDPLHIRPIAHAIWDPQFGKPAVEAFSQA-GAINPVNIA
YSGVYHWWYTIGMRTNAELYQGAVFLLLLAALFLFAGWLHLQPKYRPSLSWFKNAESRLN
HHLAGLFGVSCLAWTGHLVHVAIPESRGQHVGWDNFLTTLPHPA------------GLKP
FFTANWGVYAQNPDTAQHVFGSSDGAGTAILTFLGGFHPQTESLWLTDIAHHHLAIAVIF
IIAGHMYRTNFGIGHSIKEMLNSKDP-LF-------GVPTEGQFNLPHQGLYDTYNNSLH
FQLGIHLAALGVVTSLVAQHMYSMPPYAFIARDYTTQSALYTHHQYIAGFLMVGAFAHAA
IFWVRDYDPDQNKGNVLDRVLNHKEAIISHLSWVSLFLGFHTLGIYVHNDVVVAFGTPEK
QILIEPVFAQFIQAAHGKALYAMDVLLANPDSIAHT-----AWPNHGNVWLPGWLDAINS
--G----------------------------KNSLFLTIGPGDFLVHHAIALGLHTTTLI
CVKGALDARGTKLMPDKKDFGFTFPCDGPGRGGTCQTSAWEQSFFLATFWMLNTLGWITF
YFHWKHLGVWQGNVAQFNESSTYIMGWFRDYLWLYSAQVINGYNPY-GTSNLSVWAWMFL
FGHLVWATGFMFLISWRGYWQELIETLVWAHERTPLANLVIWKDKPVSLSIVQGWLTGLV
HFTVGYILTYAAFLLASTAGKFG---
>1562_Synechococcus_sp._MW101C3|WP_094514338.1
---MATKFPSFSQGLAQDPTTRRIWYGIATAHDFESHDGMTEEKLYQKLFSTHFGHLAII
GLWVSGNLFHIAWQGNFEQWVADPLHVRPIAHAIWDPHFGQGAITAFTQA-GATSPVNIA
YSGLYHWWYTIGMKTNAELYQGSIFMMILSAWALFAGWLHLQPKFRPSLAWFKNAESRLN
HHLAVLFGFSSIAWTGHLVHVAIPEARGQHVGWDNFLNVLPHPA------------GLAP
FFTGNWGVYAENPDTVNQVFGTAEGSGTAILTFLGGFHPQTEALWLTDIAHHHLAIGCIF
VIAGHMYRTNFGIGHSIREILDAHNPPKGTPG-----D-----LGAGHKGLYDTVNNSLH
FQLGLALASLGVVTSLVAQHMYAMPSYAFIAKDYTTQAALYTHHQYIAIFLMVGAFAHGA
IFFIRDYDPEANKNNVLARMLDHKEALISHLSWVSLFLGFHTLGLYVHNDVVVAFGTPEK
QILVEPVFAQFVQAASGKAMYGMDVLLSNPSSAASL-----A--SANIPGDHFWLDAING
-------------------------------NTDVFLPIGPGDFLVHHAIALGLHTTTLI
LVKGALDARGSKLMPDKKDFGYSFPCDGPGRGGTCDISAWD-AFYLSVFWALNTVGWVTF
YWHWKHLAIWQGNVAQFNESSTYLMGWFRDYLWLNSSQLINGYNPF-GSNNLAVWSWMFL
FGHLVWATGFMFLISWRGYWQELIETIVWAHQRTPLANLVGWRDKPVALSIVQARVVGLA
HFSVGYVLTYAAFLIASTSGKFG---
>1563_Scytonema_sp._NIES-4073|WP_096568392.1
---MATKFPKFSQDLAQDPTTRRIWYAMATGNDFESHDGMTEENLYQRIFATHFGHVAII
FLWASSLLFHVAWQGNFEQWIKDPLHIRPIAHAIWDPHFGKAAVEAFTQG-GANYPVNIA
YSGVYHWWYTIGMRTNNDLYQGSVFLLILAAVFLFAGWLHLQPKYRPSLAWFKSAEPRLN
HHLAGLFGVSSLAWAGHLIHVAIPESRGQHVGWDNFLTTLPHPE------------GLGP
FFTGNWGVYAANADTANHVFGTSQGAGTAILTFLGGFHPQTESLWLTDMAHHHLAIAVIF
IIAGHQYRTNFGIGHSIKEMLNAKNF--F-------GVQTEGQFNLPHQGLYDTYNNSLH
FQLSIHLAALGTALSLVAQHMYALPPYAFMAKDYTTQAALYTHHQYLAVFFMVGAFAHAA
IFWVRDYDPDQNKGNVLDRVLKHKEAIISHLSWVSLFLGFHTLGLYVHNDVVVAFGTPEK
QILIEPVFAQFIQASHGKVLYGLNTLLSNPDSAASL---------AGAPYLPGWLDAINN
--G----------------------------TNSLFLTIGPGDFLVHHAFALAIHTTVLI
CVKGALDARGTKLMPDKKDFGFTFPCDGPGRGGTCQTSAWEQSFFLAIFWALNTVGWVTF
YWHWKHLGIWQGNVAQFNESSTYLMGWLRDYLWANSAQLINGYNPY-GTNNLSVWAWMFL
FGHLVWATGFMFLISWRGYWQELIETLVWAHERTPLANLVRWKDKPVALSIVQGWLTGLV
HFTVGYVLTYAAFLIASTAGKFG---
>1564_Pseudanabaena_sp._PCC_6802|WP_019501222.1
---MATKFPKFSQDLANDPTTRRIWYAIATANDFESHDGMTEENLYQKIFASHFGHLAII
FLWVSGNLFHVAWQGNFEQWIKDPVNTKPIAHAIWDPQFGKAAVEAYSQA-GATSPVDIC
YSGVYHWWYTQGMRSNQELFGGAIWLLILAAVLLFAGWLHLQPSFRPSLAWFKNAESRMN
HHLAGLFGVSSLAWAGHIIHVAIPESRGQHVGWDNFLSVSPHPA------------GLAP
FFTGNWGVYAQNPDTAGHIFGTSQGAGTAILTFLGGFHPQTESLWLTDIAHHHLAIAVLF
IVAGHMYRTNFGIGHSMKTIMEAHNPPAGTPLG---GI-----LGDGHKGMYDTYNESLH
FQLGWHLACLGVLTSWVAQNFYSMPPYAFIAKDYTTQAALFTHHEYIAGFLMLGAFAHGA
IFLIRDYDPEANKNNVLGRILDHKEAIISHLSWVSLFLGFHTLGVYVHNDVVVAFGTPEK
QILVEPVFAQWIQAAHGKALYGFNVLLSNPDSVATT-----AWPNHGDVWLPGWLAAINS
--E----------------------------TMSPFLTIGPGDFMVHHAIALGLHTTTLI
LVKGALDARGSKLMPDKKDFGYSFPCDGPGRGGTCDISAWD-AFYLAAFWMLNTIAWLTF
YWHWKHLGIWQGNVAQFNENSTYLMGWFRDYLWANSAQLINGYNPF-GMNNISIWSWIFL
GAHLCWAVGFMFLISWRGYWQELIETLVWAHQRTPLAQLVSWKDKPVALSIVQARLVGLA
HFATGFIFTYAAFVLASTATAFG---
>1567_Oscillatoria_sp._FACHB-1407|WP_190506573.1
---MATKFPKFSQDIAQDPTTRRIWYGIATAHDFESHDGMTEENLYQKIFASHFGHVAII
FLWTSSLLFHVAWQGNFETWSQDPLHIRPIAHAIWDPHFGKPAVEAFTQG-GASYPVNIA
YSGVYHWWYTIGMRTNGELYTGALFLLVLASIFLFAGWLHLQPRFRPSLSWFKNAESRLN
HHLAGLFGVSSLAWAGHLIHVAIPESRGQHVGWNNFLFTPPHPE------------GLRP
FFTGNWGAYAENPDTLDHVFNTADGAGTAILTFLGGFHPQTQSLWLTDMAHHHLAIAVIF
IVAGHMYRTNFGIGHSIKEMLDAKNF--F-------GQRVEGQFNLPHHGLYDTYNNSLH
FQLGIHLAALGVALSLVAQHMYSMPPYAFMAKDFTTQAALYTHHQYIAGFLMIGAFAHGA
IFWIRDYDPAQNKGNVLERVLNHKEAIISHLSWVSLFLGFHTLGLYVHNDVVVAFGTPEK
QILVEPVFAQFIQAAHGKVLYGFDTLLSNPDSIATT-----AWPNHGNVWLPGWLDAINS
--G----------------------------ANSLFLTIGPGDFLIHHAIALGLHVTTLI
CVKGALDARGSKLFPDKKDFGFTFPCDGPGRGGTCQTAAWEQSFYLATFWMLNTLGWVTF
YFHWKHLGIWQGNVAQFNESSTYIMGWLRDYLWLYSAPVINGYNPF-GMNNQAVWDWMFL
FGHLVWATGFMFLIAWRGYWQELIETLVWAHERTPLANLVRWKDKPVALSIVQGWLVGLA
HFTVGYILTYAAFLLSSTASRFP---
>1572_Synechococcus_sp._CBW1108|WP_197147959.1 1501_Cyanobium_sp._FACHB-13342|WP_190388771.1 1531_Cyanobium_usitatum|WP_106632412.1 1534_Synechococcus_sp._8F6|WP_094560080.1 1540_Cyanobium_sp._Baikal-G2|PHX68440.1 1558_Cyanobacteria_bacterium_M_DeepCast_100m_m1_067|MBM5813232.1
---MATKFPSFSQGLAQDPTTRRIWYGIATAHDFESHDGMTEERLYQKLFSTHFGHLAII
GLWVSGNLFHIAWQGNFEQWVADPLHIRPIAHAIWDPHFGQGAIAAFTQA-GASSPVNIA
YSGLYHWWYTIGMRTNAELYQGSIFMMILSAWALFAGWLHLQPKFRPSLAWFKNAESRLN
HHLAVLFGFSSIAWTGHLVHVAIPEARGQHVGWDNFLSVLPHPA------------GLAP
FFTGNWGVYAQNPDTVYQQFGAAEGSGTAILTFLGGFHPQSEALWLTDIAHHHLAIGCLF
VIAGHMYRTNFGIGHSIREILEAHNPPKGTPFG---GA-----LGAGHKGLYDTINNSLH
FQLGLALAALGVVTSLVAQHMYAMPSYAFIAKDYTTQAALYTHHQYIAIFLMCGAFAHGA
IFFIRDYDPEANKDNVLARMLEHKEAIISHLSWVSLFLGFHTLGLYVHNDVVVAFGTPEK
QILVEPVFAQFVQAASGKAMYGMDVLLSNSASAAST---------ASAVYLPGWIDAING
-------------------------------GNDLFLQIGPGDFLVHHAIALGLHTTTLI
LVKGALDARGSKLMPDKKDFGYAFPCDGPGRGGTCDISAWD-SFYLSVFWALNTVGWVTF
YWHWKHLAIWQGNVAQFNESSTYLMGWFRDYLWLNSSQLINGYNPF-GSNNLAVWSWMFL
FGHLVWATGFMFLISWRGYWQELIETIVWAHQRTPLANLVGWRDKPVALSIVQARVVGLA
HFTIGYILTYAAFLIASTSGKFG---
>1573_Nostoc_sp._NMS8|MBN3958961.1 1240_Nostoc_sp._LPT|MBN4001625.1 1524_Nostoc_sp._Lobaria_pulmonaria_5183_cyanobiont|WP_104907566.1
---MATKFPKFSQDLAQDPTTRRIWYAIATGNDFETHDGITEENLYQKIFATHFGHLAII
FLWASSLLFHVAWQGNFEQWIKDPLHIRPIAHAIWDPHFGKPAIEAFTQA-GASNPVNIT
YSGLYHWWYTIGIRNNGELYNGSVFLLLFAAVLLFAGWLHLQPKYRPSLAWFKSAEHRLN
HHLAGLFGVSSLAWAGHLIHVAVPEARGQHVGWDNFLNTPPHPA------------GLTP
FFTGNWGVYSQNPDTPGHIFGTSQGAGTAILSFLGGFHPQTEALWLTDIAHHHLAIAVIF
IVAGHQYRTNFGIGHSIKEMLNSKSGLVP-------GTTSEGQFNLPHQGLYDTYNNSLH
FQLGIHLAALGTVTSLVAQHMYAMPSYAFIAKDYTTQAALYTHHQYIAGFLILGAFAHGA
IFWVRDYDPEQNKGNVLERVLQHKEAIISHLSWVSLFLGFHTLGLYVHNDVVVAFGTPEK
QILIEPVFAQFVQAANGKVLYGLDTLLSNPDSIAYT-----AWPNYANVWLPGWLDAINA
--G----------------------------TNSLFLTIGPGDFLVHHAIALGLHTTTLI
LVKGALDARGSKLMPDKKDFGYAFPCDGPGRGGTCDISAWD-SFYLATFWMLNTLGWVTF
YWHWKHLGIWQGNVAQFNENSTYLMGWFRDYLWANSAQLINGYNPY-GVNNLSVWAWMFL
FGHLVWATGFMFLISWRGYWQELIETLVWAHERTPLANLVRWKDKPVALSIVQARVVGLA
HFTVGYIVTYAAFLIASTAGKFG---
>1574_Synechococcus_sp._WH_8020|WP_048347879.1
---MATKFPSFSQGLAQDPTTRRIWYGIATAHDFESHDGMTEEKLYQKLFSTHFGHLAII
GLWVSGNLFHIAWQGNFEQWVSDPLHVRPIAHAIWDPHFGQGAIDAFTQA-GASSPVNIA
YSGLYHWFYTIGMTTNAELYQGSIFMMILSAWALFAGWLHLQPKFRPSLAWFKNAESRLN
HHLAVLFGFSSIAWAGHLVHVAIPESRGQHVGWDNFLNVLPHPA------------GLQP
FFTGNWGVYAQNPDTTGQIFGTAEGSGTAILTFLGGFHPQTEALWLTDIAHHHLAIGCIF
VIAGHMYRTNFGIGHSIREILEAHNPPTGTP-----GD-----LGAGHKGLYDTINNSLH
FQLGLALASLGVITSLVAQHMYAMPSYAFIAKDYTTQAALYTHHQYIAIALMCGAFAHGA
IFFIRDYDPEANKDNVLGRMLEHKEAIISHLSWVSLFLGFHTLGLYVHNDVVVAFGTPEK
QILVEPVFAQFVQAASGKMIYGFDVFLANASSTATL-----ASQN--IPGEHYWMDAING
VRG----------------------------SNDLFLPIGPGDFLVHHAIALGLHTTTLI
LVKGALDARGSKLMPDKKDFGYSFPCDGPGRGGTCDISAWD-AFYLAVFWALNTVGWVTF
YWHWKHLAIWQGNVAQFNESSTYLMGWFRDYLWLNSSQLINGYNPF-GSNNLAVWSWMFL
FGHLVWATGFMFLISWRGYWQELIETIVWAHERSPIANMMGWRDKPVALSIVQARVVGLA
HFSVGYVLTYAAFLIASTSGKFG---
>1578_Symploca_sp._SIO2G7|NEP56773.1
---MATKFPKFSQDLAQDPTTRRIWYGIATAHDFESHDGMTEENLYQKIFASHFGHLAII
FLWTSGTLFHVAWQGNFEQWIKDPLNVSPIAHAIWDPHFGQPAIEAFTQG-GASGPVNIA
YSGVYQWFYTIGMRSNNELHGGAMFLLLLSALFLFAGWLHLQPKFRPSLSWFKNAESRLN
HHLAGLFGASSLAWTGHLVHVAIPESRGQHVGWDNFLFTPPHPA------------GLIP
FFTGNWGVYAQNPDTAGHIFGTSEGAGTAILTFLGGFHPQTESLWLTDMAHHHLAIAVLF
IIAGHMYRTNFGIGHSIQDILNAHQPPS-----------G--KLGNGHKGLYDTVNESLH
FQLGLALASLGVITSLVAQHMYSMPPYAFLAQDQTTMAALYTHHQYIAGFLMVGAFAHGA
IFFVRDYDPEANKDNVLARMLEHKEALISHLSWISLFLGFHTLSLYVHNDVVVAFGTPEK
QILIEPVFAQWIQAAHGKLLYGFDTLLSNADSLPY---------NTGAAYLPGWLDAINS
G------------------------------SNSLFLTIGPGDFLVHHAIALGLHTTTLI
LVKGALDARGSKLMPDKKDFGYAFPCDGPGRGGTCDISAWD-SMYLAMFWMLNTLGWLTF
YWHWKHLGVWQGNLALFNENSTYLMGWFRDYLWANSGQLINGYNPY-GTNNLSVWAWMFL
FGHLVWATGFMFLISWRGYWQELIETLVWAHERTPLANLVRWKDKPVALSIVQARLVGLA
HFTIGYILTYAAFLIASTSGIYG---
>1580_Pseudanabaenaceae_cyanobacterium_LEGE_13415|MBE9010274.1 1577_Leptolyngbya_sp._NIES-3755|WP_068383606.1
---MATKFPKFSQDLAQDPTTRRLWYGIATAHDFESHDGMTEEKLYQKIFATHFGHVAII
FLWTSSLLFHVAWQGNFPQWIKDPLHIRPIAHAIWDPQFGKPAIEAYTQG-GVNYPVNIA
YSGVYHWWYTIGMRTNADLYQGAIFLLLVAGLFLFAGWLHLQPKFRPSLAWFKNAESRLN
HHLAGLFGVSSLAWAGHLIHVAIPESRGQHVGWENFLTTLPHPA------------GLKP
FFTGDWAVYAQNPDTANHIFGTGEGSGTAILTFLGGFHPQTESLWLTDMAHHHLAIAVIF
IIAGHMYRTNFGIGHSIRDILNAKSF--F-------GNRIQGQGNLPHVGLYDTYNNSLH
FQLGIHLAALGTALSVVAQHMYAMPPYAFMAKDFTTQASLYTHHQYLAGFFMVGAFAHAA
IFWVRDYDPDTNQNNVLARLLGHKEALISHLSWVSLFLGFHTLGLYVHNDVQVAFGTPEK
QILIEPVFAQFVQASHGKALYGFNALLSNPDSIAS---------NPGAPYLPGWLDAINS
--G----------------------------ANSLFLTIGPGDFLVHHAIALGLHVTTLI
CLKGALDARGSKLMPDKKDFGFNFPCDGPGRGGTCQIASWEQSFYLAIFWMLNTIAWATF
YWHWKHLAIWSGNVAQFNESSTYLMGWLRDYLWQYSAPLINGYNVY-GTSNLSVWAWMFL
FGHLVWATGFMFLISWRGYWQELIETLVWAHERTPLANLIRFKDKPVALSIVQGWLVGLV
HFTVGYILTYAAFLIAATTGKFA---
>1581_unclassified_Synechococcus|WP_115019321.1
---MATKFPSFSQGLAQDPTTRRIWYGIATAHDFESHDGMTEEKLYQKLFSTHFGHLAII
GLWVSGNLFHIAWQGNFEQWVADPLHVRPIAHAIWDPHFGQGAIDAFTQA-GASSPVNIA
YSGLYHWFYTIGMTTNAELYQGSIFMMILSAWALFAGWLHLQPKFRPSLAWFKNAESRLN
HHLAVLFGFSSIAWTGHLVHVAIPESRGQHVGWDNFLNVLPHPA------------GLQP
FFTGNWGVYAQNPDSTGQIFGTAEGSGTAILTFLGGFHPQTEALWLTDIAHHHLAIGCIF
VIAGHMYRTNFGIGHSIREIHEAHNPPKGTP-----GD-----LGAGHKGLYDTLNNSLH
FQLGLALASLGVVTSLVAQHMYSMPSYAFIAKDYTTQAALYTHHQYIAIFLMCGAFAHGA
IFFIRDYDPEANKDNVLARMLEHKEAIISHLSWVTLFLGFHTLGLYVHNDVVVAFGTPEK
QILVEPVFAQFVQAASGKMIYGFDVFLANASSSATL-----ASQN--IPGEHYWMDAING
--G----------------------------ANDLFLQIGPGDFLVHHAIALGLHTTTLI
LVKGALDARGSKLMPDKKDFGYSFPCDGPGRGGTCDISAWD-AFYLAVFWALNTAGWLTF
YWHWKHLAIWQGNVAQFNESSTYLMGWFRDYLWLNSSQLINGYNPF-GSNNLAVWSWMFL
FGHLVWATGFMFLISWRGYWQELIETIVWAHQRSPIANMMGWRDKPVALSIVQARVVGLS
HFTVGYVLTYAAFLIASTSGKFG---
>1582_Brasilonema_octagenarum|WP_169266910.1 1576_Brasilonema_sennae|WP_171977855.1
---MATKFPKFSQDLAQDPTTRRLWYAIATGNDFESHDGMTEENLYQKIFATHFGHVAII
FLWASSLLFHVAWQGNFEQWIKDPLHIRPIAHAIWDPHFGKPAIEAFTQG-GASYPVNIT
YSGLYHWWYTIGMRTNNELYVGSVFLLLLASLFLFAGWLHLQPKYRPSLAWFKSAEPRLN
HHLAGLFGVSSLAWTGHLVHVAIPESRGIHVGWDNFLTTLPHPA------------GLAP
FFTGNWAAYANNPDTANHVFGTSQGAGTAILTFLGGFHPQTESLWLTDMAHHHLAIAVIF
IIAGHMYRTNFGIGHSIKEMLNAKNF--F-------GSKTEGQFNLPHQGLYDTYNNSLH
FQLSIHLAALGTITSLVAQHMYAMPPYAFIGKDYTTQAALYTHHQYIAVFIMLGAFAHAA
IFWVRDYDPEQNKGNVLDRVLKHKEAIISHLSWVSLFLGFHTLGLYVHNDVVVAFGTPEK
QILIEPVFAQFIQASHGKVLYGLNTLLSNPDSVAAT-----AWPNYANVWLPGWLDAVNN
--T----------------------------TNSLFLTIGPGDFLVHHAFALAIHTTVLV
LVKGALDARGSKLMPDKKDFGYSFPCDGPGRGGTCDISAWD-AFYMATFWALNTVGWVTF
YWHWKHLGIWQGNVAQFNESSTYLMGWFRDYLWANSAQLINGYNPY-GMNNLSVWAWMFL
FGHLVWATGFMFLISWRGYWQELIETLVWAHERTPLANLIRWKDKPVAMSIVQGRLIGLA
HFSVGYILTYGAFLIASTAGKFG---
>1587_Prochloron_sp._SP5CPC1|MBC6419252.1
---MATKFPKFSQDLAQDPTTRRIWYGIATAHDFETHDGMTEENLYQKIFASHFGHLAII
FLWTSGTLFHVAWQGNFEQWVKDPLNVRPIAHAIWDPHFGSGAIDAFTQA-GATNPVNIA
YSGVYHWFYTIGMRTNNELHGGAVFLLILASLLLFAGWLHLQPKYRPSLGWFKNAESRLN
HHLAGLFGVSSLAWTGHLVHVAIPASRGQHVGWDNFLSTMPHPA------------GLGP
FFTGNWGVYAQNPDSTAHLFGTSEGAGTAILTFLGGFHPHSEALWLTDIAHHHLAIAVIF
IIAGHMYRTNFGIGHSIKEILGAHNPPKGTP-------FG-GALGEGHKGLYDTINNSLH
FQLGLALASLGVVTSLVAQHMYSMPSYAFIARDYTTQAALYTHHQYIAGFLMVGAFAHGA
IFFVRDYDPEVNKNNVLARMLEHKEALISHLSWVSLFLGFHTLSLYVHNDVVVAFGTPEK
QILIEPVFAQFVQAASGKALYGFDVLLSNPDSMATV-----AS--ANIPGAHYWLDAINS
G------------------------------ANSLFLTIGPGDFLVHHAIALGLHTTTLI
LVKGALDARGSKLMPDKKDFGFSFPCDGPGRGGTCDISAWD-AFYLAMFWMLNTLGWLTF
YWHWKHLSLWQGNMAQFNENSTYLMGWFRDYLWANSAQLINGYNPY-GTNNLSVWAWMFL
LAHLAWATGFMFLISWRGYWQELIETIVWAHERTPLANLVRWKDKPVALSIVQARLVGLT
HFTVGYFLTYAAFLIASTAGKFG---
>1588_Nostoc_linckia|WP_096538661.1
---MATKYPKFNQDLAQDPTTRRIWYAIATGNDFESHDGMTEENLYQKIFASHFGHVAII
FLWASSLLFHVAWQGNFEQWIKDPLHIRPIAHAIWDPHFGKPAVEAFTQG-GADYPVNIT
YSGIYHWWYTIGMRTNNDLYQGSVFLLLLAALFLFAGWLHLQPKYRPSLAWFKSAEPRLN
HHLAGLFGVSSLAWTGHLVHVAIPESRGVHVGWNNFLTTLPHPA------------GLAP
FWRGDWGVYAQNPDTPGHVFGTSQGAGTAILTFLGGFHPQTESLWLTDIAHHHLAIAVIF
IVAGHQYRTNFGIGHSIKEMLNARNF--F-------GIQTEGQFNLPHQGLYDTYNNSLH
FQLSIHLAALGTITSLVAQHMYSLPPYAFIAKDYTTQAALYTHHQYIAGFLMIGAFAHAG
IFWVRDYDPEQNKNNVLDRVLKHKEAIISHLSWVSLFLGFHTLGLYVHNDVVVAFGTPEK
QILIEPVFAQFIQSAHGKLLYGMDTLLSNPDSVAYT-----AWPNYGNVWLPNWVDAINA
--G----------------------------TNSLFLTIGPGDFLVHHAIALGLHTTTLI
CVKGALDARGTKLMPDKKDFGFTFPCDGPGRGGTCQTSSWEQSFYLAMFWMLNLLGWVTF
YWHWKHLGVWQGNVAQFNENSTYLMGWFRDYLWANSAQLINGYNPY-GTSNLSVWAWMFL
FGHLVWATGFMFLISWRGYWQELIETLVWAHERTPLANLVRWKDKPVALSIVQGWLVGLA
HFTVGYVLTYAAFLIASTAGKFG---
>1589_Leptolyngbya_ohadii|WP_088891388.1 1553_Leptolyngbya_sp._FACHB-711|WP_190794261.1
---MATKFPKFSQGIAQEVTTRRLWYGIATAHDFESHDGMTEENLYQKIFASHFGHLAII
FLWTSSLLFHVAWQGNFERWIKDPIHTRPIAHAIWDPHFGKPAVDAFTQG-GVDYPVNIA
YSGVYHWWYTIGMRTNGELYMGSLFLILLSAIFLFAGWLHLQPKFRPSLSWFKNAESRLN
HHLAGLFGVSSLAWAGHMVHVAIPESRGIHVGWDNFLTMKPHPA------------GLAP
FFTGNWGVYAQNPDSAEHVFTTSQGAGTAILTFLGGFHPQTESLWLTDIAHHHLAIAVIF
IIAGHMYRTNFGIGHSIKEMLNSKAG-LL-------TPRSEGQFNLPHHGLYDTYNNSLH
FQLGIHLAALGVVTSLVAQHMYSMPPYAFMARDFTTQAALYTHHQYIAGFLMVGAFAHGA
IFWVRDYDPVQNKGNVLDRVLNHKEAIISHLSWVSLFLGFHTLGLYVHNDVMQAFGTPEK
QILIEPVFAQFIQASHGKLLYGMDTLLSNPGSIAST-----AWPNHGNVWLPGWLGAINS
--G----------------------------NNSLFLTIGPGDFLIHHAIALGLHVTTLI
GVKGALDARGTKLMPDKKDFGFTFPCDGPGRGGTCQTSGWEQSFYLAIFWMLNTIAWATF
YFHWKHLGIWSGNVAQFNESSTYIMGWLRDYLWLYSGPIINGYNPY-GMNSIAVWDWMFL
FGHLVWATGFMFLISWRGYWQELIETLVWAHERTPLANLIRWKDKPVALSIVQGWLTGLI
HFTVGYILTYAAFLIGATAGRFPVN-
>1592_Mastigocoleus_testarum|WP_027844782.1
---MATKFPKFSQDLAQDPTTRRIWYAMAMGNDFESHDGMTEENLYQKIFATHFGHLAII
FLWASSLLFHVAWQGNFEQWIKDPLHIRPIAHAIWDPHFGKPAIEAFTQG-GASNPVNIA
YSGVYHWWYTIGMRTNNDLYTGSVFLLLLASVLLFAGWLHLQPKFRPSLSWFKSAEPRLN
HHLAGLFGVSSLAWTGHLVHVAIPESRGVHVGWDNFLSTPPHPA------------GLQP
FFTGNWGVYAQNPDTASHIFGTSQGAGTAILTFLGGFHPQTESLWLTDMAHHHLAIAVLF
IVAGHMYRTNFGIGHNIKEMLNAKT--FF-------GNKSEGQFNLPHQGLYDTINNSLH
FQLSLALASLGTICSLVAQHMYSLPPYAFISRDYTTQAALYTHHQYIAVFLMTGAFAHAA
IFWVRDYDPEQNKGNVLDRVLKHKEAIISHLSWVSLFLGFHTLGLYVHNDVVVAFGTPEK
QILIEPVFAQFIQAAHGKVLYGMDTLLSNADSIAYT-----AYPNYGNVWLSGWLDAINN
--G----------------------------SNSLFLTIGPGDFLVHHAFALAIHTTVLV
LVKGALDARGSKLMPDKKDFGYAFPCDGPGRGGTCDISAWD-SFYLALFWSLNTVGWVTF
YWHWKHLGVWQGNVAQFNENSTYLMGWFRDYLWANSAQLINGYNPY-GMNNLSVWAWMFL
FGHLVWATGFMFLISWRGYWQELIETLVWAHERTPLANLVRWKDKPVALSIVQARVVGLA
HFAVGYVLTYAAFLIASTAGKFG---
>1594_Cyanobacteria_bacterium_REEB417|MBU6251452.1
---MATKFPSFSQGLAQDPTTRRIWYGIATAHDFESHDGMTEERLYQKLFSTHFGHLAII
GLWVSGNLFHIAWQGNFEQWVADPLHVRPIAHAIWDPHFGQGAITAFTQA-GASSPVNIA
YSGLYHWWYTIGMRTNAELYQGSIFMMILSAWALFAGWLHLQPRFLPSLAWFKNAESRLN
HHLAVLFGFSSIAWTGHLVHVAIPESRGVHVGWDNFLSVSPHPA------------GLAP
FFTGNWGVYAQNPDTANQLFGTATGSGTAILTFLGGFHPQTEALWLTDIAHHHLAIGCLF
VIAGHMYRTNFGIGHSIREILEAHNPPKGTPFG---GA-----LGAGHKGLYDTINNSLH
FQLGLALASLGVVTSLVAQHMYALPSYAFIAKDYTTQAALYTHHQYIAIFLMCGAFAHGA
IFFIRDYDPEANKNNVLARMLEHKEAIISHLSWVSLFLGFHTLGLYVHNDVVVAFGTPEK
QILVEPVFAQFVQAASGKAMYGFDVLLSNAGSAASN---------ASAAYMGGWMNAIND
--G----------------------------GNDLFLQIGPGDFLVHHAIALGLHTTTLI
LVKGALDARGSKLMPDKKDFGYSFPCDGPGRGGTCDISAWD-AFYLAVFWALNTVGWLTF
YWHWKHLAIWQGNVAQFNESSTYLMGWFRDYLWLNSSQLINGYNPA-GSNNLAVWAWMFL
FGHLIWATGFMFLISWRGYWQELIETIVWAHQRTPLANLVGWRDKPVALSIVQARVVGLA
HFTVGYFVTYAAFLIASTSGKFG---
>1595_Calothrix_sp._PCC_7507|WP_015130735.1
---MATKFPKFSQDLAQDPSTRRIWYAIATGNDFESHDGITEENLYQKIFATHFGHLAII
FLWASSLLFHVAWQGNFEQWIKDPLHVRPIAHAIWDPHFGKPAIEAFTQA-GASGPVNIA
YSGVYHWWYTIGMRTNTELYTGSVFLLLFASLFLFAGWLHLQPQFRPSLAWFKSAESRLN
HHLAGLFGVSSLAWAGHLIHVAIPEARGQHVGWDNFLSTAPHPA------------GLTP
FFTGNWGVYAQNPDTAGHVFSTSTGAGTAILTFLGGFHPQTESLWLTDIAHHHLAIAVLF
IIAGHMYRTNFGIGHSLKEALNAKTF--F-------GKPVEGPFNLPHQGIYDTYNNSLH
FQLGWHLAALGVVTSWVAQHMYSLPSYAFIAKDYTTQAALYTHHQYIAIFLMVGAFAHGA
IFLVRDYDPEQNKGNVLDRMLQHKEALISHLSWVSLFLGFHTLGLYVHNDVVVAFGTPEK
QILIEPVFAQFIQASHGKVLYGLDTLLSNPDSVAYT-----AYPNYANVWLTGWLDAINS
--G----------------------------TNSLFLTIGPGDFLVHHAIALGLHTTTLI
LVKGALDARGSKLMPDKKDFGYAFPCDGPGRGGTCDISAWD-SFYLALFWALNTVGWLTF
YWHWKHLGIWQGNVAQFNENSTYLMGWFRDYLWANSAQLINGYNPY-GVNNLSVWAWMFL
FGHLVWATGFMFLISWRGYWQELIETLVWAHERTPLANLVRWKDKPVALSIVQARVVGLA
HFTVGYVVTYAAFLIASTAGKFG---
>1599_Cyanothece_sp._SIO2G6|NEQ95138.1
---MATKFPKFSQALAQDPTTRRIWYGIATAHDFESHDGMTEENLYQKIFASHFGHLAII
FLWTSGNLFHVAWQGNFEQWIQDPLNVRPIAHAIWDPHFGADAIDAFTQA-GASSPVNIA
YSGVYHWWYTIGMRTNSELYAGSIFLLLLSALLLFAGWLHLQPKFRPSLSWFKNAESRLN
HHLAGLFGFSSLAWTGHLVHVAIPEARGQHVGWDNFLSTMPHPA------------GLMP
FFTGNWGVYMQDPDTLDHVFGTSEGAGTAILTFLGGFHPQSEALWLTDVAHHHLAIGVLF
IIAGHMYRTNFGIGHSIKEILGAHNPPQGTP-------FG-GALGAGHKGLYDTVNNSLH
FQLGLALASLGVITSLVAQHMYAMPPYAFIAQDHTTMAALYTHHQYIAGFLMVGAFAHGA
IFFVRDYDPVANENNVLARMLEHKEAIISHLSWISLFLGFHTLGLYVHNDVVMAFGTPEK
QILVEPVFAQFVQAASGKALYGFNVLLSNPDSIATV-----AS--TNVPGAHYWMDAINS
S------------------------------DNSLFLTIGPGDFLVHHAIALGLHTTVLI
LVKGALDARGSKLMPDKKDFGFSFPCDGPGRGGTCDISAWD-SFYLAMFWMLNTLGWLTF
YWHWKHLAVWGGNVAQFNTSSTHLMGWFRDYLWANSAQLINGYNPY-GVTNLSVWAWMFL
FGHLVWATGFMFLISWRGYWQELIETIVWAHERTPLANLVRWKDKPVALSIVQARLVGLA
HFTVGYIFTYAAFLIASTAGIYG---
>1602_Planktothricoides_sp._SR001|WP_054470369.1 734_unclassified_Planktothricoides|WP_190878248.1
----------------------------------------------QKIFASHFGHLAII
FLWTSGNLFHVAWQGNFPQWVKDPLNVKPIAHAIWDPQFGQPAVDAFTQA-GASSPVNIA
YSGVYHWWYTIGMRTNGDLYQGAIFLLILASLMLFAGWLHLQPKFRPSLSWFKNAESRLN
HHLAGLFGVSSLAWTGHLVHVAIPESRGVHVGWDNFLSVKPHPA------------GLAP
FFTGNWGVYAQNPDTAGHLFGTATGAGEAILTFVGGFHPQTQSLWLTDMAHHHLAIAVLF
IIAGHMYRTNFGIGHSIKEILEAHKPPS-----------G--KLGDGHKGMYDTVNNSLH
FQLGLALACLGVITSLVAQHMYSLPPYAFLAQDYTTQAALYTHHQYIAGFLMVGAFAHGA
IFLVRDYDPEANKNNVLARMLEHKEALISHLSWVSLFLGFHTLGLYVHNDVVVAFGTPEK
QILIEPVFAQWIQAAHGKALYGFDVLLSNPDSLAAT-----AWPNYGDVWLPGWLDAINA
G------------------------------TNSLFLTIGPGDFLVHHAIALGLHTTTLI
LVKGALDARGSKLMPDKKDFGYSFPCDGPGRGGTCDISAWD-SFYLAMFWMLNTLGWLTF
YWHWKHLALWQGNVAQFNESSTYLMGWFRDYLWLNSSQLINGYNPY-GTNNLSVWAWMFL
FGHLVWATGFMFLISWRGYWQELIETLVWAHERTPLANLVRWKDKPVALSIVQARLVGLA
HFTVGYVLTYAAFLIASTAGKFG---
>1605_Nostoc_sp._FACHB-110|WP_190685589.1
---MATKFPKFSQDLAQDPTTRRIWYAIATGNDFESHDGVTEESLYQKIFATHFGHLAII
FLWASSLLFHVAWQGNFEEWIKDPLHVRPIAHAIWDPHFGKPAIEAFTQA-GASNPVNIA
YSGVYHWWYTIGLRTNQELYIGSLGLLLFAALLLFAGWLHLQPKFRPSLAWFKSAESRLN
HHLAGLFGVSSLAWAGHLIHVAIPEARGQHVGWDNFLTTAPHPA------------GLQP
FFTGNWNVYAQNPDTAGHIFGTSTGAGTAILTFLGGFHPQTEALWLTDIAHHHLAIAVLF
IVAGHMYRTNFGIGHSLKEALNAKTF--F-------GKPVEGPFNLPHQGIYDTYNNSLH
FQLGWHLAALGVVTSLVAQHMYSMPSYAFIAKDYTTQAALYTHHQYIAIFLMVGAFAHGA
IFWVRDYDPEQNKDNVLDRVLKHKEAIISHLSWVSLFLGFHTLGLYVHNDVVVAFGTPEK
QILIEPVFAQFVQAANGKVLYGLDVLLSNPDSVAYT-----AYPNYANVWLPGWLDAINA
--G----------------------------TNSLFLTIGPGDFLVHHAIALGLHTTTLI
LVKGALDARGSKLMPDKKDFGYAFPCDGPGRGGTCDISAWD-SFYLALFWALNTVGWLTF
YWHWKHLGIWQGNVAQFNENSTYLMGWFRDYLWANSAQLINGYNPY-GVNNLSVWAWMFL
FGHLVWATGFMFLISWRGYWQELIETLVWAHERTPLANLVRWKDKPVALSIVQARLVGLA
HFTVGYVLTYAAFLIASTAGKFG---
>1608_Cyanothece_sp._PCC_7425|WP_012628163.1
---MATRYPKFSQDLAQDPTTRRIWYALATAHDFESHDGMTEENLYQKIFASHFGHVAII
FLWTSSLLFHVAWQGNFQQWITDPVNIRPIAHAIWDPQFGKPAVDAFTQG-GVNYPVNVA
YSGVYHWWYTIGMRTNNDLYLGAITLLLLASLFLFAGWLHLQPKFRPGLAWFKNAESRLN
HHLAGLFGVSSLAWAGHLIHVAIPEARGQHVGWDNFLRVLPHPA------------GLGP
FFTGNWGIYAQDPDTAGHIFGSSEGAGTAILTFLGGFHPQTQSLWLTDMAHHHLAIAVIF
IIAGHMYRTNFGIGHSIKEMLDSKAG-LL-------TPRSEGQFNLPHHGLYETYNNSLH
FQLGIHLAALGVAASLVAQHMYSLPPYAFIAKDYTTQAALYTHHQYIAGFLMVGAFAHAA
IFWVRDYDPAQNKGNVLDRMIQHKEAIISHLSWVSLFLGFHTLGLYVHNDVVVAFGTPEK
QILIEPVFAQFIQAAHGKVLYGMDTLLSNPDSIATT-----AWPNHGNVWLPGWLDAINS
--G----------------------------TNSLFLTIGPGDFLVHHAIALGLHTTTLI
CVKGALDARGSRLFPDKKDFGFTFPCDGPGRGGTCQTSAWEQSFFLALFWMLNTLGWVTF
YFHWKHLGIWQGNVAQFNQSSTYLMGWLRDYLWLYSAPLINGYNPF-GMNNLAVWDWMFL
FGHLVWATGFMFLISWRGYWQELIETLVWAHERTPLANLVHWKDKPVALSIVQGWLVGVS
HFTVGYILTYAAFLIASTAGTFASAP
>1609_cyanobacterium_TDX16|OWY68713.1 1308_Chroococcidiopsis|WP_015154280.1 1310_Chroococcidiopsis_sp._FACHB-1243|WP_192159596.1 1327_Chroococcidiopsis_sp._CCALA_051|WP_106545003.1 1607_Scytonema_millei|WP_039716720.1
---MATKFPKFSQDLAQDPTTRRIWYGIATAHDFESHDGMTEENLYQKIFATHFGHIAII
FLWASSLLFHVAWQGNFEQWTKDPLHVRPIAHAIWDPQFGKAAVDAFTQG-GASYPVDIS
YSGVYHWWYTIGMRTNGDLYMGSVFLLLLASVFLLAGWLHLQPKFRPGLAWFKSAESRLN
HHLAGLFGVSSLAWTGHLVHVAIPEARGQHVGWNNFLTTPPHPE------------GLTP
FFTGKWAAYAANPDTANHVFGTSQGAGTAILTFLGGFHPQTQSLWLTDIAHHHLAIAVLF
IVAGHMYRTNFGIGHSIKEMMNAKT--FF-------GVPVEGPFNMPHQGIYDTYNNSLH
FQLGWHLACLGVITSLVAQHMYSLPPYAFMAQDYTTQAALYTHHQYIAGFIMLGAFAHGA
IFWVRDYDPDQNKGNVLERVLKHKEAIISHLSWVSLFLGFHTLGLYVHNDVVVAFGTPEK
QILIEPVFAQFIQASHGKVLYGFDTLLSNPDSIATT-----AWPNHGNVWLPGWLGAINA
--G----------------------------TNSLFLTIGPGDFLVHHAFALALHTTTLV
LVKGALDARGSKLMPDKKDFGYAFPCDGPGRGGTCDISAWD-SFYLAAFWMLNTIGWVTF
YWHWKHLGIWQGNVAQFNESSTYLMGWLRDYLWLYSAQLINGYNPY-GMNNLSVWSWMFL
LGHLVWATGFMFLISWRGYWQELIETLVWAHERTPLANLIRWKDKPVALSIVQARVVGLA
HFAVGYVLTYAAFVIASTAGKFG---
>1610_Aliterella_atlantica|WP_045054730.1
---MATKFPKFSQDLAQDPTTRRLWYGIATGNDFESHDGMTEENLYQKIFATHFGHVAII
FLWTSSLLFHVAWQGNFEQWIKDPLNVRPIAHAIWDPHFGKAAVEAFTQA-GATYPVNIA
YSGVYHWWYTIGMRTNNDLYTGAVGLLLLAATFLFAGWLHLQPKFRPSLSWFKSAEPRLN
HHLAGLFGVSSLAWAGHLIHVAIPESRGQHVGWDNFLTTLPHPA------------GLRP
FFTGDWGVYAQNPDTADHIFGTATGSGDAILTFLGGFHPQTQSLWLTDMAHHHLAIAVIF
IIAGHQYRTNFGIGHSIKEMLNAKN--FF-------GAKTEGQFNLPHQGLYDTYNNSLH
FQLSIHLAALGTALSLVAQHMYALPPYAFIGQDFTTQAALYTHHQYIAGFLMVGAFAHAG
IFWVRDYDSEQNKGNVLDRVLKHKEAIISHLSWVSLFLGFHTLGLYVHNDVVVAFGTPEK
QILIEPVFAQFVQGAHGKVLYGFDTLLSNPDSVAST---------AGAAWLPGWLDAINN
--G----------------------------TNSLFLTIGPGDFLVHHAFALGIHTTVLI
LVKGALDARGSKLMPDKKDFGYSFPCDGPGRGGTCDISAWD-AFYLAMFWMLNTIGWVTF
YWHWKHLGVWQGNVAQFNESSTYLMGWLRDYLWLYSAQLINGYNPY-GMNNLAVWSWMFL
FGHLVWATGFMFLISWRGYWQELIETLVWAHERTPLANLIRWKDKPVAMSIVQGRLIGLA
HFTVGYVLTYAAFLIASTAGKFG---
>1612_Synechococcus_sp._UW179A|WP_114993335.1 1600_unclassified_Synechococcus|WP_067095224.1 1601_unclassified_Synechococcus|WP_066904556.1 1604_Synechococcus_sp._BIOS-U3-1|WP_186491709.1
---MATKFPSFSQGLAQDPTTRRIWYGIATAHDFESHDGMTEERLYQKLFSTHFGHLAII
GLWVSGNLFHIAWQGNFEQWVADPLHVKPIAHAIWDPHFGQGAITAFTQA-GATSPVNIA
YSGLYHWFYTIGMTKNAELYQGSIFMMILSAWALFAGWLHLQPKFRPSLAWFKNAESRLN
HHLAVLFGFSSIAWTGHLVHVAIPESRGQHVGWDNFLSVMPHPA------------GLGP
FFTGNWGVYAQNPDSMGQIFGTTEGSGTAILTFLGGFHPQTEALWLTDIAHHHLAIGCIF
VIAGHMYRTNFGIGHSIKEILEAHNPPKGTP-----GD-----LGAGHRGLYDTLNNSLH
MQLGLALASLGVVTSLVAQHMYAMPSYAFIAKAYTTQAALYTHHQYIAIFLMCGAFAHGA
IFFIRDYDPEANKDNVLARMLEHKEAIISHLSWITLFLGFHTLGLYVHNDVVVAFGTPEK
QILVEPVFAQFVQAASGKAIYGFDVLLSNSAGAAAN-----ANA----AYMGGWMDAING
-------------------------------NTDVFLPIGPGDFMVHHAIALGLHTTTLI
LVKGALDARGSKLMPDKKDFGYSFPCDGPGRGGTCDISAWD-AFYLAVFWALNTIGWVTF
YWHWKHLAIWQGNVAQFNESSTYLMGWFRDYLWLNSSQLINGYNPF-GSNNLAVWAWMFL
FGHLVWATGFMFLISWRGYWQELIETIVWAHQRTPLANLVGWRDKPVALSIVQARVVGLA
HFTIGYILTYAAFLIASTSGKFG---
>1616_Nostoc_sp._ATCC_43529|RCJ15903.1 1559_Nostoc|WP_190957856.1
---MATKYPKFNQDLAQDPTTRRIWYAIATGNDFESHDGITEENLYQKIFATHFGHLAII
FLWASSLLFHVAWQGNFEQWIKDPLHIRPIAHAIWDPHFGKPAVEAFTQG-GANYPVNIA
YSGVYHWWYTIGMRTNNDLYQGSVFLLLLAALFLFAGWLHLQPKYRPSLAWFKSAEPRLN
HHLAGLFGVSSLAWTGHLVHVAIPESRGVHVGWNNFLTTLPHPA------------GLAP
FWRGDWGVYAQNADTPGHVFGTSQGAGTAILTFLGGFHPQTESLWLTDIAHHHLAIAVIF
IVAGHMYRTNFGIGHSIKEMLNSRNF--F-------GIQTEGQFNLPHQGLYDTYNNSLH
FQLSIHLAALGTVTSLVAQHMYSLPPYAFIAKDYTTQAALYTHHQYIAGFLMVGAFAHAG
IFWVRDYDPEQNKGNVLDRVLKHKEAIISHLSWVSLFLGFHTLGLYVHNDVVVAFGTPEK
QILIEPVFAQFIQSAHGKLLYGMDTLLSNPDSIAYT-----AWPNYGNVWLPNWVDAINA
--G----------------------------TNSLFLTIGPGDFLVHHAIALGLHTTTLI
CVKGALDARGTKLMPDKKDFGFTFPCDGPGRGGTCQTSSWEQSFYLAVFWMLNLLGWVTF
YWHWKHLGVWQGNVAQFNENSTYLMGWFRDYLWANSAQLINGYNPY-GTNNLSVWAWMFL
FGHLVWATGFMFLISWRGYWQELIETLVWAHERTPLANLVHWKDKPVALSIVQGWLVGLA
HFTVGYVLTYAAFLIASTAGKFG---
>1619_Nostoc_sp._C052|WP_179065157.1 1184_Nostoc_sp._FACHB-133|WP_190933771.1 1238_Nostoc_sp._JL23|MBN3876323.1 1321_Nostoc_sp._NMS9|MBN3939681.1 1536_Nostoc|WP_190892751.1 1557_Nostocales_cyanobacterium_LEGE_12452|MBE8967806.1 1585_Nostoc_sp._JL31|MBN3892996.1 1586_Nostoc|WP_012410174.1 1591_Nosto
---MATKFPKFSQDLAQDPTTRRIWYAIATGNDFETHDGITEENLYQKIFATHFGHLAII
FLWASSLLFHVAWQGNFEQWIKDPLHIRPIAHAIWDPHFGKPAIEAFTQA-GASNPVNIT
YSGLYHWWYTIGLRNNGELYNGSVFLLLFAAVLLFAGWLHLQPKYRPSLAWFKSAEHRLN
HHLAGLFGVSSLAWAGHLIHVAVPEARGQHVGWDNFLNTPPHPA------------GLTP
FFTGNWAVYAQNPDTPGHIFGTSQGAGTAILTFLGGFHPQTEALWLTDIAHHHLAIAVLF
IVAGHMYRTNFGIGHSLKEALNAKSF--F-------GIPVEGPFNLPHQGIYDTYNNSLH
FQLGWHLAALGVITSLVAQHMYSMPSYAFIAKDYTTQAALYTHHQYIAGFLMLGAFAHGA
IFWVRDYDPEQNKGNVLERVLQHKEAIISHLSWVSLFLGFHTLGLYVHNDVVVAFGTPEK
QILIEPVFAQFVQAANGKVLYGLDTLLSNPDSIAYT-----AWPNYANVWLPGWLDAINA
--G----------------------------TNSLFLTIGPGDFLVHHAIALGLHTTTLI
LVKGALDARGSKLMPDKKDFGYAFPCDGPGRGGTCDISAWD-SFYLATFWMLNTIGWLTF
YWHWKHLGIWQGNVAQFNENSTYLMGWFRDYLWANSAQLINGYNPY-GVNNLSVWAWMFL
FGHLVWATGFMFLISWRGYWQELIETLVWAHERTPLANLVRWKDKPVALSIVQARVVGLA
HFTVGYVVTYAAFLIASTAGKFG---
>1634_Synechococcus_sp._RS9916|WP_007099847.1
---MATKFPSFSQGLAQDPTTRRIWYGIATAHDFESHDGMTEEKLYQKLFSTHFGHLAII
GLWVSGNLFHIAWQGNFEQWVADPLHVRPIAHAIWDPHFGQGAIDAFTQA-GASSPVNIA
YSGLYHWFYTIGMTTNAELYQGSIFMMILSAWALFAGWLHLQPKFRPSLAWFKNAESRLN
HHLAVLFGFSSIAWAGHLVHVAIPESRGQHVGWDNFLNVLPHPA------------GLQP
FFTGNWGVYAQNPDSTGQIFGTAEGSGTAILTFLGGFHPQTEALWLTDIAHHHLAIGCLF
VIAGHMYRTNFGIGHSIREILEAHNPPKGTP-----GD-----LGAGHKGLYDTLNNSLH
FQLGLALACLGVVTSLVAQHMYAMPSYAFIAKDYTTQAALYTHHQYIAIALMCGAFAHGA
IFFIRDYDPEANKDNVLARMLEHKEAIISHLSWVSLFLGFHTLGLYVHNDVVVAFGTPEK
QILVEPVFAQFVQAASGKAMYGMDVFLSNASSSASL-----ASQN--IPGEHYWLDAING
-------------------------------NTDVFLPIGPGDFLVHHAIALGLHTTTLI
LVKGALDARGSKLMPDKKDFGYSFPCDGPGRGGTCDISAWD-AFYLAVFWALNTVGWLTF
YWHWKHLAIWQGNVAQFNESSTYLMGWFRDYLWLNSSQLINGYNPF-GSNNLAVWSWMFL
FGHLVWATGFMFLISWRGYWQELIETIVWAHQRSPIANMMGWRDKPVALSIVQARVVGLA
HFSVGYVLTYAAFLIASTSGKFG---
>1635_Calothrix_sp._PCC_7103|WP_019492904.1
---MATKFPKFSQDLAQDPTTRRLWYAMATGNDFESHDGMTEENLYQRIFATHFGHVAII
FLWASSLNFHVAWQGNFEQWIKDPLHIRPIAHAIWDPHFGKPAIEAFTQG-GASNPVNIT
YSGIYHWWYTIGIRTNNDLYMGAVFLLLLAAVFLFAGWLHLQPKFRPSLSWFKSAEPRLN
HHLAGLFGVSSLAWTGHLVHVAIPESRGQHVGWDNFLSTLPHPE------------GLTP
FFTGNWAAYAQNPDTANHLFGTSTGAGTAILTFLGGFHPQTESLWLTDMAHHHLAIAVIF
IVAGHMYRTNFGIGHSIKEMLNAKN--FF-------GTKTEGQFNLPHQGLYDTYNNSLH
FQLSIHLAALGTVLSLVAQHMYALPPYAFIAKDYTTQAALYTHHQYIAVFLMLGAFAHAA
IFWVRDYDPEQNKGNVLDRVLKHKEAIISHLSWVSLFLGFHTLSLYVHNDVVVAFGTPEK
QILIEPVFAQFIQASHGKVLYGMQTLLSNPDSVAYT-----AYPNYANVWLPGWLDAINN
--G----------------------------TNSLFLTIGPGDFLVHHAFALAIHTTVLI
LVKGALDARGSKLMPDKKDFGYAFPCDGPGRGGTCDISGWD-SFYLATFWALNTVGWVTF
YWHWKHLGIWQGNVAQFNENSTYLMGWFRDYLWANSAQLINGYNPY-GMNNLSVWAWMFL
FGHLVWATGFMFLISWRGYWQELIETLVWAHERTPLANLVRWKDKPVALSIVQGRLVGLA
HFTVGYIFTYAAFLIASTASKFG---
>1636_Brasilonema_sp._UFV-L1|WP_169221986.1
---MATKFPKFSQDLAQDPTTRRIWYAIATGNDFESHDSMTEENLYQKIFATHFGHLAII
FLWASSLLFHVAWQGNFETWITDPLHIRPIAHAIWDPHFGKPAIEAFTQG-GASYPVNIT
YSGIYHWWYTIGLRTNNDLYVGSVFLLLLASLFLFAGWLHLQPKYRPSLAWFKSAEPRLN
HHLAGLFGVSSLAWTGHLIHVAIPESRGQHVGWDNFLTTLPHPA------------GLTP
FFTGNWGVYAANPDTANHVFGTSQGSGTAILTFLGGFHPQTESLWLTDMAHHHLAIAVIF
IIAGHMYRTNFGIGHSIKEMLDAKSF--F-------SRNTEGQFNLPHKGLYETYNNSLH
FQLSIHLAALGTITSLVAQHMYALPPYAFIGKDYTTQAALYTHHQYIAVFLMLGAFAHAA
IFWVRDYDPEQNKGNVLDRVLKHKEAIISHLSWVSLFLGFHTLGLYVHNDVVVAFGTPEK
QILIEPVFAQFIQASHGKVLYGLNTLLSNPDSIAS---------NTGAFWLPGWLDAINA
--G----------------------------TNSLFLTIGPGDFLVHHAFALAIHTTVLI
LVKGALDARGSKLMPDKKDFGYSFPCDGPGRGGTCDISAWD-AFYLAAFWALNTVGWVTF
YWHWKHLAIWQGNVAQFNESSTYLMGWFRDYLWANSAQLINGYNPY-GMNNLSVWAWMFL
FGHLVWATGFMFLISWRGYWQELIETLVWAHERTPLANLIRWKDKPVALSIVQARLVGLA
HFAVGYVFTYAAFLIASTAGKFG---
>1645_Cyanobacteria|WP_190630022.1
---MATKFPKFSQDLAQDPTTRRLWYGIATAHDFESHDGMTEETLHQKIFASHFGHVAII
FLWTSGNLFHVAWQGNFEQWIKDPLKIKPIAHAIWDPHFGQPAVDAFTQA-GAVSPVNVA
YSGVYHWWYTIGMRTNNDLYMGAVFLLLLAALFLFAGWLHLQPRFRPSLSWFKNAESRLN
HHIAGLFGVSSLAWAGHLIHVAIPESRGQHVGWNNFLTTPPHPA------------GLKA
FFSGDWAAYAQNPDTADHMFGTAQGSGTAILTFLGGFHPQTDSLWLTDMAHHHLAIAVIF
IIAGHMYRTNFGIGHSIKEILYAHTPPNG-------------ALGEGHRGLYDTINNSLH
FQLSLALAALGTVTSLVAQHQYSMPPYAFMAKDYTTQAALYTHHQYIAGFLMIGAFAHAA
IFWVRDYDPVANRNNVLARLIEHKEAIISHLSWVSLFLGFHTLGLYVHNDVVVAFGTPEK
QILVEPVFAQWIQASHGKLLYGMNTLLSNPDSVTQT---------ANAVYLPGWLDAINN
T------------------------------KNSLFLTIGPGDFLVHHAIALGLHTTTLI
CVKGALDARGTKLMPDKKDFGFSFPCDGPGRGGTCQTSGWQQAFFLALFWMLNTLGWVTF
YWHWKHLALWSGNIAQFNESSTYLMGWFRDYLWLNSAQVINGYNPY-GMNNLAVWGWMFL
FGHLVWATGFMFLISWRGYWQELIETLVWAHERTPLANLVRWKDKPVAMSIVQGWLVGVA
HFTVGYILTYAAFLIATTAGRFG---
>1646_Nostoc_sp._WHI|WP_196515845.1
---MATKFPKFSQDLAQDPTTRRIWYAIATGNDFESHDGMTEENLYQKIFATHFGHLAII
FLWASSLLFHVAWQGNFEQWIKDPLHIRPIAHAIWDPHFGKPAIEAFTQG-GASNPVNIA
YSGVYHWWYTIGMRTNTELYTGSLGLLLLAAVFLFAGWLHLQPKFRPSLSWFKSAEPRLN
HHLSALFGVSSLAWAGHLIHVAIPESRGQHVGWDNFLSTPPHPA------------GLAP
FWSGNWGVYAQDPDTAGHIFSTSTGSGTAILTFLGGFHPQTESLWLTDMAHHHLAIAVLF
IVAGHMYRTNFGIGHSIKEMLNSKSGLVP-------GTKSEGQFNLPHQGLYDTINNSLH
FQLALALAALGTITSLVAQHMYALPPYAFIAKDYTTQAALYTHHQYIAVFLLVGAFAHGA
IFLVRDYDPEQNKGNVLDRVLQHKEAIISHLSWVSLFLGFHTLGLYVHNDVVVAFGTPEK
QILIEPVFAQFVQAAHGKVLYGLDTLLSNPDSIAYT-----AYPNYGNVWLSGWLDAINS
--G----------------------------TNSLFLTIGPGDFLVHHAIALGLHTTTLI
LVKGALDARGSKLMPDKKDFGYAFPCDGPGRGGTCDISAWD-SFYLSLFWALNTVGWVTF
YWHWKHLGIWQGNVAQFNENSTYLMGWFRDYLWANSAQLINGYNPY-GVNNLSVWAWMFL
FGHLVWATGFMFLISWRGYWQELIETLVWAHERTPLANLVRWKDKPVALSIVQGRVVGLA
HFTVGYVLTYAAFLIASTAGKFG---
>1647_Nostoc_sp._LEGE_06077|WP_193894622.1 1615_Nostocaceae|WP_010999438.1
---MATKYPKFSRDLAQDPTTRRIWYAIATGNDFESHDGMTEENLYQKIFATHFGHVAII
FLWASSLLFHVAWQGNFEQWITDPLHIRPIAHAIWDPHFGKPAIEAFSQG-GANYPVNIA
YSGVYHWWYTIGMRTNNDLYQGSIFLLLLAALFLFAGWLHLQPKFRPSLTWFKSAEPRLN
HHLAGLFGVSSLAWAGHLIHVAIPESRGVHVGWRNFLTTLPHPA------------GLTP
FWTGNWGVYAQNADTTGHIFGTSQGAGTAILTFLGGFHPQTESLWLTDMAHHHLAIAVIF
IIAGHMYRTNFGIGHSIKEMLNAKQF--F-------GIQTEGQFNLPHQGLYDTYNNSLH
FQLSIHLAALGTALSLVAQHMYSLPPYAFIAKDYTTQAALYTHHQYIAGFLMIGAFAHAG
IFWIRDYDPAQNQGNVLERVLKHKEAIISHLSWVSLFLGFHTLGLYVHNDVVVAFGTPEK
QILIEPVFAQFIQSAHGKLLYGMDTLLSNSDSIAYT-----AWPNQANVWLPNWLDAINS
--G----------------------------TNSLFLTIGPGDFLVHHAIALGLHTTTLI
CVKGALDARGTKLMPDKKDFGFTFPCDGPGRGGTCQTSSWEQSFYLAMFWMLNLLGWVTF
YWHWKHLGVWQGNVAQFNENSTYLMGWFRDYLWANSAQLINGYNPY-GTSNLSVWAWMFL
FGHLVWATGFMFLISWRGYWQELIETLVWAHERTPLANLVRWKDKPVALSIVQGWLVGLA
HFTVGYILTYAAFLIASTAGKFG---
>1655_Moorea_sp._SIO3B2|NEP30552.1 1449_Moorea_producens|WP_070392186.1 1491_Moorea_sp._SIO2C4|NES40275.1 1499_Moorea_bouillonii|WP_075898346.1 1518_Moorea_sp._SIO1F2|NET80573.1 1522_Moorea_producens|WP_071103619.1 1555_Moorea_producens|WP_008181184.1 1566_Moorea_sp._SIO3H5|NEO68413.1 1621_Moorea_s
---MATKFPKFSQDLAQDPTTRRIWYGIATAHDFESHDGMTEENLYQKIFASHFGHLAII
FLWTSGTLFHVAWQGNFEEWIKDPETVKPIAHAIWDPQFGSGAIDAFTQA-GASSPVNIA
YSGVYHWFYTIGMTTNNQLHGGAMFLLLLSSLLLFAGWLHLQPKFRPSLSWFKNAESRLN
HHLAGLFGVSSLAWAGHLIHVAIPASRGQRVGWDNFLSVKPHAA------------GLGP
FFTGNWGVYAQNPDTAGHIFGTSDGAGTAILTFLGGFHPQTESLWLTDIAHHHLAIAVIF
IIAGHMYRTNWGIGHSIKEIHSAHNPPASTP-------FG-GMLGEGHKGLYDTINNSLH
FQLGLALSCLAVVCSLVAHHMYALPSYVFIAKDHTTMAALFTHHEYIAGFLMVGAFAHGA
IFFVRDYDPEANKNNVLARMLEHKEALISHLSWVTLFLGFHTLGIYVHNDVVVAFGTPEK
QILVEPVFAQFIQAAHGKLLYGFDTLLSNPDSLAAG---------SGAAYLPGWLDAMNS
G------------------------------TNSLFLTIGPGDFLVHHAIALGLHTTTLI
LVKGALDARGSKLMPDKKDFGYAFPCDGPGRGGTCDISAWD-AFYLAMFWMLNTLGWLTF
YWHWKHLCVWQGNVAQFNENSTYLMGWFRDYLWANSAPLINGYSPF-GTNNLSVWAWMFL
LAHLVWATGFMFLISWRGYWQELIETLVWAHERTPLANLVSWKDKPVALSIVQARLVGLT
HFTVGYILTYAAFLIASTAGAFG---
>1656_Spirirestis_rafaelensis_WJT71-NPBG6|MBW4448438.1
---MATKYPKFSQDLAQDPTTRRIWYAMAMGNDFESHDGMTEENLYQRIFATHFGHVAII
FLWASSLLFHVAWQGNFQQWIKDPIHIRPIAHAIWDPHFGKPAIEAFTQG-GATNPVNIA
YSGVYHWWYTIGMRTNNDLYMGSVFLLLLSAVFLFAGWLHLQPKFRPSLSWFKSAEPRLN
HHLAGLFGVSSLAWTGHLVHVAIPESRGQHVGWDNFLSTLPHPE------------GLTP
FFTGNWGAYAANPDTTNHLFGTSTGAGTAILTFLGGFHPQTESLWLTDMAHHHLAIAVIF
IIAGHQYRTNFGIGHSIKEMLNAKNF--F-------GVETQGQFNLPHQGLYDTYNNSLH
FQLSIHLAALGTALSLVAQHMYAMPPYAFMAKDYTTQACLYTHHQYLAVFFMVGAFAHAA
IFWIRDYDPDQNKGNVLDRVLKHKEAIISHLSWVSLFLGFHTLSLYVHNDVVVAFGTPEK
QILIEPVFAQFVQASHGKVLYGLNTLLSNPDSAASL---------AGAPYLPGWLDAINN
--G----------------------------TNSLFLTIGPGDFLVHHAFALAIHTTVLI
CVKGALDARGTKLMPDKKDFGFAFPCDGPGRGGTCQTSAWEQSFFLAIFWALNTVGWVTF
YWHWKHLGIWQGNVAQFNESSTYLMGWFRDYLWANSAQLINGYNPY-GMNNLSVWAWMFL
FGHLVWATGFMFLIAWRGYWQELIETLVWAHERTPLANLVRWKDKPVALSIVQGWLTGLV
HFTVGYVLTYAAFLIASTAGKFG---
>1658_Myxacorys_chilensis_ATA2-1-KO14|MBW4540472.1
---MATKFPKFSQDLAQDPTTRRIWYGIATAHDFESHDGMTEEKLYQKIFATHFGHVAII
FLWTSSLLFHVAWQGNFPQWIKDPLNVRPIAHAIWDPQFGQPAVDAFTQG-GVNYPVNIA
YSGVYHWWYTIGMRTNGDLYQGAIFLMFLAGLFLFAGWLHLQPKFRPSLAWFKNAESRLN
HHLAGLFGVSSLAWAAHLIHVAIPESRGQHVGWNNFLSTLPHPA------------GLRP
FFTGDWGAYAQNADTADHVFGTAQGSGTAILTFLGGFHPQTESLWLTDMAHHHLAIAVIF
IIAGHMYRTNFGIGHSIKDIVNAKNF--F-------GKSVDGQGNLPHQGLYDTYNNSLH
FQLGIHLAALGTALSVVAQHMYAMPPYAFMGKDFTTQAALYTHHQYLAGFFMVGAFAHGA
IFWIRDYDPEQNKNNVLQRFIGHKEAIISHLSWVSLFLGFHTLGLYVHNDVQVAFGAPDK
QILIEPVFAQFVQASHGKAIYGINTLLSNADSLAS---------NTGATYLPGWIEAINN
--G----------------------------TNSLFLTIGPGDFLVHHAIALGLHVTTLI
CLKGALDARGTKLMPDKKDFGFSFPCDGPGRGGTCQISAWQQSFFLAIFWMLNTIGWATF
YWHWKHLAIWSGNVAQFNESSTYLMGWLRDYLWQYSAPLINGYNPY-GTTNLSVWAWMFL
FGHLVWATGFMFLISWRGYWQELIETLVWAHERTPLANLVRWKDKPVALSIVQGWLVGLI
HFTVGYILTYAAFLIAATAGKFA---
>1661_cyanobiont_of_Ornithocercus_magnificus|GCE64539.1
---MATKFPSFSQGLAQDPTTRRIWYGIATAHDFESHDGMTEEKLYQKLFSTHFGHLAII
GLWVSGNLFHIAWQGNFEQWVADPLHISPIAHAIWDPHFGEGATRAFTQA-GASSPVNIA
YSGLYHWWYTIGMHTNAELYQGSIFMMILSVWALFAGWLHLQPRFRPSLAWFKNAESRLN
HHLAVLFGFSSIAWTGHLVHVAIPESRGQHVGWGNFLNVMPHPA------------GLGP
FFTGNWGVYAQNPDNLSQVFGTAEGSGTAILTFLGGFHPQTEALWLTDIAHHHLAIGVIF
VIAGHMYRTNFGIGHSIREILEAHNPPKGTP-----GD-----LGAGHKGLYDTINNSLH
FQLGLALASLGVITSLVAQHMYAMPSYAFIAKAYTTQAALYTHHQYIAIFLMCGAFAHGA
IFFIRDYDPEANKDNVLARMLEHKEAIISHLSWVSLFLGFHTLGLYVHNDVVVAFGTPEK
QILVEPVFAEFVQAASGKAIYGFDVLLSNAGGVASN-----A--N--AAYMDGWLGAING
-------------------------------NNDLFLPIGPGDFLVHHAIALGLHTTTLI
LVKGALDARGSKLMPDKKDFGYSFPCDGPGRGGTCDISAWD-AFYLAVFWALNTVGWLTF
YWHWKHLAIWSGNVAQFNESSTYLMGWFRDYLWLNSSQLINGYNPF-GSNNLAVWAWMFL
FGHLVWATGFMFLISWRGYWQELIETIVWAHQRTPLANLVGWRDKPVALSIVQARVVGLA
HFTIGYILTYAAFLIASTAGKFG---
>1664_Leptolyngbya_sp._NIES-2104|WP_058997342.1
---MATKFPKFSQDLAQDPTTRRLWYGIATAHDFESHDGMTEEKLYQKIFATHFGHVAII
FLWTSSLLFHVAWQGNFPQWIKDPLHIRPIAHAIWDPQFGKPAIEAYTQG-GVNYPVNIA
YSGVYHWWYTIGMRTNADLYQGAVFLLLISALFLFAGWLHLQPKFRPSLAWFKNAESRLN
HHLAGLFGVSSLAWAGHLIHVAIPESRGQHVGWENFLTTLPHPA------------GLKP
FFSGDWAAYAQNPDTANHIFGTAEGSGSAILTFLGGFHPQTESLWLTDMAHHHLAIAVIF
IVAGHMYRTNFGIGHSIKDILNAKSFF-GNRIG---GQ-----GNLSHTGLYDTYNNSLH
FQLGIHLAALGTALSVVAQHMYAMPPYAFMSKDFTTQASLYTHHQYLAGFFMVGAFAHAA
IFWVRDYDPDNNADNVLARLLGHKEAIISHLSWVSLFLGFHTLGLYVHNDVQVAFGAPEK
QILIEPVFAQFVQASHGKALYGFNTLLSNPDSLAS---------NPGAAYLPGWLDAINS
--G----------------------------TNSLFLTIGPGDFLVHHAIALGLHVTTLI
CIKGALDARGSKLMPDKKDFGFNFPCDGPGRGGTCQIASWEQSFYLAIFWMLNTIAWATF
YWHWKHLAIWSGNVAQFNESSTYLMGWLRDYLWQYSAPLINGYNVY-GTSNLSVWAWMFL
FGHLVWATGFMFLISWRGYWQELIETLVWAHERTPLANLIRFKDKPVALSIVQGWLVGLI
HFTVGYILTYAAFLIAATTGKFA---
>1665_Nostocaceae|WP_011319335.1
---MATKYPKFSRDLAQDPTTRRIWYAIATGNDFESHDGITEENLYQKIFATHFGHVAII
FLWASSLLFHVAWQGNFEQWIKDPLHIRPIAHAIWDPHFGEPAIEAFSQG-GANYPVNIA
YSGVYHWWYTIGMRTNNDLYQGSIFLLLLAALFLFAGWLHLQPKFRPSLTWFKSAEPRLN
HHLAGLFGVSSLAWAGHLIHVAIPESRGVHVGWRNFLTTLPHPA------------GLTP
FWMGNWGVYAENADTTGHIFGTSQGAGTAILTFLGGFHPQTESLWLTDMAHHHLAIAVIF
IIAGHMYRTNFGIGHSIKEMLNARQF--F-------GIRTEGQFNLPHQGLYDTYNNSLH
FQLSIHLAALGTALSLVAQHMYSLPPYAFIAKDFTTQAALYTHHQYIAGFLMVGAFAHAG
IFWVRDYDPEQNQGNVLDRVLKHKEAIISHLSWVSLFLGFHTLGLYVHNDVVVAFGTPEK
QILIEPVFAQFIQAAHGKLLYGMDTLLSNPDSIAYT-----AWPNHANVWLPNWLEAINS
--G----------------------------TNSLFLTIGPGDFLVHHAIALGLHTTTLI
CVKGALDARGTKLMPDKKDFGFTFPCDGPGRGGTCQTSSWEQSFYLALFWMLNLLGWVTF
YWHWKHLGVWQGNVAQFNENSTYLMGWFRDYLWANSAQLINGYNPY-GTNNLSVWAWMFL
FGHLVWATGFMFLISWRGYWQELIETLVWAHERTPLANLVRWKDKPVALSIVQGWLVGLA
HFTVGYILTYAAFLIASTAGKFG---
>1667_Prochlorothrix_hollandica|WP_017714389.1
---MATKFPKFSQDLAQDPTTRRIWYGIATAHDFEMHDGMTEENLYQKIFASHFGHLAII
FLWTSGNLFHVAWQGNFAQWVADPLNTRPIAHAIWDPHFGEAAIEAFTQS-DASYAVNIA
YSGVYHWWYTIGMRTAADLYQGSIFLMVLAALMLFAGWLHLQPKFRPSLAWFKNAESRLN
HHLAGLFGVSSLAWAGHLIHVAIPASRGETVNWGNFMSTPPHPA------------GLAP
FFSGNWSVYAANPDTTGHVFNTSEGAGTAILTFLGGFHPQTQAMWLTDIAHHHLAIAVIF
IIAGHMYKTNFGIGHSMKEILKTHRSPEGTPFG---GM-----LGAGHDGLYDTINNSLH
FQLGLALAALGVVTSLVAQHMYSMPSYAFIAQDFTTQAALYVHHQYIAIFLMCGAFAHGA
IFFVRDYDHEANKNNVLGRVLEHKEAIISHLSWVSLFLGFHTLGIYVHNDVVVAFATPEK
QILVEPVFAQFVQAASGKALYGFNVLLANPDSAASI-----A--SANIAGPHFWLDAINS
--G----------------------------ANSLFLTIGPGDFLVHHAIALGLHTTTLI
LVKGALDARGSKLMPDKKDFGYSFPCDGPGRGGTCDISAWD-SFYLAVFWALNTAGWLTF
YWHWKHLSIWQDNVAQFNESSTYLMGWFRDYLWLNSAQLINGYNPF-GTSNLAVWAWMFL
FGHLVWATGFMFLISWRGYWQELIETIVWAHQRTPLANLVGWKDKPVALSIVQARVVGLA
HFSVGYILTYAAFLIASTASKFG---
>1672_Synechococcus_sp._65AY6A5|WP_099884697.1 1637_Synechococcus_sp._JA-3-3Ab|WP_011431315.1 1641_unclassified_Synechococcus|WP_099816157.1 1642_Synechococcus_sp._63AY4M2|WP_099887335.1 1660_Synechococcus_sp._65AY6Li|WP_099834768.1 1670_Synechococcus_sp._60AY4M2|WP_099812799.1
MATTATRFPQFSQDLASDPTTRRLWYGIATAHDFETHDGMTEERLYQKLFATHFGHLAII
FLWASGNVFHIAWQGNYEQWVANPTGVTPIAHAIWDPQFGKAAVEAFTQP-GGGGPVNAA
YSGLYYWFNTIGLRTNGDLYAGAIGLLLLAAVFLFAGWLHLQPRFRPSLSWFKNAEARLN
HHLAGLFGVSSLAWAGHLVHVAIPESRGQHVGWDNFLTTLPHPA------------GLKP
FFTLNWGVYAQNPDTANHVWGTAEGAGTAILTFLGGFNPNTQSLWLTDMAHHHLAIAVIF
IVAGHMYRTNWGIGHSIREILGAHNPPKGTPFG---GL-----LGEGHRGLYDTVNNSLH
FQLALALACLGVVTSLVAQHMYALNPYVFMSMDHTTEAALYTHHQYIAGFLMVGAFAHGA
IFLVRDYDPEANKNNVLARVLDHKEAIISHLSWVSLFLGFHTLGLYVHNDVMQAFGTPEK
QILIEPVFAQFIQASHGKMLYGMNVLLSDPNSIAST-----AWPNHGNVWLPGWLQAIND
--P----------------------------NGFLFLPIGPGDFLVHHAIALGLHTTTLI
LVKGALDARGSKLMPDKKDFGYSFPCDGPGRGGTCDISAWD-AFYLAMFWMLNTIGWVTF
YWHWKHLGIWSGNTAQFNENSTYLMGWLRDYLWANSAQLINGYNPY-GMNNLAVWAWMFL
FGHLVWATGFMFLISWRGYWQELIETLVWAHERTPLANLIRWKDKPVALSIVQGRLVGLA
HFTVGYVLTYAAFVIASTASLSG---
>1673_Synechococcus_sp.|HDW99659.1 1669_Synechococcus_sp._JA-2-3Ba2-13|WP_011431693.1
MATTTTRFPQFSQDLASDPTTRRLWYGIATAHDFETHDGMTEERLYQKLFATHFGHLAII
FLWASGNVFHIAWQGNYEQWVANPTGVTPIAHAIWDPQFGKAAVEAFTQP-GGGGPVNAA
YSGLYYWFNTIGLRTNGDLYTGAIGLLLLAAVFLFAGWLHLQPRFRPSLSWFKNAEARLN
HHLAGLFGVSSLAWTGHLVHVAIPESRGQHVGWDNFLTTLPHPA------------GLKP
FFTLNWGVYAQNPDTANHVWGTAEGAGTAILTFLGGFNPNTQSLWLTDMAHHHLAIAVIF
IVAGHMYRTNWGIGHSIREILGAHNPPKGTPFG---GL-----LGEGHKGLYDTVNNSLH
FQLALALACLGVVTSLVAQHMYALNPYVFMSMDHTTEAALYTHHQYIAGFLMVGAFAHGA
IFLVRDYDPEANKNNVLARVLDHKEAIISHLSWVSLFLGFHTLGLYVHNDVMQAFGTPEK
QILIEPVFAQFIQASHGKMIYGMDVLLSNPDSLAST-----AWPNYGNVWLPGWLQAIND
--P----------------------------NGSLFLPIGPGDFLVHHAIALGLHTTTLI
LVKGALDARGSKLMPDKKDFGYSFPCDGPGRGGTCDISAWD-AFYLAMFWMLNTIGWVTF
YWHWKQLGVWSGNTAQFNENSTYLMGWLRDYLWANSAQLINGYNPY-GMNNLAVWAWMFL
FGHLVWATGFMFLISWRGYWQELIETLVWAHERTPLAKLIRWKDKPVAMSIVQGRLVGLA
HFTVGYVLTYAAFVIASTASQFG---
>1680_Nostoc_sp._LEGE_12450|WP_193945321.1 1662_Nostoc_punctiforme|WP_012407025.1 1666_unclassified_Nostoc|WP_185586109.1 1671_Nostocales_cyanobacterium_LEGE_12452|MBE8969681.1
---MATKYPKFNQDLAQDPTTRRIWYAIATGNDFESHDGMTEENLYQKIFATHFGHVAII
FLWASSLLFHVAWQGNFEQWIKDPLHIRPIAHAIWDPHFGKAAVEAFTQG-GAPYPVNIA
YSGVYHWWYTIGMRTNNDLYQGSVFLLLLAALFLFAGWLHLQPKYRPSLAWFKSAEPRLN
HHLAGLFGVSSLAWAGHLIHVAIPESRGQHVGWNNFLTTLPHPA------------GLAP
FWRGDWGVYAQNPDTAGHLFGTSQGAGTAILTFLGGFHPQTESLWLTDMAHHHLAIAVIF
IVAGHMYRTNFGIGHSIKEMLNSRSF--F-------GIQTEGQFNLPHQGLYDTYNNSLH
FQLSIHLAALGTALSLVAQHMYSMPPYAFIGKDYTTQAALYTHHQYIAGFLMIGAFAHAG
IFWVRDYDPEQNKGNVLERVLQHKEAIISHLSWVSLFLGFHTLGLYVHNDVVVAFGTPEK
QILIEPVFAQFIQSAHGKLLYGMDALLSNPDSIAYT-----AWPNYGNVWLPNWTAAINS
--G----------------------------TNSLFLTIGPGDFLVHHAIALGLHTTTLI
CVKGALDARGTKLMPDKKDFGFTFPCDGPGRGGTCQTSSWEQSFYLAIFWMLNLLGWVTF
YWHWKHLGVWQGNVAQFNENSTYLMGWFRDYLWANSAQLINGYNPY-GTNNLSVWAWMFL
FGHLVWATGFMFLISWRGYWQELIETLVWAHERTPLANLVHWKDKPVALSIVQGWLVGLA
HFTVGYILTYAAFLIASTAGKFG---
>1681_Nostoc_sp._HK-01|BBD58393.1 1596_Nostoc_sp._TH1S01|MBU7583906.1 1611_Nostoc_sp._FACHB-280|WP_190978838.1 1613_Nostoc_piscinale|WP_062287464.1
---MATKYPKFNQDLAQDPTTRRIWYAIATGNDFESHDGMTEENLYQKIFATHFGHVAII
FLWASSLLFHVAWQGNFEPWIKDPLHIRPIAHAIWDPHFGKPAIDAFTQG-GANYPVNIA
YSGVYHWWYTIGMRTNNDLYQGSVFLLLLAALFLFAGWLHLQPKYRPSLTWFKSAEPRLN
HHLAGLFGVSSLAWAGHLIHVAIPESRGVHVGWRNFLTTLPHPA------------GLTP
FWTGNWGVYAQDADATNHVFGTSQGAGTAILTFLGGFHPQTESLWLTDMAHHHLAIAVIF
IIAGHMYRTNFGIGHSIKEMLNSRQF--F-------GIQTEGQFNLPHQGLYDTYNNSLH
FQLSLHLAALGTAASLVAQHMYSLPPYAFIAKDYTTQAALYTHHQYIAGFLMIGAFAHAG
IFWIRDYDPEQNKGNVLERVLKHKEAIISHLSWVSLFLGFHTLGLYVHNDVVVAFGTPEK
QILIEPVFAQFIQSAHGKLLYGMNTLLSNTDSIAYK-----AWPNQGNVWLPNWLDAINS
--G----------------------------TNSLFLTIGPGDFLVHHAIALGLHTTTLI
CVKGALDARGTKLMPDKKDFGFTFPCDGPGRGGTCQTSSWEQSFYLAMFWMLNLLGWVTF
YWHWKHLGIWQGNVAQFNENSTYLMGWFRDYLWANSAQLINGYNPY-GTSNLSVWAWMFL
FGHLVWATGFMFLISWRGYWQELIETLVWAHERTPLANLVRWKDKPVALSIVQGWLVGLA
HFTVGYILTYAAFLIASTAGKFG---
>1685_Synechococcus_sp._Minos11|WP_011936571.1 1682_Synechococcus_sp._TMED185|OUW42054.1
---MATKFPSFSQGLAQDPTTRRIWYGIATAHDFESHDGMTEEKLYQKLFSTHFGHLAII
GLWVSGNLFHIAWQGNFEQWVADPLHIRPIAHAIWDPHFGQGAIDAFTQA-GASSPVNIA
YSGLYHWWYTIGMRTNAELYQGSIFMMILSAWALFAGWLHLQPKFRPSLAWFKNAESRLN
HHLAVLFGFSSIAWTGHLVHVAIPEARGQHVGWDNFLTTLPHPA------------GLAP
FFTGNWGVYAQNPDSLSQAFGSADGAGTAILTFLGGFHPQSEALWLTDIAHHHLAIGCIF
VIAGHMYRTNFGIGHSIREILDTHNPPSNTP-----GD-----LGSGHKGLYDTINNSLH
FQLGLALASLGVVTSLVAQHMYSMPSYAFIAKDYTTQAALYTHHQYIAIALMCGAFAHGA
IFFIRDYDPEANKDNVLARMLEHKEAIISHLSWVSLFLGFHTLGLYVHNDVVVAFGTPEK
QILVEPVFAQFVQAASGKAMYGMDVLLSNPASSASL-----ASAN--IAGEHYWLDAING
-------------------------------NTDLFLPIGPGDFLVHHAIALGLHTTTLI
LVKGALDARGSKLMPDKKDFGYSFPCDGPGRGGTCDISAWD-AFYLAVFWALNTVGWLTF
YWHWKHLAIWQGNVAQFNESSTYLMGWFRDYLWLNSSQLINGYNPM-GTNNLAVWAWMFL
FGHLVWATGFMFLISWRGYWQELIETIVWAHQRSPIANMMGWRDKPVALSIVQARVVGLA
HFSVGYVLTYAAFLIASTSGKFG---
>1686_Nostoc_sp._NZL|WP_196510989.1 1644_Nostoc|WP_190894293.1
---MATKYPKFNQDLAQDPTTRRIWYAIATGNDFESHDGMTEENLYQKIFATHFGHVAII
FLWASSLLFHVAWQGNFEQWIKDPLHIRPIAHAIWDPHFGKPAIEAFTQG-GAPYPVNIA
YSGVYHWWYTIGMRTNNDLYQGSVFLLLLAALFLFAGWLHLQPNYRPSLAWFKSAEPRLN
HHLAGLFGVSSLAWAGHLVHVAIPESRGVHVGWNNFLTTLPHPA------------GLAP
FWRGDWGVYAQNPETPGHVFGTSQGAGTAILTFLGGFHPQTESLWLTDMAHHHLAIAVIF
IVAGHMYRTNFGIGHSIKEMLNARNF--F-------GIKTEGQFNLPHQGLYDTYNNSLH
FQLSIHLAALGTALSLVAQHMYSMPPYAFIGKDYTTQAALYTHHQYIAGFLMIGAFAHAG
IFWVRDYDPEQNKGNVLERVLQHKEAIISHLSWVSLFLGFHTLGLYVHNDVVVAFGTPEK
QILIEPVFAQFIQSAHGKLLYGMNTLLSNPDSIAYT-----AWPNYGNVWLPGWTEAINS
--G----------------------------TNSLFLTIGPGDFLVHHAIALGLHTTTLI
CVKGALDARGTKLMPDKKDFGFTFPCDGPGRGGTCQTSSWEQSFYLAIFWMLNLLGWVTF
YWHWKHLGVWQGNVAQFNENSTYLMGWFRDYLWANSAQLINGYNPY-GTNNLSVWAWMFL
FGHLVWATGFMFLISWRGYWQELIETLVWAHERTPLANLARWKDKPVALSIVQGWLVGLA
HFTVGYILTYAAFLIASTAGKFG---
>1689_Brasilonema_angustatum_HA4187-MV1|MBW4591834.1 1638_Brasilonema_angustatum_HA4187-MV1|MBW4591886.1
---MATKFPKFSQDLAQDPTTRRLWYAIATGNDFESHDGMTEENLYQKIFATHFGHVAII
FLWASSLLFHVAWQGNFEQWIKDPLHIRPIAHAIWDPHFGKPAIEAFTQG-GANYPVNIT
YSGIYHWWYTIGMRTNNELYVGSVFLLLLASLFLFAGWLHLQPKYRPSLAWFKSAEPRLN
HHLAGLFGVSSLAWTGHLVHVAIPESRGIHVGWDNFLTSLPHPA------------GLAP
FFTGNWAAYANNPDTANHVFGTSQGAGTAILTFLGGFHPQTESLWLTDMAHHHLAIAVIF
IIAGHMYRTNFGIGHSIKEMLNSKTF--F-------GSKTEGQFNLPHQGLYDTYNNSLH
FQLSIHLAALGTITSLVAQHMYAMPPYAFIGKDYTTQAALYTHHQYIAVFLMLGAFAHAA
IFWVRDYDPEQNKGNVLDRVLKHKEAIISHLSWVSLFLGFHTLGLYVHNDVVVAFGTPEK
QILIEPVFAQFIQASHGKVLYGLNTLLSNPDSIAS---------NTGAFWLPGWLDAVNN
--T----------------------------TNSLFLTIGPGDFLVHHAFALAIHTTVLV
LVKGALDARGSKLMPDKKDFGYSFPCDGPGRGGTCDISAWD-AFYMATFWALNTVGWVTF
YWHWKHLGIWQGNVAQFNESSTYLMGWFRDYLWANSAQLINGYNPY-GMNNLSVWAWMFL
FGHLVWATGFMFLISWRGYWQELIETLVWAHERTPLANLIRWKDKPVAMSIVQARLIGLA
HFSVGYVFTYAAFLIASTAGKFG---
>1692_Hassallia_byssoidea|WP_039738926.1 1606_Tolypothrix_sp._NIES-4075|WP_089127086.1 1633_Tolypothrix_carrinoi_HA7290-LM1|MBW4569703.1
---MATKFPKFSQDLAQDPTTRRIWYAMAMGNDFESHDGMTEENLYQRIFATHFGHVAII
FLWASSLLFHVAWQGNFQEWIKDPIHIRPIAHAIWDPHFGKPAIEAFTQG-GASNPVNIA
YSGVYHWWYTIGMRTNNDLYMGSVFLLLLAAVFLFAGWLHLQPKFRPSLSWFKSAEPRLN
HHLAGLFGVSSLAWTGHLVHVAIPESRGQHVGWDNFLSTLPHPQ------------GLTP
FFTGNWGAYAADPDTANHVFGTSQGAGTAILTFLGGFHPQTESLWLTDMAHHHLAIAVIF
IIAGHQYRTNFGIGHSIKEMLNAKN--FF-------GVETEGQFNLPHQGLYDTYNNSLH
FQLSIHLAALGTITSLVAQHMYAMPPYAFIGKDYTTQAALYTHHQYIAVFLMTGAFAHAA
IFWVRDYDPEQNKGNVLDRVLKHKEAIISHLSWVSLFLGFHTLSLYVHNDVVVAFGTPEK
QILIEPVFAQFIQASHGKVLYGLNTLLSNPDSVAST---------AGAAWLPNWLDAINN
--S----------------------------TNSLFLTIGPGDFLVHHAFALAIHTTVLI
LVKGALDARGSKLMPDKKDFGYAFPCDGPGRGGTCDISGWD-SFYLALFWSLNTVGWVTF
YWHWKHLGIWQGNVAQFNESSTYLMGWFRDYLWANSAQLINGYNPY-GMNNLSVWAWMFL
FGHLVWATGFMFLISWRGYWQELIETLVWAHERTPLANLVRWKDKPVAMSIVQGRLVGLA
HFTVGYVLTYAAFLIASTAGKFG---
>1693_Komarekiella_atlantica_HA4396-MV6|MBW4689838.1
---MANKYPKFSQDLAQDPTTRRIWYAIATGNDFESHDGMTEENLYQKIFATHFGHVAII
FLWASSLLFHVAWQGNFEQWIKDPLHIRPIAHAIWDPHFGKPAIEAFSQG-GANYPVNIA
YSGVYHWWYTIGMRTNNDLYQGSVFLLLLAALFLFAGWLHLQPKYRPSLTWFKSAEPRLN
HHLAGLFGVSSLAWTGHLVHVAIPESRSVHVGWNNFLTTLPHPD------------GLTP
FWTGNWGVYAQNPDTPGHLFGTSQGAGTAILTFLGGFHPQTESLWLTDMAHHHLAIAVIF
IIAGHMYRTNFGIGHSIKEMLNARNF--F-------GIKTEGQFNLPHHGLYDTYNNSLH
FQLSIHLAALGTALSLVAQHMYSLPPYAFIGKDYTTQAALYTHHQYIAGFFMIGAFAHAG
IFWIRDYDPEQNKGNVLDRVLKHKEAIISHLSWVSLFLGFHTLGLYVHNDVVVAFGTPEK
QILIEPVFAQFIQSAHGKLLYGMDTLLSNPDSIAYT-----AWPNYSNVWLPGWLDAINS
--G----------------------------TNSVFLTIGPGDFLVHHAIALGLHTTTLI
CVKGALDARGTKLMPDKKDFGFTFPCDGPGRGGTCQTSSWEQSFFLATFWMLNLLGWVTF
YWHWKHLGVWQGNVAQFNENSTYLMGWFRDYLWANSAQLINGYNPY-GMNNLSVWAWMFL
FGHLVWATGFMFLISWRGYWQELIETLVWAHERTPLANLVRWKDKPVAMSIVQGWLVGLA
HFTVGYILTYGAFLIAATASKFG---
>1696_Nodosilinea_sp._WJT8-NPBG4|MBW4461747.1 1691_Nodosilinea_sp._FACHB-141|WP_190707606.1
---MATKFPKFSQDLAQDPTTRRLWYGIATAHDFESHDGMTEEALHQKIFASHFGHVAII
FLWTSGNLFHVAWQGNFEQWIKDPLHIHPIAHAIWDPHFGQAAVDAFTRE-GAVNPVNVA
YSGVYHWWYTIGMRTNNDLYMGAVFLLLLAALFLFAGWLHLQPRFRPSLSWFKNAESRLN
HHLAGLFGVSSLAWAGHLIHVAIPESRGQHVGWNNFLTTPPHPA------------GLKA
FFSGDWAAYAQNPDTADHLFGTAQGSGTAILTFLGGFHPQTESLWLTDMAHHHLAIAVIF
IIAGHMYRTNWGIGHSIKEILYAHTPPNG-------------ALGEGHRGLYDTINNSLH
FQLSLALAALGTVTSLVAQHQYSMPPYAFMAKDYTTQAALYTHHQYIAGFLMVGAFAHAA
IFWVRDYDPEANRNNVLARLIEHKEAIISHLSWVSLFLGFHTLGLYVHNDVVVAFGTPEK
QILVEPVFAQWIQASHGKLLYGMNTLLSNPDSATQT---------ANALYLPGWLDAINN
T------------------------------KNSLFLTIGPGDFLVHHAIALGLHTTTLI
CVKGALDARGTKLMPDKKDFGFSFPCDGPGRGGTCQTSGWQQSFFLAMFWMLNTLGWVTF
YWHWKHLALWSGNIAQFNENSTYLMGWFRDYLWLNSAQVINGYNPY-GMNDIAVWSWMFL
FGHLVWATGFMFLISWRGYWQELIETLVWAHERTPLANLVRWKDKPVAMSIVQGWLVGVA
HFTVGYVLTYAAFLIASTASRFG---
>1697_Nostoc_punctiforme|WP_190951631.1 1643_Nostoc_linckia|WP_099071737.1 1683_Nostoc_sp._GBBB01|MBL1201410.1
---MAKKYPKFNQDLAQDPTTRRIWYAIATGNDFESHDGMTEENLYQKIFATHFGHVAII
FLWASSLLFHVAWQGNFPQWIQDPLHIRPIAHAIWDPHFGKPAVEAFTQG-GANYPVNIA
YSGVYHWWYTIGMRTNNDLYQGSIFLLLLAALFLFAGWLHLQPRYRPSLAWFKSAEPRLN
HHLAGLFGVSSLAWAGHLVHVAIPESRGVHVGWNNFLTTLPHPA------------GLAP
FWRGDWGVYAQNSDTARHVFGTSQGAGTAILTFLGGFHPQTESLWLTDIAHHHLAIAVIF
IVAGHMYRTNFGIGHSIKEMLNSRNF--F-------GIQTEGQFNLPHQGLYDTYNNSLH
FQLSIHLAALGTALSLVAQHMYSLPPYAFIAKDYTTQAALYTHHQYIAGFLMVGAFAHAG
IFWVRDYDPEQNKGNVLDRVLKHKEAIISHLSWVSLFLGFHTLGLYVHNDVVVAFGTPEK
QILIEPVFAQFIQSAHGKLLYGMDALLSNPDSIAYT-----AWPNYANVWLPNWLDAIND
--S----------------------------TNSLFLTIGPGDFLVHHAIALGLHTTTLI
CVKGALDARGTKLMPDKKDFGFTFPCDGPGRGGTCQTSSWEQSFYLAIFWMLNLLGWVTF
YWHWKHLGVWQGNVAQFNENSTYLMGWFRDYLWANSAQLINGYNPY-GTNNLSVWAWMFL
FGHLVWATGFMFLISWRGYWQELIETLVWAHESTPLANLVYWKDKPVALSIVQGWLVGLT
HFTVGYVLTYAAFLIASTAGKYG---
>1702_Iningainema_tapete|WP_190832107.1
---MATKFPKFSQDLAQDPTTRRIWYAMATGNDFESHDGMTEENLYQKIFATHFGHVAII
FLWASSLLFHVAWQGNFEQWIKDPIHIRPIAHAIWDPHFGKAAVEAYTQA-GASNPVNIA
YSGVYHWWYTIGMRTNGDLYQGAVFLLLLAAVFLFAGWLHLQPKFRPSLAWFKSAEPRLN
HHLAGLFGVSSLAWTGHLVHVAIPESRGQHVGWDNFLTTLPHPQ------------GLAP
FFSGNWGAYAVDPDTAGHVFGTSTGAGTAILTFLGGFHPQTESLWLTDMAHHHLAIAVIF
IIAGHQYRTNFGIGHSIKEMLNAKN--FF-------GVETEGQFNLPHQGLYDTYNNSLH
FQLSIHLAALGTALSLVAQHMYALPPYAFIAKDYTTQAALYTHHQYIAVFLMLGAFAHAG
IFWVRDYDPEQNKGNVLDRVLKHKEAIISHLSWVSLFLGFHTLGLYVHNDVVVAFGTPEK
QILIEPVFAQFIQASHGKVLYGFQTLLSNPDSVAST---------AGAPWLPGWVDAINN
--G----------------------------TNSLFLTIGPGDFLVHHAFALAIHTTVLI
LVKGALDARGSKLMPDKKDFGYAFPCDGPGRGGTCDISAWD-SFYLATFWALNTVGWVTF
YWHWKHLGIWQGNVAQFNESSTYLMGWLRDYLWANSAQLINGYNPY-GVNNLSVWAWMFL
FGHLVWATGFMFLISWRGYWQELIETLVWAHERTPLANLVRWKDKPVALSIVQGRVVGLA
HFTVGYVLTYAAFLIAATAGKFG---
>1706_Rivularia_sp._in__Bacteria|MBV6623699.1 1694_Rivularia_sp._PCC_7116|WP_015121716.1
---MATKFPKFSQDLAQDPTTRRIWYAIAMGNDFESHDGMTEENLYQKIFATHFGHLAII
FLWASSLNFHVAWQGNFEQWIKDPLHISPIAHAIWDPHFGKPAIDAFTQG-GVDYPVNIA
YSGVYHWWYTIGMRTNNDLYSGALLLLLLAALFLFAGWLHLQPKFRPSLSWFKSAEPRLN
HHLAGLFGVSSLAWTGHLVHVAIPESRGQHVGWDNFLSTLPHPE------------GLQP
FFTGNWGVYAANPDTASHVFGTSQGAGTAILTFLGGFHPQTESLWLTDMAHHHLAIAVIF
IVAGHMYRTNFGIGHSIKEMLNAKQ--FF-------GTKTEGQFNLPHQGLYDTINNSLH
FQLSLALAALGTITSLVAQHMYALPPYAFIARDYTTQAALYTHHQYIAVFLMTGAFAHAA
IFWVRDYDPEQNKGNVLDRVLKHKEAIISHLSWVSLFLGFHTLSLYVHNDVVVAFGTPEK
QILIEPVFAQFIQSAHGKVLYGMDTLLSNSDSIAST---------AGAAWLPGWVDAINN
--T----------------------------TNSLFLTIGPGDFLVHHAFALAIHTTVLI
LVKGALDARGSKLMPDKKDFGYAFPCDGPGRGGTCDISGWD-SFYLALFWSLNTVGWVTF
YWHWKHLGIWQGNVAQFNESSTYLMGWFRDYLWNYSASLINGYNPY-GMNNLSVWAWMFL
FGHLVWATGFMFLISWRGYWQELIETLVWAHERTPLANLVRWKDKPVAMSIVQGRLIGLA
HFTVGYILTYGAFLIASTASRVGG--
>1708_Nostocales_cyanobacterium_LEGE_11386|MBE9052115.1
---MATKYPKFSQDLAQDPTTRRIWYAIATGNDFESHDGMTEENLYQKIFATHFGHVAII
FLWASSLLFHVAWQGNFERWIQDPLHIRPIAHAIWDPHFGKPAIEAFSQG-GANYPVNIA
YSGVYHWWYTIGMRTNNDLFQGSIFLLLLAALFLFAGWLHLQPKFRPSLTWFKSAEPRLN
HHLAGLFGVSALAWTGHLIHVAIPESRGIHVRWNNFLTTLPHPE------------GLTP
FWTGNWGVYAQNPDTSGHLFGTSQGAGTAILTFLGGFHPQTESLWLTDMAHHHLAIAVIF
IIAGHMYRTNFGIGHSIKEMLNARQF--F-------GIQTEGQFNLPHHGLYDTYNNSLH
FQLSIHLAALGTALSLVAQHMYSLPPYAFMAKDYTTQAALYTHHQYIAGFLMIGAFAHAG
IFWIRDYDPEQNKGNVLDRVLKHKEAIISHLSWVSLFLGFHTLGLYVHNDVVVAFGTPEK
QILIEPVFAQFIQSAHGKLLYGMDTLLSNPDSIAYT-----AWPNYGNVWLPNWLEAINS
--G----------------------------TNSLFLTIGPGDFLVHHAIALGLHTTTLI
CVKGALDARGTKLMPDKKDFGFTFPCDGPGRGGTCQTSSWEQSFYLATFWMLNLLGWVTF
YWHWKHLGVWQGNVAQFNENSTYLMGWFRDYLWANSAQLINGYNPY-GTNNLSVWAWMFL
FGHLVWATGFMFLISWRGYWQELIETLVWAHERTPLANLVRWKDKPVALSIVQGWLVGLA
HFTVGYILTYAAFLIASTAGKFG---
>1709_Synechococcaceae_cyanobacterium_SM2_3_1|NJK63473.1
-MATATRFPQFSQDLANDPTTRRIWYGIATAHDFETHDGMTEERLYQKLFATHFGHLAVI
FLWASGNVFHIAWQGNYEPWIKNPTGVAPIAHAIWDPHFGEAAVDAFTQA-GASGPVNLA
FSGLYYWFNTIGLRSNADLYSGAVFLLVLATLMLIAGWLHLQPRFRPSLSWFKNAESRLN
HHLAGLFGVSSLAWTGHLVHVAIPESRGQHVGWDNFLTTAPHPA------------GLKP
FFTLDWGVYAQNPDTAGHVWGTAEGAGTAILTFLGGFNPTTESLWLTDMAHHHLAIAVIF
IVAGHMYRTNFGIGHSIREMMNAKTFF-GKEVQ---GP-----FNLPHQGLYDTINNSLH
FQLGLALAALGTITSLVAQHMYSLNPYVYMSMDHTTEAALYTHHQYIAGFLLVGAFAHGA
IFFVRDYDPEANKGNVLWRMLEHKEAIISHLSWVSLFLGFHTLGLYVHNDVMQAFGTPEK
QILIEPVFAQFIQASHGKMIYGMDVLLSNPDSIAST-----AWPNFGNVWLPGWLEAINN
--L----------------------------QGSLFLPIGPGDFLVHHAIALGLHTTTLI
LVKGALDARGSKLMPDKKDFGYSFPCDGPGRGGTCDISAWD-AFYLAMFWMLNTIGWVTF
YWHWKQLGIWTGNTAQFNETSVTIMGWLRDYLWANSTQLINGYNPY-GMNNLAVWAWMFL
FGHLVWATGFMFLISWRGYWQELIETLVWAHERTPLAKLVKWRDKPVAMSIVQGRLVGLA
HFTVGYILTYAAFLIASTSAQFAL--
>1710_Scytonema_sp._RU_4_4|NJM70897.1
---MATKFPKFSQDLAQDPTTRRIWYAMAMGNDFESHDGMTEENLYQKIFATHFGHLAII
FLWASSLLFHVAWQGNFEQWIKDPLHIRPIAHAIWDPHFGKPAIEAFTQG-GASYPVNIT
YSGIYHWWYTIGMRTNNDLYVGSVFLLLLASLFLFAGWLHLQPKYRPSLVWFKSAEPRLN
HHLAGLFGVSSLAWAGHLIHVAIPESRGQHVGWDNFLITLPHPD------------GLVP
FFTGNWGAYAANPDTANHVFGTSQGSGTAILTFLGGFHPQTEALWLTDIAHHHLAIAVIF
IIAGHMYRTNFGIGHSLKEALNAKT--FF-------GIPVEGPFNMPHQGIYDTYNNSLH
FQLGWHLACLGVVTSWVAQHMYSMPSYAFIAKDYTTQAALYTHHQYIAIFLMLGAFAHGA
IFWVRDYDPVQNKGNVLDRVLKHKEAIISHLSWVSLFLGFHTLGLYVHNDVVVAFGTPEK
QILIEPVFAQFIQASHGKVLYGLNTLLSNPDSIAS---------NTGAFWLPGWLDAINA
--G----------------------------TNSLFLTIGPGDFLVHHAIALALHTTTLV
LVKGALDARGSKLMPDKKDFGYSFPCDGPGRGGTCDISAWD-AFYLAAFWALNTVGWVTF
YWHWKHLCIWQGNVAQFNESSTYLMGWFRDYLWANSAQLINGYNPY-GMNNLSVWAWMFL
FGHLVWATGFMFLISWRGYWQELIETLVWAHERTPLANLIRWKDKPVALSIVQARLVGLT
HFAVGYVLTYAAFLIASTAGKFG---
>1716_Plectonema_radiosum|WP_193922290.1 1623_Rivularia_sp._T60_A2020_040|MBF2013702.1 1632_Richelia_sp._SM2_1_7|NJL78039.1
---MATKFPKFSQDLAQDPTTRRIWYAIAMGNDFESHDGMTEENLYQKIFATHFGHLAII
FLWASSLLFHVAWQGNFEQWIKDPLHISPIAHAIWDPHFGKPAIDAFTQG-GVDYPVNIA
YSGVYHWWYTIGMRTNNDLYSGSVFLLLLAAVFLFAGWLHLQPKFRPSLSWFKSAEPRLN
HHLAGLFGVSSLAWTGHLVHVAIPESRGQHVGWDNFLSTLPHPA------------GLQP
FFTGNWGAYAANPDTANHIFGTSQGSGTAILTFLGGFHPQTESLWLTDMAHHHLAIAVIF
IVAGHMYRTNFGIGHSIKEMLNAKN--FF-------GTKTEGQFNLPHQGLYDTINNSLH
FQLSLALAALGTITSLVAQHMYALPPYAFMARDYTTQAALYTHHQYIAVFLMTGAFAHAA
IFWVRDYDPEQNKGNVLDRVLKHKEAIISHLSWVSLFLGFHTLSLYVHNDVVVAFGTPEK
QILIEPVFAQFIQAAHGKVLYGMDTLLSNPDSIAST---------AGAAWLPGWVDAINN
--T----------------------------TNSLFLTIGPGDFLVHHAFALAIHTTVLI
LVKGALDARGSKLMPDKKDFGYAFPCDGPGRGGTCDISGWD-SFYLALFWSLNTVGWVTF
YWHWKHLGIWQGNVAAFNENSTYLMGWLRDYLWNYSASLINGYNPY-GMNNLSVWAWMFL
FGHLVWATGFMFLISWRGYWQELIETLVWAHERTPLANLVRWKDKPVAMSIVQGRLIGLA
HFTVGYILTYGAFLIASTASRVGG--
>1720_Pseudanabaena_sp._FACHB-2040|WP_190483186.1
---MATKFPKFSQGLAQDPTTRRIWYGIATAHDFESHDGMTEENLYQKIFASHFGHLAII
FLWTSGNLFHVAWQGNFPQWVKDPLHTSPIAHAIWDPHFGQPAVDAFTQA-GATNPVNIA
YSGVYHWWYTIGMRTNNDLYTGAVFLLLLSALFLFAGWLHLQPKFRPSLSWFKNAESRLN
HHLAGLFGVSSLAWAGHLIHVAIPESRGQHVGWDNFLSVKPHPA------------GLGP
FFTGNWGAYAQNPDTSQHIFSTSEGAGSAILTFLGGFHPQTESLWLTDMAHHHLAIAVIF
IIAGHMYRTNFGIGHSIREILKAHRPPEGTPFG---GA-----LGEGHKGLYDTINNSLH
FQLSLALAALGTVTSLVAQHQYSMPPYAFMSRSFTTQAALYTHHQYIAGFLMIGAFSHAA
IFWIRDYDPAANKNNVLDRVLQHKEAIISHLSWVSLFLGFHTLGLYVHNDVVVAFGTPEK
QILIEPVFAQFIQSSHGKMVYGMDVLLSNADSAAR----------TGAAWLPGWLEGINN
--G----------------------------NNSLFLSIGPGDFLIHHAIALGLHVTTLI
CVKGALDARGSKLMPDKKDFGFTFPCDGPGRSGTCQTSAWEQSFYLAMFWMLNLIGWVTF
YWHWKHLSLWSGNMTQFNENSTYIMGWLRDYLWLNSSQVINGYNPF-GMNNLAVWSWMFL
FGHLVWATGFMFLISWRGYWQELIESIVWAHERTPLANIVRWKDKPVALSIVQGWLIGLA
HFTVGYILTYAAFLIATTAGRFG---
>1721_Fischerella_thermalis|WP_102149640.1
---MARKFPKFSQDLAQDPTTRRIWYAMAQGNDFESHDDITEENLYQKIFATHFGHVAII
FLWASSLLFHVAWQGNFETWIKDPVHIRPIAHAIWDPHFGKPAVDAFTQG-GVNYPVNIA
YSGVYHWWYTIGMRTNNDLYMGSIFLLLLAAVFLFAGWLHLQPRYRPSLAWFKSAEPRLN
HHLAGLFGVSSLAWAGHLVHVAIPESRGQHVGWNNFLTTLPHPA------------GLQP
FFTGNWGVYAQNPDTAQHIFGTSAGAGNAILTFLGGFHPQTESLWLTDMAHHHLAIAVIF
IIAGHMYRTNFGIGHSIKDMLDAKNF--F-------GIQTEGQFNLPHQGLYDTYNNSLH
FQLGIHLAALGTALSLVAQHMYALPPYAFMAKDYTTQACLYTHHQYLAGFFMVGAFAHGA
IFWVRDYDPEQNKGNVLERVLKHKEAIISHLSWVSLFLGFHTLGLYVHNDVVVAFGTPEK
QILIEPVFAQFIQAAHGKALYGMNVLLSNPDSIAHT-----AWPNYANVWLPGWLDAINS
--G----------------------------TNSLFLTIGPGDFLVHHAIALGLHTTTLI
CVKGALDARGSKLFPDKKDFGFTFPCDGPGRGGTCQTSAWEQSFFLAIFWMLNLLGWVTF
YWHWKHLGIWQGNVAQFNESSTYLMGWFRDYLWANSAQVINGYNPY-GMNNLSVWAWMFL
FGHLVWATGFMFLISWRGYWQELIETLVWAHERTPLANLVRWKDKPVALSIVQGWLVGLT
HFTVGYILTYAAFLIAANAGKFG---
>1722_Leptolyngbya_sp._FACHB-541|WP_190797340.1 1705_Oculatella_sp._FACHB-28|WP_190645994.1
---MATKFPKFSQDLAQDPTTRRIWYGIATAHDFESHDGMTEENLYQKIFASHFGHVAII
FLWTSGSLFHVAWQGNFEQWIKDPLNTKPIAHAIWDPHFGQPAVDAFTQG-GASGPVNIA
YSGVYHWWYTIGMRTDGELYMGAVFLLLLAAVFLFAGWLHLQPKFRPSLSWFKNAESRLN
HHLAGLFGVSSLAWAGHLIHVAIPESRGQHVGWNNFLTTPPHPA------------GLKP
FFTGNWGVYAQNPDTPDHLFSTSQGAGDAILTFLGGFHPQTQSLWLTDMAHHHLAIAVIF
IIAGHMYRTNFGIGHNIKEMLNAKNF--F-------GIKTEGQFNLPHQGLYDTYNNSLH
FQLGIHLAALGVVTSLVAQHMYSMPPYAFMGRDFTTQAALYTHHQYIAGFLMIGAFAHGA
IFWVRDYDPVQNQGNVLARVLEHKEAIISHLSWVSLFLGFHTLALYVHNDVVVAFGTPEK
QILIEPVFAQFIQAAHGKALYGFDTLLSNPDSLAFT-----AWPNHGNVWLPGWLGGINS
--G----------------------------TNSLFLTIGPGDFLVHHAIALGLHTTTLI
CVKGALDARGTKLFPDKKDFGFSFPCDGPGRGGTCQSSAWQQSFYLAMFWMLNTLGWVTF
YFHWKHLGIWSGNVAQFNESSTYLMGWLRDYLWLYSAPIINGYNSY-GMNNIAVWDWMFL
FGHLVWATGFMFLITWRGYWQELIETLVWAHERTPLANLVRWKDKPVALSIVQGWLIGLI
HFTVGYILTYAAFLIASTASRFA---
>1723_Synechococcus_sp._BS30m-G31|MBL6880894.1 1699_Synechococcus_sp._CC9902|WP_011360743.1 1700_Synechococcus_sp._BL107|WP_009788898.1
---MATKFPSFSQGLAQDPTTRRIWYGIATAHDFESHDGMTEERLYQKLFSTHFGHLAII
GLWVSGNLFHIAWQGNFEQWVADPLHVRPIAHAIWDPHFGQGAIDAFTQA-GASSPVNIA
YSGLYHWFYTIGMTTNAELYQGSIFMMILSAWALFAGWLHLQPKFRPSLAWFKNAESRLN
HHLAVLFGFSSIAWTGHLVHVAIPEARGQHVGWDNFLSVMPHPA------------GLGP
FFTGNWGVYAQNPDSMNQVFGSAEGSGTAILTFLGGFHPQTEALWLTDIAHHHLAIGCIF
VIAGHMYRTNFGIGHSIKEILETHNPPKGTP-----GD-----LGAGHKGLYDTINNSLH
FQLGLALASLGVVTSLVAQHMYAMPSYAFIAKDYTTSAALYTHHQYIAIALMCGAFAHGA
IFFIRDYDPEANKDNVLARMLEHKEAIISHLSWVSLFLGFHTLGLYVHNDVVVAFGTPEK
QILVEPVFAQFVQAASGKAIYGFDVLLSNAGGAAAN-----A--N--AAYMDGWMGAING
-------------------------------NTDVFLPIGPGDFLVHHAIALGLHTTTLI
LVKGALDARGSKLMPDKKDFGYSFPCDGPGRGGTCDISAWD-AFYLAVFWALNTVGWLTF
YWHWKHLAIWSGNVAQFNESSTYLMGWFRDYLWLNSSQLINGYNPF-GSNNLAVWSWMFL
FGHLVWATGFMFLISWRGYWQELIETIVWAHQRSPIANMMGWRDKPVALSIVQARVVGLA
HFSVGYVLTYAAFLIASTSGKFG---
>1729_Mojavia_pulchra_JT2-VF2|MBW4563382.1
---MATKYPKFSQDLAQDPTTRRIWYAMAQGNDFESHDGMTEENLYQKIFATHFGHVAII
FLWASSLLFHVAWQGNFEQWIKDPLHIRPIAHAIWDPHFGKPAIEAFTQG-GATNPVNIA
YSGVYHWWYTIGMRTNNDLYQGSVFLLLLAALFLFAGWLHLQPKYRPSLTWFKSAEPRLN
HHLAGLFGVSSLAWAGHLIHVAIPESRGQHVGWENFLTTLPHPA------------GLTP
FWTGNWGVYAQNADTAGHIFGTSQGAGTAILTFLGGFHPQTQSLWLTDMAHHHLAIAVIF
IIAGHQYRTNFGIGHSIKEMLNAKNF--F-------GVQTEGQFNLPHQGLYDTYNNSLH
FQLSIHLAALGTAASLVAQHMYSLPPYAFMAKDYTTQAALYTHHQYIAGFLMIGAFAHAG
IFWVRDYDPEQNKGNVLDRVLKHKEAIISHLSWVSLFLGFHTLGLYVHNDVVVAFGTPEK
QILIEPVFAQFVQSAHGKALYGMNALLSNSDSIAYT-----AWPNYGNVWLSGWLDAINS
--G----------------------------TNSLFLTIGPGDFLVHHAIALGLHTTTLI
CVKGALDARGTKLMPDKKDFGYTFPCDGPGRGGTCQTSSWEQTFYLAFFWMLNLLGWTTF
YWHWKHLGIWQGNVAQFNENSTYLMGWFRDYLWANSAQLINGYNPY-GTSNLSVWAWMFL
FGHLVWATGFMFLISWRGYWQELIETLVWAHERTPLANLVRWKDKPVALSIVQGWLVGLT
HFAVGYILTFAAFLIASTAGKFG---
>1732_Synechococcus_sp._A15-24|WP_186497773.1 1568_Synechococcus_sp._KORDI-100|WP_038543079.1 1678_Synechococcus_sp._CC9616|WP_028953595.1 1713_unclassified_Synechococcus|WP_011128979.1 1715_Synechococcus_sp._BS307-5m-G38|MBL6802631.1 1719_Synechococcus_sp._A18-40|WP_186573764.1 1726_Synechococcus_
---MATKFPSFSQGLAQDPTTRRIWYGIATAHDFESHDGMTEERLYQKLFSTHFGHLAII
GLWVSGNLFHIAWQGNFEQWVADPLHVRPIAHAIWDPHFGQGAIDAFTQA-GASSPVNIA
FSGLYHWWYTIGMRTNAELYQGSIFMMILSAWALFAGWLHLQPKFRPSLAWFKNAESRLN
HHLAVLFGFSSIAWTGHLVHVAIPEARGQHVGWDNFLNVLPHPA------------GLGP
FFTGNWGVYAENPDSLNQAFGSADGAGTAILTFLGGFHPQSEALWLTDIAHHHLAIGCIF
VIAGHMYRTNFGIGHSIKEILETHNPPKGTP-----GD-----LGAGHKGLYDTINNSLH
FQLGLALASLGVVTSLVVQHMYSMPSYAFIAKDYTTQAALYTHHQYIAIALMCGAFAHGA
IFFIRDYDPEANKDNVLARMLEHKEAIISHLSWVSLFLGFHTLGLYVHNDVVVSFGTPEK
QILVEPVFAQFVQAASGKAMYGMDVLLSNASSSASL-----AAQN--IPGEHYWLDAING
-------------------------------NTDVFLPIGPGDFLVHHAIALGLHTTTLI
LVKGALDARGSKLMPDKKDFGYSFPCDGPGRGGTCDISAWD-AFYLAVFWALNTVGWVTF
YWHWKHLAIWSGNVAQFNESSTYLMGWFRDYLWLNSSQLINGYNPF-GSNNLAVWAWMFL
FGHLVWATGFMFLISWRGYWQELIETIVWAHQRSPIANMMGWRDKPVALSIVQARVVGLA
HFSVGYVLTYAAFLIASTSGKFG---
>1733_Nostoc_sp._CENA543|WP_103136836.1
---MAVKYPKFSQDLAQDPTTRRIWYAMAQGNDFESHDGMTEENLYQKIFATHFGHVAII
FLWASSLLFHVAWQGNFERWIQDPLHIRPIAHAIWDPHFGKPAVEAFSQG-GANYPVNIA
YSGVYHWWYTIGMRTNNDLYIGSVFLLLLAALFLFAGWLHLQPNFRPSLTWFKSAEPRLN
HHLAGLFGVSSLAWAGHLIHVAIPESRGVHVGWNNFLTTLPHPA------------GLTP
FWTGNWGVYAQNADTAGHIFGTSQGAGTAILTFLGGFHPQTQSLWLTDMAHHHLAIAVIF
IIAGHMYRTNFGIGHSIKEMLNARNF--F-------GIRTEGQFNLPHQGLYDTYNNSLH
FQLSIHLAALGTAASLVAQHMYSLPPYAFMAKDYTTQAALYTHHQYIAGFLMIGAFAHAG
IFWVRDYDPDQNKGNVLDRVLQHKEAIISHLSWVSLFLGFHTLGLYVHNDVVVAFGTPEK
QILIEPVFAQFIQAAHGKLLYGMDALLSNPDSIAFT-----AYPNHGNVWLPGWLDAINS
--G----------------------------TNSLFLTIGPGDFLVHHAIALGLHTTTLI
CVKGALDARGSKLMPDKKDFGFTFPCDGPGRGGTCQTSSWEQTFYLAFFWMLNLLGWVTF
YWHWKHLGIWQGNVAQFNENSTYLMGWFRDYLWANSAQLINGYNPY-GTSNLSVWAWMFL
FGHLVWATGFMFLISWRGYWQELIETLVWAHERTPLANLVRWKDKPVALSIVQGWLVGLA
HFTVGYVLTYAAFLIASTAGKFG---
>1734_Nostoc_sp._NIES-4103|WP_096554567.1
---MATKYPKFNQDLAQDPTTRRIWYAIAMGNDFESHDGITEENLYQKIFATHFGHVAII
FLWASSLLFHVAWQGNFEQWIKDPLHIRPIAHAIWDPHFGKPAIEAFTQG-GANYPVNIA
YSGVYHWWYTIGMRTNNDLYQGSVFLLLLAALFLFAGWLHLQPKYRPSLAWFKSAEPRLN
HHLAGLFGVSSLAWAGHLIHVAIPESRGVHVGWNNFLTTLPHPA------------GLAP
FFTGNWGVYAQNPDTAGHIFGTSQGAGTAILTFLGGFHPQTESLWLTDMAHHHLAIAVIF
IVAGHQYRTNFGIGHSIKEMLNAKNF--F-------GVQTEGQFNLPHQGLYDTYNNSLH
FQLSIHLAALGTALSLVAQHMYAMPPYAFIAKDYTTQAALYTHHQYLAGFFLVGAFAHAG
IFWVRDYDADQNKGNVLDRVLKHKEAIISHLSWVSLFLGFHTLGLYVHNDVVVAFGTPEK
QILIEPVFAQFIQSAHGKLLYGMNTLLSNPDSIAHT-----AWPNYGNVWLPGWLDAINS
--G----------------------------TNSLFLTIGPGDFLVHHAIALGLHTTTLI
CVKGALDARGTKLMPDKKDFGFTFPCDGPGRGGTCQTSSWEQSFYLAIFWMLNLLGWVTF
YWHWKHLGIWQGNVAQFNENSTYLMGWFRDYLWANSAQLINGYNPY-GTNNLSVWAWMFL
FGHLVWATGFMFLISWRGYWQELIETLVWAHERTPLANLVHWKDKPVALSIVQGWLVGLT
HFTVGYILTYAAFLIASTAGKFG---
>1738_Fischerella_muscicola|WP_016863012.1 1718_Hapalosiphonaceae|WP_026721664.1
---MARKFPKFSQDLAQDPTTRRIWYAMAQGNDFESHDDITEENLYQKIFATHFGHVAII
FLWASSLLFHVAWQGNFETWIKDPIHIRPIAHAIWDPHFGKPAVDAFTQG-GVNYPVNIA
YSGVYHWWYTIGMRTDNDLYMGSIFLLLLAAVFLFAGWLHLQPKYRPSLAWFKSAEPRLN
HHLAGLFGVSSLAWAGHLVHVAIPESRGQHVGWNNFLTTLPHPA------------GLQP
FFTGNWGVYAQNPDTAQHIFGTSQGAGNAILTFLGGFHPQTESLWLTDMAHHHLAIAVIF
IIAGHMYRTNFGIGHSIKDMLDAKNF--F-------GIQTEGQFNLPHQGLYDTYNNSLH
FQLGIHLAALGTALSLVAQHMYALPPYAFIAKDYTTQACLYTHHQYLAGFFMVGAFAHGA
IFWVRDYDPEQNKGNVLERVLKHKEAIISHLSWVSLFLGFHTLGLYVHNDVVVAFGTPEK
QILIEPVFAQFIQAAHGKAVYGMNVLLSNSDSLAYT-----AYPNYGNVWLPGWLDAINS
--G----------------------------TNSLFLTIGPGDFLVHHAIALGLHTTTLI
CVKGALDARGSKLMPDKRDFGFTFPCDGPGRGGTCQTSAWEQSFYLAIFWMLNLLGWTTF
YWHWKHLGIWQGNVAQFNESSTYLMGWFRDYLWANSAQVINGYNPY-GMNNLSVWAWMFL
FGHLVWATGFMFLISWRGYWQELIETLVWAHERTPLANLVRWKDKPVALSIVQGWLVGLT
HFTVGYILTFAAFLIAANAGKFG---
>1741_Candidatus_Atelocyanobacterium_thalassa_isolate_SIO64986|KFF41503.1 1431_Candidatus_Atelocyanobacterium_thalassa|WP_012954095.1
---MATKFPKFSQDLAQDPTTRRIWYGMATAHDFEIHDGMTEENLYQKIFASHFGHLAII
FLWTSGTLFHVAWQGNFEQWIKDPLNTHPIAHAIWDPHFGKGAIDAFTQA-GASSPVNIA
YSGVYHWFYTIGMTSNSELYQGSIFLLILASLLLFAGWLHLQPKFRPNLAWFKNAESRLN
HHLAGLFGVSSLAWAGHLIHVAIPESRGQHIRWNNFLSTPPHPA------------GLEP
FFTANWSVYAQNPDTINHAFGTAEGSGTAILTFLGGFHPQTESLWLTDIAHHHLAIAVIF
IIAGHMYRTNWGIGHSINEILEAHNPPLSDP-------FHHGRLGAGHRNMYDTVNNSLH
FQLGLALASLGTITSLVAQHMYSMPSYAFISQDHTTQAALYTHHQYIAGFLMVGAFAHGA
IFFVRDYDPESNKDNVLARMLEHKEAIISHLSWVSLFLGFHTLGLYVHNDVVVAFGTPEK
QILVEPVFAQFIQAASGKVMYGFDVLLSNPDSMAS----------TGAAYLPNWLEAINS
G------------------------------KNSLFLDIGPGDFLVHHAIALGLHTTVLT
LVKGALDARGSKLMPDKKDFGYAFPCDGPGRGGTCDISAWD-SFYLAMFWMLNTIGWVTF
YWHWKHLGIWSGNVAQFNENSTYIMGWVRDYLWANSAQLINGYNPY-GTNNLSVWAWMFL
LGHLVWATGFMFLISWRGYWQELIETLVWAHEQTPLANLVQWKDKPVALSILQARLVGLT
HFTVGYVLTYAAFLIASTASKFG---
>1745_unclassified_Calothrix|WP_096690819.1 1640_Rivularia_sp._IAM_M-261|GJD17512.1 1690_Calothrix_desertica|WP_127081508.1 1698_Calothrix_sp._HK-06|WP_073617645.1 1701_Calothrix_sp._FI2-JRJ7|MBW4601035.1
---MATKFPKFSQDLAQDPTTRRLWYAMAMGNDFESHDGMTEENLYQRIFATHFGHVAII
FLWASSLNFHVAWQGNFEQWIKDPLHIRPIAHAIWDPHFGKPAIEAFTQG-GASNPVNIA
YSGVYHWWYTIGIRTNNDLYMGAVFLLLLAAVFLFAGWLHLQPKFRPSLSWFKSAEPRLN
HHLAGLFGVTSLAWTGHLVHVAIPESRGQHVGWDNFLSTLPHPE------------GLTP
FFTGNWAVYAQNPDTGNHLFGTSTGAGTAILTFLGGFHPQTESLWLTDMAHHHLAIAVIF
IIAGHQYRTNFGIGHSIKEMLNAKN--FF-------GTKTEGQFNLPHQGLYDTYNNSLH
[truncated: 75,370 more chars]
