# Supplementary material for: Molecular diversity and evolution of far-red light-acclimated photosystem I
Source: Front Plant Sci. 2023 Nov 20;14:1289199. doi: 10.3389/fpls.2023.1289199 (PMC10694217; doi:10.3389/fpls.2023.1289199)
Supplement: Supplementary file 1 [file DataSheet_1.zip › Supplementary Data 1/PsaF.treefile]

(1_Halomicronema_hongdechloris|WP_080806402.1:0.2992170792,((2_Nodosilinea_sp._LEGE_07088|WP_193966890.1:0.1339190966,(((4_Leptolyngbya_sp._SIO1E4|MBE7379946.1:0.1393251332,9_Romeria_gracilis|WP_193909316.1:0.1757486484)Node6/54.7/95:0.0661683513,(7_Phormidesmis_sp._RL_2_1|NJM97213.1:0.2452827203,(10_Synechococcus_sp._PCC_7335|WP_006457245.1:0.0276121107,11_cf._Phormidesmis_sp._LEGE_11477|WP_193855685.1:0.0599598681)Node8/99.7/100:0.2629300006)Node7/95.2/97:0.1454651316)Node5/85.2/99:0.0640548790,8_Leptolyngbya_ectocarpi|WP_193993732.1:0.2524252344)Node4/84.7/95:0.0657483815)Node3/80.8/94:0.0549153252,6_Nodosilinea_sp._LEGE_07298|WP_194021998.1:0.2015875893)Node2/80.6/93:0.0550358389,((3_Nodosilinea_sp._P-1105|WP_169617664.1:0.0000029355,5_Leptolyngbya_sp._LCM1.Bin17|TVP66171.1:0.0812014955)Node10/99.4/100:0.1649065291,((((((((((((12_Pantanalinema_sp._GBBB05|MBL1178445.1:0.3634829852,25_Leptolyngbyaceae_cyanobacterium_RU_5_1|NJP09466.1:0.2690956601)Node22/57.9/100:0.1125558988,40_Leptolyngbyaceae_cyanobacterium_SM1_3_5|NJL23386.1:0.4533270079)Node21/42.4/62:0.0416424783,(26_Leptolyngbya_sp._PKUAC-SCTE412|WP_223046601.1:0.1841057226,28_Kovacikia_sp._CCNU0001|WP_224340629.1:0.2475616106)Node23/97.2/100:0.1647141765)Node20/90.3/93:0.0936329983,17_Leptolyngbyaceae_cyanobacterium_CSU_1_3|NJR49111.1:0.3152644762)Node19/78.6/59:0.1005277479,(16_Cyanobacteria_bacterium_RU_5_0|NJO43335.1:0.4200748622,((22_Elainella_sp._C42_A2020_010|MBF2050137.1:0.0000031569,45_Leptolyngbya_sp._7M|QYO68516.1:0.0976205945)Node26/99.1/100:0.1869257788,24_Synechococcales_cyanobacterium_M58_A2018_015|MBF2002800.1:0.2554791209)Node25/96.8/100:0.1620354674)Node24/11.6/19:0.0526314526)Node18/85.8/90:0.0888634473,44_Leptolyngbyaceae_cyanobacterium_SL_7_1|NJN86199.1:0.3255302974)Node17/74.7/89:0.0657976469,(18_Leptolyngbyaceae_cyanobacterium_SM1_4_3|NJL39714.1:0.0619536951,20_Leptolyngbyaceae_cyanobacterium_SL_5_9|NJN56279.1:0.0808137279)Node27/98.8/100:0.1837686801)Node16/94.3/93:0.1239429041,((30_Nostocales|WP_223972628.1:0.3514892952,(((((((((34_Fischerella_sp._PCC_9605|WP_026734733.1:0.0324990471,43_Fischerella_sp.|NWF60072.1:0.0242532648)Node38/75.8/81:0.0080990700,41_Fischerella_thermalis|WP_009453691.1:0.0079909589)Node37/80.8/79:0.0079050911,(42_Fischerella|WP_016868693.1:0.0394240374,62_Chlorogloeopsis_fritschii|WP_016873430.1:0.0664111375)Node39/67.5/85:0.0100533104)Node36/0/77:0.0000030237,39_Fischerella_thermalis|WP_102222175.1:0.0162203759)Node35/0/55:0.0000035666,36_Fischerella|WP_062246801.1:0.0241387076)Node34/93/98:0.0913579172,64_Calothrix_sp._NIES-3974|BAZ04414.1:0.2266161413)Node33/98.3/100:0.1566900339,70_Microcoleus_sp._SM1_3_4|NJL67781.1:0.4647756109)Node32/75.7/87:0.0361441685,(((47_Nostoc_sp._NMS9|MBN3942456.1:0.0385303537,(49_Nostoc_sp._JL34|MBN3884897.1:0.0082127279,59_Calothrix_sp._PCC_7507|WP_015126582.1:0.1178879985)Node43/25.9/30:0.0126510094)Node42/98/99:0.1341190414,63_Calothrix_sp._CSU_2_0|NJR19859.1:0.2988498819)Node41/90.6/95:0.0848143996,((52_Calothrix_parasitica|WP_096661274.1:0.1030089286,(53_Richelia_sp._SM1_7_0|NJM17578.1:0.0000028598,54_Rivularia_sp._T60_A2020_040|MBF2016175.1:0.0329305210)Node46/97.6/100:0.0951621950)Node45/92.9/100:0.0890964312,68_Mastigocoleus_testarum|WP_027843164.1:0.1127293121)Node44/97.2/100:0.1404116449)Node40/88.4/90:0.0713592286)Node31/65.5/44:0.0587727674,57_Scytonematopsis_contorta_HA4267-MV1|MBW4506413.1:0.1603393756)Node30/87/90:0.0682715432)Node29/96.5/100:0.2561801541,((((((((((((((67_Timaviella_obliquedivisa_GSE-PSE-MK23-08B|MBW4515275.1:0.0426574096,69_Leptolyngbyaceae_cyanobacterium_CSU_1_4|NJR38729.1:0.0000028943)Node60/100/100:0.2798914765,(((189_Oscillatoriophycideae_cyanobacterium_NC_groundwater_1537_Pr4_S-0.65um_50_18|MBI4783875.1:0.0178745635,196_Drouetiella_hepatica_Uher_2000/2452|MBW4658408.1:0.0591667333)Node63/91.2/100:0.0510805920,450_Leptolyngbyaceae_cyanobacterium_CRU_2_3|NJR65621.1:0.1110966341)Node62/83.8/99:0.0585769007,538_Phormidium_tenue|WP_191127014.1:0.2946395946)Node61/90.8/100:0.0654654404)Node59/43.6/96:0.0604179532,(79_Cyanobacteria_bacterium_RU_5_0|NJO39988.1:0.0509780171,134_filamentous_cyanobacterium_CCP2|PSB14439.1:0.1870340901)Node64/86.8/98:0.0521272671)Node58/71/98:0.0496666593,((397_Leptolyngbya_sp._7M|WP_211621754.1:0.0603389876,417_Cyanobacteria_bacterium_RM1_2_2|NJO78198.1:0.0517869938)Node66/72.9/88:0.0128746167,(606_Pegethrix_bostrychoides_GSE-TBD4-15B|MBW4468250.1:0.0925931514,646_Synechococcales_cyanobacterium_M58_A2018_015|MBF2000463.1:0.0964485161)Node67/85.3/89:0.0267672062)Node65/92.9/100:0.0612389785)Node57/31.4/97:0.0335781989,(181_Leptolyngbya_sp._FACHB-711|WP_190789811.1:0.1633346597,321_Leptolyngbya_ohadii|WP_088891398.1:0.0077525526)Node68/99.7/100:0.2188982446)Node56/88.3/32:0.0574018022,(((306_Leptolyngbyaceae_cyanobacterium_SL_5_14|NJN90524.1:0.0522842352,423_Leptolyngbyaceae_cyanobacterium_SM1_4_3|NJL35790.1:0.0000035534)Node71/64.4/100:0.0553477922,(427_Pseudanabaenales|WP_190642663.1:0.0058086452,(640_Leptolyngbyaceae_cyanobacterium_SM1_3_5|NJL22579.1:0.0352933542,662_Microcoleus_sp._FACHB-1515|WP_190767718.1:0.0081343597)Node73/100/100:0.4866451210)Node72/98.9/95:0.1614388328)Node70/99.3/95:0.1822448488,(583_Oculatella_sp._LEGE_06141|WP_193882030.1:0.2368365197,691_Oscillatoria_sp._FACHB-1407|WP_190503275.1:0.1586106014)Node74/85.4/75:0.0571827404)Node69/90.1/79:0.0674675173)Node55/87.7/16:0.0649781381,(82_Synechococcales_cyanobacterium_M55_K2018_004|HIK56695.1:0.2556215185,((282_filamentous_cyanobacterium_LEGE_07170|MBE9098489.1:0.1539503339,654_unclassified_Leptolyngbya|WP_190770729.1:0.3767285435)Node77/82.4/99:0.1147629323,((508_Pseudanabaenales|WP_068509541.1:0.0434479924,624_Cyanobacteria_bacterium_J069|RMF62771.1:0.0269342417)Node79/98.4/100:0.1515975070,542_Kaiparowitsia_implicata_GSE-PSE-MK54-09C|MBW4653215.1:0.2533786297)Node78/10.3/94:0.0431467637)Node76/73.1/94:0.0377605859)Node75/94.8/100:0.0947020174)Node54/94.8/97:0.0893735551,(263_Oscillatoriales_cyanobacterium_SpSt-418|HFM98069.1:0.5616779482,591_Cyanobacteria_bacterium_REEB444|MBU6186475.1:0.4831284122)Node80/85.4/68:0.1341771348)Node53/70.4/7:0.0136172711,((((((((((((73_Kovacikia_sp._CCNU0001|WP_224341794.1:0.1881771607,94_Leptolyngbya_sp._PKUAC-SCTE412|WP_223049580.1:0.2057298623)Node92/97.1/100:0.1593157715,(((114_Stenomitos_frigidus|WP_106260081.1:0.0247913481,207_Lyngbya_sp._HA4199-MV5|MBW4690159.1:0.0163647795)Node95/44.7/100:0.0158615206,174_Tildeniella_nuda_ZEHNDER_1965/U140|MBW4580111.1:0.0078719446)Node94/90/100:0.0441579344,205_Cyanobacteria|WP_190449100.1:0.0512047842)Node93/99.3/100:0.1595928534)Node91/95.7/99:0.1194594133,78_Leptolyngbyaceae_cyanobacterium_RU_5_1|NJP09838.1:0.1346789228)Node90/93/94:0.0855899639,(92_Leptolyngbya_sp.|PZV18577.1:0.0278899720,108_Phormidium_sp._CLA17|WP_171575931.1:0.0238556783)Node96/95.1/100:0.0825428657)Node89/79.9/76:0.0320307533,(90_Leptolyngbyaceae_cyanobacterium_JSC-12|EKQ68665.1:0.0610232004,93_Leptolyngbyaceae_cyanobacterium_JSC-12|MBF2026583.1:0.0121601489)Node97/98.7/100:0.1103722938)Node88/90.4/77:0.0749487149,98_Leptodesmis_sichuanensis|WP_233744881.1:0.1959979002)Node87/81/79:0.0361362933,(110_Scytolyngbya_sp._HA4215-MV1|MBW4522793.1:0.1717185752,(139_Leptolyngbyaceae_cyanobacterium_CSU_1_3|NJR49894.1:0.1093448820,((642_Myxacorys_almedinensis|WP_162424033.1:0.0818199940,(643_Myxacorys_chilensis_ATA2-1-KO14|MBW4537792.1:0.0500587243,737_Myxacorys_californica_WJT36-NPBG1|MBW4418759.1:0.0288535856)Node102/99.1/100:0.1183840789)Node101/94.6/100:0.0967721053,((682_Pseudanabaenaceae_cyanobacterium_LEGE_13415|MBE9011106.1:0.0059476018,(698_Leptolyngbya_sp._NIES-3755|WP_068389302.1:0.0769778282,800_Leptolyngbya|WP_017287988.1:0.1660872482)Node105/0.3/12:0.0500705113)Node104/67.9/13:0.0615203438,((694_Leptolyngbya_sp._NIES-2104|WP_058998782.1:0.1392404717,(742_Cyanobacteria_bacterium_FACHB-63|MBD1844440.1:0.0147303902,756_Leptolyngbya_sp._FACHB-17|WP_190379612.1:0.0213013434)Node108/84.8/100:0.0271257988)Node107/91.5/99:0.0770172574,731_Plectolyngbya_sp._WJT66-NPBG17|MBW4443578.1:0.0552729094)Node106/100/100:0.3533474098)Node103/99.1/100:0.1910261066)Node100/97.2/100:0.1629728433)Node99/99.6/100:0.1901375041)Node98/83.2/100:0.0457105367)Node86/87.8/80:0.0398038348,(89_Pantanalinema_sp._GBBB05|MBL1178848.1:0.2480755047,((378_Alkalinema_sp._CACIAM_70d|OUC15555.1:0.0255704485,578_Alkalinema_sp._FACHB-956|WP_190571727.1:0.0915504643)Node111/99.4/100:0.1977387327,((394_Alkalinema_sp._RL_2_19|NJN49310.1:0.0191048325,502_filamentous_cyanobacterium_LEGE_11480|MBE9032636.1:0.0375289897)Node113/100/100:0.3513540573,592_Alkalinema_sp._RU_4_3|NJM47221.1:0.1883622718)Node112/90.9/100:0.1128889080)Node110/98.7/100:0.1697972934)Node109/76.9/85:0.0499367187)Node85/94.5/100:0.0926356828,96_Neosynechococcus_sphagnicola|WP_036531134.1:0.1741390668)Node84/83/99:0.0963602164,109_Leptolyngbya_sp._hensonii|WP_075599527.1:0.3247941459)Node83/97.7/100:0.1678692200,((((81_Synechococcales_cyanobacterium_T60_A2020_003|MBF2080524.1:0.2039711713,652_Prochlorothrix_hollandica|WP_016925116.1:0.5020600106)Node117/87.1/90:0.0923394142,(213_Cyanothece_sp._SIO1E1|NET38778.1:0.2990593315,(594_Cyanothece_sp._SIO2G6|NEQ96861.1:0.1611305473,690_Merismopedia_sp._SIO2A8|NET50241.1:0.1908295910)Node119/93/100:0.1171279977)Node118/92.3/99:0.1348343092)Node116/67.4/17:0.0302199130,((475_Leptolyngbya_sp._CCY15150|WP_204151141.1:0.0047372049,(511_Synechococcales_cyanobacterium_K32_A2020_035|MBF2090504.1:0.0195429423,608_Leptolyngbya_sp._DLM2.Bin15|TVQ18213.1:0.0414209690)Node122/78.2/91:0.0174744234)Node121/100/100:0.2093247914,((422_Gloeomargaritaceae_cyanobacterium_C42_A2020_066|MBF2098619.1:0.2166390520,593_Gloeomargarita_lithophora|WP_071454867.1:0.2656295043)Node124/99.3/100:0.2461452291,(((((((729_Pseudanabaena_sp._M090S1SP2A07QC|MCA6504575.1:0.0125656407,738_Pseudanabaena_sp.|PZV17347.1:0.0263196298)Node131/76.8/99:0.0065375165,732_Pseudanabaena_sp._UWO311|WP_142655889.1:0.0066240707)Node130/76.3/98:0.0113319455,739_Pseudanabaena_sp._lw0831|WP_201322658.1:0.0225361215)Node129/89.5/98:0.0335161225,((((558_Oscillatoriales_cyanobacterium_CG2_30_44_21|OIP71915.1:0.0609712008,635_Pseudanabaena_sp.|PZU95310.1:0.0259776381)Node135/93.4/100:0.0498454974,656_Pseudanabaena_sp._FACHB-1277|WP_190352481.1:0.1251381717)Node134/46.1/98:0.0293099919,585_Pseudanabaena_biceps|WP_175355963.1:0.1024283706)Node133/93.1/100:0.0494205169,((637_Pseudanabaena_sp._FACHB-723|WP_190403992.1:0.0723188267,(663_Pseudanabaena_frigida|PZO35667.1:0.0421082491,(692_Pseudanabaena_sp._UWO310|WP_142600860.1:0.0133223780,701_Pseudanabaena_sp._Roaring_Creek|WP_055074778.1:0.0128075257)Node139/95.7/100:0.0348994419)Node138/55.6/99:0.0112162423)Node137/79/87:0.0087665920,(689_Pseudanabaena_sp._FACHB-1050|WP_190579650.1:0.0309078648,720_Pseudanabaena_sp._SR411|WP_094531723.1:0.0178913178)Node140/78.4/87:0.0127679922)Node136/78.2/99:0.0101170924)Node132/85.4/97:0.0268157897)Node128/48.6/95:0.0372926996,651_Pseudanabaena_sp._FACHB-1998|WP_190400036.1:0.0634815894)Node127/19.5/92:0.0342917721,717_Pseudanabaena_sp.|HBC40407.1:0.1515482252)Node126/96/99:0.1349669466,(((794_Oscillatoriales_cyanobacterium_SM2_2_1|NJK35231.1:0.3747465080,762_Cyanobacteria_bacterium_UBA8156|HAN45125.1:0.4917360386)Node143/66.9/95:0.0645531153,816_Synechococcus_sp._PCC_7502|WP_015169539.1:0.3420754812)Node142/86.6/81:0.0646847043,((715_Cyanobacteria_bacterium_KgW148|MCA1904647.1:0.3554422347,721_Pseudanabaena_sp._PCC_6802|WP_019500616.1:0.4454131650)Node145/6.8/48:0.0720050280,757_Pseudanabaena_sp._PCC_7367|WP_015163664.1:0.5516980663)Node144/65.3/46:0.0194916404)Node141/87.7/49:0.0795730549)Node125/99.5/100:0.3033719021)Node123/94.4/96:0.1293906034)Node120/23.1/10:0.0197787678)Node115/87.2/10:0.0437189786,(456_Geitlerinema_sp._PCC_7407|WP_015171222.1:0.1874570069,((((470_Leptolyngbya_sp._FACHB-36|WP_190344483.1:0.3089276789,(488_Phormidesmis_priestleyi|WP_068818329.1:0.1096549277,626_Phormidesmis_priestleyi|WP_073069428.1:0.0389961930)Node151/98/100:0.2425003356)Node150/95.1/100:0.2797158371,(772_uncultured_Synechococcales_cyanobacterium|CAA9575018.1:0.7014634803,(457_unclassified_Trichocoleus|WP_190437980.1:0.0425740445,541_Trichocoleus_desertorum_ATA4-8-CV12|MBW4487758.1:0.0000027185)Node153/98.5/100:0.2943498878)Node152/96.1/100:0.2438541771)Node149/73.7/100:0.1159899326,917_Leptolyngbya_sp._FACHB-261|WP_190805560.1:0.5964296188)Node148/64.7/100:0.0654981922,(((779_Synechococcaceae_cyanobacterium_SM2_3_1|NJK64960.1:0.1835689462,((822_unclassified_Synechococcus|WP_099812539.1:0.0459790580,826_unclassified_Synechococcus|WP_099884311.1:0.0039409155)Node158/93.4/100:0.1128372550,839_Synechococcus_sp._Nb3U1|WP_235279732.1:0.1262011417)Node157/98.6/100:0.2154984706)Node156/84.6/61:0.1169157401,944_Synechococcaceae_cyanobacterium_SM2_3_2|NJL99778.1:0.2617705888)Node155/94.8/100:0.2151275649,846_Synechococcus_sp._PCC_7336|WP_017326529.1:0.6011407819)Node154/98.7/100:0.4176614336)Node147/93.1/99:0.1352476147)Node146/98/15:0.1539107059)Node114/84.3/7:0.0373974742)Node82/89.5/9:0.0538393741,((((((((83_Leptolyngbyaceae_cyanobacterium_RM1_1_2|NJN02391.1:0.0254590801,101_Leptolyngbya_sp._SIO4C5|NEQ30062.1:0.0152493439)Node166/98.6/100:0.0874754465,146_Leptolyngbya_sp._SIO4C1|NEP15337.1:0.0772899582)Node165/20.9/60:0.0448634181,((153_Cyanobacteria_bacterium_Co-bin13|MBD0337598.1:0.0192712256,244_Pseudanabaena_sp._FACHB-2040|WP_190484005.1:0.0134073554)Node168/100/100:0.2614765025,(206_Romeria_gracilis|WP_193907475.1:0.2156757876,((586_Phormidesmis_priestleyi|PZO51384.1:0.0862915099,730_Phormidesmis_priestleyi_Ana|KPQ35141.1:0.0529427000)Node171/40/96:0.0075088692,(((612_Leptolyngbya_foveolarum|PZO19885.1:0.1196555163,712_Leptolyngbya_sp._BC1307|WP_121970167.1:0.0623260095)Node174/72.2/99:0.0318749100,736_Phormidesmis_sp._RL_2_1|NJM98505.1:0.0778073412)Node173/84.3/97:0.0353118647,(668_cf._Phormidesmis_sp._LEGE_11477|WP_193854102.1:0.0778007418,708_Synechococcus_sp._PCC_7335|EDX86355.1:0.0267298785)Node175/24.3/99:0.0291029629)Node172/87.1/97:0.0338761892)Node170/95.7/99:0.1091591724)Node169/25.4/98:0.0518658706)Node167/78.9/87:0.0382520342)Node164/95.8/99:0.0935297804,((87_Leptolyngbya_sp._Heron_Island_J|WP_023074757.1:0.0029007521,(((91_Leptolyngbya_sp._SIO3F4|NEQ49108.1:0.0417484580,129_Leptothoe_spongobia|WP_215606972.1:0.0511124945)Node180/0/82:0.0000033152,121_Leptothoe_kymatousa|WP_215617108.1:0.0311444505)Node179/21.1/84:0.0076749804,103_Leptolyngbya_ectocarpi|WP_193993701.1:0.0228559085)Node178/92.3/100:0.0362616279)Node177/26.2/93:0.0082668700,107_Leptolyngbyaceae_cyanobacterium_CCMR0081|NEZ56600.1:0.0355643016)Node176/99.9/100:0.1693660635)Node163/87.9/86:0.0308516465,((((((((((((113_Nodosilinea_sp._LEGE_06152|WP_194050791.1:0.0291253931,((152_filamentous_cyanobacterium_CCT1|PSN13269.1:0.0161492884,186_Nodosilinea_sp._LEGE_07298|WP_194021135.1:0.0240782175)Node194/74.2/74:0.0080377218,164_Leptolyngbya_sp._KIOST-1|WP_035985098.1:0.0079003944)Node193/75.1/74:0.0070040214)Node192/83.6/96:0.0223878914,((197_Nodosilinea_sp._FACHB-131|WP_190755384.1:0.0074764172,362_Nodosilinea_sp._FACHB-13|WP_190523165.1:0.0326408572)Node196/95.5/100:0.0378297308,297_Phormidium_tenue|WP_073609412.1:0.0117997273)Node195/77.7/100:0.0141737881)Node191/92.3/100:0.0362099828,250_Tildeniella_torsiva_UHER_1998/13D|MBW4481390.1:0.0571545816)Node190/74.1/100:0.0092500385,(251_Leptolyngbya_sp._DLM2.Bin27|TVQ08018.1:0.0257905396,337_Shackletoniella_antarctica|PZO38121.1:0.0387944472)Node197/91.3/83:0.0245326088)Node189/86.6/83:0.0161436382,138_Nodosilinea_nodulosa|WP_017301047.1:0.0334092671)Node188/92.8/93:0.0340795020,359_Nodosilinea_sp._LEGE_07088|WP_193965678.1:0.0244283161)Node187/97/100:0.0544497668,(625_Leptolyngbya_sp._BL0902|WP_198805441.1:0.0217563495,632_Phormidium_sp._FACHB-1136|WP_190494972.1:0.1295442340)Node198/92.5/94:0.0380814782)Node186/87.2/83:0.0234944663,416_Leptolyngbyaceae_cyanobacterium_SM2_5_2|NJL48559.1:0.0086868917)Node185/52/65:0.0146878365,290_Nodosilinea_sp._P-1105|WP_169612479.1:0.0459597193)Node184/81.8/66:0.0202910056,384_Leptolyngbyaceae_cyanobacterium_M65_K2018_010|HIK45000.1:0.0889338259)Node183/85.1/86:0.0266497604,434_Cyanobacteria_bacterium_REEB459|MBU6228408.1:0.0837906657)Node182/97.4/100:0.0868296144,243_filamentous_cyanobacterium_CCP5|PSN19318.1:0.1052472958)Node181/89.4/88:0.0366908795)Node162/87.5/73:0.0271120731,(((((215_Leptolyngbya_sp._SIOISBB|NEQ43860.1:0.0283007601,280_Cyanobacteria|WP_039725417.1:0.0137911126)Node203/84.5/100:0.0179728308,326_Halomicronema_sp._CCY15110|WP_204140857.1:0.0164863828)Node202/98.6/100:0.0654789708,(537_Leptolyngbya_sp._SIO1D8|NER82873.1:0.0701890844,734_Leptolyngbya_sp._PCC_6406|WP_008315004.1:0.1612067269)Node204/80/96:0.0230128356)Node201/0/70:0.0000025394,274_Leptolyngbyaceae_cyanobacterium_T60_A2020_046|MBF2036210.1:0.0679369253)Node200/79.4/82:0.0240192991,322_Leptolyngbya_sp._SIO1E4|MBE7380145.1:0.0506864120)Node199/95/95:0.0512085326)Node161/80/50:0.0289923211,159_Halomicronema_hongdechloris|WP_080805471.1:0.2035382465)Node160/97.9/100:0.1339195683,(((((133_Oscillatoriales_cyanobacterium|TAF51914.1:0.0456820379,253_Coleofasciculaceae_cyanobacterium_RL_1_1|NJN62036.1:0.0525741991)Node209/99.9/100:0.2593392079,((300_Phormidium_willei|WP_068787883.1:0.0233978276,((413_Phormidium_sp._BM_Day4_Bin.17|MCC5897703.1:0.0514420893,448_Geitlerinema_sp._P-1104|WP_170190530.1:0.0000024578)Node213/97/100:0.0512417168,426_Phormidium_sp._SL48-SHIP|TAN90294.1:0.0000027073)Node212/0/20:0.0203788427)Node211/89.5/98:0.0617921464,(463_Leptolyngbya_valderiana|WP_063718279.1:0.0959921294,601_Cyanobacteria_bacterium_SID2|MBP0000306.1:0.0646964236)Node214/87.5/100:0.0747213955)Node210/42.8/75:0.0710539770)Node208/84.2/98:0.0590789290,(287_Oscillatoriales_cyanobacterium_LEGE_11467|MBE9040119.1:0.1176331296,396_Cyanobacteria_bacterium_J055|RMG09877.1:0.2102195504)Node215/66.3/75:0.0799151764)Node207/95.3/100:0.0883317379,(((185_Synechococcales_cyanobacterium_CRU_2_2|NJR69915.1:0.1202614849,351_Synechococcales_cyanobacterium_RM1_1_8|NJN31318.1:0.1528131175)Node218/96.9/100:0.1459842045,((((((((644_Synechococcaceae_bacterium_WB6_3B_236|NBQ21965.1:0.1053580949,((746_Synechococcus_sp._TMED19|OUT71420.1:0.1353467304,785_Synechococcus_sp._Minos11|WP_011935128.1:0.1530981210)Node228/70.5/100:0.0674683831,820_Synechococcus_lacustris|WP_106499832.1:0.3559240351)Node227/83/100:0.0527220677)Node226/97.5/100:0.0934661330,(((((684_Synechococcales_cyanobacterium_SupBloom_Metag_052|MBJ7492601.1:0.0928734614,696_Vulcanococcus_limneticus|WP_094588092.1:0.0813544308)Node233/79.5/97:0.0344365989,798_Synechococcaceae_bacterium_WB8_1B_136|NDG74219.1:0.0855453365)Node232/56.5/97:0.0277123460,(753_Synechococcaceae_bacterium_WB4_1_0192|NBW62014.1:0.0546123093,((765_Cyanobium_sp.|GDX72862.1:0.0326582333,900_Synechococcaceae_bacterium_WBB_3_034|NDF62656.1:0.0267552283)Node236/67.5/88:0.0208095031,(774_Synechococcaceae_bacterium_WB7_3xG_012|NCV92057.1:0.0414766363,(((807_Synechococcus_sp._LA31|WP_214343453.1:0.0245323260,867_Cyanobacteria_bacterium_K_DeepCast_35m_m1_288|MBM5785009.1:0.0162382253)Node240/80.6/99:0.0161234674,811_Cyanobacteria_bacterium_M_surface_10_m1_298|MBM5791852.1:0.0323376500)Node239/0/82:0.0000029317,852_Vulcanococcus_sp._Clear-D1|MBD1194794.1:0.0080230652)Node238/88/99:0.0243740548)Node237/89.7/99:0.0390500398)Node235/40.2/86:0.0155430130)Node234/95/100:0.0645588654)Node231/85.8/81:0.0223606412,(((768_Cyanobium_usitatum|WP_106501464.1:0.0423718354,813_Synechococcus_sp._CBW1108|WP_197148428.1:0.0564203336)Node243/70.1/74:0.0101315734,(780_Cyanobium_sp._FACHB-13342|WP_190389021.1:0.0084586170,795_Synechococcaceae_bacterium_WB9_2_170|NDC14825.1:0.1620629953)Node244/77/74:0.0131196580)Node242/76.6/80:0.0101585236,799_Cyanobacteria_bacterium_M_DeepCast_100m_m1_067|MBM5813574.1:0.0084043583)Node241/95.8/95:0.0658280757)Node230/88.3/91:0.0389336469,((((685_Cyanobacteria_bacterium_K_Offshore_surface_m2_239|MBM5815078.1:0.1305744820,((709_Synechococcus_sp._CBW1004|WP_197213027.1:0.1012899416,748_Cyanobium_sp.|GDX75884.1:0.1511682805)Node250/28.4/89:0.0674816118,714_Cyanobium_sp._49614_E6|MCE2837930.1:0.1405086951)Node249/94.8/100:0.0711139728)Node248/86.5/97:0.0384209944,(((((771_unclassified_Synechococcus|WP_094584855.1:0.0147915797,802_Microcystis_elabens|WP_190543237.1:0.0617215883)Node255/0/99:0.0000032402,(777_Aphanothece_saxicola_GSE-SYN-MK-01-06B|MBW4530773.1:0.0072663227,782_Synechococcus_sp._CCY_0621|WP_216910223.1:0.0246650458)Node256/77.4/100:0.0072691533)Node254/75.4/100:0.0068242143,775_Cyanobium_gracile|WP_015110761.1:0.0077561879)Node253/99.9/100:0.1799401521,773_Synechococcus_sp._CCY_9618|WP_216904822.1:0.0536664283)Node252/81.3/100:0.0585653228,805_Cyanobium_sp._CACIAM_14|KEF40709.1:0.0736563484)Node251/99.1/100:0.1273591247)Node247/37.9/90:0.0295913638,808_Synechococcales_bacterium_UBA10510|HBH74195.1:0.1198472503)Node246/88.2/99:0.0547377467,(((718_Cyanobacteria_bacterium_M_surface_10_m2_119|MBM5824040.1:0.0271233470,(723_Cyanobium_sp._M30B3|QVL52180.1:0.0492011347,735_Cyanobium_sp._NIES-981|WP_087067656.1:0.0468404319)Node260/30.2/52:0.0192220589)Node259/95.6/100:0.0730934282,((((719_Synechococcus_sp._1G10|WP_094554337.1:0.1028424352,(776_Cyanobium_sp.|PZU97184.1:0.0659520469,815_unclassified_Synechococcus|WP_071800044.1:0.0729937699)Node265/37/100:0.0263208402)Node264/96.6/100:0.0797197651,(797_Synechococcus_sp._WH_5701|WP_006170316.1:0.0342982763,833_Cyanobium_sp._NS01|QNI71309.1:0.0411164960)Node266/59.3/100:0.0342497584)Node263/74.1/99:0.0605110888,750_Cyanobium_sp._PLM2.Bin73|TVS06769.1:0.0960785041)Node262/75.9/99:0.0133479153,787_Cyanobium_sp._PCC_7001|WP_006909662.1:0.1031900403)Node261/98.6/100:0.1119796396)Node258/80.9/97:0.0457969955,((814_Cyanobacteria_bacterium_K_DeepCast_35m_m2_155|MBM5802783.1:0.0669819738,910_Cyanobacteria_bacterium_K_DeepCast_35m_m2_023|MBM5800418.1:0.0371722137)Node268/25.3/56:0.0193117483,(911_Synechococcaceae_bacterium_WB9_2_112|NDC34348.1:0.0152678618,914_Cyanobacteria_bacterium_REEB417|MBU6250159.1:0.0371900057)Node269/76.1/99:0.0131189534)Node267/99.9/100:0.2106116715)Node257/76.4/92:0.0275783750)Node245/82.1/88:0.0223010618)Node229/84.3/88:0.0203876046)Node225/76.6/90:0.0134305487,((747_Synechococcus_sp._CBW1107|WP_197165423.1:0.0334854519,781_unclassified_Synechococcus|WP_185465874.1:0.0158996839)Node271/96.4/100:0.0515856620,751_Synechococcus_sp._MW101C3|WP_094510284.1:0.0363638473)Node270/89.8/100:0.0314135936)Node224/87.4/96:0.0364756696,755_Synechococcus_sp._CBW1002|WP_197169689.1:0.1102315423)Node223/91.5/98:0.0430301279,((((((((745_Synechococcus_sp._WH_7805|WP_006043530.1:0.0209394468,(778_Synechococcus_sp._MEDNS5|WP_186583151.1:0.0210128722,792_Synechococcus_sp._BMK-MC-1|WP_011933742.1:0.0153727791)Node280/93.2/100:0.0364107569)Node279/0/88:0.0000028644,(((783_Synechococcus_sp._NP17|MBT65808.1:0.0347598239,849_cyanobiont_of_Ornithocercus_magnificus|GCE64362.1:0.3600660842)Node283/84.7/100:0.0499809189,(((810_Synechococcus_sp._WH_8016|WP_006853533.1:0.0239008870,(865_unclassified_Synechococcus|WP_186523707.1:0.0121514242,905_Cyanobium_sp._MED195|MAK15463.1:0.0170929813)Node287/75.5/99:0.0120073706)Node286/79.3/98:0.0102121644,921_Synechococcus_sp._TMED66|RPF75247.1:0.0000032838)Node285/80.5/98:0.0238390472,939_Synechococcus_sp._WH_8020|WP_048347059.1:0.0268897035)Node284/83.8/98:0.0310035422)Node282/85.6/100:0.0512982873,818_Synechococcus_sp._NOUM97013|WP_186479571.1:0.1197259144)Node281/19.1/79:0.0325296024)Node278/79.9/80:0.0344561035,(907_unclassified_Synechococcus|WP_007101791.1:0.0259088732,909_Synechococcus_sp._BS56D|WP_131454817.1:0.0081347646)Node288/90.4/100:0.0384458834)Node277/91.2/94:0.0345815936,896_Synechococcus_sp._RS9916|WP_007098611.1:0.0125281175)Node276/81.6/94:0.0213732380,832_unclassified_Synechococcus|WP_067092821.1:0.2800202393)Node275/66.9/87:0.0345849749,790_Synechococcus_sp._ARS1019|MAH58993.1:0.0183547696)Node274/95.7/97:0.0718048116,((789_Synechococcus_sp._CC9902|WP_011360493.1:0.1242884255,(((835_unclassified_Synechococcus|WP_115024045.1:0.0224165002,(912_Cyanobium_sp._RS427|MBR75860.1:0.0194336228,930_Synechococcus_sp._A15-127|WP_186484983.1:0.0489394009)Node294/13.4/89:0.0235822508)Node293/75.2/99:0.0125701768,836_Synechococcus_sp._MU1617|WP_226425942.1:0.0000035808)Node292/92/99:0.0343913314,(884_Synechococcus_sp._BS301-5m-G53|MBL6740896.1:0.0088233794,908_Synechococcus_sp._MED650|MAI96110.1:0.0429281753)Node295/77.1/97:0.0236910568)Node291/77.2/98:0.0127616605)Node290/0/71:0.0000027653,(((824_Cyanobium_sp._NAT70|MAR06525.1:0.1541608092,863_Synechococcus_sp._CC9616|WP_028951392.1:0.0471425409)Node298/94.9/97:0.0588106711,879_Synechococcus_sp._KORDI-49|WP_043695463.1:0.0000026792)Node297/88.2/78:0.0172673210,(943_Cyanobium_sp._MED843|MAV12764.1:0.0110719547,947_Synechococcus_sp.|MBA4732891.1:0.0245077669)Node299/96.6/100:0.0505338009)Node296/42/76:0.0151396881)Node289/80.5/86:0.0512780088)Node273/86.4/93:0.0353874321,((838_Synechococcus_sp._SAT82|MAX88308.1:0.0000036136,942_Synechococcus_sp._SAT82|MAX89030.1:0.0000035205)Node301/98.7/100:0.1290213206,853_Synechococcus_sp._CPC35|MAB55261.1:0.1380251970)Node300/99.1/100:0.1564349486)Node272/96/99:0.0772496736)Node222/38.9/70:0.0067042836,806_Synechococcus_sp._RSCCF101|WP_150881892.1:0.2388211442)Node221/94.7/100:0.1005510984,(868_Aphanocapsa_feldmannii_288cV|TGG85352.1:0.1797226337,(((923_Synechococcus_sp._SB0677_bin_5|MYF21094.1:0.0173192903,(933_Candidatus_Synechococcus_spongiarum|WP_025781211.1:0.1048955513,937_Candidatus_Synechococcus_spongiarum_SP3|KKZ13035.1:0.0692764480)Node306/81.3/88:0.0172039398)Node305/48.9/88:0.0207456078,952_Synechococcus_sp._SB0669_bin_7|MYK86270.1:0.0000029694)Node304/84.2/98:0.0316859902,950_Candidatus_Synechococcus_spongiarum_LMB_bulk15M|OOV31297.1:0.0421663887)Node303/99.8/100:0.3336210664)Node302/95.2/100:0.1434290971)Node220/80.3/99:0.0514727802,((((((834_Prochlorococcus_marinus_CUG1439|MBO6962166.1:0.0080080803,(898_Prochlorococcus_marinus|WP_032526769.1:0.0174567239,901_Prochlorococcus_marinus|WP_209107988.1:0.0114736221)Node313/87.7/100:0.0180609025)Node312/78.5/98:0.0115628196,855_Prochlorococcus_marinus|WP_209083081.1:0.0148322667)Node311/90.6/98:0.0551973247,(((((842_Prochlorococcus_marinus|WP_209042172.1:0.0204040857,869_Prochlorococcus_marinus|WP_032513979.1:0.0575715522)Node318/0/6:0.0000032528,((870_Prochlorococcus_marinus_CUG1435|MBO6975244.1:0.0371242225,891_Prochlorococcus_marinus|WP_209129883.1:0.0136255024)Node320/0/82:0.0000032718,893_Prochlorococcus_sp._MIT_0604|WP_042849927.1:0.0137808615)Node319/84.4/95:0.0067897438)Node317/0/5:0.0000032492,890_Prochlorococcus_marinus_str._MIT_9314|KGG01670.1:0.0198624700)Node316/0/14:0.0000028183,(((856_Prochlorococcus_marinus|WP_011132105.1:0.0057418007,902_Prochlorococcus_marinus|WP_011819850.1:0.0658806226)Node323/92.5/99:0.0285995515,920_Prochlorococcus_sp._SP3034|MBK16881.1:0.1795194068)Node322/0/56:0.0000036193,858_Prochlorococcus_marinus_str._GP2|KGF88707.1:0.0331666325)Node321/44.7/40:0.0066854770)Node315/70.4/39:0.0065067981,892_Prochlorococcus_marinus|WP_209105933.1:0.0071045099)Node314/85.6/85:0.0310487687)Node310/99.9/100:0.2320127120,((847_unclassified_Prochlorococcus|WP_036916992.1:0.1506664119,(889_Prochlorococcus_sp._MIT_0601|WP_036901223.1:0.0488693574,931_Prochlorococcus_marinus|WP_012195023.1:0.0763724601)Node326/84.8/100:0.0458711081)Node325/17.1/53:0.0240622628,895_Prochlorococcus|WP_011124622.1:0.0601073576)Node324/98.3/100:0.1314745129)Node309/94/100:0.1253429346,(915_Prochlorococcus_marinus|WP_158466151.1:0.0116489952,(925_Prochlorococcus_sp._MED630|MAJ25386.1:0.0069931163,929_Prochlorococcus_sp._MIT_0801|WP_038651557.1:0.0068946171)Node328/89/100:0.0297252107)Node327/98.7/100:0.1617488215)Node308/99.3/100:0.4891341876,((951_Prochlorococcus_marinus|WP_063406280.1:0.0149452191,948_unclassified_Prochlorococcus|WP_036914976.1:0.0145975628)Node330/75/95:0.0149638062,940_Prochlorococcus_sp._MIT_1303|WP_063398316.1:0.0000026936)Node329/98.4/99:0.3364029326)Node307/99.9/100:0.4078208071)Node219/98.1/100:0.2198389058)Node217/68.6/94:0.0783781634,641_Synechococcus_elongatus|WP_208677057.1:0.2149928855)Node216/97.5/100:0.1341541796)Node206/82.1/51:0.0584454241,((((354_Limnoraphis_robusta|WP_046277730.1:0.0774120753,666_Lyngbya_aestuarii|WP_023066721.1:0.0842124260)Node334/92.5/100:0.0681322471,((400_Microcoleaceae|WP_006619222.1:0.0321021263,499_Arthrospira_sp._SH-MAG29|MBS0016290.1:0.0094831090)Node336/99.7/100:0.1617858495,(440_Planktothrix|WP_072720592.1:0.1029214913,(479_Planktothrix_serta|WP_083619291.1:0.0580988350,((516_Planktothrix_sp._PCC_11201|WP_079677776.1:0.0000025038,552_Planktothrix_agardhii_NIVA-CYA_126/8|KEI68773.1:0.0552907599)Node340/61/100:0.0272066928,584_Oscillatoriales_cyanobacterium_CG2_30_40_61|OIP68207.1:0.0267597416)Node339/91.6/100:0.0347120356)Node338/78.6/100:0.0181786248)Node337/98.7/100:0.1214912535)Node335/87.4/100:0.0451987895)Node333/90.4/100:0.0556565921,673_Oscillatoriales_cyanobacterium_SM2_3_0|NJK38046.1:0.1600685830)Node332/99.8/100:0.2077648352,(((((376_Phormidium_pseudopriestleyi|WP_207087588.1:0.0744879507,442_Oscillatoria_acuminata|WP_015147194.1:0.0471861361)Node345/99.7/100:0.2218349108,563_Oxynema|WP_168571084.1:0.1487272070)Node344/96.8/99:0.1183185777,564_unclassified_Planktothricoides|WP_054464297.1:0.1317229292)Node343/36.9/56:0.0242477969,(474_Oscillatoria_sp._SIO1A7|NER34183.1:0.1529761780,((514_Planktothricoides_sp._SpSt-374|HGG02862.1:0.0474860728,524__Phormidium|WP_199245485.1:0.0293832293)Node348/98.6/100:0.1354738206,((675_unclassified_Limnothrix|WP_099532392.1:0.0157579463,710_Limnothrix_sp._CACIAM_69d|RFP53702.1:0.0273062837)Node350/5.7/35:0.0260927849,686_Oscillatoriales_cyanobacterium|TAD75306.1:0.0279725152)Node349/99.9/100:0.2920289353)Node347/86.9/72:0.0490278460)Node346/70.7/71:0.0370207578)Node342/97.9/99:0.1085191748,(681_Geitlerinema_sp._PCC_9228|WP_071515386.1:0.3727090354,744_Coleofasciculaceae_cyanobacterium_SM2_3_26|NJK28578.1:0.5518065388)Node351/97.2/99:0.2194179360)Node341/43.1/52:0.0090209468)Node331/87.5/92:0.0562790432)Node205/84.2/89:0.0538032822)Node159/94.1/57:0.0833123631)Node81/0/7:0.0000029789)Node52/99.8/97:0.1403474049,((((76_Synechococcus_sp._PCC_6312|WP_015123667.1:0.0926630865,183_Aphanocapsa_sp._GSE-SYN-MK-11-07L|MBW4551855.1:0.3000891430)Node355/89.9/97:0.1023510420,((270_Thermosynechococcus_sp._TA-1|WP_206200909.1:0.0079924349,(424_Thermosynechococcus_sp._M98_K2018_005|HIK36343.1:0.0161661254,473_Thermosynechococcus_sp._M46_R2017_013|HIK25124.1:0.0243430885)Node358/75.9/97:0.0079553166)Node357/0/74:0.0000033335,(364_Thermosynechococcus_sp._NK55a|WP_024124198.1:0.0162471534,435_Thermostichus_lividus|WP_099797571.1:0.0406597994)Node359/42.5/77:0.0078941198)Node356/95/90:0.0934517304)Node354/88.7/87:0.0674982424,555_Coleofasciculaceae_cyanobacterium_SM2_1_6|NJL88884.1:0.4454092870)Node353/93.3/66:0.0884781903,((343_Hormoscilla_sp._GUM202|MBO1349412.1:0.3792148543,(385_Roseofilum_sp._SBFL|MBP0042910.1:0.0000033312,436_Roseofilum_sp._Guam|MBP0030110.1:0.0323146300)Node362/100/100:0.2432801315)Node361/81.4/99:0.0660049688,(((928_Gloeobacter_morelensis|WP_230842043.1:0.2945716029,932_Gloeobacter_kilaueensis|WP_023175420.1:0.1546951246)Node365/97.7/100:0.4494018095,949_Gloeobacter_violaceus_SpSt-379|HGZ84976.1:0.4450756109)Node364/90.6/100:0.4594804956,953_Anthocerotibacter_panamensis|WP_218080054.1:1.0474853820)Node363/100/99:1.0250463140)Node360/0/29:0.0122746999)Node352/82.1/93:0.0399456222)Node51/84.1/79:0.0244536440,(((((71_Calothrix_sp._NIES-4101|BAZ41279.1:0.0558341834,72_Calothrix_sp._CSU_2_0|NJR18165.1:0.0470745148)Node370/81.3/100:0.0412137051,(77_Calothrix_sp._C42_A2020_038|MBF2066259.1:0.0000031645,((360_unclassified_Calothrix|WP_096690267.1:0.0456223525,(539_Calothrix_sp._PCC_7103|WP_019492435.1:0.0209248185,633_Calothrix_sp._FI2-JRJ7|MBW4602210.1:0.0205237507)Node374/44.8/100:0.0086879619)Node373/80.6/100:0.0384348933,373_Nostocales|WP_223974089.1:0.0091730854)Node372/99.9/100:0.1094532645)Node371/99.3/100:0.1196500490)Node369/89.2/94:0.0420939209,75_Calothrix_sp._PCC_6303|WP_015200289.1:0.0964562920)Node368/66.4/95:0.0181469065,((((((((((((((((((((88_Nostoc_sp._TH1S01|MBU7583708.1:0.0079608756,162_unclassified_Nostoc|WP_190697378.1:0.0584166186)Node394/93.5/100:0.0342301143,140_Fortiea_sp._LEGE_XX443|WP_193883326.1:0.0000025083)Node393/73.7/95:0.0167561512,(166_Nostoc_sp._CHAB_5844|WP_229543484.1:0.0596170866,202_Nostoc_sp._FACHB-110|WP_190691002.1:0.0332721318)Node395/84.1/51:0.0166961268)Node392/74.6/53:0.0078342654,(195_Nostocales|WP_096585244.1:0.0164438088,201_Nostocales|WP_190595022.1:0.0248131077)Node396/74.1/53:0.0082159501)Node391/80.2/100:0.0146662031,157_Nostoc_sp._LEGE_06077|WP_193892447.1:0.0114440634)Node390/94.4/100:0.0502767569,((((((347_Anabaena_azotica|WP_190474978.1:0.0000032441,371_Nostoc_sp._MS1|WP_224085720.1:0.0499001916)Node402/99.6/100:0.0673403670,476_Anabaena_subtropica|WP_190406466.1:0.0079167223)Node401/89.7/100:0.0228351851,758_Nostoc_sp._PCC_7120__FACHB-418|6TCL_F2:0.0212559328)Node400/32.2/99:0.0106174638,353_Nostoc_sp._TCL26-01|WP_179047168.1:0.1294856735)Node399/88.6/100:0.0360740355,(363_Nostoc_sp._PCC_7524|WP_015137731.1:0.0198904853,407_unclassified_Anabaena|WP_066381568.1:0.0290298940)Node403/17.3/42:0.0081018218)Node398/80/86:0.0214397349,(366_Anabaena_minutissima|WP_190696265.1:0.0348849906,(465_Nostoc_sp._CENA543|WP_103137634.1:0.0124256066,481_Anabaena_sp.|HFS10248.1:0.0201606248)Node405/86.9/100:0.0267392426)Node404/30.7/56:0.0098302066)Node397/92.6/99:0.0279582181)Node389/86.5/98:0.0174907616,((((((137_Anabaena_cylindrica|WP_015212806.1:0.0132881091,273_Nostocaceae|WP_016949892.1:0.0525613740)Node411/56.1/61:0.0095052921,((((((((170_Dolichospermum_sp._UHCC_0259|WP_168645629.1:0.0080671898,382_Dolichospermum_sp._JUN01|MBO1057928.1:0.0409908794)Node419/0/33:0.0000026328,236_Aphanizomenonaceae|WP_027402289.1:0.0245760894)Node418/93.3/63:0.0245381892,234_Anabaena_sp._UHCC_0187|WP_168503318.1:0.0167057805)Node417/73.5/52:0.0088971088,(425_unclassified_Anabaena|WP_168491052.1:0.0234448716,580_Anabaena_sp._CRKS33|OBQ39532.1:0.0684440399)Node420/28.5/61:0.0084020558)Node416/73.5/66:0.0091180044,331_Cuspidothrix_issatschenkoi|WP_193938708.1:0.0580654028)Node415/81.2/92:0.0255364036,235_Aphanizomenon_flos-aquae_Clear-A1|MBD1218093.1:0.0429215864)Node414/85.5/100:0.0262345521,503_Anabaena_sp._FACHB-1237|WP_190368606.1:0.0495970793)Node413/91.1/98:0.0395268018,328_Cylindrospermopsis_raciborskii_CS-505|EFA71044.1:0.0322774042)Node412/83.7/87:0.0240593128)Node410/86.5/88:0.0342214813,(179_Sphaerospermopsis_aphanizomenoides|WP_200324185.1:0.0367624942,259_Trichormus_azollae|WP_013193112.1:0.0209948887)Node421/56.1/83:0.0174190848)Node409/77.5/63:0.0171753638,248_Sphaerospermopsis|WP_096565858.1:0.0244491925)Node408/87.6/23:0.0319442022,224_Sphaerospermopsis_sp._SIO1G1|NET00564.1:0.0587201974)Node407/38.8/35:0.0349059870,256_Nostocales_cyanobacterium|TAE53253.1:0.0000029671)Node406/95.7/95:0.0667071194)Node388/84.6/73:0.0232011708,((97_Nostocales_cyanobacterium_LEGE_11386|MBE9050463.1:0.0000026377,(((135_Nodularia_spumigena_PCC_73104|AVG72891.1:0.0205276929,160_Anabaenopsis_elenkinii|WP_200987819.1:0.0289094568)Node426/44.3/100:0.0123320237,176_Nodularia_sp._NIES-3585|WP_089092353.1:0.0241655716)Node425/62.3/99:0.0215621024,163_Chrysosporum_ovalisporum|CEJ42147.1:0.0346615194)Node424/32/97:0.0191145138)Node423/88.4/100:0.0385080637,136_Richelia_sinica|WP_190604683.1:0.0846128187)Node422/67/48:0.0082506988)Node387/74.3/62:0.0096407310,(118_Cylindrospermum_sp._FACHB-282|WP_190459636.1:0.0233881243,154_Cylindrospermum_stagnale|WP_015210163.1:0.0101658528)Node427/30.7/94:0.0085195099)Node386/83.9/34:0.0139487864,132_Cylindrospermum_sp._NIES-4074|BAZ28925.1:0.0000024875)Node385/52.2/32:0.0149724481,((158_Goleter_apudmare_HA4340-LM2|MBW4643700.1:0.0252925136,(269_Fortiea_contorta|WP_017654964.1:0.0063175174,383_Calothrix_sp._PCC_7507|WP_015127203.1:0.0776974014)Node430/5.1/49:0.0098284195)Node429/98.3/99:0.0617207607,339_Gloeotrichia_ghosei_UTEX_LB_1920|AVG72859.1:0.0268213083)Node428/81.5/16:0.0154233035)Node384/0/14:0.0000025481,(338_Nostoc_sp._UHCC_0702|WP_206267801.1:0.0083805469,((459_Dendronalium_phyllosphericum|WP_214436172.1:0.0236960478,540_Nostoc_minutum_NIES-26|RCJ41032.1:0.0433116547)Node433/99.6/100:0.0885593955,(498_Amazonocrinis_nigriterrae|WP_198127899.1:0.0153041192,534_Nostoc_sp._NIES-4103|WP_096558808.1:0.0266918199)Node434/75.4/100:0.0112809460)Node432/85.1/95:0.0232948762)Node431/97.8/100:0.0709023196)Node383/88.5/54:0.0329210777,((((((167_Nostoc_sp._T09|WP_086688030.1:0.0278912729,(304_Nostoc_sp._RF31YmG|WP_086835963.1:0.0227128618,629_Mojavia_pulchra_JT2-VF2|MBW4562984.1:0.1810390837)Node441/46.9/100:0.0240245930)Node440/98.4/100:0.0858415029,(333_Nostocales|WP_167721660.1:0.0322853914,345_Nostocales|WP_045868122.1:0.0186527450)Node442/64.4/100:0.0164727432)Node439/73.4/99:0.0262551796,285_Nostocales|WP_190579420.1:0.0000034439)Node438/96.3/99:0.0446831861,301_Calothrix|WP_190551634.1:0.0167041948)Node437/67.2/34:0.0168928835,(264_Tolypothrix_sp._FACHB-123|WP_190752057.1:0.0000028489,430_Calothrix_sp._NIES-2100|WP_096605613.1:0.0425399629)Node443/88.6/99:0.0256609257)Node436/0/8:0.0000030084,307_Calothrix_sp._NIES-2098|WP_096591217.1:0.0500983856)Node435/98.1/97:0.0509180100)Node382/85.1/94:0.0156400661,(((((((175_Nostoc_linckia|WP_096539925.1:0.0255772536,(254_Nostoc_sp._PA-18-2419|WP_138496890.1:0.0597824512,(439_Nostoc_punctiforme|WP_190950513.1:0.0134869479,512_Nostocaceae|WP_190879547.1:0.0514203071)Node452/86.1/93:0.0200281705)Node451/84.3/93:0.0230318455)Node450/69.7/83:0.0335787737,192_Nostoc|WP_190956287.1:0.0222442313)Node449/96/100:0.0622050226,((((258_Nostoc|WP_190892841.1:0.0575445127,((408_Nostoc_edaphicum|WP_194046115.1:0.0336960252,(((572_Nostoc_sp._JL33|MBN3872247.1:0.0793737338,(582_Nostoc_sp._CHAB_5834|WP_229468099.1:0.0171857713,589_Nostoc_flagelliforme|WP_100899854.1:0.0246835526)Node462/86.4/82:0.0172525634)Node461/75.7/82:0.0080376503,595_Nostoc_sphaeroides|WP_118169022.1:0.0084797180)Node460/80.5/82:0.0144075373,622_Nostoc_flagelliforme|WP_190941242.1:0.0467604640)Node459/89.4/99:0.0307848267)Node458/87.7/99:0.0254666127,562_Nostocales_cyanobacterium_LEGE_12452|MBE8964850.1:0.0000035930)Node457/83.9/88:0.0327483572)Node456/27/52:0.0181982320,483_Nostoc_sp._Peltigera_malacea_cyanobiont_DB3992|PHM06835.1:0.0408146751)Node455/0/60:0.0000029326,433_Nostoc_sp._JL31|MBN3892939.1:0.0081014870)Node454/86.8/72:0.0166332962,((((355_Nostoc_sp._CHAB_5836|WP_229549446.1:0.0412823769,460_Nostoc_sp._NMS8|MBN3962881.1:0.0243277368)Node466/0/29:0.0000024317,((458_Nostoc_sp._JL34|MBN3886277.1:0.0079622292,((557_Nostoc_sp._LPT|MBN4001577.1:0.0192921615,598_Nostoc_sp._Lobaria_pulmonaria_5183_cyanobiont|WP_104907528.1:0.0237456280)Node470/89.8/100:0.0215841161,579_Nostoc_sp._NMS9|MBN3939726.1:0.0000028021)Node469/98.4/100:0.0411238474)Node468/76.7/92:0.0081971879,(525_Nostoc_sp._C052|WP_179067567.1:0.0596619526,588_Nostoc_sp._NOS2021|MBN3895512.1:0.0412346247)Node471/0/40:0.0000025489)Node467/84.9/63:0.0080660401)Node465/0/57:0.0000029573,560_unclassified_Nostoc|WP_094328213.1:0.0244610680)Node464/49.2/81:0.0166099166,(414_unclassified_Nostoc|WP_185585064.1:0.0201967704,569_Nostoc|WP_012410217.1:0.0133158902)Node472/87.8/98:0.0239541512)Node463/91.1/91:0.0246507312)Node453/76.2/68:0.0100719067)Node448/87/90:0.0192876818,(388_Nostoc_sp._WHI|WP_196518474.1:0.0301364877,455_Nostoc_sp._NMS7|MBN3948560.1:0.0280158015)Node473/90.9/98:0.0316095668)Node447/84.1/93:0.0169562045,187_Atlanticothrix_silvestris|WP_214437241.1:0.0583930676)Node446/97.9/98:0.0675856739,(265_aff._Roholtiella_sp._LEGE_12411|WP_194001432.1:0.0093914416,288_Komarekiella_atlantica_HA4396-MV6|MBW4685288.1:0.0242882494)Node474/53.2/98:0.0088372326)Node445/79.7/85:0.0153082943,356_Desmonostoc_vinosum_HA7617-LM4|MBW4612055.1:0.0363386625)Node444/87.4/81:0.0169604045)Node381/96.4/98:0.0512009602,((217_Scytonematopsis_contorta_HA4292-MV4|AVG72883.1:0.2513381834,(((((357_Nostoc_sp._XA010|WP_229553759.1:0.0082939080,(412_Nostoc_desertorum_CM1-VF14|MBW4425726.1:0.0242206386,616_Nostoc_commune|WP_109011156.1:0.0564737169)Node482/55.6/58:0.0242949282)Node481/93.7/58:0.0391062036,477_Nostoc_favosum|WP_229484490.1:0.0314047850)Node480/91.5/97:0.0278585860,(432_Nostoc_sp._CHAB_5824|WP_229465257.1:0.0521169163,590_Nostoc_sp._CHAB_5715|WP_229453982.1:0.0322630704)Node483/0/78:0.0000027858)Node479/87.9/95:0.0181220734,532_Nostoc_commune|WP_196523098.1:0.0221952865)Node478/62.5/93:0.0081327115,445_Nostoc_sp._HG1|MBC6433668.1:0.0306014156)Node477/0/72:0.0000026380)Node476/49.8/86:0.0348065150,310_Komarekiella_sp._clone_1|WP_191756982.1:0.0346235156)Node475/97.7/98:0.0705873944)Node380/94.8/80:0.0530481655,((((111_Chlorogloeopsis_fritschii|WP_016879099.1:0.0083325764,271_Mastigocladus_laminosus|O31127.1:0.1089335091)Node487/74.8/97:0.0082586318,295_Fischerella_sp.|NWF61255.1:0.0241606730)Node486/76/97:0.0101370531,(216_Hapalosiphonaceae|WP_017310088.1:0.0148568671,247_Fischerella|WP_062245561.1:0.0166476675)Node488/93/100:0.0303692613)Node485/89.9/99:0.0325198160,(((((((((112_Synechocystis_sp._PCC_7509|WP_009631138.1:0.0182921147,492_Chlorogloea_sp._CCALA_695|WP_106368035.1:0.0473958272)Node497/0/37:0.0000024462,156_Chroococcus_sp._CMT-3BRIN-NPC107|MBW4662806.1:0.0137292958)Node496/85.2/49:0.0701945596,155_Aliterella_atlantica|WP_045052745.1:0.1010486928)Node495/97.5/100:0.1708668745,((358_Chroococcidiopsidaceae_cyanobacterium_CP_BM_RX_35|MBV8885095.1:0.0144080769,567_Chroococcidiopsidaceae_cyanobacterium_CP_BM_ER_R8_30|MBV9386580.1:0.0443252483)Node499/97/100:0.2055035058,631_Gloeocapsa_sp._UFS-A4-WI-NPMV-4B04|MBW4638000.1:0.4589847348)Node498/40.4/99:0.1098981079)Node494/95.1/81:0.1335030569,((241_Gloeocapsa_sp._PCC_7428|WP_015188952.1:0.0158753805,(332_Chroococcidiopsis_sp._TS-821|WP_104546780.1:0.0000026124,454_Gloeocapsopsis_dulcis|WP_105220702.1:0.0647283338)Node502/34.1/100:0.0164598543)Node501/89.3/100:0.0245306857,276_Chroococcales_cyanobacterium_IPPAS_B-1203|PIG94396.1:0.0000026887)Node500/98.6/100:0.1385979896)Node493/28.1/47:0.0282674546,(191_Chroococcidiopsis|WP_015153891.1:0.0141218034,(444_Scytonema_millei|WP_039715794.1:0.0000025285,553_Chroococcidiopsis_sp._FACHB-1243|WP_192154071.1:0.0541018065)Node504/92.3/100:0.0394706603)Node503/100/100:0.2504688116)Node492/86.4/100:0.0562926952,211_Nostocaceae_cyanobacterium|MBA3923989.1:0.2076318104)Node491/88.7/96:0.0545534990,(161_Cyanomargarita_calcarea_GSE-NOS-MK-12-04C|MBW4666669.1:0.1208879930,(((292_Tolypothrix_sp._Co-bin9|MBD0264480.1:0.0085543475,(379_Tolypothrix_carrinoi_HA7290-LM1|MBW4567997.1:0.0316615143,380_Hassallia_byssoidea|WP_039748231.1:0.0199629552)Node509/89.5/100:0.0302118213)Node508/89.6/100:0.0281179657,309_Hassallia_sp._WJT32-NPBG1|MBW4606346.1:0.0228796219)Node507/91.9/100:0.0495511577,(485_Tolypothrix_brevis_GSE-NOS-MK-07-07A|MBW4475374.1:0.0000025183,674_Nostocales|WP_029634147.1:0.0414395870)Node510/94.5/100:0.0651600119)Node506/97.6/100:0.0941523129)Node505/71.8/54:0.0365296481)Node490/76.6/74:0.0229269823,(((((((119_Scytonema_hyalinum_WJT4-NPBG1|MBW4502329.1:0.0330327269,228_Tolypothrix_campylonemoides|WP_041041048.1:0.0328982429)Node517/99.4/100:0.0743681654,(120_Scytonema_sp._NIES-4073|WP_096566004.1:0.0243635502,193_Scytonema_sp._HK-05|WP_073633835.1:0.0165944093)Node518/70.7/92:0.0062557199)Node516/94.3/99:0.0506892676,370_Mastigocladopsis_repens|WP_017319271.1:0.0448811581)Node515/78.9/100:0.0426370315,325_Nostocales_cyanobacterium_HT-58-2|ARV62304.1:0.0440455638)Node514/93.3/100:0.0776645520,((194_Tolypothrix_bouteillei|WP_038079791.1:0.0168009477,232_Scytonema_sp._UIC_10036|WP_155752170.1:0.0166873041)Node520/83.6/100:0.0287797613,219_Scytonema_hofmannii|WP_017746693.1:0.0770191466)Node519/97.5/100:0.0924459951)Node513/92.2/100:0.0789192936,350_Scytonema_tolypothrichoides|WP_048870974.1:0.0915219986)Node512/97.6/100:0.0905378718,(443_Stigonema_ocellatum_SAG_48.90__DSM_106950|MBR8839007.1:0.1127652676,(482_Iningainema_tapete|WP_190825989.1:0.1432221748,493_Aetokthonos_hydrillicola|WP_208343902.1:0.1258923135)Node522/89.6/97:0.0469794878)Node521/81.9/95:0.0319081906)Node511/87.2/98:0.0454566350)Node489/96.8/79:0.0859727142)Node484/87/52:0.0312849938)Node379/46.5/41:0.0084923557,(283_Brasilonema|WP_169265702.1:0.0659772962,((421_Iphinoe_sp._HA4291-MV1|MBW4634131.1:0.0181643847,561_Brasilonema_sp._UFV-L1|WP_169221912.1:0.0295708842)Node525/44.5/71:0.0219761897,506_Scytonema_sp._RU_4_4|NJM72151.1:0.0122755780)Node524/69.8/100:0.0152603504)Node523/99.3/100:0.0898790579)Node378/88.6/75:0.0397105552,((145_Calothrix_sp._336/3|WP_035156348.1:0.0684544464,(208_Calothrix_rhizosoleniae|WP_088242242.1:0.0888314132,(308_Richelia_sp.|NRB07376.1:0.0364880914,(504_Richelia_intracellularis|WP_008229747.1:0.0172467628,597_Richelia_intracellularis_HH01|CCH67187.1:0.0134732671)Node530/99.7/100:0.1145314491)Node529/93.7/100:0.0564155316)Node528/98.2/100:0.1037032241)Node527/86.5/100:0.0293845623,169_Mastigocoleus_testarum|WP_027840946.1:0.1578495204)Node526/83.6/98:0.0326115406)Node377/93/98:0.0584070679,((497_Rivularia_sp._T60_A2020_040|MBF2015182.1:0.0078072856,(545_Plectonema_radiosum|WP_193922773.1:0.0347977064,547_Richelia_sp._SM2_1_7|NJL78569.1:0.0249224861)Node533/72.8/96:0.0082418540)Node532/94.3/100:0.0499436595,(549_Calothrix_parasitica|WP_096657630.1:0.0671492556,617_Rivularia_sp._PCC_7116|WP_015117733.1:0.0278089204)Node534/70.4/100:0.0268909853)Node531/96/100:0.0932602133)Node376/94.8/100:0.1021152184,100_Calothrix_sp._NIES-3974|WP_096620956.1:0.0609225050)Node375/84.7/97:0.1070886699)Node367/93.3/99:0.1096103203,(131_Chamaesiphon_polymorphus|WP_106299662.1:0.0415170530,344_Chamaesiphon_minutus|WP_015161631.1:0.0326422517)Node535/99.9/100:0.2236568427)Node366/98.4/100:0.1645431520)Node50/19.6/56:0.0123375405,((80_Synechococcales_cyanobacterium_C|NCJ07431.1:0.2161795495,(((655_Acaryochloris_marina|WP_012161999.1:0.1194200953,(700_Acaryochloridaceae_cyanobacterium_CSU_3_4|NJN38069.1:0.0168351196,702_Acaryochloris_sp._RU_4_1|NJM67977.1:0.0549349037)Node541/97.4/100:0.0825526740)Node540/75.2/95:0.0277245634,(733_Acaryochloris|WP_212662553.1:0.0939667540,903_Acaryochloridaceae_cyanobacterium_SU_2_1|NJK40433.1:0.1557624717)Node542/0/67:0.0000026405)Node539/100/100:0.3331343237,743_Acaryochloris_sp._RCC1774|WP_110986501.1:0.2282230773)Node538/98.4/100:0.2068974748)Node537/27.7/45:0.0338916171,(266_Aphanocapsa_montana|WP_166280732.1:0.1212676089,(639_Cyanosarcina_radialis_HA8281-LM2|MBW4620716.1:0.4373864734,683_Acaryochloridaceae_cyanobacterium_RU_4_10|NJM78247.1:0.1537832500)Node544/88.4/87:0.1164046680)Node543/93.5/83:0.1059940769)Node536/92.5/40:0.0639133001)Node49/91.5/39:0.0766573648,(((74_Oscillatoriaceae_cyanobacterium_M7585_C2015_266|HIK27420.1:0.2108924614,((218_Oscillatoria_princeps_RMCB-10|MBW4496809.1:0.0239674386,409_Oscillatoria_sp._PCC_10802|WP_026098675.1:0.0529975193)Node549/96.8/100:0.1189258482,(550_Microcoleus_sp._FACHB-672|WP_190669851.1:0.0144024421,621_Microcoleus_vaginatus_WJT46-NPBG5|MBW4679417.1:0.0378297975)Node550/97.7/100:0.1151345652)Node548/54.6/88:0.0346161754)Node547/96.1/99:0.0998039310,(((((84_Crinalium_epipsammum|WP_015203412.1:0.1361007305,(((318_unclassified_Trichocoleus|WP_190417610.1:0.0232145120,402_Cyanobacteria_bacterium_FACHB-472|MBD1836407.1:0.0077145976)Node558/99.5/100:0.1590531825,420_Coleofasciculus_sp._FACHB-1120|WP_190818780.1:0.0923596141)Node557/58.8/100:0.0290465522,472_Aphanothece_sp._CMT-3BRIN-NPC111|MBW4576960.1:0.2782558472)Node556/76.3/84:0.0123638202)Node555/87.9/84:0.0582196749,419_Microcoleus_sp._FACHB-831|WP_190488834.1:0.2603126294)Node554/88.3/100:0.0531618123,((85_unclassified_Microcoleus|WP_190501595.1:0.0319827027,95_Allocoleopsis_franciscana|WP_015180819.1:0.0288162650)Node560/99.3/100:0.1341672008,((((((104_Cyanobacteria_bacterium_UBA12227|HAG81685.1:0.1580075759,226_Coleofasciculus_chthonoplastes|WP_006099326.1:0.1772660384)Node566/71.5/100:0.0982745927,123_unclassified_Coleofasciculus|WP_193875419.1:0.1347229965)Node565/86.4/78:0.0533454358,(((((375_Moorena_sp._SIOASIH|NEO39455.1:0.0000034421,411_Moorena_sp._SIO2I5|NEQ81218.1:0.1611658427)Node571/30.6/12:0.0078030366,(575_Moorena_sp._SIO3H5|NEO72600.1:0.0398604003,602_Moorena_producens|WP_070394081.1:0.0157328198)Node572/91.1/100:0.0235409632)Node570/78.3/12:0.0078504572,(478_Moorena_producens|WP_071105377.1:0.0156967299,526_Moorena_producens|WP_009148748.1:0.0236124792)Node573/76.4/100:0.0078828197)Node569/0/11:0.0000028071,(431_Moorena_sp._SIO3I6|NEP25479.1:0.0236216209,536_Moorena_sp._SIO3C2|NEP47700.1:0.0395706149)Node574/88.2/16:0.0160362755)Node568/100/99:0.2574176107,610_Cyanobacteria_bacterium_UBA11367|HBE17931.1:0.1642120376)Node567/94/82:0.1204354524)Node564/81/69:0.0494224939,(531_Symploca_sp._SIO2E9|NEP02762.1:0.0291422461,619_Symploca_sp._SIO3C6|NEO32958.1:0.0182370675)Node575/99.9/100:0.2015920119)Node563/71.5/84:0.0434302735,(((((200_Symploca_sp._SIO2D2|NEQ66865.1:0.0265791114,324_Symploca_sp._SIO2G7|NEP58731.1:0.1787167319)Node580/72.1/13:0.0062185050,272_Symploca_sp._SIO2E6|NET56611.1:0.0163686931)Node579/74.1/14:0.0082051108,303_Caldora_sp._SIO3E6|NES18117.1:0.0335502576)Node578/94.5/100:0.0451322449,302_Symploca_sp._SIO2C1|NEP10739.1:0.0151848538)Node577/99.4/100:0.1709130573,223_Cyanobacteria_bacterium_UBA9273|HBB34890.1:0.1755332904)Node576/71.5/83:0.0320728003)Node562/93/97:0.0729177938,((((((115_Microcoleus_sp._SM1_3_4|NJL68415.1:0.0348485782,((((((116_unclassified_Tychonema|WP_194012451.1:0.0160306672,198_Microcoleus_sp._LEGE_07076|WP_193971957.1:0.0242128414)Node592/76.9/100:0.0318169752,221_Tychonema_sp._LEGE_07203|WP_194062986.1:0.0000034507)Node591/95.3/100:0.0694426045,320_filamentous_cyanobacterium_Phorm_46|PSB05567.1:0.0594970646)Node590/95.6/100:0.0644134425,317_Oscillatoriales_cyanobacterium|TAG88784.1:0.0162225877)Node589/85.3/92:0.0175209636,(((231_Oscillatoriales_cyanobacterium|TAD80950.1:0.0510058951,404_Microcoleaceae_bacterium_UBA11344|HAT14177.1:0.0254714767)Node595/38/79:0.0072885217,330_Microcoleaceae_bacterium_UBA9251|HCV29602.1:0.0000027135)Node594/84.2/91:0.0079843757,315_Tychonema_bourrellyi|WP_096829859.1:0.0327807053)Node593/0/85:0.0000027137)Node588/80.3/94:0.0191470612,(((((125_Microcoleus_sp._PH2017_10_PVI_O_A|MCC3408651.1:0.0671636577,(242_Microcoleus_asticus|WP_172188101.1:0.0000016408,(284_Microcoleus_sp._Co-bin12|MBD0339424.1:0.0243480302,294_Microcoleus_sp._T1-bin1|MBD0308450.1:0.0161175241)Node602/87.4/99:0.0240972533)Node601/33.5/73:0.0079936152)Node600/90.6/98:0.0302658426,((252_Microcoleus_sp._FACHB-DQ6|MBD1815227.1:0.0080086401,257_Microcoleus_vaginatus_FGP-2|EGK83988.1:0.0322665879)Node604/74.8/99:0.0080870779,305_Cyanobacteria_bacterium_0813|MBW3586454.1:0.0239028322)Node603/74.6/99:0.0096394282)Node599/86.7/99:0.0394211349,316_uncultured_Microcoleus_sp.|CAA9423427.1:0.0303441404)Node598/97.8/99:0.0705183682,329_Oscillatoria_nigro-viridis|WP_015174875.1:0.0162249542)Node597/94/97:0.0445495761,168_Microcoleus_sp._SU_5_3|NJK65655.1:0.0255327629)Node596/3.6/10:0.0099375050)Node587/90.6/88:0.0450579481)Node586/83.1/17:0.0367251598,130_Microcoleus_sp._PH2017_02_FOX_O_A|MCC3414027.1:0.0739947253)Node585/83.2/100:0.0330270412,(148_Oscillatoriales_cyanobacterium_USR001|OCR01999.1:0.1283267500,180_Kamptonema|WP_007355063.1:0.0566331588)Node605/65.7/100:0.0466279011)Node584/99.9/100:0.1979081630,((190_Okeania_sp._SIO2F4|NES05022.1:0.0330936338,((229_Hydrocoleum_sp._CS-953|WP_094673648.1:0.0243844840,279_Okeania_sp._SIO3I5|NEQ35755.1:0.0246590696)Node609/92.3/100:0.0350845990,638_Trichodesmium_erythraeum_GBRTRLIN201|MBS9769745.1:0.1092665781)Node608/93.7/100:0.0489896003)Node607/91/100:0.0572604696,(((222_Okeania_sp._KiyG1|WP_202219800.1:0.0330711953,(((447_Okeania_sp._SIO2B3|NET42110.1:0.0250794123,623_Okeania_sp._SIO4D6|NEP03869.1:0.0413291415)Node615/76.4/98:0.0082524265,521_Okeania_sp._SIO2C2|NEP89497.1:0.0248119535)Node614/32.5/93:0.0162221656,529_Okeania_sp._SIO3C4|NER04161.1:0.0000027534)Node613/95.6/99:0.0245427236)Node612/0/86:0.0000024703,471_Okeania_sp._SIO3B5|NEO52106.1:0.0249882896)Node611/87.1/95:0.0173080436,446_Okeania_sp._SIO2C9|NEQ72514.1:0.0075315166)Node610/97.9/99:0.0815492639)Node606/99.7/100:0.2063266743)Node583/88.4/100:0.0542739857,(((122_Desertifilum_sp._SIO1I2|NES94680.1:0.3724133304,449_Jacksonvillea_sp._ISTCYN1|WP_162547173.1:0.0761496411)Node618/90.6/100:0.0760983010,(480_Phormidium_ambiguum|WP_073593450.1:0.0400742937,486_Phormidium_sp._LEGE_05292|WP_193982756.1:0.0155524871)Node619/99.9/100:0.2138903266)Node617/48.3/88:0.0377056224,((151_Microseira_wollei|WP_226572484.1:0.0330061728,614_Cyanobacteria_bacterium_UBA11372|HAX80261.1:0.0471017159)Node621/0/82:0.0098923514,670_Cyanobacteria_bacterium_UBA11372|HAX80185.1:0.0000026357)Node620/99.5/100:0.1657720850)Node616/79.8/86:0.0330877911)Node582/89.2/93:0.0422381115,298_unclassified_Planktothrix|WP_190470964.1:0.1817851556)Node581/65.6/95:0.0153495211)Node561/97/99:0.1219910265)Node559/87.4/85:0.0522021232)Node553/86/96:0.0548480868,225_Merismopedia_glauca|WP_106289098.1:0.3916735296)Node552/74.3/40:0.0324168157,((((293_Coleofasciculus_sp._S288|MCA1994944.1:0.1889465328,323_Cyanobacteria_bacterium_UBA8543|HAJ63458.1:0.1023835546)Node625/85.3/100:0.0555739891,387_Coleofasciculus_sp._C3-bin4|MBD0363788.1:0.0220527314)Node624/85.3/100:0.0557071209,(451_Microcoleus_sp._SIO2G3|NEQ21286.1:0.0532614062,520_Symplocastrum_torsivum_CPER-KK1|MBW4545687.1:0.0141209786)Node626/99/100:0.1469250319)Node623/93/100:0.1119285890,348_Kastovskya_adunca_ATA6-11-RM4|MBW4647833.1:0.2975886018)Node622/98/99:0.1457075833)Node551/45.7/33:0.0167605843)Node546/91.8/42:0.0854991536,(((((((((((173_Cyanothece_sp._UBA12306|HAC64306.1:0.0933382118,507_Rippkaea_orientalis|WP_012596630.1:0.0275161288)Node637/91.6/100:0.0447982347,(((249_Crocosphaera_watsonii|WP_007303089.1:0.1420844348,(645_Candidatus_Atelocyanobacterium_thalassa|WP_012954020.1:0.0760915134,703_Candidatus_Atelocyanobacterium_thalassa|WP_040054927.1:0.0415329548)Node641/100/100:0.2679668602)Node640/30.5/82:0.0550620464,(275_Crocosphaera_subtropica|WP_009544113.1:0.0224732127,(361_Cyanothece_sp._BG0011|WP_107669091.1:0.0350476444,453_Crocosphaera_chwakensis|WP_008275517.1:0.0315073349)Node643/83.3/98:0.0276275550)Node642/93.9/98:0.0573348546)Node639/92.9/100:0.0585106149,605_Aphanothece_sacrum|WP_124974093.1:0.0921217305)Node638/93.3/100:0.0533348651)Node636/89.6/100:0.0612677020,((466_Geminocystis_sp._M7585_C2015_104|HIK37415.1:0.2978649050,(((576_Geminocystis_sp._NIES-3709|WP_066121221.1:0.0149880495,(596_Geminocystis_sp._NIES-3708|WP_066348388.1:0.0452847138,620_Geminocystis_herdmanii|WP_017296183.1:0.0369549859)Node649/7.1/42:0.0172765612)Node648/45.1/36:0.0298359255,628_Geminocystis_sp._GBBB08|MBL1211140.1:0.1059023528)Node647/51.5/91:0.0483377655,(((599_Cyanobacterium_sp._IPPAS_B-1200|WP_069790751.1:0.0505089453,(677_Cyanobacterium_stanieri_PCC_7202|AFZ47643.1:0.0353842217,711_Cyanobacterium_stanieri|WP_193801707.1:0.0141427098)Node653/49.9/99:0.0200127651)Node652/93.6/99:0.0678944540,634_Cyanobacterium_sp._T60_A2020_053|MBF2055996.1:0.0689360726)Node651/93.6/100:0.0938502336,671_Cyanobacterium_aponinum_0216|6VPV_6:0.0224069126)Node650/75.9/99:0.0794001477)Node646/96.3/100:0.1274158104)Node645/91.8/99:0.0791044611,((((587_Synechocystis_sp._PCC_6714|WP_028949163.1:0.0311606450,615_Synechocystis|WP_190597904.1:0.0078808558)Node657/78.8/63:0.0487160040,705_Synechocystis_sp._PCC_6803|5OY0_6:0.0000031145)Node656/65.8/93:0.1073744512,697_Snowella_sp.|PZV25477.1:0.0907771588)Node655/90.2/91:0.0804637968,688_Cyanobacteria_bacterium_RI_101|MBJ7898509.1:0.0752793263)Node654/95/100:0.1246324858)Node644/91.2/94:0.0697751081)Node635/76.5/36:0.0545721536,(678_Gloeothece_citriformis|WP_012598580.1:0.1232269920,821_Gloeothece_verrucosa|WP_013323197.1:0.1481515542)Node658/99.6/100:0.1835656047)Node634/35.8/12:0.0254968180,((484_Cyanobacteria_bacterium_J083|RMF24551.1:0.2223079648,(487_Microcystis_sp._0824|WP_108935969.1:0.0324183895,495_Microcystis_sp._M62BS1|MCA2505690.1:0.0000025856)Node661/99.9/100:0.1974791348)Node660/15.9/77:0.0350510719,(530_Chlorogloea_purpurea_SAG_13.99|MBR8830466.1:0.1360434892,(727_Aphanothece_hegewaldii|WP_106459095.1:0.0522653323,728_Chroococcus_sp._FPU101|WP_206813404.1:0.0935887038)Node663/99.9/100:0.2042862339)Node662/94.4/98:0.1018739969)Node659/75.4/57:0.0176440382)Node633/73.2/75:0.0553953703,(((((501_Stanieria_sp._NIES-3757|WP_096383937.1:0.0260048071,609_Stanieria_cyanosphaera|WP_015191906.1:0.0298624851)Node668/98.7/100:0.1290674284,699_Chroococcidiopsis_sp._PCC_6712|NMN48690.1:0.0933452576)Node667/91.2/100:0.0646036235,706_Pleurocapsales_cyanobacterium_LEGE_06147|MBE9168933.1:0.2671121317)Node666/87.4/100:0.0500904504,((554_Xenococcus_sp._PCC_7305|WP_006508022.1:0.1577339488,667_Hyella_patelloides|WP_144863582.1:0.0513019262)Node670/87/100:0.0519304231,((((556_Pleurocapsales_cyanobacterium_LEGE_10410|MBE9048535.1:0.1604459926,648_Pleurocapsa_minor_HA4230-MV1|MBW4535796.1:0.0000026645)Node674/62.3/85:0.0086723170,(((568_Pleurocapsa_sp._PCC_7319|WP_019504230.1:0.0356274839,650_Waterburya_agarophytonicola|WP_229642048.1:0.0468342833)Node677/97.7/85:0.0642792121,669_Pleurocapsa_sp._SU_5_0|NJK57130.1:0.0100770091)Node676/80.6/72:0.0291378351,653_Pleurocapsa_sp._CCALA_161|WP_106235950.1:0.0000032030)Node675/90.4/72:0.0223769597)Node673/81.3/74:0.0208783745,630_Chondrocystis_sp._NIES-4102|WP_096722914.1:0.1097173845)Node672/94.6/87:0.0926986255,725_Myxosarcina_sp._GI1|WP_036477088.1:0.2328666223)Node671/87.3/100:0.0859799864)Node669/78.1/99:0.0677978205)Node665/93.1/100:0.0841723937,(543_Pleurocapsales|WP_015142241.1:0.0967612929,766_Hydrococcus_sp._RU_2_2|NJM89978.1:0.1448993212)Node678/88.1/100:0.0828306032)Node664/94.8/100:0.0751214902)Node632/88.6/99:0.0539774003,((((571_Spirulina_major|WP_072619555.1:0.0819586338,581_Spirulina_sp._DLM2.Bin59|TVQ54083.1:0.1202225503)Node682/42.9/100:0.0480137032,693_Spirulina_sp._SIO3F2|NEO85456.1:0.1427151642)Node681/95.9/100:0.1027647356,600_Spirulina_subsalsa|WP_017305318.1:0.0972956555)Node680/18.6/94:0.0376435373,618_Spirulinaceae_cyanobacterium_SM2_1_0|NJK99225.1:0.2693960654)Node679/95/99:0.0863322986)Node631/84.6/78:0.0294915781,(391_Spirulina_major|WP_204105933.1:0.1216339888,566_Cyanobacteria_bacterium_SBLK|MBP0019841.1:0.0492286761)Node683/99.9/100:0.2657715012)Node630/89.3/79:0.0616941372,(((340_Oscillatoria_sp._FACHB-1406|WP_190712563.1:0.1286394270,897_Lusitaniella_coriacea|WP_194027365.1:0.1894038757)Node686/97.3/100:0.1413302458,341_Gomphosphaeria_aponina_SAG_52.96__DSM_107014|MBR8828457.1:0.2232778103)Node685/74.5/71:0.0712117508,(636_Gloeocapsa_sp._DLM2.Bin57|TVQ48038.1:0.1339705304,704_Gloeocapsa_sp._PCC_73106|WP_006529135.1:0.2202839395)Node687/89.2/95:0.0815373271)Node684/93.4/74:0.0616183372)Node629/76.3/58:0.0189769905,((((438_Limnothrix_rosea|WP_075892799.1:0.1005176710,707_Leptolyngbya_sp._PCC_7376|WP_015134977.1:0.0739936861)Node691/91.2/100:0.0528192944,((548_Synechococcus_moorigangaii_CMS01|MBV5261772.1:0.0252152763,660_unclassified_Synechococcus|WP_024544597.1:0.0219745339)Node693/46.8/100:0.0297727383,665_unclassified_Synechococcus|WP_012306635.1:0.0258071220)Node692/99.7/100:0.1356610644)Node690/14.7/74:0.0156386785,659_Limnothrix_sp._RL_2_0|NJN71957.1:0.0843466264)Node689/100/100:0.3007793973,672_Oscillatoria_salina|WP_224409925.1:0.2724407822)Node688/84.8/87:0.0479730192)Node628/86.2/60:0.0349800572,(212_Kamptonema_sp._SIO4C4|NEO25584.1:0.2220443573,(((374_Halothece_sp._PCC_7418|WP_015225227.1:0.0219230195,574_Euhalothece_sp._KZN_001|PNW52172.1:0.0719954274)Node697/62.6/95:0.0163386452,(649_Euhalothece_natronophila|WP_146297080.1:0.0797220421,658_Cyanobacteria_bacterium_SW_9_44_58|PSO48999.1:0.0845886734)Node698/83.9/100:0.0295786784)Node696/96.6/96:0.1218910350,676_Cyanobacteria_bacterium_QS_8_64_29|PSP16858.1:0.2826827199)Node695/93.1/100:0.0939476610)Node694/86/84:0.0560079833)Node627/71.1/94:0.0474373010)Node545/66.1/29:0.0165500924)Node48/85.1/98:0.1307494233,(461_Rubidibacter_lacunae|WP_022607874.1:0.2736291363,695_Cyanobacteria_bacterium_QH_1_48_107|PSO52629.1:0.3179468954)Node699/88.4/100:0.1445823100)Node47/100/100:0.4991298535)Node28/91.2/99:0.1416001335)Node15/59.7/91:0.0534618423,(29_Scytonema_millei|WP_039716721.1:0.0129551547,35_cyanobacterium_TDX16|OWY68771.1:0.0372088455)Node700/100/100:0.4137851454)Node14/96.1/100:0.1462410073,14_Aphanocapsa_sp._GSE-SYN-MK-11-07L|MBW4551297.1:0.2739317014)Node13/15.2/58:0.0757829124,15_Leptolyngbyaceae_cyanobacterium_JSC-12|EKQ66850.1:0.3052567620)Node12/96.4/92:0.1429817908,(19_Pleurocapsa_sp._PCC_7327|WP_015143518.1:0.0940186192,(23_Hydrococcus_sp._CRU_1_1|NJP20887.1:0.2383490217,(((46_Pleurocapsa_sp._SU_5_0|NJK57218.1:0.1055686089,58_Pleurocapsa_minor_HA4230-MV1|MBW4537243.1:0.1367907341)Node705/86.1/100:0.0613642237,56_Hyella_patelloides|WP_144873828.1:0.1838004898)Node704/64.4/100:0.0963538957,(55_Pleurocapsales_cyanobacterium_LEGE_10410|MBE9046857.1:0.1871975359,66_Pleurocapsa_sp._CCALA_161|PSB05811.1:0.1122450092)Node706/89.2/100:0.0852805758)Node703/100/100:0.5017528461)Node702/57.3/91:0.0580713878)Node701/99/100:0.2120267215)Node11/98.2/100:0.1844568836)Node9/83.5/98:0.0638348020);
