# Supplementary material for: Molecular diversity and evolution of far-red light-acclimated photosystem I
Source: Front Plant Sci. 2023 Nov 20;14:1289199. doi: 10.3389/fpls.2023.1289199 (PMC10694217; doi:10.3389/fpls.2023.1289199)
Supplement: Supplementary file 1 [file DataSheet_1.zip › Supplementary Data 1/PsaF_asr_all_posterior_probabilities.state]

# Ancestral state reconstruction for all nodes in /rds/general/user/tcardona/home/Gloeobacter_project/Photosystem_I/PsaF/PsaF_98.fasta.treefile
# This file can be read in MS Excel or in R with command:
#   tab=read.table('/rds/general/user/tcardona/home/Gloeobacter_project/Photosystem_I/PsaF/PsaF_98.fasta.state',header=TRUE)
# Columns are tab-separated with following meaning:
#   Node:  Node name in the tree
#   Site:  Alignment site ID
#   State: Most likely state assignment
#   p_X:   Posterior probability for state X (empirical Bayesian method)
Node	Site	State	p_A	p_R	p_N	p_D	p_C	p_Q	p_E	p_G	p_H	p_I	p_L	p_K	p_M	p_F	p_P	p_S	p_T	p_W	p_Y	p_V
Node6	1	M	0.05712	0.03035	0.02040	0.01911	0.01017	0.02721	0.03087	0.02283	0.01277	0.09562	0.17892	0.03500	0.18993	0.04865	0.01903	0.03600	0.04416	0.00883	0.02553	0.08748
Node6	2	Y	0.03729	0.02855	0.02491	0.02063	0.01107	0.02160	0.02655	0.01945	0.03882	0.04025	0.07928	0.02748	0.01716	0.12328	0.01514	0.03156	0.02652	0.02644	0.34309	0.04094
Node6	3	R	0.05041	0.31061	0.03665	0.03424	0.00740	0.05240	0.05830	0.03450	0.02543	0.02529	0.04373	0.12846	0.01245	0.01572	0.02533	0.04640	0.03825	0.00649	0.01743	0.03048
Node6	4	D	0.05453	0.03611	0.06734	0.31528	0.00609	0.03856	0.13558	0.04950	0.01936	0.01807	0.02752	0.05143	0.00827	0.01135	0.02699	0.05508	0.03809	0.00317	0.01328	0.02439
Node6	5	L	0.06798	0.02565	0.01828	0.01647	0.01229	0.02238	0.02756	0.02145	0.01110	0.14172	0.18950	0.02943	0.06822	0.04933	0.01950	0.03713	0.04941	0.00765	0.02412	0.16083
Node6	6	E	0.06058	0.08889	0.04757	0.07935	0.00630	0.06594	0.17779	0.03878	0.02169	0.02264	0.03615	0.15847	0.01157	0.01234	0.02835	0.05249	0.04350	0.00384	0.01388	0.02989
Node6	7	R	0.08011	0.13878	0.04973	0.04777	0.01140	0.05163	0.06895	0.05215	0.02558	0.03111	0.04886	0.10666	0.01433	0.01857	0.03534	0.09289	0.06069	0.00600	0.01927	0.04015
Node6	8	Y	0.03354	0.02170	0.01931	0.01398	0.01137	0.01705	0.01835	0.01449	0.03369	0.05030	0.11089	0.01991	0.02189	0.23258	0.01183	0.02708	0.02347	0.02871	0.24259	0.04727
Node6	9	G	0.08617	0.04336	0.09748	0.07238	0.01019	0.03461	0.06547	0.22736	0.02176	0.02253	0.03343	0.05529	0.01038	0.01427	0.02711	0.07831	0.04854	0.00445	0.01535	0.03156
Node6	10	L	0.09928	0.03360	0.02812	0.02835	0.01665	0.02722	0.04055	0.04157	0.01935	0.07469	0.12777	0.03773	0.02792	0.10438	0.02926	0.05672	0.04912	0.01536	0.05999	0.08238
Node6	11	Y	0.03360	0.02150	0.01907	0.01382	0.01136	0.01690	0.01819	0.01445	0.03308	0.05098	0.11262	0.01975	0.02216	0.23675	0.01183	0.02700	0.02348	0.02859	0.23707	0.04780
Node6	12	L	0.04271	0.01833	0.01147	0.00806	0.00899	0.01878	0.01534	0.01100	0.01037	0.11625	0.29068	0.01969	0.11571	0.10011	0.01131	0.02324	0.03336	0.01030	0.03767	0.09662
Node6	13	V	0.07287	0.02044	0.01592	0.01325	0.01286	0.01792	0.02306	0.01831	0.00877	0.16479	0.18220	0.02387	0.03897	0.04203	0.01756	0.03753	0.05942	0.00557	0.01876	0.20589
Node6	14	A	0.17281	0.06651	0.04058	0.04363	0.01266	0.04525	0.07307	0.06162	0.01746	0.03394	0.04694	0.10043	0.01490	0.01540	0.03727	0.08453	0.06325	0.00387	0.01360	0.05228
Node6	15	L	0.04324	0.01440	0.00947	0.00693	0.00830	0.01309	0.01335	0.00946	0.00666	0.24359	0.27301	0.01568	0.04588	0.04779	0.01088	0.02036	0.03412	0.00536	0.01768	0.16075
Node6	16	Y	0.03764	0.02877	0.02504	0.02085	0.01110	0.02175	0.02686	0.01970	0.03867	0.04057	0.07974	0.02777	0.01726	0.12275	0.01534	0.03180	0.02675	0.02643	0.33994	0.04129
Node6	17	E	0.09648	0.05288	0.04646	0.06665	0.03404	0.04472	0.09867	0.05962	0.02131	0.04515	0.06632	0.06437	0.01759	0.02693	0.03674	0.07409	0.05881	0.00691	0.02395	0.05832
Node6	18	L	0.04458	0.02170	0.01514	0.01256	0.01089	0.01837	0.01994	0.01589	0.01562	0.09740	0.24883	0.02211	0.03950	0.16895	0.01548	0.02817	0.03123	0.01715	0.06975	0.08674
Node6	19	S	0.08028	0.06164	0.06578	0.05778	0.01227	0.05086	0.06716	0.05316	0.07685	0.03138	0.05072	0.06599	0.01428	0.02814	0.03580	0.10020	0.06178	0.00725	0.03866	0.04002
Node6	20	G	0.11017	0.03959	0.05099	0.05197	0.01300	0.03107	0.05638	0.23073	0.01637	0.02609	0.03783	0.04723	0.01150	0.01540	0.03285	0.11394	0.05821	0.00466	0.01403	0.03800
Node6	21	E	0.06035	0.06212	0.04429	0.08893	0.00568	0.12453	0.22493	0.03573	0.02489	0.02048	0.03546	0.08642	0.01164	0.01149	0.02745	0.05048	0.04032	0.00352	0.01353	0.02777
Node6	22	E	0.03994	0.02691	0.02699	0.09335	0.00261	0.05052	0.55257	0.02155	0.01071	0.00905	0.01432	0.05120	0.00505	0.00452	0.01563	0.02991	0.02318	0.00147	0.00588	0.01464
Node6	23	Y	0.01885	0.01562	0.01577	0.00974	0.00776	0.01200	0.01183	0.00810	0.03697	0.02137	0.04611	0.01294	0.01020	0.11812	0.00657	0.01784	0.01371	0.02055	0.57469	0.02126
Node6	24	D	0.03090	0.01762	0.06148	0.55161	0.00274	0.02445	0.12312	0.03057	0.01276	0.00654	0.00989	0.02909	0.00347	0.00407	0.01440	0.03759	0.02225	0.00117	0.00625	0.01003
Node6	25	G	0.10914	0.03845	0.04136	0.04237	0.07569	0.02836	0.04931	0.17997	0.01624	0.03792	0.05517	0.04288	0.01496	0.02465	0.02954	0.08001	0.05280	0.00678	0.02076	0.05364
Node6	26	L	0.04295	0.02023	0.01172	0.00936	0.00865	0.01903	0.01732	0.01220	0.00950	0.11738	0.38850	0.02085	0.06369	0.06063	0.01403	0.02367	0.03132	0.00811	0.02334	0.09751
Node6	27	E	0.06758	0.06980	0.04522	0.06969	0.00798	0.10495	0.13822	0.03988	0.02773	0.03623	0.06433	0.08741	0.01755	0.02090	0.03193	0.05577	0.04682	0.00551	0.01962	0.04288
Node6	28	A	0.12263	0.04307	0.04162	0.04426	0.01628	0.03495	0.05946	0.06009	0.01773	0.06840	0.08831	0.05221	0.02233	0.02961	0.03797	0.07726	0.06819	0.00630	0.02155	0.08778
Node6	29	A	0.10539	0.04488	0.04375	0.04696	0.01578	0.03515	0.05988	0.09450	0.01829	0.06005	0.08385	0.05338	0.02112	0.02990	0.03843	0.08135	0.06556	0.00696	0.02228	0.07254
Node6	30	L	0.03218	0.01544	0.00865	0.00707	0.00667	0.01439	0.01295	0.00918	0.00739	0.09518	0.53212	0.01530	0.04102	0.05000	0.01116	0.01760	0.02265	0.00649	0.01829	0.07627
Node6	31	G	0.14686	0.03742	0.04201	0.04679	0.01320	0.02986	0.05584	0.23592	0.01480	0.03071	0.04337	0.04461	0.01277	0.01643	0.03314	0.08067	0.05078	0.00487	0.01379	0.04616
Node6	32	L	0.02132	0.00946	0.00471	0.00329	0.00456	0.00974	0.00689	0.00465	0.00468	0.08246	0.65132	0.00878	0.03772	0.04076	0.00663	0.01047	0.01506	0.00438	0.01212	0.06099
Node6	33	C	0.06869	0.02819	0.02055	0.01559	0.16091	0.01711	0.02100	0.03039	0.01734	0.04464	0.08105	0.02277	0.01882	0.07185	0.01482	0.05206	0.03753	0.15037	0.06802	0.05830
Node6	34	V	0.05732	0.01228	0.00895	0.00692	0.00977	0.01086	0.01397	0.01020	0.00517	0.23568	0.14546	0.01439	0.03180	0.03081	0.01091	0.02158	0.04084	0.00353	0.01227	0.31729
Node6	35	F	0.01236	0.00503	0.00453	0.00258	0.00536	0.00417	0.00370	0.00394	0.00939	0.02969	0.08164	0.00427	0.01429	0.67653	0.00345	0.00969	0.00789	0.01268	0.08454	0.02428
Node6	36	D	0.05453	0.03611	0.06734	0.31528	0.00609	0.03856	0.13558	0.04950	0.01936	0.01807	0.02752	0.05143	0.00827	0.01135	0.02699	0.05508	0.03809	0.00317	0.01328	0.02439
Node6	37	E	0.08221	0.05448	0.08403	0.09904	0.01057	0.04899	0.11049	0.06217	0.02547	0.02872	0.04254	0.07236	0.01290	0.01716	0.03489	0.09002	0.06229	0.00455	0.01873	0.03838
Node6	38	L	0.06377	0.02490	0.01726	0.01520	0.01195	0.02118	0.02581	0.01963	0.01110	0.15668	0.21687	0.02786	0.04686	0.05491	0.01932	0.03504	0.04642	0.00818	0.02595	0.15109
Node6	39	A	0.10379	0.04885	0.06226	0.05569	0.01439	0.04019	0.06516	0.06048	0.02301	0.05369	0.08420	0.06017	0.02155	0.02915	0.03524	0.08152	0.06614	0.00632	0.02371	0.06450
Node6	40	G	0.08396	0.03307	0.03608	0.03405	0.01556	0.02568	0.03944	0.15178	0.02226	0.04635	0.08707	0.03614	0.01992	0.10644	0.02324	0.06143	0.04202	0.01900	0.06397	0.05253
Node6	41	A	0.09925	0.05627	0.04725	0.05203	0.01444	0.04356	0.06996	0.05971	0.02131	0.04949	0.07270	0.06605	0.01947	0.02631	0.05893	0.08448	0.06947	0.00622	0.02168	0.06144
Node6	42	A	0.10815	0.06391	0.04572	0.05056	0.01397	0.05146	0.07578	0.05867	0.02778	0.04305	0.06559	0.07446	0.01793	0.03183	0.03813	0.07546	0.05995	0.00794	0.03396	0.05570
Node6	43	G	0.10146	0.05166	0.04870	0.05361	0.02056	0.03651	0.06413	0.16662	0.02027	0.03686	0.05566	0.05947	0.01519	0.02541	0.03352	0.07714	0.05391	0.00779	0.02293	0.04861
Node6	44	P	0.06859	0.03274	0.02618	0.02688	0.01195	0.02705	0.03775	0.03033	0.02230	0.06120	0.11605	0.03614	0.02384	0.09876	0.13650	0.05126	0.04272	0.01599	0.06891	0.06487
Node6	45	L	0.03889	0.01755	0.01205	0.00876	0.01026	0.01572	0.01473	0.01168	0.01469	0.10011	0.26464	0.01720	0.04269	0.18939	0.01209	0.02360	0.02742	0.01698	0.07556	0.08600
Node6	46	L	0.06358	0.04235	0.02439	0.02281	0.01252	0.02951	0.03621	0.02613	0.01741	0.10420	0.20430	0.04347	0.03991	0.06740	0.02381	0.04272	0.04694	0.01243	0.03913	0.10078
Node6	47	L	0.10393	0.03188	0.02622	0.02547	0.01633	0.02721	0.03898	0.03941	0.01521	0.09806	0.14831	0.03681	0.03615	0.05955	0.02888	0.05801	0.05617	0.00970	0.03506	0.10866
Node6	48	R	0.08629	0.10674	0.04358	0.04317	0.02801	0.04773	0.06517	0.06008	0.02411	0.04493	0.06739	0.09568	0.01807	0.02469	0.03299	0.06876	0.05671	0.00724	0.02244	0.05623
Node6	49	L	0.04894	0.04065	0.02504	0.02060	0.01082	0.04147	0.03517	0.01990	0.03128	0.07246	0.17049	0.04238	0.03589	0.14458	0.01736	0.03699	0.03548	0.01762	0.08550	0.06736
Node6	50	L	0.06201	0.03670	0.02197	0.02043	0.01143	0.02824	0.03382	0.02319	0.01434	0.11388	0.23684	0.04073	0.04485	0.05726	0.02221	0.04004	0.04703	0.00906	0.02828	0.10769
Node6	51	L	0.06768	0.03837	0.03632	0.03176	0.01461	0.03026	0.04137	0.03088	0.02709	0.06684	0.11932	0.04400	0.02765	0.11611	0.02275	0.05925	0.06112	0.01549	0.07848	0.07065
Node6	52	A	0.10912	0.03781	0.04079	0.03490	0.01801	0.03245	0.04583	0.04778	0.01752	0.06502	0.10077	0.04519	0.03174	0.04115	0.03273	0.10456	0.08329	0.00720	0.02798	0.07615
Node6	53	L	0.08469	0.03523	0.02878	0.02649	0.01482	0.02770	0.03936	0.03278	0.01424	0.11768	0.14702	0.04112	0.03365	0.04254	0.02725	0.05901	0.07060	0.00708	0.02411	0.12585
Node6	54	P	0.08465	0.03958	0.03256	0.03590	0.01136	0.03281	0.04945	0.03879	0.01978	0.05092	0.08889	0.04597	0.01999	0.04130	0.19046	0.06706	0.05290	0.00792	0.03041	0.05930
Node6	55	A	0.10435	0.04918	0.04752	0.05293	0.01585	0.03945	0.06875	0.06234	0.01992	0.05567	0.07700	0.05966	0.02016	0.02745	0.04333	0.08577	0.07352	0.00619	0.02174	0.06924
Node6	56	K	0.07908	0.08178	0.04648	0.05005	0.01130	0.04947	0.07602	0.04634	0.02265	0.05302	0.07882	0.10130	0.02078	0.02656	0.03502	0.06690	0.06432	0.00644	0.02181	0.06186
Node6	57	K	0.04152	0.16801	0.04504	0.03194	0.00383	0.06655	0.07729	0.02351	0.02055	0.01409	0.02402	0.33839	0.00997	0.00622	0.01854	0.04186	0.03841	0.00259	0.00903	0.01863
Node6	58	M	0.00265	0.00078	0.00045	0.00005	0.00034	0.00204	0.00036	0.00024	0.00029	0.00959	0.02500	0.00121	0.94525	0.00246	0.00013	0.00065	0.00332	0.00025	0.00048	0.00446
Node6	59	H	0.00707	0.17956	0.02889	0.00518	0.00140	0.10421	0.00898	0.00253	0.52916	0.00316	0.01512	0.04156	0.02148	0.00528	0.00259	0.01180	0.00953	0.00124	0.01834	0.00293
Node6	60	K	0.00715	0.14332	0.01563	0.00413	0.00028	0.03069	0.02371	0.00304	0.00472	0.00141	0.00250	0.73674	0.00209	0.00028	0.00270	0.00878	0.00968	0.00023	0.00089	0.00202
Node6	61	T	0.03771	0.00605	0.00911	0.00198	0.00440	0.01196	0.00482	0.00203	0.00289	0.05672	0.06925	0.01103	0.24645	0.01658	0.00283	0.04099	0.40665	0.00091	0.00483	0.06283
Node6	62	M	0.00000	0.00000	0.00000	0.00000	0.00000	0.00000	0.00000	0.00000	0.00000	0.00000	0.00000	0.00000	1.00000	0.00000	0.00000	0.00000	0.00000	0.00000	0.00000	0.00000
Node6	63	R	0.00000	0.99624	0.00000	0.00000	0.00000	0.00009	0.00000	0.00000	0.00001	0.00000	0.00000	0.00366	0.00000	0.00000	0.00000	0.00000	0.00000	0.00000	0.00000	0.00000
Node6	64	K	0.00000	0.00002	0.00000	0.00000	0.00000	0.00000	0.00000	0.00000	0.00000	0.00000	0.00000	0.99998	0.00000	0.00000	0.00000	0.00000	0.00000	0.00000	0.00000	0.00000
Node6	65	L	0.04481	0.02273	0.01401	0.01275	0.00903	0.01955	0.02130	0.01571	0.01065	0.10477	0.40014	0.02368	0.04235	0.05823	0.01689	0.02657	0.03151	0.00895	0.02573	0.09065
Node6	66	F	0.03632	0.01858	0.01490	0.01231	0.01065	0.01484	0.01753	0.01553	0.01832	0.06262	0.13637	0.01860	0.02590	0.35167	0.01307	0.02617	0.02470	0.02171	0.10230	0.05791
Node6	67	A	0.30237	0.03330	0.02985	0.03431	0.01458	0.02910	0.05189	0.06353	0.01292	0.04073	0.05576	0.04071	0.01588	0.01928	0.03727	0.07965	0.05642	0.00448	0.01463	0.06335
Node6	68	Q	0.05628	0.07175	0.04063	0.04800	0.00625	0.25636	0.10069	0.03225	0.03054	0.02510	0.04704	0.08582	0.01478	0.01518	0.02766	0.04892	0.04050	0.00461	0.01670	0.03093
Node6	69	L	0.00000	0.00000	0.00000	0.00000	0.00000	0.00000	0.00000	0.00000	0.00000	0.00001	0.99996	0.00000	0.00002	0.00001	0.00000	0.00000	0.00000	0.00000	0.00000	0.00000
Node6	70	F	0.00000	0.00000	0.00000	0.00000	0.00000	0.00000	0.00000	0.00000	0.00000	0.00000	0.00025	0.00000	0.00000	0.99973	0.00000	0.00000	0.00000	0.00000	0.00002	0.00000
Node6	71	A	0.99967	0.00000	0.00000	0.00000	0.00000	0.00000	0.00000	0.00000	0.00000	0.00000	0.00000	0.00000	0.00000	0.00000	0.00000	0.00033	0.00000	0.00000	0.00000	0.00000
Node6	72	T	0.08415	0.04065	0.04110	0.03843	0.01197	0.03258	0.05154	0.03968	0.01593	0.04948	0.06332	0.05170	0.01911	0.02185	0.03208	0.08620	0.23401	0.00504	0.01739	0.06379
Node6	73	I	0.00000	0.00000	0.00000	0.00000	0.00000	0.00000	0.00000	0.00000	0.00000	0.99983	0.00002	0.00000	0.00000	0.00000	0.00000	0.00000	0.00000	0.00000	0.00000	0.00014
Node6	74	L	0.00003	0.00000	0.00000	0.00000	0.00001	0.00000	0.00000	0.00000	0.00000	0.00931	0.97194	0.00000	0.00166	0.00019	0.00000	0.00000	0.00001	0.00000	0.00000	0.01683
Node6	75	L	0.00000	0.00000	0.00000	0.00000	0.00000	0.00000	0.00000	0.00000	0.00000	0.00001	0.99997	0.00000	0.00002	0.00000	0.00000	0.00000	0.00000	0.00000	0.00000	0.00000
Node6	76	M	0.00056	0.00000	0.00000	0.00000	0.00001	0.00002	0.00000	0.00000	0.00000	0.00062	0.00030	0.00001	0.98592	0.00001	0.00000	0.00003	0.01082	0.00000	0.00000	0.00170
Node6	77	M	0.23206	0.00046	0.00186	0.00004	0.00220	0.00097	0.00023	0.12053	0.00013	0.04826	0.01706	0.00066	0.49142	0.00105	0.00008	0.00791	0.01270	0.00006	0.00006	0.06224
Node6	78	G	0.08825	0.03447	0.04132	0.04623	0.00967	0.02558	0.04940	0.39991	0.01364	0.02157	0.03261	0.04015	0.00950	0.01364	0.02521	0.06449	0.03693	0.00484	0.01214	0.03045
Node6	79	L	0.00008	0.00000	0.00000	0.00000	0.00007	0.00002	0.00000	0.00000	0.00002	0.01260	0.41499	0.00000	0.31352	0.25628	0.00000	0.00002	0.00007	0.00010	0.00049	0.00173
Node6	80	L	0.00000	0.00000	0.00000	0.00000	0.00000	0.00000	0.00000	0.00000	0.00000	0.00008	0.99989	0.00000	0.00002	0.00000	0.00000	0.00000	0.00000	0.00000	0.00000	0.00000
Node6	81	W	0.00000	0.00000	0.00000	0.00000	0.00000	0.00000	0.00000	0.00000	0.00000	0.00000	0.00000	0.00000	0.00000	0.00000	0.00000	0.00000	0.00000	1.00000	0.00000	0.00000
Node6	82	L	0.00034	0.00000	0.00000	0.00000	0.00022	0.00001	0.00000	0.00000	0.00001	0.18357	0.37948	0.00000	0.00860	0.08221	0.00000	0.00001	0.00017	0.00004	0.00031	0.34502
Node6	83	G	0.00768	0.00004	0.00452	0.00012	0.00008	0.00004	0.00004	0.71120	0.00002	0.00000	0.00000	0.00006	0.00001	0.00000	0.00002	0.25980	0.01637	0.00000	0.00000	0.00001
Node6	84	L	0.00000	0.00000	0.00000	0.00000	0.00000	0.00000	0.00000	0.00000	0.00000	0.00465	0.98833	0.00000	0.00621	0.00034	0.00000	0.00000	0.00000	0.00000	0.00000	0.00045
Node6	85	L	0.04136	0.02046	0.01208	0.01044	0.00845	0.01813	0.01823	0.01316	0.00968	0.10622	0.42953	0.02089	0.04377	0.05792	0.01504	0.02368	0.02915	0.00832	0.02379	0.08971
Node6	86	A	0.96856	0.00000	0.00001	0.00000	0.00005	0.00002	0.00002	0.00002	0.00000	0.00001	0.00001	0.00001	0.00113	0.00000	0.00001	0.00316	0.02519	0.00000	0.00000	0.00179
Node6	87	L	0.04100	0.01989	0.01121	0.00918	0.00848	0.01821	0.01682	0.01186	0.00947	0.11546	0.41522	0.01987	0.04858	0.06177	0.01446	0.02265	0.02894	0.00830	0.02347	0.09515
Node6	88	A	0.10780	0.05023	0.05066	0.05376	0.01563	0.03944	0.06735	0.06795	0.02036	0.04611	0.06563	0.06050	0.01801	0.02526	0.04545	0.10090	0.07778	0.00625	0.02150	0.05943
Node6	89	A	0.10936	0.04863	0.04567	0.04881	0.01512	0.03839	0.06492	0.06113	0.01917	0.05449	0.07473	0.05928	0.02030	0.02669	0.04276	0.08736	0.08667	0.00627	0.02127	0.06898
Node6	90	A	0.16891	0.03896	0.03900	0.03915	0.01583	0.03362	0.05650	0.06169	0.01523	0.04915	0.06240	0.04906	0.01882	0.02068	0.03934	0.09647	0.10316	0.00461	0.01589	0.07153
Node6	91	P	0.03965	0.00022	0.00013	0.00005	0.00004	0.00021	0.00005	0.00009	0.00004	0.00000	0.00003	0.00008	0.00001	0.00000	0.58412	0.37212	0.00315	0.00000	0.00000	0.00003
Node6	92	P	0.00541	0.00001	0.00000	0.00001	0.00000	0.00004	0.00004	0.00002	0.00001	0.00000	0.00001	0.00002	0.00000	0.00000	0.99341	0.00088	0.00011	0.00000	0.00000	0.00003
Node6	93	A	0.99905	0.00000	0.00000	0.00052	0.00000	0.00000	0.00007	0.00004	0.00000	0.00000	0.00000	0.00000	0.00000	0.00000	0.00000	0.00029	0.00002	0.00000	0.00000	0.00000
Node6	94	A	0.94811	0.00003	0.00002	0.00000	0.00027	0.00100	0.00007	0.00012	0.00001	0.00029	0.00047	0.00008	0.02507	0.00002	0.00003	0.00356	0.01433	0.00000	0.00000	0.00649
Node6	95	A	1.00000	0.00000	0.00000	0.00000	0.00000	0.00000	0.00000	0.00000	0.00000	0.00000	0.00000	0.00000	0.00000	0.00000	0.00000	0.00000	0.00000	0.00000	0.00000	0.00000
Node6	96	A	0.99981	0.00000	0.00000	0.00000	0.00000	0.00000	0.00000	0.00001	0.00000	0.00000	0.00000	0.00000	0.00000	0.00000	0.00000	0.00011	0.00001	0.00000	0.00000	0.00004
Node6	97	S	0.16098	0.01832	0.04859	0.03117	0.01489	0.02142	0.03203	0.04487	0.00851	0.00877	0.01208	0.02364	0.00581	0.00507	0.02309	0.40393	0.11103	0.00090	0.00447	0.02043
Node6	98	A	0.49745	0.00259	0.00387	0.03262	0.00053	0.02382	0.35965	0.00834	0.00103	0.00026	0.00053	0.01031	0.00070	0.00006	0.00923	0.03259	0.01172	0.00002	0.00015	0.00454
Node6	99	G	0.00850	0.00021	0.00171	0.00097	0.00013	0.00015	0.00039	0.98360	0.00008	0.00001	0.00002	0.00022	0.00002	0.00001	0.00009	0.00355	0.00026	0.00001	0.00001	0.00007
Node6	100	A	0.12947	0.03647	0.03097	0.03301	0.01676	0.03016	0.04858	0.05226	0.01528	0.08422	0.11553	0.04307	0.02690	0.03908	0.03554	0.06801	0.06032	0.00759	0.02507	0.10170
Node6	101	L	0.05954	0.02841	0.01914	0.01773	0.01190	0.02367	0.02856	0.02197	0.01379	0.12072	0.24923	0.03071	0.04409	0.06969	0.02142	0.03611	0.04221	0.01166	0.03596	0.11348
Node6	102	A	0.10705	0.05154	0.07283	0.06712	0.02985	0.04307	0.07457	0.07169	0.02480	0.03549	0.05068	0.06402	0.01497	0.02098	0.03434	0.09340	0.06807	0.00515	0.02112	0.04926
Node6	103	L	0.08871	0.05151	0.04023	0.04752	0.01425	0.03938	0.06594	0.05629	0.02031	0.06830	0.10451	0.06017	0.02449	0.03816	0.04157	0.06569	0.05897	0.00882	0.02808	0.07709
Node6	104	D	0.08810	0.04222	0.07687	0.13647	0.01024	0.04094	0.10642	0.08462	0.02117	0.02321	0.03289	0.05743	0.01073	0.01298	0.03293	0.10428	0.06715	0.00346	0.01423	0.03365
Node6	105	P	0.07058	0.11287	0.03118	0.03385	0.00677	0.04382	0.05454	0.03267	0.02031	0.02126	0.03640	0.08649	0.01003	0.01153	0.27942	0.05992	0.04255	0.00371	0.01193	0.03016
Node6	106	L	0.08624	0.03881	0.03093	0.03243	0.01538	0.03083	0.04658	0.04295	0.01785	0.08960	0.14350	0.04444	0.03126	0.05778	0.03308	0.05742	0.05564	0.01136	0.03777	0.09615
Node6	107	A	0.11244	0.04565	0.04185	0.04826	0.01490	0.03647	0.06371	0.07908	0.01822	0.05016	0.07136	0.05473	0.01839	0.02545	0.08513	0.08085	0.06318	0.00606	0.01998	0.06415
Node6	108	-	0.08597	0.04740	0.03811	0.03697	0.01117	0.05697	0.05907	0.03573	0.01946	0.05912	0.09600	0.05814	0.02524	0.02569	0.08237	0.07634	0.09441	0.00501	0.01779	0.06903
Node6	109	A	0.64336	0.00581	0.00973	0.00555	0.01770	0.01089	0.01183	0.01005	0.01980	0.00317	0.00747	0.00536	0.00522	0.01933	0.00887	0.08488	0.02607	0.00185	0.08225	0.02081
Node6	110	A	0.08662	0.05854	0.04979	0.06380	0.01329	0.04383	0.08103	0.06887	0.02323	0.04980	0.07522	0.06957	0.01909	0.03015	0.04443	0.07035	0.05876	0.00784	0.02635	0.05945
Node6	111	P	0.00268	0.00001	0.00003	0.00003	0.00000	0.00005	0.00003	0.00018	0.00001	0.00000	0.00000	0.00003	0.00000	0.00000	0.97858	0.01623	0.00213	0.00000	0.00000	0.00002
Node6	112	D	0.00000	0.00000	0.04572	0.95405	0.00000	0.00000	0.00015	0.00001	0.00001	0.00000	0.00000	0.00000	0.00000	0.00000	0.00000	0.00005	0.00000	0.00000	0.00000	0.00000
Node6	113	T	0.00000	0.00000	0.00000	0.00000	0.00000	0.00000	0.00000	0.00000	0.00000	0.00000	0.00000	0.00000	0.00000	0.00000	0.00000	0.00008	0.99990	0.00000	0.00000	0.00000
Node6	114	H	0.00000	0.00000	0.00001	0.00000	0.00000	0.00001	0.00000	0.00000	0.99998	0.00000	0.00000	0.00000	0.00000	0.00000	0.00000	0.00000	0.00000	0.00000	0.00001	0.00000
Node6	115	L	0.00000	0.00000	0.00000	0.00000	0.00000	0.00000	0.00000	0.00000	0.00000	0.00000	1.00000	0.00000	0.00000	0.00000	0.00000	0.00000	0.00000	0.00000	0.00000	0.00000
Node6	116	V	0.00000	0.00000	0.00000	0.00000	0.00000	0.00000	0.00000	0.00000	0.00000	0.00002	0.00000	0.00000	0.00000	0.00000	0.00000	0.00000	0.00000	0.00000	0.00000	0.99998
Node6	117	P	0.00000	0.00000	0.00000	0.00000	0.00000	0.00000	0.00000	0.00000	0.00000	0.00000	0.00000	0.00000	0.00000	0.00000	1.00000	0.00000	0.00000	0.00000	0.00000	0.00000
Node6	118	C	0.00000	0.00000	0.00000	0.00000	1.00000	0.00000	0.00000	0.00000	0.00000	0.00000	0.00000	0.00000	0.00000	0.00000	0.00000	0.00000	0.00000	0.00000	0.00000	0.00000
Node6	119	Q	0.00000	0.00001	0.00000	0.00000	0.00000	0.99990	0.00006	0.00000	0.00001	0.00000	0.00000	0.00001	0.00000	0.00000	0.00000	0.00000	0.00000	0.00000	0.00000	0.00000
Node6	120	E	0.08101	0.00004	0.00069	0.09834	0.00001	0.00166	0.74044	0.00040	0.00003	0.00000	0.00000	0.00033	0.00001	0.00000	0.00012	0.07520	0.00167	0.00000	0.00000	0.00004
Node6	121	S	0.00000	0.00000	0.00000	0.00000	0.00000	0.00000	0.00000	0.00000	0.00000	0.00000	0.00000	0.00000	0.00000	0.00000	0.00000	0.99999	0.00000	0.00000	0.00000	0.00000
Node6	122	A	0.47886	0.00023	0.00014	0.00230	0.00002	0.00458	0.07372	0.00059	0.00013	0.00001	0.00005	0.00128	0.00004	0.00000	0.42041	0.01452	0.00243	0.00000	0.00001	0.00070
Node6	123	A	1.00000	0.00000	0.00000	0.00000	0.00000	0.00000	0.00000	0.00000	0.00000	0.00000	0.00000	0.00000	0.00000	0.00000	0.00000	0.00000	0.00000	0.00000	0.00000	0.00000
Node6	124	F	0.00000	0.00000	0.00000	0.00000	0.00000	0.00000	0.00000	0.00000	0.00000	0.00000	0.00000	0.00000	0.00000	1.00000	0.00000	0.00000	0.00000	0.00000	0.00000	0.00000
Node6	125	Q	0.00000	0.00000	0.00005	0.00000	0.00000	0.99988	0.00001	0.00000	0.00001	0.00000	0.00000	0.00001	0.00003	0.00000	0.00000	0.00000	0.00000	0.00000	0.00000	0.00000
Node6	126	E	0.00000	0.00000	0.00000	0.00005	0.00000	0.00002	0.99992	0.00000	0.00000	0.00000	0.00000	0.00000	0.00000	0.00000	0.00000	0.00000	0.00000	0.00000	0.00000	0.00000
Node6	127	R	0.00000	1.00000	0.00000	0.00000	0.00000	0.00000	0.00000	0.00000	0.00000	0.00000	0.00000	0.00000	0.00000	0.00000	0.00000	0.00000	0.00000	0.00000	0.00000	0.00000
Node6	128	M	0.00000	0.00000	0.00000	0.00000	0.00000	0.00000	0.00000	0.00000	0.00000	0.00000	0.00000	0.00000	1.00000	0.00000	0.00000	0.00000	0.00000	0.00000	0.00000	0.00000
Node6	129	Q	0.00000	0.00002	0.00000	0.00000	0.00000	0.99978	0.00008	0.00000	0.00008	0.00000	0.00000	0.00003	0.00000	0.00000	0.00000	0.00000	0.00000	0.00000	0.00000	0.00000
Node6	130	N	0.00000	0.00000	0.99977	0.00010	0.00000	0.00000	0.00000	0.00000	0.00003	0.00000	0.00000	0.00001	0.00000	0.00000	0.00000	0.00007	0.00001	0.00000	0.00000	0.00000
Node6	131	A	1.00000	0.00000	0.00000	0.00000	0.00000	0.00000	0.00000	0.00000	0.00000	0.00000	0.00000	0.00000	0.00000	0.00000	0.00000	0.00000	0.00000	0.00000	0.00000	0.00000
Node6	132	P	0.00000	0.00000	0.00000	0.00000	0.00000	0.00000	0.00000	0.00000	0.00000	0.00000	0.00000	0.00000	0.00000	0.00000	1.00000	0.00000	0.00000	0.00000	0.00000	0.00000
Node6	133	Q	0.00001	0.00002	0.00001	0.00001	0.00000	0.98583	0.01398	0.00000	0.00002	0.00000	0.00000	0.00011	0.00000	0.00000	0.00000	0.00001	0.00000	0.00000	0.00000	0.00000
Node6	134	S	0.00412	0.00003	0.01129	0.00009	0.00006	0.00003	0.00002	0.05143	0.00001	0.00000	0.00000	0.00004	0.00001	0.00000	0.00002	0.88157	0.05129	0.00000	0.00000	0.00001
Node6	135	L	0.05479	0.03087	0.02139	0.01902	0.01206	0.02609	0.02992	0.02119	0.02058	0.10181	0.21330	0.03234	0.04013	0.09844	0.01994	0.03593	0.03904	0.01747	0.07034	0.09535
Node6	136	E	0.06308	0.05076	0.04607	0.12550	0.00492	0.07232	0.28426	0.03685	0.01911	0.01662	0.02613	0.08295	0.00902	0.00824	0.02651	0.05048	0.03912	0.00260	0.01043	0.02504
Node6	137	A	0.11216	0.05455	0.04728	0.06601	0.01392	0.04464	0.09119	0.07298	0.02018	0.04362	0.06132	0.06776	0.01701	0.02180	0.04333	0.07828	0.06176	0.00544	0.01877	0.05798
Node6	138	R	0.03000	0.52758	0.02155	0.01024	0.00352	0.04739	0.02832	0.01452	0.02024	0.00720	0.01637	0.18437	0.00618	0.00331	0.01013	0.02826	0.02110	0.00306	0.00654	0.01012
Node6	139	L	0.03997	0.01830	0.00942	0.00680	0.00811	0.01856	0.01429	0.00921	0.00856	0.12995	0.40799	0.01794	0.05533	0.06171	0.01243	0.02027	0.02844	0.00722	0.02039	0.10511
Node6	140	A	0.12651	0.04892	0.04371	0.05096	0.01607	0.03974	0.07051	0.07488	0.01888	0.04907	0.06799	0.05899	0.01849	0.02421	0.04876	0.08474	0.06675	0.00581	0.01961	0.06538
Node6	141	-	0.08924	0.05713	0.04344	0.05023	0.01380	0.04136	0.06876	0.05691	0.02127	0.06251	0.09778	0.06678	0.02332	0.03492	0.03952	0.06797	0.05946	0.00801	0.02630	0.07130
Node6	142	Y	0.04742	0.03349	0.03349	0.02616	0.01398	0.02620	0.03119	0.02959	0.04654	0.04262	0.08567	0.03238	0.01882	0.13889	0.01702	0.04189	0.03356	0.02801	0.22888	0.04422
Node6	143	E	0.08932	0.06087	0.04847	0.06903	0.01230	0.04711	0.09463	0.06198	0.02223	0.04568	0.06808	0.07435	0.01781	0.02547	0.05040	0.06985	0.05738	0.00659	0.02223	0.05622
Node6	144	P	0.08885	0.03446	0.02698	0.03531	0.00795	0.03041	0.04986	0.03761	0.01443	0.02698	0.04337	0.04201	0.01073	0.01379	0.37117	0.06642	0.04592	0.00341	0.01141	0.03892
Node6	145	G	0.11137	0.03707	0.04692	0.05072	0.01217	0.02829	0.05375	0.30783	0.01494	0.02485	0.03692	0.04342	0.01107	0.01474	0.02814	0.07802	0.04523	0.00514	0.01264	0.03678
Node6	146	S	0.11375	0.02331	0.05200	0.02913	0.01283	0.02237	0.02778	0.03937	0.01077	0.01299	0.01647	0.02923	0.00800	0.00768	0.02489	0.37151	0.16417	0.00172	0.00743	0.02461
Node6	147	P	0.08415	0.05344	0.04124	0.05249	0.01225	0.04022	0.07088	0.05723	0.02110	0.05193	0.08123	0.06261	0.01953	0.03266	0.10198	0.06562	0.05421	0.00943	0.02691	0.06089
Node6	148	P	0.08257	0.05023	0.03888	0.05395	0.00910	0.04392	0.07528	0.04548	0.02078	0.03282	0.05265	0.06064	0.01360	0.01921	0.21778	0.06683	0.05030	0.00505	0.01787	0.04307
Node6	149	A	0.32226	0.02768	0.02610	0.02856	0.01643	0.02991	0.05189	0.06732	0.01043	0.03309	0.04131	0.03573	0.01448	0.01275	0.03535	0.10186	0.06450	0.00275	0.00952	0.06808
Node6	150	A	0.12442	0.05157	0.04280	0.05164	0.01548	0.04239	0.07504	0.07181	0.01918	0.04999	0.06925	0.06236	0.01878	0.02396	0.04467	0.08103	0.06461	0.00568	0.01927	0.06608
Node6	151	Y	0.00000	0.00000	0.00000	0.00000	0.00000	0.00000	0.00000	0.00000	0.00001	0.00000	0.00000	0.00000	0.00000	0.00003	0.00000	0.00000	0.00000	0.00000	0.99996	0.00000
Node6	152	L	0.07221	0.02702	0.02193	0.01847	0.01316	0.02393	0.02836	0.02515	0.01219	0.11356	0.24839	0.02998	0.04283	0.05396	0.02255	0.05218	0.05253	0.00755	0.02402	0.11004
Node6	153	T	0.07885	0.02165	0.03713	0.01865	0.00870	0.02211	0.02687	0.01493	0.00870	0.03452	0.02750	0.03537	0.01671	0.00723	0.01685	0.12161	0.43686	0.00147	0.00635	0.05794
Node6	154	G	0.09457	0.05225	0.04652	0.05723	0.01400	0.03957	0.07261	0.10693	0.02052	0.04925	0.07339	0.06180	0.01861	0.02846	0.04436	0.07202	0.05687	0.00773	0.02348	0.05985
Node6	155	D	0.03115	0.01371	0.08749	0.48417	0.00211	0.02610	0.16947	0.03403	0.01470	0.00350	0.00530	0.02764	0.00241	0.00231	0.01411	0.04528	0.02361	0.00071	0.00536	0.00682
Node6	156	P	0.03692	0.00913	0.00511	0.00977	0.00109	0.01074	0.01423	0.00685	0.00486	0.00403	0.01115	0.01183	0.00180	0.00232	0.81254	0.03074	0.01450	0.00062	0.00188	0.00990
Node6	157	L	0.07585	0.05641	0.03981	0.05076	0.01234	0.04198	0.07228	0.04677	0.02191	0.06994	0.11334	0.06521	0.02554	0.04300	0.03714	0.05767	0.05247	0.01018	0.03184	0.07557
Node6	158	Y	0.00000	0.00000	0.00000	0.00000	0.00000	0.00000	0.00000	0.00000	0.00000	0.00000	0.00000	0.00000	0.00000	0.00001	0.00000	0.00000	0.00000	0.00000	0.99999	0.00000
Node6	159	F	0.00000	0.00000	0.00000	0.00000	0.00000	0.00000	0.00000	0.00000	0.00000	0.00000	0.00000	0.00000	0.00000	1.00000	0.00000	0.00000	0.00000	0.00000	0.00000	0.00000
Node6	160	D	0.00000	0.00000	0.00010	0.99957	0.00000	0.00000	0.00033	0.00000	0.00000	0.00000	0.00000	0.00000	0.00000	0.00000	0.00000	0.00000	0.00000	0.00000	0.00000	0.00000
Node6	161	Q	0.00001	0.00001	0.00000	0.00000	0.00000	0.99980	0.00015	0.00000	0.00001	0.00000	0.00000	0.00001	0.00000	0.00000	0.00000	0.00000	0.00001	0.00000	0.00000	0.00000
Node6	162	P	0.00000	0.00000	0.00000	0.00000	0.00000	0.00000	0.00000	0.00000	0.00000	0.00000	0.00000	0.00000	0.00000	0.00000	1.00000	0.00000	0.00000	0.00000	0.00000	0.00000
Node6	163	Y	0.00000	0.00000	0.00000	0.00000	0.00000	0.00000	0.00000	0.00000	0.00000	0.00000	0.00000	0.00000	0.00000	0.00000	0.00000	0.00000	0.00000	0.00000	1.00000	0.00000
Node6	164	Q	0.00000	0.00002	0.00000	0.00000	0.00000	0.99984	0.00007	0.00000	0.00003	0.00000	0.00000	0.00003	0.00000	0.00000	0.00000	0.00000	0.00000	0.00000	0.00000	0.00000
Node6	165	A	0.99748	0.00000	0.00000	0.00000	0.00001	0.00000	0.00000	0.00001	0.00000	0.00000	0.00000	0.00000	0.00000	0.00000	0.00000	0.00243	0.00004	0.00000	0.00000	0.00002
Node6	166	Y	0.00000	0.00000	0.00000	0.00000	0.00000	0.00000	0.00000	0.00000	0.00000	0.00000	0.00000	0.00000	0.00000	0.00000	0.00000	0.00000	0.00000	0.00000	1.00000	0.00000
Node6	167	S	0.23123	0.00002	0.00015	0.00037	0.00001	0.00043	0.01341	0.00017	0.00001	0.00000	0.00000	0.00011	0.00000	0.00000	0.00007	0.75268	0.00132	0.00000	0.00000	0.00001
Node6	168	E	0.06566	0.07359	0.07715	0.09500	0.00739	0.09059	0.12393	0.04608	0.03576	0.02297	0.04040	0.09330	0.01333	0.01437	0.02897	0.06674	0.05124	0.00412	0.01929	0.03012
Node6	169	K	0.05494	0.10721	0.04370	0.04361	0.00678	0.05321	0.07692	0.03660	0.02067	0.02695	0.04303	0.28497	0.01297	0.01531	0.02775	0.04913	0.04308	0.00470	0.01561	0.03286
Node6	170	A	0.92375	0.00000	0.00001	0.00000	0.00003	0.00001	0.00003	0.00004	0.00000	0.00000	0.00000	0.00000	0.00000	0.00000	0.00001	0.05410	0.02200	0.00000	0.00000	0.00001
Node6	171	N	0.00000	0.00000	0.99986	0.00007	0.00000	0.00000	0.00000	0.00000	0.00002	0.00000	0.00000	0.00001	0.00000	0.00000	0.00000	0.00004	0.00000	0.00000	0.00000	0.00000
Node6	172	L	0.00000	0.00000	0.00000	0.00000	0.00000	0.00000	0.00000	0.00000	0.00000	0.00001	0.99997	0.00000	0.00002	0.00000	0.00000	0.00000	0.00000	0.00000	0.00000	0.00000
Node6	173	L	0.00000	0.00000	0.00000	0.00000	0.00000	0.00000	0.00000	0.00000	0.00000	0.00002	0.99995	0.00000	0.00002	0.00000	0.00000	0.00000	0.00000	0.00000	0.00000	0.00000
Node6	174	C	0.00000	0.00000	0.00000	0.00000	1.00000	0.00000	0.00000	0.00000	0.00000	0.00000	0.00000	0.00000	0.00000	0.00000	0.00000	0.00000	0.00000	0.00000	0.00000	0.00000
Node6	175	G	0.00000	0.00000	0.00000	0.00000	0.00000	0.00000	0.00000	1.00000	0.00000	0.00000	0.00000	0.00000	0.00000	0.00000	0.00000	0.00000	0.00000	0.00000	0.00000	0.00000
Node6	176	E	0.01011	0.00001	0.00002	0.00142	0.00000	0.00128	0.98650	0.00004	0.00000	0.00000	0.00000	0.00024	0.00000	0.00000	0.00002	0.00024	0.00009	0.00000	0.00000	0.00002
Node6	177	D	0.02755	0.01289	0.05265	0.39614	0.00115	0.03698	0.33327	0.01996	0.00961	0.00271	0.00453	0.03247	0.00215	0.00134	0.01013	0.02962	0.01684	0.00052	0.00325	0.00625
Node6	178	D	0.00000	0.00000	0.00002	0.83669	0.00000	0.00000	0.16328	0.00000	0.00000	0.00000	0.00000	0.00000	0.00000	0.00000	0.00000	0.00000	0.00000	0.00000	0.00000	0.00000
Node6	179	G	0.00000	0.00000	0.00000	0.00000	0.00000	0.00000	0.00000	1.00000	0.00000	0.00000	0.00000	0.00000	0.00000	0.00000	0.00000	0.00000	0.00000	0.00000	0.00000	0.00000
Node6	180	L	0.00000	0.00000	0.00000	0.00000	0.00000	0.00000	0.00000	0.00000	0.00000	0.00000	1.00000	0.00000	0.00000	0.00000	0.00000	0.00000	0.00000	0.00000	0.00000	0.00000
Node6	181	P	0.00000	0.00000	0.00000	0.00000	0.00000	0.00000	0.00000	0.00000	0.00000	0.00000	0.00000	0.00000	0.00000	0.00000	1.00000	0.00000	0.00000	0.00000	0.00000	0.00000
Node6	182	H	0.00000	0.00000	0.00000	0.00000	0.00000	0.00000	0.00000	0.00000	1.00000	0.00000	0.00000	0.00000	0.00000	0.00000	0.00000	0.00000	0.00000	0.00000	0.00000	0.00000
Node6	183	L	0.00000	0.00000	0.00000	0.00000	0.00000	0.00000	0.00000	0.00000	0.00000	0.00000	1.00000	0.00000	0.00000	0.00000	0.00000	0.00000	0.00000	0.00000	0.00000	0.00000
Node6	184	Q	0.00000	0.00000	0.00000	0.00000	0.00000	1.00000	0.00000	0.00000	0.00000	0.00000	0.00000	0.00000	0.00000	0.00000	0.00000	0.00000	0.00000	0.00000	0.00000	0.00000
Node6	185	L	0.00000	0.00000	0.00000	0.00000	0.00000	0.00000	0.00000	0.00000	0.00000	0.00000	0.99999	0.00000	0.00000	0.00000	0.00000	0.00000	0.00000	0.00000	0.00000	0.00000
Node6	186	D	0.00340	0.00086	0.02040	0.91366	0.00011	0.00249	0.03643	0.00496	0.00214	0.00011	0.00021	0.00222	0.00010	0.00010	0.00181	0.00759	0.00250	0.00004	0.00051	0.00035
Node6	187	G	0.05526	0.00917	0.02129	0.01767	0.00324	0.00563	0.01195	0.80001	0.00334	0.00124	0.00300	0.00916	0.00161	0.00185	0.00473	0.03657	0.00724	0.00130	0.00134	0.00437
Node6	188	R	0.00000	0.99998	0.00000	0.00000	0.00000	0.00000	0.00000	0.00000	0.00000	0.00000	0.00000	0.00002	0.00000	0.00000	0.00000	0.00000	0.00000	0.00000	0.00000	0.00000
Node6	189	F	0.00000	0.00000	0.00000	0.00000	0.00000	0.00000	0.00000	0.00000	0.00000	0.00001	0.00083	0.00000	0.00001	0.99906	0.00000	0.00000	0.00000	0.00000	0.00010	0.00000
Node6	190	E	0.03756	0.02471	0.02427	0.08569	0.00239	0.04756	0.58538	0.01973	0.00975	0.00849	0.01338	0.04793	0.00471	0.00419	0.01459	0.02758	0.02152	0.00137	0.00540	0.01380
Node6	191	P	0.05676	0.02327	0.01708	0.02372	0.00454	0.02088	0.03333	0.02231	0.01000	0.01681	0.02915	0.02838	0.00675	0.00923	0.58843	0.04528	0.02949	0.00236	0.00769	0.02453
Node6	192	L	0.06189	0.04157	0.02964	0.03118	0.01331	0.02994	0.04353	0.03664	0.02389	0.07047	0.12751	0.04358	0.02696	0.09036	0.02783	0.04599	0.04242	0.06553	0.07531	0.07246
Node6	193	G	0.15469	0.03936	0.04049	0.04608	0.01383	0.03162	0.05825	0.18517	0.01547	0.03697	0.05228	0.04702	0.01472	0.01948	0.03640	0.07984	0.05373	0.00538	0.01584	0.05336
Node6	194	L	0.13950	0.03119	0.02415	0.02396	0.01289	0.02908	0.03870	0.03914	0.01260	0.08114	0.14308	0.03727	0.09955	0.03771	0.02588	0.05709	0.05410	0.00670	0.02021	0.08606
Node6	195	L	0.07851	0.04876	0.03634	0.04450	0.01211	0.03671	0.06131	0.04843	0.02034	0.06081	0.10042	0.05599	0.02255	0.04218	0.10017	0.05976	0.05108	0.01940	0.03301	0.06762
Node6	196	L	0.06367	0.03526	0.02623	0.02632	0.01348	0.02734	0.03807	0.03095	0.02049	0.09249	0.16275	0.03842	0.03298	0.09978	0.02621	0.04390	0.04423	0.01932	0.06589	0.09222
Node6	197	L	0.07102	0.04168	0.05638	0.04526	0.01205	0.03274	0.05171	0.04036	0.01994	0.10626	0.12648	0.05105	0.02875	0.04006	0.02754	0.05656	0.05607	0.00755	0.02687	0.10167
Node6	198	R	0.02610	0.58245	0.02155	0.01492	0.00392	0.03974	0.03063	0.01703	0.01884	0.01062	0.02098	0.11414	0.00671	0.00605	0.01232	0.02710	0.02131	0.00365	0.00863	0.01331
Node6	199	D	0.00000	0.00000	0.00004	0.99987	0.00000	0.00000	0.00008	0.00000	0.00000	0.00000	0.00000	0.00000	0.00000	0.00000	0.00000	0.00000	0.00000	0.00000	0.00000	0.00000
Node6	200	R	0.00000	0.99998	0.00000	0.00000	0.00000	0.00000	0.00000	0.00000	0.00000	0.00000	0.00000	0.00002	0.00000	0.00000	0.00000	0.00000	0.00000	0.00000	0.00000	0.00000
Node6	201	A	0.99998	0.00000	0.00000	0.00000	0.00000	0.00000	0.00000	0.00000	0.00000	0.00000	0.00000	0.00000	0.00000	0.00000	0.00000	0.00001	0.00000	0.00000	0.00000	0.00000
Node6	202	I	0.00000	0.00000	0.00000	0.00000	0.00000	0.00000	0.00000	0.00000	0.00000	0.98822	0.00013	0.00000	0.00011	0.00000	0.00000	0.00000	0.00000	0.00000	0.00000	0.01153
Node6	203	D	0.00000	0.00000	0.00000	1.00000	0.00000	0.00000	0.00000	0.00000	0.00000	0.00000	0.00000	0.00000	0.00000	0.00000	0.00000	0.00000	0.00000	0.00000	0.00000	0.00000
Node6	204	V	0.00000	0.00000	0.00000	0.00000	0.00000	0.00000	0.00000	0.00000	0.00000	0.00002	0.00000	0.00000	0.00000	0.00000	0.00000	0.00000	0.00000	0.00000	0.00000	0.99998
Node6	205	V	0.00093	0.00000	0.00000	0.00000	0.00001	0.00000	0.00000	0.00000	0.00000	0.15309	0.00131	0.00000	0.00029	0.00001	0.00000	0.00000	0.00012	0.00000	0.00000	0.84423
Node6	206	I	0.00000	0.00000	0.00000	0.00000	0.00000	0.00000	0.00000	0.00000	0.00000	0.99998	0.00000	0.00000	0.00000	0.00000	0.00000	0.00000	0.00000	0.00000	0.00000	0.00001
Node6	207	P	0.00000	0.00000	0.00000	0.00000	0.00000	0.00000	0.00000	0.00000	0.00000	0.00000	0.00000	0.00000	0.00000	0.00000	1.00000	0.00000	0.00000	0.00000	0.00000	0.00000
Node6	208	F	0.00000	0.00000	0.00000	0.00000	0.00000	0.00000	0.00000	0.00000	0.00000	0.00000	0.00000	0.00000	0.00000	0.99999	0.00000	0.00000	0.00000	0.00000	0.00001	0.00000
Node6	209	A	0.96420	0.00000	0.00001	0.00001	0.00003	0.00001	0.00002	0.03420	0.00000	0.00000	0.00000	0.00000	0.00000	0.00000	0.00001	0.00144	0.00004	0.00000	0.00000	0.00003
Node6	210	I	0.00000	0.00000	0.00000	0.00000	0.00000	0.00000	0.00000	0.00000	0.00000	0.99988	0.00001	0.00000	0.00000	0.00000	0.00000	0.00000	0.00000	0.00000	0.00000	0.00011
Node6	211	F	0.00000	0.00000	0.00000	0.00000	0.00000	0.00000	0.00000	0.00000	0.00000	0.00000	0.00000	0.00000	0.00000	1.00000	0.00000	0.00000	0.00000	0.00000	0.00000	0.00000
Node6	212	F	0.00000	0.00000	0.00000	0.00000	0.00000	0.00000	0.00000	0.00000	0.00000	0.00000	0.00000	0.00000	0.00000	1.00000	0.00000	0.00000	0.00000	0.00000	0.00000	0.00000
Node6	213	Y	0.00000	0.00000	0.00000	0.00000	0.00000	0.00000	0.00000	0.00000	0.00000	0.00000	0.00000	0.00000	0.00000	0.00000	0.00000	0.00000	0.00000	0.00000	1.00000	0.00000
Node6	214	F	0.00000	0.00000	0.00000	0.00000	0.00000	0.00000	0.00000	0.00000	0.00000	0.00000	0.00000	0.00000	0.00000	1.00000	0.00000	0.00000	0.00000	0.00000	0.00000	0.00000
Node6	215	A	0.99998	0.00000	0.00000	0.00000	0.00000	0.00000	0.00000	0.00000	0.00000	0.00000	0.00000	0.00000	0.00000	0.00000	0.00000	0.00001	0.00000	0.00000	0.00000	0.00000
Node6	216	G	0.00000	0.00000	0.00000	0.00000	0.00000	0.00000	0.00000	1.00000	0.00000	0.00000	0.00000	0.00000	0.00000	0.00000	0.00000	0.00000	0.00000	0.00000	0.00000	0.00000
Node6	217	F	0.00000	0.00000	0.00000	0.00000	0.00000	0.00000	0.00000	0.00000	0.00000	0.00000	0.00000	0.00000	0.00000	0.99999	0.00000	0.00000	0.00000	0.00000	0.00001	0.00000
Node6	218	V	0.00000	0.00000	0.00000	0.00000	0.00000	0.00000	0.00000	0.00000	0.00000	0.00001	0.00000	0.00000	0.00000	0.00000	0.00000	0.00000	0.00000	0.00000	0.00000	0.99999
Node6	219	G	0.00000	0.00000	0.00000	0.00000	0.00000	0.00000	0.00000	1.00000	0.00000	0.00000	0.00000	0.00000	0.00000	0.00000	0.00000	0.00000	0.00000	0.00000	0.00000	0.00000
Node6	220	W	0.00000	0.00000	0.00000	0.00000	0.00000	0.00000	0.00000	0.00000	0.00000	0.00000	0.00000	0.00000	0.00000	0.00000	0.00000	0.00000	0.00000	1.00000	0.00000	0.00000
Node6	221	S	0.00000	0.00000	0.00000	0.00000	0.00000	0.00000	0.00000	0.00000	0.00000	0.00000	0.00000	0.00000	0.00000	0.00000	0.00000	0.99999	0.00000	0.00000	0.00000	0.00000
Node6	222	G	0.00000	0.00000	0.00000	0.00000	0.00000	0.00000	0.00000	1.00000	0.00000	0.00000	0.00000	0.00000	0.00000	0.00000	0.00000	0.00000	0.00000	0.00000	0.00000	0.00000
Node6	223	R	0.00000	1.00000	0.00000	0.00000	0.00000	0.00000	0.00000	0.00000	0.00000	0.00000	0.00000	0.00000	0.00000	0.00000	0.00000	0.00000	0.00000	0.00000	0.00000	0.00000
Node6	224	A	0.99980	0.00000	0.00000	0.00000	0.00000	0.00000	0.00000	0.00001	0.00000	0.00000	0.00000	0.00000	0.00000	0.00000	0.00000	0.00015	0.00001	0.00000	0.00000	0.00002
Node6	225	Y	0.00000	0.00000	0.00000	0.00000	0.00000	0.00000	0.00000	0.00000	0.00000	0.00000	0.00000	0.00000	0.00000	0.00000	0.00000	0.00000	0.00000	0.00000	1.00000	0.00000
Node6	226	L	0.00000	0.00000	0.00000	0.00000	0.00000	0.00000	0.00000	0.00000	0.00000	0.00001	0.99996	0.00000	0.00002	0.00000	0.00000	0.00000	0.00000	0.00000	0.00000	0.00000
Node6	227	I	0.00000	0.00000	0.00000	0.00000	0.00000	0.00000	0.00000	0.00000	0.00000	0.99953	0.00006	0.00000	0.00001	0.00000	0.00000	0.00000	0.00000	0.00000	0.00000	0.00040
Node6	228	G	0.00000	0.00000	0.00000	0.00000	0.00000	0.00000	0.00000	0.99999	0.00000	0.00000	0.00000	0.00000	0.00000	0.00000	0.00000	0.00000	0.00000	0.00000	0.00000	0.00000
Node6	229	S	0.00011	0.00000	0.00003	0.00000	0.00000	0.00000	0.00000	0.00001	0.00000	0.00000	0.00000	0.00000	0.00000	0.00000	0.00000	0.99966	0.00017	0.00000	0.00000	0.00000
Node6	230	K	0.00000	0.00010	0.00001	0.00000	0.00000	0.00001	0.00000	0.00000	0.00000	0.00000	0.00000	0.99987	0.00000	0.00000	0.00000	0.00000	0.00000	0.00000	0.00000	0.00000
Node6	231	R	0.00001	0.89101	0.00004	0.00000	0.00000	0.00824	0.00005	0.00000	0.00008	0.00000	0.00000	0.10054	0.00000	0.00000	0.00000	0.00002	0.00001	0.00000	0.00000	0.00000
Node6	232	A	0.96274	0.00007	0.00017	0.00003	0.00032	0.00017	0.00012	0.00052	0.00001	0.00003	0.00003	0.00010	0.00026	0.00000	0.00009	0.02359	0.01067	0.00000	0.00000	0.00106
Node6	233	G	0.09061	0.05074	0.06802	0.08092	0.01130	0.04086	0.08306	0.16090	0.02376	0.02790	0.04169	0.06336	0.01243	0.01808	0.03258	0.07760	0.05337	0.00543	0.01931	0.03808
Node6	234	E	0.07825	0.06445	0.05363	0.08876	0.01014	0.05321	0.11986	0.05939	0.02421	0.03722	0.05739	0.08065	0.01560	0.02222	0.04234	0.06577	0.05293	0.00617	0.02159	0.04621
Node6	235	S	0.00034	0.00000	0.00011	0.00000	0.00001	0.00000	0.00000	0.00001	0.00000	0.00000	0.00000	0.00000	0.00000	0.00000	0.00000	0.99805	0.00145	0.00000	0.00000	0.00000
Node6	236	K	0.00000	0.00050	0.00002	0.00000	0.00000	0.00005	0.00002	0.00000	0.00000	0.00000	0.00000	0.99941	0.00000	0.00000	0.00000	0.00000	0.00000	0.00000	0.00000	0.00000
Node6	237	P	0.00000	0.00000	0.00000	0.00000	0.00000	0.00000	0.00000	0.00000	0.00000	0.00000	0.00000	0.00000	0.00000	0.00000	1.00000	0.00000	0.00000	0.00000	0.00000	0.00000
Node6	238	E	0.00000	0.00000	0.00000	0.00001	0.00000	0.00000	0.99998	0.00000	0.00000	0.00000	0.00000	0.00000	0.00000	0.00000	0.00000	0.00000	0.00000	0.00000	0.00000	0.00000
Node6	239	E	0.00000	0.00000	0.00000	0.00011	0.00000	0.00004	0.99984	0.00000	0.00000	0.00000	0.00000	0.00001	0.00000	0.00000	0.00000	0.00000	0.00000	0.00000	0.00000	0.00000
Node6	240	T	0.00150	0.00002	0.00003	0.00000	0.00003	0.00008	0.00001	0.00000	0.00001	0.00105	0.00683	0.00003	0.03876	0.00002	0.00001	0.00127	0.94858	0.00000	0.00000	0.00177
Node6	241	E	0.00000	0.00000	0.00000	0.00000	0.00000	0.00000	1.00000	0.00000	0.00000	0.00000	0.00000	0.00000	0.00000	0.00000	0.00000	0.00000	0.00000	0.00000	0.00000	0.00000
Node6	242	I	0.00000	0.00000	0.00000	0.00000	0.00000	0.00000	0.00000	0.00000	0.00000	0.99991	0.00001	0.00000	0.00000	0.00000	0.00000	0.00000	0.00000	0.00000	0.00000	0.00008
Node6	243	F	0.00000	0.00000	0.00000	0.00000	0.00000	0.00000	0.00000	0.00000	0.00000	0.00000	0.00000	0.00000	0.00000	0.99996	0.00000	0.00000	0.00000	0.00000	0.00003	0.00000
Node6	244	I	0.00000	0.00000	0.00000	0.00000	0.00000	0.00000	0.00000	0.00000	0.00000	1.00000	0.00000	0.00000	0.00000	0.00000	0.00000	0.00000	0.00000	0.00000	0.00000	0.00000
Node6	245	D	0.00000	0.00000	0.00001	0.99998	0.00000	0.00000	0.00001	0.00000	0.00000	0.00000	0.00000	0.00000	0.00000	0.00000	0.00000	0.00000	0.00000	0.00000	0.00000	0.00000
Node6	246	I	0.00000	0.00000	0.00000	0.00000	0.00000	0.00000	0.00000	0.00000	0.00000	0.98996	0.00864	0.00000	0.00013	0.00001	0.00000	0.00000	0.00000	0.00000	0.00000	0.00125
Node6	247	P	0.18417	0.00001	0.00000	0.00001	0.00001	0.00003	0.00003	0.00003	0.00000	0.00000	0.00000	0.00001	0.00000	0.00000	0.81260	0.00286	0.00016	0.00000	0.00000	0.00007
Node6	248	L	0.00000	0.00000	0.00000	0.00000	0.00000	0.00000	0.00000	0.00000	0.00000	0.00009	0.99976	0.00000	0.00012	0.00002	0.00000	0.00000	0.00000	0.00000	0.00000	0.00001
Node6	249	A	1.00000	0.00000	0.00000	0.00000	0.00000	0.00000	0.00000	0.00000	0.00000	0.00000	0.00000	0.00000	0.00000	0.00000	0.00000	0.00000	0.00000	0.00000	0.00000	0.00000
Node6	250	I	0.00000	0.00000	0.00000	0.00000	0.00000	0.00000	0.00000	0.00000	0.00000	0.99506	0.00101	0.00000	0.00046	0.00000	0.00000	0.00000	0.00000	0.00000	0.00000	0.00346
Node6	251	R	0.00000	0.99808	0.00000	0.00000	0.00000	0.00018	0.00000	0.00000	0.00001	0.00000	0.00000	0.00172	0.00000	0.00000	0.00000	0.00000	0.00000	0.00000	0.00000	0.00000
Node6	252	S	0.04014	0.00001	0.00007	0.00001	0.00006	0.00002	0.00001	0.00010	0.00000	0.00000	0.00000	0.00001	0.00000	0.00000	0.00002	0.95837	0.00119	0.00000	0.00000	0.00000
Node6	253	F	0.00000	0.00000	0.00000	0.00000	0.00000	0.00000	0.00000	0.00000	0.00000	0.00000	0.00000	0.00000	0.00000	0.99999	0.00000	0.00000	0.00000	0.00000	0.00001	0.00000
Node6	254	T	0.00760	0.00001	0.00021	0.00001	0.00006	0.00003	0.00001	0.00001	0.00000	0.00004	0.00001	0.00003	0.00033	0.00000	0.00001	0.06009	0.93091	0.00000	0.00000	0.00062
Node6	255	A	0.12723	0.04552	0.04261	0.04747	0.01685	0.03729	0.06523	0.07399	0.01797	0.05366	0.07293	0.05524	0.01963	0.02555	0.04611	0.08596	0.07051	0.00591	0.01984	0.07051
Node6	256	Q	0.00000	0.00002	0.00000	0.00000	0.00000	0.99983	0.00007	0.00000	0.00003	0.00000	0.00000	0.00003	0.00000	0.00000	0.00000	0.00000	0.00000	0.00000	0.00000	0.00000
Node6	257	G	0.00000	0.00000	0.00000	0.00000	0.00000	0.00000	0.00000	1.00000	0.00000	0.00000	0.00000	0.00000	0.00000	0.00000	0.00000	0.00000	0.00000	0.00000	0.00000	0.00000
Node6	258	L	0.00000	0.00000	0.00000	0.00000	0.00000	0.00000	0.00000	0.00000	0.00000	0.00004	0.99991	0.00000	0.00005	0.00001	0.00000	0.00000	0.00000	0.00000	0.00000	0.00000
Node6	259	L	0.00000	0.00000	0.00000	0.00000	0.00000	0.00000	0.00000	0.00000	0.00000	0.00028	0.99929	0.00000	0.00035	0.00005	0.00000	0.00000	0.00000	0.00000	0.00000	0.00003
Node6	260	W	0.00000	0.00000	0.00000	0.00000	0.00000	0.00000	0.00000	0.00000	0.00000	0.00000	0.00000	0.00000	0.00000	0.00000	0.00000	0.00000	0.00000	1.00000	0.00000	0.00000
Node6	261	P	0.00000	0.00000	0.00000	0.00000	0.00000	0.00000	0.00000	0.00000	0.00000	0.00000	0.00000	0.00000	0.00000	0.00000	1.00000	0.00000	0.00000	0.00000	0.00000	0.00000
Node6	262	L	0.00000	0.00000	0.00000	0.00000	0.00000	0.00000	0.00000	0.00000	0.00000	0.00019	0.99951	0.00000	0.00024	0.00003	0.00000	0.00000	0.00000	0.00000	0.00000	0.00002
Node6	263	L	0.00000	0.00000	0.00000	0.00000	0.00000	0.00000	0.00000	0.00000	0.00000	0.00013	0.99977	0.00000	0.00008	0.00001	0.00000	0.00000	0.00000	0.00000	0.00000	0.00001
Node6	264	A	0.99771	0.00000	0.00000	0.00000	0.00000	0.00000	0.00000	0.00000	0.00000	0.00000	0.00000	0.00000	0.00000	0.00000	0.00000	0.00000	0.00000	0.00000	0.00000	0.00229
Node6	265	I	0.00071	0.00001	0.00001	0.00000	0.00046	0.00001	0.00000	0.00000	0.00002	0.44533	0.06136	0.00000	0.00950	0.12770	0.00001	0.00005	0.00067	0.00005	0.00097	0.35314
Node6	266	K	0.00000	0.00046	0.00001	0.00000	0.00000	0.00004	0.00001	0.00000	0.00000	0.00000	0.00000	0.99947	0.00000	0.00000	0.00000	0.00000	0.00000	0.00000	0.00000	0.00000
Node6	267	E	0.00000	0.00000	0.00000	0.00000	0.00000	0.00000	1.00000	0.00000	0.00000	0.00000	0.00000	0.00000	0.00000	0.00000	0.00000	0.00000	0.00000	0.00000	0.00000	0.00000
Node6	268	L	0.00000	0.00000	0.00000	0.00000	0.00000	0.00000	0.00000	0.00000	0.00000	0.00032	0.99918	0.00000	0.00040	0.00006	0.00000	0.00000	0.00000	0.00000	0.00000	0.00004
Node6	269	T	0.00001	0.00000	0.00000	0.00000	0.00000	0.00000	0.00000	0.00000	0.00000	0.00000	0.00000	0.00000	0.00001	0.00000	0.00000	0.00015	0.99982	0.00000	0.00000	0.00001
Node6	270	S	0.09190	0.00001	0.00012	0.00001	0.00010	0.00005	0.00003	0.00003	0.00001	0.00000	0.00000	0.00003	0.00002	0.00000	0.00004	0.59098	0.31661	0.00000	0.00000	0.00006
Node6	271	G	0.00000	0.00000	0.00000	0.00000	0.00000	0.00000	0.00000	1.00000	0.00000	0.00000	0.00000	0.00000	0.00000	0.00000	0.00000	0.00000	0.00000	0.00000	0.00000	0.00000
Node6	272	E	0.00000	0.00000	0.00000	0.00029	0.00000	0.00010	0.99960	0.00000	0.00000	0.00000	0.00000	0.00001	0.00000	0.00000	0.00000	0.00000	0.00000	0.00000	0.00000	0.00000
Node6	273	L	0.00000	0.00000	0.00000	0.00000	0.00000	0.00000	0.00000	0.00000	0.00000	0.00000	0.99999	0.00000	0.00000	0.00000	0.00000	0.00000	0.00000	0.00000	0.00000	0.00000
Node6	274	T	0.00001	0.00000	0.00000	0.00000	0.00000	0.00000	0.00000	0.00000	0.00000	0.00000	0.00000	0.00000	0.00000	0.00000	0.00000	0.00010	0.99988	0.00000	0.00000	0.00000
Node6	275	V	0.07107	0.02271	0.01715	0.01704	0.01225	0.01852	0.02772	0.02236	0.00944	0.13233	0.12589	0.02649	0.02792	0.03488	0.02017	0.03538	0.04735	0.00574	0.01868	0.30690
Node6	276	G	0.08751	0.03361	0.04079	0.04541	0.00948	0.02493	0.04820	0.41283	0.01331	0.02075	0.03139	0.03912	0.00920	0.01315	0.02451	0.06380	0.03606	0.00471	0.01171	0.02951
Node6	277	K	0.06836	0.10319	0.04928	0.05507	0.00912	0.05594	0.08702	0.04762	0.02447	0.03619	0.05752	0.15203	0.01604	0.02158	0.03542	0.05940	0.05083	0.00644	0.02098	0.04349
Node6	278	I	0.05104	0.02075	0.01516	0.01382	0.00946	0.01670	0.02227	0.01698	0.00902	0.30536	0.16121	0.02371	0.03442	0.04152	0.01621	0.02870	0.03990	0.00616	0.02029	0.14734
Node6	279	T	0.08173	0.03786	0.03972	0.03565	0.01142	0.03078	0.04793	0.03644	0.01486	0.04685	0.05831	0.04886	0.01835	0.01980	0.02986	0.08694	0.27274	0.00452	0.01580	0.06158
Node6	280	V	0.03686	0.00000	0.00000	0.00000	0.00003	0.00000	0.00000	0.00000	0.00000	0.00028	0.00003	0.00000	0.00002	0.00000	0.00000	0.00000	0.00012	0.00000	0.00000	0.96265
Node6	281	Q	0.00039	0.00692	0.12570	0.00077	0.00000	0.54471	0.00354	0.00008	0.00433	0.00000	0.00001	0.30388	0.00006	0.00000	0.00340	0.00464	0.00157	0.00000	0.00001	0.00001
Node6	282	K	0.00067	0.00068	0.00008	0.00003	0.00000	0.00153	0.02209	0.00000	0.00000	0.00000	0.00000	0.97469	0.00000	0.00000	0.00000	0.00007	0.00012	0.00000	0.00000	0.00002
Node6	283	S	0.00068	0.00002	0.02397	0.00022	0.00003	0.00006	0.00001	0.00015	0.00005	0.00000	0.00000	0.00005	0.00000	0.00000	0.00001	0.97228	0.00245	0.00000	0.00000	0.00000
Node6	284	E	0.00000	0.00000	0.00000	0.00001	0.00000	0.00000	0.99998	0.00000	0.00000	0.00000	0.00000	0.00000	0.00000	0.00000	0.00000	0.00000	0.00000	0.00000	0.00000	0.00000
Node6	285	L	0.00000	0.00000	0.00000	0.00000	0.00000	0.00000	0.00000	0.00000	0.00000	0.00002	0.99995	0.00000	0.00001	0.00000	0.00000	0.00000	0.00000	0.00000	0.00000	0.00003
Node6	286	S	0.00005	0.00000	0.00002	0.00000	0.00000	0.00000	0.00000	0.00000	0.00000	0.00000	0.00000	0.00000	0.00000	0.00000	0.00000	0.99966	0.00027	0.00000	0.00000	0.00000
Node6	287	V	0.00000	0.00000	0.00000	0.00000	0.00000	0.00000	0.00000	0.00000	0.00000	0.00012	0.00000	0.00000	0.00000	0.00000	0.00000	0.00000	0.00000	0.00000	0.00000	0.99988
Node6	288	S	0.00000	0.00000	0.00000	0.00000	0.00000	0.00000	0.00000	0.00000	0.00000	0.00000	0.00000	0.00000	0.00000	0.00000	0.00000	1.00000	0.00000	0.00000	0.00000	0.00000
Node6	289	P	0.00000	0.00000	0.00000	0.00000	0.00000	0.00000	0.00000	0.00000	0.00000	0.00000	0.00000	0.00000	0.00000	0.00000	1.00000	0.00000	0.00000	0.00000	0.00000	0.00000
Node6	290	R	0.00000	1.00000	0.00000	0.00000	0.00000	0.00000	0.00000	0.00000	0.00000	0.00000	0.00000	0.00000	0.00000	0.00000	0.00000	0.00000	0.00000	0.00000	0.00000	0.00000
Node6	291	S	0.08018	0.19660	0.04785	0.03183	0.01032	0.04350	0.04379	0.03976	0.02096	0.01532	0.02470	0.09523	0.00894	0.00911	0.02499	0.20132	0.06797	0.00325	0.01097	0.02342
Node6	292	L	0.09987	0.04150	0.03637	0.04035	0.01547	0.03240	0.05436	0.08747	0.01686	0.07717	0.10623	0.04863	0.02480	0.03597	0.03500	0.06536	0.05750	0.00797	0.02434	0.09235
Node6	293	L	0.06060	0.03249	0.02178	0.02170	0.01179	0.02618	0.03365	0.02575	0.01489	0.10921	0.24590	0.03533	0.04158	0.06442	0.02458	0.03876	0.04253	0.01179	0.03448	0.10260
Node6	294	L	0.03927	0.01986	0.01196	0.01075	0.00796	0.01741	0.01820	0.01334	0.00932	0.09789	0.46179	0.02043	0.04058	0.05351	0.01469	0.02293	0.02755	0.00788	0.02236	0.08233
Node6	295	L	0.07516	0.04825	0.03658	0.04164	0.01308	0.03631	0.05758	0.04484	0.02018	0.08096	0.13399	0.05540	0.03223	0.05002	0.03448	0.05535	0.05265	0.01169	0.03482	0.08479
Node6	296	E	0.07313	0.08416	0.04783	0.06071	0.01003	0.07225	0.09582	0.04958	0.02837	0.04096	0.06760	0.09273	0.01800	0.02610	0.03863	0.06142	0.05149	0.00766	0.02509	0.04844
Node6	297	A	0.08786	0.05615	0.04637	0.05658	0.01384	0.04174	0.07402	0.06450	0.02210	0.05447	0.08283	0.06608	0.02050	0.03336	0.04645	0.07146	0.06112	0.00883	0.02773	0.06401
Node6	298	D	0.07342	0.05272	0.06392	0.13689	0.00930	0.04809	0.12829	0.06290	0.02376	0.03113	0.04773	0.06916	0.01328	0.01965	0.03787	0.06630	0.05034	0.00545	0.02025	0.03955
Node6	299	K	0.04165	0.10900	0.03834	0.03256	0.00451	0.04978	0.06630	0.02604	0.01683	0.01790	0.02878	0.41896	0.00989	0.00927	0.02013	0.03896	0.03527	0.00301	0.01043	0.02241
Node6	300	A	0.08774	0.05511	0.04513	0.05289	0.01381	0.04086	0.07039	0.05766	0.02138	0.05898	0.08760	0.06506	0.02175	0.03362	0.04345	0.07213	0.06815	0.00845	0.02696	0.06887
Node6	301	A	0.14396	0.05379	0.04000	0.04675	0.01458	0.03939	0.06807	0.06727	0.01837	0.04936	0.07091	0.07035	0.01881	0.02578	0.04318	0.07681	0.06023	0.00641	0.02060	0.06538
Node6	302	P	0.08339	0.05014	0.03839	0.04921	0.01129	0.03850	0.06704	0.05198	0.01983	0.04894	0.07675	0.05903	0.01834	0.02942	0.15063	0.06497	0.05252	0.00767	0.02379	0.05817
Node6	303	A	0.10769	0.04938	0.04072	0.04975	0.01429	0.03845	0.06810	0.06666	0.01940	0.05440	0.08068	0.05854	0.02004	0.03042	0.07202	0.07231	0.05870	0.00764	0.02398	0.06681
Node6	304	R	0.07384	0.10043	0.04546	0.05315	0.01093	0.05069	0.07796	0.05238	0.02567	0.04407	0.07099	0.09772	0.01813	0.02851	0.04981	0.06154	0.05172	0.00903	0.02634	0.05161
Node6	305	S	0.09537	0.03049	0.04559	0.03628	0.01236	0.02568	0.03925	0.04811	0.01326	0.01933	0.02848	0.03647	0.00914	0.01251	0.03023	0.39864	0.07543	0.00311	0.01162	0.02865
Node6	306	Q	0.04518	0.06298	0.03403	0.03747	0.00444	0.38581	0.09184	0.02355	0.02870	0.01775	0.03650	0.07632	0.01261	0.01045	0.02134	0.03994	0.03286	0.00334	0.01244	0.02245
Node6	307	E	0.07931	0.05939	0.08385	0.07999	0.01159	0.04595	0.08432	0.06692	0.02806	0.03721	0.05671	0.07421	0.01557	0.02461	0.03696	0.07786	0.05960	0.00656	0.02539	0.04594
Node6	308	R	0.04015	0.42079	0.03061	0.02586	0.00592	0.04817	0.04687	0.02699	0.02314	0.01875	0.03376	0.12627	0.01002	0.01136	0.01972	0.03852	0.03128	0.00530	0.01364	0.02288
Node6	309	A	0.29872	0.03437	0.03026	0.03519	0.01420	0.02945	0.05251	0.06231	0.01336	0.04139	0.05764	0.04177	0.01606	0.02035	0.03727	0.07702	0.05519	0.00482	0.01555	0.06258
Node6	310	R	0.04947	0.32403	0.03576	0.03358	0.00729	0.05111	0.05688	0.03395	0.02484	0.02507	0.04329	0.12529	0.01226	0.01562	0.02494	0.04545	0.03744	0.00640	0.01717	0.03015
Node8	1	M	0.05879	0.03194	0.02173	0.02106	0.01048	0.02790	0.03324	0.02488	0.01345	0.09414	0.17407	0.03674	0.17619	0.04901	0.02061	0.03776	0.04481	0.00922	0.02668	0.08730
Node8	2	Y	0.04010	0.03029	0.02590	0.02241	0.01129	0.02283	0.02909	0.02153	0.03760	0.04277	0.08281	0.02977	0.01793	0.11877	0.01672	0.03344	0.02839	0.02624	0.31838	0.04373
Node8	3	R	0.05290	0.28946	0.03756	0.03644	0.00780	0.05192	0.06044	0.03654	0.02534	0.02752	0.04694	0.12407	0.01310	0.01728	0.02688	0.04792	0.03966	0.00680	0.01850	0.03294
Node8	4	D	0.05694	0.03842	0.06575	0.29386	0.00659	0.03942	0.13188	0.05098	0.01979	0.02042	0.03120	0.05354	0.00911	0.01287	0.02854	0.05612	0.03959	0.00359	0.01443	0.02697
Node8	5	L	0.06971	0.02840	0.02040	0.01924	0.01265	0.02407	0.03107	0.02444	0.01228	0.13356	0.18328	0.03252	0.06153	0.05053	0.02175	0.03990	0.05018	0.00837	0.02617	0.14996
Node8	6	E	0.06360	0.08696	0.04824	0.07858	0.00704	0.06356	0.16415	0.04196	0.02229	0.02580	0.04097	0.14592	0.01253	0.01450	0.03061	0.05471	0.04532	0.00441	0.01557	0.03328
Node8	7	R	0.08041	0.12667	0.04929	0.04975	0.01160	0.05084	0.07111	0.05379	0.02538	0.03422	0.05368	0.10230	0.01520	0.02074	0.03693	0.08778	0.05981	0.00653	0.02075	0.04321
Node8	8	Y	0.03772	0.02447	0.02113	0.01640	0.01185	0.01908	0.02174	0.01714	0.03326	0.05418	0.11548	0.02320	0.02301	0.21184	0.01389	0.02995	0.02639	0.02893	0.21867	0.05169
Node8	9	G	0.08695	0.04586	0.08904	0.07154	0.01064	0.03613	0.06837	0.20588	0.02205	0.02583	0.03858	0.05767	0.01149	0.01636	0.02955	0.07721	0.04987	0.00500	0.01692	0.03506
Node8	10	L	0.09471	0.03621	0.02973	0.03098	0.01608	0.02880	0.04385	0.04333	0.01984	0.07438	0.12628	0.04080	0.02759	0.09552	0.03095	0.05676	0.04965	0.01547	0.05755	0.08151
Node8	11	F	0.03778	0.02427	0.02090	0.01623	0.01185	0.01894	0.02158	0.01709	0.03270	0.05484	0.11708	0.02304	0.02326	0.21521	0.01388	0.02987	0.02640	0.02881	0.21405	0.05222
Node8	12	L	0.04824	0.02188	0.01412	0.01095	0.00999	0.02094	0.01950	0.01429	0.01192	0.11576	0.26894	0.02367	0.09572	0.09423	0.01409	0.02763	0.03679	0.01131	0.03989	0.10015
Node8	13	V	0.07490	0.02435	0.01881	0.01679	0.01338	0.02066	0.02773	0.02235	0.01047	0.15090	0.17814	0.02827	0.03804	0.04515	0.02063	0.04126	0.05850	0.00663	0.02193	0.18112
Node8	14	A	0.15328	0.06628	0.04188	0.04663	0.01292	0.04513	0.07436	0.06299	0.01852	0.03772	0.05317	0.09550	0.01590	0.01814	0.03921	0.08120	0.06228	0.00460	0.01578	0.05452
Node8	15	L	0.04857	0.01758	0.01182	0.00941	0.00931	0.01547	0.01700	0.01244	0.00808	0.21886	0.25902	0.01928	0.04497	0.05069	0.01341	0.02457	0.03740	0.00634	0.02064	0.15515
Node8	16	Y	0.04041	0.03049	0.02601	0.02260	0.01132	0.02296	0.02937	0.02176	0.03746	0.04304	0.08317	0.03002	0.01801	0.11825	0.01690	0.03365	0.02860	0.02621	0.31574	0.04403
Node8	17	E	0.09322	0.05407	0.04627	0.06521	0.02920	0.04434	0.09415	0.06040	0.02161	0.04755	0.07077	0.06529	0.01832	0.02883	0.03837	0.07200	0.05805	0.00749	0.02520	0.05965
Node8	18	L	0.04844	0.02446	0.01726	0.01513	0.01141	0.02023	0.02343	0.01870	0.01655	0.09692	0.23325	0.02538	0.03850	0.15328	0.01763	0.03126	0.03388	0.01756	0.06847	0.08825
Node8	19	S	0.08062	0.06184	0.06233	0.05829	0.01239	0.04984	0.06935	0.05474	0.06746	0.03457	0.05559	0.06709	0.01520	0.02976	0.03724	0.09373	0.06072	0.00779	0.03823	0.04321
Node8	20	G	0.10722	0.04222	0.05069	0.05357	0.01315	0.03282	0.05978	0.20915	0.01729	0.02938	0.04297	0.05028	0.01256	0.01746	0.03482	0.10638	0.05827	0.00521	0.01570	0.04109
Node8	21	E	0.06329	0.06357	0.04563	0.08786	0.00641	0.11242	0.20570	0.03901	0.02512	0.02352	0.03983	0.08636	0.01249	0.01350	0.02968	0.05293	0.04248	0.00405	0.01511	0.03104
Node8	22	E	0.04289	0.02968	0.02908	0.09420	0.00308	0.05139	0.52030	0.02410	0.01171	0.01080	0.01697	0.05387	0.00574	0.00556	0.01741	0.03258	0.02535	0.00175	0.00685	0.01669
Node8	23	Y	0.02160	0.01756	0.01715	0.01132	0.00829	0.01345	0.01395	0.00972	0.03731	0.02432	0.05142	0.01508	0.01130	0.11914	0.00780	0.01990	0.01564	0.02156	0.53921	0.02430
Node8	24	D	0.03425	0.02023	0.06232	0.51852	0.00320	0.02649	0.12488	0.03326	0.01371	0.00807	0.01223	0.03229	0.00412	0.00504	0.01615	0.04010	0.02451	0.00144	0.00721	0.01198
Node8	25	G	0.10538	0.04105	0.04207	0.04468	0.06450	0.03034	0.05309	0.16337	0.01717	0.04100	0.06027	0.04625	0.01595	0.02653	0.03178	0.07787	0.05349	0.00730	0.02224	0.05567
Node8	26	L	0.04688	0.02268	0.01367	0.01158	0.00937	0.02053	0.02039	0.01469	0.01059	0.11702	0.35652	0.02373	0.05896	0.06203	0.01603	0.02680	0.03392	0.00888	0.02577	0.09995
Node8	27	E	0.06982	0.06969	0.04605	0.06953	0.00867	0.09194	0.12851	0.04318	0.02725	0.03874	0.06678	0.08610	0.01786	0.02296	0.03403	0.05755	0.04831	0.00612	0.02126	0.04566
Node8	28	A	0.11307	0.04540	0.04151	0.04597	0.01576	0.03605	0.06183	0.06060	0.01848	0.06786	0.09132	0.05447	0.02261	0.03170	0.03947	0.07406	0.06516	0.00701	0.02336	0.08432
Node8	29	A	0.09963	0.04723	0.04371	0.04878	0.01526	0.03645	0.06276	0.08800	0.01912	0.06027	0.08661	0.05589	0.02141	0.03180	0.03993	0.07694	0.06296	0.00762	0.02408	0.07156
Node8	30	L	0.03512	0.01720	0.01001	0.00857	0.00721	0.01559	0.01509	0.01090	0.00818	0.09621	0.50350	0.01737	0.04077	0.05138	0.01256	0.01981	0.02470	0.00705	0.02000	0.07879
Node8	31	G	0.13721	0.04015	0.04298	0.04888	0.01334	0.03165	0.05901	0.21333	0.01585	0.03377	0.04832	0.04777	0.01375	0.01848	0.03505	0.07924	0.05189	0.00540	0.01550	0.04843
Node8	32	L	0.02512	0.01148	0.00607	0.00458	0.00530	0.01131	0.00896	0.00621	0.00561	0.08653	0.61085	0.01100	0.03863	0.04386	0.00816	0.01296	0.01772	0.00511	0.01433	0.06621
Node8	33	W	0.07104	0.03125	0.02311	0.01905	0.13167	0.01983	0.02574	0.03379	0.01840	0.04898	0.08702	0.02720	0.02002	0.07083	0.01773	0.05359	0.04029	0.13289	0.06605	0.06150
Node8	34	V	0.06178	0.01520	0.01116	0.00922	0.01067	0.01313	0.01733	0.01305	0.00643	0.21864	0.15157	0.01771	0.03305	0.03443	0.01330	0.02570	0.04379	0.00433	0.01478	0.28473
Node8	35	F	0.01532	0.00660	0.00578	0.00360	0.00615	0.00544	0.00515	0.00520	0.01078	0.03442	0.09064	0.00584	0.01611	0.63118	0.00452	0.01176	0.00995	0.01415	0.08854	0.02886
Node8	36	D	0.05694	0.03842	0.06575	0.29386	0.00659	0.03942	0.13188	0.05098	0.01979	0.02042	0.03120	0.05354	0.00911	0.01287	0.02854	0.05612	0.03959	0.00359	0.01443	0.02697
Node8	37	E	0.08273	0.05635	0.07627	0.09253	0.01100	0.04854	0.10582	0.06343	0.02531	0.03231	0.04833	0.07295	0.01401	0.01960	0.03698	0.08506	0.06121	0.00523	0.02039	0.04194
Node8	38	L	0.06659	0.02807	0.01977	0.01837	0.01249	0.02324	0.02987	0.02314	0.01248	0.14369	0.20441	0.03150	0.04382	0.05597	0.02189	0.03859	0.04792	0.00903	0.02842	0.14073
Node8	39	A	0.09894	0.05064	0.05769	0.05609	0.01420	0.04052	0.06747	0.06123	0.02285	0.05494	0.08587	0.06156	0.02155	0.03088	0.03707	0.07751	0.06370	0.00698	0.02508	0.06519
Node8	40	G	0.08262	0.03652	0.03698	0.03726	0.01504	0.02807	0.04451	0.13414	0.02214	0.05010	0.09114	0.04050	0.02066	0.09393	0.02627	0.06099	0.04419	0.01853	0.06025	0.05614
Node8	41	A	0.09370	0.05700	0.04637	0.05364	0.01407	0.04312	0.07199	0.06078	0.02170	0.05200	0.07778	0.06678	0.02000	0.02915	0.05630	0.07715	0.06455	0.00715	0.02397	0.06279
Node8	42	A	0.09882	0.06316	0.04568	0.05283	0.01375	0.04880	0.07648	0.05995	0.02626	0.04666	0.07155	0.07340	0.01877	0.03333	0.04008	0.07208	0.05864	0.00859	0.03319	0.05797
Node8	43	G	0.09687	0.05323	0.04806	0.05545	0.01815	0.03817	0.06797	0.14087	0.02085	0.04131	0.06275	0.06162	0.01652	0.02768	0.03660	0.07426	0.05454	0.00833	0.02446	0.05230
Node8	44	P	0.07053	0.03665	0.02884	0.03093	0.01229	0.02940	0.04311	0.03458	0.02221	0.06332	0.11528	0.04088	0.02420	0.08585	0.11770	0.05279	0.04494	0.01612	0.06295	0.06743
Node8	45	L	0.04501	0.02144	0.01500	0.01196	0.01121	0.01841	0.01925	0.01528	0.01627	0.10104	0.24175	0.02167	0.04119	0.16277	0.01502	0.02815	0.03169	0.01801	0.07471	0.09017
Node8	46	L	0.06695	0.04339	0.02703	0.02699	0.01288	0.03088	0.04119	0.03063	0.01820	0.09911	0.18334	0.04612	0.03679	0.06458	0.02692	0.04588	0.04824	0.01296	0.03982	0.09810
Node8	47	L	0.09523	0.03588	0.02894	0.02965	0.01578	0.02941	0.04384	0.04250	0.01658	0.09334	0.14315	0.04133	0.03360	0.05730	0.03153	0.05799	0.05565	0.01049	0.03591	0.10189
Node8	48	R	0.08458	0.09337	0.04418	0.04691	0.02342	0.04694	0.06874	0.06039	0.02398	0.04793	0.07283	0.08999	0.01889	0.02769	0.03578	0.06739	0.05623	0.00796	0.02453	0.05827
Node8	49	L	0.05332	0.04200	0.02689	0.02407	0.01146	0.03899	0.03893	0.02366	0.02912	0.07492	0.16308	0.04443	0.03408	0.12674	0.02017	0.03989	0.03829	0.01819	0.08031	0.07145
Node8	50	L	0.06556	0.03882	0.02464	0.02434	0.01209	0.02955	0.03840	0.02755	0.01562	0.10817	0.21047	0.04324	0.04096	0.05778	0.02524	0.04339	0.04817	0.01007	0.03110	0.10484
Node8	51	L	0.06933	0.04084	0.03628	0.03433	0.01443	0.03159	0.04528	0.03455	0.02595	0.06851	0.12028	0.04655	0.02723	0.10213	0.02562	0.05804	0.05796	0.01605	0.07261	0.07246
Node8	52	A	0.10249	0.04145	0.04129	0.03873	0.01712	0.03412	0.05102	0.05098	0.01855	0.06582	0.10216	0.04919	0.02907	0.04141	0.03537	0.09216	0.07586	0.00800	0.02920	0.07603
Node8	53	L	0.08344	0.03867	0.03090	0.03071	0.01470	0.03002	0.04458	0.03718	0.01580	0.10630	0.14318	0.04495	0.03219	0.04469	0.03037	0.05866	0.06473	0.00817	0.02695	0.11380
Node8	54	P	0.08387	0.04291	0.03451	0.03956	0.01175	0.03447	0.05429	0.04290	0.02001	0.05336	0.09004	0.04991	0.02046	0.04055	0.16179	0.06561	0.05311	0.00859	0.03075	0.06158
Node8	55	A	0.09689	0.05167	0.04636	0.05404	0.01512	0.04021	0.07073	0.06291	0.02067	0.05709	0.08214	0.06187	0.02077	0.03037	0.04439	0.07770	0.06694	0.00717	0.02416	0.06878
Node8	56	K	0.07952	0.07613	0.04598	0.05250	0.01177	0.04781	0.07680	0.05005	0.02294	0.05430	0.08239	0.09104	0.02093	0.02956	0.03766	0.06571	0.06044	0.00741	0.02429	0.06276
Node8	57	K	0.04872	0.15901	0.04775	0.03870	0.00497	0.06704	0.08327	0.02896	0.02276	0.01812	0.03032	0.27948	0.01134	0.00871	0.02243	0.04756	0.04259	0.00331	0.01143	0.02351
Node8	58	M	0.00000	0.00000	0.00000	0.00000	0.00000	0.00000	0.00000	0.00000	0.00000	0.00000	0.00000	0.00000	0.99999	0.00000	0.00000	0.00000	0.00000	0.00000	0.00000	0.00000
Node8	59	H	0.00000	0.00004	0.00002	0.00000	0.00000	0.00006	0.00000	0.00000	0.99986	0.00000	0.00000	0.00000	0.00000	0.00000	0.00000	0.00000	0.00000	0.00000	0.00001	0.00000
Node8	60	K	0.00000	0.00059	0.00002	0.00000	0.00000	0.00006	0.00002	0.00000	0.00000	0.00000	0.00000	0.99930	0.00000	0.00000	0.00000	0.00000	0.00001	0.00000	0.00000	0.00000
Node8	61	T	0.00004	0.00000	0.00001	0.00000	0.00000	0.00000	0.00000	0.00000	0.00000	0.00002	0.00000	0.00001	0.00012	0.00000	0.00000	0.00016	0.99956	0.00000	0.00000	0.00007
Node8	62	M	0.00000	0.00000	0.00000	0.00000	0.00000	0.00000	0.00000	0.00000	0.00000	0.00781	0.00003	0.00000	0.99216	0.00000	0.00000	0.00000	0.00000	0.00000	0.00000	0.00000
Node8	63	R	0.00000	0.98244	0.00002	0.00000	0.00000	0.00029	0.00000	0.00000	0.01678	0.00000	0.00000	0.00045	0.00000	0.00000	0.00000	0.00001	0.00000	0.00000	0.00000	0.00000
Node8	64	K	0.00000	0.00001	0.00000	0.00000	0.00000	0.00000	0.00000	0.00000	0.00000	0.00000	0.00000	0.99999	0.00000	0.00000	0.00000	0.00000	0.00000	0.00000	0.00000	0.00000
Node8	65	L	0.04757	0.02465	0.01563	0.01477	0.00948	0.02077	0.02394	0.01792	0.01147	0.10343	0.37617	0.02603	0.04124	0.05837	0.01846	0.02895	0.03338	0.00944	0.02721	0.09112
Node8	66	F	0.03930	0.02076	0.01645	0.01425	0.01096	0.01642	0.02022	0.01758	0.01885	0.06442	0.13669	0.02114	0.02625	0.32572	0.01468	0.02833	0.02681	0.02187	0.09889	0.06040
Node8	67	A	0.28184	0.03531	0.03117	0.03621	0.01450	0.03018	0.05380	0.06383	0.01373	0.04261	0.05922	0.04291	0.01644	0.02087	0.03823	0.07813	0.05639	0.00493	0.01594	0.06375
Node8	68	Q	0.05839	0.07138	0.04127	0.04954	0.00677	0.23679	0.09925	0.03463	0.02990	0.02743	0.04999	0.08508	0.01519	0.01680	0.02915	0.05034	0.04177	0.00502	0.01784	0.03345
Node8	69	F	0.00000	0.00000	0.00000	0.00000	0.00000	0.00000	0.00000	0.00000	0.00000	0.00000	0.00037	0.00000	0.00000	0.99962	0.00000	0.00000	0.00000	0.00000	0.00001	0.00000
Node8	70	F	0.00000	0.00000	0.00000	0.00000	0.00000	0.00000	0.00000	0.00000	0.00000	0.00000	0.00000	0.00000	0.00000	1.00000	0.00000	0.00000	0.00000	0.00000	0.00000	0.00000
Node8	71	S	0.00002	0.00000	0.00000	0.00000	0.00000	0.00000	0.00000	0.00000	0.00000	0.00000	0.00000	0.00000	0.00000	0.00000	0.00000	0.99998	0.00000	0.00000	0.00000	0.00000
Node8	72	T	0.08382	0.04204	0.04121	0.03982	0.01209	0.03332	0.05341	0.04142	0.01647	0.05048	0.06617	0.05289	0.01938	0.02330	0.03319	0.08385	0.21897	0.00547	0.01854	0.06415
Node8	73	L	0.00000	0.00000	0.00000	0.00000	0.00000	0.00000	0.00000	0.00000	0.00000	0.00139	0.99852	0.00000	0.00006	0.00001	0.00000	0.00000	0.00000	0.00000	0.00000	0.00003
Node8	74	L	0.00000	0.00000	0.00000	0.00000	0.00000	0.00000	0.00000	0.00000	0.00000	0.00003	0.99992	0.00000	0.00004	0.00001	0.00000	0.00000	0.00000	0.00000	0.00000	0.00000
Node8	75	L	0.00000	0.00000	0.00000	0.00000	0.00000	0.00000	0.00000	0.00000	0.00000	0.00000	0.99999	0.00000	0.00000	0.00000	0.00000	0.00000	0.00000	0.00000	0.00000	0.00000
Node8	76	A	0.99926	0.00000	0.00000	0.00000	0.00001	0.00000	0.00000	0.00000	0.00000	0.00000	0.00001	0.00000	0.00015	0.00000	0.00000	0.00004	0.00004	0.00000	0.00000	0.00049
Node8	77	A	0.99921	0.00000	0.00000	0.00000	0.00001	0.00000	0.00000	0.00036	0.00000	0.00000	0.00000	0.00000	0.00003	0.00000	0.00000	0.00024	0.00004	0.00000	0.00000	0.00010
Node8	78	G	0.08816	0.03626	0.04180	0.04741	0.00995	0.02691	0.05170	0.37490	0.01433	0.02379	0.03605	0.04229	0.01025	0.01503	0.02674	0.06481	0.03844	0.00517	0.01329	0.03271
Node8	79	F	0.00000	0.00000	0.00000	0.00000	0.00000	0.00000	0.00000	0.00000	0.00000	0.00002	0.00015	0.00000	0.00003	0.99972	0.00000	0.00000	0.00000	0.00000	0.00007	0.00000
Node8	80	V	0.00000	0.00000	0.00000	0.00000	0.00000	0.00000	0.00000	0.00000	0.00000	0.00059	0.00040	0.00000	0.00001	0.00000	0.00000	0.00000	0.00000	0.00000	0.00000	0.99899
Node8	81	W	0.00000	0.00000	0.00000	0.00000	0.00000	0.00000	0.00000	0.00000	0.00000	0.00000	0.00000	0.00000	0.00000	0.00000	0.00000	0.00000	0.00000	1.00000	0.00000	0.00000
Node8	82	L	0.00000	0.00000	0.00000	0.00000	0.00000	0.00000	0.00000	0.00000	0.00000	0.00144	0.99803	0.00000	0.00027	0.00004	0.00000	0.00000	0.00000	0.00000	0.00000	0.00022
Node8	83	S	0.00061	0.00004	0.21182	0.00070	0.00003	0.00007	0.00003	0.02037	0.00009	0.00000	0.00000	0.00009	0.00000	0.00000	0.00001	0.76546	0.00067	0.00000	0.00000	0.00000
Node8	84	V	0.00003	0.00000	0.00000	0.00000	0.00000	0.00000	0.00000	0.00000	0.00000	0.00269	0.00052	0.00000	0.00026	0.00000	0.00000	0.00000	0.00002	0.00000	0.00000	0.99647
Node8	85	L	0.04483	0.02268	0.01394	0.01263	0.00904	0.01955	0.02118	0.01560	0.01064	0.10542	0.39893	0.02360	0.04262	0.05854	0.01684	0.02652	0.03154	0.00896	0.02577	0.09116
Node8	86	A	0.57131	0.00001	0.00000	0.00000	0.00018	0.00002	0.00002	0.00001	0.00000	0.00030	0.00008	0.00001	0.00056	0.00000	0.00002	0.00039	0.02499	0.00000	0.00000	0.40209
Node8	87	L	0.04405	0.02166	0.01265	0.01079	0.00902	0.01935	0.01907	0.01368	0.01026	0.11567	0.38760	0.02202	0.04781	0.06281	0.01588	0.02498	0.03109	0.00887	0.02531	0.09743
Node8	88	A	0.10287	0.05179	0.04968	0.05473	0.01527	0.04010	0.06928	0.06788	0.02083	0.04817	0.06976	0.06200	0.01860	0.02710	0.04602	0.09263	0.07301	0.00680	0.02290	0.06058
Node8	89	A	0.10368	0.05029	0.04543	0.05025	0.01487	0.03908	0.06682	0.06170	0.01977	0.05573	0.07840	0.06072	0.02065	0.02860	0.04358	0.08248	0.07938	0.00685	0.02280	0.06893
Node8	90	A	0.15478	0.04125	0.04005	0.04144	0.01580	0.03479	0.05891	0.06294	0.01613	0.05113	0.06655	0.05135	0.01932	0.02252	0.04069	0.09282	0.09544	0.00510	0.01735	0.07164
Node8	91	S	0.00053	0.00000	0.00004	0.00000	0.00001	0.00001	0.00000	0.00001	0.00000	0.00000	0.00000	0.00000	0.00000	0.00000	0.00036	0.99862	0.00039	0.00000	0.00000	0.00000
Node8	92	P	0.00000	0.00000	0.00000	0.00000	0.00000	0.00000	0.00000	0.00000	0.00000	0.00000	0.00000	0.00000	0.00000	0.00000	0.99999	0.00000	0.00000	0.00000	0.00000	0.00000
Node8	93	A	1.00000	0.00000	0.00000	0.00000	0.00000	0.00000	0.00000	0.00000	0.00000	0.00000	0.00000	0.00000	0.00000	0.00000	0.00000	0.00000	0.00000	0.00000	0.00000	0.00000
Node8	94	A	0.72112	0.00001	0.00000	0.00000	0.00032	0.00003	0.00004	0.00003	0.00000	0.00033	0.00009	0.00001	0.00024	0.00001	0.00004	0.00050	0.00690	0.00000	0.00000	0.27032
Node8	95	A	1.00000	0.00000	0.00000	0.00000	0.00000	0.00000	0.00000	0.00000	0.00000	0.00000	0.00000	0.00000	0.00000	0.00000	0.00000	0.00000	0.00000	0.00000	0.00000	0.00000
Node8	96	A	0.99990	0.00000	0.00000	0.00000	0.00000	0.00000	0.00000	0.00000	0.00000	0.00000	0.00000	0.00000	0.00000	0.00000	0.00000	0.00003	0.00001	0.00000	0.00000	0.00005
Node8	97	S	0.00051	0.00001	0.00015	0.00002	0.00003	0.00001	0.00001	0.00005	0.00000	0.00000	0.00000	0.00001	0.00000	0.00000	0.00002	0.99861	0.00056	0.00000	0.00000	0.00000
Node8	98	E	0.00013	0.00000	0.00000	0.00028	0.00000	0.00015	0.99939	0.00000	0.00000	0.00000	0.00000	0.00003	0.00000	0.00000	0.00000	0.00001	0.00001	0.00000	0.00000	0.00000
Node8	99	G	0.04400	0.00001	0.00005	0.00004	0.00002	0.00001	0.00003	0.95466	0.00000	0.00000	0.00000	0.00001	0.00000	0.00000	0.00001	0.00114	0.00002	0.00000	0.00000	0.00001
Node8	100	A	0.11988	0.03893	0.03253	0.03551	0.01630	0.03157	0.05142	0.05350	0.01622	0.08179	0.11480	0.04580	0.02661	0.03991	0.03692	0.06720	0.05959	0.00815	0.02639	0.09699
Node8	101	L	0.06252	0.03121	0.02143	0.02070	0.01233	0.02540	0.03238	0.02517	0.01487	0.11527	0.22822	0.03407	0.04173	0.06809	0.02370	0.03920	0.04408	0.01220	0.03718	0.11025
Node8	102	A	0.10313	0.05299	0.06772	0.06645	0.02692	0.04319	0.07575	0.07150	0.02456	0.03826	0.05531	0.06515	0.01578	0.02285	0.03612	0.08860	0.06632	0.00570	0.02231	0.05139
Node8	103	L	0.08622	0.05237	0.04057	0.04867	0.01399	0.03953	0.06700	0.05669	0.02069	0.06740	0.10399	0.06102	0.02424	0.03910	0.04216	0.06450	0.05756	0.00934	0.02925	0.07570
Node8	104	D	0.08814	0.04487	0.07309	0.12667	0.01065	0.04199	0.10533	0.08281	0.02170	0.02605	0.03738	0.05987	0.01168	0.01482	0.03475	0.09826	0.06576	0.00395	0.01569	0.03654
Node8	105	P	0.07230	0.10632	0.03281	0.03640	0.00732	0.04398	0.05735	0.03532	0.02064	0.02388	0.04018	0.08544	0.01092	0.01318	0.25868	0.06085	0.04412	0.00413	0.01326	0.03293
Node8	106	L	0.08411	0.04101	0.03228	0.03485	0.01502	0.03205	0.04949	0.04465	0.01851	0.08658	0.13865	0.04696	0.03025	0.05620	0.03448	0.05746	0.05501	0.01173	0.03787	0.09283
Node8	107	A	0.10595	0.04769	0.04230	0.04977	0.01460	0.03748	0.06580	0.07630	0.01895	0.05172	0.07498	0.05686	0.01900	0.02740	0.07933	0.07744	0.06162	0.00666	0.02163	0.06453
Node8	108	-	0.08573	0.04887	0.03887	0.03920	0.01150	0.05415	0.06110	0.03833	0.01986	0.05976	0.09613	0.05943	0.02477	0.02732	0.07862	0.07460	0.08755	0.00553	0.01928	0.06938
Node8	109	Y	0.00002	0.00000	0.00001	0.00000	0.00002	0.00000	0.00000	0.00000	0.00018	0.00000	0.00000	0.00000	0.00000	0.00039	0.00000	0.00001	0.00000	0.00001	0.99934	0.00000
Node8	110	A	0.08391	0.05882	0.04725	0.06128	0.01305	0.04345	0.07979	0.06642	0.02297	0.05271	0.08117	0.06921	0.02000	0.03301	0.04511	0.06706	0.05638	0.00878	0.02812	0.06153
Node8	111	T	0.10362	0.00001	0.00008	0.00001	0.00007	0.00006	0.00004	0.00004	0.00001	0.00001	0.00001	0.00005	0.00006	0.00000	0.00032	0.02560	0.86954	0.00000	0.00000	0.00047
Node8	112	D	0.00009	0.00001	0.07630	0.85319	0.00000	0.00003	0.00038	0.06851	0.00008	0.00000	0.00000	0.00003	0.00000	0.00000	0.00000	0.00135	0.00002	0.00000	0.00000	0.00000
Node8	113	T	0.00000	0.00000	0.00000	0.00000	0.00000	0.00000	0.00000	0.00000	0.00000	0.00000	0.00000	0.00000	0.00000	0.00000	0.00000	0.00002	0.99997	0.00000	0.00000	0.00000
Node8	114	H	0.00000	0.00000	0.00000	0.00000	0.00000	0.00000	0.00000	0.00000	0.99999	0.00000	0.00000	0.00000	0.00000	0.00000	0.00000	0.00000	0.00000	0.00000	0.00000	0.00000
Node8	115	L	0.00000	0.00000	0.00000	0.00000	0.00000	0.00000	0.00000	0.00000	0.00000	0.00000	1.00000	0.00000	0.00000	0.00000	0.00000	0.00000	0.00000	0.00000	0.00000	0.00000
Node8	116	V	0.00000	0.00000	0.00000	0.00000	0.00000	0.00000	0.00000	0.00000	0.00000	0.00000	0.00000	0.00000	0.00000	0.00000	0.00000	0.00000	0.00000	0.00000	0.00000	0.99999
Node8	117	P	0.00000	0.00000	0.00000	0.00000	0.00000	0.00000	0.00000	0.00000	0.00000	0.00000	0.00000	0.00000	0.00000	0.00000	1.00000	0.00000	0.00000	0.00000	0.00000	0.00000
Node8	118	C	0.00000	0.00000	0.00000	0.00000	1.00000	0.00000	0.00000	0.00000	0.00000	0.00000	0.00000	0.00000	0.00000	0.00000	0.00000	0.00000	0.00000	0.00000	0.00000	0.00000
Node8	119	A	0.99903	0.00001	0.00000	0.00000	0.00000	0.00048	0.00006	0.00002	0.00000	0.00000	0.00000	0.00001	0.00001	0.00000	0.00001	0.00030	0.00005	0.00000	0.00000	0.00002
Node8	120	S	0.00031	0.00000	0.00013	0.00014	0.00000	0.00003	0.00017	0.00001	0.00000	0.00000	0.00000	0.00001	0.00000	0.00000	0.00001	0.99894	0.00024	0.00000	0.00000	0.00000
Node8	121	S	0.00000	0.00000	0.00000	0.00000	0.00000	0.00000	0.00000	0.00000	0.00000	0.00000	0.00000	0.00000	0.00000	0.00000	0.00000	1.00000	0.00000	0.00000	0.00000	0.00000
Node8	122	P	0.00027	0.00000	0.00000	0.00000	0.00000	0.00000	0.00000	0.00000	0.00000	0.00000	0.00000	0.00000	0.00000	0.00000	0.99967	0.00005	0.00000	0.00000	0.00000	0.00000
Node8	123	A	1.00000	0.00000	0.00000	0.00000	0.00000	0.00000	0.00000	0.00000	0.00000	0.00000	0.00000	0.00000	0.00000	0.00000	0.00000	0.00000	0.00000	0.00000	0.00000	0.00000
Node8	124	F	0.00000	0.00000	0.00000	0.00000	0.00000	0.00000	0.00000	0.00000	0.00000	0.00000	0.00000	0.00000	0.00000	1.00000	0.00000	0.00000	0.00000	0.00000	0.00000	0.00000
Node8	125	N	0.00000	0.00000	0.99999	0.00000	0.00000	0.00001	0.00000	0.00000	0.00000	0.00000	0.00000	0.00000	0.00000	0.00000	0.00000	0.00000	0.00000	0.00000	0.00000	0.00000
Node8	126	E	0.00000	0.00000	0.00000	0.00001	0.00000	0.00001	0.99998	0.00000	0.00000	0.00000	0.00000	0.00000	0.00000	0.00000	0.00000	0.00000	0.00000	0.00000	0.00000	0.00000
Node8	127	R	0.00000	1.00000	0.00000	0.00000	0.00000	0.00000	0.00000	0.00000	0.00000	0.00000	0.00000	0.00000	0.00000	0.00000	0.00000	0.00000	0.00000	0.00000	0.00000	0.00000
Node8	128	M	0.00000	0.00000	0.00000	0.00000	0.00000	0.00000	0.00000	0.00000	0.00000	0.00000	0.00000	0.00000	1.00000	0.00000	0.00000	0.00000	0.00000	0.00000	0.00000	0.00000
Node8	129	Q	0.00000	0.00001	0.00000	0.00000	0.00000	0.99996	0.00002	0.00000	0.00001	0.00000	0.00000	0.00001	0.00000	0.00000	0.00000	0.00000	0.00000	0.00000	0.00000	0.00000
Node8	130	N	0.00000	0.00000	0.99995	0.00003	0.00000	0.00000	0.00000	0.00000	0.00001	0.00000	0.00000	0.00000	0.00000	0.00000	0.00000	0.00001	0.00000	0.00000	0.00000	0.00000
Node8	131	A	1.00000	0.00000	0.00000	0.00000	0.00000	0.00000	0.00000	0.00000	0.00000	0.00000	0.00000	0.00000	0.00000	0.00000	0.00000	0.00000	0.00000	0.00000	0.00000	0.00000
Node8	132	P	0.00000	0.00000	0.00000	0.00000	0.00000	0.00000	0.00000	0.00000	0.00000	0.00000	0.00000	0.00000	0.00000	0.00000	1.00000	0.00000	0.00000	0.00000	0.00000	0.00000
Node8	133	E	0.00004	0.00001	0.00022	0.07866	0.00000	0.00949	0.91130	0.00001	0.00005	0.00000	0.00000	0.00013	0.00000	0.00000	0.00001	0.00007	0.00002	0.00000	0.00000	0.00000
Node8	134	G	0.00005	0.00000	0.00002	0.00000	0.00000	0.00000	0.00000	0.99968	0.00000	0.00000	0.00000	0.00000	0.00000	0.00000	0.00000	0.00025	0.00001	0.00000	0.00000	0.00000
Node8	135	L	0.05888	0.03364	0.02360	0.02218	0.01255	0.02736	0.03390	0.02476	0.02060	0.09963	0.19660	0.03584	0.03798	0.09049	0.02253	0.03935	0.04169	0.01768	0.06516	0.09558
Node8	136	E	0.06643	0.05456	0.04877	0.12146	0.00581	0.06952	0.24735	0.04111	0.02046	0.01981	0.03088	0.08410	0.01013	0.01023	0.02932	0.05413	0.04216	0.00312	0.01219	0.02847
Node8	137	A	0.10249	0.05602	0.04733	0.06485	0.01376	0.04446	0.08823	0.07187	0.02090	0.04649	0.06698	0.06844	0.01788	0.02448	0.04449	0.07486	0.06029	0.00618	0.02085	0.05916
Node8	138	R	0.03256	0.48916	0.02425	0.01248	0.00396	0.05082	0.03266	0.01662	0.02196	0.00861	0.01884	0.18757	0.00695	0.00411	0.01170	0.03114	0.02371	0.00344	0.00759	0.01186
Node8	139	L	0.04418	0.02049	0.01115	0.00854	0.00893	0.01978	0.01689	0.01126	0.00958	0.13044	0.37063	0.02056	0.05394	0.06423	0.01421	0.02332	0.03150	0.00806	0.02322	0.10908
Node8	140	A	0.11288	0.05100	0.04420	0.05272	0.01552	0.04025	0.07183	0.07356	0.01972	0.05162	0.07343	0.06102	0.01925	0.02681	0.04889	0.07932	0.06404	0.00655	0.02168	0.06571
Node8	141	-	0.08623	0.05701	0.04308	0.05133	0.01364	0.04125	0.06995	0.05769	0.02152	0.06256	0.09776	0.06634	0.02314	0.03641	0.04082	0.06602	0.05774	0.00870	0.02789	0.07092
Node8	142	Y	0.05074	0.03606	0.03394	0.02851	0.01401	0.02788	0.03494	0.03159	0.04337	0.04701	0.09233	0.03579	0.02016	0.13097	0.01927	0.04352	0.03578	0.02830	0.19707	0.04878
Node8	143	E	0.08643	0.06074	0.04777	0.06650	0.01243	0.04611	0.09007	0.06241	0.02248	0.04831	0.07310	0.07306	0.01863	0.02805	0.04959	0.06820	0.05656	0.00735	0.02413	0.05808
Node8	144	P	0.08864	0.03815	0.02993	0.03888	0.00874	0.03256	0.05435	0.04141	0.01568	0.03083	0.04887	0.04617	0.01212	0.01617	0.32203	0.06734	0.04821	0.00403	0.01339	0.04249
Node8	145	G	0.10850	0.04047	0.04786	0.05342	0.01255	0.03084	0.05850	0.26746	0.01624	0.02841	0.04213	0.04760	0.01221	0.01683	0.03100	0.07771	0.04785	0.00566	0.01454	0.04023
Node8	146	S	0.11899	0.02624	0.05465	0.03251	0.01379	0.02471	0.03186	0.04366	0.01205	0.01546	0.01960	0.03295	0.00899	0.00885	0.02762	0.33132	0.15798	0.00200	0.00854	0.02824
Node8	147	-	0.08285	0.05471	0.04191	0.05345	0.01245	0.04073	0.07204	0.05807	0.02153	0.05432	0.08527	0.06388	0.02034	0.03470	0.08386	0.06465	0.05412	0.00986	0.02846	0.06280
Node8	148	P	0.08326	0.05226	0.04026	0.05499	0.00986	0.04323	0.07589	0.04888	0.02103	0.03680	0.05834	0.06260	0.01487	0.02179	0.18496	0.06701	0.05167	0.00575	0.01970	0.04686
Node8	149	A	0.27949	0.03084	0.02913	0.03202	0.01696	0.03145	0.05502	0.07063	0.01171	0.03732	0.04681	0.03927	0.01550	0.01473	0.03799	0.10063	0.06651	0.00321	0.01105	0.06974
Node8	150	A	0.11104	0.05321	0.04365	0.05339	0.01505	0.04219	0.07530	0.07105	0.01997	0.05222	0.07434	0.06374	0.01944	0.02656	0.04561	0.07682	0.06255	0.00642	0.02136	0.06607
Node8	151	Y	0.00000	0.00000	0.00000	0.00000	0.00000	0.00000	0.00000	0.00000	0.00000	0.00000	0.00000	0.00000	0.00000	0.00001	0.00000	0.00000	0.00000	0.00000	0.99999	0.00000
Node8	152	L	0.07268	0.02981	0.02364	0.02120	0.01336	0.02552	0.03202	0.02798	0.01336	0.11077	0.22870	0.03326	0.04110	0.05526	0.02466	0.05140	0.05218	0.00838	0.02655	0.10817
Node8	153	T	0.08644	0.02529	0.04055	0.02223	0.00989	0.02486	0.03130	0.01876	0.01015	0.03889	0.03318	0.03961	0.01790	0.00894	0.01971	0.12481	0.37553	0.00180	0.00765	0.06250
Node8	154	G	0.08892	0.05451	0.04586	0.05758	0.01355	0.04069	0.07425	0.09003	0.02134	0.05223	0.07962	0.06409	0.01965	0.03164	0.04513	0.06871	0.05582	0.00862	0.02606	0.06169
Node8	155	D	0.03701	0.01756	0.09052	0.42404	0.00271	0.03089	0.17848	0.03896	0.01669	0.00483	0.00726	0.03368	0.00316	0.00312	0.01665	0.05027	0.02772	0.00094	0.00657	0.00893
Node8	156	P	0.04261	0.01098	0.00645	0.01167	0.00142	0.01258	0.01700	0.00850	0.00571	0.00514	0.01326	0.01413	0.00228	0.00288	0.77803	0.03522	0.01726	0.00076	0.00235	0.01178
Node8	157	L	0.07705	0.05601	0.04046	0.05125	0.01266	0.04100	0.07114	0.05015	0.02196	0.06783	0.10891	0.06462	0.02473	0.04332	0.03924	0.05889	0.05287	0.01086	0.03305	0.07398
Node8	158	Y	0.00000	0.00000	0.00000	0.00000	0.00000	0.00000	0.00000	0.00000	0.00000	0.00000	0.00000	0.00000	0.00000	0.00000	0.00000	0.00000	0.00000	0.00000	1.00000	0.00000
Node8	159	F	0.00000	0.00000	0.00000	0.00000	0.00000	0.00000	0.00000	0.00000	0.00000	0.00000	0.00000	0.00000	0.00000	1.00000	0.00000	0.00000	0.00000	0.00000	0.00000	0.00000
Node8	160	D	0.00000	0.00000	0.00003	0.99975	0.00000	0.00000	0.00022	0.00000	0.00000	0.00000	0.00000	0.00000	0.00000	0.00000	0.00000	0.00000	0.00000	0.00000	0.00000	0.00000
Node8	161	T	0.00020	0.00000	0.00001	0.00000	0.00000	0.00008	0.00000	0.00000	0.00000	0.00000	0.00000	0.00001	0.00001	0.00000	0.00000	0.00030	0.99937	0.00000	0.00000	0.00001
Node8	162	P	0.00000	0.00000	0.00000	0.00000	0.00000	0.00000	0.00000	0.00000	0.00000	0.00000	0.00000	0.00000	0.00000	0.00000	1.00000	0.00000	0.00000	0.00000	0.00000	0.00000
Node8	163	Y	0.00000	0.00000	0.00000	0.00000	0.00000	0.00000	0.00000	0.00000	0.00000	0.00000	0.00000	0.00000	0.00000	0.00000	0.00000	0.00000	0.00000	0.00000	1.00000	0.00000
Node8	164	Q	0.00000	0.00000	0.00000	0.00000	0.00000	0.99996	0.00002	0.00000	0.00001	0.00000	0.00000	0.00001	0.00000	0.00000	0.00000	0.00000	0.00000	0.00000	0.00000	0.00000
Node8	165	S	0.00027	0.00000	0.00001	0.00000	0.00000	0.00000	0.00000	0.00000	0.00000	0.00000	0.00000	0.00000	0.00000	0.00000	0.00000	0.99967	0.00005	0.00000	0.00000	0.00000
Node8	166	Y	0.00000	0.00000	0.00000	0.00000	0.00000	0.00000	0.00000	0.00000	0.00000	0.00000	0.00000	0.00000	0.00000	0.00000	0.00000	0.00000	0.00000	0.00000	1.00000	0.00000
Node8	167	A	0.99992	0.00000	0.00000	0.00000	0.00000	0.00000	0.00000	0.00000	0.00000	0.00000	0.00000	0.00000	0.00000	0.00000	0.00000	0.00008	0.00000	0.00000	0.00000	0.00000
Node8	168	E	0.07006	0.07424	0.06886	0.09040	0.00840	0.07558	0.11880	0.05033	0.03317	0.02732	0.04597	0.09206	0.01415	0.01729	0.03227	0.06727	0.05276	0.00487	0.02115	0.03505
Node8	169	K	0.05684	0.10384	0.04386	0.04494	0.00720	0.05258	0.07727	0.03836	0.02093	0.02888	0.04603	0.26916	0.01351	0.01673	0.02901	0.05028	0.04391	0.00508	0.01666	0.03494
Node8	170	A	0.99989	0.00000	0.00000	0.00000	0.00000	0.00000	0.00000	0.00000	0.00000	0.00000	0.00000	0.00000	0.00000	0.00000	0.00000	0.00006	0.00005	0.00000	0.00000	0.00000
Node8	171	N	0.00000	0.00000	0.99996	0.00002	0.00000	0.00000	0.00000	0.00000	0.00001	0.00000	0.00000	0.00000	0.00000	0.00000	0.00000	0.00001	0.00000	0.00000	0.00000	0.00000
Node8	172	L	0.00000	0.00000	0.00000	0.00000	0.00000	0.00000	0.00000	0.00000	0.00000	0.00000	0.99999	0.00000	0.00000	0.00000	0.00000	0.00000	0.00000	0.00000	0.00000	0.00000
Node8	173	L	0.00000	0.00000	0.00000	0.00000	0.00000	0.00000	0.00000	0.00000	0.00000	0.00001	0.99999	0.00000	0.00001	0.00000	0.00000	0.00000	0.00000	0.00000	0.00000	0.00000
Node8	174	C	0.00000	0.00000	0.00000	0.00000	1.00000	0.00000	0.00000	0.00000	0.00000	0.00000	0.00000	0.00000	0.00000	0.00000	0.00000	0.00000	0.00000	0.00000	0.00000	0.00000
Node8	175	G	0.00000	0.00000	0.00000	0.00000	0.00000	0.00000	0.00000	1.00000	0.00000	0.00000	0.00000	0.00000	0.00000	0.00000	0.00000	0.00000	0.00000	0.00000	0.00000	0.00000
Node8	176	A	0.99863	0.00000	0.00000	0.00002	0.00000	0.00005	0.00078	0.00004	0.00000	0.00000	0.00000	0.00001	0.00000	0.00000	0.00001	0.00034	0.00006	0.00000	0.00000	0.00004
Node8	177	D	0.03859	0.02103	0.06301	0.33130	0.00218	0.04557	0.29455	0.02887	0.01365	0.00533	0.00845	0.04446	0.00363	0.00273	0.01514	0.04029	0.02466	0.00094	0.00534	0.01028
Node8	178	E	0.00000	0.00000	0.00000	0.00108	0.00000	0.00000	0.99891	0.00000	0.00000	0.00000	0.00000	0.00000	0.00000	0.00000	0.00000	0.00000	0.00000	0.00000	0.00000	0.00000
Node8	179	G	0.00000	0.00000	0.00000	0.00000	0.00000	0.00000	0.00000	1.00000	0.00000	0.00000	0.00000	0.00000	0.00000	0.00000	0.00000	0.00000	0.00000	0.00000	0.00000	0.00000
Node8	180	L	0.00000	0.00000	0.00000	0.00000	0.00000	0.00000	0.00000	0.00000	0.00000	0.00000	1.00000	0.00000	0.00000	0.00000	0.00000	0.00000	0.00000	0.00000	0.00000	0.00000
Node8	181	P	0.00000	0.00000	0.00000	0.00000	0.00000	0.00000	0.00000	0.00000	0.00000	0.00000	0.00000	0.00000	0.00000	0.00000	1.00000	0.00000	0.00000	0.00000	0.00000	0.00000
Node8	182	H	0.00000	0.00000	0.00000	0.00000	0.00000	0.00000	0.00000	0.00000	1.00000	0.00000	0.00000	0.00000	0.00000	0.00000	0.00000	0.00000	0.00000	0.00000	0.00000	0.00000
Node8	183	Q	0.00000	0.00000	0.00000	0.00000	0.00000	0.99998	0.00000	0.00000	0.00000	0.00000	0.00002	0.00000	0.00000	0.00000	0.00000	0.00000	0.00000	0.00000	0.00000	0.00000
Node8	184	Q	0.00000	0.00000	0.00000	0.00000	0.00000	1.00000	0.00000	0.00000	0.00000	0.00000	0.00000	0.00000	0.00000	0.00000	0.00000	0.00000	0.00000	0.00000	0.00000	0.00000
Node8	185	L	0.00000	0.00000	0.00000	0.00000	0.00000	0.00000	0.00000	0.00000	0.00000	0.00000	1.00000	0.00000	0.00000	0.00000	0.00000	0.00000	0.00000	0.00000	0.00000	0.00000
Node8	186	D	0.00496	0.00132	0.02817	0.87846	0.00018	0.00371	0.05058	0.00706	0.00305	0.00018	0.00034	0.00335	0.00016	0.00016	0.00259	0.01070	0.00366	0.00007	0.00075	0.00055
Node8	187	G	0.06313	0.01095	0.02453	0.02079	0.00387	0.00691	0.01453	0.76413	0.00406	0.00175	0.00387	0.01115	0.00198	0.00228	0.00586	0.04194	0.00936	0.00154	0.00173	0.00562
Node8	188	R	0.00000	1.00000	0.00000	0.00000	0.00000	0.00000	0.00000	0.00000	0.00000	0.00000	0.00000	0.00000	0.00000	0.00000	0.00000	0.00000	0.00000	0.00000	0.00000	0.00000
Node8	189	F	0.00000	0.00000	0.00000	0.00000	0.00000	0.00000	0.00000	0.00000	0.00000	0.00000	0.00000	0.00000	0.00000	0.99998	0.00000	0.00000	0.00000	0.00000	0.00002	0.00000
Node8	190	E	0.03934	0.02641	0.02564	0.08677	0.00267	0.04823	0.56511	0.02126	0.01037	0.00951	0.01494	0.04962	0.00512	0.00479	0.01565	0.02922	0.02283	0.00154	0.00598	0.01500
Node8	191	P	0.05846	0.02482	0.01833	0.02524	0.00491	0.02193	0.03534	0.02402	0.01057	0.01839	0.03146	0.03017	0.00734	0.01019	0.56404	0.04657	0.03087	0.00261	0.00849	0.02624
Node8	192	L	0.06443	0.04335	0.03116	0.03367	0.01335	0.03132	0.04681	0.03900	0.02367	0.07063	0.12541	0.04622	0.02676	0.08314	0.02975	0.04801	0.04411	0.05645	0.06950	0.07327
Node8	193	G	0.14610	0.04117	0.04121	0.04749	0.01385	0.03273	0.06020	0.17345	0.01618	0.03894	0.05566	0.04907	0.01534	0.02095	0.03751	0.07863	0.05416	0.00578	0.01706	0.05451
Node8	194	L	0.13296	0.03281	0.02537	0.02569	0.01305	0.02978	0.04067	0.04050	0.01328	0.08130	0.14211	0.03900	0.09103	0.03878	0.02715	0.05746	0.05427	0.00710	0.02143	0.08626
Node8	195	L	0.07872	0.04995	0.03731	0.04591	0.01229	0.03739	0.06302	0.04993	0.02069	0.06117	0.10014	0.05744	0.02263	0.04231	0.09005	0.06008	0.05156	0.01804	0.03332	0.06805
Node8	196	L	0.06566	0.03744	0.02785	0.02880	0.01354	0.02876	0.04125	0.03348	0.02077	0.08985	0.15630	0.04111	0.03205	0.09174	0.02800	0.04588	0.04549	0.01899	0.06249	0.09053
Node8	197	L	0.07221	0.04310	0.05338	0.04584	0.01225	0.03356	0.05373	0.04200	0.02013	0.10090	0.12531	0.05226	0.02838	0.04091	0.02906	0.05692	0.05564	0.00803	0.02787	0.09853
Node8	198	R	0.02795	0.56184	0.02272	0.01640	0.00418	0.04072	0.03277	0.01835	0.01935	0.01171	0.02267	0.11521	0.00714	0.00676	0.01330	0.02857	0.02261	0.00386	0.00929	0.01459
Node8	199	D	0.00000	0.00000	0.00001	0.99997	0.00000	0.00000	0.00002	0.00000	0.00000	0.00000	0.00000	0.00000	0.00000	0.00000	0.00000	0.00000	0.00000	0.00000	0.00000	0.00000
Node8	200	R	0.00000	1.00000	0.00000	0.00000	0.00000	0.00000	0.00000	0.00000	0.00000	0.00000	0.00000	0.00000	0.00000	0.00000	0.00000	0.00000	0.00000	0.00000	0.00000	0.00000
Node8	201	A	1.00000	0.00000	0.00000	0.00000	0.00000	0.00000	0.00000	0.00000	0.00000	0.00000	0.00000	0.00000	0.00000	0.00000	0.00000	0.00000	0.00000	0.00000	0.00000	0.00000
Node8	202	I	0.00000	0.00000	0.00000	0.00000	0.00000	0.00000	0.00000	0.00000	0.00000	0.99964	0.00000	0.00000	0.00000	0.00000	0.00000	0.00000	0.00000	0.00000	0.00000	0.00036
Node8	203	D	0.00000	0.00000	0.00000	1.00000	0.00000	0.00000	0.00000	0.00000	0.00000	0.00000	0.00000	0.00000	0.00000	0.00000	0.00000	0.00000	0.00000	0.00000	0.00000	0.00000
Node8	204	V	0.00000	0.00000	0.00000	0.00000	0.00000	0.00000	0.00000	0.00000	0.00000	0.00000	0.00000	0.00000	0.00000	0.00000	0.00000	0.00000	0.00000	0.00000	0.00000	1.00000
Node8	205	L	0.00004	0.00000	0.00000	0.00000	0.00000	0.00000	0.00000	0.00000	0.00000	0.00153	0.99702	0.00000	0.00047	0.00005	0.00000	0.00000	0.00000	0.00000	0.00000	0.00088
Node8	206	I	0.00000	0.00000	0.00000	0.00000	0.00000	0.00000	0.00000	0.00000	0.00000	1.00000	0.00000	0.00000	0.00000	0.00000	0.00000	0.00000	0.00000	0.00000	0.00000	0.00000
Node8	207	P	0.00000	0.00000	0.00000	0.00000	0.00000	0.00000	0.00000	0.00000	0.00000	0.00000	0.00000	0.00000	0.00000	0.00000	1.00000	0.00000	0.00000	0.00000	0.00000	0.00000
Node8	208	F	0.00000	0.00000	0.00000	0.00000	0.00000	0.00000	0.00000	0.00000	0.00000	0.00000	0.00000	0.00000	0.00000	1.00000	0.00000	0.00000	0.00000	0.00000	0.00000	0.00000
Node8	209	G	0.00041	0.00000	0.00000	0.00000	0.00000	0.00000	0.00000	0.99955	0.00000	0.00000	0.00000	0.00000	0.00000	0.00000	0.00000	0.00003	0.00000	0.00000	0.00000	0.00000
Node8	210	I	0.00000	0.00000	0.00000	0.00000	0.00000	0.00000	0.00000	0.00000	0.00000	0.99997	0.00000	0.00000	0.00000	0.00000	0.00000	0.00000	0.00000	0.00000	0.00000	0.00003
Node8	211	F	0.00000	0.00000	0.00000	0.00000	0.00000	0.00000	0.00000	0.00000	0.00000	0.00000	0.00000	0.00000	0.00000	1.00000	0.00000	0.00000	0.00000	0.00000	0.00000	0.00000
Node8	212	F	0.00000	0.00000	0.00000	0.00000	0.00000	0.00000	0.00000	0.00000	0.00000	0.00000	0.00000	0.00000	0.00000	1.00000	0.00000	0.00000	0.00000	0.00000	0.00000	0.00000
Node8	213	Y	0.00000	0.00000	0.00000	0.00000	0.00000	0.00000	0.00000	0.00000	0.00000	0.00000	0.00000	0.00000	0.00000	0.00000	0.00000	0.00000	0.00000	0.00000	1.00000	0.00000
Node8	214	V	0.00000	0.00000	0.00000	0.00000	0.00000	0.00000	0.00000	0.00000	0.00000	0.00085	0.00000	0.00000	0.00000	0.00001	0.00000	0.00000	0.00000	0.00000	0.00000	0.99914
Node8	215	A	1.00000	0.00000	0.00000	0.00000	0.00000	0.00000	0.00000	0.00000	0.00000	0.00000	0.00000	0.00000	0.00000	0.00000	0.00000	0.00000	0.00000	0.00000	0.00000	0.00000
Node8	216	G	0.00000	0.00000	0.00000	0.00000	0.00000	0.00000	0.00000	1.00000	0.00000	0.00000	0.00000	0.00000	0.00000	0.00000	0.00000	0.00000	0.00000	0.00000	0.00000	0.00000
Node8	217	F	0.00000	0.00000	0.00000	0.00000	0.00000	0.00000	0.00000	0.00000	0.00000	0.00000	0.00000	0.00000	0.00000	1.00000	0.00000	0.00000	0.00000	0.00000	0.00000	0.00000
Node8	218	I	0.00000	0.00000	0.00000	0.00000	0.00000	0.00000	0.00000	0.00000	0.00000	1.00000	0.00000	0.00000	0.00000	0.00000	0.00000	0.00000	0.00000	0.00000	0.00000	0.00000
Node8	219	G	0.00000	0.00000	0.00000	0.00000	0.00000	0.00000	0.00000	1.00000	0.00000	0.00000	0.00000	0.00000	0.00000	0.00000	0.00000	0.00000	0.00000	0.00000	0.00000	0.00000
Node8	220	W	0.00000	0.00000	0.00000	0.00000	0.00000	0.00000	0.00000	0.00000	0.00000	0.00000	0.00000	0.00000	0.00000	0.00000	0.00000	0.00000	0.00000	1.00000	0.00000	0.00000
Node8	221	S	0.00000	0.00000	0.00000	0.00000	0.00000	0.00000	0.00000	0.00000	0.00000	0.00000	0.00000	0.00000	0.00000	0.00000	0.00000	1.00000	0.00000	0.00000	0.00000	0.00000
Node8	222	G	0.00000	0.00000	0.00000	0.00000	0.00000	0.00000	0.00000	1.00000	0.00000	0.00000	0.00000	0.00000	0.00000	0.00000	0.00000	0.00000	0.00000	0.00000	0.00000	0.00000
Node8	223	R	0.00000	1.00000	0.00000	0.00000	0.00000	0.00000	0.00000	0.00000	0.00000	0.00000	0.00000	0.00000	0.00000	0.00000	0.00000	0.00000	0.00000	0.00000	0.00000	0.00000
Node8	224	A	0.99996	0.00000	0.00000	0.00000	0.00000	0.00000	0.00000	0.00000	0.00000	0.00000	0.00000	0.00000	0.00000	0.00000	0.00000	0.00003	0.00000	0.00000	0.00000	0.00001
Node8	225	Y	0.00000	0.00000	0.00000	0.00000	0.00000	0.00000	0.00000	0.00000	0.00000	0.00000	0.00000	0.00000	0.00000	0.00000	0.00000	0.00000	0.00000	0.00000	1.00000	0.00000
Node8	226	L	0.00000	0.00000	0.00000	0.00000	0.00000	0.00000	0.00000	0.00000	0.00000	0.00000	0.99999	0.00000	0.00000	0.00000	0.00000	0.00000	0.00000	0.00000	0.00000	0.00000
Node8	227	I	0.00000	0.00000	0.00000	0.00000	0.00000	0.00000	0.00000	0.00000	0.00000	0.99981	0.00007	0.00000	0.00001	0.00000	0.00000	0.00000	0.00000	0.00000	0.00000	0.00012
Node8	228	S	0.00018	0.00000	0.00005	0.00000	0.00000	0.00000	0.00000	0.00066	0.00000	0.00000	0.00000	0.00000	0.00000	0.00000	0.00000	0.99906	0.00003	0.00000	0.00000	0.00000
Node8	229	S	0.00003	0.00000	0.00001	0.00000	0.00000	0.00000	0.00000	0.00000	0.00000	0.00000	0.00000	0.00000	0.00000	0.00000	0.00000	0.99992	0.00004	0.00000	0.00000	0.00000
Node8	230	N	0.00000	0.00001	0.99938	0.00002	0.00000	0.00001	0.00000	0.00000	0.00001	0.00000	0.00000	0.00053	0.00000	0.00000	0.00000	0.00003	0.00001	0.00000	0.00000	0.00000
Node8	231	R	0.00000	0.99985	0.00000	0.00000	0.00000	0.00001	0.00000	0.00000	0.00000	0.00000	0.00000	0.00014	0.00000	0.00000	0.00000	0.00000	0.00000	0.00000	0.00000	0.00000
Node8	232	N	0.00005	0.00002	0.99673	0.00049	0.00001	0.00010	0.00002	0.00011	0.00021	0.00000	0.00000	0.00016	0.00002	0.00000	0.00000	0.00166	0.00041	0.00000	0.00001	0.00000
Node8	233	G	0.09023	0.05330	0.06198	0.07695	0.01174	0.04194	0.08399	0.14098	0.02353	0.03222	0.04846	0.06545	0.01379	0.02071	0.03547	0.07559	0.05419	0.00612	0.02096	0.04239
Node8	234	E	0.07953	0.06418	0.05137	0.07812	0.01104	0.04985	0.10381	0.06135	0.02407	0.04261	0.06606	0.07791	0.01719	0.02631	0.04400	0.06585	0.05382	0.00728	0.02429	0.05136
Node8	235	S	0.06434	0.00001	0.00007	0.00001	0.00008	0.00002	0.00001	0.00012	0.00000	0.00000	0.00000	0.00001	0.00000	0.00000	0.00003	0.93391	0.00138	0.00000	0.00000	0.00000
Node8	236	K	0.00000	0.00012	0.00000	0.00000	0.00000	0.00001	0.00000	0.00000	0.00000	0.00000	0.00000	0.99986	0.00000	0.00000	0.00000	0.00000	0.00000	0.00000	0.00000	0.00000
Node8	237	P	0.00000	0.00000	0.00000	0.00000	0.00000	0.00000	0.00000	0.00000	0.00000	0.00000	0.00000	0.00000	0.00000	0.00000	1.00000	0.00000	0.00000	0.00000	0.00000	0.00000
Node8	238	E	0.00000	0.00000	0.00000	0.00000	0.00000	0.00000	0.99999	0.00000	0.00000	0.00000	0.00000	0.00000	0.00000	0.00000	0.00000	0.00000	0.00000	0.00000	0.00000	0.00000
Node8	239	E	0.00000	0.00000	0.00000	0.00003	0.00000	0.00001	0.99996	0.00000	0.00000	0.00000	0.00000	0.00000	0.00000	0.00000	0.00000	0.00000	0.00000	0.00000	0.00000	0.00000
Node8	240	T	0.00002	0.00000	0.00000	0.00000	0.00000	0.00000	0.00000	0.00000	0.00000	0.00000	0.00000	0.00000	0.00001	0.00000	0.00000	0.00006	0.99990	0.00000	0.00000	0.00000
Node8	241	E	0.00000	0.00000	0.00000	0.00000	0.00000	0.00000	1.00000	0.00000	0.00000	0.00000	0.00000	0.00000	0.00000	0.00000	0.00000	0.00000	0.00000	0.00000	0.00000	0.00000
Node8	242	I	0.00000	0.00000	0.00000	0.00000	0.00000	0.00000	0.00000	0.00000	0.00000	0.99998	0.00000	0.00000	0.00000	0.00000	0.00000	0.00000	0.00000	0.00000	0.00000	0.00002
Node8	243	F	0.00000	0.00000	0.00000	0.00000	0.00000	0.00000	0.00000	0.00000	0.00000	0.00000	0.00000	0.00000	0.00000	0.99999	0.00000	0.00000	0.00000	0.00000	0.00001	0.00000
Node8	244	I	0.00000	0.00000	0.00000	0.00000	0.00000	0.00000	0.00000	0.00000	0.00000	1.00000	0.00000	0.00000	0.00000	0.00000	0.00000	0.00000	0.00000	0.00000	0.00000	0.00000
Node8	245	D	0.00000	0.00000	0.00000	1.00000	0.00000	0.00000	0.00000	0.00000	0.00000	0.00000	0.00000	0.00000	0.00000	0.00000	0.00000	0.00000	0.00000	0.00000	0.00000	0.00000
Node8	246	V	0.00000	0.00000	0.00000	0.00000	0.00000	0.00000	0.00000	0.00000	0.00000	0.00250	0.00000	0.00000	0.00000	0.00000	0.00000	0.00000	0.00000	0.00000	0.00000	0.99750
Node8	247	A	0.99975	0.00000	0.00000	0.00000	0.00000	0.00000	0.00000	0.00001	0.00000	0.00000	0.00000	0.00000	0.00000	0.00000	0.00007	0.00013	0.00001	0.00000	0.00000	0.00002
Node8	248	L	0.00000	0.00000	0.00000	0.00000	0.00000	0.00000	0.00000	0.00000	0.00000	0.00002	0.99994	0.00000	0.00003	0.00000	0.00000	0.00000	0.00000	0.00000	0.00000	0.00000
Node8	249	A	1.00000	0.00000	0.00000	0.00000	0.00000	0.00000	0.00000	0.00000	0.00000	0.00000	0.00000	0.00000	0.00000	0.00000	0.00000	0.00000	0.00000	0.00000	0.00000	0.00000
Node8	250	I	0.00000	0.00000	0.00000	0.00000	0.00000	0.00000	0.00000	0.00000	0.00000	0.99886	0.00017	0.00000	0.00016	0.00000	0.00000	0.00000	0.00000	0.00000	0.00000	0.00081
Node8	251	K	0.00000	0.00233	0.00001	0.00000	0.00000	0.00029	0.00002	0.00000	0.00000	0.00000	0.00000	0.99734	0.00000	0.00000	0.00000	0.00000	0.00000	0.00000	0.00000	0.00000
Node8	252	S	0.00022	0.00000	0.00001	0.00000	0.00000	0.00000	0.00000	0.00000	0.00000	0.00000	0.00000	0.00000	0.00000	0.00000	0.00000	0.99969	0.00007	0.00000	0.00000	0.00000
Node8	253	F	0.00000	0.00000	0.00000	0.00000	0.00000	0.00000	0.00000	0.00000	0.00000	0.00000	0.00000	0.00000	0.00000	1.00000	0.00000	0.00000	0.00000	0.00000	0.00000	0.00000
Node8	254	V	0.00067	0.00000	0.00000	0.00000	0.00002	0.00000	0.00000	0.00000	0.00000	0.00092	0.00002	0.00000	0.00002	0.00000	0.00000	0.00000	0.00065	0.00000	0.00000	0.99769
Node8	255	A	0.11015	0.04880	0.04339	0.05029	0.01600	0.03861	0.06802	0.07258	0.01922	0.05598	0.07907	0.05852	0.02036	0.02861	0.04698	0.07877	0.06570	0.00681	0.02236	0.06979
Node8	256	Q	0.00000	0.00001	0.00000	0.00000	0.00000	0.99996	0.00002	0.00000	0.00001	0.00000	0.00000	0.00001	0.00000	0.00000	0.00000	0.00000	0.00000	0.00000	0.00000	0.00000
Node8	257	G	0.00000	0.00000	0.00000	0.00000	0.00000	0.00000	0.00000	1.00000	0.00000	0.00000	0.00000	0.00000	0.00000	0.00000	0.00000	0.00000	0.00000	0.00000	0.00000	0.00000
Node8	258	L	0.00000	0.00000	0.00000	0.00000	0.00000	0.00000	0.00000	0.00000	0.00000	0.00001	0.99998	0.00000	0.00001	0.00000	0.00000	0.00000	0.00000	0.00000	0.00000	0.00000
Node8	259	L	0.00000	0.00000	0.00000	0.00000	0.00000	0.00000	0.00000	0.00000	0.00000	0.00007	0.99982	0.00000	0.00009	0.00001	0.00000	0.00000	0.00000	0.00000	0.00000	0.00001
Node8	260	W	0.00000	0.00000	0.00000	0.00000	0.00000	0.00000	0.00000	0.00000	0.00000	0.00000	0.00000	0.00000	0.00000	0.00000	0.00000	0.00000	0.00000	1.00000	0.00000	0.00000
Node8	261	P	0.00000	0.00000	0.00000	0.00000	0.00000	0.00000	0.00000	0.00000	0.00000	0.00000	0.00000	0.00000	0.00000	0.00000	1.00000	0.00000	0.00000	0.00000	0.00000	0.00000
Node8	262	L	0.00000	0.00000	0.00000	0.00000	0.00000	0.00000	0.00000	0.00000	0.00000	0.00005	0.99987	0.00000	0.00006	0.00001	0.00000	0.00000	0.00000	0.00000	0.00000	0.00001
Node8	263	L	0.00000	0.00000	0.00000	0.00000	0.00000	0.00000	0.00000	0.00000	0.00000	0.00012	0.99984	0.00000	0.00003	0.00000	0.00000	0.00000	0.00000	0.00000	0.00000	0.00001
Node8	264	A	1.00000	0.00000	0.00000	0.00000	0.00000	0.00000	0.00000	0.00000	0.00000	0.00000	0.00000	0.00000	0.00000	0.00000	0.00000	0.00000	0.00000	0.00000	0.00000	0.00000
Node8	265	L	0.00057	0.00001	0.00000	0.00000	0.00031	0.00002	0.00000	0.00000	0.00002	0.06755	0.45266	0.00000	0.00856	0.03060	0.00001	0.00001	0.00027	0.00007	0.00041	0.43892
Node8	266	K	0.00000	0.00012	0.00000	0.00000	0.00000	0.00001	0.00000	0.00000	0.00000	0.00000	0.00000	0.99986	0.00000	0.00000	0.00000	0.00000	0.00000	0.00000	0.00000	0.00000
Node8	267	E	0.00000	0.00000	0.00000	0.00000	0.00000	0.00000	1.00000	0.00000	0.00000	0.00000	0.00000	0.00000	0.00000	0.00000	0.00000	0.00000	0.00000	0.00000	0.00000	0.00000
Node8	268	L	0.00000	0.00000	0.00000	0.00000	0.00000	0.00000	0.00000	0.00000	0.00000	0.00008	0.99979	0.00000	0.00010	0.00001	0.00000	0.00000	0.00000	0.00000	0.00000	0.00001
Node8	269	T	0.00000	0.00000	0.00000	0.00000	0.00000	0.00000	0.00000	0.00000	0.00000	0.00000	0.00000	0.00000	0.00001	0.00000	0.00000	0.00004	0.99993	0.00000	0.00000	0.00000
Node8	270	T	0.00000	0.00000	0.00000	0.00000	0.00000	0.00000	0.00000	0.00000	0.00000	0.00000	0.00000	0.00000	0.00000	0.00000	0.00000	0.00036	0.99963	0.00000	0.00000	0.00000
Node8	271	G	0.00000	0.00000	0.00000	0.00000	0.00000	0.00000	0.00000	1.00000	0.00000	0.00000	0.00000	0.00000	0.00000	0.00000	0.00000	0.00000	0.00000	0.00000	0.00000	0.00000
Node8	272	E	0.00000	0.00000	0.00000	0.00007	0.00000	0.00003	0.99990	0.00000	0.00000	0.00000	0.00000	0.00000	0.00000	0.00000	0.00000	0.00000	0.00000	0.00000	0.00000	0.00000
Node8	273	L	0.00000	0.00000	0.00000	0.00000	0.00000	0.00000	0.00000	0.00000	0.00000	0.00000	1.00000	0.00000	0.00000	0.00000	0.00000	0.00000	0.00000	0.00000	0.00000	0.00000
Node8	274	T	0.00000	0.00000	0.00000	0.00000	0.00000	0.00000	0.00000	0.00000	0.00000	0.00000	0.00000	0.00000	0.00000	0.00000	0.00000	0.00003	0.99997	0.00000	0.00000	0.00000
Node8	275	V	0.07151	0.02443	0.01845	0.01873	0.01237	0.01972	0.02980	0.02413	0.01017	0.12833	0.12636	0.02842	0.02799	0.03604	0.02144	0.03695	0.04775	0.00618	0.01989	0.29134
Node8	276	G	0.08752	0.03539	0.04131	0.04662	0.00977	0.02625	0.05050	0.38790	0.01399	0.02291	0.03472	0.04125	0.00994	0.01450	0.02603	0.06420	0.03759	0.00503	0.01283	0.03173
Node8	277	K	0.07013	0.09772	0.04883	0.05594	0.00959	0.05448	0.08637	0.04943	0.02444	0.03862	0.06129	0.13952	0.01667	0.02344	0.03677	0.06016	0.05139	0.00693	0.02225	0.04603
Node8	278	I	0.05294	0.02246	0.01644	0.01549	0.00980	0.01792	0.02446	0.01883	0.00975	0.29004	0.15962	0.02565	0.03409	0.04246	0.01759	0.03057	0.04082	0.00661	0.02151	0.14295
Node8	279	T	0.08175	0.03924	0.03996	0.03704	0.01157	0.03155	0.04976	0.03815	0.01539	0.04791	0.06106	0.05008	0.01863	0.02113	0.03096	0.08498	0.25701	0.00490	0.01685	0.06209
Node8	280	A	0.99999	0.00000	0.00000	0.00000	0.00000	0.00000	0.00000	0.00000	0.00000	0.00000	0.00000	0.00000	0.00000	0.00000	0.00000	0.00000	0.00000	0.00000	0.00000	0.00000
Node8	281	P	0.00000	0.00000	0.00000	0.00000	0.00000	0.00000	0.00000	0.00000	0.00000	0.00000	0.00000	0.00000	0.00000	0.00000	1.00000	0.00000	0.00000	0.00000	0.00000	0.00000
Node8	282	V	0.00067	0.00000	0.00000	0.00000	0.00000	0.00000	0.00001	0.00000	0.00000	0.00013	0.00001	0.00000	0.00001	0.00000	0.00000	0.00000	0.00004	0.00000	0.00000	0.99913
Node8	283	S	0.00007	0.00000	0.00002	0.00000	0.00000	0.00000	0.00000	0.00000	0.00000	0.00000	0.00000	0.00000	0.00000	0.00000	0.00000	0.99977	0.00012	0.00000	0.00000	0.00000
Node8	284	E	0.00000	0.00000	0.00000	0.00000	0.00000	0.00000	1.00000	0.00000	0.00000	0.00000	0.00000	0.00000	0.00000	0.00000	0.00000	0.00000	0.00000	0.00000	0.00000	0.00000
Node8	285	V	0.00000	0.00000	0.00000	0.00000	0.00000	0.00000	0.00000	0.00000	0.00000	0.00002	0.00000	0.00000	0.00000	0.00000	0.00000	0.00000	0.00000	0.00000	0.00000	0.99998
Node8	286	S	0.00001	0.00000	0.00000	0.00000	0.00000	0.00000	0.00000	0.00000	0.00000	0.00000	0.00000	0.00000	0.00000	0.00000	0.00000	0.99996	0.00002	0.00000	0.00000	0.00000
Node8	287	V	0.00000	0.00000	0.00000	0.00000	0.00000	0.00000	0.00000	0.00000	0.00000	0.00003	0.00000	0.00000	0.00000	0.00000	0.00000	0.00000	0.00000	0.00000	0.00000	0.99997
Node8	288	S	0.00000	0.00000	0.00000	0.00000	0.00000	0.00000	0.00000	0.00000	0.00000	0.00000	0.00000	0.00000	0.00000	0.00000	0.00000	1.00000	0.00000	0.00000	0.00000	0.00000
Node8	289	P	0.00000	0.00000	0.00000	0.00000	0.00000	0.00000	0.00000	0.00000	0.00000	0.00000	0.00000	0.00000	0.00000	0.00000	1.00000	0.00000	0.00000	0.00000	0.00000	0.00000
Node8	290	R	0.00000	1.00000	0.00000	0.00000	0.00000	0.00000	0.00000	0.00000	0.00000	0.00000	0.00000	0.00000	0.00000	0.00000	0.00000	0.00000	0.00000	0.00000	0.00000	0.00000
Node8	291	S	0.08156	0.18643	0.04829	0.03415	0.01066	0.04419	0.04696	0.04201	0.02145	0.01738	0.02772	0.09557	0.00967	0.01032	0.02666	0.18765	0.06788	0.00358	0.01203	0.02585
Node8	292	L	0.09596	0.04354	0.03726	0.04225	0.01511	0.03362	0.05682	0.08299	0.01767	0.07520	0.10620	0.05090	0.02468	0.03716	0.03641	0.06472	0.05684	0.00849	0.02579	0.08841
Node8	293	L	0.06271	0.03438	0.02344	0.02399	0.01208	0.02732	0.03649	0.02817	0.01562	0.10592	0.22960	0.03767	0.03986	0.06340	0.02616	0.04091	0.04386	0.01212	0.03536	0.10093
Node8	294	L	0.04136	0.02125	0.01310	0.01212	0.00831	0.01832	0.02003	0.01485	0.00991	0.09764	0.44255	0.02210	0.04006	0.05396	0.01580	0.02463	0.02898	0.00825	0.02350	0.08329
Node8	295	L	0.07579	0.04922	0.03710	0.04303	0.01313	0.03678	0.05936	0.04651	0.02049	0.07855	0.12904	0.05649	0.03042	0.04943	0.03584	0.05611	0.05267	0.01191	0.03519	0.08294
Node8	296	E	0.07431	0.08051	0.04755	0.06077	0.01044	0.06658	0.09329	0.05128	0.02751	0.04320	0.07059	0.08943	0.01843	0.02774	0.03967	0.06187	0.05199	0.00807	0.02603	0.05074
Node8	297	A	0.08600	0.05647	0.04562	0.05639	0.01362	0.04177	0.07422	0.06369	0.02219	0.05563	0.08539	0.06623	0.02086	0.03466	0.04632	0.06912	0.05919	0.00926	0.02867	0.06468
Node8	298	D	0.07492	0.05439	0.06130	0.12374	0.00978	0.04791	0.12169	0.06339	0.02380	0.03405	0.05241	0.07005	0.01424	0.02161	0.03917	0.06634	0.05117	0.00600	0.02153	0.04252
Node8	299	K	0.04372	0.10760	0.03897	0.03426	0.00489	0.04992	0.06760	0.02776	0.01736	0.01945	0.03121	0.39956	0.01038	0.01034	0.02136	0.04046	0.03638	0.00330	0.01131	0.02417
Node8	300	-	0.08613	0.05552	0.04463	0.05331	0.01365	0.04100	0.07111	0.05813	0.02159	0.05942	0.08950	0.06527	0.02190	0.03492	0.04383	0.06983	0.06456	0.00893	0.02802	0.06875
Node8	301	A	0.13458	0.05436	0.04059	0.04797	0.01443	0.03975	0.06896	0.06689	0.01890	0.05073	0.07377	0.06984	0.01923	0.02727	0.04367	0.07512	0.05962	0.00686	0.02183	0.06562
Node8	302	P	0.08301	0.05140	0.03927	0.05030	0.01158	0.03909	0.06835	0.05332	0.02028	0.05067	0.07957	0.06034	0.01897	0.03101	0.13238	0.06469	0.05286	0.00818	0.02511	0.05962
Node8	303	A	0.10213	0.05063	0.04118	0.05069	0.01407	0.03897	0.06905	0.06579	0.01990	0.05543	0.08314	0.05979	0.02042	0.03185	0.06821	0.07058	0.05791	0.00812	0.02522	0.06691
Node8	304	K	0.07503	0.09224	0.04536	0.05407	0.01123	0.04936	0.07806	0.05369	0.02521	0.04631	0.07429	0.09250	0.01871	0.03015	0.04917	0.06191	0.05220	0.00935	0.02728	0.05389
Node8	305	S	0.09532	0.03187	0.04580	0.03752	0.01250	0.02659	0.04121	0.04935	0.01376	0.02093	0.03088	0.03810	0.00967	0.01343	0.03123	0.38093	0.07480	0.00336	0.01237	0.03036
Node8	306	Q	0.04696	0.06364	0.03487	0.03905	0.00480	0.36699	0.09205	0.02521	0.02860	0.01926	0.03850	0.07691	0.01294	0.01146	0.02246	0.04127	0.03402	0.00360	0.01324	0.02414
Node8	307	E	0.07983	0.05980	0.07653	0.07712	0.01177	0.04579	0.08429	0.06668	0.02730	0.03964	0.06075	0.07384	0.01630	0.02621	0.03826	0.07559	0.05879	0.00705	0.02613	0.04833
Node8	308	R	0.04230	0.40037	0.03164	0.02771	0.00624	0.04838	0.04903	0.02866	0.02333	0.02037	0.03615	0.12442	0.01055	0.01247	0.02098	0.04000	0.03262	0.00555	0.01449	0.02472
Node8	309	A	0.28368	0.03585	0.03120	0.03656	0.01413	0.03025	0.05390	0.06243	0.01395	0.04276	0.06021	0.04338	0.01649	0.02156	0.03793	0.07594	0.05515	0.00517	0.01656	0.06290
Node8	310	R	0.05156	0.30592	0.03653	0.03538	0.00762	0.05077	0.05866	0.03566	0.02479	0.02695	0.04601	0.12185	0.01282	0.01693	0.02623	0.04674	0.03863	0.00666	0.01807	0.03222
Node7	1	M	0.05753	0.03074	0.02072	0.01958	0.01025	0.02738	0.03144	0.02333	0.01294	0.09528	0.17777	0.03542	0.18647	0.04875	0.01941	0.03643	0.04432	0.00893	0.02582	0.08747
Node7	2	Y	0.03797	0.02897	0.02515	0.02106	0.01113	0.02190	0.02716	0.01995	0.03853	0.04087	0.08017	0.02804	0.01735	0.12223	0.01552	0.03202	0.02697	0.02641	0.33697	0.04162
Node7	3	R	0.05103	0.30534	0.03689	0.03479	0.00750	0.05230	0.05885	0.03500	0.02542	0.02583	0.04451	0.12742	0.01261	0.01610	0.02571	0.04678	0.03860	0.00657	0.01769	0.03107
Node7	4	D	0.05513	0.03668	0.06697	0.30995	0.00622	0.03879	0.13472	0.04988	0.01947	0.01863	0.02839	0.05197	0.00847	0.01171	0.02737	0.05535	0.03847	0.00327	0.01356	0.02501
Node7	5	L	0.06843	0.02632	0.01880	0.01713	0.01238	0.02280	0.02840	0.02217	0.01139	0.13972	0.18806	0.03018	0.06651	0.04967	0.02005	0.03782	0.04961	0.00783	0.02464	0.15812
Node7	6	E	0.06134	0.08847	0.04777	0.07921	0.00648	0.06537	0.17436	0.03958	0.02185	0.02340	0.03731	0.15530	0.01180	0.01285	0.02891	0.05306	0.04396	0.00397	0.01429	0.03071
Node7	7	R	0.08020	0.13572	0.04963	0.04829	0.01145	0.05145	0.06952	0.05257	0.02554	0.03188	0.05004	0.10561	0.01454	0.01910	0.03574	0.09157	0.06047	0.00613	0.01963	0.04090
Node7	8	Y	0.03456	0.02238	0.01976	0.01455	0.01149	0.01754	0.01915	0.01511	0.03362	0.05128	0.11212	0.02069	0.02219	0.22745	0.01232	0.02778	0.02418	0.02880	0.23666	0.04837
Node7	9	G	0.08641	0.04399	0.09532	0.07220	0.01030	0.03500	0.06623	0.22202	0.02184	0.02332	0.03467	0.05589	0.01065	0.01477	0.02772	0.07806	0.04889	0.00458	0.01573	0.03242
Node7	10	L	0.09808	0.03424	0.02852	0.02900	0.01650	0.02761	0.04136	0.04201	0.01947	0.07464	0.12745	0.03849	0.02785	0.10214	0.02967	0.05672	0.04925	0.01540	0.05941	0.08218
Node7	11	F	0.03461	0.02217	0.01952	0.01439	0.01149	0.01740	0.01899	0.01507	0.03302	0.05196	0.11382	0.02053	0.02245	0.23142	0.01231	0.02769	0.02419	0.02868	0.23137	0.04891
Node7	12	L	0.04411	0.01920	0.01211	0.00873	0.00925	0.01933	0.01633	0.01177	0.01076	0.11631	0.28535	0.02065	0.11040	0.09866	0.01198	0.02433	0.03424	0.01056	0.03827	0.09768
Node7	13	V	0.07345	0.02139	0.01663	0.01409	0.01301	0.01860	0.02419	0.01929	0.00918	0.16135	0.18140	0.02494	0.03878	0.04287	0.01831	0.03849	0.05920	0.00583	0.01955	0.19945
Node7	14	A	0.16767	0.06648	0.04093	0.04441	0.01274	0.04523	0.07343	0.06202	0.01774	0.03490	0.04849	0.09918	0.01515	0.01606	0.03778	0.08370	0.06304	0.00405	0.01414	0.05287
Node7	15	L	0.04460	0.01516	0.01003	0.00750	0.00856	0.01368	0.01421	0.01016	0.00700	0.23724	0.26967	0.01654	0.04570	0.04857	0.01148	0.02140	0.03497	0.00560	0.01842	0.15952
Node7	16	Y	0.03831	0.02919	0.02527	0.02127	0.01116	0.02205	0.02746	0.02019	0.03838	0.04118	0.08061	0.02831	0.01745	0.12170	0.01571	0.03225	0.02720	0.02639	0.33395	0.04196
Node7	17	E	0.09564	0.05319	0.04642	0.06631	0.03278	0.04463	0.09751	0.05984	0.02139	0.04575	0.06743	0.06462	0.01777	0.02740	0.03716	0.07356	0.05863	0.00705	0.02426	0.05865
Node7	18	L	0.04553	0.02236	0.01565	0.01317	0.01102	0.01882	0.02077	0.01656	0.01585	0.09736	0.24497	0.02290	0.03927	0.16501	0.01600	0.02893	0.03189	0.01727	0.06950	0.08719
Node7	19	S	0.08038	0.06172	0.06491	0.05793	0.01230	0.05061	0.06774	0.05357	0.07444	0.03216	0.05191	0.06630	0.01451	0.02855	0.03616	0.09854	0.06152	0.00738	0.03857	0.04081
Node7	20	G	0.10947	0.04025	0.05093	0.05240	0.01304	0.03151	0.05724	0.22537	0.01660	0.02689	0.03907	0.04799	0.01176	0.01589	0.03334	0.11202	0.05825	0.00479	0.01443	0.03876
Node7	21	E	0.06110	0.06252	0.04466	0.08874	0.00586	0.12145	0.22011	0.03654	0.02496	0.02121	0.03651	0.08646	0.01184	0.01197	0.02800	0.05111	0.04087	0.00365	0.01391	0.02856
Node7	22	E	0.04068	0.02759	0.02752	0.09363	0.00272	0.05076	0.54459	0.02217	0.01096	0.00946	0.01494	0.05188	0.00522	0.00476	0.01606	0.03057	0.02371	0.00154	0.00611	0.01513
Node7	23	Y	0.01951	0.01609	0.01611	0.01012	0.00790	0.01235	0.01233	0.00848	0.03709	0.02208	0.04742	0.01345	0.01047	0.11849	0.00686	0.01834	0.01417	0.02082	0.56595	0.02199
Node7	24	D	0.03172	0.01825	0.06173	0.54343	0.00285	0.02496	0.12365	0.03124	0.01300	0.00689	0.01043	0.02988	0.00363	0.00430	0.01482	0.03822	0.02281	0.00123	0.00648	0.01049
Node7	25	G	0.10822	0.03910	0.04155	0.04296	0.07282	0.02886	0.05026	0.17583	0.01647	0.03869	0.05642	0.04372	0.01521	0.02511	0.03010	0.07949	0.05299	0.00691	0.02112	0.05416
Node7	26	L	0.04392	0.02083	0.01218	0.00988	0.00883	0.01940	0.01805	0.01278	0.00976	0.11740	0.38052	0.02154	0.06250	0.06103	0.01451	0.02443	0.03197	0.00830	0.02395	0.09821
Node7	27	E	0.06815	0.06982	0.04546	0.06971	0.00815	0.10155	0.13577	0.04071	0.02762	0.03684	0.06490	0.08714	0.01762	0.02140	0.03246	0.05624	0.04720	0.00566	0.02002	0.04357
Node7	28	A	0.12013	0.04366	0.04159	0.04470	0.01615	0.03524	0.06007	0.06025	0.01792	0.06828	0.08910	0.05278	0.02241	0.03014	0.03836	0.07644	0.06741	0.00647	0.02200	0.08689
Node7	29	A	0.10389	0.04548	0.04375	0.04744	0.01565	0.03549	0.06063	0.09287	0.01851	0.06010	0.08456	0.05402	0.02119	0.03038	0.03883	0.08020	0.06489	0.00712	0.02273	0.07228
Node7	30	L	0.03290	0.01586	0.00897	0.00742	0.00680	0.01468	0.01345	0.00958	0.00758	0.09550	0.52505	0.01579	0.04098	0.05037	0.01150	0.01813	0.02315	0.00663	0.01871	0.07694
Node7	31	G	0.14442	0.03810	0.04227	0.04733	0.01324	0.03030	0.05664	0.23030	0.01507	0.03146	0.04457	0.04540	0.01301	0.01692	0.03362	0.08034	0.05108	0.00500	0.01420	0.04672
Node7	32	L	0.02226	0.00995	0.00503	0.00358	0.00475	0.01013	0.00737	0.00501	0.00491	0.08357	0.64121	0.00931	0.03800	0.04158	0.00699	0.01107	0.01572	0.00456	0.01267	0.06236
Node7	33	C	0.06935	0.02894	0.02119	0.01642	0.15330	0.01778	0.02214	0.03124	0.01762	0.04575	0.08259	0.02385	0.01913	0.07166	0.01552	0.05249	0.03825	0.14603	0.06759	0.05914
Node7	34	V	0.05850	0.01298	0.00947	0.00745	0.01001	0.01141	0.01477	0.01087	0.00547	0.23149	0.14719	0.01518	0.03216	0.03173	0.01149	0.02260	0.04163	0.00372	0.01288	0.30900
Node7	35	F	0.01307	0.00540	0.00483	0.00281	0.00556	0.00447	0.00403	0.00423	0.00974	0.03087	0.08398	0.00463	0.01476	0.66525	0.00370	0.01019	0.00838	0.01305	0.08566	0.02541
Node7	36	D	0.05513	0.03668	0.06697	0.30995	0.00622	0.03879	0.13472	0.04988	0.01947	0.01863	0.02839	0.05197	0.00847	0.01171	0.02737	0.05535	0.03847	0.00327	0.01356	0.02501
Node7	37	E	0.08237	0.05498	0.08203	0.09742	0.01068	0.04890	0.10934	0.06253	0.02544	0.02959	0.04394	0.07255	0.01317	0.01775	0.03543	0.08874	0.06203	0.00471	0.01914	0.03926
Node7	38	L	0.06451	0.02567	0.01787	0.01595	0.01210	0.02168	0.02678	0.02047	0.01144	0.15342	0.21385	0.02874	0.04611	0.05523	0.01995	0.03593	0.04681	0.00839	0.02658	0.14853
Node7	39	A	0.10254	0.04932	0.06105	0.05582	0.01435	0.04027	0.06577	0.06070	0.02297	0.05401	0.08461	0.06053	0.02154	0.02958	0.03571	0.08048	0.06552	0.00648	0.02405	0.06468
Node7	40	G	0.08360	0.03393	0.03631	0.03487	0.01543	0.02628	0.04072	0.14729	0.02222	0.04732	0.08815	0.03724	0.02011	0.10320	0.02400	0.06131	0.04259	0.01890	0.06308	0.05345
Node7	41	A	0.09778	0.05648	0.04703	0.05249	0.01435	0.04344	0.07054	0.06005	0.02142	0.05014	0.07400	0.06628	0.01960	0.02703	0.05828	0.08245	0.06814	0.00645	0.02226	0.06180
Node7	42	A	0.10558	0.06375	0.04574	0.05120	0.01392	0.05074	0.07601	0.05905	0.02737	0.04398	0.06711	0.07422	0.01814	0.03221	0.03865	0.07457	0.05963	0.00810	0.03375	0.05629
Node7	43	G	0.10029	0.05207	0.04856	0.05414	0.01990	0.03695	0.06517	0.15992	0.02042	0.03798	0.05742	0.06004	0.01552	0.02596	0.03433	0.07642	0.05411	0.00792	0.02330	0.04955
Node7	44	P	0.06907	0.03372	0.02685	0.02788	0.01204	0.02765	0.03909	0.03139	0.02227	0.06179	0.11592	0.03733	0.02395	0.09536	0.13170	0.05164	0.04330	0.01605	0.06744	0.06556
Node7	45	L	0.04042	0.01849	0.01276	0.00950	0.01051	0.01638	0.01579	0.01252	0.01510	0.10051	0.25887	0.01826	0.04236	0.18249	0.01279	0.02471	0.02850	0.01727	0.07554	0.08721
Node7	46	L	0.06446	0.04257	0.02505	0.02383	0.01262	0.02984	0.03744	0.02724	0.01761	0.10302	0.19884	0.04412	0.03911	0.06673	0.02459	0.04352	0.04727	0.01258	0.03934	0.10022
Node7	47	L	0.10153	0.03289	0.02691	0.02651	0.01620	0.02777	0.04019	0.04021	0.01556	0.09693	0.14712	0.03795	0.03548	0.05899	0.02956	0.05802	0.05606	0.00990	0.03530	0.10693
Node7	48	R	0.08584	0.10316	0.04376	0.04416	0.02678	0.04755	0.06614	0.06018	0.02409	0.04569	0.06877	0.09428	0.01828	0.02545	0.03371	0.06841	0.05660	0.00742	0.02297	0.05674
Node7	49	L	0.05003	0.04099	0.02550	0.02145	0.01098	0.04077	0.03610	0.02081	0.03071	0.07317	0.16869	0.04289	0.03542	0.14000	0.01804	0.03770	0.03618	0.01779	0.08430	0.06847
Node7	50	L	0.06293	0.03722	0.02263	0.02138	0.01161	0.02855	0.03494	0.02426	0.01466	0.11256	0.22999	0.04133	0.04386	0.05748	0.02296	0.04088	0.04732	0.00932	0.02902	0.10711
Node7	51	L	0.06810	0.03899	0.03629	0.03240	0.01456	0.03059	0.04234	0.03180	0.02679	0.06732	0.11967	0.04463	0.02754	0.11250	0.02346	0.05890	0.06025	0.01565	0.07707	0.07114
Node7	52	A	0.10743	0.03874	0.04095	0.03589	0.01779	0.03288	0.04716	0.04865	0.01779	0.06527	0.10118	0.04622	0.03100	0.04121	0.03342	0.10122	0.08135	0.00740	0.02829	0.07616
Node7	53	L	0.08440	0.03609	0.02932	0.02754	0.01480	0.02829	0.04066	0.03389	0.01464	0.11472	0.14626	0.04208	0.03330	0.04314	0.02804	0.05892	0.06898	0.00736	0.02484	0.12272
Node7	54	P	0.08446	0.04043	0.03306	0.03683	0.01147	0.03324	0.05069	0.03984	0.01982	0.05156	0.08915	0.04698	0.02010	0.04108	0.18318	0.06666	0.05296	0.00809	0.03049	0.05990
Node7	55	A	0.10236	0.04986	0.04723	0.05326	0.01566	0.03966	0.06931	0.06256	0.02012	0.05605	0.07835	0.06027	0.02032	0.02819	0.04364	0.08353	0.07173	0.00643	0.02235	0.06912
Node7	56	K	0.07922	0.08035	0.04637	0.05074	0.01143	0.04905	0.07628	0.04733	0.02274	0.05334	0.07974	0.09852	0.02081	0.02732	0.03572	0.06660	0.06323	0.00668	0.02244	0.06208
Node7	57	K	0.04334	0.16615	0.04581	0.03364	0.00411	0.06684	0.07895	0.02484	0.02115	0.01505	0.02553	0.32298	0.01032	0.00679	0.01950	0.04334	0.03951	0.00276	0.00960	0.01980
Node7	58	M	0.00023	0.00004	0.00002	0.00000	0.00003	0.00020	0.00001	0.00001	0.00001	0.00203	0.00669	0.00007	0.98918	0.00032	0.00000	0.00004	0.00040	0.00002	0.00003	0.00066
Node7	59	H	0.00347	0.11959	0.01943	0.00240	0.00077	0.07301	0.00400	0.00100	0.70109	0.00147	0.00899	0.02332	0.01259	0.00297	0.00113	0.00666	0.00530	0.00063	0.01084	0.00134
Node7	60	K	0.00226	0.09604	0.00741	0.00144	0.00006	0.01717	0.01112	0.00082	0.00189	0.00027	0.00047	0.85214	0.00057	0.00004	0.00074	0.00323	0.00372	0.00003	0.00017	0.00043
Node7	61	T	0.02639	0.00330	0.00554	0.00072	0.00293	0.00764	0.00229	0.00069	0.00172	0.03912	0.03709	0.00668	0.16454	0.00866	0.00135	0.03099	0.60651	0.00044	0.00289	0.05050
Node7	62	M	0.00000	0.00000	0.00000	0.00000	0.00000	0.00000	0.00000	0.00000	0.00000	0.00001	0.00000	0.00000	0.99998	0.00000	0.00000	0.00000	0.00000	0.00000	0.00000	0.00000
Node7	63	R	0.00000	0.99439	0.00001	0.00000	0.00000	0.00025	0.00000	0.00000	0.00040	0.00000	0.00000	0.00495	0.00000	0.00000	0.00000	0.00000	0.00000	0.00000	0.00000	0.00000
Node7	64	K	0.00000	0.00012	0.00000	0.00000	0.00000	0.00001	0.00000	0.00000	0.00000	0.00000	0.00000	0.99986	0.00000	0.00000	0.00000	0.00000	0.00000	0.00000	0.00000	0.00000
Node7	65	L	0.04549	0.02319	0.01440	0.01323	0.00914	0.01985	0.02193	0.01624	0.01085	0.10449	0.39418	0.02424	0.04209	0.05830	0.01727	0.02715	0.03197	0.00907	0.02610	0.09082
Node7	66	F	0.03704	0.01910	0.01527	0.01276	0.01073	0.01523	0.01817	0.01601	0.01846	0.06310	0.13652	0.01920	0.02600	0.34520	0.01345	0.02669	0.02522	0.02177	0.10153	0.05855
Node7	67	A	0.29719	0.03380	0.03018	0.03478	0.01456	0.02937	0.05237	0.06363	0.01312	0.04120	0.05661	0.04126	0.01602	0.01967	0.03752	0.07929	0.05643	0.00459	0.01495	0.06346
Node7	68	Q	0.05681	0.07169	0.04080	0.04841	0.00638	0.25142	0.10037	0.03283	0.03039	0.02566	0.04775	0.08567	0.01488	0.01557	0.02803	0.04928	0.04082	0.00471	0.01698	0.03154
Node7	69	L	0.00000	0.00000	0.00000	0.00000	0.00000	0.00000	0.00000	0.00000	0.00000	0.00052	0.97963	0.00000	0.00066	0.01909	0.00000	0.00000	0.00000	0.00001	0.00001	0.00007
Node7	70	F	0.00000	0.00000	0.00000	0.00000	0.00000	0.00000	0.00000	0.00000	0.00000	0.00000	0.00031	0.00000	0.00000	0.99961	0.00000	0.00000	0.00000	0.00000	0.00007	0.00000
Node7	71	S	0.03984	0.00000	0.00002	0.00000	0.00002	0.00001	0.00000	0.00003	0.00000	0.00000	0.00000	0.00000	0.00000	0.00000	0.00001	0.95967	0.00039	0.00000	0.00000	0.00000
Node7	72	T	0.08408	0.04100	0.04113	0.03878	0.01200	0.03276	0.05201	0.04012	0.01607	0.04973	0.06402	0.05200	0.01918	0.02220	0.03236	0.08562	0.23023	0.00515	0.01767	0.06389
Node7	73	I	0.00000	0.00000	0.00000	0.00000	0.00000	0.00000	0.00000	0.00000	0.00000	0.97280	0.02362	0.00000	0.00055	0.00004	0.00000	0.00000	0.00001	0.00000	0.00000	0.00298
Node7	74	L	0.00000	0.00000	0.00000	0.00000	0.00000	0.00000	0.00000	0.00000	0.00000	0.00083	0.99809	0.00000	0.00080	0.00013	0.00000	0.00000	0.00000	0.00000	0.00000	0.00014
Node7	75	L	0.00000	0.00000	0.00000	0.00000	0.00000	0.00000	0.00000	0.00000	0.00000	0.00008	0.99981	0.00000	0.00009	0.00001	0.00000	0.00000	0.00000	0.00000	0.00000	0.00001
Node7	76	V	0.21807	0.00006	0.00002	0.00000	0.00122	0.00037	0.00009	0.00005	0.00002	0.01966	0.01124	0.00013	0.33256	0.00038	0.00005	0.00070	0.01261	0.00001	0.00003	0.40274
Node7	77	A	0.68354	0.00070	0.00190	0.00024	0.00310	0.00165	0.00085	0.18915	0.00021	0.00747	0.00366	0.00097	0.03957	0.00042	0.00041	0.02355	0.01091	0.00006	0.00007	0.03158
Node7	78	G	0.08825	0.03491	0.04144	0.04653	0.00974	0.02591	0.04997	0.39377	0.01381	0.02210	0.03343	0.04068	0.00968	0.01397	0.02558	0.06458	0.03731	0.00492	0.01241	0.03099
Node7	79	F	0.00007	0.00000	0.00000	0.00000	0.00009	0.00000	0.00000	0.00000	0.00002	0.05766	0.09802	0.00000	0.04627	0.78947	0.00000	0.00003	0.00012	0.00009	0.00244	0.00572
Node7	80	L	0.00002	0.00000	0.00000	0.00000	0.00001	0.00000	0.00000	0.00000	0.00000	0.00696	0.97905	0.00000	0.00110	0.00013	0.00000	0.00000	0.00001	0.00000	0.00000	0.01272
Node7	81	W	0.00000	0.00000	0.00000	0.00000	0.00000	0.00000	0.00000	0.00000	0.00000	0.00000	0.00000	0.00000	0.00000	0.00000	0.00000	0.00000	0.00000	1.00000	0.00000	0.00000
Node7	82	L	0.00010	0.00000	0.00000	0.00000	0.00003	0.00001	0.00000	0.00000	0.00000	0.35341	0.51480	0.00000	0.00886	0.00685	0.00000	0.00000	0.00014	0.00001	0.00003	0.11576
Node7	83	G	0.00489	0.00003	0.01058	0.00025	0.00006	0.00003	0.00003	0.71084	0.00002	0.00000	0.00000	0.00003	0.00000	0.00000	0.00002	0.27207	0.00115	0.00000	0.00000	0.00000
Node7	84	L	0.00078	0.00002	0.00000	0.00000	0.00014	0.00009	0.00000	0.00000	0.00001	0.09292	0.51392	0.00002	0.29558	0.00223	0.00001	0.00002	0.00069	0.00001	0.00003	0.09353
Node7	85	L	0.04222	0.02099	0.01253	0.01095	0.00860	0.01847	0.01893	0.01373	0.00991	0.10611	0.42184	0.02155	0.04351	0.05812	0.01547	0.02437	0.02975	0.00848	0.02429	0.09015
Node7	86	A	0.46141	0.00002	0.00004	0.00001	0.00026	0.00009	0.00006	0.00005	0.00001	0.00214	0.00035	0.00006	0.01489	0.00001	0.00005	0.00817	0.45829	0.00000	0.00000	0.05410
Node7	87	L	0.04174	0.02031	0.01155	0.00956	0.00861	0.01848	0.01735	0.01229	0.00966	0.11558	0.40842	0.02038	0.04842	0.06205	0.01480	0.02321	0.02947	0.00844	0.02392	0.09576
Node7	88	A	0.10655	0.05063	0.05042	0.05403	0.01555	0.03962	0.06785	0.06797	0.02048	0.04663	0.06665	0.06089	0.01816	0.02571	0.04561	0.09875	0.07656	0.00638	0.02184	0.05972
Node7	89	A	0.10791	0.04905	0.04562	0.04919	0.01507	0.03857	0.06541	0.06130	0.01932	0.05481	0.07565	0.05965	0.02039	0.02716	0.04298	0.08612	0.08478	0.00641	0.02165	0.06897
Node7	90	A	0.16535	0.03952	0.03927	0.03972	0.01583	0.03391	0.05710	0.06203	0.01546	0.04965	0.06342	0.04963	0.01895	0.02112	0.03968	0.09560	0.10122	0.00472	0.01624	0.07157
Node7	91	S	0.09084	0.00196	0.00184	0.00033	0.00190	0.00492	0.00074	0.00073	0.00131	0.00140	0.03790	0.00130	0.00287	0.00129	0.35596	0.45923	0.03017	0.00007	0.00025	0.00498
Node7	92	P	0.00005	0.00000	0.00000	0.00000	0.00000	0.00000	0.00000	0.00000	0.00000	0.00000	0.00000	0.00000	0.00000	0.00000	0.99989	0.00004	0.00001	0.00000	0.00000	0.00000
Node7	93	A	0.99998	0.00000	0.00000	0.00000	0.00000	0.00000	0.00000	0.00000	0.00000	0.00000	0.00000	0.00000	0.00000	0.00000	0.00000	0.00001	0.00000	0.00000	0.00000	0.00000
Node7	94	A	0.78327	0.00008	0.00015	0.00004	0.00097	0.00058	0.00032	0.00034	0.00003	0.00236	0.00052	0.00021	0.00479	0.00003	0.00026	0.02320	0.11657	0.00000	0.00001	0.06628
Node7	95	A	1.00000	0.00000	0.00000	0.00000	0.00000	0.00000	0.00000	0.00000	0.00000	0.00000	0.00000	0.00000	0.00000	0.00000	0.00000	0.00000	0.00000	0.00000	0.00000	0.00000
Node7	96	A	0.96331	0.00001	0.00000	0.00000	0.00032	0.00002	0.00005	0.00008	0.00000	0.00017	0.00009	0.00001	0.00012	0.00001	0.00005	0.00080	0.00111	0.00000	0.00000	0.03384
Node7	97	S	0.12052	0.01124	0.03665	0.02013	0.01048	0.01387	0.01843	0.02949	0.00522	0.00363	0.00612	0.01394	0.00311	0.00292	0.01488	0.58965	0.08759	0.00046	0.00246	0.00920
Node7	98	E	0.19987	0.00271	0.00438	0.04080	0.00035	0.02716	0.65331	0.00729	0.00111	0.00034	0.00055	0.01242	0.00063	0.00006	0.00822	0.02544	0.01109	0.00003	0.00017	0.00406
Node7	99	G	0.02215	0.00030	0.00200	0.00118	0.00024	0.00024	0.00059	0.96632	0.00012	0.00002	0.00004	0.00032	0.00004	0.00002	0.00018	0.00547	0.00054	0.00002	0.00002	0.00020
Node7	100	A	0.12702	0.03708	0.03136	0.03363	0.01665	0.03051	0.04928	0.05258	0.01551	0.08363	0.11538	0.04374	0.02683	0.03929	0.03589	0.06782	0.06015	0.00773	0.02540	0.10052
Node7	101	L	0.06029	0.02909	0.01969	0.01843	0.01201	0.02409	0.02948	0.02273	0.01405	0.11942	0.24396	0.03152	0.04352	0.06933	0.02197	0.03688	0.04269	0.01180	0.03628	0.11275
Node7	102	A	0.10607	0.05191	0.07153	0.06698	0.02911	0.04311	0.07488	0.07167	0.02474	0.03617	0.05180	0.06431	0.01517	0.02143	0.03479	0.09219	0.06764	0.00528	0.02141	0.04979
Node7	103	L	0.08805	0.05173	0.04032	0.04782	0.01419	0.03941	0.06621	0.05640	0.02041	0.06808	0.10440	0.06039	0.02442	0.03840	0.04173	0.06538	0.05860	0.00895	0.02838	0.07675
Node7	104	D	0.08813	0.04288	0.07594	0.13404	0.01034	0.04121	0.10620	0.08419	0.02131	0.02389	0.03396	0.05805	0.01096	0.01342	0.03338	0.10277	0.06681	0.00357	0.01458	0.03435
Node7	105	P	0.07101	0.11125	0.03159	0.03448	0.00690	0.04386	0.05524	0.03331	0.02039	0.02188	0.03730	0.08625	0.01024	0.01192	0.27439	0.06015	0.04294	0.00381	0.01225	0.03083
Node7	106	L	0.08568	0.03936	0.03126	0.03302	0.01529	0.03113	0.04729	0.04337	0.01802	0.08887	0.14233	0.04506	0.03101	0.05739	0.03343	0.05742	0.05548	0.01146	0.03781	0.09534
Node7	107	A	0.11077	0.04617	0.04197	0.04865	0.01483	0.03673	0.06425	0.07840	0.01841	0.05055	0.07225	0.05527	0.01854	0.02593	0.08370	0.07998	0.06279	0.00620	0.02038	0.06424
Node7	108	-	0.08593	0.04777	0.03831	0.03752	0.01125	0.05625	0.05958	0.03637	0.01956	0.05929	0.09603	0.05847	0.02512	0.02609	0.08146	0.07592	0.09268	0.00514	0.01815	0.06913
Node7	109	Y	0.27879	0.00853	0.01668	0.00635	0.02424	0.01212	0.01134	0.00897	0.03922	0.00636	0.01249	0.00631	0.00765	0.05018	0.00823	0.08382	0.02816	0.00468	0.36085	0.02503
Node7	110	A	0.08586	0.05867	0.04907	0.06315	0.01322	0.04375	0.08080	0.06828	0.02316	0.05056	0.07677	0.06953	0.01932	0.03088	0.04465	0.06941	0.05805	0.00808	0.02680	0.05998
Node7	111	T	0.05123	0.00011	0.00126	0.00012	0.00019	0.00030	0.00018	0.00176	0.00005	0.00006	0.00003	0.00030	0.00012	0.00000	0.01062	0.15857	0.77430	0.00000	0.00000	0.00079
Node7	112	N	0.00001	0.00000	0.59967	0.39856	0.00000	0.00002	0.00024	0.00100	0.00009	0.00000	0.00000	0.00003	0.00000	0.00000	0.00000	0.00037	0.00003	0.00000	0.00000	0.00000
Node7	113	T	0.00003	0.00000	0.00001	0.00000	0.00000	0.00000	0.00000	0.00000	0.00000	0.00000	0.00000	0.00000	0.00001	0.00000	0.00000	0.00046	0.99945	0.00000	0.00000	0.00002
Node7	114	H	0.00000	0.00001	0.00003	0.00000	0.00000	0.00004	0.00000	0.00000	0.99987	0.00000	0.00000	0.00000	0.00000	0.00000	0.00000	0.00000	0.00000	0.00000	0.00005	0.00000
Node7	115	L	0.00000	0.00000	0.00000	0.00000	0.00000	0.00000	0.00000	0.00000	0.00000	0.00000	1.00000	0.00000	0.00000	0.00000	0.00000	0.00000	0.00000	0.00000	0.00000	0.00000
Node7	116	V	0.00000	0.00000	0.00000	0.00000	0.00000	0.00000	0.00000	0.00000	0.00000	0.00010	0.00000	0.00000	0.00000	0.00000	0.00000	0.00000	0.00000	0.00000	0.00000	0.99989
Node7	117	P	0.00000	0.00000	0.00000	0.00000	0.00000	0.00000	0.00000	0.00000	0.00000	0.00000	0.00000	0.00000	0.00000	0.00000	1.00000	0.00000	0.00000	0.00000	0.00000	0.00000
Node7	118	C	0.00000	0.00000	0.00000	0.00000	1.00000	0.00000	0.00000	0.00000	0.00000	0.00000	0.00000	0.00000	0.00000	0.00000	0.00000	0.00000	0.00000	0.00000	0.00000	0.00000
Node7	119	Q	0.00732	0.00057	0.00016	0.00004	0.00000	0.98549	0.00319	0.00003	0.00051	0.00000	0.00004	0.00102	0.00015	0.00000	0.00006	0.00100	0.00037	0.00000	0.00000	0.00003
Node7	120	E	0.02116	0.00009	0.00354	0.15105	0.00001	0.00383	0.67052	0.00042	0.00010	0.00000	0.00000	0.00092	0.00001	0.00000	0.00017	0.14547	0.00267	0.00000	0.00000	0.00002
Node7	121	S	0.00001	0.00000	0.00000	0.00000	0.00000	0.00000	0.00000	0.00000	0.00000	0.00000	0.00000	0.00000	0.00000	0.00000	0.00000	0.99996	0.00002	0.00000	0.00000	0.00000
Node7	122	A	0.66159	0.00005	0.00003	0.00011	0.00008	0.00034	0.00143	0.00043	0.00002	0.00001	0.00004	0.00011	0.00003	0.00000	0.32343	0.01037	0.00122	0.00000	0.00000	0.00071
Node7	123	A	0.99998	0.00000	0.00000	0.00000	0.00000	0.00000	0.00000	0.00000	0.00000	0.00000	0.00000	0.00000	0.00000	0.00000	0.00000	0.00001	0.00000	0.00000	0.00000	0.00000
Node7	124	F	0.00000	0.00000	0.00000	0.00000	0.00000	0.00000	0.00000	0.00000	0.00000	0.00000	0.00000	0.00000	0.00000	0.99999	0.00000	0.00000	0.00000	0.00000	0.00001	0.00000
Node7	125	N	0.00001	0.00007	0.97671	0.00048	0.00000	0.01997	0.00009	0.00002	0.00122	0.00000	0.00000	0.00058	0.00001	0.00000	0.00000	0.00068	0.00015	0.00000	0.00000	0.00000
Node7	126	E	0.00000	0.00000	0.00000	0.00030	0.00000	0.00010	0.99957	0.00000	0.00000	0.00000	0.00000	0.00002	0.00000	0.00000	0.00000	0.00000	0.00000	0.00000	0.00000	0.00000
Node7	127	R	0.00000	0.99999	0.00000	0.00000	0.00000	0.00000	0.00000	0.00000	0.00000	0.00000	0.00000	0.00001	0.00000	0.00000	0.00000	0.00000	0.00000	0.00000	0.00000	0.00000
Node7	128	M	0.00000	0.00000	0.00000	0.00000	0.00000	0.00000	0.00000	0.00000	0.00000	0.00009	0.00828	0.00000	0.99161	0.00001	0.00000	0.00000	0.00000	0.00000	0.00000	0.00001
Node7	129	Q	0.00001	0.00014	0.00002	0.00000	0.00000	0.99884	0.00046	0.00000	0.00026	0.00000	0.00000	0.00023	0.00001	0.00000	0.00000	0.00001	0.00001	0.00000	0.00000	0.00000
Node7	130	N	0.00000	0.00001	0.99870	0.00062	0.00000	0.00002	0.00001	0.00002	0.00017	0.00000	0.00000	0.00006	0.00000	0.00000	0.00000	0.00033	0.00005	0.00000	0.00000	0.00000
Node7	131	A	0.99999	0.00000	0.00000	0.00000	0.00000	0.00000	0.00000	0.00000	0.00000	0.00000	0.00000	0.00000	0.00000	0.00000	0.00000	0.00001	0.00000	0.00000	0.00000	0.00000
Node7	132	P	0.00001	0.00000	0.00000	0.00000	0.00000	0.00000	0.00000	0.00000	0.00000	0.00000	0.00000	0.00000	0.00000	0.00000	0.99998	0.00001	0.00000	0.00000	0.00000	0.00000
Node7	133	Q	0.00003	0.00009	0.00012	0.00036	0.00000	0.97158	0.02714	0.00000	0.00016	0.00000	0.00000	0.00045	0.00000	0.00000	0.00000	0.00004	0.00002	0.00000	0.00000	0.00000
Node7	134	S	0.01037	0.00008	0.01669	0.00023	0.00016	0.00012	0.00008	0.05322	0.00004	0.00000	0.00000	0.00015	0.00003	0.00000	0.00005	0.62783	0.29089	0.00000	0.00000	0.00004
Node7	135	L	0.05582	0.03154	0.02192	0.01977	0.01219	0.02639	0.03087	0.02204	0.02059	0.10136	0.20909	0.03319	0.03960	0.09646	0.02056	0.03677	0.03971	0.01754	0.06906	0.09552
Node7	136	E	0.06393	0.05174	0.04680	0.12468	0.00514	0.07168	0.27486	0.03790	0.01946	0.01737	0.02724	0.08330	0.00929	0.00870	0.02720	0.05141	0.03989	0.00272	0.01085	0.02586
Node7	137	A	0.10954	0.05495	0.04733	0.06575	0.01389	0.04461	0.09045	0.07276	0.02037	0.04435	0.06273	0.06796	0.01723	0.02245	0.04365	0.07741	0.06141	0.00562	0.01928	0.05827
Node7	138	R	0.03060	0.51826	0.02220	0.01076	0.00363	0.04826	0.02935	0.01501	0.02067	0.00753	0.01696	0.18529	0.00636	0.00349	0.01050	0.02895	0.02173	0.00315	0.00678	0.01052
Node7	139	L	0.04100	0.01882	0.00982	0.00720	0.00831	0.01885	0.01490	0.00968	0.00880	0.13021	0.39868	0.01856	0.05504	0.06239	0.01285	0.02099	0.02919	0.00743	0.02108	0.10620
Node7	140	A	0.12284	0.04946	0.04386	0.05144	0.01595	0.03987	0.07087	0.07461	0.01910	0.04974	0.06936	0.05953	0.01869	0.02485	0.04882	0.08334	0.06608	0.00599	0.02012	0.06548
Node7	141	-	0.08843	0.05710	0.04334	0.05053	0.01376	0.04133	0.06908	0.05714	0.02134	0.06254	0.09776	0.06666	0.02327	0.03530	0.03986	0.06745	0.05901	0.00819	0.02671	0.07121
Node7	142	Y	0.04822	0.03413	0.03360	0.02673	0.01399	0.02662	0.03209	0.03006	0.04579	0.04370	0.08736	0.03321	0.01916	0.13710	0.01755	0.04228	0.03410	0.02813	0.22086	0.04533
Node7	143	E	0.08853	0.06087	0.04831	0.06840	0.01234	0.04687	0.09345	0.06213	0.02230	0.04634	0.06934	0.07403	0.01802	0.02610	0.05021	0.06943	0.05717	0.00678	0.02270	0.05668
Node7	144	P	0.08882	0.03537	0.02772	0.03620	0.00814	0.03095	0.05098	0.03855	0.01474	0.02792	0.04469	0.04304	0.01107	0.01436	0.35899	0.06669	0.04652	0.00355	0.01188	0.03980
Node7	145	G	0.11072	0.03791	0.04719	0.05142	0.01227	0.02893	0.05495	0.29772	0.01526	0.02571	0.03815	0.04446	0.01134	0.01523	0.02884	0.07800	0.04591	0.00527	0.01310	0.03762
Node7	146	S	0.11516	0.02401	0.05270	0.02995	0.01307	0.02294	0.02875	0.04042	0.01108	0.01357	0.01720	0.03013	0.00824	0.00796	0.02556	0.36154	0.16276	0.00178	0.00770	0.02548
Node7	147	P	0.08381	0.05380	0.04144	0.05277	0.01230	0.04037	0.07122	0.05748	0.02121	0.05254	0.08227	0.06297	0.01974	0.03317	0.09714	0.06537	0.05419	0.00953	0.02730	0.06139
Node7	148	P	0.08279	0.05076	0.03924	0.05422	0.00930	0.04371	0.07545	0.04635	0.02084	0.03380	0.05403	0.06115	0.01391	0.01983	0.20950	0.06691	0.05067	0.00522	0.01831	0.04401
Node7	149	A	0.31143	0.02845	0.02685	0.02940	0.01658	0.03030	0.05267	0.06820	0.01074	0.03413	0.04264	0.03659	0.01473	0.01322	0.03602	0.10168	0.06507	0.00286	0.00988	0.06855
Node7	150	A	0.12080	0.05200	0.04305	0.05212	0.01538	0.04233	0.07512	0.07169	0.01939	0.05058	0.07054	0.06273	0.01895	0.02460	0.04493	0.07996	0.06412	0.00586	0.01978	0.06608
Node7	151	Y	0.00000	0.00000	0.00000	0.00000	0.00000	0.00000	0.00000	0.00000	0.00003	0.00000	0.00000	0.00000	0.00000	0.00019	0.00000	0.00000	0.00000	0.00000	0.99978	0.00000
Node7	152	L	0.07232	0.02770	0.02234	0.01913	0.01321	0.02432	0.02924	0.02584	0.01248	0.11296	0.24346	0.03078	0.04242	0.05432	0.02307	0.05194	0.05243	0.00775	0.02465	0.10963
Node7	153	T	0.08081	0.02252	0.03801	0.01950	0.00899	0.02279	0.02793	0.01582	0.00905	0.03560	0.02884	0.03642	0.01702	0.00763	0.01754	0.12267	0.42151	0.00155	0.00666	0.05913
Node7	154	G	0.09298	0.05289	0.04639	0.05740	0.01388	0.03990	0.07312	0.10234	0.02075	0.05002	0.07501	0.06246	0.01888	0.02927	0.04460	0.07113	0.05660	0.00795	0.02414	0.06031
Node7	155	D	0.03255	0.01459	0.08843	0.46924	0.00225	0.02727	0.17203	0.03524	0.01519	0.00380	0.00573	0.02907	0.00258	0.00249	0.01471	0.04653	0.02460	0.00076	0.00564	0.00730
Node7	156	P	0.03829	0.00956	0.00542	0.01022	0.00117	0.01118	0.01488	0.00723	0.00506	0.00429	0.01164	0.01237	0.00191	0.00245	0.80439	0.03183	0.01515	0.00065	0.00199	0.01034
Node7	157	L	0.07619	0.05631	0.03999	0.05090	0.01243	0.04166	0.07192	0.04767	0.02192	0.06939	0.11213	0.06504	0.02531	0.04311	0.03770	0.05801	0.05259	0.01036	0.03218	0.07518
Node7	158	Y	0.00000	0.00000	0.00000	0.00000	0.00000	0.00000	0.00000	0.00000	0.00001	0.00000	0.00000	0.00000	0.00000	0.00004	0.00000	0.00000	0.00000	0.00000	0.99996	0.00000
Node7	159	F	0.00000	0.00000	0.00000	0.00000	0.00000	0.00000	0.00000	0.00000	0.00000	0.00000	0.00000	0.00000	0.00000	0.99999	0.00000	0.00000	0.00000	0.00000	0.00001	0.00000
Node7	160	D	0.00002	0.00000	0.00082	0.93484	0.00000	0.00010	0.06405	0.00002	0.00002	0.00000	0.00000	0.00003	0.00000	0.00000	0.00000	0.00008	0.00001	0.00000	0.00000	0.00000
Node7	161	A	0.31640	0.00180	0.00228	0.00032	0.00019	0.27785	0.00768	0.00035	0.00105	0.00010	0.00037	0.00500	0.00261	0.00001	0.00082	0.06535	0.31496	0.00000	0.00003	0.00283
Node7	162	P	0.00000	0.00000	0.00000	0.00000	0.00000	0.00000	0.00000	0.00000	0.00000	0.00000	0.00000	0.00000	0.00000	0.00000	1.00000	0.00000	0.00000	0.00000	0.00000	0.00000
Node7	163	Y	0.00000	0.00000	0.00000	0.00000	0.00000	0.00000	0.00000	0.00000	0.00000	0.00000	0.00000	0.00000	0.00000	0.00001	0.00000	0.00000	0.00000	0.00000	0.99999	0.00000
Node7	164	Q	0.00001	0.00013	0.00002	0.00000	0.00000	0.99896	0.00043	0.00000	0.00019	0.00000	0.00000	0.00022	0.00001	0.00000	0.00000	0.00001	0.00001	0.00000	0.00000	0.00000
Node7	165	S	0.12902	0.00002	0.00026	0.00005	0.00027	0.00007	0.00005	0.00044	0.00001	0.00000	0.00000	0.00003	0.00001	0.00000	0.00012	0.86532	0.00431	0.00000	0.00000	0.00002
Node7	166	Y	0.00000	0.00000	0.00000	0.00000	0.00000	0.00000	0.00000	0.00000	0.00000	0.00000	0.00000	0.00000	0.00000	0.00000	0.00000	0.00000	0.00000	0.00000	1.00000	0.00000
Node7	167	A	0.94135	0.00000	0.00001	0.00000	0.00006	0.00001	0.00002	0.00012	0.00000	0.00000	0.00000	0.00000	0.00000	0.00000	0.00002	0.05795	0.00042	0.00000	0.00000	0.00002
Node7	168	E	0.06683	0.07388	0.07492	0.09393	0.00764	0.08643	0.12281	0.04717	0.03513	0.02402	0.04173	0.09312	0.01352	0.01507	0.02980	0.06692	0.05167	0.00430	0.01976	0.03132
Node7	169	K	0.05541	0.10641	0.04375	0.04395	0.00688	0.05306	0.07702	0.03704	0.02074	0.02742	0.04375	0.28106	0.01310	0.01565	0.02806	0.04942	0.04328	0.00479	0.01586	0.03336
Node7	170	A	0.90930	0.00001	0.00002	0.00001	0.00008	0.00004	0.00007	0.00005	0.00000	0.00001	0.00001	0.00002	0.00004	0.00000	0.00003	0.02226	0.06746	0.00000	0.00000	0.00060
Node7	171	N	0.00000	0.00000	0.99915	0.00042	0.00000	0.00002	0.00000	0.00001	0.00012	0.00000	0.00000	0.00004	0.00000	0.00000	0.00000	0.00021	0.00003	0.00000	0.00000	0.00000
Node7	172	L	0.00000	0.00000	0.00000	0.00000	0.00000	0.00000	0.00000	0.00000	0.00000	0.00007	0.99982	0.00000	0.00009	0.00001	0.00000	0.00000	0.00000	0.00000	0.00000	0.00001
Node7	173	L	0.00000	0.00000	0.00000	0.00000	0.00000	0.00000	0.00000	0.00000	0.00000	0.00011	0.99974	0.00000	0.00013	0.00002	0.00000	0.00000	0.00000	0.00000	0.00000	0.00001
Node7	174	C	0.00000	0.00000	0.00000	0.00000	1.00000	0.00000	0.00000	0.00000	0.00000	0.00000	0.00000	0.00000	0.00000	0.00000	0.00000	0.00000	0.00000	0.00000	0.00000	0.00000
Node7	175	G	0.00000	0.00000	0.00000	0.00000	0.00000	0.00000	0.00000	1.00000	0.00000	0.00000	0.00000	0.00000	0.00000	0.00000	0.00000	0.00000	0.00000	0.00000	0.00000	0.00000
Node7	176	E	0.01903	0.00006	0.00012	0.00516	0.00000	0.00417	0.96879	0.00017	0.00003	0.00000	0.00000	0.00094	0.00001	0.00000	0.00009	0.00095	0.00039	0.00000	0.00000	0.00008
Node7	177	D	0.03034	0.01480	0.05571	0.37955	0.00138	0.03940	0.32365	0.02217	0.01063	0.00327	0.00538	0.03556	0.00249	0.00163	0.01135	0.03240	0.01878	0.00061	0.00373	0.00717
Node7	178	D	0.00000	0.00000	0.00007	0.83319	0.00000	0.00002	0.16670	0.00000	0.00000	0.00000	0.00000	0.00000	0.00000	0.00000	0.00000	0.00001	0.00000	0.00000	0.00000	0.00000
Node7	179	G	0.00000	0.00000	0.00000	0.00000	0.00000	0.00000	0.00000	1.00000	0.00000	0.00000	0.00000	0.00000	0.00000	0.00000	0.00000	0.00000	0.00000	0.00000	0.00000	0.00000
Node7	180	L	0.00000	0.00000	0.00000	0.00000	0.00000	0.00000	0.00000	0.00000	0.00000	0.00000	1.00000	0.00000	0.00000	0.00000	0.00000	0.00000	0.00000	0.00000	0.00000	0.00000
Node7	181	P	0.00000	0.00000	0.00000	0.00000	0.00000	0.00000	0.00000	0.00000	0.00000	0.00000	0.00000	0.00000	0.00000	0.00000	1.00000	0.00000	0.00000	0.00000	0.00000	0.00000
Node7	182	H	0.00000	0.00000	0.00000	0.00000	0.00000	0.00000	0.00000	0.00000	1.00000	0.00000	0.00000	0.00000	0.00000	0.00000	0.00000	0.00000	0.00000	0.00000	0.00000	0.00000
Node7	183	L	0.00000	0.00000	0.00000	0.00000	0.00000	0.00088	0.00000	0.00000	0.00000	0.00001	0.99896	0.00000	0.00014	0.00000	0.00000	0.00000	0.00000	0.00000	0.00000	0.00000
Node7	184	Q	0.00000	0.00000	0.00000	0.00000	0.00000	0.99999	0.00000	0.00000	0.00000	0.00000	0.00000	0.00000	0.00000	0.00000	0.00000	0.00000	0.00000	0.00000	0.00000	0.00000
Node7	185	L	0.00000	0.00000	0.00000	0.00000	0.00000	0.00000	0.00000	0.00000	0.00000	0.00001	0.99997	0.00000	0.00002	0.00000	0.00000	0.00000	0.00000	0.00000	0.00000	0.00000
Node7	186	D	0.00376	0.00096	0.02227	0.90535	0.00013	0.00277	0.03981	0.00545	0.00235	0.00013	0.00024	0.00247	0.00011	0.00011	0.00199	0.00833	0.00277	0.00005	0.00057	0.00040
Node7	187	G	0.05718	0.00959	0.02207	0.01841	0.00339	0.00593	0.01255	0.79152	0.00351	0.00135	0.00320	0.00963	0.00170	0.00195	0.00499	0.03787	0.00773	0.00136	0.00143	0.00466
Node7	188	R	0.00000	0.99990	0.00000	0.00000	0.00000	0.00001	0.00000	0.00000	0.00000	0.00000	0.00000	0.00009	0.00000	0.00000	0.00000	0.00000	0.00000	0.00000	0.00000	0.00000
Node7	189	F	0.00000	0.00000	0.00000	0.00000	0.00000	0.00000	0.00000	0.00000	0.00000	0.00001	0.00104	0.00000	0.00002	0.99846	0.00000	0.00000	0.00000	0.00001	0.00046	0.00000
Node7	190	E	0.03799	0.02512	0.02461	0.08598	0.00245	0.04773	0.58048	0.02010	0.00990	0.00873	0.01375	0.04835	0.00480	0.00433	0.01485	0.02798	0.02184	0.00141	0.00554	0.01408
Node7	191	P	0.05718	0.02364	0.01739	0.02409	0.00463	0.02114	0.03382	0.02272	0.01014	0.01718	0.02970	0.02881	0.00689	0.00946	0.58255	0.04560	0.02983	0.00242	0.00788	0.02494
Node7	192	L	0.06252	0.04201	0.03001	0.03179	0.01332	0.03028	0.04433	0.03721	0.02384	0.07053	0.12703	0.04422	0.02692	0.08855	0.02830	0.04649	0.04284	0.06325	0.07388	0.07269
Node7	193	G	0.15255	0.03980	0.04068	0.04644	0.01384	0.03190	0.05874	0.18231	0.01565	0.03745	0.05310	0.04753	0.01487	0.01983	0.03667	0.07955	0.05385	0.00548	0.01614	0.05364
Node7	194	L	0.13788	0.03158	0.02445	0.02437	0.01293	0.02925	0.03917	0.03947	0.01276	0.08121	0.14289	0.03769	0.09742	0.03798	0.02618	0.05719	0.05415	0.00680	0.02051	0.08613
Node7	195	L	0.07857	0.04906	0.03658	0.04485	0.01216	0.03688	0.06174	0.04881	0.02043	0.06091	0.10034	0.05636	0.02257	0.04221	0.09762	0.05984	0.05120	0.01906	0.03309	0.06773
Node7	196	L	0.06416	0.03579	0.02662	0.02692	0.01350	0.02769	0.03883	0.03156	0.02056	0.09186	0.16118	0.03907	0.03276	0.09777	0.02665	0.04438	0.04454	0.01925	0.06507	0.09183
Node7	197	L	0.07132	0.04203	0.05561	0.04540	0.01210	0.03294	0.05221	0.04076	0.01999	0.10492	0.12623	0.05134	0.02866	0.04028	0.02791	0.05665	0.05596	0.00767	0.02712	0.10091
Node7	198	R	0.02654	0.57747	0.02183	0.01527	0.00398	0.03999	0.03115	0.01735	0.01897	0.01088	0.02138	0.11444	0.00681	0.00622	0.01255	0.02745	0.02162	0.00370	0.00879	0.01361
Node7	199	D	0.00000	0.00000	0.00023	0.99929	0.00000	0.00000	0.00047	0.00000	0.00000	0.00000	0.00000	0.00000	0.00000	0.00000	0.00000	0.00001	0.00000	0.00000	0.00000	0.00000
Node7	200	R	0.00000	0.99990	0.00000	0.00000	0.00000	0.00001	0.00000	0.00000	0.00000	0.00000	0.00000	0.00009	0.00000	0.00000	0.00000	0.00000	0.00000	0.00000	0.00000	0.00000
Node7	201	A	0.99990	0.00000	0.00000	0.00000	0.00000	0.00000	0.00000	0.00001	0.00000	0.00000	0.00000	0.00000	0.00000	0.00000	0.00000	0.00007	0.00001	0.00000	0.00000	0.00001
Node7	202	I	0.00000	0.00000	0.00000	0.00000	0.00000	0.00000	0.00000	0.00000	0.00000	0.85949	0.00065	0.00000	0.00045	0.00000	0.00000	0.00000	0.00001	0.00000	0.00000	0.13939
Node7	203	D	0.00000	0.00000	0.00000	0.99999	0.00000	0.00000	0.00001	0.00000	0.00000	0.00000	0.00000	0.00000	0.00000	0.00000	0.00000	0.00000	0.00000	0.00000	0.00000	0.00000
Node7	204	V	0.00000	0.00000	0.00000	0.00000	0.00000	0.00000	0.00000	0.00000	0.00000	0.00003	0.00000	0.00000	0.00000	0.00000	0.00000	0.00000	0.00000	0.00000	0.00000	0.99997
Node7	205	V	0.11266	0.00010	0.00002	0.00000	0.00178	0.00029	0.00011	0.00006	0.00003	0.07816	0.10974	0.00009	0.01409	0.00132	0.00023	0.00083	0.00488	0.00002	0.00007	0.67550
Node7	206	I	0.00000	0.00000	0.00000	0.00000	0.00000	0.00000	0.00000	0.00000	0.00000	0.99991	0.00001	0.00000	0.00000	0.00000	0.00000	0.00000	0.00000	0.00000	0.00000	0.00008
Node7	207	P	0.00000	0.00000	0.00000	0.00000	0.00000	0.00000	0.00000	0.00000	0.00000	0.00000	0.00000	0.00000	0.00000	0.00000	1.00000	0.00000	0.00000	0.00000	0.00000	0.00000
Node7	208	F	0.00000	0.00000	0.00000	0.00000	0.00000	0.00000	0.00000	0.00000	0.00000	0.00000	0.00001	0.00000	0.00000	0.99994	0.00000	0.00000	0.00000	0.00000	0.00005	0.00000
Node7	209	A	0.54650	0.00001	0.00005	0.00003	0.00008	0.00002	0.00005	0.44966	0.00000	0.00000	0.00000	0.00001	0.00001	0.00000	0.00003	0.00336	0.00011	0.00000	0.00000	0.00007
Node7	210	I	0.00000	0.00000	0.00000	0.00000	0.00000	0.00000	0.00000	0.00000	0.00000	0.99934	0.00006	0.00000	0.00001	0.00000	0.00000	0.00000	0.00000	0.00000	0.00000	0.00058
Node7	211	F	0.00000	0.00000	0.00000	0.00000	0.00000	0.00000	0.00000	0.00000	0.00000	0.00000	0.00000	0.00000	0.00000	1.00000	0.00000	0.00000	0.00000	0.00000	0.00000	0.00000
Node7	212	F	0.00000	0.00000	0.00000	0.00000	0.00000	0.00000	0.00000	0.00000	0.00000	0.00000	0.00000	0.00000	0.00000	1.00000	0.00000	0.00000	0.00000	0.00000	0.00000	0.00000
Node7	213	Y	0.00000	0.00000	0.00000	0.00000	0.00000	0.00000	0.00000	0.00000	0.00000	0.00000	0.00000	0.00000	0.00000	0.00000	0.00000	0.00000	0.00000	0.00000	1.00000	0.00000
Node7	214	I	0.00005	0.00000	0.00000	0.00000	0.00004	0.00000	0.00000	0.00000	0.00000	0.58919	0.00771	0.00000	0.00140	0.07206	0.00000	0.00000	0.00009	0.00000	0.00007	0.32938
Node7	215	A	0.99990	0.00000	0.00000	0.00000	0.00000	0.00000	0.00000	0.00001	0.00000	0.00000	0.00000	0.00000	0.00000	0.00000	0.00000	0.00007	0.00001	0.00000	0.00000	0.00001
Node7	216	G	0.00000	0.00000	0.00000	0.00000	0.00000	0.00000	0.00000	1.00000	0.00000	0.00000	0.00000	0.00000	0.00000	0.00000	0.00000	0.00000	0.00000	0.00000	0.00000	0.00000
Node7	217	F	0.00000	0.00000	0.00000	0.00000	0.00000	0.00000	0.00000	0.00000	0.00000	0.00000	0.00001	0.00000	0.00000	0.99994	0.00000	0.00000	0.00000	0.00000	0.00005	0.00000
Node7	218	I	0.00000	0.00000	0.00000	0.00000	0.00000	0.00000	0.00000	0.00000	0.00000	0.99187	0.00000	0.00000	0.00000	0.00000	0.00000	0.00000	0.00000	0.00000	0.00000	0.00812
Node7	219	G	0.00000	0.00000	0.00000	0.00000	0.00000	0.00000	0.00000	1.00000	0.00000	0.00000	0.00000	0.00000	0.00000	0.00000	0.00000	0.00000	0.00000	0.00000	0.00000	0.00000
Node7	220	W	0.00000	0.00000	0.00000	0.00000	0.00000	0.00000	0.00000	0.00000	0.00000	0.00000	0.00000	0.00000	0.00000	0.00000	0.00000	0.00000	0.00000	1.00000	0.00000	0.00000
Node7	221	S	0.00001	0.00000	0.00000	0.00000	0.00000	0.00000	0.00000	0.00000	0.00000	0.00000	0.00000	0.00000	0.00000	0.00000	0.00000	0.99997	0.00002	0.00000	0.00000	0.00000
Node7	222	G	0.00000	0.00000	0.00000	0.00000	0.00000	0.00000	0.00000	1.00000	0.00000	0.00000	0.00000	0.00000	0.00000	0.00000	0.00000	0.00000	0.00000	0.00000	0.00000	0.00000
Node7	223	R	0.00000	1.00000	0.00000	0.00000	0.00000	0.00000	0.00000	0.00000	0.00000	0.00000	0.00000	0.00000	0.00000	0.00000	0.00000	0.00000	0.00000	0.00000	0.00000	0.00000
Node7	224	A	0.99906	0.00000	0.00000	0.00000	0.00002	0.00001	0.00001	0.00007	0.00000	0.00000	0.00000	0.00000	0.00000	0.00000	0.00001	0.00064	0.00007	0.00000	0.00000	0.00011
Node7	225	Y	0.00000	0.00000	0.00000	0.00000	0.00000	0.00000	0.00000	0.00000	0.00000	0.00000	0.00000	0.00000	0.00000	0.00000	0.00000	0.00000	0.00000	0.00000	1.00000	0.00000
Node7	226	L	0.00000	0.00000	0.00000	0.00000	0.00000	0.00000	0.00000	0.00000	0.00000	0.00008	0.99980	0.00000	0.00010	0.00001	0.00000	0.00000	0.00000	0.00000	0.00000	0.00001
Node7	227	I	0.00000	0.00000	0.00000	0.00000	0.00000	0.00000	0.00000	0.00000	0.00000	0.95336	0.03914	0.00000	0.00115	0.00008	0.00000	0.00000	0.00001	0.00000	0.00000	0.00625
Node7	228	G	0.00133	0.00001	0.00030	0.00005	0.00001	0.00000	0.00001	0.98849	0.00000	0.00000	0.00000	0.00001	0.00000	0.00000	0.00000	0.00977	0.00002	0.00000	0.00000	0.00000
Node7	229	S	0.00062	0.00000	0.00020	0.00001	0.00002	0.00001	0.00000	0.00004	0.00000	0.00000	0.00000	0.00000	0.00000	0.00000	0.00001	0.99809	0.00098	0.00000	0.00000	0.00000
Node7	230	K	0.00002	0.00217	0.01715	0.00005	0.00000	0.00080	0.00021	0.00001	0.00008	0.00000	0.00000	0.97916	0.00000	0.00000	0.00000	0.00017	0.00016	0.00000	0.00000	0.00000
Node7	231	R	0.00000	0.98469	0.00002	0.00000	0.00000	0.00236	0.00001	0.00000	0.00010	0.00000	0.00000	0.01278	0.00000	0.00000	0.00000	0.00002	0.00001	0.00000	0.00000	0.00000
Node7	232	A	0.40840	0.00564	0.08335	0.00480	0.00637	0.02376	0.00691	0.01119	0.00617	0.00766	0.01145	0.01485	0.10515	0.00158	0.00146	0.14463	0.13265	0.00010	0.00138	0.02248
Node7	233	G	0.09059	0.05142	0.06640	0.07994	0.01142	0.04116	0.08337	0.15585	0.02370	0.02895	0.04332	0.06392	0.01276	0.01872	0.03331	0.07712	0.05361	0.00560	0.01972	0.03915
Node7	234	E	0.07863	0.06450	0.05311	0.08593	0.01038	0.05232	0.11539	0.06000	0.02421	0.03858	0.05955	0.08002	0.01600	0.02323	0.04282	0.06587	0.05321	0.00645	0.02227	0.04752
Node7	235	S	0.00628	0.00002	0.00058	0.00004	0.00010	0.00003	0.00002	0.00014	0.00001	0.00000	0.00000	0.00002	0.00000	0.00000	0.00005	0.98848	0.00422	0.00000	0.00000	0.00000
Node7	236	K	0.00000	0.00259	0.00009	0.00000	0.00000	0.00027	0.00010	0.00000	0.00000	0.00000	0.00000	0.99691	0.00000	0.00000	0.00000	0.00001	0.00002	0.00000	0.00000	0.00000
Node7	237	P	0.00001	0.00000	0.00000	0.00000	0.00000	0.00000	0.00000	0.00000	0.00000	0.00000	0.00000	0.00000	0.00000	0.00000	0.99998	0.00001	0.00000	0.00000	0.00000	0.00000
Node7	238	E	0.00000	0.00000	0.00000	0.00008	0.00000	0.00003	0.99989	0.00000	0.00000	0.00000	0.00000	0.00000	0.00000	0.00000	0.00000	0.00000	0.00000	0.00000	0.00000	0.00000
Node7	239	E	0.00001	0.00000	0.00000	0.00062	0.00000	0.00021	0.99912	0.00000	0.00000	0.00000	0.00000	0.00003	0.00000	0.00000	0.00000	0.00000	0.00000	0.00000	0.00000	0.00000
Node7	240	T	0.03156	0.00003	0.00011	0.00001	0.00011	0.00015	0.00005	0.00002	0.00001	0.00023	0.00032	0.00009	0.01445	0.00001	0.00003	0.01048	0.94040	0.00000	0.00000	0.00195
Node7	241	E	0.00000	0.00000	0.00000	0.00000	0.00000	0.00000	1.00000	0.00000	0.00000	0.00000	0.00000	0.00000	0.00000	0.00000	0.00000	0.00000	0.00000	0.00000	0.00000	0.00000
Node7	242	I	0.00000	0.00000	0.00000	0.00000	0.00000	0.00000	0.00000	0.00000	0.00000	0.99949	0.00004	0.00000	0.00001	0.00000	0.00000	0.00000	0.00000	0.00000	0.00000	0.00045
Node7	243	F	0.00000	0.00000	0.00000	0.00000	0.00000	0.00000	0.00000	0.00000	0.00000	0.00000	0.00002	0.00000	0.00000	0.99980	0.00000	0.00000	0.00000	0.00000	0.00018	0.00000
Node7	244	I	0.00000	0.00000	0.00000	0.00000	0.00000	0.00000	0.00000	0.00000	0.00000	0.99999	0.00000	0.00000	0.00000	0.00000	0.00000	0.00000	0.00000	0.00000	0.00000	0.00001
Node7	245	D	0.00000	0.00000	0.00003	0.99992	0.00000	0.00000	0.00005	0.00000	0.00000	0.00000	0.00000	0.00000	0.00000	0.00000	0.00000	0.00000	0.00000	0.00000	0.00000	0.00000
Node7	246	I	0.00000	0.00000	0.00000	0.00000	0.00000	0.00000	0.00000	0.00000	0.00000	0.94868	0.00032	0.00000	0.00007	0.00000	0.00000	0.00000	0.00001	0.00000	0.00000	0.05092
Node7	247	A	0.91115	0.00006	0.00003	0.00007	0.00012	0.00027	0.00037	0.00063	0.00003	0.00002	0.00006	0.00011	0.00004	0.00001	0.07096	0.01333	0.00164	0.00000	0.00000	0.00110
Node7	248	L	0.00000	0.00000	0.00000	0.00000	0.00000	0.00000	0.00000	0.00000	0.00000	0.00050	0.99876	0.00000	0.00058	0.00010	0.00000	0.00000	0.00000	0.00000	0.00000	0.00006
Node7	249	A	1.00000	0.00000	0.00000	0.00000	0.00000	0.00000	0.00000	0.00000	0.00000	0.00000	0.00000	0.00000	0.00000	0.00000	0.00000	0.00000	0.00000	0.00000	0.00000	0.00000
Node7	250	I	0.00004	0.00000	0.00000	0.00000	0.00001	0.00000	0.00000	0.00000	0.00000	0.88831	0.02090	0.00000	0.06387	0.00028	0.00000	0.00000	0.00027	0.00000	0.00001	0.02629
Node7	251	R	0.00021	0.52890	0.00104	0.00004	0.00000	0.14201	0.00203	0.00003	0.00183	0.00000	0.00003	0.32283	0.00009	0.00000	0.00005	0.00050	0.00038	0.00000	0.00001	0.00001
Node7	252	S	0.07958	0.00003	0.00033	0.00005	0.00027	0.00007	0.00005	0.00044	0.00001	0.00000	0.00000	0.00003	0.00001	0.00000	0.00012	0.91452	0.00445	0.00000	0.00000	0.00002
Node7	253	F	0.00000	0.00000	0.00000	0.00000	0.00000	0.00000	0.00000	0.00000	0.00000	0.00000	0.00001	0.00000	0.00000	0.99994	0.00000	0.00000	0.00000	0.00000	0.00005	0.00000
Node7	254	T	0.30753	0.00014	0.00026	0.00004	0.00218	0.00040	0.00041	0.00019	0.00004	0.00785	0.00116	0.00035	0.00348	0.00008	0.00039	0.02161	0.42585	0.00000	0.00003	0.22800
Node7	255	A	0.12246	0.04639	0.04286	0.04824	0.01665	0.03765	0.06599	0.07374	0.01830	0.05430	0.07453	0.05611	0.01982	0.02632	0.04639	0.08406	0.06926	0.00613	0.02046	0.07034
Node7	256	Q	0.00001	0.00014	0.00002	0.00000	0.00000	0.99890	0.00046	0.00000	0.00020	0.00000	0.00000	0.00023	0.00001	0.00000	0.00000	0.00001	0.00001	0.00000	0.00000	0.00000
Node7	257	G	0.00001	0.00000	0.00000	0.00000	0.00000	0.00000	0.00000	0.99998	0.00000	0.00000	0.00000	0.00000	0.00000	0.00000	0.00000	0.00001	0.00000	0.00000	0.00000	0.00000
Node7	258	L	0.00000	0.00000	0.00000	0.00000	0.00000	0.00000	0.00000	0.00000	0.00000	0.00019	0.99952	0.00000	0.00023	0.00004	0.00000	0.00000	0.00000	0.00000	0.00000	0.00002
Node7	259	L	0.00000	0.00000	0.00000	0.00000	0.00000	0.00000	0.00000	0.00000	0.00000	0.00143	0.99649	0.00000	0.00157	0.00029	0.00000	0.00000	0.00000	0.00000	0.00000	0.00021
Node7	260	W	0.00000	0.00000	0.00000	0.00000	0.00000	0.00000	0.00000	0.00000	0.00000	0.00000	0.00000	0.00000	0.00000	0.00000	0.00000	0.00000	0.00000	1.00000	0.00000	0.00000
Node7	261	P	0.00000	0.00000	0.00000	0.00000	0.00000	0.00000	0.00000	0.00000	0.00000	0.00000	0.00000	0.00000	0.00000	0.00000	1.00000	0.00000	0.00000	0.00000	0.00000	0.00000
Node7	262	L	0.00000	0.00000	0.00000	0.00000	0.00000	0.00000	0.00000	0.00000	0.00000	0.00100	0.99754	0.00000	0.00112	0.00020	0.00000	0.00000	0.00000	0.00000	0.00000	0.00014
Node7	263	L	0.00000	0.00000	0.00000	0.00000	0.00000	0.00000	0.00000	0.00000	0.00000	0.04875	0.94665	0.00000	0.00256	0.00027	0.00000	0.00000	0.00001	0.00000	0.00000	0.00175
Node7	264	A	1.00000	0.00000	0.00000	0.00000	0.00000	0.00000	0.00000	0.00000	0.00000	0.00000	0.00000	0.00000	0.00000	0.00000	0.00000	0.00000	0.00000	0.00000	0.00000	0.00000
Node7	265	F	0.00051	0.00001	0.00001	0.00000	0.00046	0.00001	0.00000	0.00000	0.00007	0.06921	0.08754	0.00000	0.00729	0.76259	0.00001	0.00007	0.00031	0.00038	0.00783	0.06372
Node7	266	K	0.00000	0.00243	0.00007	0.00000	0.00000	0.00025	0.00009	0.00000	0.00000	0.00000	0.00000	0.99711	0.00000	0.00000	0.00000	0.00001	0.00002	0.00000	0.00000	0.00000
Node7	267	E	0.00000	0.00000	0.00000	0.00001	0.00000	0.00000	0.99998	0.00000	0.00000	0.00000	0.00000	0.00000	0.00000	0.00000	0.00000	0.00000	0.00000	0.00000	0.00000	0.00000
Node7	268	L	0.00000	0.00000	0.00000	0.00000	0.00000	0.00000	0.00000	0.00000	0.00000	0.00162	0.99603	0.00000	0.00177	0.00032	0.00000	0.00000	0.00000	0.00000	0.00000	0.00024
Node7	269	T	0.00086	0.00003	0.00014	0.00000	0.00004	0.00016	0.00002	0.00000	0.00001	0.00062	0.00019	0.00012	0.01858	0.00001	0.00001	0.00198	0.97597	0.00000	0.00000	0.00126
Node7	270	T	0.00148	0.00000	0.00011	0.00000	0.00001	0.00001	0.00000	0.00000	0.00000	0.00000	0.00000	0.00001	0.00000	0.00000	0.00000	0.29767	0.70067	0.00000	0.00000	0.00001
Node7	271	G	0.00000	0.00000	0.00000	0.00000	0.00000	0.00000	0.00000	1.00000	0.00000	0.00000	0.00000	0.00000	0.00000	0.00000	0.00000	0.00000	0.00000	0.00000	0.00000	0.00000
Node7	272	E	0.00002	0.00000	0.00001	0.00151	0.00000	0.00050	0.99785	0.00000	0.00000	0.00000	0.00000	0.00009	0.00000	0.00000	0.00000	0.00001	0.00000	0.00000	0.00000	0.00000
Node7	273	L	0.00000	0.00000	0.00000	0.00000	0.00000	0.00000	0.00000	0.00000	0.00000	0.00001	0.99997	0.00000	0.00002	0.00000	0.00000	0.00000	0.00000	0.00000	0.00000	0.00000
Node7	274	T	0.00004	0.00000	0.00002	0.00000	0.00000	0.00000	0.00000	0.00000	0.00000	0.00000	0.00000	0.00000	0.00001	0.00000	0.00000	0.00057	0.99931	0.00000	0.00000	0.00003
Node7	275	V	0.07118	0.02312	0.01746	0.01745	0.01228	0.01881	0.02822	0.02279	0.00961	0.13137	0.12605	0.02695	0.02795	0.03518	0.02048	0.03577	0.04746	0.00585	0.01898	0.30306
Node7	276	G	0.08754	0.03405	0.04093	0.04572	0.00956	0.02526	0.04877	0.40672	0.01347	0.02127	0.03218	0.03965	0.00938	0.01347	0.02488	0.06392	0.03645	0.00478	0.01198	0.03005
Node7	277	K	0.06881	0.10185	0.04918	0.05531	0.00924	0.05559	0.08688	0.04808	0.02447	0.03678	0.05843	0.14887	0.01619	0.02203	0.03576	0.05960	0.05098	0.00656	0.02129	0.04411
Node7	278	I	0.05151	0.02116	0.01547	0.01421	0.00955	0.01699	0.02279	0.01742	0.00920	0.30158	0.16087	0.02417	0.03434	0.04176	0.01654	0.02916	0.04013	0.00627	0.02059	0.14629
Node7	279	T	0.08175	0.03821	0.03978	0.03599	0.01145	0.03097	0.04838	0.03686	0.01499	0.04711	0.05899	0.04916	0.01842	0.02012	0.03013	0.08646	0.26883	0.00461	0.01606	0.06171
Node7	280	A	0.99909	0.00000	0.00000	0.00000	0.00001	0.00000	0.00000	0.00001	0.00000	0.00000	0.00000	0.00000	0.00000	0.00000	0.00000	0.00007	0.00002	0.00000	0.00000	0.00080
Node7	281	P	0.00069	0.00037	0.00030	0.00009	0.00000	0.00626	0.00037	0.00002	0.00016	0.00000	0.00002	0.00468	0.00001	0.00000	0.98558	0.00120	0.00025	0.00000	0.00000	0.00001
Node7	282	A	0.67742	0.00150	0.00031	0.00042	0.00023	0.00452	0.08501	0.00044	0.00009	0.00183	0.00081	0.03816	0.00175	0.00002	0.00062	0.00453	0.01731	0.00000	0.00003	0.16500
Node7	283	S	0.00195	0.00001	0.00092	0.00004	0.00008	0.00003	0.00001	0.00011	0.00001	0.00000	0.00000	0.00002	0.00000	0.00000	0.00004	0.99390	0.00288	0.00000	0.00000	0.00000
Node7	284	E	0.00000	0.00000	0.00000	0.00007	0.00000	0.00003	0.99990	0.00000	0.00000	0.00000	0.00000	0.00000	0.00000	0.00000	0.00000	0.00000	0.00000	0.00000	0.00000	0.00000
Node7	285	V	0.00005	0.00000	0.00000	0.00000	0.00001	0.00000	0.00000	0.00000	0.00000	0.00692	0.01833	0.00000	0.00014	0.00001	0.00000	0.00000	0.00002	0.00000	0.00000	0.97451
Node7	286	S	0.00031	0.00000	0.00010	0.00001	0.00001	0.00000	0.00000	0.00002	0.00000	0.00000	0.00000	0.00000	0.00000	0.00000	0.00001	0.99883	0.00071	0.00000	0.00000	0.00000
Node7	287	V	0.00001	0.00000	0.00000	0.00000	0.00000	0.00000	0.00000	0.00000	0.00000	0.00064	0.00001	0.00000	0.00000	0.00000	0.00000	0.00000	0.00001	0.00000	0.00000	0.99933
Node7	288	S	0.00000	0.00000	0.00000	0.00000	0.00000	0.00000	0.00000	0.00000	0.00000	0.00000	0.00000	0.00000	0.00000	0.00000	0.00000	1.00000	0.00000	0.00000	0.00000	0.00000
Node7	289	P	0.00000	0.00000	0.00000	0.00000	0.00000	0.00000	0.00000	0.00000	0.00000	0.00000	0.00000	0.00000	0.00000	0.00000	1.00000	0.00000	0.00000	0.00000	0.00000	0.00000
Node7	290	R	0.00000	1.00000	0.00000	0.00000	0.00000	0.00000	0.00000	0.00000	0.00000	0.00000	0.00000	0.00000	0.00000	0.00000	0.00000	0.00000	0.00000	0.00000	0.00000	0.00000
Node7	291	S	0.08054	0.19413	0.04797	0.03239	0.01041	0.04368	0.04456	0.04031	0.02108	0.01581	0.02541	0.09535	0.00912	0.00939	0.02539	0.19792	0.06797	0.00333	0.01122	0.02401
Node7	292	L	0.09887	0.04201	0.03660	0.04083	0.01538	0.03271	0.05497	0.08635	0.01706	0.07668	0.10625	0.04919	0.02477	0.03627	0.03536	0.06520	0.05734	0.00810	0.02470	0.09134
Node7	293	L	0.06113	0.03294	0.02218	0.02225	0.01187	0.02645	0.03433	0.02633	0.01507	0.10844	0.24185	0.03589	0.04116	0.06419	0.02496	0.03928	0.04286	0.01187	0.03471	0.10223
Node7	294	L	0.03978	0.02019	0.01223	0.01107	0.00805	0.01763	0.01863	0.01369	0.00946	0.09786	0.45709	0.02082	0.04047	0.05363	0.01495	0.02334	0.02790	0.00797	0.02264	0.08259
Node7	295	L	0.07532	0.04849	0.03670	0.04198	0.01309	0.03642	0.05802	0.04526	0.02026	0.08037	0.13276	0.05567	0.03176	0.04989	0.03482	0.05554	0.05265	0.01175	0.03492	0.08434
Node7	296	E	0.07343	0.08326	0.04777	0.06075	0.01013	0.07079	0.09520	0.05001	0.02815	0.04151	0.06832	0.09192	0.01810	0.02650	0.03889	0.06154	0.05162	0.00776	0.02532	0.04901
Node7	297	A	0.08738	0.05624	0.04618	0.05654	0.01378	0.04176	0.07408	0.06431	0.02212	0.05476	0.08347	0.06613	0.02059	0.03368	0.04643	0.07085	0.06061	0.00893	0.02797	0.06418
Node7	298	D	0.07381	0.05315	0.06328	0.13356	0.00942	0.04807	0.12668	0.06304	0.02378	0.03183	0.04885	0.06941	0.01351	0.02012	0.03819	0.06632	0.05055	0.00558	0.02056	0.04027
Node7	299	K	0.04215	0.10870	0.03850	0.03298	0.00460	0.04983	0.06663	0.02645	0.01696	0.01827	0.02935	0.41421	0.01001	0.00952	0.02042	0.03933	0.03554	0.00308	0.01064	0.02283
Node7	300	-	0.08733	0.05522	0.04500	0.05301	0.01377	0.04090	0.07058	0.05779	0.02143	0.05909	0.08808	0.06512	0.02178	0.03395	0.04356	0.07153	0.06721	0.00857	0.02722	0.06884
Node7	301	A	0.14159	0.05393	0.04016	0.04706	0.01455	0.03948	0.06830	0.06719	0.01850	0.04970	0.07162	0.07023	0.01891	0.02615	0.04331	0.07640	0.06008	0.00652	0.02090	0.06544
Node7	302	P	0.08330	0.05046	0.03862	0.04949	0.01137	0.03866	0.06738	0.05232	0.01994	0.04937	0.07744	0.05937	0.01850	0.02981	0.14602	0.06491	0.05261	0.00779	0.02411	0.05853
Node7	303	A	0.10626	0.04969	0.04084	0.04999	0.01423	0.03859	0.06834	0.06646	0.01953	0.05466	0.08130	0.05886	0.02014	0.03077	0.07108	0.07188	0.05851	0.00776	0.02429	0.06684
Node7	304	R	0.07414	0.09833	0.04545	0.05340	0.01101	0.05037	0.07801	0.05272	0.02556	0.04462	0.07180	0.09641	0.01827	0.02891	0.04965	0.06164	0.05185	0.00911	0.02657	0.05217
Node7	305	S	0.09538	0.03082	0.04565	0.03659	0.01240	0.02590	0.03973	0.04842	0.01339	0.01971	0.02905	0.03687	0.00927	0.01273	0.03048	0.39429	0.07529	0.00317	0.01180	0.02906
Node7	306	Q	0.04561	0.06315	0.03424	0.03787	0.00453	0.38119	0.09191	0.02395	0.02868	0.01811	0.03698	0.07648	0.01269	0.01069	0.02161	0.04026	0.03315	0.00340	0.01263	0.02286
Node7	307	E	0.07946	0.05951	0.08197	0.07929	0.01163	0.04593	0.08435	0.06688	0.02787	0.03780	0.05769	0.07413	0.01575	0.02500	0.03729	0.07729	0.05940	0.00668	0.02557	0.04653
Node7	308	R	0.04067	0.41580	0.03087	0.02631	0.00600	0.04824	0.04740	0.02740	0.02319	0.01913	0.03433	0.12585	0.01015	0.01162	0.02003	0.03888	0.03161	0.00536	0.01385	0.02332
Node7	309	A	0.29499	0.03473	0.03050	0.03553	0.01418	0.02965	0.05285	0.06236	0.01350	0.04173	0.05826	0.04217	0.01617	0.02064	0.03744	0.07676	0.05518	0.00490	0.01579	0.06266
Node7	310	R	0.04998	0.31957	0.03596	0.03402	0.00737	0.05104	0.05733	0.03437	0.02483	0.02552	0.04394	0.12448	0.01240	0.01594	0.02525	0.04577	0.03774	0.00646	0.01739	0.03065
Node5	1	M	0.05675	0.03002	0.02013	0.01871	0.01011	0.02707	0.03038	0.02242	0.01263	0.09589	0.17989	0.03464	0.19296	0.04854	0.01870	0.03563	0.04402	0.00875	0.02528	0.08747
Node5	2	Y	0.03670	0.02818	0.02470	0.02027	0.01102	0.02134	0.02603	0.01903	0.03906	0.03970	0.07849	0.02701	0.01699	0.12415	0.01482	0.03117	0.02613	0.02646	0.34840	0.04034
Node5	3	R	0.04988	0.31520	0.03644	0.03376	0.00731	0.05248	0.05782	0.03407	0.02544	0.02483	0.04308	0.12934	0.01232	0.01540	0.02500	0.04607	0.03794	0.00643	0.01721	0.02997
Node5	4	D	0.05400	0.03560	0.06766	0.31992	0.00599	0.03836	0.13630	0.04916	0.01926	0.01760	0.02678	0.05096	0.00810	0.01104	0.02666	0.05484	0.03776	0.00309	0.01305	0.02387
Node5	5	L	0.06757	0.02508	0.01784	0.01591	0.01220	0.02203	0.02684	0.02084	0.01085	0.14344	0.19070	0.02879	0.06974	0.04903	0.01903	0.03653	0.04922	0.00750	0.02368	0.16319
Node5	6	E	0.05991	0.08923	0.04739	0.07944	0.00615	0.06643	0.18079	0.03809	0.02154	0.02199	0.03516	0.16125	0.01137	0.01190	0.02786	0.05197	0.04308	0.00372	0.01354	0.02918
Node5	7	R	0.08003	0.14147	0.04982	0.04731	0.01135	0.05178	0.06844	0.05177	0.02562	0.03046	0.04786	0.10756	0.01414	0.01812	0.03499	0.09406	0.06088	0.00589	0.01896	0.03950
Node5	8	Y	0.03267	0.02113	0.01893	0.01350	0.01125	0.01662	0.01767	0.01396	0.03374	0.04943	0.10979	0.01924	0.02164	0.23702	0.01142	0.02648	0.02286	0.02861	0.24773	0.04630
Node5	9	G	0.08594	0.04280	0.09939	0.07252	0.01008	0.03426	0.06480	0.23201	0.02169	0.02185	0.03239	0.05475	0.01015	0.01385	0.02659	0.07852	0.04822	0.00433	0.01502	0.03083
Node5	10	L	0.10036	0.03304	0.02777	0.02780	0.01677	0.02688	0.03985	0.04119	0.01924	0.07471	0.12802	0.03708	0.02799	0.10636	0.02889	0.05672	0.04899	0.01532	0.06048	0.08255
Node5	11	Y	0.03273	0.02092	0.01869	0.01334	0.01125	0.01648	0.01752	0.01392	0.03311	0.05012	0.11154	0.01908	0.02191	0.24138	0.01142	0.02640	0.02286	0.02849	0.24201	0.04684
Node5	12	L	0.04147	0.01759	0.01093	0.00751	0.00876	0.01831	0.01451	0.01035	0.01004	0.11611	0.29527	0.01886	0.12053	0.10137	0.01075	0.02231	0.03257	0.01007	0.03711	0.09560
Node5	13	V	0.07233	0.01962	0.01531	0.01255	0.01273	0.01733	0.02210	0.01748	0.00841	0.16778	0.18277	0.02295	0.03912	0.04127	0.01691	0.03668	0.05960	0.00534	0.01808	0.21164
Node5	14	A	0.17744	0.06651	0.04025	0.04293	0.01258	0.04526	0.07275	0.06124	0.01722	0.03310	0.04560	0.10153	0.01468	0.01483	0.03681	0.08524	0.06342	0.00372	0.01314	0.05176
Node5	15	L	0.04203	0.01375	0.00899	0.00645	0.00807	0.01259	0.01262	0.00888	0.00637	0.24923	0.27585	0.01494	0.04601	0.04709	0.01036	0.01947	0.03336	0.00516	0.01705	0.16172
Node5	16	Y	0.03706	0.02841	0.02483	0.02049	0.01105	0.02150	0.02635	0.01928	0.03892	0.04004	0.07898	0.02730	0.01709	0.12362	0.01502	0.03141	0.02637	0.02645	0.34514	0.04071
Node5	17	E	0.09722	0.05259	0.04648	0.06694	0.03518	0.04480	0.09969	0.05941	0.02124	0.04462	0.06535	0.06414	0.01743	0.02652	0.03637	0.07455	0.05897	0.00679	0.02369	0.05803
Node5	18	L	0.04375	0.02113	0.01470	0.01205	0.01077	0.01798	0.01924	0.01533	0.01541	0.09741	0.25218	0.02145	0.03969	0.17239	0.01505	0.02753	0.03065	0.01704	0.06993	0.08632
Node5	19	S	0.08018	0.06157	0.06655	0.05763	0.01224	0.05108	0.06664	0.05279	0.07900	0.03070	0.04969	0.06571	0.01408	0.02779	0.03547	0.10168	0.06200	0.00713	0.03873	0.03934
Node5	20	G	0.11076	0.03901	0.05103	0.05159	0.01296	0.03068	0.05562	0.23539	0.01617	0.02541	0.03677	0.04655	0.01127	0.01498	0.03241	0.11565	0.05817	0.00455	0.01368	0.03734
Node5	21	E	0.05970	0.06175	0.04396	0.08906	0.00553	0.12724	0.22914	0.03502	0.02482	0.01986	0.03457	0.08636	0.01146	0.01109	0.02697	0.04992	0.03984	0.00342	0.01320	0.02709
Node5	22	E	0.03931	0.02631	0.02654	0.09308	0.00251	0.05028	0.55950	0.02102	0.01049	0.00871	0.01380	0.05060	0.00491	0.00432	0.01526	0.02934	0.02271	0.00141	0.00568	0.01423
Node5	23	Y	0.01829	0.01522	0.01547	0.00942	0.00765	0.01169	0.01141	0.00778	0.03685	0.02075	0.04499	0.01251	0.00997	0.11774	0.00632	0.01742	0.01332	0.02031	0.58225	0.02063
Node5	24	D	0.03019	0.01708	0.06124	0.55872	0.00264	0.02400	0.12260	0.02999	0.01255	0.00624	0.00944	0.02841	0.00334	0.00389	0.01404	0.03703	0.02177	0.00112	0.00605	0.00965
Node5	25	G	0.10994	0.03789	0.04118	0.04185	0.07824	0.02793	0.04848	0.18357	0.01603	0.03725	0.05408	0.04214	0.01475	0.02425	0.02905	0.08045	0.05261	0.00667	0.02044	0.05319
Node5	26	L	0.04210	0.01973	0.01133	0.00893	0.00849	0.01872	0.01671	0.01171	0.00927	0.11730	0.39545	0.02026	0.06473	0.06026	0.01362	0.02302	0.03076	0.00795	0.02281	0.09685
Node5	27	E	0.06708	0.06975	0.04500	0.06964	0.00783	0.10800	0.14035	0.03915	0.02781	0.03571	0.06384	0.08762	0.01749	0.02047	0.03147	0.05535	0.04647	0.00538	0.01927	0.04230
Node5	28	A	0.12487	0.04255	0.04165	0.04387	0.01638	0.03470	0.05892	0.05993	0.01756	0.06849	0.08760	0.05170	0.02226	0.02916	0.03763	0.07798	0.06887	0.00615	0.02116	0.08857
Node5	29	A	0.10673	0.04435	0.04374	0.04653	0.01589	0.03485	0.05922	0.09594	0.01811	0.05999	0.08322	0.05280	0.02105	0.02949	0.03808	0.08238	0.06615	0.00682	0.02189	0.07277
Node5	30	L	0.03156	0.01508	0.00838	0.00677	0.00656	0.01414	0.01252	0.00884	0.00723	0.09488	0.53826	0.01488	0.04104	0.04967	0.01088	0.01714	0.02221	0.00637	0.01792	0.07566
Node5	31	G	0.14900	0.03683	0.04177	0.04631	0.01316	0.02946	0.05513	0.24081	0.01457	0.03006	0.04234	0.04392	0.01256	0.01601	0.03272	0.08095	0.05051	0.00476	0.01344	0.04567
Node5	32	L	0.02052	0.00905	0.00444	0.00305	0.00440	0.00940	0.00649	0.00435	0.00449	0.08143	0.66013	0.00834	0.03746	0.04003	0.00632	0.00996	0.01449	0.00422	0.01166	0.05977
Node5	33	C	0.06807	0.02753	0.01999	0.01488	0.16770	0.01653	0.02004	0.02964	0.01710	0.04366	0.07969	0.02185	0.01855	0.07199	0.01421	0.05165	0.03688	0.15413	0.06838	0.05754
Node5	34	V	0.05625	0.01170	0.00850	0.00648	0.00956	0.01038	0.01329	0.00963	0.00491	0.23928	0.14386	0.01371	0.03147	0.03000	0.01042	0.02071	0.04013	0.00336	0.01175	0.32459
Node5	35	F	0.01175	0.00473	0.00428	0.00239	0.00518	0.00392	0.00343	0.00369	0.00908	0.02866	0.07956	0.00397	0.01388	0.68635	0.00324	0.00926	0.00747	0.01234	0.08349	0.02330
Node5	36	D	0.05400	0.03560	0.06766	0.31992	0.00599	0.03836	0.13630	0.04916	0.01926	0.01760	0.02678	0.05096	0.00810	0.01104	0.02666	0.05484	0.03776	0.00309	0.01305	0.02387
Node5	37	E	0.08205	0.05402	0.08582	0.10045	0.01047	0.04907	0.11148	0.06184	0.02549	0.02796	0.04134	0.07218	0.01266	0.01666	0.03442	0.09115	0.06251	0.00441	0.01838	0.03762
Node5	38	L	0.06312	0.02424	0.01675	0.01457	0.01182	0.02074	0.02498	0.01892	0.01081	0.15953	0.21946	0.02710	0.04752	0.05460	0.01879	0.03427	0.04606	0.00799	0.02541	0.15331
Node5	39	A	0.10490	0.04843	0.06334	0.05557	0.01443	0.04010	0.06461	0.06027	0.02305	0.05341	0.08384	0.05984	0.02155	0.02877	0.03483	0.08244	0.06668	0.00618	0.02342	0.06434
Node5	40	G	0.08428	0.03232	0.03587	0.03333	0.01568	0.02516	0.03833	0.15573	0.02230	0.04549	0.08610	0.03519	0.01976	0.10932	0.02258	0.06154	0.04151	0.01909	0.06473	0.05172
Node5	41	A	0.10058	0.05606	0.04743	0.05159	0.01451	0.04366	0.06942	0.05937	0.02121	0.04890	0.07155	0.06583	0.01935	0.02568	0.05949	0.08637	0.07068	0.00602	0.02117	0.06112
Node5	42	A	0.11054	0.06404	0.04570	0.04998	0.01401	0.05212	0.07556	0.05830	0.02816	0.04221	0.06425	0.07466	0.01774	0.03150	0.03765	0.07625	0.06021	0.00779	0.03416	0.05517
Node5	43	G	0.10248	0.05130	0.04881	0.05311	0.02115	0.03611	0.06318	0.17261	0.02013	0.03587	0.05412	0.05896	0.01490	0.02494	0.03280	0.07777	0.05371	0.00768	0.02261	0.04777
Node5	44	P	0.06816	0.03188	0.02559	0.02600	0.01187	0.02653	0.03658	0.02940	0.02232	0.06064	0.11614	0.03510	0.02374	0.10182	0.14074	0.05093	0.04222	0.01592	0.07017	0.06424
Node5	45	L	0.03755	0.01675	0.01145	0.00815	0.01004	0.01515	0.01384	0.01097	0.01432	0.09965	0.26970	0.01629	0.04295	0.19554	0.01149	0.02264	0.02648	0.01671	0.07547	0.08485
Node5	46	L	0.06280	0.04218	0.02382	0.02192	0.01242	0.02923	0.03514	0.02518	0.01724	0.10518	0.20918	0.04291	0.04062	0.06795	0.02314	0.04203	0.04664	0.01230	0.03892	0.10120
Node5	47	L	0.10616	0.03100	0.02560	0.02456	0.01645	0.02672	0.03792	0.03869	0.01491	0.09901	0.14929	0.03581	0.03676	0.06006	0.02828	0.05800	0.05625	0.00951	0.03484	0.11019
Node5	48	R	0.08669	0.10998	0.04340	0.04227	0.02914	0.04786	0.06427	0.05998	0.02412	0.04425	0.06619	0.09687	0.01789	0.02403	0.03234	0.06907	0.05680	0.00708	0.02198	0.05578
Node5	49	L	0.04799	0.04037	0.02464	0.01987	0.01067	0.04212	0.03437	0.01913	0.03180	0.07179	0.17203	0.04195	0.03631	0.14864	0.01678	0.03638	0.03486	0.01746	0.08649	0.06636
Node5	50	L	0.06118	0.03626	0.02140	0.01962	0.01127	0.02798	0.03286	0.02228	0.01406	0.11497	0.24294	0.04023	0.04574	0.05700	0.02156	0.03930	0.04678	0.00883	0.02762	0.10812
Node5	51	F	0.06730	0.03782	0.03636	0.03121	0.01464	0.02997	0.04053	0.03008	0.02736	0.06640	0.11896	0.04345	0.02775	0.11933	0.02214	0.05957	0.06192	0.01534	0.07968	0.07020
Node5	52	A	0.11062	0.03699	0.04063	0.03403	0.01820	0.03206	0.04466	0.04700	0.01728	0.06477	0.10037	0.04427	0.03243	0.04110	0.03211	0.10762	0.08502	0.00703	0.02771	0.07612
Node5	53	L	0.08493	0.03448	0.02831	0.02557	0.01483	0.02718	0.03821	0.03179	0.01390	0.12033	0.14758	0.04028	0.03395	0.04198	0.02655	0.05908	0.07209	0.00684	0.02347	0.12865
Node5	54	P	0.08481	0.03883	0.03212	0.03508	0.01127	0.03244	0.04835	0.03785	0.01975	0.05035	0.08867	0.04508	0.01989	0.04151	0.19686	0.06742	0.05284	0.00778	0.03034	0.05876
Node5	55	A	0.10616	0.04857	0.04778	0.05262	0.01601	0.03924	0.06823	0.06210	0.01973	0.05531	0.07579	0.05909	0.02001	0.02679	0.04303	0.08785	0.07517	0.00598	0.02119	0.06934
Node5	56	K	0.07895	0.08302	0.04656	0.04940	0.01118	0.04983	0.07575	0.04545	0.02255	0.05274	0.07802	0.10385	0.02077	0.02589	0.03440	0.06716	0.06534	0.00623	0.02125	0.06167
Node5	57	K	0.03994	0.16941	0.04431	0.03047	0.00360	0.06620	0.07575	0.02237	0.02000	0.01329	0.02274	0.35219	0.00967	0.00574	0.01772	0.04054	0.03741	0.00244	0.00854	0.01764
Node5	58	M	0.00032	0.00005	0.00003	0.00000	0.00004	0.00027	0.00002	0.00002	0.00002	0.00270	0.00893	0.00009	0.98555	0.00042	0.00000	0.00005	0.00053	0.00002	0.00004	0.00090
Node5	59	H	0.00486	0.18274	0.02324	0.00276	0.00100	0.10373	0.00550	0.00128	0.56434	0.00223	0.01275	0.03614	0.02252	0.00392	0.00137	0.00862	0.00760	0.00085	0.01260	0.00196
Node5	60	K	0.00281	0.12745	0.00885	0.00193	0.00009	0.02129	0.01338	0.00103	0.00255	0.00033	0.00061	0.80867	0.00069	0.00006	0.00091	0.00406	0.00449	0.00005	0.00022	0.00054
Node5	61	T	0.03120	0.00404	0.00609	0.00077	0.00360	0.00965	0.00259	0.00094	0.00211	0.05118	0.05752	0.00780	0.27217	0.01487	0.00152	0.03102	0.44078	0.00059	0.00390	0.05768
Node5	62	M	0.00000	0.00000	0.00000	0.00000	0.00000	0.00000	0.00000	0.00000	0.00000	0.00000	0.00000	0.00000	1.00000	0.00000	0.00000	0.00000	0.00000	0.00000	0.00000	0.00000
Node5	63	R	0.00000	0.96725	0.00001	0.00000	0.00000	0.00147	0.00000	0.00000	0.00005	0.00000	0.00000	0.03122	0.00000	0.00000	0.00000	0.00000	0.00000	0.00000	0.00000	0.00000
Node5	64	K	0.00000	0.00001	0.00000	0.00000	0.00000	0.00000	0.00000	0.00000	0.00000	0.00000	0.00000	0.99999	0.00000	0.00000	0.00000	0.00000	0.00000	0.00000	0.00000	0.00000
Node5	65	L	0.04421	0.02233	0.01367	0.01235	0.00893	0.01930	0.02077	0.01527	0.01048	0.10498	0.40532	0.02320	0.04256	0.05816	0.01657	0.02608	0.03110	0.00884	0.02540	0.09047
Node5	66	F	0.03569	0.01813	0.01458	0.01192	0.01058	0.01452	0.01700	0.01511	0.01820	0.06220	0.13620	0.01808	0.02581	0.35730	0.01274	0.02572	0.02426	0.02166	0.10293	0.05735
Node5	67	A	0.30691	0.03286	0.02955	0.03389	0.01458	0.02887	0.05147	0.06343	0.01275	0.04031	0.05501	0.04024	0.01575	0.01895	0.03705	0.07995	0.05640	0.00439	0.01436	0.06325
Node5	68	Q	0.05583	0.07179	0.04047	0.04764	0.00614	0.26071	0.10096	0.03174	0.03067	0.02462	0.04644	0.08593	0.01470	0.01484	0.02734	0.04860	0.04022	0.00452	0.01646	0.03040
Node5	69	L	0.00000	0.00000	0.00000	0.00000	0.00000	0.00000	0.00000	0.00000	0.00000	0.00001	0.99988	0.00000	0.00002	0.00009	0.00000	0.00000	0.00000	0.00000	0.00000	0.00000
Node5	70	F	0.00000	0.00000	0.00000	0.00000	0.00000	0.00000	0.00000	0.00000	0.00000	0.00002	0.00999	0.00000	0.00003	0.98991	0.00000	0.00000	0.00000	0.00000	0.00004	0.00000
Node5	71	A	0.99205	0.00000	0.00000	0.00000	0.00000	0.00000	0.00000	0.00004	0.00000	0.00000	0.00000	0.00000	0.00000	0.00000	0.00000	0.00789	0.00001	0.00000	0.00000	0.00000
Node5	72	T	0.08420	0.04035	0.04106	0.03812	0.01195	0.03241	0.05113	0.03930	0.01582	0.04926	0.06270	0.05144	0.01906	0.02155	0.03184	0.08669	0.23731	0.00496	0.01715	0.06370
Node5	73	I	0.00000	0.00000	0.00000	0.00000	0.00000	0.00000	0.00000	0.00000	0.00000	0.99974	0.00014	0.00000	0.00001	0.00000	0.00000	0.00000	0.00000	0.00000	0.00000	0.00012
Node5	74	L	0.00000	0.00000	0.00000	0.00000	0.00000	0.00000	0.00000	0.00000	0.00000	0.00103	0.99796	0.00000	0.00033	0.00002	0.00000	0.00000	0.00000	0.00000	0.00000	0.00065
Node5	75	L	0.00000	0.00000	0.00000	0.00000	0.00000	0.00000	0.00000	0.00000	0.00000	0.00001	0.99998	0.00000	0.00001	0.00000	0.00000	0.00000	0.00000	0.00000	0.00000	0.00000
Node5	76	M	0.00111	0.00000	0.00000	0.00000	0.00001	0.00001	0.00000	0.00000	0.00000	0.00075	0.00035	0.00000	0.98898	0.00000	0.00000	0.00003	0.00588	0.00000	0.00000	0.00287
Node5	77	M	0.24513	0.00031	0.00169	0.00003	0.00190	0.00049	0.00014	0.10386	0.00008	0.16744	0.01874	0.00045	0.34178	0.00077	0.00008	0.00605	0.01358	0.00003	0.00004	0.09742
Node5	78	G	0.08825	0.03409	0.04120	0.04597	0.00960	0.02530	0.04890	0.40521	0.01350	0.02112	0.03192	0.03970	0.00934	0.01337	0.02488	0.06440	0.03660	0.00477	0.01191	0.02998
Node5	79	F	0.00011	0.00000	0.00000	0.00000	0.00010	0.00000	0.00000	0.00000	0.00001	0.01266	0.11740	0.00000	0.08211	0.78462	0.00000	0.00012	0.00016	0.00005	0.00102	0.00161
Node5	80	L	0.00000	0.00000	0.00000	0.00000	0.00000	0.00000	0.00000	0.00000	0.00000	0.00086	0.99902	0.00000	0.00003	0.00000	0.00000	0.00000	0.00000	0.00000	0.00000	0.00009
Node5	81	W	0.00000	0.00000	0.00000	0.00000	0.00000	0.00000	0.00000	0.00000	0.00000	0.00000	0.00000	0.00000	0.00000	0.00000	0.00000	0.00000	0.00000	1.00000	0.00000	0.00000
Node5	82	L	0.00004	0.00000	0.00000	0.00000	0.00002	0.00000	0.00000	0.00000	0.00000	0.21121	0.50355	0.00000	0.00541	0.02128	0.00000	0.00000	0.00003	0.00000	0.00002	0.25843
Node5	83	G	0.00385	0.00000	0.00395	0.00002	0.00002	0.00000	0.00000	0.70915	0.00000	0.00000	0.00000	0.00000	0.00000	0.00000	0.00000	0.27941	0.00358	0.00000	0.00000	0.00000
Node5	84	L	0.00001	0.00000	0.00000	0.00000	0.00001	0.00000	0.00000	0.00000	0.00000	0.02786	0.93641	0.00000	0.02882	0.00260	0.00000	0.00000	0.00001	0.00000	0.00000	0.00428
Node5	85	L	0.04061	0.02000	0.01170	0.01001	0.00832	0.01784	0.01763	0.01267	0.00947	0.10627	0.43626	0.02034	0.04397	0.05772	0.01467	0.02309	0.02863	0.00819	0.02335	0.08927
Node5	86	A	0.51726	0.00001	0.00002	0.00000	0.00012	0.00008	0.00002	0.00001	0.00000	0.00075	0.00025	0.00003	0.03590	0.00001	0.00001	0.00478	0.41867	0.00000	0.00000	0.02208
Node5	87	L	0.04037	0.01953	0.01092	0.00887	0.00837	0.01797	0.01638	0.01150	0.00930	0.11532	0.42110	0.01944	0.04871	0.06151	0.01418	0.02217	0.02849	0.00819	0.02308	0.09460
Node5	88	A	0.10888	0.04987	0.05086	0.05353	0.01571	0.03929	0.06690	0.06792	0.02026	0.04566	0.06474	0.06015	0.01789	0.02488	0.04530	0.10282	0.07886	0.00614	0.02120	0.05917
Node5	89	A	0.11064	0.04825	0.04571	0.04848	0.01517	0.03822	0.06449	0.06096	0.01903	0.05420	0.07392	0.05895	0.02022	0.02628	0.04257	0.08845	0.08837	0.00615	0.02095	0.06898
Node5	90	A	0.17204	0.03847	0.03876	0.03866	0.01583	0.03336	0.05598	0.06138	0.01504	0.04871	0.06152	0.04856	0.01872	0.02030	0.03903	0.09721	0.10486	0.00451	0.01559	0.07148
Node5	91	P	0.06255	0.00061	0.00012	0.00002	0.00011	0.00033	0.00003	0.00008	0.00005	0.00000	0.00012	0.00012	0.00003	0.00001	0.57930	0.35214	0.00429	0.00000	0.00000	0.00009
Node5	92	P	0.00010	0.00000	0.00000	0.00000	0.00000	0.00000	0.00000	0.00000	0.00000	0.00000	0.00000	0.00000	0.00000	0.00000	0.99986	0.00003	0.00000	0.00000	0.00000	0.00000
Node5	93	A	0.99999	0.00000	0.00000	0.00000	0.00000	0.00000	0.00000	0.00000	0.00000	0.00000	0.00000	0.00000	0.00000	0.00000	0.00000	0.00001	0.00000	0.00000	0.00000	0.00000
Node5	94	A	0.95802	0.00002	0.00002	0.00000	0.00011	0.00145	0.00006	0.00004	0.00001	0.00017	0.00017	0.00005	0.01003	0.00000	0.00002	0.00443	0.01913	0.00000	0.00000	0.00627
Node5	95	A	1.00000	0.00000	0.00000	0.00000	0.00000	0.00000	0.00000	0.00000	0.00000	0.00000	0.00000	0.00000	0.00000	0.00000	0.00000	0.00000	0.00000	0.00000	0.00000	0.00000
Node5	96	A	0.99963	0.00000	0.00000	0.00000	0.00001	0.00000	0.00000	0.00000	0.00000	0.00000	0.00000	0.00000	0.00000	0.00000	0.00000	0.00007	0.00002	0.00000	0.00000	0.00027
Node5	97	S	0.15807	0.01522	0.04419	0.02776	0.01373	0.01893	0.02850	0.03986	0.00706	0.00695	0.00960	0.01984	0.00477	0.00397	0.01993	0.45440	0.10639	0.00063	0.00337	0.01684
Node5	98	E	0.34267	0.00258	0.00439	0.04227	0.00043	0.02637	0.50380	0.00766	0.00103	0.00024	0.00039	0.01102	0.00052	0.00004	0.01104	0.03083	0.01121	0.00001	0.00011	0.00341
Node5	99	G	0.01097	0.00023	0.00207	0.00116	0.00015	0.00018	0.00047	0.97958	0.00010	0.00001	0.00002	0.00025	0.00002	0.00001	0.00011	0.00422	0.00035	0.00001	0.00001	0.00008
Node5	100	A	0.13164	0.03595	0.03063	0.03248	0.01685	0.02986	0.04797	0.05198	0.01508	0.08472	0.11563	0.04249	0.02695	0.03889	0.03524	0.06816	0.06046	0.00747	0.02479	0.10273
Node5	101	L	0.05888	0.02783	0.01867	0.01713	0.01180	0.02331	0.02779	0.02132	0.01355	0.12182	0.25383	0.03002	0.04458	0.06998	0.02095	0.03545	0.04179	0.01154	0.03567	0.11409
Node5	102	A	0.10790	0.05122	0.07397	0.06724	0.03050	0.04304	0.07429	0.07169	0.02485	0.03491	0.04972	0.06375	0.01480	0.02059	0.03395	0.09445	0.06843	0.00504	0.02087	0.04880
Node5	103	L	0.08929	0.05131	0.04015	0.04726	0.01431	0.03935	0.06570	0.05619	0.02023	0.06848	0.10461	0.05998	0.02454	0.03794	0.04144	0.06596	0.05930	0.00870	0.02783	0.07740
Node5	104	D	0.08806	0.04165	0.07768	0.13858	0.01015	0.04070	0.10659	0.08498	0.02105	0.02263	0.03199	0.05689	0.01053	0.01262	0.03254	0.10561	0.06743	0.00336	0.01393	0.03305
Node5	105	P	0.07021	0.11428	0.03084	0.03332	0.00666	0.04378	0.05394	0.03212	0.02024	0.02073	0.03563	0.08668	0.00985	0.01120	0.28373	0.05971	0.04221	0.00363	0.01167	0.02960
Node5	106	L	0.08675	0.03834	0.03064	0.03192	0.01545	0.03057	0.04596	0.04258	0.01771	0.09022	0.14451	0.04390	0.03147	0.05811	0.03278	0.05742	0.05579	0.01128	0.03774	0.09686
Node5	107	A	0.11391	0.04521	0.04173	0.04791	0.01496	0.03624	0.06324	0.07966	0.01806	0.04983	0.07058	0.05425	0.01826	0.02504	0.08637	0.08161	0.06351	0.00593	0.01963	0.06406
Node5	108	-	0.08600	0.04707	0.03794	0.03649	0.01110	0.05760	0.05863	0.03517	0.01938	0.05898	0.09597	0.05786	0.02534	0.02534	0.08315	0.07670	0.09594	0.00491	0.01748	0.06894
Node5	109	A	0.54290	0.00715	0.01412	0.00725	0.02201	0.01308	0.01425	0.01090	0.02775	0.00409	0.00846	0.00627	0.00596	0.02388	0.01103	0.10322	0.03144	0.00220	0.12153	0.02250
Node5	110	A	0.08732	0.05839	0.05048	0.06437	0.01336	0.04388	0.08120	0.06936	0.02329	0.04912	0.07382	0.06958	0.01888	0.02949	0.04421	0.07125	0.05944	0.00764	0.02594	0.05897
Node5	111	S	0.07708	0.00034	0.00262	0.00070	0.00013	0.00075	0.00050	0.02608	0.00020	0.00001	0.00004	0.00065	0.00005	0.00001	0.15645	0.59353	0.14048	0.00000	0.00001	0.00037
Node5	112	N	0.00000	0.00000	0.59603	0.40374	0.00000	0.00000	0.00005	0.00005	0.00002	0.00000	0.00000	0.00000	0.00000	0.00000	0.00000	0.00008	0.00001	0.00000	0.00000	0.00000
Node5	113	T	0.00000	0.00000	0.00000	0.00000	0.00000	0.00000	0.00000	0.00000	0.00000	0.00000	0.00000	0.00000	0.00000	0.00000	0.00000	0.00004	0.99995	0.00000	0.00000	0.00000
Node5	114	H	0.00000	0.00000	0.00000	0.00000	0.00000	0.00000	0.00000	0.00000	0.99999	0.00000	0.00000	0.00000	0.00000	0.00000	0.00000	0.00000	0.00000	0.00000	0.00000	0.00000
Node5	115	L	0.00000	0.00000	0.00000	0.00000	0.00000	0.00000	0.00000	0.00000	0.00000	0.00000	1.00000	0.00000	0.00000	0.00000	0.00000	0.00000	0.00000	0.00000	0.00000	0.00000
Node5	116	V	0.00000	0.00000	0.00000	0.00000	0.00000	0.00000	0.00000	0.00000	0.00000	0.00001	0.00000	0.00000	0.00000	0.00000	0.00000	0.00000	0.00000	0.00000	0.00000	0.99999
Node5	117	P	0.00000	0.00000	0.00000	0.00000	0.00000	0.00000	0.00000	0.00000	0.00000	0.00000	0.00000	0.00000	0.00000	0.00000	1.00000	0.00000	0.00000	0.00000	0.00000	0.00000
Node5	118	C	0.00000	0.00000	0.00000	0.00000	1.00000	0.00000	0.00000	0.00000	0.00000	0.00000	0.00000	0.00000	0.00000	0.00000	0.00000	0.00000	0.00000	0.00000	0.00000	0.00000
Node5	119	Q	0.00002	0.00001	0.00000	0.00000	0.00000	0.99949	0.00045	0.00000	0.00001	0.00000	0.00000	0.00002	0.00000	0.00000	0.00000	0.00000	0.00000	0.00000	0.00000	0.00000
Node5	120	E	0.02727	0.00001	0.00114	0.20780	0.00001	0.00091	0.63222	0.00016	0.00002	0.00000	0.00000	0.00012	0.00000	0.00000	0.00003	0.12925	0.00106	0.00000	0.00000	0.00000
Node5	121	S	0.00000	0.00000	0.00000	0.00000	0.00000	0.00000	0.00000	0.00000	0.00000	0.00000	0.00000	0.00000	0.00000	0.00000	0.00000	1.00000	0.00000	0.00000	0.00000	0.00000
Node5	122	A	0.68407	0.00001	0.00001	0.00011	0.00001	0.00035	0.00377	0.00011	0.00001	0.00000	0.00000	0.00007	0.00001	0.00000	0.30571	0.00514	0.00047	0.00000	0.00000	0.00015
Node5	123	A	1.00000	0.00000	0.00000	0.00000	0.00000	0.00000	0.00000	0.00000	0.00000	0.00000	0.00000	0.00000	0.00000	0.00000	0.00000	0.00000	0.00000	0.00000	0.00000	0.00000
Node5	124	F	0.00000	0.00000	0.00000	0.00000	0.00000	0.00000	0.00000	0.00000	0.00000	0.00000	0.00000	0.00000	0.00000	1.00000	0.00000	0.00000	0.00000	0.00000	0.00000	0.00000
Node5	125	Q	0.00001	0.00004	0.00329	0.00000	0.00000	0.99390	0.00005	0.00000	0.00022	0.00000	0.00001	0.00019	0.00220	0.00000	0.00000	0.00004	0.00006	0.00000	0.00000	0.00000
Node5	126	E	0.00000	0.00000	0.00000	0.00003	0.00000	0.00001	0.99996	0.00000	0.00000	0.00000	0.00000	0.00000	0.00000	0.00000	0.00000	0.00000	0.00000	0.00000	0.00000	0.00000
Node5	127	R	0.00000	1.00000	0.00000	0.00000	0.00000	0.00000	0.00000	0.00000	0.00000	0.00000	0.00000	0.00000	0.00000	0.00000	0.00000	0.00000	0.00000	0.00000	0.00000	0.00000
Node5	128	M	0.00000	0.00000	0.00000	0.00000	0.00000	0.00000	0.00000	0.00000	0.00000	0.00000	0.00001	0.00000	0.99999	0.00000	0.00000	0.00000	0.00000	0.00000	0.00000	0.00000
Node5	129	Q	0.00000	0.00002	0.00000	0.00000	0.00000	0.99945	0.00010	0.00000	0.00041	0.00000	0.00000	0.00002	0.00000	0.00000	0.00000	0.00000	0.00000	0.00000	0.00000	0.00000
Node5	130	N	0.00000	0.00000	0.99965	0.00007	0.00000	0.00000	0.00000	0.00000	0.00002	0.00000	0.00000	0.00001	0.00000	0.00000	0.00000	0.00024	0.00001	0.00000	0.00000	0.00000
Node5	131	A	1.00000	0.00000	0.00000	0.00000	0.00000	0.00000	0.00000	0.00000	0.00000	0.00000	0.00000	0.00000	0.00000	0.00000	0.00000	0.00000	0.00000	0.00000	0.00000	0.00000
Node5	132	P	0.00000	0.00000	0.00000	0.00000	0.00000	0.00000	0.00000	0.00000	0.00000	0.00000	0.00000	0.00000	0.00000	0.00000	1.00000	0.00000	0.00000	0.00000	0.00000	0.00000
Node5	133	Q	0.00000	0.00000	0.00000	0.00000	0.00000	0.99436	0.00561	0.00000	0.00000	0.00000	0.00000	0.00001	0.00000	0.00000	0.00000	0.00000	0.00000	0.00000	0.00000	0.00000
Node5	134	S	0.00126	0.00000	0.01725	0.00002	0.00001	0.00001	0.00000	0.03891	0.00000	0.00000	0.00000	0.00001	0.00000	0.00000	0.00000	0.69603	0.24648	0.00000	0.00000	0.00000
Node5	135	L	0.05389	0.03029	0.02093	0.01839	0.01194	0.02585	0.02912	0.02047	0.02058	0.10214	0.21699	0.03161	0.04060	0.10016	0.01940	0.03520	0.03845	0.01739	0.07146	0.09514
Node5	136	E	0.06233	0.04989	0.04542	0.12611	0.00474	0.07285	0.29255	0.03595	0.01880	0.01598	0.02519	0.08260	0.00879	0.00786	0.02591	0.04965	0.03845	0.00250	0.01008	0.02435
Node5	137	A	0.11456	0.05420	0.04722	0.06623	0.01395	0.04466	0.09185	0.07315	0.02000	0.04297	0.06009	0.06757	0.01682	0.02124	0.04304	0.07904	0.06205	0.00529	0.01833	0.05772
Node5	138	R	0.02949	0.53557	0.02099	0.00981	0.00344	0.04664	0.02745	0.01410	0.01987	0.00693	0.01588	0.18352	0.00602	0.00315	0.00982	0.02766	0.02057	0.00298	0.00633	0.00978
Node5	139	L	0.03910	0.01786	0.00907	0.00647	0.00793	0.01831	0.01378	0.00882	0.00835	0.12967	0.41609	0.01742	0.05554	0.06109	0.01208	0.01965	0.02779	0.00705	0.01980	0.10413
Node5	140	A	0.12986	0.04844	0.04356	0.05053	0.01618	0.03962	0.07018	0.07507	0.01869	0.04847	0.06678	0.05851	0.01832	0.02365	0.04868	0.08599	0.06732	0.00566	0.01918	0.06530
Node5	141	-	0.08998	0.05714	0.04353	0.04996	0.01383	0.04139	0.06846	0.05670	0.02122	0.06247	0.09780	0.06688	0.02337	0.03458	0.03921	0.06844	0.05987	0.00787	0.02595	0.07136
Node5	142	Y	0.04673	0.03295	0.03339	0.02567	0.01397	0.02584	0.03042	0.02919	0.04719	0.04168	0.08417	0.03166	0.01853	0.14034	0.01656	0.04156	0.03310	0.02789	0.23590	0.04325
Node5	143	E	0.09004	0.06086	0.04860	0.06957	0.01227	0.04733	0.09568	0.06183	0.02216	0.04510	0.06699	0.07462	0.01763	0.02491	0.05057	0.07022	0.05755	0.00643	0.02181	0.05582
Node5	144	P	0.08886	0.03368	0.02634	0.03454	0.00778	0.02993	0.04888	0.03680	0.01416	0.02618	0.04223	0.04111	0.01045	0.01332	0.38174	0.06615	0.04538	0.00329	0.01102	0.03817
Node5	145	G	0.11190	0.03634	0.04666	0.05009	0.01207	0.02774	0.05271	0.31663	0.01465	0.02413	0.03589	0.04252	0.01084	0.01432	0.02752	0.07800	0.04462	0.00504	0.01226	0.03606
Node5	146	S	0.11247	0.02270	0.05137	0.02842	0.01261	0.02188	0.02695	0.03847	0.01050	0.01250	0.01587	0.02847	0.00779	0.00745	0.02432	0.38016	0.16533	0.00166	0.00721	0.02386
Node5	147	P	0.08444	0.05312	0.04106	0.05223	0.01220	0.04009	0.07056	0.05700	0.02099	0.05138	0.08032	0.06227	0.01934	0.03221	0.10637	0.06583	0.05421	0.00934	0.02656	0.06045
Node5	148	P	0.08235	0.04976	0.03855	0.05370	0.00894	0.04411	0.07513	0.04472	0.02073	0.03197	0.05147	0.06017	0.01333	0.01868	0.22502	0.06674	0.04997	0.00491	0.01750	0.04225
Node5	149	A	0.33176	0.02703	0.02545	0.02784	0.01629	0.02958	0.05121	0.06653	0.01017	0.03218	0.04018	0.03498	0.01426	0.01236	0.03477	0.10194	0.06396	0.00266	0.00922	0.06765
Node5	150	A	0.12773	0.05118	0.04256	0.05120	0.01556	0.04244	0.07496	0.07189	0.01900	0.04947	0.06812	0.06203	0.01863	0.02340	0.04441	0.08196	0.06503	0.00553	0.01883	0.06607
Node5	151	Y	0.00000	0.00000	0.00000	0.00000	0.00000	0.00000	0.00000	0.00000	0.00000	0.00000	0.00000	0.00000	0.00000	0.00002	0.00000	0.00000	0.00000	0.00000	0.99998	0.00000
Node5	152	L	0.07211	0.02643	0.02157	0.01792	0.01311	0.02360	0.02761	0.02455	0.01195	0.11404	0.25268	0.02929	0.04318	0.05361	0.02211	0.05242	0.05262	0.00737	0.02348	0.11037
Node5	153	T	0.07711	0.02090	0.03635	0.01793	0.00845	0.02152	0.02596	0.01418	0.00841	0.03358	0.02637	0.03445	0.01643	0.00690	0.01627	0.12056	0.45025	0.00140	0.00610	0.05689
Node5	154	G	0.09607	0.05165	0.04662	0.05704	0.01410	0.03927	0.07211	0.11112	0.02031	0.04856	0.07195	0.06118	0.01836	0.02775	0.04413	0.07283	0.05711	0.00753	0.02290	0.05944
Node5	155	D	0.02997	0.01298	0.08658	0.49713	0.00199	0.02511	0.16709	0.03300	0.01428	0.00327	0.00495	0.02643	0.00226	0.00216	0.01360	0.04419	0.02278	0.00067	0.00512	0.00643
Node5	156	P	0.03575	0.00876	0.00486	0.00940	0.00103	0.01037	0.01368	0.00654	0.00468	0.00383	0.01073	0.01137	0.00170	0.00222	0.81940	0.02981	0.01396	0.00059	0.00179	0.00953
Node5	157	L	0.07554	0.05650	0.03963	0.05063	0.01225	0.04231	0.07263	0.04595	0.02192	0.07042	0.11446	0.06536	0.02575	0.04288	0.03664	0.05735	0.05235	0.01002	0.03151	0.07592
Node5	158	Y	0.00000	0.00000	0.00000	0.00000	0.00000	0.00000	0.00000	0.00000	0.00000	0.00000	0.00000	0.00000	0.00000	0.00000	0.00000	0.00000	0.00000	0.00000	1.00000	0.00000
Node5	159	F	0.00000	0.00000	0.00000	0.00000	0.00000	0.00000	0.00000	0.00000	0.00000	0.00000	0.00000	0.00000	0.00000	1.00000	0.00000	0.00000	0.00000	0.00000	0.00000	0.00000
Node5	160	D	0.00000	0.00000	0.00006	0.99882	0.00000	0.00000	0.00111	0.00000	0.00000	0.00000	0.00000	0.00000	0.00000	0.00000	0.00000	0.00000	0.00000	0.00000	0.00000	0.00000
Node5	161	Q	0.00055	0.00004	0.00003	0.00001	0.00000	0.99605	0.00245	0.00000	0.00004	0.00000	0.00000	0.00013	0.00001	0.00000	0.00000	0.00017	0.00051	0.00000	0.00000	0.00000
Node5	162	P	0.00000	0.00000	0.00000	0.00000	0.00000	0.00000	0.00000	0.00000	0.00000	0.00000	0.00000	0.00000	0.00000	0.00000	1.00000	0.00000	0.00000	0.00000	0.00000	0.00000
Node5	163	Y	0.00000	0.00000	0.00000	0.00000	0.00000	0.00000	0.00000	0.00000	0.00000	0.00000	0.00000	0.00000	0.00000	0.00000	0.00000	0.00000	0.00000	0.00000	1.00000	0.00000
Node5	164	Q	0.00000	0.00001	0.00000	0.00000	0.00000	0.99990	0.00003	0.00000	0.00002	0.00000	0.00000	0.00003	0.00000	0.00000	0.00000	0.00000	0.00000	0.00000	0.00000	0.00000
Node5	165	A	0.98007	0.00000	0.00000	0.00000	0.00005	0.00001	0.00001	0.00004	0.00000	0.00000	0.00002	0.00000	0.00001	0.00000	0.00001	0.01941	0.00030	0.00000	0.00000	0.00005
Node5	166	Y	0.00000	0.00000	0.00000	0.00000	0.00000	0.00000	0.00000	0.00000	0.00000	0.00000	0.00000	0.00000	0.00000	0.00000	0.00000	0.00000	0.00000	0.00000	1.00000	0.00000
Node5	167	S	0.31196	0.00000	0.00001	0.00001	0.00001	0.00002	0.00031	0.00002	0.00000	0.00000	0.00000	0.00000	0.00000	0.00000	0.00001	0.68734	0.00031	0.00000	0.00000	0.00000
Node5	168	E	0.06461	0.07326	0.07917	0.09590	0.00717	0.09444	0.12483	0.04512	0.03629	0.02208	0.03927	0.09337	0.01316	0.01378	0.02825	0.06654	0.05083	0.00397	0.01888	0.02908
Node5	169	K	0.05454	0.10790	0.04366	0.04332	0.00669	0.05333	0.07682	0.03623	0.02061	0.02656	0.04241	0.28836	0.01286	0.01502	0.02748	0.04888	0.04289	0.00463	0.01539	0.03243
Node5	170	A	0.92751	0.00000	0.00000	0.00000	0.00000	0.00001	0.00011	0.00000	0.00000	0.00000	0.00000	0.00000	0.00000	0.00000	0.00000	0.02606	0.04627	0.00000	0.00000	0.00002
Node5	171	N	0.00000	0.00000	0.99993	0.00003	0.00000	0.00000	0.00000	0.00000	0.00001	0.00000	0.00000	0.00000	0.00000	0.00000	0.00000	0.00002	0.00000	0.00000	0.00000	0.00000
Node5	172	L	0.00000	0.00000	0.00000	0.00000	0.00000	0.00000	0.00000	0.00000	0.00000	0.00001	0.99998	0.00000	0.00001	0.00000	0.00000	0.00000	0.00000	0.00000	0.00000	0.00000
Node5	173	L	0.00000	0.00000	0.00000	0.00000	0.00000	0.00000	0.00000	0.00000	0.00000	0.00001	0.99998	0.00000	0.00001	0.00000	0.00000	0.00000	0.00000	0.00000	0.00000	0.00000
Node5	174	C	0.00000	0.00000	0.00000	0.00000	1.00000	0.00000	0.00000	0.00000	0.00000	0.00000	0.00000	0.00000	0.00000	0.00000	0.00000	0.00000	0.00000	0.00000	0.00000	0.00000
Node5	175	G	0.00000	0.00000	0.00000	0.00000	0.00000	0.00000	0.00000	1.00000	0.00000	0.00000	0.00000	0.00000	0.00000	0.00000	0.00000	0.00000	0.00000	0.00000	0.00000	0.00000
Node5	176	E	0.00428	0.00000	0.00000	0.00050	0.00000	0.00033	0.99478	0.00000	0.00000	0.00000	0.00000	0.00004	0.00000	0.00000	0.00000	0.00005	0.00001	0.00000	0.00000	0.00000
Node5	177	D	0.02509	0.01130	0.04972	0.41080	0.00097	0.03471	0.34162	0.01804	0.00871	0.00227	0.00385	0.02974	0.00187	0.00111	0.00909	0.02715	0.01516	0.00045	0.00285	0.00549
Node5	178	D	0.00000	0.00000	0.00000	0.84583	0.00000	0.00000	0.15417	0.00000	0.00000	0.00000	0.00000	0.00000	0.00000	0.00000	0.00000	0.00000	0.00000	0.00000	0.00000	0.00000
Node5	179	G	0.00000	0.00000	0.00000	0.00000	0.00000	0.00000	0.00000	1.00000	0.00000	0.00000	0.00000	0.00000	0.00000	0.00000	0.00000	0.00000	0.00000	0.00000	0.00000	0.00000
Node5	180	L	0.00000	0.00000	0.00000	0.00000	0.00000	0.00000	0.00000	0.00000	0.00000	0.00000	1.00000	0.00000	0.00000	0.00000	0.00000	0.00000	0.00000	0.00000	0.00000	0.00000
Node5	181	P	0.00000	0.00000	0.00000	0.00000	0.00000	0.00000	0.00000	0.00000	0.00000	0.00000	0.00000	0.00000	0.00000	0.00000	1.00000	0.00000	0.00000	0.00000	0.00000	0.00000
Node5	182	H	0.00000	0.00000	0.00000	0.00000	0.00000	0.00000	0.00000	0.00000	1.00000	0.00000	0.00000	0.00000	0.00000	0.00000	0.00000	0.00000	0.00000	0.00000	0.00000	0.00000
Node5	183	L	0.00000	0.00000	0.00000	0.00000	0.00000	0.00000	0.00000	0.00000	0.00000	0.00000	1.00000	0.00000	0.00000	0.00000	0.00000	0.00000	0.00000	0.00000	0.00000	0.00000
Node5	184	Q	0.00000	0.00000	0.00000	0.00000	0.00000	1.00000	0.00000	0.00000	0.00000	0.00000	0.00000	0.00000	0.00000	0.00000	0.00000	0.00000	0.00000	0.00000	0.00000	0.00000
Node5	185	L	0.00000	0.00000	0.00000	0.00000	0.00000	0.00000	0.00000	0.00000	0.00000	0.00000	1.00000	0.00000	0.00000	0.00000	0.00000	0.00000	0.00000	0.00000	0.00000	0.00000
Node5	186	D	0.00310	0.00078	0.01882	0.92067	0.00010	0.00226	0.03356	0.00455	0.00196	0.00010	0.00019	0.00201	0.00009	0.00009	0.00165	0.00698	0.00228	0.00004	0.00047	0.00032
Node5	187	G	0.05362	0.00882	0.02061	0.01704	0.00311	0.00538	0.01145	0.80719	0.00320	0.00115	0.00284	0.00878	0.00154	0.00177	0.00451	0.03545	0.00685	0.00126	0.00127	0.00414
Node5	188	R	0.00000	0.99999	0.00000	0.00000	0.00000	0.00000	0.00000	0.00000	0.00000	0.00000	0.00000	0.00001	0.00000	0.00000	0.00000	0.00000	0.00000	0.00000	0.00000	0.00000
Node5	189	F	0.00000	0.00000	0.00000	0.00000	0.00000	0.00000	0.00000	0.00000	0.00000	0.00007	0.01777	0.00000	0.00011	0.98185	0.00000	0.00000	0.00000	0.00001	0.00017	0.00001
Node5	190	E	0.03720	0.02436	0.02399	0.08542	0.00233	0.04740	0.58957	0.01942	0.00962	0.00829	0.01308	0.04757	0.00462	0.00407	0.01438	0.02724	0.02125	0.00134	0.00529	0.01356
Node5	191	P	0.05639	0.02295	0.01683	0.02341	0.00446	0.02066	0.03292	0.02196	0.00989	0.01649	0.02869	0.02801	0.00663	0.00904	0.59344	0.04500	0.02920	0.00231	0.00753	0.02418
Node5	192	L	0.06134	0.04120	0.02932	0.03066	0.01330	0.02965	0.04285	0.03615	0.02393	0.07040	0.12790	0.04302	0.02699	0.09193	0.02743	0.04556	0.04205	0.06752	0.07654	0.07226
Node5	193	G	0.15655	0.03898	0.04033	0.04578	0.01382	0.03139	0.05784	0.18763	0.01532	0.03656	0.05159	0.04658	0.01459	0.01918	0.03616	0.08008	0.05363	0.00531	0.01559	0.05312
Node5	194	L	0.14090	0.03086	0.02389	0.02360	0.01286	0.02893	0.03830	0.03885	0.01246	0.08108	0.14323	0.03691	0.10140	0.03748	0.02561	0.05701	0.05406	0.00662	0.01996	0.08599
Node5	195	P	0.07846	0.04850	0.03612	0.04419	0.01207	0.03657	0.06094	0.04810	0.02026	0.06073	0.10048	0.05568	0.02253	0.04214	0.10241	0.05969	0.05097	0.01971	0.03294	0.06753
Node5	196	L	0.06324	0.03480	0.02589	0.02582	0.01346	0.02704	0.03741	0.03043	0.02043	0.09303	0.16409	0.03786	0.03317	0.10154	0.02584	0.04348	0.04395	0.01937	0.06659	0.09254
Node5	197	L	0.07076	0.04138	0.05705	0.04513	0.01201	0.03257	0.05128	0.04001	0.01990	0.10743	0.12669	0.05080	0.02882	0.03987	0.02722	0.05649	0.05616	0.00745	0.02666	0.10232
Node5	198	R	0.02573	0.58671	0.02130	0.01463	0.00386	0.03953	0.03019	0.01677	0.01873	0.01040	0.02065	0.11387	0.00662	0.00591	0.01212	0.02679	0.02104	0.00360	0.00849	0.01306
Node5	199	D	0.00000	0.00000	0.00002	0.99994	0.00000	0.00000	0.00004	0.00000	0.00000	0.00000	0.00000	0.00000	0.00000	0.00000	0.00000	0.00000	0.00000	0.00000	0.00000	0.00000
Node5	200	R	0.00000	0.99999	0.00000	0.00000	0.00000	0.00000	0.00000	0.00000	0.00000	0.00000	0.00000	0.00001	0.00000	0.00000	0.00000	0.00000	0.00000	0.00000	0.00000	0.00000
Node5	201	A	0.99999	0.00000	0.00000	0.00000	0.00000	0.00000	0.00000	0.00000	0.00000	0.00000	0.00000	0.00000	0.00000	0.00000	0.00000	0.00001	0.00000	0.00000	0.00000	0.00000
Node5	202	I	0.00000	0.00000	0.00000	0.00000	0.00000	0.00000	0.00000	0.00000	0.00000	0.90428	0.00189	0.00000	0.00190	0.00000	0.00000	0.00000	0.00000	0.00000	0.00000	0.09193
Node5	203	D	0.00000	0.00000	0.00000	1.00000	0.00000	0.00000	0.00000	0.00000	0.00000	0.00000	0.00000	0.00000	0.00000	0.00000	0.00000	0.00000	0.00000	0.00000	0.00000	0.00000
Node5	204	V	0.00000	0.00000	0.00000	0.00000	0.00000	0.00000	0.00000	0.00000	0.00000	0.00031	0.00000	0.00000	0.00000	0.00000	0.00000	0.00000	0.00000	0.00000	0.00000	0.99969
Node5	205	V	0.00996	0.00000	0.00000	0.00000	0.00004	0.00000	0.00000	0.00000	0.00000	0.07436	0.00325	0.00000	0.00058	0.00002	0.00000	0.00001	0.00019	0.00000	0.00000	0.91160
Node5	206	I	0.00000	0.00000	0.00000	0.00000	0.00000	0.00000	0.00000	0.00000	0.00000	0.99999	0.00000	0.00000	0.00000	0.00000	0.00000	0.00000	0.00000	0.00000	0.00000	0.00001
Node5	207	P	0.00000	0.00000	0.00000	0.00000	0.00000	0.00000	0.00000	0.00000	0.00000	0.00000	0.00000	0.00000	0.00000	0.00000	1.00000	0.00000	0.00000	0.00000	0.00000	0.00000
Node5	208	F	0.00000	0.00000	0.00000	0.00000	0.00000	0.00000	0.00000	0.00000	0.00000	0.00000	0.00000	0.00000	0.00000	1.00000	0.00000	0.00000	0.00000	0.00000	0.00000	0.00000
Node5	209	A	0.55891	0.00000	0.00001	0.00001	0.00001	0.00000	0.00001	0.44001	0.00000	0.00000	0.00000	0.00000	0.00000	0.00000	0.00000	0.00101	0.00001	0.00000	0.00000	0.00001
Node5	210	I	0.00000	0.00000	0.00000	0.00000	0.00000	0.00000	0.00000	0.00000	0.00000	0.99994	0.00000	0.00000	0.00000	0.00000	0.00000	0.00000	0.00000	0.00000	0.00000	0.00006
Node5	211	F	0.00000	0.00000	0.00000	0.00000	0.00000	0.00000	0.00000	0.00000	0.00000	0.00000	0.00000	0.00000	0.00000	1.00000	0.00000	0.00000	0.00000	0.00000	0.00000	0.00000
Node5	212	F	0.00000	0.00000	0.00000	0.00000	0.00000	0.00000	0.00000	0.00000	0.00000	0.00000	0.00000	0.00000	0.00000	1.00000	0.00000	0.00000	0.00000	0.00000	0.00000	0.00000
Node5	213	Y	0.00000	0.00000	0.00000	0.00000	0.00000	0.00000	0.00000	0.00000	0.00000	0.00000	0.00000	0.00000	0.00000	0.00000	0.00000	0.00000	0.00000	0.00000	1.00000	0.00000
Node5	214	F	0.00000	0.00000	0.00000	0.00000	0.00000	0.00000	0.00000	0.00000	0.00000	0.00025	0.00004	0.00000	0.00001	0.99961	0.00000	0.00000	0.00000	0.00000	0.00001	0.00008
Node5	215	A	0.99999	0.00000	0.00000	0.00000	0.00000	0.00000	0.00000	0.00000	0.00000	0.00000	0.00000	0.00000	0.00000	0.00000	0.00000	0.00001	0.00000	0.00000	0.00000	0.00000
Node5	216	G	0.00000	0.00000	0.00000	0.00000	0.00000	0.00000	0.00000	1.00000	0.00000	0.00000	0.00000	0.00000	0.00000	0.00000	0.00000	0.00000	0.00000	0.00000	0.00000	0.00000
Node5	217	F	0.00000	0.00000	0.00000	0.00000	0.00000	0.00000	0.00000	0.00000	0.00000	0.00000	0.00000	0.00000	0.00000	1.00000	0.00000	0.00000	0.00000	0.00000	0.00000	0.00000
Node5	218	V	0.00000	0.00000	0.00000	0.00000	0.00000	0.00000	0.00000	0.00000	0.00000	0.00060	0.00000	0.00000	0.00000	0.00000	0.00000	0.00000	0.00000	0.00000	0.00000	0.99940
Node5	219	G	0.00000	0.00000	0.00000	0.00000	0.00000	0.00000	0.00000	1.00000	0.00000	0.00000	0.00000	0.00000	0.00000	0.00000	0.00000	0.00000	0.00000	0.00000	0.00000	0.00000
Node5	220	W	0.00000	0.00000	0.00000	0.00000	0.00000	0.00000	0.00000	0.00000	0.00000	0.00000	0.00000	0.00000	0.00000	0.00000	0.00000	0.00000	0.00000	1.00000	0.00000	0.00000
Node5	221	S	0.00000	0.00000	0.00000	0.00000	0.00000	0.00000	0.00000	0.00000	0.00000	0.00000	0.00000	0.00000	0.00000	0.00000	0.00000	1.00000	0.00000	0.00000	0.00000	0.00000
Node5	222	G	0.00000	0.00000	0.00000	0.00000	0.00000	0.00000	0.00000	1.00000	0.00000	0.00000	0.00000	0.00000	0.00000	0.00000	0.00000	0.00000	0.00000	0.00000	0.00000	0.00000
Node5	223	R	0.00000	1.00000	0.00000	0.00000	0.00000	0.00000	0.00000	0.00000	0.00000	0.00000	0.00000	0.00000	0.00000	0.00000	0.00000	0.00000	0.00000	0.00000	0.00000	0.00000
Node5	224	A	0.99961	0.00000	0.00000	0.00000	0.00000	0.00000	0.00000	0.00001	0.00000	0.00000	0.00000	0.00000	0.00000	0.00000	0.00000	0.00036	0.00001	0.00000	0.00000	0.00001
Node5	225	Y	0.00000	0.00000	0.00000	0.00000	0.00000	0.00000	0.00000	0.00000	0.00000	0.00000	0.00000	0.00000	0.00000	0.00000	0.00000	0.00000	0.00000	0.00000	1.00000	0.00000
Node5	226	L	0.00000	0.00000	0.00000	0.00000	0.00000	0.00000	0.00000	0.00000	0.00000	0.00001	0.99998	0.00000	0.00001	0.00000	0.00000	0.00000	0.00000	0.00000	0.00000	0.00000
Node5	227	I	0.00000	0.00000	0.00000	0.00000	0.00000	0.00000	0.00000	0.00000	0.00000	0.99930	0.00033	0.00000	0.00002	0.00000	0.00000	0.00000	0.00000	0.00000	0.00000	0.00036
Node5	228	G	0.00001	0.00000	0.00000	0.00000	0.00000	0.00000	0.00000	0.99997	0.00000	0.00000	0.00000	0.00000	0.00000	0.00000	0.00000	0.00003	0.00000	0.00000	0.00000	0.00000
Node5	229	S	0.00011	0.00000	0.00003	0.00000	0.00000	0.00000	0.00000	0.00007	0.00000	0.00000	0.00000	0.00000	0.00000	0.00000	0.00000	0.99968	0.00010	0.00000	0.00000	0.00000
Node5	230	K	0.00000	0.00008	0.00007	0.00000	0.00000	0.00001	0.00000	0.00000	0.00000	0.00000	0.00000	0.99983	0.00000	0.00000	0.00000	0.00000	0.00000	0.00000	0.00000	0.00000
Node5	231	R	0.00000	0.92468	0.00003	0.00000	0.00000	0.02212	0.00004	0.00000	0.00012	0.00000	0.00000	0.05299	0.00000	0.00000	0.00000	0.00001	0.00001	0.00000	0.00000	0.00000
Node5	232	A	0.85460	0.00089	0.00203	0.00015	0.00078	0.00115	0.00038	0.00096	0.00014	0.00014	0.00019	0.00090	0.00236	0.00002	0.00015	0.07597	0.05637	0.00000	0.00001	0.00281
Node5	233	G	0.09059	0.05014	0.06949	0.08178	0.01119	0.04058	0.08275	0.16534	0.02381	0.02701	0.04030	0.06285	0.01214	0.01755	0.03193	0.07800	0.05315	0.00528	0.01897	0.03716
Node5	234	E	0.07788	0.06434	0.05405	0.09131	0.00992	0.05402	0.12404	0.05879	0.02420	0.03604	0.05551	0.08116	0.01525	0.02133	0.04190	0.06563	0.05264	0.00594	0.02098	0.04507
Node5	235	S	0.00053	0.00001	0.00022	0.00000	0.00001	0.00001	0.00000	0.00001	0.00000	0.00000	0.00000	0.00004	0.00000	0.00000	0.00000	0.99400	0.00515	0.00000	0.00000	0.00000
Node5	236	K	0.00000	0.00041	0.00015	0.00000	0.00000	0.00004	0.00001	0.00000	0.00000	0.00000	0.00000	0.99939	0.00000	0.00000	0.00000	0.00000	0.00000	0.00000	0.00000	0.00000
Node5	237	P	0.00000	0.00000	0.00000	0.00000	0.00000	0.00000	0.00000	0.00000	0.00000	0.00000	0.00000	0.00000	0.00000	0.00000	1.00000	0.00000	0.00000	0.00000	0.00000	0.00000
Node5	238	E	0.00000	0.00000	0.00000	0.00001	0.00000	0.00000	0.99999	0.00000	0.00000	0.00000	0.00000	0.00000	0.00000	0.00000	0.00000	0.00000	0.00000	0.00000	0.00000	0.00000
Node5	239	E	0.00000	0.00000	0.00000	0.00006	0.00000	0.00002	0.99991	0.00000	0.00000	0.00000	0.00000	0.00000	0.00000	0.00000	0.00000	0.00000	0.00000	0.00000	0.00000	0.00000
Node5	240	T	0.00174	0.00000	0.00001	0.00000	0.00001	0.00002	0.00000	0.00000	0.00000	0.00027	0.00121	0.00000	0.04292	0.00000	0.00000	0.00068	0.95246	0.00000	0.00000	0.00068
Node5	241	E	0.00000	0.00000	0.00000	0.00000	0.00000	0.00000	1.00000	0.00000	0.00000	0.00000	0.00000	0.00000	0.00000	0.00000	0.00000	0.00000	0.00000	0.00000	0.00000	0.00000
Node5	242	I	0.00000	0.00000	0.00000	0.00000	0.00000	0.00000	0.00000	0.00000	0.00000	0.99995	0.00000	0.00000	0.00000	0.00000	0.00000	0.00000	0.00000	0.00000	0.00000	0.00004
Node5	243	F	0.00000	0.00000	0.00000	0.00000	0.00000	0.00000	0.00000	0.00000	0.00000	0.00000	0.00000	0.00000	0.00000	0.99998	0.00000	0.00000	0.00000	0.00000	0.00002	0.00000
Node5	244	I	0.00000	0.00000	0.00000	0.00000	0.00000	0.00000	0.00000	0.00000	0.00000	1.00000	0.00000	0.00000	0.00000	0.00000	0.00000	0.00000	0.00000	0.00000	0.00000	0.00000
Node5	245	D	0.00000	0.00000	0.00007	0.99993	0.00000	0.00000	0.00000	0.00000	0.00000	0.00000	0.00000	0.00000	0.00000	0.00000	0.00000	0.00000	0.00000	0.00000	0.00000	0.00000
Node5	246	I	0.00000	0.00000	0.00000	0.00000	0.00000	0.00000	0.00000	0.00000	0.00000	0.99832	0.00033	0.00000	0.00001	0.00000	0.00000	0.00000	0.00000	0.00000	0.00000	0.00134
Node5	247	P	0.18072	0.00000	0.00000	0.00000	0.00000	0.00002	0.00002	0.00003	0.00000	0.00000	0.00000	0.00001	0.00000	0.00000	0.81569	0.00328	0.00015	0.00000	0.00000	0.00006
Node5	248	L	0.00000	0.00000	0.00000	0.00000	0.00000	0.00000	0.00000	0.00000	0.00000	0.00005	0.99986	0.00000	0.00007	0.00001	0.00000	0.00000	0.00000	0.00000	0.00000	0.00000
Node5	249	A	1.00000	0.00000	0.00000	0.00000	0.00000	0.00000	0.00000	0.00000	0.00000	0.00000	0.00000	0.00000	0.00000	0.00000	0.00000	0.00000	0.00000	0.00000	0.00000	0.00000
Node5	250	I	0.00000	0.00000	0.00000	0.00000	0.00000	0.00000	0.00000	0.00000	0.00000	0.98883	0.00444	0.00000	0.00264	0.00001	0.00000	0.00000	0.00000	0.00000	0.00000	0.00408
Node5	251	R	0.00000	0.99017	0.00001	0.00000	0.00000	0.00178	0.00001	0.00000	0.00004	0.00000	0.00000	0.00799	0.00000	0.00000	0.00000	0.00001	0.00000	0.00000	0.00000	0.00000
Node5	252	S	0.02148	0.00000	0.00003	0.00000	0.00002	0.00000	0.00000	0.00002	0.00000	0.00000	0.00000	0.00000	0.00000	0.00000	0.00000	0.97802	0.00042	0.00000	0.00000	0.00000
Node5	253	F	0.00000	0.00000	0.00000	0.00000	0.00000	0.00000	0.00000	0.00000	0.00000	0.00000	0.00000	0.00000	0.00000	1.00000	0.00000	0.00000	0.00000	0.00000	0.00000	0.00000
Node5	254	T	0.01736	0.00001	0.00006	0.00000	0.00010	0.00004	0.00001	0.00001	0.00000	0.00042	0.00005	0.00002	0.00242	0.00000	0.00001	0.02922	0.94464	0.00000	0.00000	0.00562
Node5	255	A	0.13167	0.04474	0.04236	0.04676	0.01702	0.03696	0.06454	0.07415	0.01767	0.05305	0.07150	0.05444	0.01945	0.02489	0.04584	0.08767	0.07162	0.00573	0.01929	0.07064
Node5	256	Q	0.00000	0.00001	0.00000	0.00000	0.00000	0.99992	0.00003	0.00000	0.00002	0.00000	0.00000	0.00002	0.00000	0.00000	0.00000	0.00000	0.00000	0.00000	0.00000	0.00000
Node5	257	G	0.00000	0.00000	0.00000	0.00000	0.00000	0.00000	0.00000	1.00000	0.00000	0.00000	0.00000	0.00000	0.00000	0.00000	0.00000	0.00000	0.00000	0.00000	0.00000	0.00000
Node5	258	L	0.00000	0.00000	0.00000	0.00000	0.00000	0.00000	0.00000	0.00000	0.00000	0.00002	0.99995	0.00000	0.00003	0.00000	0.00000	0.00000	0.00000	0.00000	0.00000	0.00000
Node5	259	L	0.00000	0.00000	0.00000	0.00000	0.00000	0.00000	0.00000	0.00000	0.00000	0.00017	0.99953	0.00000	0.00025	0.00003	0.00000	0.00000	0.00000	0.00000	0.00000	0.00002
Node5	260	W	0.00000	0.00000	0.00000	0.00000	0.00000	0.00000	0.00000	0.00000	0.00000	0.00000	0.00000	0.00000	0.00000	0.00000	0.00000	0.00000	0.00000	1.00000	0.00000	0.00000
Node5	261	P	0.00000	0.00000	0.00000	0.00000	0.00000	0.00000	0.00000	0.00000	0.00000	0.00000	0.00000	0.00000	0.00000	0.00000	1.00000	0.00000	0.00000	0.00000	0.00000	0.00000
Node5	262	L	0.00000	0.00000	0.00000	0.00000	0.00000	0.00000	0.00000	0.00000	0.00000	0.00012	0.99969	0.00000	0.00017	0.00002	0.00000	0.00000	0.00000	0.00000	0.00000	0.00001
Node5	263	L	0.00000	0.00000	0.00000	0.00000	0.00000	0.00000	0.00000	0.00000	0.00000	0.00064	0.99923	0.00000	0.00011	0.00001	0.00000	0.00000	0.00000	0.00000	0.00000	0.00002
Node5	264	A	0.99999	0.00000	0.00000	0.00000	0.00000	0.00000	0.00000	0.00000	0.00000	0.00000	0.00000	0.00000	0.00000	0.00000	0.00000	0.00000	0.00000	0.00000	0.00000	0.00001
Node5	265	F	0.00019	0.00000	0.00000	0.00000	0.00023	0.00000	0.00000	0.00000	0.00001	0.09342	0.05085	0.00000	0.00508	0.78269	0.00000	0.00002	0.00011	0.00009	0.00294	0.06436
Node5	266	K	0.00000	0.00030	0.00001	0.00000	0.00000	0.00002	0.00001	0.00000	0.00000	0.00000	0.00000	0.99966	0.00000	0.00000	0.00000	0.00000	0.00000	0.00000	0.00000	0.00000
Node5	267	E	0.00000	0.00000	0.00000	0.00000	0.00000	0.00000	1.00000	0.00000	0.00000	0.00000	0.00000	0.00000	0.00000	0.00000	0.00000	0.00000	0.00000	0.00000	0.00000	0.00000
Node5	268	L	0.00000	0.00000	0.00000	0.00000	0.00000	0.00000	0.00000	0.00000	0.00000	0.00021	0.99944	0.00000	0.00029	0.00003	0.00000	0.00000	0.00000	0.00000	0.00000	0.00002
Node5	269	T	0.00001	0.00000	0.00000	0.00000	0.00000	0.00000	0.00000	0.00000	0.00000	0.00000	0.00000	0.00000	0.00007	0.00000	0.00000	0.00010	0.99980	0.00000	0.00000	0.00001
Node5	270	T	0.00392	0.00000	0.00003	0.00000	0.00001	0.00000	0.00000	0.00000	0.00000	0.00000	0.00000	0.00000	0.00000	0.00000	0.00000	0.28396	0.71207	0.00000	0.00000	0.00001
Node5	271	G	0.00000	0.00000	0.00000	0.00000	0.00000	0.00000	0.00000	1.00000	0.00000	0.00000	0.00000	0.00000	0.00000	0.00000	0.00000	0.00000	0.00000	0.00000	0.00000	0.00000
Node5	272	E	0.00000	0.00000	0.00000	0.00017	0.00000	0.00006	0.99976	0.00000	0.00000	0.00000	0.00000	0.00001	0.00000	0.00000	0.00000	0.00000	0.00000	0.00000	0.00000	0.00000
Node5	273	L	0.00000	0.00000	0.00000	0.00000	0.00000	0.00000	0.00000	0.00000	0.00000	0.00000	1.00000	0.00000	0.00000	0.00000	0.00000	0.00000	0.00000	0.00000	0.00000	0.00000
Node5	274	T	0.00000	0.00000	0.00000	0.00000	0.00000	0.00000	0.00000	0.00000	0.00000	0.00000	0.00000	0.00000	0.00000	0.00000	0.00000	0.00005	0.99994	0.00000	0.00000	0.00000
Node5	275	V	0.07097	0.02236	0.01688	0.01670	0.01222	0.01828	0.02730	0.02200	0.00929	0.13314	0.12572	0.02609	0.02790	0.03463	0.01991	0.03505	0.04726	0.00565	0.01843	0.31024
Node5	276	G	0.08748	0.03324	0.04067	0.04514	0.00942	0.02465	0.04771	0.41811	0.01316	0.02032	0.03071	0.03867	0.00905	0.01288	0.02419	0.06370	0.03573	0.00464	0.01148	0.02905
Node5	277	K	0.06797	0.10434	0.04936	0.05486	0.00902	0.05624	0.08712	0.04722	0.02446	0.03568	0.05673	0.15481	0.01591	0.02119	0.03512	0.05922	0.05071	0.00634	0.02072	0.04296
Node5	278	I	0.05063	0.02040	0.01490	0.01348	0.00939	0.01644	0.02183	0.01660	0.00887	0.30863	0.16147	0.02331	0.03447	0.04131	0.01593	0.02831	0.03970	0.00606	0.02002	0.14823
Node5	279	T	0.08171	0.03757	0.03966	0.03535	0.01138	0.03061	0.04753	0.03607	0.01475	0.04662	0.05773	0.04860	0.01829	0.01953	0.02962	0.08734	0.27615	0.00445	0.01558	0.06147
Node5	280	A	0.98338	0.00000	0.00000	0.00000	0.00002	0.00000	0.00000	0.00000	0.00000	0.00000	0.00000	0.00000	0.00001	0.00000	0.00000	0.00002	0.00006	0.00000	0.00000	0.01650
Node5	281	K	0.00076	0.00731	0.04106	0.00058	0.00000	0.45075	0.00365	0.00008	0.00263	0.00000	0.00002	0.46951	0.00004	0.00000	0.01667	0.00523	0.00169	0.00000	0.00001	0.00001
Node5	282	E	0.05313	0.00139	0.00050	0.00154	0.00000	0.01298	0.58412	0.00019	0.00006	0.00007	0.00004	0.33640	0.00015	0.00000	0.00017	0.00211	0.00332	0.00000	0.00000	0.00384
Node5	283	S	0.00130	0.00000	0.00206	0.00002	0.00001	0.00001	0.00000	0.00002	0.00000	0.00000	0.00000	0.00000	0.00000	0.00000	0.00000	0.99549	0.00109	0.00000	0.00000	0.00000
Node5	284	E	0.00000	0.00000	0.00000	0.00001	0.00000	0.00000	0.99999	0.00000	0.00000	0.00000	0.00000	0.00000	0.00000	0.00000	0.00000	0.00000	0.00000	0.00000	0.00000	0.00000
Node5	285	L	0.00000	0.00000	0.00000	0.00000	0.00000	0.00000	0.00000	0.00000	0.00000	0.00029	0.99816	0.00000	0.00005	0.00000	0.00000	0.00000	0.00000	0.00000	0.00000	0.00149
Node5	286	S	0.00004	0.00000	0.00001	0.00000	0.00000	0.00000	0.00000	0.00000	0.00000	0.00000	0.00000	0.00000	0.00000	0.00000	0.00000	0.99853	0.00141	0.00000	0.00000	0.00000
Node5	287	V	0.00000	0.00000	0.00000	0.00000	0.00000	0.00000	0.00000	0.00000	0.00000	0.00006	0.00000	0.00000	0.00000	0.00000	0.00000	0.00000	0.00000	0.00000	0.00000	0.99993
Node5	288	S	0.00000	0.00000	0.00000	0.00000	0.00000	0.00000	0.00000	0.00000	0.00000	0.00000	0.00000	0.00000	0.00000	0.00000	0.00000	1.00000	0.00000	0.00000	0.00000	0.00000
Node5	289	P	0.00000	0.00000	0.00000	0.00000	0.00000	0.00000	0.00000	0.00000	0.00000	0.00000	0.00000	0.00000	0.00000	0.00000	1.00000	0.00000	0.00000	0.00000	0.00000	0.00000
Node5	290	R	0.00000	1.00000	0.00000	0.00000	0.00000	0.00000	0.00000	0.00000	0.00000	0.00000	0.00000	0.00000	0.00000	0.00000	0.00000	0.00000	0.00000	0.00000	0.00000	0.00000
Node5	291	S	0.07985	0.19872	0.04774	0.03134	0.01024	0.04334	0.04312	0.03928	0.02085	0.01491	0.02409	0.09512	0.00879	0.00887	0.02464	0.20426	0.06796	0.00318	0.01075	0.02293
Node5	292	L	0.10076	0.04107	0.03617	0.03994	0.01555	0.03214	0.05383	0.08844	0.01669	0.07759	0.10620	0.04814	0.02482	0.03571	0.03469	0.06550	0.05765	0.00786	0.02403	0.09323
Node5	293	L	0.06015	0.03210	0.02144	0.02124	0.01173	0.02594	0.03307	0.02526	0.01474	0.10986	0.24942	0.03484	0.04194	0.06460	0.02425	0.03830	0.04224	0.01171	0.03428	0.10289
Node5	294	L	0.03884	0.01958	0.01173	0.01048	0.00789	0.01723	0.01783	0.01303	0.00920	0.09790	0.46583	0.02009	0.04068	0.05339	0.01446	0.02258	0.02725	0.00780	0.02212	0.08209
Node5	295	L	0.07502	0.04804	0.03648	0.04134	0.01306	0.03621	0.05720	0.04449	0.02011	0.08146	0.13507	0.05517	0.03266	0.05013	0.03419	0.05518	0.05264	0.01164	0.03473	0.08517
Node5	296	E	0.07287	0.08495	0.04788	0.06067	0.00994	0.07355	0.09634	0.04920	0.02855	0.04049	0.06698	0.09342	0.01791	0.02575	0.03840	0.06131	0.05138	0.00757	0.02489	0.04795
Node5	297	A	0.08829	0.05606	0.04654	0.05660	0.01389	0.04173	0.07395	0.06466	0.02207	0.05421	0.08227	0.06603	0.02042	0.03308	0.04647	0.07202	0.06157	0.00873	0.02753	0.06386
Node5	298	D	0.07308	0.05234	0.06448	0.13981	0.00920	0.04811	0.12967	0.06276	0.02375	0.03052	0.04677	0.06893	0.01308	0.01925	0.03758	0.06627	0.05014	0.00534	0.01999	0.03893
Node5	299	K	0.04122	0.10925	0.03820	0.03220	0.00443	0.04973	0.06600	0.02568	0.01671	0.01759	0.02829	0.42305	0.00979	0.00906	0.01987	0.03864	0.03503	0.00295	0.01025	0.02205
Node5	300	A	0.08809	0.05501	0.04524	0.05278	0.01384	0.04082	0.07021	0.05754	0.02133	0.05888	0.08717	0.06501	0.02171	0.03334	0.04336	0.07266	0.06901	0.00835	0.02673	0.06890
Node5	301	A	0.14605	0.05365	0.03987	0.04647	0.01461	0.03931	0.06787	0.06733	0.01825	0.04906	0.07030	0.07046	0.01872	0.02547	0.04306	0.07717	0.06035	0.00632	0.02034	0.06533
Node5	302	P	0.08346	0.04986	0.03819	0.04897	0.01123	0.03837	0.06674	0.05167	0.01973	0.04857	0.07615	0.05873	0.01821	0.02908	0.15466	0.06501	0.05244	0.00756	0.02351	0.05785
Node5	303	A	0.10897	0.04910	0.04060	0.04953	0.01434	0.03834	0.06788	0.06683	0.01929	0.05418	0.08015	0.05826	0.01996	0.03011	0.07283	0.07269	0.05887	0.00754	0.02372	0.06680
Node5	304	R	0.07357	0.10228	0.04547	0.05293	0.01086	0.05097	0.07790	0.05209	0.02577	0.04360	0.07029	0.09886	0.01801	0.02816	0.04995	0.06145	0.05161	0.00897	0.02614	0.05113
Node5	305	S	0.09535	0.03020	0.04553	0.03601	0.01233	0.02549	0.03884	0.04784	0.01316	0.01900	0.02800	0.03612	0.00903	0.01233	0.03002	0.40239	0.07554	0.00306	0.01146	0.02829
Node5	306	Q	0.04481	0.06281	0.03384	0.03713	0.00437	0.38981	0.09176	0.02320	0.02871	0.01745	0.03609	0.07617	0.01254	0.01024	0.02111	0.03965	0.03262	0.00329	0.01227	0.02211
Node5	307	N	0.07918	0.05927	0.08552	0.08059	0.01155	0.04598	0.08428	0.06695	0.02823	0.03671	0.05587	0.07426	0.01542	0.02428	0.03667	0.07835	0.05977	0.00646	0.02523	0.04544
Node5	308	R	0.03970	0.42510	0.03038	0.02548	0.00585	0.04812	0.04640	0.02665	0.02310	0.01842	0.03328	0.12660	0.00991	0.01113	0.01947	0.03820	0.03099	0.00525	0.01347	0.02251
Node5	309	A	0.30195	0.03405	0.03006	0.03490	0.01421	0.02928	0.05221	0.06227	0.01323	0.04110	0.05710	0.04143	0.01597	0.02010	0.03712	0.07724	0.05518	0.00474	0.01534	0.06251
Node5	310	R	0.04903	0.32789	0.03559	0.03319	0.00722	0.05117	0.05649	0.03359	0.02484	0.02469	0.04274	0.12598	0.01215	0.01535	0.02466	0.04517	0.03719	0.00634	0.01699	0.02973
Node4	1	M	0.05639	0.02970	0.01986	0.01832	0.01004	0.02693	0.02990	0.02200	0.01249	0.09614	0.18083	0.03429	0.19604	0.04843	0.01838	0.03527	0.04387	0.00867	0.02503	0.08745
Node4	2	Y	0.03612	0.02782	0.02450	0.01991	0.01097	0.02108	0.02552	0.01861	0.03930	0.03916	0.07769	0.02654	0.01682	0.12499	0.01451	0.03078	0.02574	0.02647	0.35372	0.03975
Node4	3	R	0.04934	0.31981	0.03623	0.03328	0.00723	0.05256	0.05733	0.03363	0.02545	0.02438	0.04243	0.13020	0.01218	0.01509	0.02468	0.04573	0.03763	0.00636	0.01699	0.02946
Node4	4	D	0.05347	0.03510	0.06797	0.32458	0.00589	0.03815	0.13699	0.04882	0.01916	0.01714	0.02606	0.05048	0.00793	0.01075	0.02632	0.05460	0.03743	0.00300	0.01282	0.02335
Node4	5	L	0.06716	0.02451	0.01741	0.01536	0.01211	0.02167	0.02613	0.02023	0.01060	0.14515	0.19184	0.02815	0.07129	0.04871	0.01857	0.03592	0.04903	0.00734	0.02323	0.16557
Node4	6	E	0.05923	0.08954	0.04719	0.07950	0.00599	0.06691	0.18383	0.03740	0.02138	0.02135	0.03419	0.16407	0.01117	0.01148	0.02737	0.05145	0.04266	0.00361	0.01319	0.02849
Node4	7	R	0.07994	0.14420	0.04989	0.04684	0.01130	0.05192	0.06790	0.05138	0.02565	0.02981	0.04686	0.10844	0.01396	0.01768	0.03463	0.09526	0.06106	0.00578	0.01865	0.03884
Node4	8	Y	0.03181	0.02056	0.01855	0.01303	0.01113	0.01620	0.01701	0.01344	0.03377	0.04856	0.10864	0.01858	0.02137	0.24146	0.01102	0.02589	0.02225	0.02850	0.25288	0.04534
Node4	9	G	0.08568	0.04224	0.10134	0.07265	0.00998	0.03391	0.06411	0.23668	0.02161	0.02118	0.03136	0.05420	0.00993	0.01344	0.02606	0.07871	0.04790	0.00422	0.01470	0.03011
Node4	10	L	0.10148	0.03249	0.02742	0.02724	0.01690	0.02653	0.03916	0.04080	0.01913	0.07472	0.12825	0.03643	0.02805	0.10835	0.02853	0.05672	0.04887	0.01527	0.06095	0.08271
Node4	11	Y	0.03187	0.02035	0.01830	0.01287	0.01113	0.01605	0.01686	0.01341	0.03313	0.04925	0.11041	0.01842	0.02165	0.24601	0.01102	0.02581	0.02226	0.02838	0.24696	0.04587
Node4	12	L	0.04021	0.01685	0.01040	0.00697	0.00853	0.01782	0.01370	0.00972	0.00970	0.11588	0.29983	0.01804	0.12556	0.10262	0.01020	0.02137	0.03176	0.00983	0.03652	0.09449
Node4	13	V	0.07174	0.01881	0.01471	0.01186	0.01258	0.01674	0.02116	0.01666	0.00805	0.17076	0.18323	0.02204	0.03924	0.04047	0.01626	0.03582	0.05977	0.00512	0.01740	0.21758
Node4	14	A	0.18224	0.06650	0.03990	0.04220	0.01250	0.04526	0.07241	0.06082	0.01696	0.03224	0.04426	0.10265	0.01445	0.01426	0.03634	0.08595	0.06357	0.00358	0.01269	0.05121
Node4	15	L	0.04080	0.01311	0.00853	0.00600	0.00784	0.01209	0.01192	0.00832	0.00608	0.25500	0.27863	0.01422	0.04611	0.04635	0.00985	0.01859	0.03257	0.00495	0.01642	0.16261
Node4	16	Y	0.03649	0.02805	0.02463	0.02014	0.01100	0.02124	0.02584	0.01887	0.03915	0.03950	0.07820	0.02684	0.01693	0.12446	0.01471	0.03103	0.02598	0.02646	0.35034	0.04012
Node4	17	E	0.09797	0.05230	0.04649	0.06722	0.03635	0.04488	0.10074	0.05918	0.02116	0.04408	0.06438	0.06390	0.01727	0.02611	0.03599	0.07502	0.05912	0.00667	0.02342	0.05774
Node4	18	L	0.04291	0.02057	0.01427	0.01156	0.01065	0.01760	0.01855	0.01478	0.01520	0.09738	0.25555	0.02079	0.03987	0.17586	0.01462	0.02688	0.03008	0.01693	0.07008	0.08587
Node4	19	S	0.08007	0.06148	0.06733	0.05747	0.01221	0.05129	0.06610	0.05241	0.08119	0.03003	0.04867	0.06541	0.01388	0.02743	0.03515	0.10320	0.06222	0.00701	0.03880	0.03866
Node4	20	G	0.11135	0.03843	0.05106	0.05120	0.01292	0.03029	0.05485	0.24006	0.01597	0.02473	0.03573	0.04588	0.01105	0.01457	0.03197	0.11738	0.05811	0.00444	0.01334	0.03668
Node4	21	E	0.05904	0.06136	0.04362	0.08915	0.00538	0.13001	0.23339	0.03431	0.02474	0.01925	0.03369	0.08628	0.01128	0.01069	0.02649	0.04935	0.03934	0.00331	0.01287	0.02642
Node4	22	E	0.03867	0.02572	0.02607	0.09276	0.00242	0.05004	0.56645	0.02049	0.01028	0.00837	0.01329	0.04998	0.00477	0.00412	0.01489	0.02876	0.02225	0.00136	0.00550	0.01382
Node4	23	Y	0.01774	0.01483	0.01517	0.00911	0.00753	0.01139	0.01100	0.00747	0.03671	0.02015	0.04386	0.01209	0.00974	0.11730	0.00609	0.01700	0.01293	0.02006	0.58981	0.02002
Node4	24	D	0.02949	0.01655	0.06097	0.56583	0.00255	0.02355	0.12204	0.02941	0.01234	0.00595	0.00901	0.02773	0.00322	0.00371	0.01368	0.03647	0.02129	0.00107	0.00586	0.00928
Node4	25	G	0.11073	0.03732	0.04100	0.04131	0.08085	0.02749	0.04764	0.18719	0.01583	0.03658	0.05299	0.04140	0.01454	0.02385	0.02856	0.08089	0.05242	0.00656	0.02012	0.05273
Node4	26	L	0.04125	0.01923	0.01094	0.00852	0.00833	0.01841	0.01611	0.01123	0.00904	0.11717	0.40245	0.01968	0.06579	0.05986	0.01323	0.02237	0.03019	0.00778	0.02228	0.09614
Node4	27	E	0.06656	0.06968	0.04476	0.06957	0.00768	0.11114	0.14251	0.03842	0.02789	0.03519	0.06337	0.08781	0.01744	0.02005	0.03100	0.05492	0.04612	0.00526	0.01892	0.04171
Node4	28	A	0.12718	0.04202	0.04169	0.04347	0.01649	0.03445	0.05837	0.05975	0.01740	0.06857	0.08686	0.05118	0.02218	0.02869	0.03726	0.07871	0.06958	0.00600	0.02077	0.08938
Node4	29	A	0.10811	0.04381	0.04373	0.04609	0.01600	0.03455	0.05854	0.09738	0.01792	0.05993	0.08257	0.05222	0.02098	0.02908	0.03772	0.08344	0.06675	0.00668	0.02150	0.07300
Node4	30	L	0.03094	0.01473	0.00811	0.00649	0.00644	0.01389	0.01211	0.00851	0.00707	0.09455	0.54441	0.01447	0.04105	0.04933	0.01060	0.01669	0.02178	0.00625	0.01755	0.07504
Node4	31	G	0.15118	0.03624	0.04151	0.04582	0.01312	0.02907	0.05442	0.24571	0.01434	0.02942	0.04133	0.04323	0.01236	0.01559	0.03230	0.08120	0.05023	0.00465	0.01309	0.04518
Node4	32	L	0.01971	0.00864	0.00418	0.00282	0.00424	0.00907	0.00609	0.00406	0.00429	0.08036	0.66902	0.00790	0.03717	0.03928	0.00601	0.00947	0.01392	0.00407	0.01119	0.05852
Node4	33	C	0.06741	0.02687	0.01942	0.01418	0.17469	0.01596	0.01908	0.02888	0.01684	0.04266	0.07829	0.02094	0.01827	0.07211	0.01361	0.05121	0.03621	0.15791	0.06870	0.05676
Node4	34	V	0.05514	0.01112	0.00807	0.00605	0.00935	0.00992	0.01263	0.00908	0.00466	0.24288	0.14214	0.01305	0.03111	0.02917	0.00994	0.01983	0.03938	0.00320	0.01123	0.33204
Node4	35	F	0.01116	0.00443	0.00404	0.00221	0.00500	0.00368	0.00317	0.00346	0.00876	0.02762	0.07743	0.00369	0.01347	0.69623	0.00304	0.00884	0.00706	0.01200	0.08237	0.02233
Node4	36	D	0.05347	0.03510	0.06797	0.32458	0.00589	0.03815	0.13699	0.04882	0.01916	0.01714	0.02606	0.05048	0.00793	0.01075	0.02632	0.05460	0.03743	0.00300	0.01282	0.02335
Node4	37	E	0.08188	0.05355	0.08765	0.10187	0.01037	0.04913	0.11246	0.06149	0.02551	0.02722	0.04016	0.07197	0.01243	0.01617	0.03395	0.09232	0.06272	0.00428	0.01803	0.03686
Node4	38	L	0.06244	0.02359	0.01624	0.01395	0.01169	0.02031	0.02417	0.01822	0.01053	0.16242	0.22202	0.02636	0.04819	0.05427	0.01826	0.03349	0.04568	0.00781	0.02485	0.15552
Node4	39	A	0.10604	0.04800	0.06447	0.05544	0.01447	0.04002	0.06403	0.06004	0.02309	0.05312	0.08349	0.05949	0.02156	0.02839	0.03441	0.08338	0.06724	0.00604	0.02312	0.06417
Node4	40	G	0.08461	0.03156	0.03566	0.03258	0.01580	0.02462	0.03720	0.15975	0.02235	0.04460	0.08508	0.03422	0.01959	0.11228	0.02192	0.06165	0.04099	0.01916	0.06546	0.05089
Node4	41	A	0.10196	0.05584	0.04760	0.05112	0.01459	0.04378	0.06883	0.05899	0.02110	0.04829	0.07037	0.06558	0.01924	0.02505	0.06006	0.08839	0.07195	0.00582	0.02065	0.06078
Node4	42	A	0.11307	0.06415	0.04566	0.04936	0.01405	0.05281	0.07531	0.05789	0.02856	0.04136	0.06289	0.07485	0.01755	0.03116	0.03715	0.07707	0.06047	0.00764	0.03438	0.05463
Node4	43	G	0.10351	0.05092	0.04891	0.05257	0.02178	0.03569	0.06218	0.17878	0.02000	0.03487	0.05258	0.05844	0.01460	0.02447	0.03205	0.07840	0.05348	0.00757	0.02228	0.04692
Node4	44	P	0.06772	0.03101	0.02499	0.02512	0.01178	0.02601	0.03541	0.02847	0.02235	0.06005	0.11619	0.03405	0.02363	0.10499	0.14506	0.05060	0.04170	0.01585	0.07143	0.06359
Node4	45	L	0.03620	0.01596	0.01085	0.00756	0.00981	0.01459	0.01297	0.01029	0.01394	0.09911	0.27482	0.01541	0.04319	0.20186	0.01091	0.02168	0.02553	0.01643	0.07528	0.08362
Node4	46	L	0.06199	0.04202	0.02325	0.02105	0.01232	0.02895	0.03407	0.02423	0.01707	0.10612	0.21422	0.04235	0.04135	0.06849	0.02247	0.04132	0.04635	0.01216	0.03868	0.10155
Node4	47	L	0.10853	0.03012	0.02497	0.02366	0.01656	0.02623	0.03684	0.03795	0.01460	0.09993	0.15022	0.03480	0.03739	0.06056	0.02766	0.05797	0.05632	0.00933	0.03460	0.11175
Node4	48	R	0.08711	0.11337	0.04320	0.04134	0.03032	0.04799	0.06333	0.05987	0.02412	0.04356	0.06496	0.09806	0.01770	0.02336	0.03168	0.06938	0.05689	0.00693	0.02150	0.05533
Node4	49	L	0.04704	0.04008	0.02423	0.01914	0.01051	0.04282	0.03356	0.01837	0.03233	0.07107	0.17356	0.04151	0.03675	0.15279	0.01620	0.03577	0.03424	0.01728	0.08744	0.06531
Node4	50	L	0.06033	0.03583	0.02083	0.01882	0.01110	0.02772	0.03190	0.02138	0.01377	0.11601	0.24924	0.03973	0.04664	0.05670	0.02091	0.03856	0.04653	0.00860	0.02694	0.10848
Node4	51	F	0.06692	0.03727	0.03640	0.03065	0.01467	0.02968	0.03968	0.02927	0.02764	0.06593	0.11854	0.04290	0.02786	0.12262	0.02152	0.05992	0.06277	0.01517	0.08086	0.06973
Node4	52	A	0.11214	0.03615	0.04046	0.03313	0.01838	0.03166	0.04346	0.04618	0.01703	0.06449	0.09994	0.04333	0.03316	0.04105	0.03148	0.11082	0.08681	0.00685	0.02743	0.07607
Node4	53	L	0.08515	0.03372	0.02782	0.02465	0.01483	0.02665	0.03706	0.03080	0.01355	0.12308	0.14803	0.03943	0.03425	0.04139	0.02584	0.05915	0.07368	0.00660	0.02282	0.13153
Node4	54	P	0.08497	0.03808	0.03167	0.03424	0.01117	0.03206	0.04723	0.03690	0.01973	0.04976	0.08846	0.04417	0.01979	0.04173	0.20335	0.06781	0.05278	0.00763	0.03026	0.05821
Node4	55	A	0.10805	0.04792	0.04803	0.05228	0.01617	0.03903	0.06767	0.06181	0.01954	0.05494	0.07454	0.05849	0.01985	0.02613	0.04271	0.09008	0.07691	0.00576	0.02064	0.06945
Node4	56	K	0.07880	0.08427	0.04664	0.04870	0.01105	0.05019	0.07543	0.04452	0.02244	0.05247	0.07719	0.10654	0.02076	0.02521	0.03375	0.06742	0.06643	0.00602	0.02068	0.06149
Node4	57	K	0.03834	0.17061	0.04352	0.02899	0.00338	0.06576	0.07412	0.02124	0.01943	0.01251	0.02149	0.36646	0.00936	0.00529	0.01690	0.03918	0.03638	0.00230	0.00806	0.01667
Node4	58	M	0.00034	0.00006	0.00003	0.00000	0.00004	0.00030	0.00002	0.00002	0.00002	0.00290	0.00960	0.00010	0.98446	0.00045	0.00000	0.00006	0.00057	0.00002	0.00004	0.00097
Node4	59	H	0.00531	0.21032	0.02374	0.00272	0.00106	0.11565	0.00590	0.00133	0.50935	0.00251	0.01407	0.04141	0.02778	0.00414	0.00139	0.00910	0.00843	0.00092	0.01268	0.00217
Node4	60	K	0.00288	0.13744	0.00904	0.00201	0.00010	0.02212	0.01365	0.00106	0.00270	0.00034	0.00064	0.79668	0.00071	0.00007	0.00093	0.00420	0.00460	0.00005	0.00023	0.00055
Node4	61	T	0.03130	0.00409	0.00591	0.00072	0.00367	0.00999	0.00253	0.00098	0.00214	0.05394	0.06537	0.00779	0.32562	0.01787	0.00148	0.02883	0.37578	0.00063	0.00416	0.05720
Node4	62	M	0.00000	0.00000	0.00000	0.00000	0.00000	0.00000	0.00000	0.00000	0.00000	0.00000	0.00000	0.00000	1.00000	0.00000	0.00000	0.00000	0.00000	0.00000	0.00000	0.00000
Node4	63	K	0.00003	0.46034	0.00019	0.00000	0.00000	0.05117	0.00032	0.00000	0.00029	0.00000	0.00000	0.48748	0.00002	0.00000	0.00001	0.00008	0.00006	0.00000	0.00000	0.00000
Node4	64	K	0.00000	0.00004	0.00000	0.00000	0.00000	0.00000	0.00000	0.00000	0.00000	0.00000	0.00000	0.99989	0.00000	0.00000	0.00000	0.00000	0.00007	0.00000	0.00000	0.00000
Node4	65	L	0.04362	0.02194	0.01335	0.01195	0.00883	0.01905	0.02024	0.01483	0.01032	0.10516	0.41053	0.02272	0.04277	0.05808	0.01625	0.02558	0.03070	0.00873	0.02507	0.09027
Node4	66	F	0.03507	0.01769	0.01427	0.01154	0.01051	0.01420	0.01647	0.01471	0.01807	0.06176	0.13600	0.01758	0.02572	0.36298	0.01242	0.02528	0.02382	0.02159	0.10353	0.05678
Node4	67	A	0.31152	0.03243	0.02925	0.03347	0.01459	0.02863	0.05105	0.06332	0.01257	0.03989	0.05427	0.03976	0.01563	0.01862	0.03683	0.08025	0.05638	0.00430	0.01409	0.06315
Node4	68	Q	0.05536	0.07181	0.04030	0.04726	0.00603	0.26512	0.10120	0.03123	0.03079	0.02414	0.04584	0.08602	0.01461	0.01451	0.02702	0.04828	0.03993	0.00444	0.01622	0.02988
Node4	69	L	0.00000	0.00000	0.00000	0.00000	0.00000	0.00000	0.00000	0.00000	0.00000	0.00001	0.99997	0.00000	0.00001	0.00000	0.00000	0.00000	0.00000	0.00000	0.00000	0.00000
Node4	70	L	0.00000	0.00000	0.00000	0.00000	0.00000	0.00000	0.00000	0.00000	0.00000	0.00027	0.95126	0.00000	0.00037	0.04806	0.00000	0.00000	0.00000	0.00000	0.00001	0.00003
Node4	71	A	0.99521	0.00000	0.00000	0.00000	0.00000	0.00000	0.00000	0.00018	0.00000	0.00000	0.00000	0.00000	0.00000	0.00000	0.00000	0.00461	0.00000	0.00000	0.00000	0.00000
Node4	72	T	0.08424	0.04005	0.04103	0.03781	0.01192	0.03225	0.05073	0.03891	0.01570	0.04904	0.06209	0.05118	0.01900	0.02124	0.03159	0.08718	0.24065	0.00487	0.01691	0.06362
Node4	73	I	0.00000	0.00000	0.00000	0.00000	0.00000	0.00000	0.00000	0.00000	0.00000	0.99987	0.00002	0.00000	0.00001	0.00000	0.00000	0.00000	0.00000	0.00000	0.00000	0.00010
Node4	74	L	0.00000	0.00000	0.00000	0.00000	0.00000	0.00000	0.00000	0.00000	0.00000	0.00030	0.99943	0.00000	0.00016	0.00002	0.00000	0.00000	0.00000	0.00000	0.00000	0.00008
Node4	75	L	0.00000	0.00000	0.00000	0.00000	0.00000	0.00000	0.00000	0.00000	0.00000	0.00001	0.99998	0.00000	0.00001	0.00000	0.00000	0.00000	0.00000	0.00000	0.00000	0.00000
Node4	76	M	0.00001	0.00000	0.00000	0.00000	0.00000	0.00000	0.00000	0.00000	0.00000	0.00003	0.00003	0.00000	0.99981	0.00000	0.00000	0.00000	0.00007	0.00000	0.00000	0.00004
Node4	77	I	0.00464	0.00002	0.00007	0.00000	0.00011	0.00001	0.00001	0.00018	0.00000	0.84878	0.00909	0.00002	0.04317	0.00024	0.00001	0.00010	0.00132	0.00000	0.00001	0.09222
Node4	78	G	0.08823	0.03371	0.04108	0.04570	0.00954	0.02502	0.04840	0.41051	0.01335	0.02067	0.03123	0.03925	0.00919	0.01309	0.02456	0.06430	0.03627	0.00470	0.01168	0.02952
Node4	79	F	0.00096	0.00002	0.00005	0.00000	0.00051	0.00004	0.00000	0.00001	0.00012	0.00452	0.04952	0.00001	0.04445	0.89193	0.00002	0.00293	0.00090	0.00012	0.00234	0.00153
Node4	80	L	0.00000	0.00000	0.00000	0.00000	0.00000	0.00000	0.00000	0.00000	0.00000	0.00272	0.99718	0.00000	0.00006	0.00000	0.00000	0.00000	0.00000	0.00000	0.00000	0.00004
Node4	81	W	0.00000	0.00000	0.00000	0.00000	0.00000	0.00000	0.00000	0.00000	0.00000	0.00000	0.00000	0.00000	0.00000	0.00000	0.00000	0.00000	0.00000	1.00000	0.00000	0.00000
Node4	82	L	0.00012	0.00000	0.00000	0.00000	0.00003	0.00000	0.00000	0.00000	0.00000	0.17172	0.55700	0.00000	0.00452	0.01511	0.00000	0.00000	0.00007	0.00000	0.00002	0.25141
Node4	83	G	0.00549	0.00001	0.00389	0.00004	0.00005	0.00001	0.00001	0.69535	0.00001	0.00000	0.00000	0.00001	0.00001	0.00000	0.00001	0.29238	0.00273	0.00000	0.00000	0.00001
Node4	84	L	0.00001	0.00000	0.00000	0.00000	0.00004	0.00000	0.00000	0.00000	0.00000	0.03841	0.92432	0.00000	0.02128	0.01243	0.00000	0.00000	0.00001	0.00001	0.00002	0.00348
Node4	85	L	0.03986	0.01955	0.01133	0.00958	0.00819	0.01755	0.01705	0.01220	0.00927	0.10627	0.44307	0.01979	0.04417	0.05749	0.01431	0.02250	0.02810	0.00805	0.02290	0.08879
Node4	86	T	0.23037	0.00005	0.00008	0.00000	0.00027	0.00046	0.00006	0.00003	0.00002	0.00318	0.00078	0.00018	0.23433	0.00003	0.00003	0.00537	0.50671	0.00000	0.00001	0.01806
Node4	87	L	0.03974	0.01918	0.01064	0.00857	0.00825	0.01774	0.01594	0.01116	0.00915	0.11516	0.42698	0.01902	0.04882	0.06123	0.01390	0.02171	0.02804	0.00807	0.02269	0.09402
Node4	88	A	0.10998	0.04951	0.05105	0.05328	0.01578	0.03913	0.06643	0.06786	0.02015	0.04521	0.06385	0.05979	0.01776	0.02450	0.04515	0.10479	0.07996	0.00603	0.02091	0.05890
Node4	89	A	0.11194	0.04787	0.04574	0.04814	0.01522	0.03806	0.06404	0.06078	0.01889	0.05391	0.07310	0.05861	0.02014	0.02588	0.04236	0.08957	0.09011	0.00603	0.02063	0.06897
Node4	90	A	0.17520	0.03797	0.03851	0.03816	0.01582	0.03310	0.05545	0.06106	0.01485	0.04826	0.06064	0.04807	0.01861	0.01993	0.03873	0.09793	0.10659	0.00441	0.01529	0.07143
Node4	91	P	0.10906	0.00377	0.00022	0.00006	0.00013	0.00081	0.00015	0.00030	0.00012	0.00000	0.00005	0.00063	0.00002	0.00000	0.60888	0.27081	0.00487	0.00000	0.00000	0.00010
Node4	92	P	0.00001	0.00000	0.00000	0.00000	0.00000	0.00000	0.00000	0.00000	0.00000	0.00000	0.00000	0.00000	0.00000	0.00000	0.99998	0.00001	0.00000	0.00000	0.00000	0.00000
Node4	93	A	1.00000	0.00000	0.00000	0.00000	0.00000	0.00000	0.00000	0.00000	0.00000	0.00000	0.00000	0.00000	0.00000	0.00000	0.00000	0.00000	0.00000	0.00000	0.00000	0.00000
Node4	94	A	0.96689	0.00008	0.00004	0.00001	0.00005	0.00505	0.00040	0.00011	0.00003	0.00005	0.00014	0.00016	0.00591	0.00000	0.00006	0.00536	0.01341	0.00000	0.00000	0.00223
Node4	95	A	1.00000	0.00000	0.00000	0.00000	0.00000	0.00000	0.00000	0.00000	0.00000	0.00000	0.00000	0.00000	0.00000	0.00000	0.00000	0.00000	0.00000	0.00000	0.00000	0.00000
Node4	96	A	0.99987	0.00000	0.00000	0.00000	0.00000	0.00000	0.00000	0.00001	0.00000	0.00000	0.00000	0.00000	0.00000	0.00000	0.00000	0.00008	0.00001	0.00000	0.00000	0.00003
Node4	97	S	0.17098	0.01657	0.04580	0.03048	0.01476	0.02073	0.03286	0.04340	0.00766	0.00858	0.01109	0.02200	0.00543	0.00434	0.02162	0.40817	0.11084	0.00070	0.00368	0.02033
Node4	98	E	0.30993	0.00410	0.00665	0.05480	0.00104	0.02992	0.48820	0.01097	0.00169	0.00064	0.00104	0.01440	0.00095	0.00018	0.01696	0.03762	0.01470	0.00005	0.00027	0.00587
Node4	99	G	0.01944	0.00164	0.00938	0.00604	0.00056	0.00108	0.00266	0.94153	0.00071	0.00006	0.00019	0.00174	0.00016	0.00013	0.00060	0.01213	0.00131	0.00009	0.00011	0.00043
Node4	100	A	0.13385	0.03543	0.03029	0.03195	0.01695	0.02956	0.04737	0.05169	0.01488	0.08522	0.11572	0.04191	0.02701	0.03870	0.03493	0.06832	0.06060	0.00736	0.02450	0.10377
Node4	101	L	0.05821	0.02725	0.01821	0.01655	0.01169	0.02295	0.02702	0.02069	0.01332	0.12289	0.25848	0.02933	0.04506	0.07025	0.02048	0.03480	0.04137	0.01141	0.03537	0.11466
Node4	102	A	0.10875	0.05088	0.07513	0.06734	0.03116	0.04300	0.07399	0.07168	0.02489	0.03433	0.04877	0.06348	0.01463	0.02021	0.03356	0.09552	0.06878	0.00493	0.02062	0.04834
Node4	103	L	0.08990	0.05112	0.04007	0.04699	0.01436	0.03933	0.06546	0.05609	0.02014	0.06867	0.10470	0.05978	0.02459	0.03773	0.04130	0.06625	0.05965	0.00859	0.02757	0.07771
Node4	104	D	0.08801	0.04107	0.07848	0.14069	0.01006	0.04045	0.10674	0.08533	0.02093	0.02206	0.03110	0.05634	0.01034	0.01226	0.03214	0.10695	0.06771	0.00326	0.01363	0.03245
Node4	105	P	0.06983	0.11569	0.03049	0.03278	0.00655	0.04373	0.05334	0.03157	0.02017	0.02021	0.03488	0.08687	0.00967	0.01088	0.28800	0.05950	0.04187	0.00354	0.01140	0.02904
Node4	106	L	0.08728	0.03788	0.03035	0.03141	0.01553	0.03031	0.04535	0.04222	0.01757	0.09084	0.14550	0.04337	0.03168	0.05843	0.03248	0.05742	0.05594	0.01119	0.03770	0.09756
Node4	107	A	0.11541	0.04475	0.04162	0.04756	0.01502	0.03601	0.06276	0.08024	0.01790	0.04948	0.06980	0.05377	0.01813	0.02464	0.08761	0.08238	0.06385	0.00581	0.01929	0.06398
Node4	108	T	0.08603	0.04675	0.03777	0.03602	0.01102	0.05823	0.05818	0.03462	0.01929	0.05883	0.09594	0.05757	0.02545	0.02500	0.08392	0.07706	0.09748	0.00480	0.01718	0.06885
Node4	109	A	0.49692	0.00906	0.01739	0.01111	0.02208	0.01557	0.02069	0.01682	0.02811	0.00567	0.01026	0.00903	0.00633	0.02463	0.01695	0.11229	0.03856	0.00248	0.11096	0.02508
Node4	110	A	0.08808	0.05820	0.05124	0.06495	0.01342	0.04391	0.08131	0.06984	0.02336	0.04842	0.07238	0.06956	0.01866	0.02882	0.04397	0.07223	0.06020	0.00743	0.02553	0.05849
Node4	111	S	0.06506	0.00026	0.00443	0.00077	0.00026	0.00040	0.00031	0.14174	0.00014	0.00000	0.00001	0.00035	0.00002	0.00000	0.03898	0.70899	0.03822	0.00000	0.00000	0.00007
Node4	112	N	0.00000	0.00000	0.94660	0.05330	0.00000	0.00000	0.00001	0.00001	0.00002	0.00000	0.00000	0.00000	0.00000	0.00000	0.00000	0.00006	0.00000	0.00000	0.00000	0.00000
Node4	113	T	0.00000	0.00000	0.00000	0.00000	0.00000	0.00000	0.00000	0.00000	0.00000	0.00000	0.00000	0.00000	0.00000	0.00000	0.00000	0.00006	0.99993	0.00000	0.00000	0.00000
Node4	114	H	0.00000	0.00000	0.00000	0.00000	0.00000	0.00000	0.00000	0.00000	0.99999	0.00000	0.00000	0.00000	0.00000	0.00000	0.00000	0.00000	0.00000	0.00000	0.00001	0.00000
Node4	115	L	0.00000	0.00000	0.00000	0.00000	0.00000	0.00000	0.00000	0.00000	0.00000	0.00000	1.00000	0.00000	0.00000	0.00000	0.00000	0.00000	0.00000	0.00000	0.00000	0.00000
Node4	116	V	0.00000	0.00000	0.00000	0.00000	0.00000	0.00000	0.00000	0.00000	0.00000	0.00002	0.00000	0.00000	0.00000	0.00000	0.00000	0.00000	0.00000	0.00000	0.00000	0.99998
Node4	117	P	0.00000	0.00000	0.00000	0.00000	0.00000	0.00000	0.00000	0.00000	0.00000	0.00000	0.00000	0.00000	0.00000	0.00000	1.00000	0.00000	0.00000	0.00000	0.00000	0.00000
Node4	118	C	0.00000	0.00000	0.00000	0.00000	1.00000	0.00000	0.00000	0.00000	0.00000	0.00000	0.00000	0.00000	0.00000	0.00000	0.00000	0.00000	0.00000	0.00000	0.00000	0.00000
Node4	119	Q	0.00001	0.00002	0.00001	0.00001	0.00000	0.99573	0.00408	0.00000	0.00005	0.00000	0.00000	0.00009	0.00000	0.00000	0.00000	0.00001	0.00000	0.00000	0.00000	0.00000
Node4	120	D	0.01414	0.00002	0.00380	0.59500	0.00001	0.00090	0.23950	0.00036	0.00007	0.00000	0.00000	0.00019	0.00000	0.00000	0.00008	0.14468	0.00125	0.00000	0.00000	0.00000
Node4	121	S	0.00000	0.00000	0.00000	0.00000	0.00000	0.00000	0.00000	0.00000	0.00000	0.00000	0.00000	0.00000	0.00000	0.00000	0.00000	1.00000	0.00000	0.00000	0.00000	0.00000
Node4	122	A	0.98020	0.00001	0.00000	0.00001	0.00002	0.00004	0.00020	0.00008	0.00000	0.00000	0.00001	0.00001	0.00000	0.00000	0.01637	0.00265	0.00025	0.00000	0.00000	0.00016
Node4	123	A	1.00000	0.00000	0.00000	0.00000	0.00000	0.00000	0.00000	0.00000	0.00000	0.00000	0.00000	0.00000	0.00000	0.00000	0.00000	0.00000	0.00000	0.00000	0.00000	0.00000
Node4	124	F	0.00000	0.00000	0.00000	0.00000	0.00000	0.00000	0.00000	0.00000	0.00000	0.00000	0.00000	0.00000	0.00000	1.00000	0.00000	0.00000	0.00000	0.00000	0.00000	0.00000
Node4	125	Q	0.00002	0.00006	0.00110	0.00000	0.00000	0.98540	0.00005	0.00000	0.00015	0.00000	0.00012	0.00017	0.01284	0.00000	0.00000	0.00003	0.00006	0.00000	0.00000	0.00000
Node4	126	E	0.00000	0.00000	0.00000	0.00004	0.00000	0.00001	0.99995	0.00000	0.00000	0.00000	0.00000	0.00000	0.00000	0.00000	0.00000	0.00000	0.00000	0.00000	0.00000	0.00000
Node4	127	R	0.00000	1.00000	0.00000	0.00000	0.00000	0.00000	0.00000	0.00000	0.00000	0.00000	0.00000	0.00000	0.00000	0.00000	0.00000	0.00000	0.00000	0.00000	0.00000	0.00000
Node4	128	M	0.00000	0.00000	0.00000	0.00000	0.00000	0.00000	0.00000	0.00000	0.00000	0.00000	0.00000	0.00000	1.00000	0.00000	0.00000	0.00000	0.00000	0.00000	0.00000	0.00000
Node4	129	Q	0.00001	0.00015	0.00007	0.00001	0.00000	0.99210	0.00120	0.00000	0.00628	0.00000	0.00000	0.00014	0.00000	0.00000	0.00000	0.00002	0.00001	0.00000	0.00000	0.00000
Node4	130	N	0.00001	0.00001	0.99485	0.00029	0.00000	0.00002	0.00000	0.00003	0.00008	0.00000	0.00000	0.00006	0.00000	0.00000	0.00000	0.00447	0.00018	0.00000	0.00000	0.00000
Node4	131	A	1.00000	0.00000	0.00000	0.00000	0.00000	0.00000	0.00000	0.00000	0.00000	0.00000	0.00000	0.00000	0.00000	0.00000	0.00000	0.00000	0.00000	0.00000	0.00000	0.00000
Node4	132	P	0.00000	0.00000	0.00000	0.00000	0.00000	0.00000	0.00000	0.00000	0.00000	0.00000	0.00000	0.00000	0.00000	0.00000	1.00000	0.00000	0.00000	0.00000	0.00000	0.00000
Node4	133	Q	0.00000	0.00000	0.00000	0.00000	0.00000	0.99947	0.00051	0.00000	0.00000	0.00000	0.00000	0.00001	0.00000	0.00000	0.00000	0.00000	0.00000	0.00000	0.00000	0.00000
Node4	134	S	0.00040	0.00002	0.04820	0.00014	0.00001	0.00004	0.00001	0.00740	0.00003	0.00000	0.00000	0.00007	0.00000	0.00000	0.00000	0.61632	0.32734	0.00000	0.00000	0.00000
Node4	135	L	0.05298	0.02971	0.02047	0.01777	0.01182	0.02562	0.02832	0.01977	0.02058	0.10243	0.22073	0.03089	0.04106	0.10188	0.01888	0.03448	0.03785	0.01731	0.07258	0.09489
Node4	136	E	0.06156	0.04901	0.04474	0.12664	0.00456	0.07336	0.30098	0.03504	0.01848	0.01536	0.02427	0.08223	0.00857	0.00749	0.02531	0.04881	0.03777	0.00240	0.00973	0.02367
Node4	137	A	0.11708	0.05382	0.04714	0.06644	0.01397	0.04468	0.09251	0.07329	0.01982	0.04231	0.05886	0.06737	0.01663	0.02068	0.04274	0.07982	0.06234	0.00514	0.01790	0.05746
Node4	138	R	0.02900	0.54349	0.02044	0.00940	0.00335	0.04587	0.02659	0.01369	0.01949	0.00666	0.01540	0.18262	0.00586	0.00301	0.00952	0.02708	0.02005	0.00290	0.00612	0.00945
Node4	139	L	0.03822	0.01742	0.00874	0.00616	0.00776	0.01806	0.01329	0.00844	0.00815	0.12932	0.42424	0.01690	0.05573	0.06045	0.01173	0.01905	0.02715	0.00687	0.01921	0.10310
Node4	140	A	0.13337	0.04795	0.04340	0.05007	0.01629	0.03950	0.06984	0.07523	0.01849	0.04785	0.06555	0.05801	0.01815	0.02310	0.04860	0.08727	0.06789	0.00551	0.01874	0.06520
Node4	141	-	0.09075	0.05715	0.04363	0.04968	0.01387	0.04141	0.06814	0.05647	0.02116	0.06243	0.09782	0.06698	0.02342	0.03424	0.03889	0.06893	0.06030	0.00772	0.02559	0.07142
Node4	142	Y	0.04606	0.03240	0.03330	0.02518	0.01395	0.02547	0.02966	0.02880	0.04781	0.04074	0.08266	0.03096	0.01823	0.14171	0.01611	0.04124	0.03265	0.02776	0.24301	0.04229
Node4	143	E	0.09080	0.06084	0.04872	0.07010	0.01224	0.04754	0.09675	0.06165	0.02208	0.04452	0.06589	0.07489	0.01745	0.02436	0.05073	0.07060	0.05773	0.00627	0.02140	0.05542
Node4	144	P	0.08886	0.03289	0.02570	0.03377	0.00761	0.02945	0.04790	0.03598	0.01389	0.02539	0.04112	0.04021	0.01016	0.01285	0.39233	0.06586	0.04482	0.00317	0.01063	0.03742
Node4	145	G	0.11240	0.03561	0.04639	0.04944	0.01198	0.02719	0.05166	0.32551	0.01437	0.02342	0.03488	0.04162	0.01061	0.01392	0.02691	0.07795	0.04399	0.00494	0.01188	0.03535
Node4	146	S	0.11113	0.02211	0.05071	0.02772	0.01239	0.02139	0.02614	0.03757	0.01023	0.01203	0.01528	0.02771	0.00759	0.00723	0.02375	0.38884	0.16643	0.00161	0.00700	0.02313
Node4	147	P	0.08475	0.05278	0.04087	0.05195	0.01215	0.03994	0.07022	0.05674	0.02088	0.05082	0.07939	0.06192	0.01915	0.03175	0.11095	0.06604	0.05421	0.00926	0.02622	0.06000
Node4	148	P	0.08211	0.04927	0.03822	0.05343	0.00877	0.04433	0.07497	0.04395	0.02068	0.03114	0.05029	0.05969	0.01307	0.01815	0.23234	0.06663	0.04962	0.00477	0.01713	0.04144
Node4	149	A	0.34139	0.02638	0.02480	0.02712	0.01614	0.02925	0.05052	0.06571	0.00991	0.03127	0.03906	0.03425	0.01403	0.01197	0.03417	0.10196	0.06339	0.00257	0.00892	0.06718
Node4	150	A	0.13121	0.05078	0.04230	0.05074	0.01563	0.04250	0.07487	0.07193	0.01881	0.04892	0.06698	0.06168	0.01848	0.02285	0.04415	0.08291	0.06544	0.00538	0.01839	0.06606
Node4	151	Y	0.00000	0.00000	0.00000	0.00000	0.00000	0.00000	0.00000	0.00000	0.00000	0.00000	0.00000	0.00000	0.00000	0.00002	0.00000	0.00000	0.00000	0.00000	0.99997	0.00000
Node4	152	L	0.07201	0.02585	0.02121	0.01737	0.01306	0.02326	0.02686	0.02397	0.01170	0.11448	0.25701	0.02861	0.04351	0.05324	0.02167	0.05268	0.05272	0.00720	0.02293	0.11067
Node4	153	T	0.07534	0.02017	0.03555	0.01722	0.00819	0.02093	0.02507	0.01345	0.00812	0.03264	0.02526	0.03354	0.01614	0.00658	0.01569	0.11937	0.46374	0.00134	0.00585	0.05580
Node4	154	G	0.09768	0.05101	0.04669	0.05679	0.01421	0.03893	0.07155	0.11553	0.02008	0.04784	0.07046	0.06050	0.01812	0.02702	0.04386	0.07367	0.05735	0.00734	0.02230	0.05904
Node4	155	D	0.02880	0.01228	0.08559	0.51013	0.00188	0.02413	0.16456	0.03198	0.01385	0.00304	0.00462	0.02525	0.00213	0.00202	0.01311	0.04308	0.02195	0.00063	0.00490	0.00606
Node4	156	P	0.03459	0.00841	0.00461	0.00903	0.00097	0.01000	0.01315	0.00624	0.00452	0.00363	0.01032	0.01093	0.00162	0.00212	0.82611	0.02889	0.01342	0.00057	0.00171	0.00917
Node4	157	L	0.07520	0.05659	0.03945	0.05048	0.01215	0.04270	0.07303	0.04510	0.02192	0.07091	0.11565	0.06551	0.02597	0.04275	0.03612	0.05701	0.05222	0.00985	0.03116	0.07626
Node4	158	Y	0.00000	0.00000	0.00000	0.00000	0.00000	0.00000	0.00000	0.00000	0.00000	0.00000	0.00000	0.00000	0.00000	0.00000	0.00000	0.00000	0.00000	0.00000	0.99999	0.00000
Node4	159	F	0.00000	0.00000	0.00000	0.00000	0.00000	0.00000	0.00000	0.00000	0.00000	0.00000	0.00000	0.00000	0.00000	1.00000	0.00000	0.00000	0.00000	0.00000	0.00000	0.00000
Node4	160	D	0.00000	0.00000	0.00007	0.99969	0.00000	0.00000	0.00024	0.00000	0.00000	0.00000	0.00000	0.00000	0.00000	0.00000	0.00000	0.00000	0.00000	0.00000	0.00000	0.00000
Node4	161	Q	0.00010	0.00001	0.00001	0.00001	0.00000	0.99444	0.00522	0.00000	0.00002	0.00000	0.00000	0.00009	0.00000	0.00000	0.00000	0.00003	0.00007	0.00000	0.00000	0.00000
Node4	162	P	0.00000	0.00000	0.00000	0.00000	0.00000	0.00000	0.00000	0.00000	0.00000	0.00000	0.00000	0.00000	0.00000	0.00000	1.00000	0.00000	0.00000	0.00000	0.00000	0.00000
Node4	163	Y	0.00000	0.00000	0.00000	0.00000	0.00000	0.00000	0.00000	0.00000	0.00000	0.00000	0.00000	0.00000	0.00000	0.00000	0.00000	0.00000	0.00000	0.00000	1.00000	0.00000
Node4	164	Q	0.00000	0.00005	0.00000	0.00000	0.00000	0.99935	0.00008	0.00000	0.00003	0.00000	0.00000	0.00048	0.00000	0.00000	0.00000	0.00000	0.00000	0.00000	0.00000	0.00000
Node4	165	A	0.98848	0.00001	0.00000	0.00000	0.00010	0.00003	0.00001	0.00002	0.00000	0.00001	0.00064	0.00001	0.00017	0.00001	0.00003	0.00942	0.00034	0.00000	0.00000	0.00072
Node4	166	Y	0.00000	0.00000	0.00000	0.00000	0.00000	0.00000	0.00000	0.00000	0.00000	0.00000	0.00000	0.00000	0.00000	0.00000	0.00000	0.00000	0.00000	0.00000	1.00000	0.00000
Node4	167	S	0.29964	0.00000	0.00001	0.00000	0.00001	0.00001	0.00005	0.00002	0.00000	0.00000	0.00000	0.00000	0.00000	0.00000	0.00000	0.70005	0.00021	0.00000	0.00000	0.00000
Node4	168	E	0.06352	0.07287	0.08129	0.09676	0.00695	0.09855	0.12564	0.04414	0.03681	0.02119	0.03815	0.09336	0.01300	0.01319	0.02753	0.06632	0.05039	0.00382	0.01846	0.02806
Node4	169	K	0.05413	0.10857	0.04361	0.04302	0.00661	0.05345	0.07671	0.03586	0.02054	0.02617	0.04181	0.29176	0.01275	0.01473	0.02721	0.04863	0.04271	0.00455	0.01518	0.03200
Node4	170	A	0.92165	0.00000	0.00001	0.00003	0.00001	0.00008	0.00341	0.00002	0.00000	0.00000	0.00000	0.00003	0.00001	0.00000	0.00001	0.02121	0.05341	0.00000	0.00000	0.00011
Node4	171	N	0.00000	0.00000	0.99990	0.00005	0.00000	0.00000	0.00000	0.00000	0.00001	0.00000	0.00000	0.00000	0.00000	0.00000	0.00000	0.00002	0.00000	0.00000	0.00000	0.00000
Node4	172	L	0.00000	0.00000	0.00000	0.00000	0.00000	0.00000	0.00000	0.00000	0.00000	0.00001	0.99998	0.00000	0.00001	0.00000	0.00000	0.00000	0.00000	0.00000	0.00000	0.00000
Node4	173	L	0.00000	0.00000	0.00000	0.00000	0.00000	0.00000	0.00000	0.00000	0.00000	0.00001	0.99997	0.00000	0.00002	0.00000	0.00000	0.00000	0.00000	0.00000	0.00000	0.00000
Node4	174	C	0.00000	0.00000	0.00000	0.00000	1.00000	0.00000	0.00000	0.00000	0.00000	0.00000	0.00000	0.00000	0.00000	0.00000	0.00000	0.00000	0.00000	0.00000	0.00000	0.00000
Node4	175	G	0.00000	0.00000	0.00000	0.00000	0.00000	0.00000	0.00000	1.00000	0.00000	0.00000	0.00000	0.00000	0.00000	0.00000	0.00000	0.00000	0.00000	0.00000	0.00000	0.00000
Node4	176	E	0.00021	0.00000	0.00000	0.00034	0.00000	0.00011	0.99931	0.00000	0.00000	0.00000	0.00000	0.00001	0.00000	0.00000	0.00000	0.00000	0.00000	0.00000	0.00000	0.00000
Node4	177	D	0.02260	0.00978	0.04652	0.42575	0.00080	0.03228	0.35000	0.01612	0.00781	0.00187	0.00323	0.02696	0.00161	0.00091	0.00806	0.02461	0.01349	0.00038	0.00246	0.00476
Node4	178	D	0.00000	0.00000	0.00001	0.85100	0.00000	0.00000	0.14898	0.00000	0.00000	0.00000	0.00000	0.00000	0.00000	0.00000	0.00000	0.00000	0.00000	0.00000	0.00000	0.00000
Node4	179	G	0.00000	0.00000	0.00000	0.00000	0.00000	0.00000	0.00000	1.00000	0.00000	0.00000	0.00000	0.00000	0.00000	0.00000	0.00000	0.00000	0.00000	0.00000	0.00000	0.00000
Node4	180	L	0.00000	0.00000	0.00000	0.00000	0.00000	0.00000	0.00000	0.00000	0.00000	0.00000	1.00000	0.00000	0.00000	0.00000	0.00000	0.00000	0.00000	0.00000	0.00000	0.00000
Node4	181	P	0.00000	0.00000	0.00000	0.00000	0.00000	0.00000	0.00000	0.00000	0.00000	0.00000	0.00000	0.00000	0.00000	0.00000	1.00000	0.00000	0.00000	0.00000	0.00000	0.00000
Node4	182	H	0.00000	0.00000	0.00000	0.00000	0.00000	0.00000	0.00000	0.00000	1.00000	0.00000	0.00000	0.00000	0.00000	0.00000	0.00000	0.00000	0.00000	0.00000	0.00000	0.00000
Node4	183	L	0.00000	0.00000	0.00000	0.00000	0.00000	0.00000	0.00000	0.00000	0.00000	0.00000	1.00000	0.00000	0.00000	0.00000	0.00000	0.00000	0.00000	0.00000	0.00000	0.00000
Node4	184	Q	0.00000	0.00000	0.00000	0.00000	0.00000	1.00000	0.00000	0.00000	0.00000	0.00000	0.00000	0.00000	0.00000	0.00000	0.00000	0.00000	0.00000	0.00000	0.00000	0.00000
Node4	185	L	0.00000	0.00000	0.00000	0.00000	0.00000	0.00000	0.00000	0.00000	0.00000	0.00000	1.00000	0.00000	0.00000	0.00000	0.00000	0.00000	0.00000	0.00000	0.00000	0.00000
Node4	186	D	0.00281	0.00070	0.01726	0.92752	0.00009	0.00204	0.03075	0.00415	0.00178	0.00009	0.00017	0.00181	0.00008	0.00008	0.00151	0.00637	0.00207	0.00004	0.00042	0.00028
Node4	187	G	0.05198	0.00848	0.01995	0.01643	0.00299	0.00514	0.01096	0.81421	0.00307	0.00107	0.00269	0.00841	0.00147	0.00170	0.00430	0.03434	0.00647	0.00121	0.00121	0.00392
Node4	188	R	0.00000	0.99999	0.00000	0.00000	0.00000	0.00000	0.00000	0.00000	0.00000	0.00000	0.00000	0.00001	0.00000	0.00000	0.00000	0.00000	0.00000	0.00000	0.00000	0.00000
Node4	189	L	0.00000	0.00000	0.00000	0.00000	0.00000	0.00000	0.00000	0.00000	0.00000	0.00088	0.85867	0.00000	0.00118	0.13909	0.00000	0.00000	0.00000	0.00001	0.00004	0.00012
Node4	190	E	0.03683	0.02402	0.02370	0.08515	0.00228	0.04724	0.59372	0.01912	0.00949	0.00809	0.01278	0.04721	0.00454	0.00396	0.01417	0.02691	0.02098	0.00131	0.00518	0.01332
Node4	191	P	0.05603	0.02264	0.01657	0.02310	0.00439	0.02045	0.03251	0.02162	0.00977	0.01618	0.02823	0.02765	0.00652	0.00885	0.59839	0.04472	0.02891	0.00226	0.00738	0.02383
Node4	192	L	0.06079	0.04082	0.02900	0.03015	0.01329	0.02935	0.04217	0.03566	0.02397	0.07031	0.12828	0.04247	0.02702	0.09352	0.02703	0.04513	0.04169	0.06954	0.07777	0.07204
Node4	193	G	0.15842	0.03859	0.04016	0.04547	0.01381	0.03115	0.05742	0.19008	0.01517	0.03615	0.05090	0.04615	0.01447	0.01888	0.03591	0.08031	0.05352	0.00523	0.01535	0.05288
Node4	194	L	0.14231	0.03053	0.02364	0.02326	0.01282	0.02879	0.03790	0.03857	0.01232	0.08100	0.14336	0.03656	0.10328	0.03724	0.02535	0.05692	0.05401	0.00654	0.01971	0.08591
Node4	195	P	0.07840	0.04823	0.03590	0.04388	0.01203	0.03642	0.06057	0.04777	0.02018	0.06065	0.10056	0.05536	0.02251	0.04211	0.10467	0.05961	0.05086	0.02001	0.03287	0.06742
Node4	196	L	0.06281	0.03435	0.02555	0.02532	0.01344	0.02675	0.03677	0.02992	0.02036	0.09355	0.16541	0.03731	0.03336	0.10332	0.02548	0.04306	0.04368	0.01942	0.06728	0.09286
Node4	197	L	0.07049	0.04109	0.05774	0.04501	0.01196	0.03240	0.05085	0.03966	0.01987	0.10860	0.12688	0.05054	0.02890	0.03967	0.02691	0.05641	0.05626	0.00735	0.02644	0.10297
Node4	198	R	0.02536	0.59093	0.02106	0.01434	0.00381	0.03931	0.02975	0.01650	0.01862	0.01019	0.02032	0.11358	0.00653	0.00577	0.01193	0.02649	0.02078	0.00356	0.00836	0.01281
Node4	199	D	0.00000	0.00000	0.00003	0.99991	0.00000	0.00000	0.00006	0.00000	0.00000	0.00000	0.00000	0.00000	0.00000	0.00000	0.00000	0.00000	0.00000	0.00000	0.00000	0.00000
Node4	200	R	0.00000	0.99999	0.00000	0.00000	0.00000	0.00000	0.00000	0.00000	0.00000	0.00000	0.00000	0.00001	0.00000	0.00000	0.00000	0.00000	0.00000	0.00000	0.00000	0.00000
Node4	201	A	0.99999	0.00000	0.00000	0.00000	0.00000	0.00000	0.00000	0.00000	0.00000	0.00000	0.00000	0.00000	0.00000	0.00000	0.00000	0.00001	0.00000	0.00000	0.00000	0.00000
Node4	202	I	0.00001	0.00000	0.00000	0.00000	0.00000	0.00000	0.00000	0.00000	0.00000	0.74325	0.04418	0.00000	0.04443	0.00004	0.00000	0.00000	0.00002	0.00000	0.00000	0.16807
Node4	203	D	0.00000	0.00000	0.00000	1.00000	0.00000	0.00000	0.00000	0.00000	0.00000	0.00000	0.00000	0.00000	0.00000	0.00000	0.00000	0.00000	0.00000	0.00000	0.00000	0.00000
Node4	204	V	0.00000	0.00000	0.00000	0.00000	0.00000	0.00000	0.00000	0.00000	0.00000	0.01602	0.00000	0.00000	0.00000	0.00000	0.00000	0.00000	0.00000	0.00000	0.00000	0.98398
Node4	205	V	0.01238	0.00000	0.00000	0.00000	0.00003	0.00000	0.00000	0.00000	0.00000	0.02134	0.00048	0.00000	0.00016	0.00000	0.00000	0.00001	0.00014	0.00000	0.00000	0.96545
Node4	206	I	0.00000	0.00000	0.00000	0.00000	0.00000	0.00000	0.00000	0.00000	0.00000	0.99999	0.00000	0.00000	0.00000	0.00000	0.00000	0.00000	0.00000	0.00000	0.00000	0.00001
Node4	207	P	0.00000	0.00000	0.00000	0.00000	0.00000	0.00000	0.00000	0.00000	0.00000	0.00000	0.00000	0.00000	0.00000	0.00000	1.00000	0.00000	0.00000	0.00000	0.00000	0.00000
Node4	208	F	0.00000	0.00000	0.00000	0.00000	0.00000	0.00000	0.00000	0.00000	0.00000	0.00000	0.00000	0.00000	0.00000	0.99999	0.00000	0.00000	0.00000	0.00000	0.00001	0.00000
Node4	209	G	0.33003	0.00000	0.00001	0.00000	0.00001	0.00000	0.00001	0.66931	0.00000	0.00000	0.00000	0.00000	0.00000	0.00000	0.00000	0.00061	0.00001	0.00000	0.00000	0.00001
Node4	210	I	0.00000	0.00000	0.00000	0.00000	0.00000	0.00000	0.00000	0.00000	0.00000	0.99992	0.00001	0.00000	0.00000	0.00000	0.00000	0.00000	0.00000	0.00000	0.00000	0.00007
Node4	211	F	0.00000	0.00000	0.00000	0.00000	0.00000	0.00000	0.00000	0.00000	0.00000	0.00000	0.00000	0.00000	0.00000	1.00000	0.00000	0.00000	0.00000	0.00000	0.00000	0.00000
Node4	212	F	0.00000	0.00000	0.00000	0.00000	0.00000	0.00000	0.00000	0.00000	0.00000	0.00000	0.00000	0.00000	0.00000	1.00000	0.00000	0.00000	0.00000	0.00000	0.00000	0.00000
Node4	213	Y	0.00000	0.00000	0.00000	0.00000	0.00000	0.00000	0.00000	0.00000	0.00000	0.00000	0.00000	0.00000	0.00000	0.00000	0.00000	0.00000	0.00000	0.00000	1.00000	0.00000
Node4	214	F	0.00000	0.00000	0.00000	0.00000	0.00000	0.00000	0.00000	0.00000	0.00000	0.00000	0.00000	0.00000	0.00000	1.00000	0.00000	0.00000	0.00000	0.00000	0.00000	0.00000
Node4	215	A	0.99999	0.00000	0.00000	0.00000	0.00000	0.00000	0.00000	0.00000	0.00000	0.00000	0.00000	0.00000	0.00000	0.00000	0.00000	0.00001	0.00000	0.00000	0.00000	0.00000
Node4	216	G	0.00000	0.00000	0.00000	0.00000	0.00000	0.00000	0.00000	1.00000	0.00000	0.00000	0.00000	0.00000	0.00000	0.00000	0.00000	0.00000	0.00000	0.00000	0.00000	0.00000
Node4	217	F	0.00000	0.00000	0.00000	0.00000	0.00000	0.00000	0.00000	0.00000	0.00000	0.00000	0.00000	0.00000	0.00000	0.99999	0.00000	0.00000	0.00000	0.00000	0.00001	0.00000
Node4	218	V	0.00000	0.00000	0.00000	0.00000	0.00000	0.00000	0.00000	0.00000	0.00000	0.00000	0.00000	0.00000	0.00000	0.00000	0.00000	0.00000	0.00000	0.00000	0.00000	1.00000
Node4	219	G	0.00000	0.00000	0.00000	0.00000	0.00000	0.00000	0.00000	1.00000	0.00000	0.00000	0.00000	0.00000	0.00000	0.00000	0.00000	0.00000	0.00000	0.00000	0.00000	0.00000
Node4	220	W	0.00000	0.00000	0.00000	0.00000	0.00000	0.00000	0.00000	0.00000	0.00000	0.00000	0.00000	0.00000	0.00000	0.00000	0.00000	0.00000	0.00000	1.00000	0.00000	0.00000
Node4	221	S	0.00000	0.00000	0.00000	0.00000	0.00000	0.00000	0.00000	0.00000	0.00000	0.00000	0.00000	0.00000	0.00000	0.00000	0.00000	1.00000	0.00000	0.00000	0.00000	0.00000
Node4	222	G	0.00000	0.00000	0.00000	0.00000	0.00000	0.00000	0.00000	1.00000	0.00000	0.00000	0.00000	0.00000	0.00000	0.00000	0.00000	0.00000	0.00000	0.00000	0.00000	0.00000
Node4	223	R	0.00000	1.00000	0.00000	0.00000	0.00000	0.00000	0.00000	0.00000	0.00000	0.00000	0.00000	0.00000	0.00000	0.00000	0.00000	0.00000	0.00000	0.00000	0.00000	0.00000
Node4	224	A	0.99608	0.00000	0.00000	0.00000	0.00001	0.00000	0.00000	0.00002	0.00000	0.00000	0.00000	0.00000	0.00000	0.00000	0.00000	0.00383	0.00004	0.00000	0.00000	0.00001
Node4	225	Y	0.00000	0.00000	0.00000	0.00000	0.00000	0.00000	0.00000	0.00000	0.00000	0.00000	0.00000	0.00000	0.00000	0.00000	0.00000	0.00000	0.00000	0.00000	1.00000	0.00000
Node4	226	L	0.00000	0.00000	0.00000	0.00000	0.00000	0.00000	0.00000	0.00000	0.00000	0.00001	0.99998	0.00000	0.00001	0.00000	0.00000	0.00000	0.00000	0.00000	0.00000	0.00000
Node4	227	I	0.00000	0.00000	0.00000	0.00000	0.00000	0.00000	0.00000	0.00000	0.00000	0.99966	0.00004	0.00000	0.00001	0.00000	0.00000	0.00000	0.00000	0.00000	0.00000	0.00028
Node4	228	G	0.00000	0.00000	0.00000	0.00000	0.00000	0.00000	0.00000	0.99999	0.00000	0.00000	0.00000	0.00000	0.00000	0.00000	0.00000	0.00000	0.00000	0.00000	0.00000	0.00000
Node4	229	S	0.00088	0.00000	0.00023	0.00002	0.00002	0.00001	0.00000	0.00255	0.00000	0.00000	0.00000	0.00000	0.00000	0.00000	0.00001	0.99611	0.00017	0.00000	0.00000	0.00000
Node4	230	K	0.00000	0.00007	0.00000	0.00000	0.00000	0.00001	0.00000	0.00000	0.00000	0.00000	0.00000	0.99991	0.00000	0.00000	0.00000	0.00000	0.00000	0.00000	0.00000	0.00000
Node4	231	R	0.00001	0.77630	0.00005	0.00000	0.00000	0.18376	0.00015	0.00000	0.00041	0.00000	0.00000	0.03927	0.00001	0.00000	0.00000	0.00003	0.00002	0.00000	0.00000	0.00000
Node4	232	A	0.82037	0.00202	0.00095	0.00007	0.00067	0.00096	0.00029	0.00054	0.00009	0.00007	0.00008	0.00111	0.00089	0.00001	0.00017	0.09326	0.07615	0.00000	0.00001	0.00230
Node4	233	G	0.09053	0.04951	0.07104	0.08263	0.01107	0.04029	0.08240	0.16984	0.02386	0.02612	0.03893	0.06231	0.01185	0.01702	0.03128	0.07839	0.05291	0.00514	0.01863	0.03624
Node4	234	E	0.07747	0.06415	0.05443	0.09395	0.00968	0.05486	0.12853	0.05812	0.02417	0.03485	0.05362	0.08164	0.01489	0.02045	0.04143	0.06545	0.05231	0.00571	0.02037	0.04391
Node4	235	S	0.00157	0.00030	0.00174	0.00005	0.00002	0.00026	0.00008	0.00007	0.00003	0.00000	0.00000	0.00221	0.00001	0.00000	0.00004	0.96131	0.03232	0.00000	0.00000	0.00000
Node4	236	K	0.00001	0.00097	0.00355	0.00001	0.00000	0.00029	0.00008	0.00000	0.00002	0.00000	0.00000	0.99495	0.00000	0.00000	0.00000	0.00005	0.00005	0.00000	0.00000	0.00000
Node4	237	P	0.00000	0.00000	0.00000	0.00000	0.00000	0.00000	0.00000	0.00000	0.00000	0.00000	0.00000	0.00000	0.00000	0.00000	1.00000	0.00000	0.00000	0.00000	0.00000	0.00000
Node4	238	E	0.00000	0.00000	0.00000	0.00001	0.00000	0.00000	0.99999	0.00000	0.00000	0.00000	0.00000	0.00000	0.00000	0.00000	0.00000	0.00000	0.00000	0.00000	0.00000	0.00000
Node4	239	E	0.00000	0.00000	0.00000	0.00008	0.00000	0.00003	0.99989	0.00000	0.00000	0.00000	0.00000	0.00000	0.00000	0.00000	0.00000	0.00000	0.00000	0.00000	0.00000	0.00000
Node4	240	T	0.00108	0.00001	0.00003	0.00000	0.00001	0.00004	0.00000	0.00000	0.00000	0.00025	0.00028	0.00002	0.06550	0.00000	0.00000	0.00060	0.93159	0.00000	0.00000	0.00057
Node4	241	E	0.00000	0.00000	0.00000	0.00000	0.00000	0.00000	1.00000	0.00000	0.00000	0.00000	0.00000	0.00000	0.00000	0.00000	0.00000	0.00000	0.00000	0.00000	0.00000	0.00000
Node4	242	I	0.00000	0.00000	0.00000	0.00000	0.00000	0.00000	0.00000	0.00000	0.00000	0.99994	0.00000	0.00000	0.00000	0.00000	0.00000	0.00000	0.00000	0.00000	0.00000	0.00006
Node4	243	F	0.00000	0.00000	0.00000	0.00000	0.00000	0.00000	0.00000	0.00000	0.00000	0.00000	0.00000	0.00000	0.00000	0.99998	0.00000	0.00000	0.00000	0.00000	0.00002	0.00000
Node4	244	I	0.00000	0.00000	0.00000	0.00000	0.00000	0.00000	0.00000	0.00000	0.00000	1.00000	0.00000	0.00000	0.00000	0.00000	0.00000	0.00000	0.00000	0.00000	0.00000	0.00000
Node4	245	D	0.00000	0.00000	0.00258	0.99739	0.00000	0.00000	0.00002	0.00000	0.00000	0.00000	0.00000	0.00000	0.00000	0.00000	0.00000	0.00001	0.00000	0.00000	0.00000	0.00000
Node4	246	I	0.00000	0.00000	0.00000	0.00000	0.00000	0.00000	0.00000	0.00000	0.00000	0.99978	0.00002	0.00000	0.00000	0.00000	0.00000	0.00000	0.00000	0.00000	0.00000	0.00020
Node4	247	P	0.01447	0.00000	0.00000	0.00000	0.00000	0.00001	0.00001	0.00001	0.00000	0.00000	0.00000	0.00000	0.00000	0.00000	0.97978	0.00561	0.00009	0.00000	0.00000	0.00001
Node4	248	L	0.00000	0.00000	0.00000	0.00000	0.00000	0.00000	0.00000	0.00000	0.00000	0.00007	0.99983	0.00000	0.00009	0.00001	0.00000	0.00000	0.00000	0.00000	0.00000	0.00001
Node4	249	A	1.00000	0.00000	0.00000	0.00000	0.00000	0.00000	0.00000	0.00000	0.00000	0.00000	0.00000	0.00000	0.00000	0.00000	0.00000	0.00000	0.00000	0.00000	0.00000	0.00000
Node4	250	I	0.00000	0.00000	0.00000	0.00000	0.00000	0.00000	0.00000	0.00000	0.00000	0.98067	0.01270	0.00000	0.00182	0.00004	0.00000	0.00000	0.00001	0.00000	0.00000	0.00476
Node4	251	R	0.00000	0.99742	0.00000	0.00000	0.00000	0.00083	0.00000	0.00000	0.00001	0.00000	0.00000	0.00173	0.00000	0.00000	0.00000	0.00000	0.00000	0.00000	0.00000	0.00000
Node4	252	S	0.00221	0.00000	0.00003	0.00000	0.00001	0.00000	0.00000	0.00001	0.00000	0.00000	0.00000	0.00000	0.00000	0.00000	0.00000	0.99752	0.00022	0.00000	0.00000	0.00000
Node4	253	F	0.00000	0.00000	0.00000	0.00000	0.00000	0.00000	0.00000	0.00000	0.00000	0.00000	0.00000	0.00000	0.00000	0.99999	0.00000	0.00000	0.00000	0.00000	0.00001	0.00000
Node4	254	T	0.01030	0.00001	0.00007	0.00000	0.00006	0.00007	0.00001	0.00000	0.00000	0.00057	0.00010	0.00004	0.00669	0.00000	0.00001	0.00851	0.96924	0.00000	0.00000	0.00431
Node4	255	A	0.13643	0.04394	0.04209	0.04602	0.01718	0.03661	0.06381	0.07425	0.01737	0.05241	0.07002	0.05362	0.01927	0.02421	0.04554	0.08945	0.07275	0.00554	0.01874	0.07076
Node4	256	Q	0.00000	0.00001	0.00000	0.00000	0.00000	0.99988	0.00005	0.00000	0.00002	0.00000	0.00000	0.00003	0.00000	0.00000	0.00000	0.00000	0.00000	0.00000	0.00000	0.00000
Node4	257	G	0.00000	0.00000	0.00000	0.00000	0.00000	0.00000	0.00000	1.00000	0.00000	0.00000	0.00000	0.00000	0.00000	0.00000	0.00000	0.00000	0.00000	0.00000	0.00000	0.00000
Node4	258	L	0.00000	0.00000	0.00000	0.00000	0.00000	0.00000	0.00000	0.00000	0.00000	0.00002	0.99994	0.00000	0.00003	0.00000	0.00000	0.00000	0.00000	0.00000	0.00000	0.00000
Node4	259	L	0.00000	0.00000	0.00000	0.00000	0.00000	0.00000	0.00000	0.00000	0.00000	0.00020	0.99948	0.00000	0.00026	0.00003	0.00000	0.00000	0.00000	0.00000	0.00000	0.00002
Node4	260	W	0.00000	0.00000	0.00000	0.00000	0.00000	0.00000	0.00000	0.00000	0.00000	0.00000	0.00000	0.00000	0.00000	0.00000	0.00000	0.00000	0.00000	1.00000	0.00000	0.00000
Node4	261	P	0.00000	0.00000	0.00000	0.00000	0.00000	0.00000	0.00000	0.00000	0.00000	0.00000	0.00000	0.00000	0.00000	0.00000	1.00000	0.00000	0.00000	0.00000	0.00000	0.00000
Node4	262	L	0.00000	0.00000	0.00000	0.00000	0.00000	0.00000	0.00000	0.00000	0.00000	0.00014	0.99964	0.00000	0.00018	0.00002	0.00000	0.00000	0.00000	0.00000	0.00000	0.00001
Node4	263	L	0.00000	0.00000	0.00000	0.00000	0.00000	0.00000	0.00000	0.00000	0.00000	0.00009	0.99983	0.00000	0.00006	0.00001	0.00000	0.00000	0.00000	0.00000	0.00000	0.00000
Node4	264	A	1.00000	0.00000	0.00000	0.00000	0.00000	0.00000	0.00000	0.00000	0.00000	0.00000	0.00000	0.00000	0.00000	0.00000	0.00000	0.00000	0.00000	0.00000	0.00000	0.00000
Node4	265	F	0.00002	0.00000	0.00000	0.00000	0.00003	0.00000	0.00000	0.00000	0.00001	0.00436	0.00629	0.00000	0.00057	0.98461	0.00000	0.00000	0.00001	0.00004	0.00199	0.00208
Node4	266	K	0.00000	0.00040	0.00001	0.00000	0.00000	0.00003	0.00001	0.00000	0.00000	0.00000	0.00000	0.99955	0.00000	0.00000	0.00000	0.00000	0.00000	0.00000	0.00000	0.00000
Node4	267	E	0.00000	0.00000	0.00000	0.00000	0.00000	0.00000	1.00000	0.00000	0.00000	0.00000	0.00000	0.00000	0.00000	0.00000	0.00000	0.00000	0.00000	0.00000	0.00000	0.00000
Node4	268	L	0.00000	0.00000	0.00000	0.00000	0.00000	0.00000	0.00000	0.00000	0.00000	0.00032	0.99926	0.00000	0.00034	0.00004	0.00000	0.00000	0.00000	0.00000	0.00000	0.00004
Node4	269	T	0.00001	0.00000	0.00000	0.00000	0.00000	0.00000	0.00000	0.00000	0.00000	0.00000	0.00000	0.00000	0.00000	0.00000	0.00000	0.00010	0.99988	0.00000	0.00000	0.00000
Node4	270	T	0.00010	0.00000	0.00001	0.00000	0.00000	0.00000	0.00000	0.00000	0.00000	0.00000	0.00000	0.00000	0.00000	0.00000	0.00000	0.01419	0.98570	0.00000	0.00000	0.00000
Node4	271	G	0.00000	0.00000	0.00000	0.00000	0.00000	0.00000	0.00000	1.00000	0.00000	0.00000	0.00000	0.00000	0.00000	0.00000	0.00000	0.00000	0.00000	0.00000	0.00000	0.00000
Node4	272	E	0.00000	0.00000	0.00000	0.00021	0.00000	0.00012	0.99966	0.00000	0.00000	0.00000	0.00000	0.00001	0.00000	0.00000	0.00000	0.00000	0.00000	0.00000	0.00000	0.00000
Node4	273	L	0.00000	0.00000	0.00000	0.00000	0.00000	0.00000	0.00000	0.00000	0.00000	0.00000	1.00000	0.00000	0.00000	0.00000	0.00000	0.00000	0.00000	0.00000	0.00000	0.00000
Node4	274	T	0.00000	0.00000	0.00000	0.00000	0.00000	0.00000	0.00000	0.00000	0.00000	0.00000	0.00000	0.00000	0.00000	0.00000	0.00000	0.00007	0.99992	0.00000	0.00000	0.00000
Node4	275	V	0.07087	0.02201	0.01662	0.01637	0.01219	0.01803	0.02689	0.02164	0.00914	0.13394	0.12554	0.02570	0.02787	0.03437	0.01965	0.03472	0.04717	0.00556	0.01817	0.31357
Node4	276	G	0.08744	0.03287	0.04054	0.04487	0.00936	0.02437	0.04721	0.42336	0.01302	0.01988	0.03005	0.03822	0.00890	0.01262	0.02387	0.06359	0.03540	0.00457	0.01126	0.02860
Node4	277	K	0.06757	0.10549	0.04944	0.05463	0.00892	0.05653	0.08721	0.04682	0.02446	0.03518	0.05596	0.15762	0.01578	0.02081	0.03483	0.05904	0.05058	0.00625	0.02045	0.04243
Node4	278	I	0.05023	0.02005	0.01464	0.01315	0.00932	0.01619	0.02139	0.01623	0.00872	0.31190	0.16170	0.02292	0.03452	0.04109	0.01566	0.02792	0.03950	0.00597	0.01977	0.14911
Node4	279	T	0.08168	0.03727	0.03961	0.03505	0.01134	0.03044	0.04714	0.03570	0.01463	0.04639	0.05715	0.04833	0.01823	0.01925	0.02938	0.08774	0.27958	0.00437	0.01537	0.06135
Node4	280	A	0.99950	0.00000	0.00000	0.00000	0.00000	0.00000	0.00000	0.00000	0.00000	0.00000	0.00000	0.00000	0.00000	0.00000	0.00000	0.00001	0.00000	0.00000	0.00000	0.00048
Node4	281	K	0.00003	0.00290	0.00315	0.00002	0.00000	0.32694	0.00067	0.00000	0.00025	0.00000	0.00000	0.66538	0.00001	0.00000	0.00032	0.00022	0.00011	0.00000	0.00000	0.00000
Node4	282	E	0.00109	0.00004	0.00006	0.00374	0.00000	0.00623	0.97659	0.00000	0.00000	0.00000	0.00000	0.01211	0.00000	0.00000	0.00000	0.00006	0.00006	0.00000	0.00000	0.00002
Node4	283	S	0.00934	0.00000	0.00037	0.00001	0.00004	0.00001	0.00000	0.00004	0.00000	0.00000	0.00000	0.00000	0.00000	0.00000	0.00001	0.98798	0.00219	0.00000	0.00000	0.00000
Node4	284	E	0.00000	0.00000	0.00000	0.00002	0.00000	0.00000	0.99998	0.00000	0.00000	0.00000	0.00000	0.00000	0.00000	0.00000	0.00000	0.00000	0.00000	0.00000	0.00000	0.00000
Node4	285	L	0.00000	0.00000	0.00000	0.00000	0.00000	0.00000	0.00000	0.00000	0.00000	0.00001	0.99996	0.00000	0.00000	0.00000	0.00000	0.00000	0.00000	0.00000	0.00000	0.00002
Node4	286	S	0.00015	0.00000	0.00005	0.00000	0.00000	0.00000	0.00000	0.00000	0.00000	0.00000	0.00000	0.00000	0.00000	0.00000	0.00000	0.98145	0.01833	0.00000	0.00000	0.00000
Node4	287	V	0.00000	0.00000	0.00000	0.00000	0.00000	0.00000	0.00000	0.00000	0.00000	0.00008	0.00000	0.00000	0.00000	0.00000	0.00000	0.00000	0.00000	0.00000	0.00000	0.99992
Node4	288	S	0.00000	0.00000	0.00000	0.00000	0.00000	0.00000	0.00000	0.00000	0.00000	0.00000	0.00000	0.00000	0.00000	0.00000	0.00000	1.00000	0.00000	0.00000	0.00000	0.00000
Node4	289	P	0.00000	0.00000	0.00000	0.00000	0.00000	0.00000	0.00000	0.00000	0.00000	0.00000	0.00000	0.00000	0.00000	0.00000	1.00000	0.00000	0.00000	0.00000	0.00000	0.00000
Node4	290	R	0.00000	1.00000	0.00000	0.00000	0.00000	0.00000	0.00000	0.00000	0.00000	0.00000	0.00000	0.00000	0.00000	0.00000	0.00000	0.00000	0.00000	0.00000	0.00000	0.00000
Node4	291	S	0.07951	0.20083	0.04763	0.03086	0.01017	0.04318	0.04247	0.03881	0.02074	0.01450	0.02350	0.09499	0.00864	0.00864	0.02429	0.20722	0.06793	0.00311	0.01054	0.02244
Node4	292	L	0.10166	0.04063	0.03597	0.03952	0.01563	0.03187	0.05330	0.08941	0.01652	0.07800	0.10615	0.04765	0.02484	0.03544	0.03438	0.06563	0.05779	0.00776	0.02372	0.09414
Node4	293	L	0.05969	0.03171	0.02110	0.02078	0.01167	0.02571	0.03250	0.02477	0.01458	0.11049	0.25295	0.03437	0.04229	0.06478	0.02393	0.03785	0.04194	0.01164	0.03407	0.10317
Node4	294	L	0.03840	0.01931	0.01151	0.01021	0.00781	0.01705	0.01747	0.01274	0.00908	0.09790	0.46985	0.01976	0.04077	0.05327	0.01424	0.02223	0.02695	0.00772	0.02188	0.08184
Node4	295	L	0.07488	0.04783	0.03638	0.04105	0.01305	0.03611	0.05682	0.04413	0.02005	0.08197	0.13614	0.05495	0.03309	0.05024	0.03390	0.05502	0.05264	0.01158	0.03463	0.08554
Node4	296	E	0.07260	0.08573	0.04792	0.06061	0.00985	0.07488	0.09686	0.04881	0.02874	0.04002	0.06636	0.09410	0.01782	0.02541	0.03817	0.06120	0.05126	0.00749	0.02469	0.04747
Node4	297	A	0.08873	0.05598	0.04670	0.05662	0.01394	0.04171	0.07387	0.06482	0.02205	0.05395	0.08170	0.06598	0.02034	0.03280	0.04649	0.07259	0.06205	0.00864	0.02733	0.06371
Node4	298	D	0.07272	0.05194	0.06503	0.14278	0.00909	0.04811	0.13104	0.06262	0.02373	0.02993	0.04583	0.06868	0.01288	0.01886	0.03729	0.06623	0.04994	0.00523	0.01973	0.03832
Node4	299	K	0.04079	0.10948	0.03806	0.03184	0.00436	0.04968	0.06571	0.02533	0.01660	0.01728	0.02781	0.42713	0.00969	0.00885	0.01962	0.03832	0.03480	0.00289	0.01007	0.02170
Node4	300	A	0.08845	0.05491	0.04535	0.05267	0.01387	0.04078	0.07003	0.05741	0.02128	0.05878	0.08674	0.06495	0.02168	0.03306	0.04326	0.07320	0.06989	0.00826	0.02651	0.06893
Node4	301	A	0.14817	0.05352	0.03973	0.04619	0.01464	0.03922	0.06766	0.06738	0.01813	0.04876	0.06969	0.07057	0.01863	0.02516	0.04294	0.07753	0.06047	0.00623	0.02009	0.06528
Node4	302	P	0.08352	0.04958	0.03799	0.04871	0.01117	0.03823	0.06643	0.05136	0.01963	0.04821	0.07555	0.05843	0.01808	0.02875	0.15874	0.06506	0.05235	0.00746	0.02323	0.05754
Node4	303	A	0.11028	0.04881	0.04049	0.04931	0.01438	0.03822	0.06766	0.06699	0.01918	0.05395	0.07961	0.05797	0.01988	0.02980	0.07365	0.07308	0.05904	0.00744	0.02346	0.06678
Node4	304	R	0.07329	0.10417	0.04547	0.05269	0.01080	0.05125	0.07783	0.05179	0.02587	0.04312	0.06960	0.10001	0.01789	0.02781	0.05009	0.06135	0.05149	0.00890	0.02594	0.05064
Node4	305	S	0.09533	0.02991	0.04547	0.03575	0.01230	0.02530	0.03843	0.04757	0.01305	0.01868	0.02752	0.03578	0.00893	0.01215	0.02981	0.40613	0.07564	0.00301	0.01131	0.02794
Node4	306	Q	0.04444	0.06264	0.03366	0.03679	0.00430	0.39379	0.09167	0.02286	0.02872	0.01715	0.03570	0.07601	0.01248	0.01004	0.02088	0.03937	0.03237	0.00323	0.01211	0.02177
Node4	307	N	0.07904	0.05915	0.08722	0.08118	0.01151	0.04599	0.08423	0.06696	0.02839	0.03621	0.05504	0.07431	0.01527	0.02395	0.03638	0.07885	0.05994	0.00636	0.02508	0.04493
Node4	308	R	0.03925	0.42939	0.03016	0.02509	0.00578	0.04805	0.04594	0.02631	0.02305	0.01809	0.03281	0.12691	0.00980	0.01091	0.01921	0.03789	0.03071	0.00520	0.01330	0.02214
Node4	309	A	0.30520	0.03374	0.02985	0.03461	0.01421	0.02911	0.05191	0.06222	0.01311	0.04080	0.05656	0.04109	0.01588	0.01985	0.03697	0.07746	0.05518	0.00467	0.01514	0.06244
Node4	310	R	0.04859	0.33176	0.03542	0.03281	0.00715	0.05122	0.05609	0.03324	0.02484	0.02431	0.04219	0.12664	0.01204	0.01509	0.02439	0.04489	0.03693	0.00629	0.01680	0.02931
Node3	1	M	0.05601	0.02935	0.01957	0.01791	0.00996	0.02678	0.02940	0.02157	0.01234	0.09639	0.18180	0.03391	0.19934	0.04831	0.01804	0.03487	0.04372	0.00858	0.02475	0.08740
Node3	2	Y	0.03551	0.02744	0.02428	0.01954	0.01091	0.02081	0.02499	0.01818	0.03955	0.03858	0.07684	0.02605	0.01663	0.12584	0.01418	0.03037	0.02533	0.02646	0.35938	0.03912
Node3	3	R	0.04878	0.32474	0.03600	0.03277	0.00714	0.05262	0.05680	0.03318	0.02545	0.02391	0.04175	0.13108	0.01204	0.01476	0.02433	0.04537	0.03730	0.00630	0.01675	0.02893
Node3	4	D	0.05291	0.03456	0.06828	0.32955	0.00578	0.03792	0.13769	0.04846	0.01905	0.01666	0.02531	0.04996	0.00775	0.01044	0.02597	0.05433	0.03707	0.00292	0.01258	0.02281
Node3	5	L	0.06671	0.02391	0.01695	0.01480	0.01201	0.02130	0.02539	0.01960	0.01034	0.14697	0.19301	0.02748	0.07297	0.04835	0.01808	0.03527	0.04881	0.00718	0.02275	0.16812
Node3	6	E	0.05849	0.08983	0.04697	0.07953	0.00583	0.06742	0.18708	0.03666	0.02121	0.02069	0.03318	0.16710	0.01096	0.01103	0.02685	0.05088	0.04220	0.00349	0.01283	0.02775
Node3	7	R	0.07984	0.14714	0.04997	0.04633	0.01125	0.05206	0.06731	0.05096	0.02568	0.02912	0.04580	0.10936	0.01376	0.01721	0.03425	0.09657	0.06126	0.00567	0.01831	0.03815
Node3	8	Y	0.03091	0.01997	0.01814	0.01254	0.01101	0.01575	0.01633	0.01291	0.03378	0.04762	0.10737	0.01790	0.02108	0.24618	0.01061	0.02527	0.02162	0.02836	0.25837	0.04430
Node3	9	G	0.08538	0.04164	0.10346	0.07277	0.00986	0.03352	0.06335	0.24166	0.02152	0.02049	0.03029	0.05361	0.00969	0.01300	0.02551	0.07890	0.04754	0.00410	0.01436	0.02934
Node3	10	L	0.10270	0.03190	0.02705	0.02666	0.01704	0.02617	0.03842	0.04039	0.01901	0.07471	0.12846	0.03574	0.02811	0.11051	0.02814	0.05673	0.04873	0.01522	0.06145	0.08287
Node3	11	Y	0.03097	0.01976	0.01790	0.01238	0.01100	0.01561	0.01618	0.01288	0.03312	0.04831	0.10916	0.01774	0.02136	0.25093	0.01060	0.02518	0.02162	0.02824	0.25222	0.04484
Node3	12	L	0.03885	0.01607	0.00985	0.00643	0.00828	0.01730	0.01285	0.00908	0.00933	0.11553	0.30464	0.01718	0.13114	0.10396	0.00962	0.02038	0.03088	0.00957	0.03586	0.09320
Node3	13	V	0.07107	0.01796	0.01407	0.01114	0.01242	0.01611	0.02016	0.01580	0.00768	0.17392	0.18361	0.02108	0.03935	0.03959	0.01558	0.03488	0.05994	0.00488	0.01667	0.22408
Node3	14	A	0.18753	0.06647	0.03951	0.04141	0.01240	0.04526	0.07203	0.06034	0.01669	0.03133	0.04283	0.10385	0.01421	0.01367	0.03581	0.08671	0.06372	0.00342	0.01221	0.05061
Node3	15	L	0.03947	0.01244	0.00805	0.00554	0.00759	0.01157	0.01119	0.00774	0.00577	0.26129	0.28152	0.01347	0.04619	0.04553	0.00933	0.01766	0.03171	0.00473	0.01575	0.16345
Node3	16	Y	0.03589	0.02767	0.02441	0.01977	0.01095	0.02098	0.02531	0.01844	0.03940	0.03894	0.07737	0.02636	0.01675	0.12532	0.01438	0.03063	0.02558	0.02647	0.35588	0.03951
Node3	17	E	0.09879	0.05198	0.04650	0.06751	0.03764	0.04495	0.10187	0.05893	0.02108	0.04351	0.06335	0.06362	0.01709	0.02568	0.03558	0.07553	0.05928	0.00654	0.02314	0.05743
Node3	18	L	0.04203	0.01998	0.01382	0.01105	0.01052	0.01719	0.01785	0.01421	0.01497	0.09731	0.25913	0.02011	0.04005	0.17959	0.01417	0.02621	0.02946	0.01680	0.07019	0.08535
Node3	19	S	0.07994	0.06137	0.06816	0.05729	0.01218	0.05151	0.06550	0.05199	0.08358	0.02932	0.04759	0.06507	0.01367	0.02705	0.03480	0.10485	0.06245	0.00689	0.03886	0.03793
Node3	20	G	0.11195	0.03781	0.05109	0.05077	0.01287	0.02987	0.05402	0.24504	0.01575	0.02401	0.03463	0.04515	0.01081	0.01414	0.03150	0.11926	0.05804	0.00433	0.01298	0.03598
Node3	21	E	0.05832	0.06093	0.04324	0.08921	0.00522	0.13300	0.23795	0.03355	0.02465	0.01861	0.03278	0.08617	0.01110	0.01028	0.02598	0.04874	0.03882	0.00321	0.01253	0.02572
Node3	22	E	0.03799	0.02509	0.02557	0.09239	0.00232	0.04975	0.57384	0.01994	0.01005	0.00803	0.01276	0.04931	0.00462	0.00392	0.01450	0.02815	0.02176	0.00131	0.00530	0.01340
Node3	23	Y	0.01716	0.01441	0.01486	0.00879	0.00740	0.01108	0.01058	0.00715	0.03654	0.01952	0.04267	0.01165	0.00949	0.11677	0.00585	0.01655	0.01252	0.01979	0.59783	0.01937
Node3	24	D	0.02874	0.01599	0.06067	0.57340	0.00246	0.02306	0.12139	0.02879	0.01211	0.00566	0.00856	0.02702	0.00309	0.00353	0.01330	0.03587	0.02078	0.00102	0.00567	0.00889
Node3	25	G	0.11156	0.03672	0.04079	0.04074	0.08368	0.02702	0.04674	0.19106	0.01561	0.03586	0.05184	0.04061	0.01431	0.02343	0.02803	0.08135	0.05219	0.00645	0.01978	0.05224
Node3	26	L	0.04035	0.01871	0.01054	0.00809	0.00816	0.01808	0.01549	0.01074	0.00881	0.11697	0.40993	0.01908	0.06692	0.05940	0.01281	0.02169	0.02958	0.00760	0.02172	0.09533
Node3	27	E	0.06601	0.06957	0.04449	0.06945	0.00752	0.11459	0.14483	0.03764	0.02797	0.03463	0.06289	0.08797	0.01738	0.01960	0.03050	0.05445	0.04573	0.00513	0.01854	0.04108
Node3	28	A	0.12970	0.04144	0.04174	0.04304	0.01660	0.03417	0.05777	0.05954	0.01722	0.06865	0.08605	0.05062	0.02210	0.02820	0.03687	0.07951	0.07034	0.00584	0.02036	0.09026
Node3	29	A	0.10962	0.04322	0.04372	0.04560	0.01612	0.03421	0.05780	0.09893	0.01771	0.05987	0.08187	0.05158	0.02091	0.02863	0.03733	0.08459	0.06741	0.00653	0.02108	0.07326
Node3	30	L	0.03028	0.01436	0.00783	0.00620	0.00632	0.01363	0.01168	0.00818	0.00690	0.09416	0.55095	0.01404	0.04105	0.04894	0.01031	0.01623	0.02132	0.00612	0.01716	0.07434
Node3	31	G	0.15352	0.03561	0.04123	0.04529	0.01307	0.02864	0.05366	0.25093	0.01410	0.02874	0.04026	0.04249	0.01214	0.01516	0.03184	0.08146	0.04992	0.00454	0.01273	0.04466
Node3	32	L	0.01885	0.00821	0.00392	0.00258	0.00407	0.00871	0.00569	0.00377	0.00409	0.07915	0.67852	0.00745	0.03683	0.03845	0.00569	0.00895	0.01332	0.00390	0.01070	0.05714
Node3	33	C	0.06665	0.02617	0.01882	0.01346	0.18234	0.01534	0.01809	0.02807	0.01656	0.04157	0.07677	0.01998	0.01796	0.07220	0.01298	0.05071	0.03548	0.16193	0.06902	0.05590
Node3	34	V	0.05390	0.01052	0.00761	0.00562	0.00911	0.00943	0.01194	0.00852	0.00440	0.24667	0.14021	0.01236	0.03071	0.02828	0.00944	0.01890	0.03856	0.00304	0.01069	0.34009
Node3	35	F	0.01054	0.00413	0.00379	0.00203	0.00481	0.00343	0.00291	0.00322	0.00842	0.02651	0.07510	0.00340	0.01301	0.70678	0.00284	0.00840	0.00664	0.01163	0.08111	0.02131
Node3	36	D	0.05291	0.03456	0.06828	0.32955	0.00578	0.03792	0.13769	0.04846	0.01905	0.01666	0.02531	0.04996	0.00775	0.01044	0.02597	0.05433	0.03707	0.00292	0.01258	0.02281
Node3	37	E	0.08167	0.05302	0.08965	0.10338	0.01026	0.04919	0.11351	0.06110	0.02551	0.02643	0.03891	0.07174	0.01218	0.01565	0.03343	0.09358	0.06294	0.00414	0.01766	0.03605
Node3	38	L	0.06170	0.02291	0.01570	0.01331	0.01154	0.01986	0.02332	0.01749	0.01022	0.16552	0.22470	0.02557	0.04890	0.05389	0.01770	0.03266	0.04527	0.00761	0.02426	0.15787
Node3	39	A	0.10728	0.04754	0.06571	0.05528	0.01450	0.03993	0.06340	0.05977	0.02312	0.05280	0.08312	0.05912	0.02158	0.02799	0.03395	0.08440	0.06783	0.00589	0.02280	0.06398
Node3	40	G	0.08498	0.03075	0.03544	0.03178	0.01594	0.02405	0.03599	0.16409	0.02241	0.04364	0.08396	0.03319	0.01942	0.11550	0.02121	0.06178	0.04041	0.01924	0.06622	0.05001
Node3	41	A	0.10348	0.05558	0.04779	0.05059	0.01466	0.04390	0.06817	0.05855	0.02098	0.04763	0.06909	0.06530	0.01912	0.02437	0.06065	0.09070	0.07336	0.00560	0.02009	0.06041
Node3	42	A	0.11593	0.06426	0.04560	0.04865	0.01408	0.05358	0.07501	0.05742	0.02900	0.04043	0.06143	0.07503	0.01734	0.03080	0.03660	0.07797	0.06073	0.00749	0.03461	0.05404
Node3	43	G	0.10462	0.05051	0.04901	0.05195	0.02248	0.03522	0.06107	0.18551	0.01985	0.03380	0.05094	0.05786	0.01429	0.02399	0.03123	0.07908	0.05321	0.00745	0.02195	0.04600
Node3	44	P	0.06726	0.03009	0.02435	0.02418	0.01169	0.02544	0.03416	0.02748	0.02238	0.05938	0.11620	0.03293	0.02350	0.10849	0.14972	0.05026	0.04113	0.01575	0.07276	0.06286
Node3	45	L	0.03476	0.01513	0.01023	0.00697	0.00955	0.01398	0.01209	0.00959	0.01352	0.09843	0.28032	0.01448	0.04342	0.20877	0.01030	0.02067	0.02451	0.01611	0.07496	0.08221
Node3	46	L	0.06110	0.04189	0.02263	0.02012	0.01221	0.02866	0.03293	0.02322	0.01689	0.10706	0.21974	0.04175	0.04213	0.06904	0.02176	0.04056	0.04603	0.01200	0.03841	0.10186
Node3	47	L	0.11122	0.02917	0.02429	0.02269	0.01668	0.02569	0.03570	0.03714	0.01427	0.10088	0.15115	0.03371	0.03810	0.06111	0.02700	0.05792	0.05637	0.00912	0.03433	0.11345
Node3	48	R	0.08758	0.11714	0.04296	0.04031	0.03162	0.04810	0.06227	0.05974	0.02412	0.04282	0.06365	0.09929	0.01750	0.02264	0.03096	0.06972	0.05698	0.00676	0.02099	0.05484
Node3	49	L	0.04602	0.03977	0.02380	0.01837	0.01035	0.04361	0.03270	0.01757	0.03292	0.07025	0.17516	0.04105	0.03723	0.15731	0.01559	0.03513	0.03357	0.01708	0.08839	0.06415
Node3	50	L	0.05940	0.03537	0.02022	0.01798	0.01092	0.02745	0.03089	0.02043	0.01347	0.11705	0.25611	0.03922	0.04762	0.05631	0.02022	0.03776	0.04626	0.00834	0.02619	0.10878
Node3	51	F	0.06650	0.03668	0.03646	0.03005	0.01470	0.02937	0.03878	0.02841	0.02795	0.06540	0.11804	0.04231	0.02798	0.12622	0.02086	0.06031	0.06372	0.01498	0.08208	0.06920
Node3	52	S	0.11377	0.03524	0.04024	0.03215	0.01858	0.03123	0.04217	0.04526	0.01676	0.06415	0.09943	0.04230	0.03400	0.04100	0.03078	0.11440	0.08876	0.00666	0.02712	0.07599
Node3	53	L	0.08536	0.03292	0.02729	0.02366	0.01482	0.02607	0.03582	0.02973	0.01317	0.12608	0.14838	0.03852	0.03456	0.04072	0.02507	0.05921	0.07547	0.00635	0.02212	0.13467
Node3	54	P	0.08514	0.03726	0.03118	0.03333	0.01107	0.03165	0.04602	0.03587	0.01971	0.04911	0.08825	0.04319	0.01968	0.04199	0.21034	0.06825	0.05270	0.00747	0.03018	0.05760
Node3	55	A	0.11015	0.04719	0.04831	0.05188	0.01634	0.03878	0.06704	0.06146	0.01932	0.05452	0.07316	0.05781	0.01968	0.02541	0.04234	0.09261	0.07885	0.00554	0.02005	0.06957
Node3	56	K	0.07861	0.08560	0.04670	0.04792	0.01091	0.05057	0.07506	0.04350	0.02231	0.05217	0.07629	0.10955	0.02076	0.02448	0.03304	0.06769	0.06769	0.00580	0.02006	0.06129
Node3	57	K	0.03663	0.17165	0.04262	0.02743	0.00314	0.06519	0.07229	0.02006	0.01879	0.01170	0.02019	0.38210	0.00903	0.00483	0.01604	0.03771	0.03524	0.00215	0.00756	0.01566
Node3	58	M	0.00036	0.00006	0.00004	0.00000	0.00004	0.00031	0.00002	0.00002	0.00002	0.00304	0.01008	0.00010	0.98366	0.00048	0.00001	0.00006	0.00060	0.00002	0.00004	0.00102
Node3	59	H	0.00567	0.23863	0.02363	0.00259	0.00110	0.12706	0.00611	0.00134	0.45586	0.00274	0.01517	0.04644	0.03385	0.00422	0.00137	0.00935	0.00916	0.00096	0.01241	0.00234
Node3	60	K	0.00286	0.14548	0.00897	0.00200	0.00010	0.02239	0.01350	0.00105	0.00275	0.00034	0.00064	0.78865	0.00071	0.00007	0.00091	0.00419	0.00457	0.00005	0.00023	0.00055
Node3	61	M	0.03017	0.00397	0.00549	0.00064	0.00360	0.00995	0.00235	0.00096	0.00208	0.05499	0.07223	0.00747	0.38533	0.02111	0.00137	0.02563	0.31303	0.00064	0.00429	0.05467
Node3	62	M	0.00000	0.00000	0.00000	0.00000	0.00000	0.00000	0.00000	0.00000	0.00000	0.00000	0.00000	0.00000	1.00000	0.00000	0.00000	0.00000	0.00000	0.00000	0.00000	0.00000
Node3	63	K	0.00000	0.04308	0.00001	0.00000	0.00000	0.00130	0.00002	0.00000	0.00000	0.00000	0.00000	0.95558	0.00000	0.00000	0.00000	0.00000	0.00000	0.00000	0.00000	0.00000
Node3	64	K	0.00002	0.00037	0.00006	0.00000	0.00000	0.00008	0.00002	0.00000	0.00000	0.00000	0.00000	0.99331	0.00000	0.00000	0.00000	0.00005	0.00608	0.00000	0.00000	0.00000
Node3	65	L	0.04299	0.02153	0.01300	0.01155	0.00872	0.01879	0.01970	0.01438	0.01014	0.10532	0.41609	0.02222	0.04298	0.05797	0.01592	0.02507	0.03026	0.00862	0.02471	0.09002
Node3	66	F	0.03442	0.01724	0.01394	0.01115	0.01043	0.01386	0.01593	0.01430	0.01794	0.06128	0.13575	0.01705	0.02561	0.36904	0.01209	0.02482	0.02336	0.02152	0.10412	0.05616
Node3	67	A	0.31647	0.03197	0.02893	0.03302	0.01459	0.02837	0.05060	0.06318	0.01239	0.03944	0.05348	0.03926	0.01550	0.01828	0.03658	0.08056	0.05634	0.00420	0.01380	0.06304
Node3	68	Q	0.05487	0.07182	0.04012	0.04685	0.00591	0.26988	0.10144	0.03069	0.03092	0.02363	0.04521	0.08609	0.01452	0.01417	0.02668	0.04793	0.03963	0.00435	0.01597	0.02932
Node3	69	L	0.00000	0.00000	0.00000	0.00000	0.00000	0.00000	0.00000	0.00000	0.00000	0.00000	0.99999	0.00000	0.00001	0.00000	0.00000	0.00000	0.00000	0.00000	0.00000	0.00000
Node3	70	L	0.00000	0.00000	0.00000	0.00000	0.00000	0.00000	0.00000	0.00000	0.00000	0.00002	0.99019	0.00000	0.00003	0.00976	0.00000	0.00000	0.00000	0.00000	0.00000	0.00000
Node3	71	A	0.98549	0.00000	0.00000	0.00000	0.00000	0.00000	0.00000	0.00808	0.00000	0.00000	0.00000	0.00000	0.00000	0.00000	0.00000	0.00643	0.00000	0.00000	0.00000	0.00000
Node3	72	T	0.08428	0.03972	0.04099	0.03748	0.01188	0.03207	0.05029	0.03850	0.01558	0.04879	0.06144	0.05090	0.01894	0.02092	0.03133	0.08770	0.24423	0.00478	0.01666	0.06352
Node3	73	I	0.00000	0.00000	0.00000	0.00000	0.00000	0.00000	0.00000	0.00000	0.00000	0.99980	0.00003	0.00000	0.00010	0.00000	0.00000	0.00000	0.00000	0.00000	0.00000	0.00007
Node3	74	L	0.00000	0.00000	0.00000	0.00000	0.00000	0.00000	0.00000	0.00000	0.00000	0.00053	0.99917	0.00000	0.00012	0.00001	0.00000	0.00000	0.00000	0.00000	0.00000	0.00017
Node3	75	L	0.00000	0.00000	0.00000	0.00000	0.00000	0.00000	0.00000	0.00000	0.00000	0.00001	0.99998	0.00000	0.00001	0.00000	0.00000	0.00000	0.00000	0.00000	0.00000	0.00000
Node3	76	M	0.00000	0.00000	0.00000	0.00000	0.00000	0.00000	0.00000	0.00000	0.00000	0.00000	0.00002	0.00000	0.99998	0.00000	0.00000	0.00000	0.00000	0.00000	0.00000	0.00000
Node3	77	I	0.00004	0.00000	0.00000	0.00000	0.00000	0.00000	0.00000	0.00000	0.00000	0.97382	0.00111	0.00000	0.00342	0.00001	0.00000	0.00000	0.00005	0.00000	0.00000	0.02154
Node3	78	G	0.08819	0.03331	0.04095	0.04541	0.00947	0.02472	0.04788	0.41611	0.01320	0.02021	0.03052	0.03876	0.00903	0.01281	0.02422	0.06419	0.03591	0.00464	0.01144	0.02903
Node3	79	F	0.00004	0.00000	0.00000	0.00000	0.00001	0.00000	0.00000	0.00000	0.00000	0.00007	0.00156	0.00000	0.00105	0.99683	0.00000	0.00002	0.00000	0.00001	0.00038	0.00003
Node3	80	L	0.00000	0.00000	0.00000	0.00000	0.00000	0.00000	0.00000	0.00000	0.00000	0.03623	0.96318	0.00000	0.00028	0.00002	0.00000	0.00000	0.00000	0.00000	0.00000	0.00030
Node3	81	W	0.00000	0.00000	0.00000	0.00000	0.00000	0.00000	0.00000	0.00000	0.00000	0.00000	0.00000	0.00000	0.00000	0.00000	0.00000	0.00000	0.00000	1.00000	0.00000	0.00000
Node3	82	L	0.00002	0.00000	0.00000	0.00000	0.00001	0.00000	0.00000	0.00000	0.00000	0.02355	0.94044	0.00000	0.00238	0.02014	0.00000	0.00000	0.00001	0.00000	0.00002	0.01343
Node3	83	S	0.04448	0.00052	0.02283	0.00023	0.00171	0.00031	0.00019	0.09384	0.00020	0.00146	0.00068	0.00052	0.00095	0.00030	0.00024	0.81238	0.01725	0.00002	0.00004	0.00183
Node3	84	L	0.00002	0.00000	0.00000	0.00000	0.00014	0.00000	0.00000	0.00000	0.00000	0.06463	0.91196	0.00000	0.01562	0.00313	0.00000	0.00000	0.00001	0.00000	0.00000	0.00449
Node3	85	L	0.03905	0.01907	0.01095	0.00915	0.00804	0.01724	0.01645	0.01171	0.00906	0.10622	0.45037	0.01921	0.04436	0.05723	0.01393	0.02188	0.02754	0.00790	0.02242	0.08823
Node3	86	M	0.00187	0.00000	0.00000	0.00000	0.00001	0.00001	0.00000	0.00000	0.00000	0.01761	0.00088	0.00000	0.96282	0.00001	0.00000	0.00002	0.01030	0.00000	0.00000	0.00644
Node3	87	L	0.03907	0.01882	0.01035	0.00826	0.00813	0.01750	0.01550	0.01080	0.00898	0.11495	0.43321	0.01858	0.04893	0.06093	0.01361	0.02122	0.02757	0.00794	0.02228	0.09338
Node3	88	A	0.11116	0.04911	0.05125	0.05300	0.01585	0.03895	0.06593	0.06779	0.02003	0.04473	0.06291	0.05939	0.01762	0.02409	0.04497	0.10694	0.08114	0.00591	0.02060	0.05862
Node3	89	A	0.11335	0.04745	0.04577	0.04776	0.01526	0.03787	0.06356	0.06058	0.01874	0.05359	0.07223	0.05824	0.02006	0.02545	0.04214	0.09077	0.09201	0.00591	0.02029	0.06896
Node3	90	A	0.17859	0.03745	0.03824	0.03763	0.01580	0.03283	0.05489	0.06071	0.01464	0.04778	0.05971	0.04754	0.01849	0.01953	0.03839	0.09868	0.10843	0.00431	0.01498	0.07136
Node3	91	P	0.05204	0.03177	0.00050	0.00011	0.00008	0.00261	0.00037	0.00034	0.00063	0.00001	0.00008	0.00331	0.00003	0.00000	0.74504	0.15844	0.00449	0.00000	0.00001	0.00014
Node3	92	P	0.00002	0.00000	0.00000	0.00002	0.00000	0.00000	0.00002	0.00000	0.00000	0.00000	0.00000	0.00000	0.00000	0.00000	0.99993	0.00002	0.00000	0.00000	0.00000	0.00000
Node3	93	A	1.00000	0.00000	0.00000	0.00000	0.00000	0.00000	0.00000	0.00000	0.00000	0.00000	0.00000	0.00000	0.00000	0.00000	0.00000	0.00000	0.00000	0.00000	0.00000	0.00000
Node3	94	A	0.98694	0.00003	0.00000	0.00000	0.00003	0.00032	0.00002	0.00002	0.00000	0.00003	0.00004	0.00002	0.00168	0.00000	0.00001	0.00212	0.00756	0.00000	0.00000	0.00118
Node3	95	A	1.00000	0.00000	0.00000	0.00000	0.00000	0.00000	0.00000	0.00000	0.00000	0.00000	0.00000	0.00000	0.00000	0.00000	0.00000	0.00000	0.00000	0.00000	0.00000	0.00000
Node3	96	A	0.99994	0.00000	0.00000	0.00000	0.00000	0.00000	0.00000	0.00000	0.00000	0.00000	0.00000	0.00000	0.00000	0.00000	0.00000	0.00004	0.00000	0.00000	0.00000	0.00001
Node3	97	S	0.18266	0.01773	0.04666	0.03290	0.01562	0.02235	0.03729	0.04644	0.00816	0.01031	0.01257	0.02395	0.00605	0.00467	0.02304	0.36735	0.11363	0.00075	0.00394	0.02392
Node3	98	E	0.28024	0.00555	0.00901	0.06669	0.00155	0.03296	0.47417	0.01383	0.00234	0.00110	0.00165	0.01744	0.00131	0.00031	0.02286	0.04296	0.01772	0.00008	0.00043	0.00780
Node3	99	G	0.02664	0.00300	0.01665	0.01088	0.00096	0.00204	0.00492	0.90502	0.00138	0.00015	0.00038	0.00329	0.00029	0.00024	0.00112	0.01922	0.00258	0.00017	0.00024	0.00082
Node3	100	A	0.13624	0.03488	0.02993	0.03139	0.01704	0.02923	0.04673	0.05137	0.01466	0.08574	0.11580	0.04129	0.02706	0.03850	0.03460	0.06847	0.06074	0.00723	0.02420	0.10488
Node3	101	L	0.05749	0.02665	0.01772	0.01595	0.01158	0.02257	0.02623	0.02002	0.01308	0.12400	0.26346	0.02861	0.04557	0.07053	0.01999	0.03410	0.04091	0.01128	0.03504	0.11524
Node3	102	A	0.10966	0.05053	0.07638	0.06744	0.03186	0.04297	0.07367	0.07165	0.02494	0.03372	0.04777	0.06319	0.01445	0.01981	0.03314	0.09666	0.06915	0.00482	0.02036	0.04785
Node3	103	L	0.09058	0.05090	0.03998	0.04670	0.01442	0.03931	0.06520	0.05597	0.02005	0.06886	0.10480	0.05957	0.02465	0.03749	0.04114	0.06656	0.06002	0.00847	0.02729	0.07804
Node3	104	D	0.08794	0.04046	0.07932	0.14293	0.00996	0.04018	0.10688	0.08570	0.02079	0.02146	0.03018	0.05575	0.01013	0.01188	0.03173	0.10839	0.06800	0.00316	0.01332	0.03182
Node3	105	P	0.06942	0.11718	0.03012	0.03222	0.00643	0.04369	0.05271	0.03100	0.02009	0.01966	0.03410	0.08705	0.00948	0.01055	0.29249	0.05928	0.04150	0.00346	0.01113	0.02845
Node3	106	L	0.08785	0.03738	0.03004	0.03087	0.01561	0.03003	0.04470	0.04183	0.01741	0.09148	0.14655	0.04280	0.03191	0.05878	0.03216	0.05743	0.05610	0.01110	0.03765	0.09831
Node3	107	A	0.11703	0.04427	0.04149	0.04718	0.01508	0.03576	0.06224	0.08085	0.01772	0.04912	0.06897	0.05325	0.01799	0.02421	0.08893	0.08321	0.06421	0.00568	0.01892	0.06390
Node3	108	T	0.08605	0.04640	0.03758	0.03551	0.01094	0.05892	0.05771	0.03404	0.01920	0.05866	0.09591	0.05726	0.02556	0.02464	0.08474	0.07744	0.09914	0.00469	0.01686	0.06875
Node3	109	A	0.45523	0.01084	0.02064	0.01517	0.02204	0.01787	0.02691	0.02204	0.02828	0.00713	0.01188	0.01167	0.00665	0.02497	0.02274	0.12021	0.04499	0.00271	0.10103	0.02701
Node3	110	A	0.08893	0.05796	0.05212	0.06558	0.01350	0.04393	0.08137	0.07032	0.02344	0.04766	0.07080	0.06950	0.01843	0.02810	0.04367	0.07336	0.06108	0.00720	0.02508	0.05796
Node3	111	G	0.00200	0.00001	0.00022	0.00003	0.00001	0.00000	0.00001	0.98661	0.00000	0.00000	0.00000	0.00001	0.00000	0.00000	0.00009	0.01093	0.00009	0.00000	0.00000	0.00000
Node3	112	N	0.00000	0.00000	0.96437	0.03562	0.00000	0.00000	0.00000	0.00000	0.00000	0.00000	0.00000	0.00000	0.00000	0.00000	0.00000	0.00001	0.00000	0.00000	0.00000	0.00000
Node3	113	T	0.00000	0.00000	0.00000	0.00000	0.00000	0.00000	0.00000	0.00000	0.00000	0.00000	0.00000	0.00000	0.00000	0.00000	0.00000	0.00003	0.99997	0.00000	0.00000	0.00000
Node3	114	H	0.00000	0.00000	0.00000	0.00000	0.00000	0.00000	0.00000	0.00000	0.99999	0.00000	0.00000	0.00000	0.00000	0.00000	0.00000	0.00000	0.00000	0.00000	0.00000	0.00000
Node3	115	L	0.00000	0.00000	0.00000	0.00000	0.00000	0.00000	0.00000	0.00000	0.00000	0.00000	1.00000	0.00000	0.00000	0.00000	0.00000	0.00000	0.00000	0.00000	0.00000	0.00000
Node3	116	V	0.00000	0.00000	0.00000	0.00000	0.00000	0.00000	0.00000	0.00000	0.00000	0.00015	0.00000	0.00000	0.00000	0.00000	0.00000	0.00000	0.00000	0.00000	0.00000	0.99985
Node3	117	P	0.00000	0.00000	0.00000	0.00000	0.00000	0.00000	0.00000	0.00000	0.00000	0.00000	0.00000	0.00000	0.00000	0.00000	1.00000	0.00000	0.00000	0.00000	0.00000	0.00000
Node3	118	C	0.00000	0.00000	0.00000	0.00000	1.00000	0.00000	0.00000	0.00000	0.00000	0.00000	0.00000	0.00000	0.00000	0.00000	0.00000	0.00000	0.00000	0.00000	0.00000	0.00000
Node3	119	Q	0.00000	0.00001	0.00000	0.00000	0.00000	0.99966	0.00012	0.00000	0.00019	0.00000	0.00000	0.00001	0.00000	0.00000	0.00000	0.00000	0.00000	0.00000	0.00000	0.00000
Node3	120	D	0.00005	0.00000	0.00044	0.97957	0.00000	0.00001	0.01861	0.00001	0.00000	0.00000	0.00000	0.00000	0.00000	0.00000	0.00000	0.00129	0.00001	0.00000	0.00000	0.00000
Node3	121	S	0.00000	0.00000	0.00000	0.00000	0.00000	0.00000	0.00000	0.00000	0.00000	0.00000	0.00000	0.00000	0.00000	0.00000	0.00000	1.00000	0.00000	0.00000	0.00000	0.00000
Node3	122	A	0.99799	0.00000	0.00000	0.00000	0.00000	0.00000	0.00001	0.00001	0.00000	0.00000	0.00000	0.00000	0.00000	0.00000	0.00119	0.00067	0.00008	0.00000	0.00000	0.00003
Node3	123	A	1.00000	0.00000	0.00000	0.00000	0.00000	0.00000	0.00000	0.00000	0.00000	0.00000	0.00000	0.00000	0.00000	0.00000	0.00000	0.00000	0.00000	0.00000	0.00000	0.00000
Node3	124	F	0.00000	0.00000	0.00000	0.00000	0.00000	0.00000	0.00000	0.00000	0.00000	0.00000	0.00000	0.00000	0.00000	1.00000	0.00000	0.00000	0.00000	0.00000	0.00000	0.00000
Node3	125	M	0.00001	0.00001	0.00000	0.00000	0.00000	0.00805	0.00000	0.00000	0.00000	0.00010	0.01897	0.00001	0.97281	0.00000	0.00000	0.00000	0.00002	0.00000	0.00000	0.00002
Node3	126	E	0.00000	0.00000	0.00000	0.00002	0.00000	0.00001	0.99997	0.00000	0.00000	0.00000	0.00000	0.00000	0.00000	0.00000	0.00000	0.00000	0.00000	0.00000	0.00000	0.00000
Node3	127	R	0.00000	1.00000	0.00000	0.00000	0.00000	0.00000	0.00000	0.00000	0.00000	0.00000	0.00000	0.00000	0.00000	0.00000	0.00000	0.00000	0.00000	0.00000	0.00000	0.00000
Node3	128	M	0.00000	0.00000	0.00000	0.00000	0.00000	0.00000	0.00000	0.00000	0.00000	0.00000	0.00000	0.00000	1.00000	0.00000	0.00000	0.00000	0.00000	0.00000	0.00000	0.00000
Node3	129	Q	0.00000	0.00003	0.00001	0.00001	0.00000	0.99134	0.00790	0.00000	0.00046	0.00000	0.00000	0.00023	0.00000	0.00000	0.00000	0.00000	0.00000	0.00000	0.00000	0.00000
Node3	130	N	0.00000	0.00000	0.99960	0.00005	0.00000	0.00000	0.00000	0.00000	0.00002	0.00000	0.00000	0.00009	0.00000	0.00000	0.00000	0.00022	0.00001	0.00000	0.00000	0.00000
Node3	131	A	1.00000	0.00000	0.00000	0.00000	0.00000	0.00000	0.00000	0.00000	0.00000	0.00000	0.00000	0.00000	0.00000	0.00000	0.00000	0.00000	0.00000	0.00000	0.00000	0.00000
Node3	132	P	0.00000	0.00000	0.00000	0.00000	0.00000	0.00000	0.00000	0.00000	0.00000	0.00000	0.00000	0.00000	0.00000	0.00000	1.00000	0.00000	0.00000	0.00000	0.00000	0.00000
Node3	133	Q	0.00000	0.00000	0.00000	0.00000	0.00000	0.99946	0.00050	0.00000	0.00000	0.00000	0.00000	0.00003	0.00000	0.00000	0.00000	0.00000	0.00000	0.00000	0.00000	0.00000
Node3	134	T	0.00008	0.00000	0.00451	0.00000	0.00000	0.00000	0.00000	0.00011	0.00000	0.00000	0.00000	0.00000	0.00000	0.00000	0.00000	0.47763	0.51766	0.00000	0.00000	0.00000
Node3	135	L	0.05200	0.02910	0.01999	0.01712	0.01169	0.02538	0.02750	0.01904	0.02058	0.10268	0.22475	0.03013	0.04155	0.10373	0.01833	0.03371	0.03721	0.01721	0.07376	0.09455
Node3	136	E	0.06074	0.04806	0.04399	0.12709	0.00438	0.07386	0.31009	0.03409	0.01814	0.01473	0.02332	0.08179	0.00833	0.00711	0.02469	0.04791	0.03704	0.00230	0.00938	0.02296
Node3	137	A	0.11991	0.05340	0.04704	0.06665	0.01399	0.04469	0.09322	0.07341	0.01962	0.04159	0.05755	0.06715	0.01643	0.02009	0.04240	0.08065	0.06263	0.00498	0.01743	0.05718
Node3	138	R	0.02849	0.55181	0.01987	0.00898	0.00326	0.04506	0.02571	0.01326	0.01909	0.00639	0.01490	0.18160	0.00570	0.00286	0.00920	0.02646	0.01950	0.00282	0.00591	0.00912
Node3	139	L	0.03731	0.01697	0.00840	0.00583	0.00758	0.01780	0.01279	0.00806	0.00793	0.12889	0.43293	0.01637	0.05590	0.05973	0.01137	0.01842	0.02647	0.00669	0.01860	0.10196
Node3	140	A	0.13728	0.04741	0.04320	0.04957	0.01639	0.03937	0.06946	0.07536	0.01828	0.04717	0.06424	0.05746	0.01796	0.02251	0.04848	0.08865	0.06848	0.00535	0.01828	0.06508
Node3	141	-	0.09161	0.05716	0.04373	0.04936	0.01390	0.04145	0.06779	0.05621	0.02110	0.06238	0.09785	0.06709	0.02348	0.03386	0.03854	0.06948	0.06077	0.00756	0.02520	0.07148
Node3	142	Y	0.04535	0.03182	0.03320	0.02468	0.01393	0.02508	0.02886	0.02840	0.04846	0.03975	0.08104	0.03021	0.01791	0.14307	0.01565	0.04090	0.03217	0.02759	0.25064	0.04128
Node3	143	E	0.09165	0.06080	0.04884	0.07067	0.01220	0.04777	0.09792	0.06144	0.02199	0.04389	0.06471	0.07518	0.01726	0.02377	0.05090	0.07101	0.05792	0.00611	0.02096	0.05499
Node3	144	P	0.08885	0.03205	0.02501	0.03295	0.00743	0.02893	0.04685	0.03512	0.01360	0.02456	0.03995	0.03926	0.00986	0.01237	0.40358	0.06552	0.04421	0.00305	0.01023	0.03662
Node3	145	G	0.11290	0.03484	0.04608	0.04873	0.01187	0.02660	0.05054	0.33498	0.01406	0.02267	0.03383	0.04066	0.01038	0.01350	0.02626	0.07787	0.04331	0.00483	0.01149	0.03459
Node3	146	S	0.10966	0.02149	0.05000	0.02699	0.01216	0.02087	0.02530	0.03662	0.00996	0.01155	0.01467	0.02692	0.00738	0.00699	0.02315	0.39807	0.16754	0.00155	0.00677	0.02237
Node3	147	P	0.08508	0.05239	0.04065	0.05163	0.01209	0.03978	0.06983	0.05645	0.02076	0.05021	0.07839	0.06151	0.01894	0.03127	0.11602	0.06627	0.05421	0.00917	0.02585	0.05951
Node3	148	P	0.08183	0.04874	0.03785	0.05315	0.00858	0.04458	0.07478	0.04312	0.02063	0.03025	0.04906	0.05917	0.01278	0.01761	0.24019	0.06650	0.04923	0.00463	0.01674	0.04057
Node3	149	A	0.35175	0.02570	0.02411	0.02637	0.01597	0.02889	0.04979	0.06481	0.00963	0.03031	0.03789	0.03347	0.01379	0.01156	0.03354	0.10191	0.06275	0.00248	0.00861	0.06665
Node3	150	A	0.13510	0.05033	0.04201	0.05023	0.01570	0.04257	0.07477	0.07194	0.01861	0.04832	0.06575	0.06129	0.01831	0.02227	0.04384	0.08392	0.06585	0.00522	0.01792	0.06605
Node3	151	Y	0.00000	0.00000	0.00000	0.00000	0.00000	0.00000	0.00000	0.00000	0.00000	0.00000	0.00000	0.00000	0.00000	0.00001	0.00000	0.00000	0.00000	0.00000	0.99999	0.00000
Node3	152	L	0.07191	0.02524	0.02084	0.01680	0.01300	0.02291	0.02608	0.02335	0.01145	0.11489	0.26165	0.02789	0.04385	0.05283	0.02120	0.05298	0.05282	0.00701	0.02235	0.11097
Node3	153	T	0.07342	0.01940	0.03468	0.01649	0.00792	0.02031	0.02414	0.01271	0.00781	0.03163	0.02412	0.03257	0.01582	0.00626	0.01509	0.11798	0.47815	0.00128	0.00560	0.05462
Node3	154	G	0.09955	0.05029	0.04675	0.05648	0.01432	0.03855	0.07091	0.12045	0.01981	0.04706	0.06885	0.05973	0.01784	0.02625	0.04355	0.07461	0.05761	0.00713	0.02166	0.05860
Node3	155	D	0.02760	0.01156	0.08444	0.52396	0.00177	0.02311	0.16171	0.03090	0.01340	0.00282	0.00429	0.02404	0.00199	0.00188	0.01259	0.04191	0.02109	0.00059	0.00466	0.00568
Node3	156	P	0.03337	0.00805	0.00437	0.00866	0.00091	0.00962	0.01260	0.00593	0.00434	0.00343	0.00990	0.01048	0.00153	0.00201	0.83305	0.02792	0.01287	0.00054	0.00162	0.00880
Node3	157	L	0.07482	0.05668	0.03923	0.05030	0.01203	0.04318	0.07351	0.04415	0.02194	0.07143	0.11700	0.06568	0.02622	0.04258	0.03554	0.05662	0.05206	0.00966	0.03075	0.07661
Node3	158	Y	0.00000	0.00000	0.00000	0.00000	0.00000	0.00000	0.00000	0.00000	0.00000	0.00000	0.00000	0.00000	0.00000	0.00000	0.00000	0.00000	0.00000	0.00000	1.00000	0.00000
Node3	159	F	0.00000	0.00000	0.00000	0.00000	0.00000	0.00000	0.00000	0.00000	0.00000	0.00000	0.00000	0.00000	0.00000	1.00000	0.00000	0.00000	0.00000	0.00000	0.00000	0.00000
Node3	160	D	0.00000	0.00000	0.00004	0.99989	0.00000	0.00000	0.00007	0.00000	0.00000	0.00000	0.00000	0.00000	0.00000	0.00000	0.00000	0.00000	0.00000	0.00000	0.00000	0.00000
Node3	161	Q	0.00000	0.00000	0.00000	0.00000	0.00000	0.99989	0.00010	0.00000	0.00000	0.00000	0.00000	0.00000	0.00000	0.00000	0.00000	0.00000	0.00000	0.00000	0.00000	0.00000
Node3	162	P	0.00000	0.00000	0.00000	0.00000	0.00000	0.00000	0.00000	0.00000	0.00000	0.00000	0.00000	0.00000	0.00000	0.00000	1.00000	0.00000	0.00000	0.00000	0.00000	0.00000
Node3	163	Y	0.00000	0.00000	0.00000	0.00000	0.00000	0.00000	0.00000	0.00000	0.00000	0.00000	0.00000	0.00000	0.00000	0.00000	0.00000	0.00000	0.00000	0.00000	1.00000	0.00000
Node3	164	Q	0.00001	0.00039	0.00003	0.00000	0.00000	0.99171	0.00032	0.00000	0.00006	0.00000	0.00000	0.00745	0.00001	0.00000	0.00000	0.00001	0.00001	0.00000	0.00000	0.00000
Node3	165	A	0.99537	0.00000	0.00000	0.00000	0.00001	0.00000	0.00000	0.00000	0.00000	0.00000	0.00000	0.00000	0.00000	0.00000	0.00000	0.00455	0.00003	0.00000	0.00000	0.00002
Node3	166	Y	0.00000	0.00000	0.00000	0.00000	0.00000	0.00000	0.00000	0.00000	0.00000	0.00000	0.00000	0.00000	0.00000	0.00000	0.00000	0.00000	0.00000	0.00000	1.00000	0.00000
Node3	167	S	0.01915	0.00000	0.00000	0.00000	0.00000	0.00000	0.00000	0.00000	0.00000	0.00000	0.00000	0.00000	0.00000	0.00000	0.00000	0.98078	0.00006	0.00000	0.00000	0.00000
Node3	168	E	0.06232	0.07238	0.08366	0.09764	0.00671	0.10319	0.12641	0.04308	0.03735	0.02027	0.03698	0.09328	0.01282	0.01258	0.02675	0.06604	0.04988	0.00367	0.01800	0.02697
Node3	169	K	0.05370	0.10926	0.04356	0.04270	0.00651	0.05356	0.07659	0.03546	0.02047	0.02576	0.04118	0.29537	0.01263	0.01444	0.02693	0.04836	0.04252	0.00447	0.01495	0.03156
Node3	170	A	0.55458	0.00008	0.00027	0.00148	0.00001	0.00238	0.19547	0.00010	0.00003	0.00001	0.00001	0.00179	0.00011	0.00000	0.00016	0.02588	0.21661	0.00000	0.00000	0.00105
Node3	171	N	0.00000	0.00000	0.99996	0.00002	0.00000	0.00000	0.00000	0.00000	0.00001	0.00000	0.00000	0.00000	0.00000	0.00000	0.00000	0.00001	0.00000	0.00000	0.00000	0.00000
Node3	172	L	0.00000	0.00000	0.00000	0.00000	0.00000	0.00000	0.00000	0.00000	0.00000	0.00000	0.99999	0.00000	0.00001	0.00000	0.00000	0.00000	0.00000	0.00000	0.00000	0.00000
Node3	173	L	0.00000	0.00000	0.00000	0.00000	0.00000	0.00000	0.00000	0.00000	0.00000	0.00001	0.99998	0.00000	0.00001	0.00000	0.00000	0.00000	0.00000	0.00000	0.00000	0.00000
Node3	174	C	0.00000	0.00000	0.00000	0.00000	1.00000	0.00000	0.00000	0.00000	0.00000	0.00000	0.00000	0.00000	0.00000	0.00000	0.00000	0.00000	0.00000	0.00000	0.00000	0.00000
Node3	175	G	0.00000	0.00000	0.00000	0.00000	0.00000	0.00000	0.00000	1.00000	0.00000	0.00000	0.00000	0.00000	0.00000	0.00000	0.00000	0.00000	0.00000	0.00000	0.00000	0.00000
Node3	176	E	0.00011	0.00000	0.00000	0.00056	0.00000	0.00008	0.99924	0.00000	0.00000	0.00000	0.00000	0.00001	0.00000	0.00000	0.00000	0.00000	0.00000	0.00000	0.00000	0.00000
Node3	177	D	0.01992	0.00824	0.04283	0.44192	0.00064	0.02951	0.35891	0.01409	0.00684	0.00149	0.00263	0.02394	0.00134	0.00072	0.00698	0.02185	0.01173	0.00032	0.00207	0.00402
Node3	178	D	0.00000	0.00000	0.00000	0.99738	0.00000	0.00000	0.00262	0.00000	0.00000	0.00000	0.00000	0.00000	0.00000	0.00000	0.00000	0.00000	0.00000	0.00000	0.00000	0.00000
Node3	179	G	0.00000	0.00000	0.00000	0.00000	0.00000	0.00000	0.00000	1.00000	0.00000	0.00000	0.00000	0.00000	0.00000	0.00000	0.00000	0.00000	0.00000	0.00000	0.00000	0.00000
Node3	180	L	0.00000	0.00000	0.00000	0.00000	0.00000	0.00000	0.00000	0.00000	0.00000	0.00000	1.00000	0.00000	0.00000	0.00000	0.00000	0.00000	0.00000	0.00000	0.00000	0.00000
Node3	181	P	0.00000	0.00000	0.00000	0.00000	0.00000	0.00000	0.00000	0.00000	0.00000	0.00000	0.00000	0.00000	0.00000	0.00000	1.00000	0.00000	0.00000	0.00000	0.00000	0.00000
Node3	182	H	0.00000	0.00000	0.00000	0.00000	0.00000	0.00000	0.00000	0.00000	1.00000	0.00000	0.00000	0.00000	0.00000	0.00000	0.00000	0.00000	0.00000	0.00000	0.00000	0.00000
Node3	183	L	0.00000	0.00000	0.00000	0.00000	0.00000	0.00000	0.00000	0.00000	0.00000	0.00000	1.00000	0.00000	0.00000	0.00000	0.00000	0.00000	0.00000	0.00000	0.00000	0.00000
Node3	184	Q	0.00000	0.00000	0.00000	0.00000	0.00000	1.00000	0.00000	0.00000	0.00000	0.00000	0.00000	0.00000	0.00000	0.00000	0.00000	0.00000	0.00000	0.00000	0.00000	0.00000
Node3	185	L	0.00000	0.00000	0.00000	0.00000	0.00000	0.00000	0.00000	0.00000	0.00000	0.00000	1.00000	0.00000	0.00000	0.00000	0.00000	0.00000	0.00000	0.00000	0.00000	0.00000
Node3	186	D	0.00252	0.00062	0.01563	0.93462	0.00008	0.00182	0.02781	0.00373	0.00160	0.00007	0.00015	0.00160	0.00007	0.00007	0.00135	0.00575	0.00185	0.00003	0.00038	0.00025
Node3	187	G	0.05026	0.00813	0.01926	0.01579	0.00286	0.00490	0.01047	0.82150	0.00293	0.00098	0.00254	0.00803	0.00140	0.00162	0.00409	0.03318	0.00608	0.00116	0.00114	0.00369
Node3	188	R	0.00000	0.99999	0.00000	0.00000	0.00000	0.00000	0.00000	0.00000	0.00000	0.00000	0.00000	0.00001	0.00000	0.00000	0.00000	0.00000	0.00000	0.00000	0.00000	0.00000
Node3	189	L	0.00000	0.00000	0.00000	0.00000	0.00000	0.00000	0.00000	0.00000	0.00000	0.00014	0.92523	0.00000	0.00025	0.07436	0.00000	0.00000	0.00000	0.00000	0.00001	0.00001
Node3	190	E	0.03645	0.02365	0.02340	0.08485	0.00222	0.04707	0.59808	0.01880	0.00936	0.00789	0.01248	0.04683	0.00446	0.00384	0.01395	0.02656	0.02070	0.00128	0.00507	0.01308
Node3	191	P	0.05564	0.02231	0.01631	0.02278	0.00431	0.02022	0.03207	0.02126	0.00965	0.01585	0.02776	0.02727	0.00640	0.00866	0.60358	0.04443	0.02861	0.00221	0.00722	0.02347
Node3	192	L	0.06021	0.04043	0.02866	0.02962	0.01327	0.02904	0.04146	0.03515	0.02401	0.07021	0.12866	0.04188	0.02705	0.09522	0.02662	0.04468	0.04129	0.07169	0.07907	0.07179
Node3	193	G	0.16041	0.03819	0.03998	0.04513	0.01380	0.03090	0.05697	0.19266	0.01502	0.03572	0.05018	0.04569	0.01433	0.01858	0.03566	0.08054	0.05340	0.00515	0.01509	0.05262
Node3	194	A	0.14381	0.03018	0.02338	0.02289	0.01278	0.02864	0.03748	0.03826	0.01217	0.08091	0.14348	0.03618	0.10528	0.03699	0.02507	0.05682	0.05396	0.00646	0.01945	0.08581
Node3	195	P	0.07834	0.04795	0.03567	0.04354	0.01198	0.03626	0.06017	0.04741	0.02009	0.06056	0.10064	0.05502	0.02249	0.04207	0.10709	0.05953	0.05074	0.02034	0.03279	0.06731
Node3	196	L	0.06235	0.03387	0.02520	0.02480	0.01342	0.02644	0.03609	0.02938	0.02029	0.09410	0.16680	0.03673	0.03356	0.10522	0.02510	0.04262	0.04338	0.01947	0.06800	0.09318
Node3	197	L	0.07020	0.04077	0.05849	0.04488	0.01192	0.03221	0.05040	0.03930	0.01982	0.10986	0.12706	0.05028	0.02897	0.03946	0.02658	0.05633	0.05636	0.00725	0.02622	0.10365
Node3	198	R	0.02497	0.59535	0.02080	0.01403	0.00376	0.03908	0.02929	0.01623	0.01850	0.00998	0.01997	0.11326	0.00644	0.00563	0.01172	0.02618	0.02050	0.00351	0.00823	0.01255
Node3	199	D	0.00000	0.00000	0.00001	0.99996	0.00000	0.00000	0.00003	0.00000	0.00000	0.00000	0.00000	0.00000	0.00000	0.00000	0.00000	0.00000	0.00000	0.00000	0.00000	0.00000
Node3	200	R	0.00000	0.99999	0.00000	0.00000	0.00000	0.00000	0.00000	0.00000	0.00000	0.00000	0.00000	0.00001	0.00000	0.00000	0.00000	0.00000	0.00000	0.00000	0.00000	0.00000
Node3	201	A	0.99999	0.00000	0.00000	0.00000	0.00000	0.00000	0.00000	0.00000	0.00000	0.00000	0.00000	0.00000	0.00000	0.00000	0.00000	0.00000	0.00000	0.00000	0.00000	0.00000
Node3	202	I	0.00003	0.00000	0.00000	0.00000	0.00000	0.00000	0.00000	0.00000	0.00000	0.53970	0.02407	0.00000	0.08541	0.00004	0.00000	0.00000	0.00008	0.00000	0.00000	0.35066
Node3	203	D	0.00000	0.00000	0.00000	1.00000	0.00000	0.00000	0.00000	0.00000	0.00000	0.00000	0.00000	0.00000	0.00000	0.00000	0.00000	0.00000	0.00000	0.00000	0.00000	0.00000
Node3	204	V	0.00000	0.00000	0.00000	0.00000	0.00000	0.00000	0.00000	0.00000	0.00000	0.01457	0.00000	0.00000	0.00000	0.00000	0.00000	0.00000	0.00000	0.00000	0.00000	0.98543
Node3	205	V	0.05506	0.00000	0.00000	0.00000	0.00010	0.00000	0.00000	0.00000	0.00000	0.00430	0.00024	0.00000	0.00015	0.00001	0.00000	0.00002	0.00046	0.00000	0.00000	0.93965
Node3	206	I	0.00000	0.00000	0.00000	0.00000	0.00000	0.00000	0.00000	0.00000	0.00000	1.00000	0.00000	0.00000	0.00000	0.00000	0.00000	0.00000	0.00000	0.00000	0.00000	0.00000
Node3	207	P	0.00000	0.00000	0.00000	0.00000	0.00000	0.00000	0.00000	0.00000	0.00000	0.00000	0.00000	0.00000	0.00000	0.00000	1.00000	0.00000	0.00000	0.00000	0.00000	0.00000
Node3	208	F	0.00000	0.00000	0.00000	0.00000	0.00000	0.00000	0.00000	0.00000	0.00000	0.00000	0.00000	0.00000	0.00000	1.00000	0.00000	0.00000	0.00000	0.00000	0.00000	0.00000
Node3	209	G	0.32576	0.00000	0.00001	0.00000	0.00001	0.00000	0.00001	0.67358	0.00000	0.00000	0.00000	0.00000	0.00000	0.00000	0.00000	0.00061	0.00001	0.00000	0.00000	0.00001
Node3	210	I	0.00000	0.00000	0.00000	0.00000	0.00000	0.00000	0.00000	0.00000	0.00000	0.99996	0.00000	0.00000	0.00000	0.00000	0.00000	0.00000	0.00000	0.00000	0.00000	0.00004
Node3	211	F	0.00000	0.00000	0.00000	0.00000	0.00000	0.00000	0.00000	0.00000	0.00000	0.00000	0.00000	0.00000	0.00000	1.00000	0.00000	0.00000	0.00000	0.00000	0.00000	0.00000
Node3	212	F	0.00000	0.00000	0.00000	0.00000	0.00000	0.00000	0.00000	0.00000	0.00000	0.00000	0.00000	0.00000	0.00000	1.00000	0.00000	0.00000	0.00000	0.00000	0.00000	0.00000
Node3	213	Y	0.00000	0.00000	0.00000	0.00000	0.00000	0.00000	0.00000	0.00000	0.00000	0.00000	0.00000	0.00000	0.00000	0.00000	0.00000	0.00000	0.00000	0.00000	1.00000	0.00000
Node3	214	F	0.00000	0.00000	0.00000	0.00000	0.00000	0.00000	0.00000	0.00000	0.00000	0.00000	0.00000	0.00000	0.00000	1.00000	0.00000	0.00000	0.00000	0.00000	0.00000	0.00000
Node3	215	A	0.99999	0.00000	0.00000	0.00000	0.00000	0.00000	0.00000	0.00000	0.00000	0.00000	0.00000	0.00000	0.00000	0.00000	0.00000	0.00000	0.00000	0.00000	0.00000	0.00000
Node3	216	G	0.00000	0.00000	0.00000	0.00000	0.00000	0.00000	0.00000	1.00000	0.00000	0.00000	0.00000	0.00000	0.00000	0.00000	0.00000	0.00000	0.00000	0.00000	0.00000	0.00000
Node3	217	F	0.00000	0.00000	0.00000	0.00000	0.00000	0.00000	0.00000	0.00000	0.00000	0.00000	0.00000	0.00000	0.00000	1.00000	0.00000	0.00000	0.00000	0.00000	0.00000	0.00000
Node3	218	V	0.00000	0.00000	0.00000	0.00000	0.00000	0.00000	0.00000	0.00000	0.00000	0.00000	0.00000	0.00000	0.00000	0.00000	0.00000	0.00000	0.00000	0.00000	0.00000	1.00000
Node3	219	G	0.00000	0.00000	0.00000	0.00000	0.00000	0.00000	0.00000	1.00000	0.00000	0.00000	0.00000	0.00000	0.00000	0.00000	0.00000	0.00000	0.00000	0.00000	0.00000	0.00000
Node3	220	W	0.00000	0.00000	0.00000	0.00000	0.00000	0.00000	0.00000	0.00000	0.00000	0.00000	0.00000	0.00000	0.00000	0.00000	0.00000	0.00000	0.00000	1.00000	0.00000	0.00000
Node3	221	S	0.00000	0.00000	0.00000	0.00000	0.00000	0.00000	0.00000	0.00000	0.00000	0.00000	0.00000	0.00000	0.00000	0.00000	0.00000	1.00000	0.00000	0.00000	0.00000	0.00000
Node3	222	G	0.00000	0.00000	0.00000	0.00000	0.00000	0.00000	0.00000	1.00000	0.00000	0.00000	0.00000	0.00000	0.00000	0.00000	0.00000	0.00000	0.00000	0.00000	0.00000	0.00000
Node3	223	R	0.00000	1.00000	0.00000	0.00000	0.00000	0.00000	0.00000	0.00000	0.00000	0.00000	0.00000	0.00000	0.00000	0.00000	0.00000	0.00000	0.00000	0.00000	0.00000	0.00000
Node3	224	A	0.96233	0.00000	0.00000	0.00000	0.00003	0.00001	0.00001	0.00006	0.00000	0.00000	0.00000	0.00000	0.00000	0.00000	0.00001	0.03732	0.00022	0.00000	0.00000	0.00001
Node3	225	Y	0.00000	0.00000	0.00000	0.00000	0.00000	0.00000	0.00000	0.00000	0.00000	0.00000	0.00000	0.00000	0.00000	0.00000	0.00000	0.00000	0.00000	0.00000	1.00000	0.00000
Node3	226	L	0.00000	0.00000	0.00000	0.00000	0.00000	0.00000	0.00000	0.00000	0.00000	0.00000	0.99999	0.00000	0.00001	0.00000	0.00000	0.00000	0.00000	0.00000	0.00000	0.00000
Node3	227	I	0.00000	0.00000	0.00000	0.00000	0.00000	0.00000	0.00000	0.00000	0.00000	0.99985	0.00001	0.00000	0.00000	0.00000	0.00000	0.00000	0.00000	0.00000	0.00000	0.00014
Node3	228	G	0.00007	0.00000	0.00000	0.00000	0.00000	0.00000	0.00000	0.99992	0.00000	0.00000	0.00000	0.00000	0.00000	0.00000	0.00000	0.00001	0.00000	0.00000	0.00000	0.00000
Node3	229	S	0.00007	0.00000	0.00002	0.00000	0.00000	0.00000	0.00000	0.00005	0.00000	0.00000	0.00000	0.00000	0.00000	0.00000	0.00000	0.99980	0.00006	0.00000	0.00000	0.00000
Node3	230	K	0.00000	0.00004	0.00000	0.00000	0.00000	0.00000	0.00000	0.00000	0.00000	0.00000	0.00000	0.99996	0.00000	0.00000	0.00000	0.00000	0.00000	0.00000	0.00000	0.00000
Node3	231	R	0.00001	0.76888	0.00003	0.00000	0.00000	0.18962	0.00010	0.00000	0.00032	0.00000	0.00000	0.04100	0.00000	0.00000	0.00000	0.00002	0.00001	0.00000	0.00000	0.00000
Node3	232	A	0.85198	0.00788	0.00050	0.00004	0.00057	0.00130	0.00027	0.00067	0.00011	0.00003	0.00004	0.00200	0.00027	0.00000	0.00017	0.09413	0.03929	0.00000	0.00000	0.00077
Node3	233	G	0.09042	0.04882	0.07277	0.08354	0.01095	0.03997	0.08199	0.17469	0.02391	0.02519	0.03750	0.06173	0.01155	0.01646	0.03058	0.07879	0.05263	0.00499	0.01826	0.03526
Node3	234	E	0.07699	0.06387	0.05480	0.09685	0.00943	0.05578	0.13365	0.05734	0.02411	0.03358	0.05162	0.08210	0.01451	0.01952	0.04090	0.06519	0.05192	0.00547	0.01972	0.04267
Node3	235	S	0.00081	0.00003	0.00053	0.00001	0.00002	0.00004	0.00001	0.00001	0.00000	0.00000	0.00000	0.00021	0.00000	0.00000	0.00001	0.94684	0.05147	0.00000	0.00000	0.00000
Node3	236	K	0.00000	0.00024	0.00012	0.00000	0.00000	0.00003	0.00001	0.00000	0.00000	0.00000	0.00000	0.99960	0.00000	0.00000	0.00000	0.00000	0.00000	0.00000	0.00000	0.00000
Node3	237	P	0.00000	0.00000	0.00000	0.00000	0.00000	0.00000	0.00000	0.00000	0.00000	0.00000	0.00000	0.00000	0.00000	0.00000	1.00000	0.00000	0.00000	0.00000	0.00000	0.00000
Node3	238	E	0.00000	0.00000	0.00000	0.00001	0.00000	0.00000	0.99999	0.00000	0.00000	0.00000	0.00000	0.00000	0.00000	0.00000	0.00000	0.00000	0.00000	0.00000	0.00000	0.00000
Node3	239	E	0.00000	0.00000	0.00000	0.00004	0.00000	0.00001	0.99995	0.00000	0.00000	0.00000	0.00000	0.00000	0.00000	0.00000	0.00000	0.00000	0.00000	0.00000	0.00000	0.00000
Node3	240	M	0.00161	0.00000	0.00000	0.00000	0.00001	0.00003	0.00000	0.00000	0.00000	0.00014	0.00016	0.00001	0.84673	0.00000	0.00000	0.00013	0.15094	0.00000	0.00000	0.00024
Node3	241	E	0.00000	0.00000	0.00000	0.00000	0.00000	0.00000	1.00000	0.00000	0.00000	0.00000	0.00000	0.00000	0.00000	0.00000	0.00000	0.00000	0.00000	0.00000	0.00000	0.00000
Node3	242	I	0.00000	0.00000	0.00000	0.00000	0.00000	0.00000	0.00000	0.00000	0.00000	0.99997	0.00000	0.00000	0.00000	0.00000	0.00000	0.00000	0.00000	0.00000	0.00000	0.00003
Node3	243	F	0.00000	0.00000	0.00000	0.00000	0.00000	0.00000	0.00000	0.00000	0.00000	0.00000	0.00000	0.00000	0.00000	0.99999	0.00000	0.00000	0.00000	0.00000	0.00001	0.00000
Node3	244	I	0.00000	0.00000	0.00000	0.00000	0.00000	0.00000	0.00000	0.00000	0.00000	1.00000	0.00000	0.00000	0.00000	0.00000	0.00000	0.00000	0.00000	0.00000	0.00000	0.00000
Node3	245	D	0.00000	0.00000	0.00009	0.99991	0.00000	0.00000	0.00000	0.00000	0.00000	0.00000	0.00000	0.00000	0.00000	0.00000	0.00000	0.00000	0.00000	0.00000	0.00000	0.00000
Node3	246	I	0.00000	0.00000	0.00000	0.00000	0.00000	0.00000	0.00000	0.00000	0.00000	0.99992	0.00000	0.00000	0.00000	0.00000	0.00000	0.00000	0.00000	0.00000	0.00000	0.00007
Node3	247	P	0.00766	0.00000	0.00000	0.00001	0.00000	0.00001	0.00001	0.00001	0.00000	0.00000	0.00000	0.00001	0.00000	0.00000	0.98079	0.01135	0.00013	0.00000	0.00000	0.00000
Node3	248	L	0.00000	0.00000	0.00000	0.00000	0.00000	0.00000	0.00000	0.00000	0.00000	0.00003	0.99991	0.00000	0.00004	0.00001	0.00000	0.00000	0.00000	0.00000	0.00000	0.00000
Node3	249	A	1.00000	0.00000	0.00000	0.00000	0.00000	0.00000	0.00000	0.00000	0.00000	0.00000	0.00000	0.00000	0.00000	0.00000	0.00000	0.00000	0.00000	0.00000	0.00000	0.00000
Node3	250	I	0.00000	0.00000	0.00000	0.00000	0.00000	0.00000	0.00000	0.00000	0.00000	0.99742	0.00083	0.00000	0.00013	0.00000	0.00000	0.00000	0.00000	0.00000	0.00000	0.00163
Node3	251	R	0.00000	0.99620	0.00000	0.00000	0.00000	0.00260	0.00000	0.00000	0.00003	0.00000	0.00000	0.00115	0.00000	0.00000	0.00000	0.00000	0.00000	0.00000	0.00000	0.00000
Node3	252	S	0.00014	0.00000	0.00001	0.00000	0.00000	0.00000	0.00000	0.00000	0.00000	0.00000	0.00000	0.00000	0.00000	0.00000	0.00000	0.99977	0.00008	0.00000	0.00000	0.00000
Node3	253	F	0.00000	0.00000	0.00000	0.00000	0.00000	0.00000	0.00000	0.00000	0.00000	0.00000	0.00000	0.00000	0.00000	1.00000	0.00000	0.00000	0.00000	0.00000	0.00000	0.00000
Node3	254	T	0.00617	0.00000	0.00001	0.00000	0.00001	0.00000	0.00000	0.00000	0.00000	0.00018	0.00001	0.00000	0.00079	0.00000	0.00000	0.00211	0.98839	0.00000	0.00000	0.00232
Node3	255	A	0.14185	0.04306	0.04176	0.04519	0.01734	0.03622	0.06300	0.07429	0.01703	0.05167	0.06842	0.05270	0.01907	0.02350	0.04518	0.09139	0.07397	0.00534	0.01816	0.07088
Node3	256	Q	0.00000	0.00001	0.00000	0.00000	0.00000	0.99982	0.00003	0.00000	0.00001	0.00000	0.00000	0.00012	0.00000	0.00000	0.00000	0.00000	0.00000	0.00000	0.00000	0.00000
Node3	257	G	0.00000	0.00000	0.00000	0.00000	0.00000	0.00000	0.00000	1.00000	0.00000	0.00000	0.00000	0.00000	0.00000	0.00000	0.00000	0.00000	0.00000	0.00000	0.00000	0.00000
Node3	258	L	0.00000	0.00000	0.00000	0.00000	0.00000	0.00000	0.00000	0.00000	0.00000	0.00001	0.99997	0.00000	0.00002	0.00000	0.00000	0.00000	0.00000	0.00000	0.00000	0.00000
Node3	259	L	0.00000	0.00000	0.00000	0.00000	0.00000	0.00000	0.00000	0.00000	0.00000	0.00010	0.99973	0.00000	0.00014	0.00002	0.00000	0.00000	0.00000	0.00000	0.00000	0.00001
Node3	260	W	0.00000	0.00000	0.00000	0.00000	0.00000	0.00000	0.00000	0.00000	0.00000	0.00000	0.00000	0.00000	0.00000	0.00000	0.00000	0.00000	0.00000	1.00000	0.00000	0.00000
Node3	261	P	0.00000	0.00000	0.00000	0.00000	0.00000	0.00000	0.00000	0.00000	0.00000	0.00000	0.00000	0.00000	0.00000	0.00000	1.00000	0.00000	0.00000	0.00000	0.00000	0.00000
Node3	262	L	0.00000	0.00000	0.00000	0.00000	0.00000	0.00000	0.00000	0.00000	0.00000	0.00007	0.99981	0.00000	0.00010	0.00001	0.00000	0.00000	0.00000	0.00000	0.00000	0.00001
Node3	263	L	0.00000	0.00000	0.00000	0.00000	0.00000	0.00000	0.00000	0.00000	0.00000	0.00002	0.99994	0.00000	0.00003	0.00000	0.00000	0.00000	0.00000	0.00000	0.00000	0.00000
Node3	264	A	1.00000	0.00000	0.00000	0.00000	0.00000	0.00000	0.00000	0.00000	0.00000	0.00000	0.00000	0.00000	0.00000	0.00000	0.00000	0.00000	0.00000	0.00000	0.00000	0.00000
Node3	265	F	0.00000	0.00000	0.00000	0.00000	0.00000	0.00000	0.00000	0.00000	0.00000	0.00008	0.00032	0.00000	0.00002	0.99888	0.00000	0.00000	0.00000	0.00001	0.00066	0.00003
Node3	266	K	0.00000	0.00059	0.00000	0.00000	0.00000	0.00004	0.00000	0.00000	0.00000	0.00000	0.00000	0.99936	0.00000	0.00000	0.00000	0.00000	0.00000	0.00000	0.00000	0.00000
Node3	267	E	0.00000	0.00000	0.00000	0.00000	0.00000	0.00000	1.00000	0.00000	0.00000	0.00000	0.00000	0.00000	0.00000	0.00000	0.00000	0.00000	0.00000	0.00000	0.00000	0.00000
Node3	268	L	0.00000	0.00000	0.00000	0.00000	0.00000	0.00000	0.00000	0.00000	0.00000	0.00070	0.99872	0.00000	0.00034	0.00003	0.00000	0.00000	0.00000	0.00000	0.00000	0.00022
Node3	269	T	0.00000	0.00000	0.00000	0.00000	0.00000	0.00000	0.00000	0.00000	0.00000	0.00000	0.00000	0.00000	0.00000	0.00000	0.00000	0.00007	0.99992	0.00000	0.00000	0.00000
Node3	270	T	0.00000	0.00000	0.00000	0.00000	0.00000	0.00000	0.00000	0.00000	0.00000	0.00000	0.00000	0.00000	0.00000	0.00000	0.00000	0.00037	0.99963	0.00000	0.00000	0.00000
Node3	271	G	0.00000	0.00010	0.00000	0.00000	0.00000	0.00000	0.00000	0.99989	0.00000	0.00000	0.00000	0.00000	0.00000	0.00000	0.00000	0.00000	0.00000	0.00000	0.00000	0.00000
Node3	272	E	0.00000	0.00000	0.00000	0.00011	0.00000	0.00050	0.99938	0.00000	0.00000	0.00000	0.00000	0.00001	0.00000	0.00000	0.00000	0.00000	0.00000	0.00000	0.00000	0.00000
Node3	273	L	0.00000	0.00000	0.00000	0.00000	0.00000	0.00000	0.00000	0.00000	0.00000	0.00000	1.00000	0.00000	0.00000	0.00000	0.00000	0.00000	0.00000	0.00000	0.00000	0.00000
Node3	274	T	0.00000	0.00000	0.00000	0.00000	0.00000	0.00000	0.00000	0.00000	0.00000	0.00000	0.00000	0.00000	0.00000	0.00000	0.00000	0.00003	0.99996	0.00000	0.00000	0.00000
Node3	275	V	0.07076	0.02164	0.01634	0.01602	0.01216	0.01777	0.02645	0.02126	0.00898	0.13477	0.12532	0.02529	0.02783	0.03409	0.01938	0.03437	0.04707	0.00547	0.01791	0.31712
Node3	276	G	0.08738	0.03247	0.04040	0.04458	0.00929	0.02407	0.04669	0.42892	0.01287	0.01943	0.02937	0.03775	0.00875	0.01234	0.02353	0.06346	0.03504	0.00451	0.01103	0.02813
Node3	277	K	0.06714	0.10670	0.04953	0.05438	0.00881	0.05684	0.08729	0.04639	0.02445	0.03466	0.05514	0.16065	0.01564	0.02041	0.03451	0.05883	0.05043	0.00614	0.02017	0.04188
Node3	278	I	0.04979	0.01970	0.01438	0.01282	0.00924	0.01593	0.02094	0.01585	0.00857	0.31537	0.16192	0.02252	0.03457	0.04085	0.01537	0.02751	0.03929	0.00587	0.01949	0.15002
Node3	279	T	0.08164	0.03696	0.03954	0.03473	0.01130	0.03027	0.04672	0.03531	0.01451	0.04614	0.05653	0.04805	0.01816	0.01896	0.02913	0.08816	0.28323	0.00429	0.01514	0.06122
Node3	280	A	0.99999	0.00000	0.00000	0.00000	0.00000	0.00000	0.00000	0.00000	0.00000	0.00000	0.00000	0.00000	0.00000	0.00000	0.00000	0.00000	0.00000	0.00000	0.00000	0.00001
Node3	281	K	0.00001	0.00198	0.00084	0.00000	0.00000	0.32397	0.00046	0.00000	0.00010	0.00000	0.00000	0.67251	0.00000	0.00000	0.00003	0.00005	0.00003	0.00000	0.00000	0.00000
Node3	282	E	0.00007	0.00001	0.00004	0.01086	0.00000	0.00702	0.98064	0.00000	0.00000	0.00000	0.00000	0.00135	0.00000	0.00000	0.00000	0.00001	0.00001	0.00000	0.00000	0.00000
Node3	283	S	0.06908	0.00001	0.00017	0.00001	0.00021	0.00003	0.00001	0.00008	0.00000	0.00001	0.00001	0.00001	0.00002	0.00000	0.00003	0.92185	0.00838	0.00000	0.00000	0.00008
Node3	284	E	0.00000	0.00000	0.00000	0.00013	0.00000	0.00000	0.99987	0.00000	0.00000	0.00000	0.00000	0.00000	0.00000	0.00000	0.00000	0.00000	0.00000	0.00000	0.00000	0.00000
Node3	285	L	0.00000	0.00000	0.00000	0.00000	0.00000	0.00000	0.00000	0.00000	0.00000	0.00000	1.00000	0.00000	0.00000	0.00000	0.00000	0.00000	0.00000	0.00000	0.00000	0.00000
Node3	286	S	0.00019	0.00000	0.00006	0.00000	0.00001	0.00000	0.00000	0.00000	0.00000	0.00000	0.00000	0.00000	0.00000	0.00000	0.00000	0.80709	0.19264	0.00000	0.00000	0.00000
Node3	287	V	0.00000	0.00000	0.00000	0.00000	0.00000	0.00000	0.00000	0.00000	0.00000	0.00004	0.00000	0.00000	0.00000	0.00000	0.00000	0.00000	0.00000	0.00000	0.00000	0.99996
Node3	288	S	0.00000	0.00000	0.00000	0.00000	0.00000	0.00000	0.00000	0.00000	0.00000	0.00000	0.00000	0.00000	0.00000	0.00000	0.00000	1.00000	0.00000	0.00000	0.00000	0.00000
Node3	289	P	0.00000	0.00000	0.00000	0.00000	0.00000	0.00000	0.00000	0.00000	0.00000	0.00000	0.00000	0.00000	0.00000	0.00000	1.00000	0.00000	0.00000	0.00000	0.00000	0.00000
Node3	290	R	0.00000	1.00000	0.00000	0.00000	0.00000	0.00000	0.00000	0.00000	0.00000	0.00000	0.00000	0.00000	0.00000	0.00000	0.00000	0.00000	0.00000	0.00000	0.00000	0.00000
Node3	291	S	0.07913	0.20305	0.04750	0.03035	0.01008	0.04301	0.04177	0.03831	0.02063	0.01408	0.02288	0.09484	0.00849	0.00839	0.02393	0.21037	0.06789	0.00305	0.01032	0.02193
Node3	292	L	0.10264	0.04016	0.03576	0.03907	0.01571	0.03159	0.05274	0.09045	0.01633	0.07844	0.10608	0.04712	0.02485	0.03515	0.03404	0.06577	0.05795	0.00764	0.02339	0.09512
Node3	293	L	0.05921	0.03131	0.02075	0.02031	0.01159	0.02547	0.03191	0.02426	0.01442	0.11114	0.25671	0.03387	0.04267	0.06495	0.02359	0.03738	0.04163	0.01155	0.03384	0.10345
Node3	294	L	0.03795	0.01902	0.01128	0.00994	0.00774	0.01686	0.01710	0.01244	0.00896	0.09788	0.47409	0.01941	0.04086	0.05313	0.01401	0.02187	0.02664	0.00763	0.02162	0.08157
Node3	295	L	0.07473	0.04761	0.03628	0.04074	0.01303	0.03602	0.05642	0.04375	0.01998	0.08250	0.13729	0.05471	0.03357	0.05034	0.03358	0.05484	0.05264	0.01153	0.03452	0.08593
Node3	296	E	0.07231	0.08655	0.04796	0.06054	0.00976	0.07632	0.09740	0.04840	0.02894	0.03953	0.06572	0.09482	0.01773	0.02505	0.03792	0.06107	0.05113	0.00740	0.02448	0.04696
Node3	297	A	0.08920	0.05587	0.04688	0.05664	0.01399	0.04169	0.07378	0.06498	0.02202	0.05368	0.08109	0.06591	0.02026	0.03250	0.04650	0.07321	0.06257	0.00854	0.02712	0.06355
Node3	298	D	0.07234	0.05151	0.06562	0.14597	0.00898	0.04811	0.13248	0.06246	0.02370	0.02931	0.04484	0.06841	0.01267	0.01845	0.03698	0.06619	0.04973	0.00512	0.01945	0.03768
Node3	299	K	0.04033	0.10970	0.03791	0.03145	0.00428	0.04961	0.06539	0.02496	0.01647	0.01696	0.02731	0.43145	0.00959	0.00864	0.01936	0.03799	0.03454	0.00283	0.00989	0.02134
Node3	300	A	0.08883	0.05479	0.04546	0.05255	0.01390	0.04074	0.06983	0.05726	0.02122	0.05867	0.08627	0.06488	0.02164	0.03276	0.04315	0.07379	0.07087	0.00815	0.02626	0.06896
Node3	301	A	0.15045	0.05337	0.03957	0.04589	0.01467	0.03913	0.06744	0.06742	0.01801	0.04844	0.06905	0.07069	0.01854	0.02484	0.04281	0.07790	0.06059	0.00613	0.01982	0.06522
Node3	302	P	0.08359	0.04927	0.03777	0.04844	0.01110	0.03808	0.06610	0.05102	0.01952	0.04781	0.07492	0.05810	0.01793	0.02840	0.16312	0.06510	0.05225	0.00735	0.02293	0.05721
Node3	303	A	0.11171	0.04851	0.04036	0.04907	0.01443	0.03809	0.06743	0.06716	0.01906	0.05370	0.07903	0.05766	0.01979	0.02948	0.07452	0.07349	0.05922	0.00734	0.02319	0.06676
Node3	304	R	0.07299	0.10622	0.04547	0.05243	0.01072	0.05155	0.07774	0.05146	0.02597	0.04262	0.06886	0.10124	0.01776	0.02744	0.05023	0.06125	0.05137	0.00884	0.02572	0.05012
Node3	305	S	0.09529	0.02960	0.04541	0.03546	0.01227	0.02510	0.03800	0.04727	0.01294	0.01834	0.02703	0.03542	0.00881	0.01196	0.02959	0.41009	0.07574	0.00295	0.01116	0.02757
Node3	306	Q	0.04405	0.06246	0.03346	0.03643	0.00422	0.39801	0.09157	0.02251	0.02873	0.01683	0.03528	0.07584	0.01241	0.00984	0.02064	0.03907	0.03211	0.00318	0.01194	0.02142
Node3	307	N	0.07889	0.05901	0.08906	0.08181	0.01147	0.04600	0.08415	0.06697	0.02857	0.03568	0.05417	0.07436	0.01511	0.02360	0.03607	0.07939	0.06011	0.00625	0.02492	0.04440
Node3	308	R	0.03878	0.43392	0.02992	0.02469	0.00572	0.04797	0.04545	0.02595	0.02300	0.01776	0.03231	0.12722	0.00969	0.01068	0.01894	0.03756	0.03041	0.00514	0.01312	0.02176
Node3	309	A	0.30865	0.03341	0.02963	0.03429	0.01422	0.02893	0.05159	0.06216	0.01297	0.04049	0.05599	0.04073	0.01579	0.01959	0.03681	0.07768	0.05517	0.00460	0.01492	0.06236
Node3	310	R	0.04813	0.33586	0.03523	0.03240	0.00708	0.05127	0.05566	0.03286	0.02484	0.02392	0.04162	0.12734	0.01192	0.01482	0.02411	0.04460	0.03666	0.00623	0.01661	0.02887
Node2	1	M	0.05567	0.02906	0.01933	0.01756	0.00990	0.02666	0.02897	0.02120	0.01221	0.09659	0.18261	0.03359	0.20222	0.04819	0.01775	0.03454	0.04359	0.00850	0.02452	0.08734
Node2	2	Y	0.03499	0.02711	0.02409	0.01922	0.01087	0.02058	0.02453	0.01781	0.03975	0.03808	0.07609	0.02564	0.01647	0.12655	0.01391	0.03002	0.02498	0.02646	0.36427	0.03858
Node2	3	R	0.04829	0.32900	0.03580	0.03233	0.00707	0.05267	0.05633	0.03278	0.02545	0.02350	0.04117	0.13183	0.01192	0.01448	0.02403	0.04505	0.03701	0.00624	0.01655	0.02848
Node2	4	D	0.05242	0.03409	0.06855	0.33386	0.00568	0.03771	0.13828	0.04813	0.01896	0.01625	0.02467	0.04951	0.00760	0.01018	0.02567	0.05409	0.03676	0.00285	0.01237	0.02235
Node2	5	L	0.06631	0.02340	0.01656	0.01431	0.01193	0.02098	0.02476	0.01906	0.01012	0.14852	0.19397	0.02691	0.07445	0.04802	0.01766	0.03471	0.04862	0.00704	0.02233	0.17032
Node2	6	E	0.05785	0.09006	0.04676	0.07953	0.00569	0.06785	0.18991	0.03602	0.02106	0.02012	0.03232	0.16975	0.01079	0.01066	0.02640	0.05038	0.04180	0.00339	0.01252	0.02713
Node2	7	R	0.07974	0.14971	0.05003	0.04588	0.01121	0.05218	0.06679	0.05059	0.02570	0.02852	0.04490	0.11014	0.01359	0.01681	0.03392	0.09773	0.06142	0.00557	0.01803	0.03755
Node2	8	Y	0.03014	0.01946	0.01779	0.01212	0.01089	0.01537	0.01576	0.01246	0.03377	0.04680	0.10624	0.01732	0.02082	0.25024	0.01026	0.02473	0.02107	0.02823	0.26310	0.04341
Node2	9	G	0.08509	0.04111	0.10533	0.07286	0.00976	0.03319	0.06269	0.24597	0.02145	0.01990	0.02939	0.05310	0.00948	0.01264	0.02502	0.07906	0.04722	0.00400	0.01407	0.02869
Node2	10	L	0.10379	0.03139	0.02673	0.02615	0.01716	0.02586	0.03779	0.04003	0.01890	0.07469	0.12863	0.03514	0.02816	0.11239	0.02781	0.05675	0.04861	0.01517	0.06186	0.08301
Node2	11	Y	0.03020	0.01925	0.01755	0.01197	0.01089	0.01523	0.01561	0.01243	0.03311	0.04749	0.10805	0.01716	0.02110	0.25518	0.01025	0.02465	0.02107	0.02811	0.25675	0.04394
Node2	12	L	0.03767	0.01540	0.00938	0.00598	0.00805	0.01684	0.01215	0.00854	0.00902	0.11514	0.30875	0.01644	0.13615	0.10511	0.00913	0.01953	0.03010	0.00935	0.03527	0.09201
Node2	13	V	0.07044	0.01723	0.01353	0.01054	0.01227	0.01556	0.01932	0.01508	0.00736	0.17664	0.18382	0.02025	0.03943	0.03881	0.01500	0.03405	0.06008	0.00468	0.01604	0.22985
Node2	14	A	0.19225	0.06642	0.03916	0.04071	0.01230	0.04526	0.07169	0.05990	0.01644	0.03053	0.04160	0.10491	0.01400	0.01316	0.03535	0.08735	0.06382	0.00329	0.01179	0.05007
Node2	15	L	0.03830	0.01187	0.00765	0.00516	0.00737	0.01111	0.01058	0.00726	0.00552	0.26685	0.28396	0.01284	0.04624	0.04480	0.00888	0.01686	0.03095	0.00455	0.01517	0.16408
Node2	16	Y	0.03538	0.02735	0.02423	0.01945	0.01090	0.02075	0.02487	0.01808	0.03960	0.03845	0.07664	0.02594	0.01659	0.12603	0.01411	0.03028	0.02524	0.02646	0.36066	0.03898
Node2	17	E	0.09951	0.05169	0.04650	0.06775	0.03878	0.04502	0.10287	0.05869	0.02101	0.04301	0.06245	0.06338	0.01694	0.02531	0.03522	0.07597	0.05942	0.00643	0.02289	0.05715
Node2	18	L	0.04127	0.01948	0.01344	0.01062	0.01040	0.01685	0.01725	0.01374	0.01477	0.09722	0.26223	0.01953	0.04019	0.18284	0.01379	0.02563	0.02893	0.01668	0.07026	0.08487
Node2	19	S	0.07982	0.06127	0.06889	0.05711	0.01215	0.05169	0.06498	0.05162	0.08568	0.02871	0.04667	0.06476	0.01349	0.02672	0.03449	0.10630	0.06264	0.00678	0.03891	0.03731
Node2	20	G	0.11245	0.03727	0.05110	0.05039	0.01283	0.02950	0.05330	0.24934	0.01556	0.02340	0.03371	0.04452	0.01061	0.01377	0.03108	0.12090	0.05797	0.00423	0.01268	0.03538
Node2	21	E	0.05770	0.06053	0.04289	0.08923	0.00509	0.13561	0.24191	0.03290	0.02457	0.01807	0.03200	0.08604	0.01094	0.00994	0.02554	0.04820	0.03835	0.00312	0.01224	0.02513
Node2	22	E	0.03740	0.02455	0.02514	0.09204	0.00224	0.04949	0.58022	0.01946	0.00985	0.00773	0.01232	0.04873	0.00450	0.00376	0.01417	0.02762	0.02134	0.00126	0.00513	0.01304
Node2	23	Y	0.01668	0.01406	0.01459	0.00852	0.00729	0.01081	0.01022	0.00688	0.03638	0.01898	0.04165	0.01128	0.00928	0.11626	0.00564	0.01618	0.01218	0.01955	0.60474	0.01883
Node2	24	D	0.02811	0.01551	0.06038	0.57994	0.00238	0.02264	0.12079	0.02826	0.01191	0.00541	0.00819	0.02640	0.00298	0.00338	0.01298	0.03535	0.02034	0.00098	0.00550	0.00857
Node2	25	G	0.11228	0.03619	0.04060	0.04024	0.08617	0.02661	0.04597	0.19440	0.01541	0.03523	0.05085	0.03993	0.01411	0.02306	0.02757	0.08174	0.05199	0.00635	0.01949	0.05181
Node2	26	L	0.03957	0.01827	0.01021	0.00773	0.00801	0.01780	0.01497	0.01033	0.00860	0.11675	0.41641	0.01856	0.06791	0.05898	0.01246	0.02112	0.02906	0.00745	0.02123	0.09459
Node2	27	E	0.06552	0.06946	0.04424	0.06932	0.00739	0.11766	0.14685	0.03696	0.02804	0.03416	0.06248	0.08809	0.01734	0.01922	0.03007	0.05403	0.04539	0.00502	0.01822	0.04055
Node2	28	A	0.13195	0.04094	0.04178	0.04266	0.01669	0.03392	0.05725	0.05934	0.01706	0.06870	0.08532	0.05013	0.02202	0.02777	0.03652	0.08020	0.07101	0.00571	0.02000	0.09103
Node2	29	A	0.11095	0.04271	0.04370	0.04517	0.01622	0.03392	0.05715	0.10028	0.01753	0.05981	0.08125	0.05102	0.02084	0.02825	0.03698	0.08562	0.06799	0.00641	0.02073	0.07349
Node2	30	L	0.02972	0.01404	0.00760	0.00595	0.00621	0.01341	0.01132	0.00789	0.00676	0.09380	0.55659	0.01367	0.04104	0.04860	0.01006	0.01583	0.02093	0.00601	0.01683	0.07373
Node2	31	G	0.15557	0.03506	0.04098	0.04482	0.01303	0.02827	0.05299	0.25545	0.01389	0.02815	0.03935	0.04185	0.01196	0.01480	0.03145	0.08167	0.04963	0.00445	0.01243	0.04421
Node2	32	L	0.01812	0.00784	0.00369	0.00240	0.00393	0.00840	0.00536	0.00352	0.00392	0.07806	0.68677	0.00707	0.03651	0.03771	0.00542	0.00850	0.01280	0.00376	0.01028	0.05592
Node2	33	C	0.06595	0.02557	0.01829	0.01284	0.18911	0.01482	0.01725	0.02737	0.01631	0.04063	0.07544	0.01916	0.01769	0.07225	0.01245	0.05025	0.03482	0.16540	0.06927	0.05514
Node2	34	V	0.05280	0.01001	0.00723	0.00526	0.00890	0.00902	0.01136	0.00804	0.00418	0.24993	0.13844	0.01177	0.03033	0.02750	0.00901	0.01811	0.03781	0.00289	0.01024	0.34716
Node2	35	F	0.01001	0.00387	0.00358	0.00188	0.00464	0.00322	0.00269	0.00302	0.00813	0.02555	0.07304	0.00316	0.01261	0.71592	0.00267	0.00802	0.00628	0.01131	0.07996	0.02042
Node2	36	D	0.05242	0.03409	0.06855	0.33386	0.00568	0.03771	0.13828	0.04813	0.01896	0.01625	0.02467	0.04951	0.00760	0.01018	0.02567	0.05409	0.03676	0.00285	0.01237	0.02235
Node2	37	E	0.08148	0.05255	0.09142	0.10468	0.01016	0.04924	0.11440	0.06074	0.02551	0.02576	0.03785	0.07152	0.01196	0.01521	0.03298	0.09470	0.06312	0.00402	0.01734	0.03536
Node2	38	L	0.06105	0.02232	0.01524	0.01277	0.01140	0.01947	0.02260	0.01687	0.00996	0.16822	0.22699	0.02491	0.04951	0.05353	0.01723	0.03194	0.04490	0.00744	0.02375	0.15990
Node2	39	A	0.10837	0.04712	0.06682	0.05513	0.01453	0.03985	0.06284	0.05953	0.02316	0.05253	0.08280	0.05879	0.02160	0.02764	0.03355	0.08530	0.06836	0.00577	0.02252	0.06381
Node2	40	G	0.08531	0.03005	0.03524	0.03107	0.01605	0.02356	0.03494	0.16788	0.02247	0.04279	0.08296	0.03230	0.01927	0.11835	0.02060	0.06190	0.03990	0.01929	0.06686	0.04923
Node2	41	A	0.10483	0.05534	0.04794	0.05009	0.01473	0.04401	0.06755	0.05812	0.02087	0.04703	0.06797	0.06502	0.01902	0.02377	0.06116	0.09282	0.07463	0.00542	0.01960	0.06007
Node2	42	A	0.11855	0.06433	0.04554	0.04801	0.01411	0.05428	0.07472	0.05698	0.02940	0.03960	0.06015	0.07519	0.01715	0.03049	0.03610	0.07876	0.06094	0.00735	0.03483	0.05350
Node2	43	G	0.10559	0.05015	0.04909	0.05137	0.02311	0.03481	0.06008	0.19147	0.01972	0.03286	0.04952	0.05735	0.01401	0.02357	0.03051	0.07966	0.05294	0.00734	0.02166	0.04518
Node2	44	P	0.06686	0.02928	0.02379	0.02337	0.01160	0.02495	0.03307	0.02662	0.02241	0.05876	0.11619	0.03196	0.02338	0.11161	0.15380	0.04996	0.04063	0.01565	0.07389	0.06221
Node2	45	L	0.03350	0.01442	0.00971	0.00647	0.00933	0.01347	0.01135	0.00901	0.01315	0.09776	0.28512	0.01371	0.04360	0.21489	0.00978	0.01981	0.02362	0.01581	0.07458	0.08091
Node2	46	L	0.06031	0.04178	0.02210	0.01933	0.01211	0.02841	0.03195	0.02236	0.01674	0.10782	0.22465	0.04124	0.04282	0.06950	0.02114	0.03990	0.04575	0.01186	0.03816	0.10206
Node2	47	L	0.11367	0.02834	0.02369	0.02185	0.01678	0.02523	0.03470	0.03642	0.01398	0.10167	0.15191	0.03277	0.03873	0.06160	0.02641	0.05787	0.05640	0.00895	0.03409	0.11495
Node2	48	R	0.08799	0.12053	0.04274	0.03940	0.03280	0.04819	0.06132	0.05962	0.02410	0.04217	0.06251	0.10033	0.01733	0.02202	0.03032	0.07002	0.05705	0.00661	0.02055	0.05441
Node2	49	L	0.04515	0.03951	0.02341	0.01771	0.01020	0.04433	0.03196	0.01689	0.03344	0.06949	0.17653	0.04065	0.03765	0.16128	0.01507	0.03458	0.03299	0.01690	0.08916	0.06311
Node2	50	L	0.05858	0.03498	0.01970	0.01726	0.01075	0.02722	0.03002	0.01962	0.01321	0.11789	0.26221	0.03879	0.04848	0.05593	0.01962	0.03707	0.04603	0.00812	0.02554	0.10898
Node2	51	F	0.06612	0.03617	0.03651	0.02953	0.01473	0.02910	0.03801	0.02766	0.02823	0.06491	0.11755	0.04181	0.02809	0.12939	0.02029	0.06067	0.06459	0.01480	0.08311	0.06873
Node2	52	S	0.11520	0.03444	0.04004	0.03129	0.01874	0.03084	0.04103	0.04444	0.01653	0.06384	0.09896	0.04140	0.03476	0.04095	0.03017	0.11763	0.09049	0.00650	0.02686	0.07590
Node2	53	L	0.08553	0.03222	0.02682	0.02281	0.01481	0.02557	0.03475	0.02880	0.01284	0.12876	0.14858	0.03772	0.03482	0.04011	0.02440	0.05925	0.07711	0.00613	0.02150	0.13745
Node2	54	P	0.08527	0.03655	0.03075	0.03254	0.01097	0.03130	0.04496	0.03496	0.01971	0.04852	0.08809	0.04233	0.01959	0.04223	0.21644	0.06865	0.05264	0.00733	0.03011	0.05707
Node2	55	A	0.11202	0.04654	0.04854	0.05151	0.01648	0.03855	0.06646	0.06110	0.01912	0.05414	0.07194	0.05719	0.01953	0.02479	0.04200	0.09494	0.08061	0.00534	0.01953	0.06967
Node2	56	K	0.07844	0.08674	0.04675	0.04719	0.01078	0.05090	0.07469	0.04258	0.02218	0.05191	0.07550	0.11228	0.02077	0.02384	0.03241	0.06793	0.06885	0.00560	0.01952	0.06113
Node2	57	K	0.03514	0.17234	0.04179	0.02608	0.00294	0.06460	0.07063	0.01906	0.01822	0.01102	0.01908	0.39600	0.00873	0.00445	0.01530	0.03641	0.03423	0.00202	0.00713	0.01480
Node2	58	M	0.00037	0.00006	0.00004	0.00000	0.00004	0.00032	0.00002	0.00003	0.00002	0.00311	0.01033	0.00010	0.98324	0.00049	0.00001	0.00007	0.00062	0.00002	0.00004	0.00105
Node2	59	H	0.00587	0.26236	0.02309	0.00240	0.00112	0.13602	0.00611	0.00132	0.41328	0.00288	0.01587	0.05029	0.03951	0.00418	0.00131	0.00937	0.00967	0.00098	0.01194	0.00243
Node2	60	K	0.00276	0.15054	0.00871	0.00192	0.00010	0.02217	0.01304	0.00101	0.00272	0.00032	0.00062	0.78515	0.00069	0.00006	0.00087	0.00408	0.00443	0.00005	0.00022	0.00052
Node2	61	M	0.02829	0.00373	0.00499	0.00055	0.00343	0.00959	0.00213	0.00091	0.00197	0.05438	0.07674	0.00697	0.43956	0.02394	0.00124	0.02240	0.26319	0.00064	0.00428	0.05108
Node2	62	M	0.00000	0.00000	0.00000	0.00000	0.00000	0.00000	0.00000	0.00000	0.00000	0.00000	0.00000	0.00000	1.00000	0.00000	0.00000	0.00000	0.00000	0.00000	0.00000	0.00000
Node2	63	K	0.00000	0.02461	0.00000	0.00000	0.00000	0.00010	0.00000	0.00000	0.00000	0.00000	0.00000	0.97528	0.00000	0.00000	0.00000	0.00000	0.00000	0.00000	0.00000	0.00000
Node2	64	T	0.00396	0.00397	0.00016	0.00000	0.00000	0.00028	0.00004	0.00000	0.00001	0.00000	0.00000	0.11875	0.00003	0.00000	0.00001	0.00365	0.86909	0.00000	0.00000	0.00004
Node2	65	L	0.04245	0.02118	0.01271	0.01121	0.00863	0.01857	0.01924	0.01400	0.00999	0.10543	0.42090	0.02180	0.04316	0.05787	0.01564	0.02462	0.02989	0.00852	0.02440	0.08978
Node2	66	F	0.03387	0.01685	0.01366	0.01083	0.01036	0.01358	0.01547	0.01394	0.01781	0.06085	0.13551	0.01661	0.02551	0.37430	0.01181	0.02443	0.02296	0.02144	0.10460	0.05561
Node2	67	A	0.32079	0.03157	0.02865	0.03263	0.01460	0.02815	0.05021	0.06305	0.01223	0.03905	0.05280	0.03882	0.01538	0.01798	0.03636	0.08081	0.05630	0.00412	0.01356	0.06293
Node2	68	Q	0.05444	0.07181	0.03996	0.04648	0.00581	0.27403	0.10163	0.03023	0.03103	0.02320	0.04467	0.08614	0.01445	0.01387	0.02639	0.04763	0.03936	0.00427	0.01575	0.02885
Node2	69	L	0.00000	0.00000	0.00000	0.00000	0.00000	0.00000	0.00000	0.00000	0.00000	0.00001	0.99999	0.00000	0.00001	0.00000	0.00000	0.00000	0.00000	0.00000	0.00000	0.00000
Node2	70	L	0.00000	0.00000	0.00000	0.00000	0.00000	0.00000	0.00000	0.00000	0.00000	0.00001	0.99046	0.00000	0.00003	0.00949	0.00000	0.00000	0.00000	0.00000	0.00000	0.00000
Node2	71	A	0.98502	0.00000	0.00000	0.00000	0.00000	0.00000	0.00000	0.00630	0.00000	0.00000	0.00000	0.00000	0.00000	0.00000	0.00000	0.00867	0.00001	0.00000	0.00000	0.00000
Node2	72	T	0.08430	0.03944	0.04096	0.03720	0.01186	0.03192	0.04991	0.03815	0.01547	0.04859	0.06087	0.05065	0.01888	0.02065	0.03110	0.08815	0.24734	0.00470	0.01645	0.06343
Node2	73	I	0.00000	0.00000	0.00000	0.00000	0.00000	0.00000	0.00000	0.00000	0.00000	0.99538	0.00082	0.00000	0.00341	0.00000	0.00000	0.00000	0.00000	0.00000	0.00000	0.00038
Node2	74	L	0.00000	0.00000	0.00000	0.00000	0.00000	0.00000	0.00000	0.00000	0.00000	0.00519	0.99061	0.00000	0.00048	0.00003	0.00000	0.00000	0.00000	0.00000	0.00000	0.00369
Node2	75	L	0.00000	0.00000	0.00000	0.00000	0.00000	0.00000	0.00000	0.00000	0.00000	0.00014	0.99984	0.00000	0.00002	0.00000	0.00000	0.00000	0.00000	0.00000	0.00000	0.00000
Node2	76	M	0.00000	0.00000	0.00000	0.00000	0.00000	0.00000	0.00000	0.00000	0.00000	0.00006	0.00039	0.00000	0.99892	0.00062	0.00000	0.00000	0.00000	0.00000	0.00000	0.00001
Node2	77	I	0.00001	0.00000	0.00000	0.00000	0.00000	0.00000	0.00000	0.00000	0.00000	0.98161	0.00095	0.00000	0.00142	0.00001	0.00000	0.00000	0.00007	0.00000	0.00000	0.01592
Node2	78	G	0.08816	0.03297	0.04084	0.04516	0.00941	0.02446	0.04742	0.42092	0.01307	0.01982	0.02992	0.03835	0.00890	0.01257	0.02393	0.06409	0.03560	0.00458	0.01123	0.02862
Node2	79	F	0.00008	0.00000	0.00000	0.00000	0.00002	0.00000	0.00000	0.00000	0.00000	0.00002	0.00058	0.00000	0.00045	0.99819	0.00000	0.00001	0.00000	0.00001	0.00061	0.00003
Node2	80	I	0.00000	0.00000	0.00000	0.00000	0.00000	0.00000	0.00000	0.00000	0.00000	0.94419	0.04689	0.00000	0.00021	0.00001	0.00000	0.00000	0.00000	0.00000	0.00000	0.00870
Node2	81	W	0.00000	0.00000	0.00000	0.00000	0.00000	0.00000	0.00000	0.00000	0.00000	0.00000	0.00000	0.00000	0.00000	0.00000	0.00000	0.00000	0.00000	1.00000	0.00000	0.00000
Node2	82	L	0.00001	0.00000	0.00000	0.00000	0.00001	0.00000	0.00000	0.00000	0.00000	0.00853	0.94050	0.00000	0.00197	0.04607	0.00000	0.00000	0.00000	0.00001	0.00003	0.00286
Node2	83	S	0.00382	0.00001	0.01515	0.00004	0.00010	0.00002	0.00001	0.00452	0.00001	0.00001	0.00000	0.00002	0.00001	0.00000	0.00001	0.97296	0.00329	0.00000	0.00000	0.00001
Node2	84	L	0.00029	0.00000	0.00000	0.00000	0.00108	0.00000	0.00000	0.00000	0.00000	0.02735	0.94995	0.00000	0.01297	0.00143	0.00000	0.00001	0.00003	0.00000	0.00000	0.00689
Node2	85	L	0.03836	0.01867	0.01062	0.00879	0.00792	0.01698	0.01594	0.01129	0.00888	0.10614	0.45674	0.01873	0.04451	0.05698	0.01361	0.02134	0.02705	0.00777	0.02200	0.08771
Node2	86	M	0.00033	0.00000	0.00000	0.00000	0.00000	0.00000	0.00000	0.00000	0.00000	0.03979	0.00149	0.00000	0.94912	0.00001	0.00000	0.00000	0.00278	0.00000	0.00000	0.00647
Node2	87	L	0.03851	0.01851	0.01010	0.00800	0.00803	0.01729	0.01512	0.01050	0.00884	0.11474	0.43858	0.01821	0.04901	0.06065	0.01336	0.02081	0.02716	0.00784	0.02193	0.09282
Node2	88	A	0.11218	0.04877	0.05142	0.05275	0.01591	0.03879	0.06548	0.06771	0.01992	0.04430	0.06209	0.05905	0.01751	0.02375	0.04481	0.10885	0.08218	0.00581	0.02034	0.05837
Node2	89	A	0.11458	0.04709	0.04579	0.04743	0.01530	0.03771	0.06314	0.06039	0.01861	0.05331	0.07147	0.05791	0.01999	0.02509	0.04194	0.09182	0.09369	0.00581	0.02000	0.06895
Node2	90	A	0.18155	0.03701	0.03800	0.03717	0.01579	0.03258	0.05440	0.06040	0.01447	0.04736	0.05891	0.04708	0.01839	0.01920	0.03810	0.09931	0.11004	0.00422	0.01472	0.07129
Node2	91	P	0.00090	0.00017	0.00000	0.00000	0.00000	0.00003	0.00001	0.00000	0.00001	0.00000	0.00000	0.00003	0.00000	0.00000	0.99608	0.00270	0.00006	0.00000	0.00000	0.00000
Node2	92	P	0.00049	0.00001	0.00004	0.00223	0.00000	0.00010	0.00163	0.00001	0.00002	0.00000	0.00000	0.00003	0.00000	0.00000	0.99474	0.00064	0.00006	0.00000	0.00000	0.00000
Node2	93	A	1.00000	0.00000	0.00000	0.00000	0.00000	0.00000	0.00000	0.00000	0.00000	0.00000	0.00000	0.00000	0.00000	0.00000	0.00000	0.00000	0.00000	0.00000	0.00000	0.00000
Node2	94	A	0.97363	0.00023	0.00001	0.00000	0.00018	0.00026	0.00003	0.00005	0.00001	0.00021	0.00025	0.00008	0.00196	0.00000	0.00004	0.00510	0.01290	0.00000	0.00000	0.00505
Node2	95	A	1.00000	0.00000	0.00000	0.00000	0.00000	0.00000	0.00000	0.00000	0.00000	0.00000	0.00000	0.00000	0.00000	0.00000	0.00000	0.00000	0.00000	0.00000	0.00000	0.00000
Node2	96	A	0.99981	0.00000	0.00000	0.00000	0.00000	0.00001	0.00000	0.00001	0.00000	0.00000	0.00000	0.00000	0.00003	0.00000	0.00000	0.00011	0.00002	0.00000	0.00000	0.00002
Node2	97	S	0.19150	0.01853	0.04685	0.03466	0.01620	0.02354	0.04096	0.04858	0.00849	0.01179	0.01377	0.02537	0.00653	0.00491	0.02403	0.33764	0.11485	0.00079	0.00412	0.02691
Node2	98	E	0.25812	0.00666	0.01095	0.07595	0.00189	0.03509	0.46390	0.01583	0.00285	0.00149	0.00211	0.01967	0.00156	0.00041	0.02765	0.04636	0.01984	0.00010	0.00056	0.00902
Node2	99	G	0.03163	0.00405	0.02264	0.01479	0.00127	0.00286	0.00680	0.87636	0.00195	0.00025	0.00055	0.00458	0.00040	0.00034	0.00154	0.02446	0.00380	0.00022	0.00036	0.00115
Node2	100	A	0.13834	0.03441	0.02962	0.03091	0.01713	0.02895	0.04617	0.05109	0.01448	0.08618	0.11585	0.04076	0.02710	0.03831	0.03432	0.06860	0.06086	0.00713	0.02394	0.10584
Node2	101	L	0.05686	0.02613	0.01730	0.01544	0.01148	0.02224	0.02555	0.01947	0.01287	0.12494	0.26779	0.02799	0.04600	0.07074	0.01958	0.03349	0.04050	0.01116	0.03475	0.11571
Node2	102	A	0.11044	0.05021	0.07748	0.06752	0.03247	0.04293	0.07339	0.07162	0.02498	0.03319	0.04692	0.06293	0.01430	0.01947	0.03277	0.09765	0.06946	0.00472	0.02014	0.04742
Node2	103	L	0.09117	0.05071	0.03990	0.04645	0.01447	0.03929	0.06498	0.05586	0.01997	0.06902	0.10487	0.05939	0.02470	0.03728	0.04101	0.06684	0.06035	0.00837	0.02705	0.07832
Node2	104	D	0.08787	0.03993	0.08005	0.14487	0.00987	0.03994	0.10697	0.08601	0.02067	0.02096	0.02940	0.05524	0.00996	0.01157	0.03137	0.10965	0.06825	0.00308	0.01306	0.03128
Node2	105	P	0.06907	0.11847	0.02980	0.03174	0.00633	0.04365	0.05216	0.03051	0.02002	0.01920	0.03344	0.08721	0.00932	0.01027	0.29633	0.05909	0.04119	0.00339	0.01090	0.02795
Node2	106	L	0.08837	0.03695	0.02977	0.03041	0.01568	0.02979	0.04415	0.04149	0.01728	0.09203	0.14744	0.04231	0.03210	0.05908	0.03189	0.05744	0.05624	0.01102	0.03760	0.09895
Node2	107	A	0.11846	0.04384	0.04137	0.04684	0.01514	0.03554	0.06178	0.08138	0.01757	0.04880	0.06826	0.05280	0.01787	0.02384	0.09006	0.08393	0.06451	0.00557	0.01861	0.06382
Node2	108	T	0.08606	0.04610	0.03742	0.03507	0.01088	0.05952	0.05729	0.03354	0.01911	0.05852	0.09589	0.05698	0.02566	0.02433	0.08543	0.07776	0.10059	0.00460	0.01658	0.06866
Node2	109	A	0.42415	0.01219	0.02325	0.01862	0.02192	0.01960	0.03184	0.02580	0.02828	0.00820	0.01304	0.01371	0.00687	0.02498	0.02738	0.12600	0.04976	0.00285	0.09338	0.02817
Node2	110	A	0.08971	0.05772	0.05295	0.06612	0.01356	0.04394	0.08137	0.07071	0.02351	0.04697	0.06940	0.06942	0.01822	0.02746	0.04339	0.07443	0.06193	0.00701	0.02469	0.05749
Node2	111	G	0.00009	0.00000	0.00001	0.00000	0.00000	0.00000	0.00000	0.99956	0.00000	0.00000	0.00000	0.00000	0.00000	0.00000	0.00000	0.00033	0.00000	0.00000	0.00000	0.00000
Node2	112	N	0.00000	0.00000	0.95339	0.04655	0.00000	0.00000	0.00001	0.00000	0.00001	0.00000	0.00000	0.00000	0.00000	0.00000	0.00000	0.00004	0.00000	0.00000	0.00000	0.00000
Node2	113	T	0.00000	0.00000	0.00000	0.00000	0.00000	0.00000	0.00000	0.00000	0.00000	0.00000	0.00000	0.00000	0.00000	0.00000	0.00000	0.00006	0.99993	0.00000	0.00000	0.00000
Node2	114	H	0.00000	0.00000	0.00000	0.00000	0.00000	0.00000	0.00000	0.00000	0.99999	0.00000	0.00000	0.00000	0.00000	0.00000	0.00000	0.00000	0.00000	0.00000	0.00000	0.00000
Node2	115	L	0.00000	0.00000	0.00000	0.00000	0.00000	0.00000	0.00000	0.00000	0.00000	0.00000	1.00000	0.00000	0.00000	0.00000	0.00000	0.00000	0.00000	0.00000	0.00000	0.00000
Node2	116	V	0.00000	0.00000	0.00000	0.00000	0.00000	0.00000	0.00000	0.00000	0.00000	0.00385	0.00000	0.00000	0.00000	0.00000	0.00000	0.00000	0.00000	0.00000	0.00000	0.99615
Node2	117	P	0.00000	0.00000	0.00000	0.00000	0.00000	0.00000	0.00000	0.00000	0.00000	0.00000	0.00000	0.00000	0.00000	0.00000	1.00000	0.00000	0.00000	0.00000	0.00000	0.00000
Node2	118	C	0.00000	0.00000	0.00000	0.00000	1.00000	0.00000	0.00000	0.00000	0.00000	0.00000	0.00000	0.00000	0.00000	0.00000	0.00000	0.00000	0.00000	0.00000	0.00000	0.00000
Node2	119	Q	0.00000	0.00007	0.00003	0.00000	0.00000	0.99543	0.00005	0.00000	0.00429	0.00000	0.00000	0.00012	0.00000	0.00000	0.00000	0.00000	0.00000	0.00000	0.00000	0.00000
Node2	120	D	0.00000	0.00000	0.00005	0.98892	0.00000	0.00000	0.01099	0.00000	0.00000	0.00000	0.00000	0.00000	0.00000	0.00000	0.00000	0.00003	0.00000	0.00000	0.00000	0.00000
Node2	121	S	0.00000	0.00000	0.00000	0.00000	0.00000	0.00000	0.00000	0.00000	0.00000	0.00000	0.00000	0.00000	0.00000	0.00000	0.00000	1.00000	0.00000	0.00000	0.00000	0.00000
Node2	122	A	0.99656	0.00000	0.00000	0.00000	0.00001	0.00000	0.00000	0.00002	0.00000	0.00000	0.00000	0.00000	0.00000	0.00000	0.00098	0.00174	0.00061	0.00000	0.00000	0.00006
Node2	123	A	1.00000	0.00000	0.00000	0.00000	0.00000	0.00000	0.00000	0.00000	0.00000	0.00000	0.00000	0.00000	0.00000	0.00000	0.00000	0.00000	0.00000	0.00000	0.00000	0.00000
Node2	124	F	0.00000	0.00000	0.00000	0.00000	0.00000	0.00000	0.00000	0.00000	0.00000	0.00000	0.00000	0.00000	0.00000	1.00000	0.00000	0.00000	0.00000	0.00000	0.00000	0.00000
Node2	125	M	0.00000	0.00000	0.00000	0.00000	0.00000	0.00150	0.00000	0.00000	0.00000	0.00071	0.04396	0.00000	0.95380	0.00000	0.00000	0.00000	0.00000	0.00000	0.00000	0.00002
Node2	126	E	0.00000	0.00000	0.00000	0.00003	0.00000	0.00002	0.99995	0.00000	0.00000	0.00000	0.00000	0.00000	0.00000	0.00000	0.00000	0.00000	0.00000	0.00000	0.00000	0.00000
Node2	127	R	0.00000	1.00000	0.00000	0.00000	0.00000	0.00000	0.00000	0.00000	0.00000	0.00000	0.00000	0.00000	0.00000	0.00000	0.00000	0.00000	0.00000	0.00000	0.00000	0.00000
Node2	128	M	0.00000	0.00000	0.00000	0.00000	0.00000	0.00000	0.00000	0.00000	0.00000	0.00000	0.00001	0.00000	0.99999	0.00000	0.00000	0.00000	0.00000	0.00000	0.00000	0.00000
Node2	129	Q	0.00002	0.00011	0.00003	0.00011	0.00000	0.85175	0.14451	0.00000	0.00010	0.00000	0.00000	0.00334	0.00000	0.00000	0.00000	0.00001	0.00001	0.00000	0.00000	0.00000
Node2	130	N	0.00000	0.00004	0.99684	0.00014	0.00000	0.00007	0.00001	0.00001	0.00009	0.00000	0.00000	0.00252	0.00000	0.00000	0.00000	0.00022	0.00005	0.00000	0.00000	0.00000
Node2	131	A	1.00000	0.00000	0.00000	0.00000	0.00000	0.00000	0.00000	0.00000	0.00000	0.00000	0.00000	0.00000	0.00000	0.00000	0.00000	0.00000	0.00000	0.00000	0.00000	0.00000
Node2	132	P	0.00000	0.00000	0.00000	0.00000	0.00000	0.00000	0.00000	0.00000	0.00000	0.00000	0.00000	0.00000	0.00000	0.00000	1.00000	0.00000	0.00000	0.00000	0.00000	0.00000
Node2	133	Q	0.00000	0.00005	0.00003	0.00005	0.00000	0.98974	0.00868	0.00000	0.00002	0.00000	0.00000	0.00142	0.00000	0.00000	0.00000	0.00001	0.00000	0.00000	0.00000	0.00000
Node2	134	T	0.00008	0.00000	0.00329	0.00000	0.00000	0.00000	0.00000	0.00005	0.00000	0.00000	0.00000	0.00000	0.00000	0.00000	0.00000	0.48588	0.51070	0.00000	0.00000	0.00000
Node2	135	L	0.05116	0.02858	0.01959	0.01658	0.01157	0.02518	0.02680	0.01842	0.02057	0.10285	0.22826	0.02948	0.04197	0.10532	0.01786	0.03304	0.03665	0.01712	0.07479	0.09422
Node2	136	E	0.06002	0.04723	0.04333	0.12741	0.00422	0.07426	0.31806	0.03327	0.01784	0.01419	0.02253	0.08139	0.00813	0.00680	0.02414	0.04712	0.03640	0.00222	0.00908	0.02237
Node2	137	A	0.12246	0.05303	0.04694	0.06682	0.01400	0.04469	0.09384	0.07348	0.01944	0.04097	0.05641	0.06694	0.01625	0.01959	0.04209	0.08137	0.06286	0.00485	0.01704	0.05693
Node2	138	R	0.02806	0.55892	0.01938	0.00863	0.00318	0.04435	0.02496	0.01291	0.01874	0.00617	0.01448	0.18068	0.00556	0.00274	0.00894	0.02594	0.01904	0.00275	0.00573	0.00884
Node2	139	L	0.03653	0.01659	0.00811	0.00557	0.00742	0.01758	0.01236	0.00774	0.00775	0.12847	0.44045	0.01592	0.05602	0.05909	0.01107	0.01789	0.02588	0.00654	0.01808	0.10094
Node2	140	A	0.14081	0.04694	0.04302	0.04911	0.01647	0.03925	0.06912	0.07544	0.01809	0.04657	0.06310	0.05697	0.01780	0.02201	0.04837	0.08987	0.06899	0.00521	0.01788	0.06497
Node2	141	-	0.09239	0.05716	0.04383	0.04907	0.01392	0.04147	0.06747	0.05597	0.02104	0.06232	0.09788	0.06719	0.02353	0.03354	0.03823	0.06997	0.06118	0.00742	0.02486	0.07152
Node2	142	Y	0.04476	0.03132	0.03311	0.02424	0.01391	0.02474	0.02819	0.02807	0.04901	0.03889	0.07962	0.02958	0.01763	0.14416	0.01526	0.04062	0.03176	0.02743	0.25729	0.04042
Node2	143	E	0.09243	0.06075	0.04893	0.07115	0.01217	0.04796	0.09895	0.06124	0.02191	0.04334	0.06369	0.07543	0.01709	0.02327	0.05104	0.07136	0.05808	0.00597	0.02059	0.05463
Node2	144	P	0.08883	0.03133	0.02442	0.03225	0.00727	0.02848	0.04594	0.03437	0.01335	0.02385	0.03895	0.03843	0.00960	0.01196	0.41329	0.06521	0.04367	0.00295	0.00989	0.03594
Node2	145	G	0.11330	0.03418	0.04579	0.04810	0.01177	0.02609	0.04957	0.34320	0.01380	0.02205	0.03295	0.03984	0.01018	0.01315	0.02571	0.07777	0.04271	0.00474	0.01116	0.03395
Node2	146	S	0.10835	0.02096	0.04936	0.02636	0.01195	0.02043	0.02458	0.03580	0.00972	0.01115	0.01416	0.02624	0.00720	0.00680	0.02263	0.40604	0.16845	0.00150	0.00658	0.02172
Node2	147	P	0.08537	0.05204	0.04044	0.05133	0.01204	0.03963	0.06947	0.05617	0.02066	0.04967	0.07751	0.06115	0.01875	0.03085	0.12054	0.06647	0.05420	0.00910	0.02553	0.05908
Node2	148	P	0.08156	0.04828	0.03753	0.05290	0.00843	0.04482	0.07462	0.04240	0.02059	0.02949	0.04800	0.05870	0.01254	0.01715	0.24701	0.06637	0.04887	0.00451	0.01641	0.03982
Node2	149	A	0.36078	0.02512	0.02352	0.02573	0.01581	0.02859	0.04915	0.06401	0.00940	0.02948	0.03690	0.03281	0.01359	0.01122	0.03299	0.10181	0.06217	0.00240	0.00835	0.06617
Node2	150	A	0.13861	0.04994	0.04173	0.04977	0.01576	0.04263	0.07468	0.07191	0.01842	0.04779	0.06468	0.06095	0.01817	0.02177	0.04356	0.08480	0.06620	0.00509	0.01752	0.06603
Node2	151	Y	0.00000	0.00000	0.00000	0.00000	0.00000	0.00000	0.00000	0.00000	0.00000	0.00000	0.00000	0.00000	0.00000	0.00001	0.00000	0.00000	0.00000	0.00000	0.99998	0.00000
Node2	152	L	0.07182	0.02471	0.02052	0.01631	0.01295	0.02260	0.02542	0.02282	0.01122	0.11521	0.26567	0.02727	0.04414	0.05245	0.02080	0.05327	0.05292	0.00685	0.02184	0.11120
Node2	153	T	0.07174	0.01875	0.03392	0.01587	0.00769	0.01977	0.02336	0.01209	0.00755	0.03077	0.02316	0.03173	0.01555	0.00598	0.01459	0.11666	0.49065	0.00122	0.00538	0.05357
Node2	154	G	0.10128	0.04962	0.04677	0.05617	0.01442	0.03819	0.07030	0.12488	0.01957	0.04637	0.06742	0.05901	0.01761	0.02557	0.04325	0.07545	0.05783	0.00695	0.02110	0.05822
Node2	155	D	0.02658	0.01097	0.08337	0.53591	0.00168	0.02224	0.15913	0.02998	0.01302	0.00264	0.00402	0.02301	0.00188	0.00177	0.01215	0.04089	0.02036	0.00056	0.00447	0.00537
Node2	156	P	0.03234	0.00775	0.00416	0.00834	0.00087	0.00930	0.01214	0.00568	0.00420	0.00326	0.00955	0.01009	0.00146	0.00193	0.83890	0.02709	0.01240	0.00052	0.00155	0.00849
Node2	157	L	0.07447	0.05675	0.03904	0.05013	0.01192	0.04367	0.07396	0.04331	0.02196	0.07189	0.11823	0.06583	0.02646	0.04242	0.03503	0.05627	0.05191	0.00950	0.03038	0.07690
Node2	158	Y	0.00000	0.00000	0.00000	0.00000	0.00000	0.00000	0.00000	0.00000	0.00000	0.00000	0.00000	0.00000	0.00000	0.00000	0.00000	0.00000	0.00000	0.00000	1.00000	0.00000
Node2	159	F	0.00000	0.00000	0.00000	0.00000	0.00000	0.00000	0.00000	0.00000	0.00000	0.00000	0.00000	0.00000	0.00000	1.00000	0.00000	0.00000	0.00000	0.00000	0.00000	0.00000
Node2	160	D	0.00000	0.00000	0.00019	0.99972	0.00000	0.00000	0.00009	0.00000	0.00000	0.00000	0.00000	0.00000	0.00000	0.00000	0.00000	0.00000	0.00000	0.00000	0.00000	0.00000
Node2	161	Q	0.00000	0.00000	0.00000	0.00000	0.00000	0.99999	0.00001	0.00000	0.00000	0.00000	0.00000	0.00000	0.00000	0.00000	0.00000	0.00000	0.00000	0.00000	0.00000	0.00000
Node2	162	P	0.00000	0.00000	0.00000	0.00000	0.00000	0.00000	0.00000	0.00000	0.00000	0.00000	0.00000	0.00000	0.00000	0.00000	1.00000	0.00000	0.00000	0.00000	0.00000	0.00000
Node2	163	Y	0.00000	0.00000	0.00000	0.00000	0.00000	0.00000	0.00000	0.00000	0.00000	0.00000	0.00000	0.00000	0.00000	0.00000	0.00000	0.00000	0.00000	0.00000	1.00000	0.00000
Node2	164	Q	0.00000	0.00005	0.00000	0.00000	0.00000	0.99861	0.00006	0.00000	0.00002	0.00000	0.00000	0.00125	0.00000	0.00000	0.00000	0.00000	0.00000	0.00000	0.00000	0.00000
Node2	165	A	0.98939	0.00000	0.00000	0.00000	0.00002	0.00000	0.00000	0.00003	0.00000	0.00000	0.00000	0.00000	0.00000	0.00000	0.00001	0.01042	0.00011	0.00000	0.00000	0.00001
Node2	166	Y	0.00000	0.00000	0.00000	0.00000	0.00000	0.00000	0.00000	0.00000	0.00000	0.00000	0.00000	0.00000	0.00000	0.00000	0.00000	0.00000	0.00000	0.00000	1.00000	0.00000
Node2	167	S	0.01402	0.00000	0.00000	0.00000	0.00000	0.00000	0.00000	0.00000	0.00000	0.00000	0.00000	0.00000	0.00000	0.00000	0.00000	0.98596	0.00002	0.00000	0.00000	0.00000
Node2	168	E	0.06126	0.07190	0.08579	0.09837	0.00651	0.10744	0.12699	0.04216	0.03780	0.01949	0.03599	0.09313	0.01267	0.01206	0.02608	0.06577	0.04942	0.00354	0.01761	0.02605
Node2	169	K	0.05333	0.10985	0.04351	0.04242	0.00644	0.05366	0.07648	0.03513	0.02041	0.02542	0.04064	0.29849	0.01253	0.01419	0.02669	0.04812	0.04235	0.00440	0.01476	0.03118
Node2	170	E	0.01085	0.00003	0.00019	0.00685	0.00000	0.00139	0.97056	0.00001	0.00001	0.00000	0.00000	0.00460	0.00000	0.00000	0.00001	0.00092	0.00457	0.00000	0.00000	0.00001
Node2	171	N	0.00000	0.00000	0.99992	0.00003	0.00000	0.00000	0.00000	0.00000	0.00002	0.00000	0.00000	0.00000	0.00000	0.00000	0.00000	0.00002	0.00000	0.00000	0.00000	0.00000
Node2	172	L	0.00000	0.00000	0.00000	0.00000	0.00000	0.00000	0.00000	0.00000	0.00000	0.00001	0.99999	0.00000	0.00001	0.00000	0.00000	0.00000	0.00000	0.00000	0.00000	0.00000
Node2	173	L	0.00000	0.00000	0.00000	0.00000	0.00000	0.00000	0.00000	0.00000	0.00000	0.00001	0.99998	0.00000	0.00001	0.00000	0.00000	0.00000	0.00000	0.00000	0.00000	0.00000
Node2	174	C	0.00000	0.00000	0.00000	0.00000	1.00000	0.00000	0.00000	0.00000	0.00000	0.00000	0.00000	0.00000	0.00000	0.00000	0.00000	0.00000	0.00000	0.00000	0.00000	0.00000
Node2	175	G	0.00000	0.00000	0.00000	0.00000	0.00000	0.00000	0.00000	1.00000	0.00000	0.00000	0.00000	0.00000	0.00000	0.00000	0.00000	0.00000	0.00000	0.00000	0.00000	0.00000
Node2	176	E	0.00197	0.00000	0.00002	0.00440	0.00000	0.00049	0.99287	0.00002	0.00000	0.00000	0.00000	0.00009	0.00000	0.00000	0.00001	0.00009	0.00003	0.00000	0.00000	0.00001
Node2	177	D	0.01759	0.00698	0.03939	0.45611	0.00052	0.02698	0.36661	0.01235	0.00601	0.00119	0.00215	0.02130	0.00112	0.00057	0.00606	0.01942	0.01023	0.00026	0.00175	0.00341
Node2	178	D	0.00000	0.00000	0.00000	0.99991	0.00000	0.00000	0.00009	0.00000	0.00000	0.00000	0.00000	0.00000	0.00000	0.00000	0.00000	0.00000	0.00000	0.00000	0.00000	0.00000
Node2	179	G	0.00000	0.00000	0.00000	0.00000	0.00000	0.00000	0.00000	1.00000	0.00000	0.00000	0.00000	0.00000	0.00000	0.00000	0.00000	0.00000	0.00000	0.00000	0.00000	0.00000
Node2	180	L	0.00000	0.00000	0.00000	0.00000	0.00000	0.00000	0.00000	0.00000	0.00000	0.00000	1.00000	0.00000	0.00000	0.00000	0.00000	0.00000	0.00000	0.00000	0.00000	0.00000
Node2	181	P	0.00000	0.00000	0.00000	0.00000	0.00000	0.00000	0.00000	0.00000	0.00000	0.00000	0.00000	0.00000	0.00000	0.00000	1.00000	0.00000	0.00000	0.00000	0.00000	0.00000
Node2	182	H	0.00000	0.00000	0.00000	0.00000	0.00000	0.00000	0.00000	0.00000	1.00000	0.00000	0.00000	0.00000	0.00000	0.00000	0.00000	0.00000	0.00000	0.00000	0.00000	0.00000
Node2	183	L	0.00000	0.00000	0.00000	0.00000	0.00000	0.00000	0.00000	0.00000	0.00000	0.00000	1.00000	0.00000	0.00000	0.00000	0.00000	0.00000	0.00000	0.00000	0.00000	0.00000
Node2	184	Q	0.00000	0.00000	0.00000	0.00000	0.00000	1.00000	0.00000	0.00000	0.00000	0.00000	0.00000	0.00000	0.00000	0.00000	0.00000	0.00000	0.00000	0.00000	0.00000	0.00000
Node2	185	L	0.00000	0.00000	0.00000	0.00000	0.00000	0.00000	0.00000	0.00000	0.00000	0.00000	1.00000	0.00000	0.00000	0.00000	0.00000	0.00000	0.00000	0.00000	0.00000	0.00000
Node2	186	D	0.00228	0.00055	0.01424	0.94059	0.00007	0.00163	0.02533	0.00338	0.00145	0.00007	0.00013	0.00144	0.00006	0.00006	0.00123	0.00522	0.00167	0.00003	0.00034	0.00022
Node2	187	G	0.04878	0.00783	0.01866	0.01525	0.00276	0.00470	0.01005	0.82764	0.00281	0.00092	0.00241	0.00771	0.00134	0.00155	0.00392	0.03219	0.00576	0.00112	0.00108	0.00351
Node2	188	R	0.00000	0.99999	0.00000	0.00000	0.00000	0.00000	0.00000	0.00000	0.00000	0.00000	0.00000	0.00001	0.00000	0.00000	0.00000	0.00000	0.00000	0.00000	0.00000	0.00000
Node2	189	L	0.00000	0.00000	0.00000	0.00000	0.00000	0.00000	0.00000	0.00000	0.00000	0.00018	0.92383	0.00000	0.00032	0.07565	0.00000	0.00000	0.00000	0.00000	0.00001	0.00002
Node2	190	E	0.03612	0.02334	0.02315	0.08458	0.00217	0.04691	0.60179	0.01853	0.00924	0.00773	0.01222	0.04650	0.00439	0.00374	0.01376	0.02626	0.02047	0.00125	0.00497	0.01288
Node2	191	P	0.05530	0.02203	0.01608	0.02251	0.00424	0.02003	0.03171	0.02095	0.00955	0.01558	0.02736	0.02694	0.00629	0.00850	0.60800	0.04417	0.02834	0.00217	0.00709	0.02317
Node2	192	L	0.05971	0.04009	0.02837	0.02916	0.01326	0.02878	0.04085	0.03471	0.02404	0.07011	0.12897	0.04138	0.02707	0.09669	0.02626	0.04429	0.04095	0.07356	0.08018	0.07157
Node2	193	G	0.16213	0.03784	0.03982	0.04485	0.01379	0.03068	0.05659	0.19487	0.01488	0.03535	0.04957	0.04529	0.01422	0.01831	0.03543	0.08074	0.05329	0.00508	0.01488	0.05240
Node2	194	A	0.14511	0.02989	0.02315	0.02258	0.01275	0.02851	0.03712	0.03800	0.01204	0.08082	0.14356	0.03587	0.10701	0.03678	0.02484	0.05673	0.05391	0.00638	0.01922	0.08573
Node2	195	P	0.07828	0.04771	0.03547	0.04326	0.01194	0.03612	0.05982	0.04710	0.02002	0.06048	0.10071	0.05473	0.02247	0.04204	0.10920	0.05946	0.05063	0.02063	0.03272	0.06721
Node2	196	L	0.06196	0.03347	0.02490	0.02436	0.01340	0.02617	0.03552	0.02892	0.02023	0.09456	0.16799	0.03623	0.03372	0.10688	0.02477	0.04224	0.04313	0.01950	0.06861	0.09345
Node2	197	L	0.06996	0.04050	0.05914	0.04476	0.01187	0.03206	0.05001	0.03899	0.01979	0.11095	0.12720	0.05005	0.02903	0.03928	0.02629	0.05626	0.05645	0.00716	0.02602	0.10423
Node2	198	R	0.02464	0.59913	0.02059	0.01378	0.00371	0.03887	0.02890	0.01600	0.01840	0.00979	0.01969	0.11296	0.00637	0.00551	0.01155	0.02591	0.02027	0.00348	0.00811	0.01233
Node2	199	D	0.00000	0.00000	0.00002	0.99995	0.00000	0.00000	0.00004	0.00000	0.00000	0.00000	0.00000	0.00000	0.00000	0.00000	0.00000	0.00000	0.00000	0.00000	0.00000	0.00000
Node2	200	R	0.00000	0.99999	0.00000	0.00000	0.00000	0.00000	0.00000	0.00000	0.00000	0.00000	0.00000	0.00001	0.00000	0.00000	0.00000	0.00000	0.00000	0.00000	0.00000	0.00000
Node2	201	A	0.99999	0.00000	0.00000	0.00000	0.00000	0.00000	0.00000	0.00000	0.00000	0.00000	0.00000	0.00000	0.00000	0.00000	0.00000	0.00001	0.00000	0.00000	0.00000	0.00000
Node2	202	V	0.00001	0.00000	0.00000	0.00000	0.00000	0.00000	0.00000	0.00000	0.00000	0.23125	0.00060	0.00000	0.00208	0.00000	0.00000	0.00000	0.00001	0.00000	0.00000	0.76605
Node2	203	D	0.00000	0.00000	0.00000	1.00000	0.00000	0.00000	0.00000	0.00000	0.00000	0.00000	0.00000	0.00000	0.00000	0.00000	0.00000	0.00000	0.00000	0.00000	0.00000	0.00000
Node2	204	V	0.00000	0.00000	0.00000	0.00000	0.00000	0.00000	0.00000	0.00000	0.00000	0.03485	0.00000	0.00000	0.00000	0.00000	0.00000	0.00000	0.00000	0.00000	0.00000	0.96514
Node2	205	A	0.93499	0.00000	0.00000	0.00000	0.00018	0.00001	0.00002	0.00003	0.00000	0.00013	0.00004	0.00000	0.00007	0.00000	0.00002	0.00026	0.00063	0.00000	0.00000	0.06361
Node2	206	I	0.00000	0.00000	0.00000	0.00000	0.00000	0.00000	0.00000	0.00000	0.00000	0.99999	0.00000	0.00000	0.00000	0.00000	0.00000	0.00000	0.00000	0.00000	0.00000	0.00001
Node2	207	P	0.00000	0.00000	0.00000	0.00000	0.00000	0.00000	0.00000	0.00000	0.00000	0.00000	0.00000	0.00000	0.00000	0.00000	1.00000	0.00000	0.00000	0.00000	0.00000	0.00000
Node2	208	F	0.00000	0.00000	0.00000	0.00000	0.00000	0.00000	0.00000	0.00000	0.00000	0.00000	0.00000	0.00000	0.00000	1.00000	0.00000	0.00000	0.00000	0.00000	0.00000	0.00000
Node2	209	G	0.10345	0.00000	0.00001	0.00000	0.00002	0.00000	0.00000	0.89606	0.00000	0.00000	0.00000	0.00000	0.00000	0.00000	0.00000	0.00039	0.00001	0.00000	0.00000	0.00005
Node2	210	I	0.00000	0.00000	0.00000	0.00000	0.00000	0.00000	0.00000	0.00000	0.00000	0.99995	0.00000	0.00000	0.00000	0.00000	0.00000	0.00000	0.00000	0.00000	0.00000	0.00005
Node2	211	F	0.00000	0.00000	0.00000	0.00000	0.00000	0.00000	0.00000	0.00000	0.00000	0.00000	0.00000	0.00000	0.00000	1.00000	0.00000	0.00000	0.00000	0.00000	0.00000	0.00000
Node2	212	F	0.00000	0.00000	0.00000	0.00000	0.00000	0.00000	0.00000	0.00000	0.00000	0.00000	0.00000	0.00000	0.00000	1.00000	0.00000	0.00000	0.00000	0.00000	0.00000	0.00000
Node2	213	Y	0.00000	0.00000	0.00000	0.00000	0.00000	0.00000	0.00000	0.00000	0.00000	0.00000	0.00000	0.00000	0.00000	0.00000	0.00000	0.00000	0.00000	0.00000	1.00000	0.00000
Node2	214	F	0.00000	0.00000	0.00000	0.00000	0.00000	0.00000	0.00000	0.00000	0.00000	0.00000	0.00000	0.00000	0.00000	1.00000	0.00000	0.00000	0.00000	0.00000	0.00000	0.00000
Node2	215	A	0.99999	0.00000	0.00000	0.00000	0.00000	0.00000	0.00000	0.00000	0.00000	0.00000	0.00000	0.00000	0.00000	0.00000	0.00000	0.00001	0.00000	0.00000	0.00000	0.00000
Node2	216	G	0.00000	0.00000	0.00000	0.00000	0.00000	0.00000	0.00000	1.00000	0.00000	0.00000	0.00000	0.00000	0.00000	0.00000	0.00000	0.00000	0.00000	0.00000	0.00000	0.00000
Node2	217	F	0.00000	0.00000	0.00000	0.00000	0.00000	0.00000	0.00000	0.00000	0.00000	0.00000	0.00000	0.00000	0.00000	1.00000	0.00000	0.00000	0.00000	0.00000	0.00000	0.00000
Node2	218	V	0.00000	0.00000	0.00000	0.00000	0.00000	0.00000	0.00000	0.00000	0.00000	0.00000	0.00000	0.00000	0.00000	0.00000	0.00000	0.00000	0.00000	0.00000	0.00000	1.00000
Node2	219	G	0.00000	0.00000	0.00000	0.00000	0.00000	0.00000	0.00000	1.00000	0.00000	0.00000	0.00000	0.00000	0.00000	0.00000	0.00000	0.00000	0.00000	0.00000	0.00000	0.00000
Node2	220	W	0.00000	0.00000	0.00000	0.00000	0.00000	0.00000	0.00000	0.00000	0.00000	0.00000	0.00000	0.00000	0.00000	0.00000	0.00000	0.00000	0.00000	1.00000	0.00000	0.00000
Node2	221	S	0.00000	0.00000	0.00000	0.00000	0.00000	0.00000	0.00000	0.00000	0.00000	0.00000	0.00000	0.00000	0.00000	0.00000	0.00000	1.00000	0.00000	0.00000	0.00000	0.00000
Node2	222	G	0.00000	0.00000	0.00000	0.00000	0.00000	0.00000	0.00000	1.00000	0.00000	0.00000	0.00000	0.00000	0.00000	0.00000	0.00000	0.00000	0.00000	0.00000	0.00000	0.00000
Node2	223	R	0.00000	1.00000	0.00000	0.00000	0.00000	0.00000	0.00000	0.00000	0.00000	0.00000	0.00000	0.00000	0.00000	0.00000	0.00000	0.00000	0.00000	0.00000	0.00000	0.00000
Node2	224	S	0.46439	0.00000	0.00003	0.00001	0.00006	0.00001	0.00001	0.00009	0.00000	0.00000	0.00000	0.00000	0.00000	0.00000	0.00002	0.53437	0.00099	0.00000	0.00000	0.00001
Node2	225	Y	0.00000	0.00000	0.00000	0.00000	0.00000	0.00000	0.00000	0.00000	0.00000	0.00000	0.00000	0.00000	0.00000	0.00000	0.00000	0.00000	0.00000	0.00000	1.00000	0.00000
Node2	226	L	0.00000	0.00000	0.00000	0.00000	0.00000	0.00000	0.00000	0.00000	0.00000	0.00001	0.99998	0.00000	0.00001	0.00000	0.00000	0.00000	0.00000	0.00000	0.00000	0.00000
Node2	227	I	0.00000	0.00000	0.00000	0.00000	0.00000	0.00000	0.00000	0.00000	0.00000	0.99976	0.00003	0.00000	0.00001	0.00000	0.00000	0.00000	0.00000	0.00000	0.00000	0.00021
Node2	228	G	0.00407	0.00000	0.00027	0.00001	0.00000	0.00000	0.00000	0.99518	0.00000	0.00000	0.00000	0.00000	0.00000	0.00000	0.00000	0.00046	0.00000	0.00000	0.00000	0.00000
Node2	229	S	0.00006	0.00000	0.00001	0.00000	0.00000	0.00000	0.00000	0.00000	0.00000	0.00000	0.00000	0.00000	0.00000	0.00000	0.00000	0.99984	0.00008	0.00000	0.00000	0.00000
Node2	230	K	0.00000	0.00007	0.00000	0.00000	0.00000	0.00000	0.00000	0.00000	0.00000	0.00000	0.00000	0.99992	0.00000	0.00000	0.00000	0.00000	0.00000	0.00000	0.00000	0.00000
Node2	231	R	0.00000	0.87653	0.00003	0.00000	0.00000	0.05863	0.00006	0.00000	0.00012	0.00000	0.00000	0.06459	0.00000	0.00000	0.00000	0.00001	0.00001	0.00000	0.00000	0.00000
Node2	232	A	0.68709	0.10948	0.00120	0.00009	0.00113	0.00485	0.00077	0.00191	0.00054	0.00002	0.00007	0.01105	0.00023	0.00001	0.00045	0.14702	0.03331	0.00001	0.00002	0.00075
Node2	233	G	0.09029	0.04822	0.07433	0.08432	0.01084	0.03968	0.08160	0.17891	0.02395	0.02439	0.03629	0.06120	0.01130	0.01599	0.02998	0.07912	0.05237	0.00487	0.01795	0.03442
Node2	234	E	0.07654	0.06356	0.05506	0.09942	0.00920	0.05660	0.13837	0.05660	0.02404	0.03248	0.04990	0.08245	0.01418	0.01872	0.04041	0.06492	0.05154	0.00526	0.01915	0.04159
Node2	235	S	0.00027	0.00000	0.00012	0.00000	0.00001	0.00000	0.00000	0.00001	0.00000	0.00000	0.00000	0.00001	0.00000	0.00000	0.00000	0.99079	0.00879	0.00000	0.00000	0.00000
Node2	236	K	0.00000	0.00029	0.00006	0.00000	0.00000	0.00003	0.00001	0.00000	0.00000	0.00000	0.00000	0.99961	0.00000	0.00000	0.00000	0.00000	0.00000	0.00000	0.00000	0.00000
Node2	237	P	0.00000	0.00000	0.00000	0.00000	0.00000	0.00000	0.00000	0.00000	0.00000	0.00000	0.00000	0.00000	0.00000	0.00000	1.00000	0.00000	0.00000	0.00000	0.00000	0.00000
Node2	238	E	0.00064	0.00000	0.00000	0.00005	0.00000	0.00005	0.99923	0.00000	0.00000	0.00000	0.00000	0.00001	0.00000	0.00000	0.00000	0.00001	0.00000	0.00000	0.00000	0.00000
Node2	239	E	0.00000	0.00000	0.00000	0.00005	0.00000	0.00002	0.99992	0.00000	0.00000	0.00000	0.00000	0.00000	0.00000	0.00000	0.00000	0.00000	0.00000	0.00000	0.00000	0.00000
Node2	240	M	0.00404	0.00000	0.00000	0.00000	0.00001	0.00004	0.00000	0.00000	0.00000	0.00008	0.00019	0.00003	0.85011	0.00000	0.00000	0.00035	0.14481	0.00000	0.00000	0.00033
Node2	241	E	0.00000	0.00000	0.00000	0.00000	0.00000	0.00000	1.00000	0.00000	0.00000	0.00000	0.00000	0.00000	0.00000	0.00000	0.00000	0.00000	0.00000	0.00000	0.00000	0.00000
Node2	242	I	0.00000	0.00000	0.00000	0.00000	0.00000	0.00000	0.00000	0.00000	0.00000	0.99996	0.00000	0.00000	0.00000	0.00000	0.00000	0.00000	0.00000	0.00000	0.00000	0.00004
Node2	243	F	0.00000	0.00000	0.00000	0.00000	0.00000	0.00000	0.00000	0.00000	0.00000	0.00000	0.00000	0.00000	0.00000	0.99999	0.00000	0.00000	0.00000	0.00000	0.00001	0.00000
Node2	244	I	0.00000	0.00000	0.00000	0.00000	0.00000	0.00000	0.00000	0.00000	0.00000	1.00000	0.00000	0.00000	0.00000	0.00000	0.00000	0.00000	0.00000	0.00000	0.00000	0.00000
Node2	245	D	0.00000	0.00000	0.00010	0.99989	0.00000	0.00000	0.00000	0.00000	0.00000	0.00000	0.00000	0.00000	0.00000	0.00000	0.00000	0.00000	0.00000	0.00000	0.00000	0.00000
Node2	246	I	0.00000	0.00000	0.00000	0.00000	0.00000	0.00000	0.00000	0.00000	0.00000	0.99950	0.00000	0.00000	0.00000	0.00000	0.00000	0.00000	0.00000	0.00000	0.00000	0.00049
Node2	247	P	0.00012	0.00000	0.00000	0.00000	0.00000	0.00000	0.00000	0.00000	0.00000	0.00000	0.00000	0.00000	0.00000	0.00000	0.99969	0.00018	0.00000	0.00000	0.00000	0.00000
Node2	248	L	0.00000	0.00000	0.00000	0.00000	0.00000	0.00000	0.00000	0.00000	0.00000	0.00004	0.99989	0.00000	0.00006	0.00001	0.00000	0.00000	0.00000	0.00000	0.00000	0.00000
Node2	249	A	1.00000	0.00000	0.00000	0.00000	0.00000	0.00000	0.00000	0.00000	0.00000	0.00000	0.00000	0.00000	0.00000	0.00000	0.00000	0.00000	0.00000	0.00000	0.00000	0.00000
Node2	250	I	0.00000	0.00000	0.00000	0.00000	0.00000	0.00000	0.00000	0.00000	0.00000	0.99797	0.00021	0.00000	0.00004	0.00000	0.00000	0.00000	0.00000	0.00000	0.00000	0.00177
Node2	251	R	0.00001	0.94725	0.00003	0.00000	0.00000	0.04705	0.00004	0.00000	0.00038	0.00000	0.00000	0.00517	0.00001	0.00000	0.00000	0.00003	0.00001	0.00000	0.00000	0.00000
Node2	252	S	0.00006	0.00000	0.00002	0.00000	0.00000	0.00000	0.00000	0.00000	0.00000	0.00000	0.00000	0.00000	0.00000	0.00000	0.00000	0.99982	0.00010	0.00000	0.00000	0.00000
Node2	253	F	0.00000	0.00000	0.00000	0.00000	0.00000	0.00000	0.00000	0.00000	0.00000	0.00000	0.00000	0.00000	0.00000	1.00000	0.00000	0.00000	0.00000	0.00000	0.00000	0.00000
Node2	254	T	0.01476	0.00000	0.00003	0.00000	0.00004	0.00002	0.00001	0.00000	0.00000	0.00080	0.00003	0.00002	0.00074	0.00000	0.00001	0.00383	0.97221	0.00000	0.00000	0.00752
Node2	255	A	0.14682	0.04227	0.04144	0.04444	0.01746	0.03586	0.06227	0.07426	0.01672	0.05100	0.06700	0.05189	0.01889	0.02287	0.04484	0.09311	0.07504	0.00518	0.01766	0.07096
Node2	256	Q	0.00000	0.00018	0.00001	0.00000	0.00000	0.99674	0.00016	0.00000	0.00004	0.00000	0.00000	0.00286	0.00000	0.00000	0.00000	0.00000	0.00000	0.00000	0.00000	0.00000
Node2	257	G	0.00000	0.00000	0.00000	0.00000	0.00000	0.00000	0.00000	1.00000	0.00000	0.00000	0.00000	0.00000	0.00000	0.00000	0.00000	0.00000	0.00000	0.00000	0.00000	0.00000
Node2	258	L	0.00000	0.00000	0.00000	0.00000	0.00000	0.00000	0.00000	0.00000	0.00000	0.00002	0.99996	0.00000	0.00002	0.00000	0.00000	0.00000	0.00000	0.00000	0.00000	0.00000
Node2	259	L	0.00000	0.00000	0.00000	0.00000	0.00000	0.00000	0.00000	0.00000	0.00000	0.00014	0.99964	0.00000	0.00019	0.00002	0.00000	0.00000	0.00000	0.00000	0.00000	0.00001
Node2	260	W	0.00000	0.00000	0.00000	0.00000	0.00000	0.00000	0.00000	0.00000	0.00000	0.00000	0.00000	0.00000	0.00000	0.00000	0.00000	0.00000	0.00000	1.00000	0.00000	0.00000
Node2	261	P	0.00000	0.00000	0.00000	0.00000	0.00000	0.00000	0.00000	0.00000	0.00000	0.00000	0.00000	0.00000	0.00000	0.00000	1.00000	0.00000	0.00000	0.00000	0.00000	0.00000
Node2	262	L	0.00000	0.00000	0.00000	0.00000	0.00000	0.00000	0.00000	0.00000	0.00000	0.00011	0.99973	0.00000	0.00013	0.00002	0.00000	0.00000	0.00000	0.00000	0.00000	0.00001
Node2	263	L	0.00000	0.00000	0.00000	0.00000	0.00000	0.00000	0.00000	0.00000	0.00000	0.00005	0.99981	0.00000	0.00012	0.00001	0.00000	0.00000	0.00000	0.00000	0.00000	0.00001
Node2	264	A	1.00000	0.00000	0.00000	0.00000	0.00000	0.00000	0.00000	0.00000	0.00000	0.00000	0.00000	0.00000	0.00000	0.00000	0.00000	0.00000	0.00000	0.00000	0.00000	0.00000
Node2	265	F	0.00000	0.00000	0.00000	0.00000	0.00000	0.00000	0.00000	0.00000	0.00000	0.00001	0.00011	0.00000	0.00001	0.99911	0.00000	0.00000	0.00000	0.00001	0.00075	0.00000
Node2	266	K	0.00000	0.00397	0.00001	0.00000	0.00000	0.00042	0.00001	0.00000	0.00000	0.00000	0.00000	0.99558	0.00000	0.00000	0.00000	0.00000	0.00000	0.00000	0.00000	0.00000
Node2	267	E	0.00000	0.00000	0.00000	0.00000	0.00000	0.00000	1.00000	0.00000	0.00000	0.00000	0.00000	0.00000	0.00000	0.00000	0.00000	0.00000	0.00000	0.00000	0.00000	0.00000
Node2	268	L	0.00001	0.00000	0.00000	0.00000	0.00000	0.00000	0.00000	0.00000	0.00000	0.00516	0.98938	0.00000	0.00122	0.00012	0.00000	0.00000	0.00001	0.00000	0.00000	0.00410
Node2	269	T	0.00001	0.00000	0.00000	0.00000	0.00000	0.00000	0.00000	0.00000	0.00000	0.00000	0.00000	0.00000	0.00000	0.00000	0.00000	0.00039	0.99959	0.00000	0.00000	0.00001
Node2	270	T	0.00001	0.00000	0.00000	0.00000	0.00000	0.00000	0.00000	0.00000	0.00000	0.00000	0.00000	0.00000	0.00000	0.00000	0.00000	0.00008	0.99990	0.00000	0.00000	0.00000
Node2	271	G	0.00000	0.00000	0.00000	0.00000	0.00000	0.00000	0.00000	1.00000	0.00000	0.00000	0.00000	0.00000	0.00000	0.00000	0.00000	0.00000	0.00000	0.00000	0.00000	0.00000
Node2	272	E	0.00001	0.00000	0.00000	0.00020	0.00000	0.00634	0.99337	0.00000	0.00000	0.00000	0.00000	0.00008	0.00000	0.00000	0.00000	0.00000	0.00000	0.00000	0.00000	0.00000
Node2	273	L	0.00000	0.00000	0.00000	0.00000	0.00000	0.00000	0.00000	0.00000	0.00000	0.00000	1.00000	0.00000	0.00000	0.00000	0.00000	0.00000	0.00000	0.00000	0.00000	0.00000
Node2	274	T	0.00000	0.00000	0.00000	0.00000	0.00000	0.00000	0.00000	0.00000	0.00000	0.00000	0.00000	0.00000	0.00000	0.00000	0.00000	0.00005	0.99995	0.00000	0.00000	0.00000
Node2	275	V	0.07066	0.02133	0.01611	0.01572	0.01213	0.01756	0.02609	0.02094	0.00885	0.13547	0.12511	0.02494	0.02779	0.03385	0.01914	0.03407	0.04698	0.00539	0.01768	0.32019
Node2	276	G	0.08732	0.03213	0.04028	0.04432	0.00923	0.02382	0.04623	0.43370	0.01274	0.01905	0.02879	0.03734	0.00861	0.01211	0.02325	0.06334	0.03473	0.00445	0.01083	0.02772
Node2	277	K	0.06677	0.10773	0.04959	0.05416	0.00872	0.05709	0.08735	0.04602	0.02443	0.03421	0.05445	0.16329	0.01553	0.02007	0.03424	0.05865	0.05031	0.00605	0.01993	0.04140
Node2	278	I	0.04942	0.01939	0.01415	0.01253	0.00917	0.01571	0.02056	0.01553	0.00844	0.31837	0.16209	0.02217	0.03461	0.04064	0.01512	0.02716	0.03910	0.00578	0.01926	0.15079
Node2	279	T	0.08160	0.03669	0.03948	0.03446	0.01127	0.03011	0.04636	0.03497	0.01441	0.04593	0.05600	0.04780	0.01811	0.01872	0.02891	0.08851	0.28640	0.00422	0.01495	0.06111
Node2	280	A	0.99999	0.00000	0.00000	0.00000	0.00000	0.00000	0.00000	0.00000	0.00000	0.00000	0.00000	0.00000	0.00000	0.00000	0.00000	0.00001	0.00000	0.00000	0.00000	0.00000
Node2	281	K	0.00000	0.00117	0.00007	0.00000	0.00000	0.01826	0.00014	0.00000	0.00001	0.00000	0.00000	0.98032	0.00000	0.00000	0.00000	0.00001	0.00001	0.00000	0.00000	0.00000
Node2	282	E	0.00009	0.00002	0.00045	0.14056	0.00000	0.02909	0.82860	0.00001	0.00008	0.00000	0.00000	0.00093	0.00000	0.00000	0.00001	0.00012	0.00003	0.00000	0.00000	0.00000
Node2	283	S	0.05478	0.00004	0.00066	0.00001	0.00045	0.00008	0.00002	0.00006	0.00002	0.00023	0.00012	0.00005	0.00015	0.00003	0.00007	0.92305	0.01939	0.00000	0.00001	0.00079
Node2	284	E	0.00000	0.00000	0.00000	0.00360	0.00000	0.00001	0.99639	0.00000	0.00000	0.00000	0.00000	0.00000	0.00000	0.00000	0.00000	0.00000	0.00000	0.00000	0.00000	0.00000
Node2	285	L	0.00000	0.00000	0.00000	0.00000	0.00000	0.00000	0.00000	0.00000	0.00000	0.00001	0.99999	0.00000	0.00000	0.00000	0.00000	0.00000	0.00000	0.00000	0.00000	0.00000
Node2	286	S	0.00021	0.00000	0.00006	0.00000	0.00001	0.00000	0.00000	0.00000	0.00000	0.00000	0.00000	0.00000	0.00000	0.00000	0.00001	0.81018	0.18952	0.00000	0.00000	0.00000
Node2	287	V	0.00000	0.00000	0.00000	0.00000	0.00000	0.00000	0.00000	0.00000	0.00000	0.00005	0.00000	0.00000	0.00000	0.00000	0.00000	0.00000	0.00000	0.00000	0.00000	0.99995
Node2	288	S	0.00000	0.00000	0.00000	0.00000	0.00000	0.00000	0.00000	0.00000	0.00000	0.00000	0.00000	0.00000	0.00000	0.00000	0.00000	1.00000	0.00000	0.00000	0.00000	0.00000
Node2	289	P	0.00000	0.00000	0.00000	0.00000	0.00000	0.00000	0.00000	0.00000	0.00000	0.00000	0.00000	0.00000	0.00000	0.00000	1.00000	0.00000	0.00000	0.00000	0.00000	0.00000
Node2	290	R	0.00000	1.00000	0.00000	0.00000	0.00000	0.00000	0.00000	0.00000	0.00000	0.00000	0.00000	0.00000	0.00000	0.00000	0.00000	0.00000	0.00000	0.00000	0.00000	0.00000
Node2	291	S	0.07880	0.20495	0.04739	0.02991	0.01001	0.04286	0.04118	0.03787	0.02052	0.01373	0.02236	0.09470	0.00835	0.00819	0.02362	0.21309	0.06785	0.00299	0.01013	0.02150
Node2	292	L	0.10350	0.03975	0.03557	0.03869	0.01578	0.03134	0.05225	0.09135	0.01617	0.07881	0.10601	0.04667	0.02487	0.03490	0.03375	0.06589	0.05808	0.00755	0.02310	0.09597
Node2	293	L	0.05879	0.03096	0.02044	0.01991	0.01153	0.02526	0.03140	0.02383	0.01428	0.11168	0.25997	0.03344	0.04299	0.06509	0.02331	0.03697	0.04136	0.01148	0.03364	0.10366
Node2	294	L	0.03756	0.01878	0.01108	0.00971	0.00767	0.01670	0.01679	0.01218	0.00885	0.09785	0.47773	0.01912	0.04094	0.05301	0.01381	0.02157	0.02637	0.00756	0.02140	0.08132
Node2	295	L	0.07459	0.04743	0.03619	0.04047	0.01301	0.03593	0.05608	0.04342	0.01992	0.08295	0.13827	0.05450	0.03400	0.05043	0.03331	0.05469	0.05264	0.01148	0.03442	0.08625
Node2	296	E	0.07206	0.08727	0.04798	0.06047	0.00968	0.07760	0.09786	0.04805	0.02911	0.03911	0.06517	0.09544	0.01766	0.02474	0.03771	0.06096	0.05101	0.00732	0.02430	0.04651
Node2	297	A	0.08961	0.05578	0.04704	0.05665	0.01404	0.04167	0.07370	0.06511	0.02200	0.05343	0.08056	0.06585	0.02019	0.03224	0.04650	0.07377	0.06303	0.00846	0.02693	0.06342
Node2	298	D	0.07200	0.05113	0.06612	0.14876	0.00889	0.04810	0.13371	0.06231	0.02368	0.02878	0.04401	0.06816	0.01250	0.01810	0.03671	0.06614	0.04953	0.00502	0.01922	0.03713
Node2	299	K	0.03995	0.10987	0.03777	0.03113	0.00421	0.04955	0.06511	0.02464	0.01637	0.01669	0.02689	0.43515	0.00950	0.00845	0.01913	0.03770	0.03433	0.00278	0.00974	0.02103
Node2	300	A	0.08917	0.05469	0.04556	0.05243	0.01393	0.04070	0.06965	0.05713	0.02117	0.05858	0.08586	0.06482	0.02161	0.03250	0.04306	0.07432	0.07174	0.00806	0.02605	0.06898
Node2	301	A	0.15244	0.05324	0.03944	0.04563	0.01469	0.03905	0.06725	0.06745	0.01790	0.04816	0.06849	0.07080	0.01846	0.02456	0.04270	0.07822	0.06069	0.00605	0.01960	0.06517
Node2	302	P	0.08364	0.04900	0.03757	0.04820	0.01104	0.03795	0.06581	0.05073	0.01942	0.04748	0.07437	0.05781	0.01781	0.02810	0.16693	0.06513	0.05217	0.00725	0.02268	0.05692
Node2	303	A	0.11297	0.04824	0.04025	0.04885	0.01448	0.03798	0.06722	0.06730	0.01896	0.05349	0.07853	0.05739	0.01972	0.02920	0.07526	0.07384	0.05937	0.00725	0.02295	0.06675
Node2	304	R	0.07272	0.10802	0.04546	0.05220	0.01066	0.05180	0.07765	0.05118	0.02606	0.04219	0.06824	0.10230	0.01765	0.02713	0.05035	0.06115	0.05125	0.00878	0.02554	0.04968
Node2	305	S	0.09525	0.02934	0.04534	0.03522	0.01223	0.02492	0.03763	0.04702	0.01285	0.01805	0.02661	0.03511	0.00872	0.01180	0.02939	0.41350	0.07582	0.00291	0.01102	0.02725
Node2	306	Q	0.04371	0.06229	0.03329	0.03612	0.00416	0.40164	0.09147	0.02221	0.02874	0.01657	0.03493	0.07568	0.01235	0.00966	0.02044	0.03881	0.03189	0.00313	0.01180	0.02112
Node2	307	N	0.07875	0.05889	0.09069	0.08234	0.01143	0.04601	0.08406	0.06697	0.02872	0.03523	0.05343	0.07439	0.01498	0.02331	0.03580	0.07985	0.06027	0.00617	0.02478	0.04395
Node2	308	R	0.03838	0.43781	0.02971	0.02434	0.00566	0.04791	0.04502	0.02565	0.02295	0.01748	0.03190	0.12747	0.00960	0.01049	0.01871	0.03728	0.03016	0.00510	0.01296	0.02143
Node2	309	A	0.31164	0.03313	0.02945	0.03403	0.01423	0.02878	0.05132	0.06211	0.01286	0.04022	0.05550	0.04042	0.01571	0.01936	0.03667	0.07787	0.05516	0.00454	0.01474	0.06229
Node2	310	R	0.04773	0.33939	0.03507	0.03204	0.00701	0.05130	0.05529	0.03254	0.02484	0.02358	0.04114	0.12792	0.01182	0.01458	0.02387	0.04434	0.03642	0.00618	0.01644	0.02850
Node10	1	M	0.05595	0.02930	0.01953	0.01785	0.00995	0.02676	0.02933	0.02151	0.01232	0.09643	0.18193	0.03386	0.19980	0.04829	0.01799	0.03482	0.04370	0.00856	0.02472	0.08739
Node10	2	Y	0.03543	0.02739	0.02425	0.01949	0.01091	0.02077	0.02491	0.01812	0.03958	0.03850	0.07672	0.02599	0.01661	0.12596	0.01414	0.03032	0.02527	0.02646	0.36016	0.03903
Node10	3	R	0.04870	0.32542	0.03597	0.03270	0.00713	0.05263	0.05672	0.03311	0.02545	0.02384	0.04165	0.13120	0.01202	0.01471	0.02428	0.04532	0.03725	0.00629	0.01672	0.02886
Node10	4	D	0.05283	0.03448	0.06833	0.33024	0.00576	0.03789	0.13779	0.04840	0.01904	0.01659	0.02521	0.04989	0.00772	0.01040	0.02593	0.05429	0.03702	0.00291	0.01255	0.02273
Node10	5	L	0.06665	0.02383	0.01689	0.01472	0.01200	0.02125	0.02529	0.01951	0.01031	0.14722	0.19316	0.02739	0.07320	0.04830	0.01801	0.03519	0.04878	0.00716	0.02268	0.16847
Node10	6	E	0.05839	0.08987	0.04694	0.07953	0.00581	0.06749	0.18753	0.03656	0.02119	0.02060	0.03304	0.16752	0.01094	0.01097	0.02678	0.05080	0.04214	0.00347	0.01278	0.02765
Node10	7	R	0.07982	0.14755	0.04998	0.04626	0.01125	0.05208	0.06723	0.05090	0.02568	0.02902	0.04566	0.10949	0.01373	0.01714	0.03420	0.09675	0.06128	0.00565	0.01827	0.03805
Node10	8	Y	0.03079	0.01989	0.01809	0.01247	0.01099	0.01569	0.01624	0.01284	0.03378	0.04749	0.10719	0.01780	0.02104	0.24683	0.01055	0.02518	0.02153	0.02834	0.25912	0.04416
Node10	9	G	0.08533	0.04156	0.10376	0.07278	0.00984	0.03347	0.06325	0.24235	0.02151	0.02039	0.03015	0.05353	0.00965	0.01294	0.02543	0.07893	0.04749	0.00409	0.01431	0.02924
Node10	10	L	0.10287	0.03181	0.02700	0.02658	0.01706	0.02612	0.03832	0.04033	0.01899	0.07471	0.12849	0.03564	0.02812	0.11081	0.02809	0.05674	0.04871	0.01521	0.06151	0.08289
Node10	11	Y	0.03084	0.01968	0.01784	0.01231	0.01098	0.01555	0.01609	0.01281	0.03312	0.04818	0.10899	0.01765	0.02132	0.25161	0.01055	0.02510	0.02153	0.02822	0.25294	0.04469
Node10	12	L	0.03867	0.01596	0.00977	0.00636	0.00824	0.01723	0.01274	0.00899	0.00928	0.11547	0.30530	0.01706	0.13192	0.10414	0.00954	0.02025	0.03076	0.00954	0.03577	0.09302
Node10	13	V	0.07097	0.01784	0.01398	0.01105	0.01240	0.01602	0.02003	0.01569	0.00763	0.17436	0.18365	0.02094	0.03937	0.03947	0.01549	0.03475	0.05996	0.00485	0.01657	0.22499
Node10	14	A	0.18827	0.06646	0.03946	0.04130	0.01238	0.04526	0.07198	0.06028	0.01665	0.03120	0.04263	0.10402	0.01418	0.01359	0.03574	0.08681	0.06373	0.00340	0.01214	0.05052
Node10	15	L	0.03929	0.01235	0.00799	0.00548	0.00755	0.01149	0.01109	0.00766	0.00573	0.26217	0.28192	0.01337	0.04620	0.04541	0.00926	0.01753	0.03159	0.00471	0.01565	0.16356
Node10	16	Y	0.03581	0.02762	0.02438	0.01972	0.01094	0.02094	0.02524	0.01839	0.03943	0.03886	0.07725	0.02629	0.01672	0.12544	0.01434	0.03057	0.02553	0.02647	0.35664	0.03942
Node10	17	E	0.09891	0.05193	0.04650	0.06755	0.03782	0.04497	0.10203	0.05889	0.02107	0.04343	0.06320	0.06358	0.01707	0.02562	0.03553	0.07560	0.05930	0.00652	0.02310	0.05738
Node10	18	L	0.04191	0.01990	0.01376	0.01098	0.01050	0.01714	0.01775	0.01414	0.01494	0.09730	0.25962	0.02002	0.04007	0.18011	0.01411	0.02611	0.02938	0.01678	0.07021	0.08528
Node10	19	S	0.07992	0.06136	0.06827	0.05726	0.01217	0.05154	0.06542	0.05193	0.08391	0.02923	0.04745	0.06502	0.01364	0.02700	0.03475	0.10508	0.06248	0.00687	0.03887	0.03783
Node10	20	G	0.11203	0.03772	0.05109	0.05071	0.01286	0.02981	0.05390	0.24572	0.01572	0.02391	0.03449	0.04505	0.01078	0.01408	0.03143	0.11952	0.05803	0.00431	0.01293	0.03589
Node10	21	E	0.05822	0.06087	0.04318	0.08922	0.00520	0.13341	0.23858	0.03345	0.02464	0.01852	0.03265	0.08615	0.01107	0.01023	0.02591	0.04865	0.03874	0.00319	0.01249	0.02563
Node10	22	E	0.03789	0.02501	0.02550	0.09234	0.00231	0.04971	0.57485	0.01986	0.01002	0.00798	0.01269	0.04922	0.00460	0.00389	0.01445	0.02807	0.02169	0.00130	0.00527	0.01334
Node10	23	Y	0.01709	0.01436	0.01482	0.00875	0.00739	0.01104	0.01052	0.00711	0.03651	0.01943	0.04251	0.01159	0.00946	0.11669	0.00581	0.01649	0.01247	0.01976	0.59894	0.01929
Node10	24	D	0.02864	0.01591	0.06062	0.57445	0.00244	0.02300	0.12130	0.02871	0.01208	0.00562	0.00850	0.02692	0.00307	0.00350	0.01325	0.03579	0.02071	0.00101	0.00564	0.00884
Node10	25	G	0.11168	0.03663	0.04076	0.04066	0.08408	0.02695	0.04662	0.19159	0.01557	0.03576	0.05168	0.04050	0.01428	0.02337	0.02795	0.08141	0.05216	0.00643	0.01974	0.05217
Node10	26	L	0.04023	0.01864	0.01049	0.00803	0.00813	0.01803	0.01540	0.01067	0.00877	0.11694	0.41096	0.01899	0.06708	0.05933	0.01275	0.02160	0.02950	0.00758	0.02164	0.09522
Node10	27	E	0.06593	0.06956	0.04445	0.06943	0.00750	0.11508	0.14515	0.03753	0.02798	0.03456	0.06282	0.08800	0.01738	0.01954	0.03043	0.05438	0.04568	0.00511	0.01849	0.04100
Node10	28	A	0.13006	0.04136	0.04174	0.04298	0.01662	0.03413	0.05769	0.05951	0.01719	0.06866	0.08593	0.05054	0.02209	0.02813	0.03682	0.07962	0.07045	0.00582	0.02030	0.09038
Node10	29	A	0.10983	0.04314	0.04372	0.04553	0.01614	0.03417	0.05770	0.09915	0.01768	0.05986	0.08177	0.05149	0.02090	0.02857	0.03727	0.08476	0.06750	0.00651	0.02103	0.07329
Node10	30	L	0.03019	0.01431	0.00779	0.00616	0.00630	0.01360	0.01162	0.00813	0.00688	0.09411	0.55185	0.01398	0.04105	0.04889	0.01027	0.01616	0.02126	0.00611	0.01711	0.07425
Node10	31	G	0.15385	0.03552	0.04119	0.04521	0.01307	0.02858	0.05355	0.25165	0.01406	0.02864	0.04011	0.04239	0.01211	0.01510	0.03178	0.08150	0.04987	0.00453	0.01268	0.04459
Node10	32	L	0.01874	0.00815	0.00388	0.00255	0.00405	0.00866	0.00564	0.00373	0.00406	0.07898	0.67983	0.00739	0.03678	0.03833	0.00565	0.00887	0.01324	0.00388	0.01063	0.05695
Node10	33	C	0.06654	0.02607	0.01873	0.01336	0.18341	0.01526	0.01796	0.02796	0.01652	0.04142	0.07656	0.01985	0.01792	0.07221	0.01290	0.05064	0.03537	0.16248	0.06906	0.05578
Node10	34	V	0.05373	0.01044	0.00755	0.00556	0.00908	0.00936	0.01185	0.00844	0.00436	0.24720	0.13993	0.01226	0.03065	0.02816	0.00937	0.01877	0.03844	0.00301	0.01062	0.34121
Node10	35	F	0.01045	0.00409	0.00375	0.00200	0.00478	0.00340	0.00287	0.00319	0.00838	0.02636	0.07477	0.00336	0.01295	0.70823	0.00281	0.00834	0.00658	0.01158	0.08093	0.02117
Node10	36	D	0.05283	0.03448	0.06833	0.33024	0.00576	0.03789	0.13779	0.04840	0.01904	0.01659	0.02521	0.04989	0.00772	0.01040	0.02593	0.05429	0.03702	0.00291	0.01255	0.02273
Node10	37	E	0.08164	0.05295	0.08993	0.10359	0.01024	0.04920	0.11365	0.06104	0.02551	0.02632	0.03874	0.07170	0.01214	0.01558	0.03336	0.09376	0.06297	0.00412	0.01761	0.03594
Node10	38	L	0.06160	0.02281	0.01563	0.01322	0.01152	0.01979	0.02320	0.01739	0.01018	0.16595	0.22507	0.02547	0.04900	0.05383	0.01763	0.03255	0.04521	0.00758	0.02418	0.15820
Node10	39	A	0.10745	0.04747	0.06588	0.05526	0.01451	0.03992	0.06332	0.05974	0.02313	0.05276	0.08307	0.05907	0.02158	0.02794	0.03389	0.08454	0.06792	0.00587	0.02275	0.06395
Node10	40	G	0.08503	0.03064	0.03541	0.03166	0.01596	0.02397	0.03583	0.16469	0.02242	0.04350	0.08380	0.03305	0.01939	0.11595	0.02111	0.06180	0.04033	0.01925	0.06632	0.04988
Node10	41	A	0.10369	0.05555	0.04781	0.05051	0.01467	0.04392	0.06807	0.05848	0.02096	0.04753	0.06891	0.06525	0.01910	0.02427	0.06073	0.09103	0.07356	0.00557	0.02001	0.06035
Node10	42	A	0.11634	0.06427	0.04560	0.04855	0.01409	0.05369	0.07496	0.05735	0.02907	0.04030	0.06122	0.07506	0.01731	0.03075	0.03652	0.07809	0.06076	0.00746	0.03465	0.05395
Node10	43	G	0.10478	0.05045	0.04902	0.05186	0.02258	0.03516	0.06092	0.18645	0.01983	0.03365	0.05071	0.05778	0.01424	0.02392	0.03112	0.07917	0.05317	0.00743	0.02190	0.04587
Node10	44	P	0.06720	0.02996	0.02426	0.02405	0.01167	0.02536	0.03398	0.02734	0.02238	0.05928	0.11620	0.03278	0.02348	0.10898	0.15037	0.05021	0.04105	0.01573	0.07294	0.06276
Node10	45	L	0.03456	0.01501	0.01015	0.00689	0.00952	0.01390	0.01197	0.00950	0.01346	0.09833	0.28109	0.01436	0.04345	0.20974	0.01022	0.02053	0.02437	0.01606	0.07490	0.08200
Node10	46	L	0.06097	0.04187	0.02255	0.01999	0.01220	0.02862	0.03278	0.02309	0.01687	0.10718	0.22052	0.04167	0.04224	0.06912	0.02166	0.04045	0.04599	0.01198	0.03837	0.10189
Node10	47	L	0.11160	0.02903	0.02419	0.02255	0.01670	0.02562	0.03554	0.03703	0.01422	0.10101	0.15128	0.03356	0.03820	0.06119	0.02691	0.05791	0.05638	0.00910	0.03429	0.11369
Node10	48	R	0.08764	0.11767	0.04293	0.04017	0.03181	0.04812	0.06212	0.05972	0.02411	0.04272	0.06347	0.09946	0.01747	0.02254	0.03086	0.06977	0.05699	0.00673	0.02092	0.05477
Node10	49	L	0.04588	0.03973	0.02373	0.01826	0.01032	0.04372	0.03258	0.01746	0.03300	0.07013	0.17538	0.04098	0.03729	0.15794	0.01550	0.03504	0.03348	0.01706	0.08851	0.06399
Node10	50	L	0.05927	0.03530	0.02014	0.01786	0.01089	0.02741	0.03075	0.02030	0.01343	0.11718	0.25708	0.03915	0.04775	0.05625	0.02012	0.03765	0.04623	0.00831	0.02609	0.10882
Node10	51	F	0.06644	0.03660	0.03647	0.02997	0.01471	0.02933	0.03866	0.02829	0.02799	0.06533	0.11796	0.04223	0.02800	0.12672	0.02077	0.06037	0.06386	0.01495	0.08225	0.06913
Node10	52	S	0.11400	0.03511	0.04021	0.03202	0.01860	0.03117	0.04199	0.04513	0.01673	0.06410	0.09936	0.04216	0.03412	0.04099	0.03069	0.11491	0.08903	0.00664	0.02708	0.07597
Node10	53	L	0.08539	0.03281	0.02722	0.02353	0.01482	0.02599	0.03565	0.02958	0.01312	0.12650	0.14842	0.03839	0.03460	0.04063	0.02497	0.05922	0.07573	0.00631	0.02202	0.13511
Node10	54	P	0.08516	0.03715	0.03111	0.03321	0.01105	0.03160	0.04585	0.03573	0.01971	0.04901	0.08823	0.04305	0.01967	0.04203	0.21131	0.06831	0.05269	0.00744	0.03017	0.05752
Node10	55	A	0.11044	0.04709	0.04834	0.05182	0.01636	0.03875	0.06695	0.06140	0.01928	0.05446	0.07297	0.05771	0.01966	0.02531	0.04229	0.09297	0.07913	0.00551	0.01997	0.06959
Node10	56	K	0.07859	0.08578	0.04671	0.04780	0.01089	0.05062	0.07500	0.04335	0.02229	0.05213	0.07616	0.10998	0.02076	0.02438	0.03294	0.06773	0.06787	0.00577	0.01998	0.06127
Node10	57	K	0.03639	0.17177	0.04249	0.02721	0.00311	0.06510	0.07203	0.01990	0.01870	0.01159	0.02001	0.38430	0.00898	0.00477	0.01592	0.03750	0.03508	0.00213	0.00749	0.01552
Node10	58	M	0.00600	0.00185	0.00106	0.00014	0.00079	0.00451	0.00091	0.00058	0.00069	0.01951	0.04844	0.00282	0.88655	0.00543	0.00035	0.00160	0.00725	0.00057	0.00116	0.00980
Node10	59	R	0.01201	0.28795	0.02958	0.00651	0.00197	0.14263	0.01574	0.00425	0.28246	0.00639	0.02411	0.07378	0.04519	0.00642	0.00389	0.01615	0.01511	0.00183	0.01832	0.00571
Node10	60	K	0.01274	0.18157	0.02258	0.00726	0.00067	0.04111	0.03435	0.00585	0.00788	0.00300	0.00545	0.63083	0.00378	0.00073	0.00507	0.01481	0.01563	0.00056	0.00195	0.00418
Node10	61	M	0.03312	0.00724	0.00742	0.00192	0.00445	0.01406	0.00516	0.00284	0.00329	0.06952	0.13051	0.01138	0.43996	0.03574	0.00287	0.02460	0.14157	0.00176	0.00725	0.05533
Node10	62	M	0.00000	0.00000	0.00000	0.00000	0.00000	0.00000	0.00000	0.00000	0.00000	0.00000	0.00000	0.00000	1.00000	0.00000	0.00000	0.00000	0.00000	0.00000	0.00000	0.00000
Node10	63	K	0.00000	0.00000	0.00000	0.00000	0.00000	0.00000	0.00000	0.00000	0.00000	0.00000	0.00000	1.00000	0.00000	0.00000	0.00000	0.00000	0.00000	0.00000	0.00000	0.00000
Node10	64	T	0.00000	0.00000	0.00000	0.00000	0.00000	0.00000	0.00000	0.00000	0.00000	0.00000	0.00000	0.00000	0.00000	0.00000	0.00000	0.00000	1.00000	0.00000	0.00000	0.00000
Node10	65	L	0.04290	0.02148	0.01296	0.01149	0.00871	0.01876	0.01962	0.01432	0.01012	0.10534	0.41686	0.02215	0.04301	0.05796	0.01587	0.02499	0.03020	0.00860	0.02466	0.08998
Node10	66	F	0.03433	0.01717	0.01389	0.01110	0.01042	0.01382	0.01585	0.01424	0.01792	0.06121	0.13572	0.01698	0.02559	0.36988	0.01205	0.02476	0.02330	0.02150	0.10420	0.05607
Node10	67	A	0.31715	0.03191	0.02888	0.03296	0.01459	0.02834	0.05054	0.06316	0.01236	0.03938	0.05337	0.03919	0.01548	0.01823	0.03654	0.08060	0.05634	0.00419	0.01377	0.06302
Node10	68	Q	0.05480	0.07182	0.04010	0.04679	0.00589	0.27054	0.10147	0.03061	0.03094	0.02356	0.04512	0.08610	0.01451	0.01412	0.02664	0.04788	0.03958	0.00433	0.01594	0.02925
Node10	69	L	0.00000	0.00000	0.00000	0.00000	0.00000	0.00000	0.00000	0.00000	0.00000	0.00000	1.00000	0.00000	0.00000	0.00000	0.00000	0.00000	0.00000	0.00000	0.00000	0.00000
Node10	70	L	0.00000	0.00000	0.00000	0.00000	0.00000	0.00000	0.00000	0.00000	0.00000	0.00000	1.00000	0.00000	0.00000	0.00000	0.00000	0.00000	0.00000	0.00000	0.00000	0.00000
Node10	71	G	0.00000	0.00000	0.00000	0.00000	0.00000	0.00000	0.00000	1.00000	0.00000	0.00000	0.00000	0.00000	0.00000	0.00000	0.00000	0.00000	0.00000	0.00000	0.00000	0.00000
Node10	72	T	0.08428	0.03968	0.04099	0.03744	0.01188	0.03205	0.05023	0.03845	0.01556	0.04876	0.06134	0.05086	0.01893	0.02088	0.03129	0.08778	0.24472	0.00477	0.01663	0.06350
Node10	73	I	0.00000	0.00000	0.00000	0.00000	0.00000	0.00000	0.00000	0.00000	0.00000	1.00000	0.00000	0.00000	0.00000	0.00000	0.00000	0.00000	0.00000	0.00000	0.00000	0.00000
Node10	74	L	0.00000	0.00000	0.00000	0.00000	0.00000	0.00000	0.00000	0.00000	0.00000	0.00000	1.00000	0.00000	0.00000	0.00000	0.00000	0.00000	0.00000	0.00000	0.00000	0.00000
Node10	75	L	0.00000	0.00000	0.00000	0.00000	0.00000	0.00000	0.00000	0.00000	0.00000	0.00000	1.00000	0.00000	0.00000	0.00000	0.00000	0.00000	0.00000	0.00000	0.00000	0.00000
Node10	76	M	0.00000	0.00000	0.00000	0.00000	0.00000	0.00000	0.00000	0.00000	0.00000	0.00000	0.00000	0.00000	1.00000	0.00000	0.00000	0.00000	0.00000	0.00000	0.00000	0.00000
Node10	77	I	0.00000	0.00000	0.00000	0.00000	0.00000	0.00000	0.00000	0.00000	0.00000	1.00000	0.00000	0.00000	0.00000	0.00000	0.00000	0.00000	0.00000	0.00000	0.00000	0.00000
Node10	78	G	0.08819	0.03326	0.04093	0.04537	0.00946	0.02468	0.04780	0.41688	0.01318	0.02015	0.03043	0.03870	0.00901	0.01277	0.02417	0.06417	0.03586	0.00463	0.01140	0.02897
Node10	79	A	1.00000	0.00000	0.00000	0.00000	0.00000	0.00000	0.00000	0.00000	0.00000	0.00000	0.00000	0.00000	0.00000	0.00000	0.00000	0.00000	0.00000	0.00000	0.00000	0.00000
Node10	80	I	0.00000	0.00000	0.00000	0.00000	0.00000	0.00000	0.00000	0.00000	0.00000	1.00000	0.00000	0.00000	0.00000	0.00000	0.00000	0.00000	0.00000	0.00000	0.00000	0.00000
Node10	81	W	0.00000	0.00000	0.00000	0.00000	0.00000	0.00000	0.00000	0.00000	0.00000	0.00000	0.00000	0.00000	0.00000	0.00000	0.00000	0.00000	0.00000	1.00000	0.00000	0.00000
Node10	82	L	0.00000	0.00000	0.00000	0.00000	0.00000	0.00000	0.00000	0.00000	0.00000	0.00000	1.00000	0.00000	0.00000	0.00000	0.00000	0.00000	0.00000	0.00000	0.00000	0.00000
Node10	83	S	0.00000	0.00000	0.00000	0.00000	0.00000	0.00000	0.00000	0.00000	0.00000	0.00000	0.00000	0.00000	0.00000	0.00000	0.00000	1.00000	0.00000	0.00000	0.00000	0.00000
Node10	84	C	0.00000	0.00000	0.00000	0.00000	1.00000	0.00000	0.00000	0.00000	0.00000	0.00000	0.00000	0.00000	0.00000	0.00000	0.00000	0.00000	0.00000	0.00000	0.00000	0.00000
Node10	85	L	0.03894	0.01901	0.01089	0.00909	0.00802	0.01720	0.01637	0.01164	0.00903	0.10621	0.45139	0.01914	0.04438	0.05719	0.01388	0.02179	0.02746	0.00788	0.02235	0.08815
Node10	86	I	0.00000	0.00000	0.00000	0.00000	0.00000	0.00000	0.00000	0.00000	0.00000	1.00000	0.00000	0.00000	0.00000	0.00000	0.00000	0.00000	0.00000	0.00000	0.00000	0.00000
Node10	87	L	0.03898	0.01877	0.01031	0.00822	0.00811	0.01746	0.01544	0.01075	0.00896	0.11491	0.43407	0.01852	0.04894	0.06089	0.01357	0.02116	0.02750	0.00793	0.02223	0.09329
Node10	88	A	0.11132	0.04906	0.05128	0.05296	0.01586	0.03892	0.06586	0.06778	0.02001	0.04466	0.06278	0.05934	0.01760	0.02404	0.04495	0.10724	0.08131	0.00589	0.02056	0.05858
Node10	89	A	0.11354	0.04740	0.04577	0.04771	0.01527	0.03785	0.06350	0.06055	0.01872	0.05354	0.07211	0.05819	0.02005	0.02539	0.04211	0.09093	0.09227	0.00589	0.02025	0.06896
Node10	90	A	0.17906	0.03738	0.03820	0.03756	0.01580	0.03279	0.05481	0.06066	0.01462	0.04772	0.05958	0.04746	0.01848	0.01948	0.03835	0.09878	0.10869	0.00430	0.01494	0.07134
Node10	91	P	0.00000	0.00000	0.00000	0.00000	0.00000	0.00000	0.00000	0.00000	0.00000	0.00000	0.00000	0.00000	0.00000	0.00000	1.00000	0.00000	0.00000	0.00000	0.00000	0.00000
Node10	92	E	0.00000	0.00000	0.00000	0.00000	0.00000	0.00000	1.00000	0.00000	0.00000	0.00000	0.00000	0.00000	0.00000	0.00000	0.00000	0.00000	0.00000	0.00000	0.00000	0.00000
Node10	93	A	1.00000	0.00000	0.00000	0.00000	0.00000	0.00000	0.00000	0.00000	0.00000	0.00000	0.00000	0.00000	0.00000	0.00000	0.00000	0.00000	0.00000	0.00000	0.00000	0.00000
Node10	94	R	0.00000	1.00000	0.00000	0.00000	0.00000	0.00000	0.00000	0.00000	0.00000	0.00000	0.00000	0.00000	0.00000	0.00000	0.00000	0.00000	0.00000	0.00000	0.00000	0.00000
Node10	95	A	1.00000	0.00000	0.00000	0.00000	0.00000	0.00000	0.00000	0.00000	0.00000	0.00000	0.00000	0.00000	0.00000	0.00000	0.00000	0.00000	0.00000	0.00000	0.00000	0.00000
Node10	96	M	0.00000	0.00000	0.00000	0.00000	0.00000	0.00000	0.00000	0.00000	0.00000	0.00000	0.00000	0.00000	1.00000	0.00000	0.00000	0.00000	0.00000	0.00000	0.00000	0.00000
Node10	97	S	0.19155	0.02594	0.05068	0.04306	0.01817	0.02962	0.05420	0.05996	0.01163	0.02004	0.02304	0.03518	0.00969	0.00785	0.03104	0.22755	0.11229	0.00147	0.00681	0.04023
Node10	98	E	0.18321	0.01548	0.02261	0.10483	0.00416	0.04764	0.38082	0.02749	0.00678	0.00555	0.00785	0.03590	0.00404	0.00192	0.04012	0.05818	0.03155	0.00053	0.00239	0.01894
Node10	99	G	0.06546	0.01205	0.04111	0.03155	0.00394	0.00880	0.01917	0.71104	0.00566	0.00194	0.00363	0.01389	0.00194	0.00195	0.00607	0.04979	0.01312	0.00112	0.00192	0.00583
Node10	100	A	0.13658	0.03481	0.02988	0.03132	0.01706	0.02919	0.04664	0.05132	0.01463	0.08581	0.11581	0.04121	0.02707	0.03847	0.03456	0.06849	0.06076	0.00722	0.02416	0.10503
Node10	101	L	0.05739	0.02657	0.01765	0.01587	0.01156	0.02252	0.02612	0.01993	0.01304	0.12415	0.26415	0.02851	0.04564	0.07056	0.01993	0.03400	0.04084	0.01126	0.03499	0.11532
Node10	102	A	0.10978	0.05048	0.07656	0.06746	0.03196	0.04296	0.07363	0.07165	0.02495	0.03363	0.04763	0.06315	0.01443	0.01975	0.03308	0.09681	0.06920	0.00480	0.02033	0.04778
Node10	103	L	0.09067	0.05087	0.03996	0.04666	0.01443	0.03930	0.06517	0.05595	0.02004	0.06889	0.10481	0.05954	0.02466	0.03746	0.04112	0.06661	0.06007	0.00846	0.02725	0.07808
Node10	104	D	0.08793	0.04038	0.07944	0.14324	0.00995	0.04014	0.10689	0.08575	0.02077	0.02138	0.03005	0.05567	0.01011	0.01183	0.03167	0.10859	0.06804	0.00315	0.01328	0.03173
Node10	105	P	0.06937	0.11739	0.03006	0.03214	0.00641	0.04368	0.05262	0.03092	0.02008	0.01959	0.03399	0.08708	0.00945	0.01050	0.29311	0.05925	0.04145	0.00345	0.01109	0.02837
Node10	106	L	0.08793	0.03731	0.03000	0.03080	0.01562	0.02999	0.04461	0.04177	0.01739	0.09157	0.14669	0.04272	0.03194	0.05883	0.03212	0.05743	0.05612	0.01109	0.03764	0.09841
Node10	107	A	0.11726	0.04420	0.04147	0.04712	0.01509	0.03572	0.06216	0.08094	0.01770	0.04907	0.06886	0.05318	0.01797	0.02415	0.08911	0.08332	0.06425	0.00567	0.01887	0.06388
Node10	108	T	0.08605	0.04635	0.03756	0.03544	0.01093	0.05902	0.05764	0.03396	0.01918	0.05864	0.09591	0.05721	0.02557	0.02459	0.08485	0.07749	0.09937	0.00468	0.01681	0.06874
Node10	109	A	0.29879	0.02059	0.03276	0.03104	0.02170	0.02676	0.04754	0.04294	0.02660	0.01639	0.02383	0.02504	0.00972	0.02843	0.04079	0.12733	0.06501	0.00419	0.07008	0.04046
Node10	110	A	0.08905	0.05793	0.05225	0.06566	0.01351	0.04394	0.08137	0.07039	0.02345	0.04755	0.07058	0.06949	0.01840	0.02800	0.04363	0.07353	0.06121	0.00717	0.02502	0.05789
Node10	111	G	0.00000	0.00000	0.00000	0.00000	0.00000	0.00000	0.00000	1.00000	0.00000	0.00000	0.00000	0.00000	0.00000	0.00000	0.00000	0.00000	0.00000	0.00000	0.00000	0.00000
Node10	112	D	0.00000	0.00000	0.00000	1.00000	0.00000	0.00000	0.00000	0.00000	0.00000	0.00000	0.00000	0.00000	0.00000	0.00000	0.00000	0.00000	0.00000	0.00000	0.00000	0.00000
Node10	113	T	0.00000	0.00000	0.00000	0.00000	0.00000	0.00000	0.00000	0.00000	0.00000	0.00000	0.00000	0.00000	0.00000	0.00000	0.00000	0.00000	1.00000	0.00000	0.00000	0.00000
Node10	114	H	0.00000	0.00000	0.00000	0.00000	0.00000	0.00000	0.00000	0.00000	1.00000	0.00000	0.00000	0.00000	0.00000	0.00000	0.00000	0.00000	0.00000	0.00000	0.00000	0.00000
Node10	115	L	0.00000	0.00000	0.00000	0.00000	0.00000	0.00000	0.00000	0.00000	0.00000	0.00000	1.00000	0.00000	0.00000	0.00000	0.00000	0.00000	0.00000	0.00000	0.00000	0.00000
Node10	116	V	0.00000	0.00000	0.00000	0.00000	0.00000	0.00000	0.00000	0.00000	0.00000	0.00000	0.00000	0.00000	0.00000	0.00000	0.00000	0.00000	0.00000	0.00000	0.00000	1.00000
Node10	117	P	0.00000	0.00000	0.00000	0.00000	0.00000	0.00000	0.00000	0.00000	0.00000	0.00000	0.00000	0.00000	0.00000	0.00000	1.00000	0.00000	0.00000	0.00000	0.00000	0.00000
Node10	118	C	0.00000	0.00000	0.00000	0.00000	1.00000	0.00000	0.00000	0.00000	0.00000	0.00000	0.00000	0.00000	0.00000	0.00000	0.00000	0.00000	0.00000	0.00000	0.00000	0.00000
Node10	119	Q	0.00000	0.00000	0.00000	0.00000	0.00000	1.00000	0.00000	0.00000	0.00000	0.00000	0.00000	0.00000	0.00000	0.00000	0.00000	0.00000	0.00000	0.00000	0.00000	0.00000
Node10	120	D	0.00000	0.00000	0.00000	1.00000	0.00000	0.00000	0.00000	0.00000	0.00000	0.00000	0.00000	0.00000	0.00000	0.00000	0.00000	0.00000	0.00000	0.00000	0.00000	0.00000
Node10	121	S	0.00000	0.00000	0.00000	0.00000	0.00000	0.00000	0.00000	0.00000	0.00000	0.00000	0.00000	0.00000	0.00000	0.00000	0.00000	1.00000	0.00000	0.00000	0.00000	0.00000
Node10	122	A	1.00000	0.00000	0.00000	0.00000	0.00000	0.00000	0.00000	0.00000	0.00000	0.00000	0.00000	0.00000	0.00000	0.00000	0.00000	0.00000	0.00000	0.00000	0.00000	0.00000
Node10	123	A	1.00000	0.00000	0.00000	0.00000	0.00000	0.00000	0.00000	0.00000	0.00000	0.00000	0.00000	0.00000	0.00000	0.00000	0.00000	0.00000	0.00000	0.00000	0.00000	0.00000
Node10	124	F	0.00000	0.00000	0.00000	0.00000	0.00000	0.00000	0.00000	0.00000	0.00000	0.00000	0.00000	0.00000	0.00000	1.00000	0.00000	0.00000	0.00000	0.00000	0.00000	0.00000
Node10	125	I	0.00000	0.00000	0.00000	0.00000	0.00000	0.00000	0.00000	0.00000	0.00000	1.00000	0.00000	0.00000	0.00000	0.00000	0.00000	0.00000	0.00000	0.00000	0.00000	0.00000
Node10	126	T	0.00000	0.00000	0.00000	0.00000	0.00000	0.00000	0.00000	0.00000	0.00000	0.00000	0.00000	0.00000	0.00000	0.00000	0.00000	0.00000	1.00000	0.00000	0.00000	0.00000
Node10	127	R	0.00000	1.00000	0.00000	0.00000	0.00000	0.00000	0.00000	0.00000	0.00000	0.00000	0.00000	0.00000	0.00000	0.00000	0.00000	0.00000	0.00000	0.00000	0.00000	0.00000
Node10	128	M	0.00000	0.00000	0.00000	0.00000	0.00000	0.00000	0.00000	0.00000	0.00000	0.00000	0.00000	0.00000	1.00000	0.00000	0.00000	0.00000	0.00000	0.00000	0.00000	0.00000
Node10	129	E	0.00000	0.00000	0.00000	0.00000	0.00000	0.00000	1.00000	0.00000	0.00000	0.00000	0.00000	0.00000	0.00000	0.00000	0.00000	0.00000	0.00000	0.00000	0.00000	0.00000
Node10	130	N	0.00000	0.00000	1.00000	0.00000	0.00000	0.00000	0.00000	0.00000	0.00000	0.00000	0.00000	0.00000	0.00000	0.00000	0.00000	0.00000	0.00000	0.00000	0.00000	0.00000
Node10	131	A	1.00000	0.00000	0.00000	0.00000	0.00000	0.00000	0.00000	0.00000	0.00000	0.00000	0.00000	0.00000	0.00000	0.00000	0.00000	0.00000	0.00000	0.00000	0.00000	0.00000
Node10	132	P	0.00000	0.00000	0.00000	0.00000	0.00000	0.00000	0.00000	0.00000	0.00000	0.00000	0.00000	0.00000	0.00000	0.00000	1.00000	0.00000	0.00000	0.00000	0.00000	0.00000
Node10	133	E	0.00000	0.00000	0.00000	0.00000	0.00000	0.00000	1.00000	0.00000	0.00000	0.00000	0.00000	0.00000	0.00000	0.00000	0.00000	0.00000	0.00000	0.00000	0.00000	0.00000
Node10	134	G	0.00000	0.00000	0.00000	0.00000	0.00000	0.00000	0.00000	1.00000	0.00000	0.00000	0.00000	0.00000	0.00000	0.00000	0.00000	0.00000	0.00000	0.00000	0.00000	0.00000
Node10	135	L	0.05187	0.02902	0.01993	0.01703	0.01167	0.02535	0.02739	0.01894	0.02057	0.10271	0.22531	0.03003	0.04162	0.10398	0.01825	0.03360	0.03712	0.01720	0.07393	0.09450
Node10	136	E	0.06062	0.04793	0.04389	0.12715	0.00435	0.07392	0.31135	0.03396	0.01809	0.01464	0.02320	0.08173	0.00830	0.00706	0.02460	0.04778	0.03694	0.00229	0.00933	0.02287
Node10	137	A	0.12031	0.05335	0.04703	0.06668	0.01399	0.04469	0.09332	0.07342	0.01959	0.04150	0.05737	0.06712	0.01640	0.02001	0.04235	0.08076	0.06266	0.00496	0.01737	0.05714
Node10	138	R	0.02842	0.55295	0.01979	0.00892	0.00325	0.04494	0.02559	0.01321	0.01903	0.00636	0.01484	0.18146	0.00568	0.00284	0.00916	0.02638	0.01943	0.00281	0.00588	0.00907
Node10	139	L	0.03718	0.01691	0.00835	0.00579	0.00755	0.01776	0.01272	0.00801	0.00790	0.12883	0.43413	0.01630	0.05592	0.05963	0.01132	0.01833	0.02637	0.00667	0.01852	0.10180
Node10	140	A	0.13784	0.04734	0.04317	0.04950	0.01640	0.03935	0.06941	0.07537	0.01825	0.04708	0.06406	0.05738	0.01794	0.02243	0.04847	0.08885	0.06857	0.00532	0.01821	0.06506
Node10	141	-	0.09174	0.05716	0.04375	0.04931	0.01390	0.04145	0.06774	0.05618	0.02109	0.06237	0.09786	0.06711	0.02348	0.03381	0.03849	0.06956	0.06083	0.00754	0.02515	0.07149
Node10	142	Y	0.04526	0.03174	0.03318	0.02461	0.01393	0.02502	0.02875	0.02835	0.04855	0.03961	0.08081	0.03011	0.01787	0.14325	0.01559	0.04086	0.03210	0.02757	0.25170	0.04115
Node10	143	E	0.09177	0.06079	0.04885	0.07074	0.01220	0.04780	0.09809	0.06141	0.02198	0.04380	0.06455	0.07522	0.01723	0.02369	0.05092	0.07106	0.05795	0.00608	0.02090	0.05494
Node10	144	P	0.08885	0.03194	0.02492	0.03284	0.00740	0.02886	0.04671	0.03500	0.01356	0.02445	0.03979	0.03913	0.00982	0.01230	0.40513	0.06547	0.04413	0.00303	0.01017	0.03651
Node10	145	G	0.11296	0.03474	0.04603	0.04863	0.01186	0.02652	0.05039	0.33629	0.01402	0.02257	0.03369	0.04053	0.01034	0.01345	0.02618	0.07785	0.04321	0.00481	0.01144	0.03449
Node10	146	S	0.10946	0.02140	0.04990	0.02689	0.01212	0.02080	0.02518	0.03649	0.00992	0.01149	0.01459	0.02681	0.00735	0.00696	0.02306	0.39934	0.16769	0.00154	0.00674	0.02226
Node10	147	P	0.08513	0.05234	0.04061	0.05158	0.01209	0.03975	0.06977	0.05640	0.02075	0.05012	0.07825	0.06146	0.01891	0.03120	0.11673	0.06630	0.05421	0.00916	0.02580	0.05944
Node10	148	P	0.08179	0.04867	0.03780	0.05311	0.00856	0.04462	0.07476	0.04301	0.02063	0.03013	0.04889	0.05909	0.01275	0.01754	0.24128	0.06648	0.04917	0.00461	0.01668	0.04045
Node10	149	A	0.35318	0.02561	0.02402	0.02627	0.01594	0.02885	0.04969	0.06468	0.00960	0.03018	0.03773	0.03337	0.01376	0.01151	0.03345	0.10190	0.06266	0.00247	0.00857	0.06658
Node10	150	A	0.13565	0.05027	0.04196	0.05016	0.01571	0.04258	0.07476	0.07193	0.01858	0.04824	0.06558	0.06124	0.01829	0.02219	0.04380	0.08406	0.06591	0.00520	0.01786	0.06604
Node10	151	Y	0.00000	0.00000	0.00000	0.00000	0.00000	0.00000	0.00000	0.00000	0.00000	0.00000	0.00000	0.00000	0.00000	0.00000	0.00000	0.00000	0.00000	0.00000	1.00000	0.00000
Node10	152	L	0.07189	0.02515	0.02079	0.01672	0.01299	0.02286	0.02597	0.02326	0.01141	0.11494	0.26229	0.02779	0.04390	0.05277	0.02114	0.05303	0.05284	0.00698	0.02227	0.11101
Node10	153	T	0.07316	0.01930	0.03456	0.01639	0.00788	0.02022	0.02402	0.01261	0.00777	0.03150	0.02396	0.03244	0.01578	0.00621	0.01501	0.11777	0.48015	0.00127	0.00556	0.05445
Node10	154	G	0.09982	0.05018	0.04676	0.05644	0.01434	0.03849	0.07081	0.12115	0.01978	0.04695	0.06862	0.05962	0.01781	0.02614	0.04350	0.07474	0.05764	0.00710	0.02157	0.05854
Node10	155	D	0.02743	0.01147	0.08427	0.52587	0.00176	0.02297	0.16131	0.03076	0.01334	0.00279	0.00425	0.02387	0.00198	0.00187	0.01252	0.04174	0.02097	0.00059	0.00463	0.00563
[truncated: 37,572,722 more chars]
