# Supplementary material for: Molecular diversity and evolution of far-red light-acclimated photosystem I
Source: Front Plant Sci. 2023 Nov 20;14:1289199. doi: 10.3389/fpls.2023.1289199 (PMC10694217; doi:10.3389/fpls.2023.1289199)
Supplement: Supplementary file 1 [file DataSheet_1.zip › Supplementary Data 1/PsaF_sequences_with_FRL_ancestor.fasta]

>PsaF_FRL_ancestor
MYRDVERYGFYLVAIYELSGEEYDGLQAALGLCVFDNLAGSAGPLLARFLFSVPSKKMRK
MMRRLFAQLFATLILAIGVLWFSILVLSAAPPAAAEAEGALAADPLATSSGNTTLVPCSE
SPAFQERMKNAPDSLEARLAAYEPGSPPAAYLTGDPLYYTKPFKAYSQKSNLLCGEDDGL
PHLPLDGRLEPLGAPLIRSRAVDVVIPIALFLYIAGWIGWSGRSYLIAIRKSGEKNPEEK
EIFIDVPLAIQCMVAKGLLWPLLALKEFLSGELTVGKITAKDEEIPISPRSALLLQADKT
APARSQNRAR
>1_Halomicronema_hongdechloris|WP_080806402.1
------------------------------------------------------------
-MRA----LFA-IVIMS-FVWFNA-I----PPAIAA--------------GDTHLVPCQE
STAFMENLQNAPKS----------------Y------YFDQPYQAYS--KNLLCGE-DGL
PHLQL--RL---------DRAVDIAIPFVIFFYFAGFVGWSGRAYLINSKKA--SKPEEM
EIFINVPLAIQSFI-QGLLWPLAAFRELTAKELT-----AKDSELSVSPR----------
----------
>2_Nodosilinea_sp._LEGE_07088|WP_193966890.1
------------------------------------------------------------
-MKK----LLG-ILLMI-FLWLII-M----RPAAAA--------------GNTHLVPCQD
SAAFMERMQNAPQT----------------Y------YFDQPYKAYS--TNLLCGE-DGL
PHLQL--RL---------DRAMDVVIPFAIFFYFAGFVGWSGRAYLIGSKQA--TKPEEM
EIFIDISLAIRSFT-QGLLWPLLAFKELTTRELT-----AQEAELTVSPR----------
----------
>3_Nodosilinea_sp._P-1105|WP_169617664.1
------------------------------------------------------------
-MKT----LLG-ILLMI-AIWLSC-I----PEARAM--------------GDTHLVPCQD
SAAFITRMENAPEG----------------Y------YFDQPYQAYA--DNLLCGD-DGL
PHLQL--RF---------DRAIDIAIPFGIFFYFAGFVGWSGRSYLIASKRR--SKPEET
EIFIDIPLAIQSFA-KGLLWPLLAFKELSTGQLT-----AKDSELSVSPR----------
----------
>4_Leptolyngbya_sp._SIO1E4|MBE7379946.1
------------------------------------------------------------
-MRK----LFA-IVLTM-MLWVGL-A----SPAMAA--------------PDTHLVPCQE
SPAFQERMQNAPQG----------------Y------YFDQPYQAYS--ANLLCGE-EGL
PHLQL--RF---------DRAIDVIIPFAIFFYFAGFVGWSGRAYLIGSKKA--SKPEEL
EIFIDIALAIRSFT-QGLLWPLLVVKELTSGELT-----VNKSELSVSPR----------
----------
>5_Leptolyngbya_sp._LCM1.Bin17|TVP66171.1
------------------------------------------------------------
-MKT----LLG-ILLMI-AIWLSC-I----PEARAM--------------GDTHLVPCHD
SAAFITRMENAPEG----------------Y------YFDQPYQAYA--DNLLCGD-DGL
PHLQL--RF---------DRAIDIAIPFGIFFYFAGFVGWSGRSYLIASKRR--SKPEEA
EIFIDIPLAIQSFI-QGLLWPLLVLKEFSIGQLT-----TKDSELSVSPR----------
----------
>6_Nodosilinea_sp._LEGE_07298|WP_194021998.1
------------------------------------------------------------
-MKT----LLS-MLLFI-FIWLSL-M----PDAAAA--------------GNTHLIPCHD
SAAFLERMEKAPQT----------------Y------YFDQPYQSYS--ENLLCGA-DGL
PHLQL--RL---------DRAVDVAIPFGIFFYFAGFVGWSGRSYLIGSKRR--SKPAEA
EIFIDIPLAIRSFT-QGLLWPLLAFKEVTTGELT-----AKQIDLTVSPR----------
----------
>7_Phormidesmis_sp._RL_2_1|NJM97213.1
------------------------------------------------------------
-MRK----LFS-ILLVG-ILWIGM-T----LPATAV--------------TNTHLVPCQE
SAAFNERLQNAPQT----------------Y------YFEAPYQSYA--TNLLCGE-DGL
PHLQL--RF---------DRAVDVAIPFAIFFYIAGFIGWSGRAYLLGSKRM--SKPEEA
EIFIDIALAMQAFA-QGLLWPLIAFKELMSGELT-----APASEVSVSPR----------
----------
>8_Leptolyngbya_ectocarpi|WP_193993732.1
------------------------------------------------------------
-MQK----LLA-ILLMI-SLWVGF-T----APAQAA--------------SNTHLVPCES
SAAFQERMHSAPQN----------------Y------YFDEPYQLYA--ANLLCGE-EGL
PHLQL--RL---------DRALDIVIPFGIFFYFAGFVGWSGRAYLIGGKQT--KNPEET
EIFINIPLALRSFM-QGLLWPLLAFKELTTGELT-----AKESELSVSPR----------
----------
>9_Romeria_gracilis|WP_193909316.1
------------------------------------------------------------
-MRK----LFA-ILLMG-LLWFTL-A----PADAAA-AG---------A-PDTHLVPCQA
SEAFQERMQNAPES----------------Y------YFDQPYQAYE--SNLLCGA-DGL
PHLQL--RF---------DRAIDVVIPFAIFFYFAGFVGWSGRAYLIGSKRA--SKPEET
EIFIDLPLAIRAFS-QGLLWPLLAIKELTAGELT-----VQKNELSVSPR----------
----------
>10_Synechococcus_sp._PCC_7335|WP_006457245.1
---------------------------------------------------------MHK
TIRK----FFS-LLLAA-FVWLSV-V----SPAVAASEG---------Y-TDTHLVPCAS
SPAFNERMQNAPEG----------------Y------YFDTPYQSYA--ANLLCGA-EGL
PHQQL--RF---------DRAIDVLIPFGIFFYVAGFIGWSGRAYLISSNRN--SKPEET
EIFIDVALAIKSFV-QGLLWPLLAVKELTTGELT-----APVSEVSVSPR----------
----------
>11_cf._Phormidesmis_sp._LEGE_11477|WP_193855685.1
---------------------------------------------------------MHK
TMHK----FFS-LLLAA-FVWLNV-A----SPAAAASEA---------Y-AGTHLVPCAS
SPAFNERMQNAPDG----------------Y------YFDTPYQSYA--ANLLCGA-EGL
PHQQL--RF---------DRAIDVLIPFGIFFYVAGFIGWSGRAYLISSNRN--AKPEET
EIFIDVALAIKSFV-QGLLWPLLALKELTTGELT-----APVSEVSVSPR----------
----------
>12_Pantanalinema_sp._GBBB05|MBL1178445.1
---------------------------------------------------------MRS
L--------LS-IVVIA-LIWFNP-A----SPTFAE---------------GIGLVPCSQ
SSVFQKRQNNAPDT----------------Y------YFNKPYEAYA--SLEVCGA-DGL
PHLPI--SL---------NRAVDVAIPFALFLYVAGFIGWSGRAYLIAANKS--SEPAMK
EIFIDLPLALTSIV-QGLLWPLLALKELASGELT-----AKDDEIPISPR----------
----------
>14_Aphanocapsa_sp._GSE-SYN-MK-11-07L|MBW4551297.1
------------------------------------------------------------
-MKR----WFG-LILAI-ALWFSL-V----PNALAA---------------NTTLVPCKD
SSAFLNRQKKAPDS----------------Y------YFRQPYQAYS--EYLVCGE-DGL
PHLPLD-RL---------DRAVDVAIPIGLFLYIAGFIGWSGRSYLIAARKT--SNPEEK
EIFIDIGLAIQSLA-KGLFWPVAALNELISGKLT-----SKEKDIYVSPR----------
----------
>15_Leptolyngbyaceae_cyanobacterium_JSC-12|EKQ66850.1
------------------------------------------------------------
-MKR----LCM-LVLAI-ALVCSL-T----FPATAN---------------AGVLVPCKE
SKLFLERQNSAPDT----------------Y------YFNQPYKAYS--EYLLCGE-DGL
PHLPL--RF---------DRAVDIAIPFGLFFYIAGFIGWSGRAYLLAAQNS--SSPEEK
EIFIDIPLAIQSLI-KGLLWPLLFLQELTTGRLT-----AKDQEIYVSPR----------
----------
>16_Cyanobacteria_bacterium_RU_5_0|NJO43335.1
---------------------------------------------------------MRL
LRIV----LLP-ILLVT-ICFFTV-S----PAIA-V---------------NNTLVPCSK
SPAFQQRKAKAPDT----------------Y------YFEKPFQTYS--SELLCGD-DGL
PHLTLD-RP---------ERAIDIAIPFAIFFYVAGFVGWSGRAYLQAANKA--SNPEEL
EIFISIPLAIQSFA-QGLLWPLLAVKEFLSGELT-----VKDNEIPVSPR----------
----------
>17_Leptolyngbyaceae_cyanobacterium_CSU_1_3|NJR49111.1
---------------------------------------------------------MKR
FLLM----VLA-FFSVC-TIAFTD-V----PSALAV---------------NTTLVPCRD
SPAFQQRQKNAPKN----------------Y------YYTKPFESYS--SELLCGE-DGL
PHLPLD-RL---------NLAIDVIIPIAIFLYTAGFIGWSGRAYLLVANQA--KNPEEM
EIFIDLPLAIRSIV-QGLLWPLLALKELTTGELT-----AKDNEISVSPR----------
----------
>18_Leptolyngbyaceae_cyanobacterium_SM1_4_3|NJL39714.1
------------------------------------------------------------
-MRR----LFV-LVLAI-GIWLTG-V----PAAAAV---------------NQMLVPCGD
SPAFVQRMNNAPEG----------------Y------YYTKPFEAYS--SELLCGE-DGL
PHLPLD-RL---------DRAVDVMIPIALFLYIAGFIGWSGRSYLQASNQS--KTPEMM
EIFINPPLAIQSLI-KGLLWPVLALQEFLSGQLT-----AKDEEIPISPR----------
----------
>19_Pleurocapsa_sp._PCC_7327|WP_015143518.1 13_Hydrococcus_rivularis|WP_073600215.1
------------------------------------------------------------
-MKR----LLA-LVLIL-AIWFTL-V----PAAWAQ---------------TSHLVPCKD
SPAYQERMKKAPDN----------------Y------YFNKPGKAYA--EYLLCGE-DGL
PHLAL--SF---------DRAGDIAIAFGIFFYFTGFVGWSGRSYLQVSNQS--KNPEQM
EIFIDIPLAIQSFA-KGLLWPVLAFQELVTGQLT-----AKDSEIPVSPR----------
----------
>20_Leptolyngbyaceae_cyanobacterium_SL_5_9|NJN56279.1
------------------------------------------------------------
-MRR----IFV-LILAV-GIWLTG-V----PTAAAA---------------NQLLVPCSE
SAAFVQRMNNAPEG----------------Y------YYTKPFEAYS--SELLCGE-DGL
PHLPLD-RL---------DRAIDVVIPIALFLYVAGFIGWSGRSYLQTSNRS--KTPEMM
EIFIDPPLAIQSLI-KGLLWPALALQEFLSGQLT-----AKDEEIPISPR----------
----------
>22_Elainella_sp._C42_A2020_010|MBF2050137.1
------------------------------------------------------------
-MRI----LFI-PIFVL-IIWFGT-V----SNAVAV---------------NTTLIPCKD
SPAFQQRQNSAPDN----------------Y------YYTRPFEIYS--SELLCGP-DGL
PHLPLD-RL---------DRAVDVAIPFGIFFYVAGFIGWSGRAYLRASNKA--KNPEAL
EIFISIPLAIQSLS-QGLLWPVFALKEFFSGELV-----ADDETLSVSPR----------
----------
>23_Hydrococcus_sp._CRU_1_1|NJP20887.1 21_Hydrococcus_sp._RU_2_2|NJM89482.1
----------------------------------------------------------MK
FHEK----ILT-IVLIL-TIWFSF-V----PAEPAQ---------------ASNLVPCKD
SPAYQARLKNAPNT----------------Y------YFDGPNKAYA--EYLTCGEEDGL
PHLVI--SF---------DRATDIAIAYGIFFYFAGFVGWSGRSYLQASNQS--KTPEQL
EIFIDIPLAIQSFA-KGLLWPLLFLQELTTGKLT-----AKDSEIPVSPR----------
----------
>24_Synechococcales_cyanobacterium_M58_A2018_015|MBF2002800.1
------------------------------------------------------------
MVRF----LWV-PILIL-LIWLGD-V----SSATAV---------------NTTLVPCNQ
VPAFRARQQNAPNT----------------Y------YYTRPFETYS--SELLCGE-DGL
PHLPLD-RL---------DRAVDVVIPFAIFFYIAGFIGWSGRAYLRASNKS--KDPEEL
EIFISLPLAIPALV-QGLLWPLFALRELLSGDLV-----EDDEKISVSPR----------
----------
>25_Leptolyngbyaceae_cyanobacterium_RU_5_1|NJP09466.1
---------------------------------------------------------MRK
LLIR----LLV-TIAVI-IIGFGV-V----PPAQAA---------------SGILTPCSE
SSAFQQRKSSAPDN----------------Y------YFNKPYEAYS--AFEVCGE-DGL
PHLPI--TL---------GTAVDVAIPFVLFHYVAGFIGWSARSYLIAANKS--SNPEEK
EIFIDLPLMIASII-QGLLWPLLALKELTTGELT-----AKANEVYVSPR----------
----------
>26_Leptolyngbya_sp._PKUAC-SCTE412|WP_223046601.1
---------------------------------------------------------MRK
LLLL----LLI-PIASL-ILWSST-V----SPASA-----------------EFLVPCSQ
SSAFQQRKSQAPDS----------------Y------YFNKPFEVYG--SELVCGE-DGL
PHLPI--RL---------DRFIDVLIPFGIFLYTAGFIGWSGRSYLQAANKS--SNPEEK
EIFIDLPMAIQSFI-KGLLWPLLFLQELTTGQLT-----AKDNEIPVSPR----------
----------
>28_Kovacikia_sp._CCNU0001|WP_224340629.1
---------------------------------------------------------MHK
LLVR----LLV-PVVIL-MIWVGT-V----TPALAD---------------NELLVPCSQ
SAAFQQRKSNAPDN----------------Y------YFNKPFEVYG--SELMCGE-DGL
PHLDL--GA---------KQPIDVLIPYGIFFYVAGFIGWSGRAYLQSANKT--KNPEEH
EIFIDIPMAIASFT-KGLLWPLLAIQELTTGQLT-----AKDGEIPVSPR----------
----------
>29_Scytonema_millei|WP_039716721.1
------------------------------------------------------------
MRRL----LFA-LAIAF-VIWGST-I----PTASAA---------------NSTLVPCSK
SPAFQARMKNAPDT----------------Y------YFNKPFKAYA--KYELCGS-DGL
PHLPLD-RL---------DRATDVLAPIGLFLYVAGFIGWSGRSYLRATKSA--SDPEMK
EIFIDLPLALQSIT-KAVLWPLLALQEFLSGDLT-----ARDEEIPISPR----------
----------
>30_Nostocales|WP_223972628.1
-----------------------------------------------------------M
KKKH----LFT-LILII-FLWSNI-I----PPSLAE---------------NTNLIPCSQ
SPAFIERMENAPDG----------------Y------YYNKPFKAYS--N-LLCGE-DGL
PHLPLD-RL---------SLAVDISIAFGMFFYITGWIGWTGRSYLLALRKQ--GAGEEK
EIFIDVPLFVGCML-ASLTWPLLAIKEFLSGELV-----AKDSEISISPR----------
----------
>34_Fischerella_sp._PCC_9605|WP_026734733.1
------------------------------------------------------------
MK-R----IFA-LILAI-FIWFSA-V----YTALAE---------------NTTLVPCYN
SPAFVERMKNAPDS----------------Y------YTTKPLKAYS--Q-LLCGE-DGL
PRITLD-RL---------SLAVDVAIPIAIFLYTAGFIGWSGRSYLQAIKKQ--DKAEEK
EVFIDVPLFISCMV-MALFWPIAAIKELLAGELV-----AKDEEISISVR----------
----------
>35_cyanobacterium_TDX16|OWY68771.1 31_Chroococcidiopsis|WP_015154279.1 32_Chroococcidiopsis_sp._FACHB-1243|WP_192159703.1 33_Chroococcidiopsis_sp._CCALA_051|WP_233222560.1
------------------------------------------------------------
MSRL----LFT-LAIAF-VIWGST-I----PTASAA---------------NSTLVPCSK
SPAFQARMKNAPDT----------------Y------YFNKPFKAYA--KYELCGT-DGL
PHLPLD-RL---------DRATDVLVPIGLFLYVAGFIGWSSRSYLRATKSA--SDPEMK
EIFIDLPLALQSIS-KAVLWPLLALQEFLSGDLT-----ARDEEIPISPR----------
----------
>36_Fischerella|WP_062246801.1
------------------------------------------------------------
MK-R----IFA-LILAI-FIWFSA-V----STALAE---------------NTTLVPCYK
SPAFVERMKNAPDS----------------Y------YTTMPLKAYS--Q-LLCGE-DGL
PRIALD-RL---------SLAVDVAIPIAIFLYTAGFIGWSGRSYLQAIKKQ--NKAEEK
EVFIDVPLFISCMV-MALFWPLAAIKELLAGELV-----AKDEEIPISIR----------
----------
>39_Fischerella_thermalis|WP_102222175.1 37_Fischerella_thermalis|WP_102183422.1
------------------------------------------------------------
MK-R----IFA-LILAI-FIWFSA-V----ATALAE---------------NTTLVPCYK
SPAFVERMKNAPDS----------------Y------YTTKPLKAYS--Q-LLCGE-DGL
PRIALD-RL---------SLAVDVAIPIAIFLYTAGFIGWSGRSYLQAIKKQ--DKAEEK
EVFIDVPLFISCMV-IALFWPLAAIKELLAGELV-----AKDEEIPISVR----------
----------
>40_Leptolyngbyaceae_cyanobacterium_SM1_3_5|NJL23386.1
------------------------------------------------------------
------------------MIWFGW-S----HSALAE---------------NTMLVPCSE
SPAFQQRRANAPNT----------------Y------YFNEPYKAYA--SEELCGT-DGL
PHLPLD-RL---------DRAIDVIIPFSLFFYIAGFIGWSGRAYLQQSNRS--QTPEML
EVMIDLGMAIRAIT-QGLMWPLLAVKELLSGELT-----AKENEVPISPR----------
----------
>41_Fischerella_thermalis|WP_009453691.1 38_Fischerella_thermalis|WP_102150188.1
------------------------------------------------------------
MK-R----IFA-LILAI-FIWFSA-V----STALAE---------------NTTLVPCYK
SPAFVERMKNAPDS----------------Y------YTTKPLKAYS--Q-LLCGE-DGL
PRIALD-RL---------SLAVDVAIPIAIFLYTAGFIGWSGRSYLQAIKKQ--DKAEEK
EVFIDVPLFISCMV-MALFWPMAVIKELLAGELV-----AKDEEIPISVR----------
----------
>42_Fischerella|WP_016868693.1
------------------------------------------------------------
MK-R----IFA-LILVI-LIWCSA-V----STAFAE---------------NTTLVPCYK
SAAFVERMKNAPDS----------------Y------YTTKPLKAYS--Q-LLCGE-DGL
PRIALD-RL---------SLAVDVAIPIAIFLYTAGFIGWSGRSYLQAIKKQ--DKAEEK
EVFIDVPLFISCMV-MALFWPLAAIKELLAGELV-----AKDEEIPISNR----------
----------
>43_Fischerella_sp.|NWF60072.1
------------------------------------------------------------
MK-R----IFA-LILAI-FIWFSA-V----YTALAE---------------NTTLVPCYK
SAAFVERMKNAPDS----------------Y------YTTKPLKAYS--Q-LLCGE-DGL
PRIALD-RL---------SLAVDVAIPIAIFLYTAGFIGWSGRSYLQAIKKQ--DKAEEK
EVFIDVPLFISCMV-MALFWPMAAIKELLTGELV-----ANDEEIPISVR----------
----------
>44_Leptolyngbyaceae_cyanobacterium_SL_7_1|NJN86199.1
------------------------------------------------------------
-MTR----LLV-LLVVP-IVWFFI-I----SPALAV---------------NTTLIPCSQ
SSVFQQRQASAPDG----------------Y------YYTRPFETYS--SELLCGE-DGL
PHLPLD-RL---------DRTIDVVIPIALFLYIAGFIGWSGRTYLQAANRS--QTPEQL
EIFIDVSIALQALS-KGLLWPLLALTEFLSGQLT-----AKDEEIPISPR----------
----------
>45_Leptolyngbya_sp._7M|QYO68516.1 27_Leptolyngbya_sp._7M|WP_225931588.1
------------------------------------------------------------
-----------------------------------M---------------NTTLIPCKD
SPTFQKRQNSAPDN----------------Y------YYTRPFEIYS--SELLCGP-DGL
PHLPLD-RL---------DRAVDVAIPIGIFLYVAGFIGWSGRAYLRASNKA--KNPEVL
EIFISIPLAIQALS-QGLLWPMFALKEFFSGELV-----ADDESLSVSPR----------
----------
>46_Pleurocapsa_sp._SU_5_0|NJK57218.1
------------------------------------------------------------
MNKR----ILA-FILSV-LLWLAI-A----PTATA----------------DGILVKCKD
SPAYMERVASYPDN----------------Y------YFNEPDRAYS--EYLSCGD-DGL
PHLVI--SL---------KNAVDIAIAFSIFFYIAGFIGWSGRSYLQKISQQ--KSQEQS
EIFIDLAQAIPSLI-QGLLWPLLAVKELTSGELT-----AQDNEISVSPR----------
----------
>47_Nostoc_sp._NMS9|MBN3942456.1
------------------------------------------------------------
MKR-----IFA-LILVI-FLWLNV-V----PTALAE---------------NTRLVPCAE
SSAFVERVQNAPDS----------------Y------YTTKPLKAYS--R-LLCGE-DGL
PHLVLD-RL---------SLALDVLIPITIFLYIAGWIGWTGRSYLRTIQKL--GSPEEK
ELFIDLPLFVKCMI-LAFAWPASAVQAFLSGELV-----AKDEEIPISIR----------
----------
>49_Nostoc_sp._JL34|MBN3884897.1 48_Nostoc_sp._C052|WP_179065308.1
------------------------------------------------------------
MKR-----IFA-LILVI-FLWLNV-V----PTALAE---------------NTTLVPCAE
SSAFVERVQNAPDS----------------Y------YTTKPLKAYS--R-LLCGE-DGL
PHLVLD-RF---------SLAFDVLTPIVIFLYIAGWIGWTGRSYLRTIQKL--GSPEEK
ELFIDLPVFVKCMI-LAFAWPASAVQEFLSGELV-----AKDEEIPISIR----------
----------
>52_Calothrix_parasitica|WP_096661274.1 51_Calothrix_parasitica_NIES-267|BAY85970.1
------------------------------------------------------------
MKRL----FFA-LLLAT-YLWINF-V----PVALAE---------------NTMLVPCKD
SPAFIERMQNAPDS----------------Y------YTTKPFQAYS--Q-LLCGE-DGL
PHLVLD-RL---------NLAFDVIAPITMFLYIAGWIGWSGRSYLIAIRKE--GAGEEK
ELFIDVALFVGCMV-KALMWPMLAVKEFLSGELV-----AKDDEIPISIR----------
----------
>53_Richelia_sp._SM1_7_0|NJM17578.1 50_Plectonema_radiosum|WP_193923198.1
------------------------------------------------------------
MKKV----FFA-LLLTS-FLWMNF-V----PVAFAE---------------NTTLVPCKE
SPAFVERMQNAPDN----------------Y------YTTKPFQAYS--R-LLCGD-DGL
PHLVLD-RL---------NLAFDVMAPITMFLYIAGWIGWSGRSYLIAIRKE--GAGEEK
ELFIDIRLFLSCMI-KALMWPILAIKEFLSGELV-----AKDDEIPISIR----------
----------
>54_Rivularia_sp._T60_A2020_040|MBF2016175.1
------------------------------------------------------------
MKKI----FFA-LLLTS-FLWMNI-V----PVAFAE---------------NTTLVPCKE
SPAFVERMQNAPDN----------------Y------YTTKPFQAYS--R-LLCGD-DGL
PHLVLD-RL---------NLAFDVMAPITMFLYIAGWIGWSGRSYLVAIRKE--GAGEEK
ELFIDLRLFLSCMI-KALMWPILAIKEFLSGELV-----AKDDEIPISIR----------
----------
>55_Pleurocapsales_cyanobacterium_LEGE_10410|MBE9046857.1
------------------------------------------------------------
-MKK----LLP-LILAL-VLWFGA-A----PTARA----------------DGILVRCKD
SAAYQERVASYPNN----------------Y------YFNEPDRSYG--EYLTCGEADGL
PHLVI--GF---------SRAVDIAIAFGIFFYITGFIGWSGRAYLRAISKQ--KSQEQL
EIFINLPIAVRSLI-EGLFWPIQSVKETLSGELT-----ASDKEISVSPR----------
----------
>56_Hyella_patelloides|WP_144873828.1
------------------------------------------------------------
MKKK----ILP-LILAI-VICFAI-T----PTASA----------------DGILVKCKD
SQAYSERVASYPDN----------------Y------YFNEPNLAYS--EYLPCGEDDGL
PHLVI--SW---------KNALDIAIAFSMFFYITGFIGWSGRSYLQTINKQ--KSPEQS
EIFINLPVAIPSLV-QGLLWPVLAVKELLSGELT-----AKDSEIPVSPR----------
----------
>57_Scytonematopsis_contorta_HA4267-MV1|MBW4506413.1
------------------------------------------------------------
MKR-----LLA-LILAI-FLWVNI-V----PPALAE---------------NTTLVPCNK
SPAFVERVKNAPDS----------------Y------YTTKPFKAYS--ENLLCGD-DGL
PHLPLD-RL---------SLAFDVITPIAMFLYIAGWIGWTGRSYLIAIRKQ--GAAEEK
ELFIDVPLFVGCML-MAFAWPAAVFKEFVTGELV-----AKDEEIPISVR----------
----------
>58_Pleurocapsa_minor_HA4230-MV1|MBW4537243.1
------------------------------------------------------------
MKIK----ILA-LILAI-ALWFGT-P----QTATA----------------NGILVKCKD
SPAYREKVASYPNN----------------Y------YFNEPDRAYS--EYLSCGE-DGL
PHLVI--SF---------RNAVDIAIAFSIFFYIAGFIGWSGRAYLQKISQQ--KSQEQS
EIFIDLSLAIPSLI-QGLLWPVLAVKELTSGQLT-----AQENEIYVSPR----------
----------
>59_Calothrix_sp._PCC_7507|WP_015126582.1
------------------------------------------------------------
MKQ-----IFA-LILVI-FLWLNI-A----PTALAE---------------NTTLVPCGE
SSAFVERVQSAADS----------------Y------YTTKPLKAYS--R-LLCGE-DGL
PHLVLD-RF---------SLAFDVLTPIVIFLYIAGWIGWTGRSYLRAIQKL--GSPEEK
ELFIDIPLFVKCMI-TAFFWPASAVKEFLSGDLV-----NKDEEIPISIR----------
----------
>62_Chlorogloeopsis_fritschii|WP_016873430.1 60_Chlorogloeopsis_fritschii|WP_016879260.1
------------------------------------------------------------
MK-R----IFA-LILTI-FIWFSA-V----SNALAE---------------NTTLVPCYK
SAAFVERMKNAPDS----------------Y------YTTKPLKAYS--Q-LLCGD-DGL
PRIALD-RL---------SFAVDAAIPIAIFLYTAGFIGWSGRSYLQAIKKQ--EKAEEK
EVFIDVPLFIGCMV-MALFWPAAAIKELLAGELV-----AKDEEIPISVR----------
----------
>63_Calothrix_sp._CSU_2_0|NJR19859.1
------------------------------------------------------------
MKQ-----IFA-LILAV-FLWFSS-T----PSVLAE---------------NTNLVPCAE
SPAFVERVQNAPDS----------------Y------YTTKPLQAYS--R-LLCGE-DGL
PHLALD-RF---------SLALDILIPFVMFFYIAGWIGWTGRSYLQAIHKQ--GFQEEK
ELFIDVTIFGTCML-KSLAWFVLAVQEFRSGNLV-----AKDEEIPISIR----------
----------
>64_Calothrix_sp._NIES-3974|BAZ04414.1 61_Calothrix_sp._NIES-3974|WP_096620782.1
-----------MVAI----------------LCVF----GSAGFFLARFLFSIPSKKDQS
MK-Y----IFA-LFLAI-TIWLHI-T----PTALAE---------------NTTLVPCYK
SPAFVERVKNAPDS----------------Y------YTTKPLKAYS--Q-LLCGE-DGL
PRIALD-RL---------SLTIDVLIPIAIFIYTAGLIGWSGRSYLQAIKKQ--GMAEEK
EIFIDIPLFISCVL-MSLLWFVLAFKELMTGELT-----AKDEEIPISVR----------
----------
>66_Pleurocapsa_sp._CCALA_161|PSB05811.1 65_Pleurocapsa_sp._CCALA_161|WP_233220139.1
------------------------------------------------------------
-MKK----LLP-LILAI-ILWCAA-A----PTATA----------------DGILVRCKD
SPAYQARVASYPDN----------------Y------YFSEPDRAYG--EYLTCGEDDGL
PHLVI--GF---------DRTIDIAIAFSIFFYITGFIGWSGRAYLRAISQK--KSQEQL
EILIDLPVAVQSLA-QGLLWPMLAVKETLSGELT-----ARNDEISVSPR----------
----------
>68_Mastigocoleus_testarum|WP_027843164.1
------------------------------------------------------------
MKKL----FLA-LLAAA-FLWMNF-A----PVAMAE---------------NTTLVPCNE
SAAFVERMQNAPDS----------------Y------YTTQPFKAYS--R-LLCGD-DGL
PHLVLD-RL---------SLAFDVLTPIVMFLYIAGWIGWSGRSYLRAIRKE--GAGEEK
ELFIDVPLFFSCMV-AALMWPLLTVKEFLSGDLV-----AKDEEIPISIR----------
----------
>70_Microcoleus_sp._SM1_3_4|NJL67781.1
------------------------------------------------------------
MK-R----IST-FILGI-FCLVKILF----RLALAE---------------NKALVPCSQ
STAFVELMKNAPDG----------------Y------YTTKPFRAYS--Q-LLCGD-DGL
PHLVLD-RL---------SFAIDVLIPIGIFLYIAGFIGWTGRCYLGFIRKS--DAPELK
ELFIDIPLFIASLS-IALLWPLAAFKDFVSGDLV-----AKDEEIPISVR----------
----------
>67_Timaviella_obliquedivisa_GSE-PSE-MK23-08B|MBW4515275.1
------------------------------------------------------------
-MRR----LFA-LILLM-GLWLNF-V----PPAAAD---------------VAGLTPCNE
SKAFLQRAANAP----------------------KTPQAKARFESYGQ--QALCGT-EGL
PHLIVDGRL---------SHAGDFTIPSLLFLYIAGWIGWVGRAYVISVRG--DKNPELS
EVIIDVPRAIRIML-TGFTWPLAAFGEYTSGKLT-----AKNDEITVSPR----------
----------
>69_Leptolyngbyaceae_cyanobacterium_CSU_1_4|NJR38729.1
------------------------------------------------------------
-MRR----LFA-LILLM-GLWLNF-V----PPASAD---------------VAGLTPCNE
SKAFLQRAANAP----------------------KTPQAKARFESYGQ--QALCGT-EGL
PHLIVDGRL---------SHAGDFTIPSLLFLYIAGWIGWVGRAYIISVRG--DKNPEMN
EVVIDVPRAIRIML-TGFTWPLAAFGEYTSGKLT-----AKNDEITVSPR----------
----------
>71_Calothrix_sp._NIES-4101|BAZ41279.1
------------------------------------------------------------
-MRR----LFA-LILAF-CLWFSF-T----PPSMALG---------------ANLVPCKD
SPAFQQRAENARNT------------------TSDPSSGAKRFERYSQ---ALCGP-EGL
PHLIVDGRL---------DRAGDFLIPSLLFLYIAGWIGWVGRAYLIAIRKG--DNPEIK
EIVIDVPLAFQIML-TGFAWPAAALKELTTGELT-----AKDTEITISPR----------
----------
>72_Calothrix_sp._CSU_2_0|NJR18165.1
------------------------------------------------------------
-MQR----LFA-LILAF-CLWFSF-T----PPSMALG---------------ADLVPCKD
SPAFQQRAENARNT------------------TSDPQSGAKRFERYSQ---ALCGP-EGL
PHLIVDGRL---------DRAGDFLIPSVLFLYIAGWIGWVGRAYLIAVRKT--DSPEMK
EIVIDVPLAFQTML-TGFAWPAAALKEFSTGELT-----AKDTEITISPR----------
----------
>73_Kovacikia_sp._CCNU0001|WP_224341794.1
------------------------------------------------------------
-MRR----LFA-LILAV-FLWLNV-A----PALSAN-A--------------ATLTPCKD
SPAFQQRAQTS-----------------------QSATAPRRFAAYS---SLLCGE-EGL
PHLVVDPTA---------AHVGEFTIPGILFLYIAGWIGWAGRTYLQAAKK--SSNPEEK
EIIIDVPLALQSSL-SGAFWPLAALKEFTTGELT-----AKDDEIPISVR----------
----------
>74_Oscillatoriaceae_cyanobacterium_M7585_C2015_266|HIK27420.1
------------------------------------------------------------
-MRQ----LFA-IVISI-CLWFTF-V----PVAAAD-------------V--AGLVPCSE
SPAFQQRAQNARPT------------------TDDPASGQKRFQRYSQ---ALCGP-EGL
PHLIADGRW---------SHAGDFIIPSILFLYIAGWIGWVGRAYLIDIRKS--ENPEEK
EIIIDVPLAIQKML-MGFIWPLAAVKETLSGELY-----AKDDEIPVSPR----------
----------
>75_Calothrix_sp._PCC_6303|WP_015200289.1
------------------------------------------------------------
-MRR----LFA-LILVV-SLWFNF-A----PSTLALG---------------ADLVPCKD
SPAFQQRAKTALNT------------------TDDPKSGQKRFERYSQ---ALCGP-EGL
PHLIVDGSL---------DHAGDFLIPSILFLYIAGWIGWVGRAYLIAIRKG--DSPEMK
EIVIDVPLAFQTML-TGFAWPAAALKEFTTGELT-----AKDTEITISPR----------
----------
>76_Synechococcus_sp._PCC_6312|WP_015123667.1
------------------------------------------------------------
-MRR----LFA-LVLVL-CLWIGF-T----PIASAD---------------VAGLVPCKD
SPAFQKRAATARNT------------------TADPTSGQQRFERYSQ---ALCGE-DGL
PHLIVDGRL---------DRAGDFLIPSALFLYIAGWIGWVGRAYLIAARKS--GEATQK
EIVIDVPLAIKCML-PGVLWPLLAVKELLSGELT-----AADSDITVSPR----------
----------
>77_Calothrix_sp._C42_A2020_038|MBF2066259.1
------------------------------------------------------------
-MQR----LFA-LFLAI-CLWFSF-T----PPTLALG---------------ADLVPCKD
SPAFQARAEAARNT------------------TADPNSGAKRFERYSQ---ALCGP-EGL
PHLIVDGRL---------DRAGDFLIPSILFLYIAGWIGWVGRAYLIAIRKN--PNPEMK
EIVIDVPLALQTML-TGFTWPLAAIKEFTSGELT-----AKDTEIPISPR----------
----------
>78_Leptolyngbyaceae_cyanobacterium_RU_5_1|NJP09838.1
------------------------------------------------------------
-MRR----LFA-LIIAI-VLWIGI-A----PTPPAH-A--------------FNLTPCSE
SAAFAQRAKSS-----------------------VSPTAGRRFDFYAK-SGALCGE-DGL
PHLVVDPDA---------AHAGEFAIPAVLFLYIAGWIGWVGRAYIQAAKK--SSNPEEK
EIIIDVPLAVQLML-TGFAWPLVALKEFTTGELT-----AKDNEISVSPR----------
----------
>79_Cyanobacteria_bacterium_RU_5_0|NJO39988.1
------------------------------------------------------------
-MRR----LFA-LTLVL-FLWLNF-A----PPASAD---------------VAGLTPCGE
SKAFLQRAANARTA-----------------------QAKARFEAYAN-SNVLCGP-EGL
PHLIVDGRL---------GHIGEFIIPSILFLYIAGWIGWVGRAYLIAVRGG--KDPEMK
EIIIDVPLAIKFML-SGFAWPLAALQEFTTGKLT-----VKDSEIPVSPR----------
----------
>80_Synechococcales_cyanobacterium_C|NCJ07431.1
------------------------------------------------------------
-MRR----LLA-LILVF-TLWFGF-V----PPASAD---------------VAGLTPCSE
SSAFQERAAKARPT------------------TDDPDSGQKRFERYSQ---ALCGP-EGL
PHLIVDGRL---------SHAGDFLIPSVLFLYIAGWIGWVGRAYIQANKKS--KKPEEG
EIIINVPLALQCML-LGFAWPLAAAKEITTGEIA-----AKANEITVSPR----------
----------
>81_Synechococcales_cyanobacterium_T60_A2020_003|MBF2080524.1
------------------------------------------------------------
-MKR----LFA-LLLVG-FLWFSF-A----PPASAD---------------VAGLTPCKD
SAAFVQRAKNAA-----------------------TPAAKARFEKYAD-AGLLCGS-DGL
PHLIVDGRW---------SHASEFLIPSLMFLYIAGWIGWVGRAYLIEARK--SGNAEEK
EIIIDVPMALKVML-TGFAWPLAAFGEFSSGALT-----VKDPEITVSPR----------
----------
>82_Synechococcales_cyanobacterium_M55_K2018_004|HIK56695.1
------------------------------------------------------------
-MRK----LFA-LVLVF-FLWVGF-A----PPAKA-----------------YNLTPCAE
TPAYQQRAAKAK-----------------------TEQAKARFENYS---TLLCGS-DGL
PHLIVDGSG---------PHTGEFIIPSLLFLYIAGWIGWVGRAYLISVRQ--EDKPEMM
EIIIDVPRAVKLML-GGLLWPLAAVQEFTSGKLT-----AKDSEISVSPR----------
----------
>83_Leptolyngbyaceae_cyanobacterium_RM1_1_2|NJN02391.1
------------------------------------------------------------
-MRR----LFA-LVLAA-CLWIGF-S----PAAVAGVAG---------D-NVAGLTPCGE
SAAFQQRAANAK-----------------------TQAAKSRFELYGN-SSLLCGE-DGL
PHLVVDGDL---------SHAGEFLIPSILFLYIAGWIGWAGRSYVIAVRD--DKKPEEK
EIIIDVPLAIKCSL-GAAAWPLVAFKEIASGEMF-----AKDNEITVSPR----------
----------
>84_Crinalium_epipsammum|WP_015203412.1
------------------------------------------------------------
-MRR----LLA-VIFAI-SIWLNF-A----PAASADN--------------LGGLVPCSE
SPAFQQRAASARQT------------------NFDPDSGRKRFERYSQ---ALCGP-EGL
PHLVVDGRL---------DRAGDFLIPGILFLYIAGWIGWVGRAYLQSTKKE--ANPEDK
EIHIDVPRAVGFML-TGFTWPLAAIKELLTGELT-----AKENEIPVSPR----------
----------
>85_unclassified_Microcoleus|WP_190501595.1
------------------------------------------------------------
-MRR----LLA-LIFAI-SLWFSF-V----PPASAE---------------VSGLVPCKE
SKAFQQRAKSALNT------------------TDDPSSGKNRFERYSE---AYCGP-EGL
PHLIVDGRL---------NRAGDFLIPSILFLYIAGWIGWVGRAYLQSIKKE--ANPEER
EIIIDVPRAISFML-SGFTWPLAALGELTSGKLT-----AKDEEIPVSPR----------
----------
>87_Leptolyngbya_sp._Heron_Island_J|WP_023074757.1
------------------------------------------------------------
-MRR----LFA-LALVI-CLWFGF-A----APASASLAG---------D-NVAGLTPCGE
SAAFQQRASAAKT-----------------------EGAKARFDFYAN-SSLLCGE-DGL
PHLVVDGDL---------AHLGEFVIPGILFLYIAGWIGWAGRSYLIATRS--AKKPEEM
EIIIDTGLAIKSSL-AGAAWPLAAFKDMASGAMF-----AKDDEITVSPR----------
----------
>88_Nostoc_sp._TH1S01|MBU7583708.1
------------------------------------------------------------
-MRR----LFA-LILAI-CLWFNF-A----PPAKALG---------------ANLTPCQD
NPAFQALAQNARNT------------------TADPQSGQKRFERYSQ---ALCGP-EGY
PHLIVDGRL---------DRAGDFLIPSILFLYIAGWIGWVGRAYLIAVRKE--SDSEQK
EIQIDLPRALPIML-SGFAWPAAALKEFLAGELT-----AKDSEIPVSPR----------
----------
>89_Pantanalinema_sp._GBBB05|MBL1178848.1
------------------------------------------------------------
-MRR----LFA-LILAI-TLWFGF-A----ATPPAY-A--------------SHLTPCSQ
SAAFAQRAKAS-----------------------KNSTAAQRFDLYAK-SGVMCGE-DGL
PHLIVDGTL---------PHAGEFLIPSVLFLYIAGWIGWVGRAYLQANKK--NASPEMG
EVVINVPLAITCML-TGFAWPLAALGEFTTGKLT-----ANDNEIPISPR----------
----------
>90_Leptolyngbyaceae_cyanobacterium_JSC-12|EKQ68665.1
-------------------------MLNSLA-----NLAFQKCPLFICKTDIILETKGNN
SMRR----LFA-LILAV-TLWFGF-A----PDQSAE-A--------------FNLTPCSE
SAAFAQRAKSS-----------------------TSSTAPQRYEFYAK-SGLLCGE-DGL
PHLIVDGSL---------NHAGEFLIPSILFLYIAGWIGWAGRSYIQAAKK--SGSAEEK
EIIIDVPLALKCSL-SGFSWPLLALKELTTGELT-----AKDTEIPISPR----------
----------
>91_Leptolyngbya_sp._SIO3F4|NEQ49108.1
------------------------------------------------------------
-MRR----LFA-LALVI-CLWFGF-A----APASASLAG---------D-NVAGLTPCGE
SAAFQQRASAAQT-----------------------DAAKARFDFYAN-STLLCGD-DGL
PHLVVDGDL---------SHLGEFVIPGILFLYIAGWIGWAGRSYLIESRS--AKKPEEM
EIIIDTSLAIKSSM-AGAAWPLAAFKDMTSGAMF-----AKDDEITVSPR----------
----------
>92_Leptolyngbya_sp.|PZV18577.1
------------------------------------------------------------
-MRR----LFA-LMLAV-TLWFGF-T----PSQPAY-A--------------FNLTPCSE
SAAFAQRAKDS-----------------------ISPTAARRFDAYAK-SGVLCGE-DGL
PHLIVDGSL---------NHAGEFLIPSILFLYIAGWIGWVGRAYLQAAKK--SGSPEEK
EIIIDVPLAVKFAL-SGFAWPLMALKEFTTGELT-----AKDNEITVSPR----------
----------
>93_Leptolyngbyaceae_cyanobacterium_JSC-12|MBF2026583.1
------------------------------------------------------------
-MRR----LFA-LILAV-TLWFGF-A----PTQSAE-A--------------FNLTPCSE
SAAFAQRAKSS-----------------------VSPTAPQRYEFYAK-SGLLCGE-DGL
PHLIVDGSL---------NHAGEFLIPSILFLYIAGWIGWAGRSYIQAAKK--SGSAEEK
EIIIDVPLAVKCSL-SGATWPLLALKEFTTGELT-----AKDTEIPVSPR----------
----------
>94_Leptolyngbya_sp._PKUAC-SCTE412|WP_223049580.1
------------------------------------------------------------
-MRR----LFA-LILAI-FLWFSV-A----PISSANA-A---------P-TSPVLVPCKE
STAFQQRMKSSTS-----------------------ATAARRAEAYAN---LQCGP-EGL
PHLVVDPDY---------AHLGEFVIPSLLFLLIAGWIGWAGRAYIQAAKK--TSNPEEK
EIIIDIPLAIQCAL-AGAVWPLAALKEFTTGELT-----AKDDEIPVSVR----------
----------
>95_Allocoleopsis_franciscana|WP_015180819.1
------------------------------------------------------------
-MRR----LLA-LIFAI-SLWFSF-I----TPASAE---------------VSGLVPCKE
SKAFQQRAKSAKNT------------------TDDPNSGKNRFERYSE---AYCGP-EGL
PHLIVDGRL---------NRAGDFLIPSILFLYIAGWIGWVGRAYLQSIKKE--ANPEEK
EIIIDVPKAISFML-SGFTWPLAALGELTTGKLT-----AKDEEIPVSPR----------
----------
>96_Neosynechococcus_sphagnicola|WP_036531134.1
------------------------------------------------------------
-MRR----LFA-LLLVF-TLWIGF-A----PTASAD---------------VAGLTPCSQ
SAAFKQRAQTSV-----------------------SATAAKRFDFYAK-SGLLCGE-DGL
PHLIVDGRF---------SHAGEFTIPSLLFLFIAGWIGWVGRSYLQAIKK--GDSPEEK
EVIIDVPLAIKCML-TGFAWPLAALKELASGELT-----AKDSEIPVSPR----------
----------
>97_Nostocales_cyanobacterium_LEGE_11386|MBE9050463.1
------------------------------------------------------------
-MRR----LFA-LILAI-CLWSNF-A----PPAQALG---------------ANLVPCKD
SPAFQELAKNARNT------------------TADPESGKKRFERYSQ---ALCGP-EGY
PHLIVDGRL---------DRAGDFLIPSILFLYIAGWIGWVGRAYLQAIKKA--SDTEQK
EIQIDLGLALPIIT-TGFAWPAAALKELLSGELT-----AKDSEITVSPR----------
----------
>98_Leptodesmis_sichuanensis|WP_233744881.1
------------------------------------------------------------
-MRR----LFA-LILVL-SLWFGF-A----PAQPAH-A--------------YNLKPCSE
SAAFAQRAKSS-----------------------ISPTAPQRYEAYAK-AGLLCGE-DGL
PHLIWDGSL---------AHAGESLIPSVLFLYIAGWIGWVGRMYLQTIKK--GSNPEEK
EIIIDVPLAVRCSL-TGFAWPLMALKEFTTGELA-----AKDNEIPIAPR----------
----------
>100_Calothrix_sp._NIES-3974|WP_096620956.1
------------------------------------------------------------
-MRR----LFA-LILAI-CLWFNF-A----PPTLALG---------------ADLVPCKD
SPAFQERAKTARDT------------------TSDPQSGEKRFARYSQ---ALCGP-EGL
PHLIVDGRL---------DRAGDFLIPSILFLYIAGWIGWVGRAYLIAIRKQ--KDTELK
EIIIDVPLAFSMML-SGFAWPAAAVKEFLSGELT-----APDTEIPISPR----------
----------
>101_Leptolyngbya_sp._SIO4C5|NEQ30062.1
------------------------------------------------------------
-MRR----LFA-LVLAV-CLWIGF-S----PAAMAGVAG---------D-NVAGLTPCGE
SAAFQQRAANAK-----------------------TDAAKARFELYGN-SSLLCGE-DGL
PHLVVDGDL---------SHAGEFLIPSILFLYIAGWIGWAGRSYVIAVRG--DKKPEEK
EIIIDVPLAIKCSL-GAAAWPLVAFKEIASGEMF-----AKDNEITVSPR----------
----------
>103_Leptolyngbya_ectocarpi|WP_193993701.1
------------------------------------------------------------
-MRR----LFA-LALVF-CLWFGF-A----APASASLAG---------D-NVAGLTPCGE
SAAFQQRASAATT-----------------------DGAKARFDFYAN-STLLCGE-DGL
PHLVVDGDL---------SHLGEFVIPGILFLYIAGWIGWAGRSYLIESRS--AKKPEEM
EIIIDTGLAIKSSL-AGAAWPLAAFKDIASGAMF-----AKDDEITVSPR----------
----------
>104_Cyanobacteria_bacterium_UBA12227|HAG81685.1 99_Cyanobacteria_bacterium_UBA11162|HBL14776.1
------------------------------------------------------------
-MRR----LFA-LVFAV-TIWFSF-V----TPAFAD-------------F--ANLTPCSE
SPAFQQRAKSARIT------------------TDDPNSGKNRFARYSE---ALCGP-EGL
PHLIADGRW---------SKAGDFLIPSILFLYIAGWIGWVGRAYLIDIKKG--SNPEEK
EIIIDVPLAIGKML-TGFIWPLAALQEGLSGKLT-----VKDEEIPVSPR----------
----------
>107_Leptolyngbyaceae_cyanobacterium_CCMR0081|NEZ56600.1 102_Leptolyngbya_sp._PCC_7375|WP_006517992.1
------------------------------------------------------------
-MRR----LFA-LALVL-CLWFGF-A----APASASLAG---------D-NVAGLTPCGE
SAAFQQRASAAKT-----------------------EGAKARFDFYAN-SSLLCGE-DGL
PHLVVDGDF---------AHLGEFVIPGILFLYIAGWIGWAGRSYLIASRT--AKKPEEK
EIIIDTGLAIKSSL-AGAAWPLAAFKDMASGAMF-----AKDDEITISPR----------
----------
>108_Phormidium_sp._CLA17|WP_171575931.1
------------------------------------------------------------
-MRR----LFA-LMLAV-TLWFGF-T----PSQPAY-A--------------FNLTPCSE
SAAFAQRAKDS-----------------------VSPTAARRFDAYAK-SGVLCGE-DGL
PHLIVDGNL---------AHAGEFLIPSILFLYIAGWIGWVGRAYIQAARK--SGSPEEK
EIIIDVPLAIKFAL-SGFAWPLMALKEFTTGELT-----AKDNEITVSPR----------
----------
>109_Leptolyngbya_sp._hensonii|WP_075599527.1
------------------------------------------------------------
-MRR----LFA-LLIVL-CLWVGF-T----LPASAD-V--------------AGLVPCKD
SPAFAQRAKNS-----------------------KSATAPQRFKSYAD-SGVLCGT-DGL
PHLIVDGRF---------SHAGEFTIPSILFLYIAGWIGWVGRAYIQKAKK--SDSPEEK
EIIIDVPAAVGLML-TGFSWPLLAVKEFTTGELL-----AKDDEITVSPR----------
----------
>110_Scytolyngbya_sp._HA4215-MV1|MBW4522793.1
------------------------------------------------------------
-MRR----LFA-LLLVI-SLWFGF-I----PPSPAH-A--------------YNLTPCSE
SAAFAARAKAS-----------------------TSATAPRRFAAYAN-SNLLCGE-DGL
PHLIVDGNL---------THMGEFLIPSVLFLFIAGWIGWVGRAYLQAIKK--GGSPEEK
EIIIDVPLAIQCML-TGFTWPLLALKEFTTGELT-----AKESEIPVSPR----------
----------
>111_Chlorogloeopsis_fritschii|WP_016879099.1
------------------------------------------------------------
-MRR----LFA-LILAI-FLWFNF-A----PSAKALG---------------ADLVPCSE
SPAFQQRAQVARNT------------------TADPQSGQKRFERYSQ---ALCGP-EGL
PHLIVDGRL---------DRAGDFLIPSILFLYIAGWIGWVGRAYLQTIKKQ-GGDVEQK
EIQIEVPLALPIML-SGFAWPAAAIKELLSGELT-----AKDEEIPVSPR----------
----------
>112_Synechocystis_sp._PCC_7509|WP_009631138.1
------------------------------------------------------------
-MQR----LFA-LVLVI-GFWFNF-A----PPASA-SPG-------------ANLVPCSE
SPAFLQRAKDARNT------------------TSDPQSGAKRFERYAQ---AQCGP-EGL
PHLIVDGRL---------DRAGDFIIPSILFLYIAGWIGWAGRSYIRAIKKL-DGSPESK
EIIIDVPLALQCTV-GGATWPLAATSEFLSGELY-----AKDEEIPVSPR----------
----------
>113_Nodosilinea_sp._LEGE_06152|WP_194050791.1
------------------------------------------------------------
-MRR----FFA-VALVV-FLWFGF-A----PPASASLAG---------D-NVAGLTPCGQ
NEAFLKRAANAK-----------------------TDSAKARFDFYGS-STLLCGS-DGL
PHLVVDGDL---------AHAGEFLIPSLLFLYIAGWIGWVGRAYLITVRG--QKNPEDK
EIIIDVPLAIKTAL-TGFAWPLTAFKDIVSGAMF-----AKDDEITVSPR----------
----------
>114_Stenomitos_frigidus|WP_106260081.1
------------------------------------------------------------
-MQR----LFA-LVLVV-MLWFGF-V----SIPPAS-A--------------SNLTPCKD
SAAFAQRAKDS-----------------------ISATAKQRFDFYAN-SGVLCGE-EGL
PHLVVDPTA---------AHAGEFAIPSILFLYIAGWIGWVGRAYLQAIKK--GSNPEQD
EIIINVPLALKFAL-SGFAWPLAAIKEFTTGELT-----AKDDEITVSVR----------
----------
>115_Microcoleus_sp._SM1_3_4|NJL68415.1
------------------------------------------------------------
-MRR----LFA-AILAV-SLWISF-V----PVASAY-----------------DLVPCKD
SPAFKELAQNARST------------------NGDPASAKARFDRYSQ---ALCGP-EGY
PHLIVDGSL---------GRAGDFLIPSVLFLYIAGWIGWVGRSYLQAAKKS--DSPEEK
EIIIDVPVAIKYML-SGFLWPLAALKEITTGEMF-----AKDDEITVSPR----------
----------
>116_unclassified_Tychonema|WP_194012451.1
------------------------------------------------------------
-MRR----LFA-AILVV-SLWFSF-A----PVASAY-----------------NLVPCKD
SPAFQELAKNARST------------------NGDPASAKARFERYSA---EMCGP-EGY
PHLIVDGNL---------SFAGDFLIPSVLFLYIAGWIGWVGRAYLQAAKKS--STPEEK
EIIIDVPLAISCML-SGVLWPLAAVKEITTGEMF-----AKDDEITVSPR----------
----------
>118_Cylindrospermum_sp._FACHB-282|WP_190459636.1
------------------------------------------------------------
-MRR----LFA-LILAI-CLWFNF-A----PPAKALG---------------ANLVPCKD
SPAFQELAKNARNT------------------TADPESGKKRFERYSQ---ALCGP-EGY
PHLIVDGRL---------DRAGDFLIPSILFLYIAGWIGWVGRAYLQAIKKG--PDVEQK
EIQIDLGLALPIIA-TGFAWPAAAIKELLSGELT-----AKDSEITVSPR----------
----------
>119_Scytonema_hyalinum_WJT4-NPBG1|MBW4502329.1
------------------------------------------------------------
-MRR----LFA-LILTI-CLWFNF-A----PPAQAQTPG-------------TGLVPCSE
SPAFQERVQAARAT------------------NFDPASGEKRFERYSQ---QLCGP-EGL
PHLIVDGRL---------SHFGDFTIPGILFLYIAGWIGWSGRAYLQKNKQE-GGDVEWR
EVKIDVPRAVQIVL-SGATWPVASLRELLSGELT-----AKDEEIPISPR----------
----------
>120_Scytonema_sp._NIES-4073|WP_096566004.1
------------------------------------------------------------
-MRR----LFA-LILTI-CVWFNF-A----PPAQAQTPG-------------TGLVPCSE
SPAFQERVQAARAT------------------NFDPASGQKRFERYSQ---QLCGP-EGL
PHLIVDGRL---------SHVGDFTIPGILFLYIAGWIGWVGRTYLQTNKKE-GGEVEWR
EIKIEVPKALPIML-SGFTWPVAALRELLSGELT-----AKDEEIPISPR----------
----------
>121_Leptothoe_kymatousa|WP_215617108.1 86_Leptolyngbyaceae_cyanobacterium_MAG.088|MBX2863960.1
------------------------------------------------------------
-MRR----LFA-LALVI-CLWCGF-T----APASASLAG---------D-NVAGLTPCGE
SAAFQQRASAATT-----------------------DAAKARFDFYAN-STLLCGE-DGL
PHIVVDGDL---------AHLGEFVIPGILFLYIAGWIGWAGRSYLIESRS--AKKPEEM
EIIIDTGLAIKSSL-AGAAWPLAAFKDMASGAMF-----AKDDEITVSPR----------
----------
>122_Desertifilum_sp._SIO1I2|NES94680.1 117_unclassified_Desertifilum|WP_069967952.1
------------------------------------------------------------
-MRR----LLA-LVLAI-TLWIGF-A----PSVFAA---------------PSNLVPCSE
SPAFQQRAKNARNT------------------TADPKSGAKRFERYAE---AYCGP-EGL
PHLIVDGRL---------SRAGDFLIPSLLFLYIAGWIGWVGRSYLIAARKS--GNPEEK
EIIIDVPMALQCVA-QGPFWPLLALKDITTGELF-----AKEEEVPVSPR----------
----------
>123_unclassified_Coleofasciculus|WP_193875419.1
------------------------------------------------------------
-MRR----LLA-LIFAV-TLWFSF-A----PPASAD-------------FSFDALTPCAE
SPAFQQRAKSARAT------------------TDDPASGKKRFERYSQ---ALCGK-EGL
PHLIVDGRW---------SRAGDFLIPSVLFLYIAGWIGWVGRSYLIDIKKG--KNPEEK
EIIIDVPLAVSKML-TGFAWPLTALKDMTSGEMF-----AKDDEIPVSPR----------
----------
>125_Microcoleus_sp._PH2017_10_PVI_O_A|MCC3408651.1
------------------------------------------------------------
-MRR----LFA-AILVV-SLWFSS-A----TVASAY-----------------NLVPCKD
SPEFKELAKNARST------------------NGDPASAKARFERYSQ---AMCGP-EGY
PHLIVDGSL---------DKAGDFLIPSVLFLYIAGWIGWVGRSYLQVTKKS--ATPEEK
EIIIDVPLAIKCML-SGVLWPLAALTSITSGEMF-----AKDDEITVSPR----------
----------
>129_Leptothoe_spongobia|WP_215606972.1
------------------------------------------------------------
-MRR----LFA-LALVI-CLWLGF-A----APASASLAG---------D-NVAGLTPCGE
SAAFQQRASAAKT-----------------------DAAKARFDFYAN-STLLCGE-DGL
PHLVVDGDL---------GHLGEFVIPGILFLYIAGWIGWAGRSYLIESRS--AKKPEEM
EIIIDTGLAIKSSL-GGAAWPLVAFKDIASGAMF-----AKDDEITISPR----------
----------
>130_Microcoleus_sp._PH2017_02_FOX_O_A|MCC3414027.1
------------------------------------------------------------
-MRR----LFA-AILVV-SLWISF-V----PVASAY-----------------NLVPCKD
SPEFKELAKNARST------------------NGDPASAKARFEMYSQ---AMCGP-EGY
PHLIVDGSL---------DKAGDFLIPSVLFLYIAGWIGWVGRAYLQIAKKS--ATPEEK
EIIIDVPVAISCML-TGFLWPLAALKEITTGEMF-----AKDDEITVSPR----------
----------
>131_Chamaesiphon_polymorphus|WP_106299662.1
------------------------------------------------------------
-MQK----LLA-FVLAI-CLWFNF-T----PTASASE--------------VAGLTRCGD
TPAFQQRAKMARNT------------------TNDPQSGKNRFDRYAQ---ALCGP-EGL
PHLIVDGRL---------DRAGDFLIPSILFLYIAGWIGWVGRAYIIAIKKG--DNPEMK
EIVIDVPLAVSCML-GGFAWPAAALGEFTSGKLV-----AKDSEISVSPR----------
----------
>132_Cylindrospermum_sp._NIES-4074|BAZ28925.1
------------------------------------------------------------
-MRR----LFA-LILAI-CLWFNF-A----PPAKALG---------------ANLVPCKD
SPAFQELAANARNT------------------TADPESGKKRFERYSQ---ALCGP-EGY
PHLIVDGRL---------DRAGDFLIPSILFLYIAGWIGWVGRAYLQAIKKG--SDVEQK
EIQIDLGLALPIIA-TGFAWPAAAVKEFLSGELT-----AKDSEITVSPR----------
----------
>133_Oscillatoriales_cyanobacterium|TAF51914.1
------------------------------------------------------------
-MRQ----LLA-LVLTA-CLWFGF-A----PTASAN---------------VGTLTPCKD
TPAFIARAKQAK-----------------------TPQAKARFASYGE--QLLCGS-EGL
PHLVVDGRW---------DRAGDFMIPGVMFLYIAGWIGWAGRSYLQAISG--EKSPETK
EIIIDVPLAVKCSL-GAAAWPLAAFKEASSGEMF-----AKDDEITVSPR----------
----------
>134_filamentous_cyanobacterium_CCP2|PSB14439.1
------------------------------------------------------------
-MRR----LFA-LILVV-FLWFNF-A----PSASAD---------------VAGLTPCGE
SKAFAARAANAR-----------------------TDQAKARFEAYGN-SNLLCGS-DGL
PHLVVDGRL---------SHAGEFLIPSILFLYIAGWIGWVGRSYLITVRG--DKDPEMK
EIIIDVPLAIKCML-SGFAWPLAAIRELTTGKLT-----VPDSQIPVSPR----------
----------
>135_Nodularia_spumigena_PCC_73104|AVG72891.1
------------------------------------------------------------
-MRR----LFA-LILAI-CLWSNF-A----PPAQALG---------------ANLVPCKD
SPAFQELAKNARNT------------------TADPESGRKRFERYSQ---ALCGP-EGY
PHLIVDGRL---------DRAGDFLIPSILFLYIAGWIGWVGRAYLQAIKKL--SDTEAK
EIQIDLGLALPIIA-SGFAWPVAALKELVSGELT-----AKDSEITVSPR----------
----------
>136_Richelia_sinica|WP_190604683.1
------------------------------------------------------------
-MRR----LFA-LILAI-CLWFNF-A----PPAHALG---------------ANLVPCKD
SPAFQELAKNARNT------------------TADPQSGKKRFERYSQ---ALCGP-EGY
PHLIVDGRL---------DRAGDFLIPSVLFLYIAGWIGWVGRAYLQAIKKG--SDTEQK
EIQIDLATALPIIS-SGFAWPASALKEFVSGELT-----AKDNEITVSPR----------
----------
>137_Anabaena_cylindrica|WP_015212806.1
------------------------------------------------------------
-MRR----LFA-LILAI-GLWFNF-A----PQAQALG---------------ANLVPCKD
SPAFQALAQNARNT------------------TADPESGKKRFERYSQ---ALCGP-EGY
PHLIVDGRL---------DRAGDFLIPSILFLYIAGWIGWVGRAYLQAIKKG--SDAEQK
EIQIDLGLALPIIT-TGFAWPAAAIKELLSGELT-----AKDSEITVSPR----------
----------
>138_Nodosilinea_nodulosa|WP_017301047.1
------------------------------------------------------------
-MRR----FFA-VALVV-FLWFGF-A----PPASASLAG---------D-NVAGLTPCGQ
NEAFLKRAAGAT-----------------------TASAKARFDFYGS-SSLLCGS-DGL
PHLVVDGDL---------AHAGEFLIPSLLFLYIAGWIGWVGRAYVIAVRG--AKSPEDK
EIIIDVPLAIKCSL-AGFAWPLTAFKDIASGEMF-----AKDDEITVSPR----------
----------
>139_Leptolyngbyaceae_cyanobacterium_CSU_1_3|NJR49894.1
------------------------------------------------------------
-MQR----LFA-LVLII-SLWFGF-V----AP-SAHA---------------YNLTPCSE
SAAFAQRAKDSVS-----------------------ATAPQRFDFYAK-SGLLCGE-DGL
PHLIVDGSL---------SHAGEFLIPSVLFLLITGWIGWAGRTYLQAVKK--GSSPETD
EIIINVPLAIKCMI-GGAFWPLLAVKELTSGELT-----ETDDKITVSPR----------
----------
>140_Fortiea_sp._LEGE_XX443|WP_193883326.1
------------------------------------------------------------
-MRR----LFA-LILAI-CLWFNF-A----PPAKALG---------------ANLTPCQD
NPAFQALAKNARNT------------------TADPQSGQKRFERYSQ---ALCGP-EGY
PHLIVDGRL---------DRAGDFLIPSILFLYIAGWIGWVGRAYLIAVRKE--SDSEQK
EIQIDLGLALPIMA-SGFAWPAAALKEFLSGELT-----AKDSEIPVSPR----------
----------
>145_Calothrix_sp._336/3|WP_035156348.1
------------------------------------------------------------
-MGR----LFA-LILAV-CLWFNF-A----PPAQALG---------------ADLVPCSD
SPAFQQRAASARNT------------------TADPESGKKRFERYSQ---ALCGP-EGL
PHLIVDGRL---------ERAGDFLIPSVLFLYITGWIGWVGRAYLIAIRK--GSDAEQK
EIQIDVSLALPLML-SGFAWPAAALKELVSGELT-----ADDSEITVSPR----------
----------
>146_Leptolyngbya_sp._SIO4C1|NEP15337.1
------------------------------------------------------------
-MRR----LFA-LALVI-CLWFGF-A----PPAVAGVAG---------D-NVAGLTPCGE
SAAFQQRAANAQ-----------------------TDSAKARYEFYAN-SSLLCGP-EGL
PHLIVDGDL---------AHMGEFLIPSILFLYIAGWIGWAGRSYVIAVRD--DKKPEEK
EIIIDVPLALKCSL-GAAAWPLVAFKEIASGEMF-----AKDSEIPVSPR----------
----------
>148_Oscillatoriales_cyanobacterium_USR001|OCR01999.1
------------------------------------------------------------
-MRR----LFA-VILAL-SIWISF-V----PVASAY-----------------NLVPCKD
SPAFQELAKNAIST------------------NGDPASGKARFERYSQ---ELCGP-EGY
PHLIVDGSL---------DHAGDFLIPSILFLYITGWIGWVGRAYLQAAKKT--DSPEEA
EIIINVPVAVSLML-TGFIWPLAAFKEFATGEMF-----AKDNEITVSPR----------
----------
>151_Microseira_wollei|WP_226572484.1
------------------------------------------------------------
-MRR----LLA-LLVAV-GLWFSF-A----PTASAQE--------------SAVLVPCKD
SPAFLERAQTARNT------------------TADPESGKKRFERYSQ---AMCGP-EGL
PHLIVDGSL---------DRAGDFLIPSILFLYITGWIGWVGRSYLQAIKTE--KNPEEK
EIIIDVPLAISKML-TGFAWPLAAFGELTTGKLT-----AKDSEIPVSPR----------
----------
>152_filamentous_cyanobacterium_CCT1|PSN13269.1 149_filamentous_cyanobacterium_CCP3|PSR16049.1
------------------------------------------------------------
-MRR----FFA-VALVV-FLWFGF-A----PPASASLAG---------D-NVAGLTPCGQ
NEAFLKRAANAK-----------------------TPSAKARFDFYGS-STLLCGS-DGL
PHLVVDGDL---------AHAGEFLIPSLLFLYIAGWIGWVGRAYVITVRG--RKNPEDS
EIIIDVPLAIKCML-TGFAWPLTAFKDIASGAMF-----AKDDEITVSPR----------
----------
>153_Cyanobacteria_bacterium_Co-bin13|MBD0337598.1
------------------------------------------------------------
-MRR----LFA-VVLVI-CLWFGF-A----APASAGLAG---------D-NVSGLTPCSE
NAAFQKRADGAKT-----------------------ESAKARFEMYGR-SNVLCGP-EGL
PHLVVSGDL---------SHAGEFIIPSILFLYIAGFIGWAGRSYIMAVRA--EKNPEER
EVVIELPLAIKCAL-GALAWPLGAFKEITTGEMF-----AKENEITVSPR----------
----------
>154_Cylindrospermum_stagnale|WP_015210163.1 147_Cylindrospermum_licheniforme_UTEX_B_2014|AVG72867.1
------------------------------------------------------------
-MRR----LFA-LILAI-CLWFNF-A----PPAKALG---------------ANLVPCKD
SPAFQELAKNARNT------------------TADPESGRKRFERYSQ---ALCGP-EGY
PHLIVDGRL---------DRAGDFLIPSILFLYIAGWIGWVGRAYLQAIKKG--PDTEQK
EIQIDLGLALPIIA-TGFAWPAAAVKEFLSGELT-----AKDSEITVSPR----------
----------
>155_Aliterella_atlantica|WP_045052745.1
------------------------------------------------------------
-MRR----LFA-LVLVI-GIWFSF-A----PQVMAA-------------P-QSNLVPCSE
SPEFIQRAKNARNT------------------TSDPQSGIKRFERYAQ---AQCGP-EGL
PHLIVDGRL---------DRAGDFIIPSILFLYIAGWIGWAGRSYIRAVKKIEGSSPESK
EIAIDVPLALQCTA-GGATWPLAATTQFLSGELY-----AKDEEIPVSPR----------
----------
>156_Chroococcus_sp._CMT-3BRIN-NPC107|MBW4662806.1
------------------------------------------------------------
-MQR----LFA-LVLVI-GFWFNF-A----PPASA-SPG-------------ANLVPCSE
SPAFLQRAKDARNT------------------TSDPQSGAKRFERYAQ---AQCGP-EGL
PHLIVDGRL---------DRAGDFIIPSILFLYIAGWIGWAGRSYIRAVKKL-EGSPESK
EISIDVPLALQCTA-GGATWPLAATSEFLSGELY-----AKDEEIPVSPR----------
----------
>157_Nostoc_sp._LEGE_06077|WP_193892447.1
------------------------------------------------------------
-MRR----LFA-LILAI-CLWFNF-A----PPAKALG---------------ANLTPCRD
NPAFQALAKNARNT------------------TADPQSGQKRFERYSQ---ALCGP-EGY
PHLIADGRL---------DRAGDFLIPSILFLYIAGWIGWVGRAYLIAVRKE--SDTEQK
EIQIDLGLALPIIA-TGFAWPAAALKEFLSGELT-----AKDSEITVSPR----------
----------
>158_Goleter_apudmare_HA4340-LM2|MBW4643700.1
------------------------------------------------------------
-MRR----LFA-LLLAV-SLWFNF-A----PPAQALG---------------ADLKPCKD
TPAFQELAANARNT------------------TADPEGGKKRFERYSQ---ALCGP-EGY
PHLIVDGRL---------DRAGDFLIPSILFLYIAGWIGWVGRAYLQAIKKG--SDSEQK
EIQIDIALALPIMA-TGFAWPAAAVKELLSGELT-----AKDSEITVSPR----------
----------
>159_Halomicronema_hongdechloris|WP_080805471.1
------------------------------------------------------------
-MRR----LFA-LVLGI-ISWFGI-A----LPAAAD---------------VAGLTPCSE
SAAFQQRAANAA-----------------------TEAAKARFDFYGS-SNLLCGD-DGL
PHLIVDGDL---------SHVGEFLIPSILFLYIAGWIGWAGRSYLIAVRS--EKKPEEK
EIIIDVPLALKCSL-SGFAWPLTAFRDIASGEMF-----AKDTEIPVSPR----------
----------
>160_Anabaenopsis_elenkinii|WP_200987819.1
------------------------------------------------------------
-MRR----LFA-LILAI-CLWSNF-A----PPAQALG---------------ANLVPCKD
SPAFQELAKNARNT------------------TADPESGRKRFERYSQ---ALCGP-EGY
PHLIVDGRL---------DRAGDFLIPSILFLYIAGWIGWVGRAYLQAIKKL--SDTESK
EIQIDMGLALPIIG-TGFAWPVAAIKELLSGELT-----AKDSEITVSPR----------
----------
>161_Cyanomargarita_calcarea_GSE-NOS-MK-12-04C|MBW4666669.1
------------------------------------------------------------
-MRR----LFA-LVLAF-CLWFNF-A----SPAKA--VG-------------ADLVPCSE
SPAFQERAANARNT------------------TADPQSGQNRFERYAQ---ALCGP-EGL
PHLIVDGSL---------DHAGDFLIPSILFLYIAGWIGWVGRAYIQAVKKL--PDAEMK
EVLIEVPLALPLML-SGFTWPIAAVKELLSGELT-----AKDSEIPISPR----------
----------
>162_unclassified_Nostoc|WP_190697378.1
------------------------------------------------------------
-MRR----LFA-LILAI-CLWFNF-A----PPAKALG---------------ANLTPCRD
NPAFQALAQNARNT------------------TSDPQSGQKRFERYAQ---AQCGP-EGY
PHLIVDGRL---------DRAGDFIIPSILFLYIAGWIGWVGRAYLISVRKE--SDSEQK
EIQIDLPRALPIML-SGFAWPAAALKEFLSGELT-----AKDTEIPVSPR----------
----------
>163_Chrysosporum_ovalisporum|CEJ42147.1 141_Nostoc_sp._RI_552|MBI1242610.1
----------------------------------------MYKPLRFVQETFRFVIKGNK
SMRR----LFA-LILAI-CLWSNF-A----PPAQALG---------------ADLVPCKD
SSAFQELAKNARNT------------------TADPESGKKRFERYSQ---ALCGP-EGY
PHLIVDGRL---------DRAGDFLIPSILFLYIAGWIGWVGRAYLQAIKKE--SDTEAK
EIQIDLGLALPIIT-TGFAWPVAALKEFLSGELT-----AKDSEITVSPR----------
----------
>164_Leptolyngbya_sp._KIOST-1|WP_035985098.1
------------------------------------------------------------
-MRR----FFA-VALVV-FLWFGF-A----PPASASLAG---------D-NVAGLTPCGQ
NEAFLKRAADAK-----------------------TPSAKARFDFYGS-STLLCGS-DGL
PHLVVDGDL---------AHAGEFLIPSLLFLYIAGWIGWVGRAYLITVRG--QKNPEDK
EIIIDVPLAIKCML-TGFAWPLTAFKDIASGAMF-----AKDDEITVSPR----------
----------
>166_Nostoc_sp._CHAB_5844|WP_229543484.1
------------------------------------------------------------
-MRR----LFA-LILAI-CLWFNF-A----PPAKALG---------------ANLTPCQD
NPAFQALAQNARNT------------------TADPQSGQKRFERYSQ---ALCGP-EGY
PHLIVDGRL---------DRAGDFLIPSILFLYIAGWIGWVGRTYLIAVKKG--ADAEQK
EIQIDLNLALPIIA-TGFAWPAAALKEFLSGELT-----AKDTEIPISPR----------
----------
>167_Nostoc_sp._T09|WP_086688030.1
------------------------------------------------------------
-MRR----LFA-LILAI-CLWFNF-A----PPAKALG---------------ANLTPCAD
TPAFQELARNARNT------------------TADPNSGQKRFERYSQ---ELCGP-EGY
PHLIVDGRL---------DRAGDFIIPSILFLYIAGWIGWVGRSYLQAVKKA--PNTEQK
EIQIDLGLALPIMA-TGFTWPVAAIKELLSGELT-----AKDTEIPVSPR----------
----------
>168_Microcoleus_sp._SU_5_3|NJK65655.1
------------------------------------------------------------
-MRR----LFA-AILVV-SLWISF-V----PVASAY-----------------NLVPCKD
SPEFKELAKNARST------------------NGDPASAKARFERYSE---ALCGP-EGY
PHLIVDGNL---------SKAGDFLIPSVLFLYIAGWIGWVGRAYLQAAKKS--DSPEEK
EIIIDVPMAVKYML-SGFLWPLAALKEITTGEMF-----AKDDEITVSPR----------
----------
>169_Mastigocoleus_testarum|WP_027840946.1
------------------------------------------------------------
-MQR----LFA-LIFAI-FLWFSY-V----PSSLALG---------------ADLVPCSE
SPAFQQRAASARNT------------------TGDPNSGKKRFERYSQ---ALCGP-EGL
PHLIVDGRL---------ERAGDFLIPSLLFLYIAGWIGWVGRAYLIAVRKE--SNSEQK
EIQIDVSLALPLMA-SGFAWPAAAAKELLSGELT-----AKDSEIPISPR----------
----------
>170_Dolichospermum_sp._UHCC_0259|WP_168645629.1 105_Dolichospermum_sp._DET66|MBS3026482.1
------------------------------------------------------------
-MRR----LFA-LLLVM-TLWFNF-A----PEAKALG---------------ANLVPCKD
SPAFQELALNARNT------------------TADPESGKKRFERYSQ---ALCGP-EGY
PHLIVDGRL---------DHAGDFLIPSILFLYIAGWIGWVGRAYLQAIQKG--SNPEQK
EIQIDLGIALPIIT-SGFAWPAAAIKELLSGELT-----AKDSEITVSPR----------
----------
>173_Cyanothece_sp._UBA12306|HAC64306.1
---------------------------------------------------------MK-
--R-----LLP-LILIV-TLWFNF-V----PSAHAD-------------A-FDHLTPCSE
SAAYQEKAKNFLNT------------------TNDPQSGQKRAARYAE---ALCGP-EGY
PRLIADGRF---------SHVGDFTIPGIMFLYIAGWIGWVGRAYLIAVRDE--KDAEMK
EIIIDVPLAISKMLT-GFAWPLAAFGELTSGKLT-----AKDSEIPVSPR----------
----------
>174_Tildeniella_nuda_ZEHNDER_1965/U140|MBW4580111.1 126_Stenomitos_rutilans_HA7619-LM2|MBW4471063.1
------------------------------------------------------------
-MQR----LFA-LVLVV-MLWFGF-V----SIPAAS-A--------------SNLTPCKD
SAAFAQRAKDS-----------------------VSATAKQRFDFYAN-SGVLCGE-EGL
PHLVVDPTA---------AHAGEFAIPSILFLYIAGWIGWVGRAYLQAVKK--GSSPEQD
EIIINVPLALKYAL-SGFAWPLAAIKEFTTGELT-----AKDDEIPVSVR----------
----------
>175_Nostoc_linckia|WP_096539925.1
------------------------------------------------------------
-MRR----LFA-LILAI-CLWCNF-A----PPAQALG---------------ANLTPCKD
NPAFQELAANARNT------------------TSDPQSGQKRFERYSQ---ALCGP-EGY
PHLIVDGRL---------DRAGDFLIPSILFLYIAGWIGWVGRTYLQTIKKE--SDPEQK
EIQIDLALALPIIA-TGFTWPLAAIQELTSGKLA-----AKDTEIPISPR----------
----------
>176_Nodularia_sp._NIES-3585|WP_089092353.1 106_unclassified_Nodularia|WP_193997701.1 128_Nodularia_sp._in__Bacteria|TVP65438.1 150_Nodularia_spumigena|WP_006194868.1
------------------------------------------------------------
-MRR----LFA-LILAI-CLWSNF-A----PPAQALG---------------ANLVPCKD
SPAFQELAKNARNT------------------TADPESGRKRFERYSQ---ALCGP-EGY
PHLIVDGRL---------DRAGDFLIPSILFLYIAGWIGWVGRAYLQAIKKD--SDTEAK
EIQIDLGLALPLIA-TGFAWPAAAIKELLSGELT-----AKDSEITVSPR----------
----------
>179_Sphaerospermopsis_aphanizomenoides|WP_200324185.1
------------------------------------------------------------
-MRR----LFA-LILAI-GLWFNF-A----PSAHALG---------------ANLVPCKD
SAAFQALAQNARNT------------------TADPESGKKRFERYSQ---ALCGP-EGY
PHLIVDGRL---------DRAGDFLIPSILFLYIAGWIGWVGRAYLQAIKKE--SDTEQK
EIQIDLGLALPIIS-TGFAWPAAALKELVSGELT-----AKDSEIPISPR----------
----------
>180_Kamptonema|WP_007355063.1
------------------------------------------------------------
-MRR----LFA-AILVL-SLWISF-V----PVASAY-----------------DLVPCKD
SPAFKELAKNAVST------------------NGDPASGKARFERYSE---ALCGP-EGY
PHLIVDGSL---------EHAGDFLIPSVLFLYITGWIGWVGRSYLQAAKKT--SSPEEQ
EIILNVPLAISLML-TGFLWPLAALKEITTGEMF-----AKDDEITVSPR----------
----------
>181_Leptolyngbya_sp._FACHB-711|WP_190789811.1
------------------------------------------------------------
-MRR----LFA-LVVVL-FLWVGF-V----PPASAD---------------IAGLTPCSE
SQAFQARAAQART-----------------------PQAKARFEAYAN-SQVLCGP-DGL
PHLIADGRL---------SHAGEFMIPGIMFLYIAGLIGWSGRSYLINVRK--TKNPEMK
EVLIDVPLAVKCVV-SALAWPLAALKELTTGELV-----EADNKIPVGPR----------
----------
>183_Aphanocapsa_sp._GSE-SYN-MK-11-07L|MBW4551855.1
------------------------------------------------------------
-MRR----LFA-LVLVC-LLWVGF-A----PSASAD---------------VAGLVPCKD
SPAFQKRAAAARNT------------------TDDPASGQKRFERYSQ---ALCGP-EGL
PHLIIDGRR---------GREGDFLIPGVLFLYITGWIGWVGRAYIIAARKS--DNPAQK
EIVIDVPLAIKCVA-QGPLWPLLALKELTSGELL-----AKDGDVTVAPR----------
----------
>185_Synechococcales_cyanobacterium_CRU_2_2|NJR69915.1
------------------------------------------------------------
-MRR----LFA-LALAV-CLWFSF-V----PTASAD---------------VAGLTPCSE
SARFIQRANAAT-----------------------TDQAKARFERYS---QALCGE-EGL
PHLIVDGRL---------SHAGDFTIPAIMFLYIAGCIGWAGRSYLIGGRS--LKDPAEE
EIIINIPRAIASFL-GAAAWPLAALGEFTSGKLL-----AKADEITVSPR----------
----------
>186_Nodosilinea_sp._LEGE_07298|WP_194021135.1
------------------------------------------------------------
-MRR----FFA-VALVV-FLWFGF-A----PPASASLAG---------D-NVAGLTPCGQ
NEAFLKRAANAK-----------------------TPSAKARFDFYGS-STLLCGS-DGL
PHLVVDGDL---------AHAGEFLIPSLLFLYIAGWIGWVGRAYVITVRG--QKNPEDK
EIIIDVPLAIKCAL-TGFAWPLAAFKDIASGAMF-----AKEDEITVSPR----------
----------
>187_Atlanticothrix_silvestris|WP_214437241.1
------------------------------------------------------------
-MRR----LFA-LILGI-CLWCNF-A----PPAQALG---------------ANLVPCQD
SPAFQELARNARNT------------------TADPESGRKRFERYSQ---ALCGP-EGY
PHLIVDGRL---------DRAGDFLIPSILFLYIAGWIGWVGRSYLQAIKKE--SDTEQK
EIQIDLGLALPIMA-SGFTWPVAAIQELLSGKLT-----AKDSEIPVSPR----------
----------
>189_Oscillatoriophycideae_cyanobacterium_NC_groundwater_1537_Pr4_S-0.65um_50_18|MBI4783875.1
------------------------------------------------------------
-MRR----LFA-LALVL-FLCFGF-A----PSASAD---------------VAGLTPCGQ
SKAFLARAANAT-----------------------TDQAKARFEAYAN-SNVLCGT-DGL
PHLIVDGRL---------DHLGEFIIPSILFLYIAGWIGWVGRAYVIAVRG--SSNPEMK
EVVIDVPLAIKYML-TGFAWPLAALKELTTGELT-----AKDNEITVSPR----------
----------
>190_Okeania_sp._SIO2F4|NES05022.1
------------------------------------------------------------
-MRR----LLA-LVLAI-SLWVTC-V----PTASAY-----------------NLVPCSE
SPAFQALAENARPT------------------TGDPESGTKRFERYSQ---ELCGE-DGL
PHLIVDGSL---------EHAGDFTIPSILFLYITGWIGWVGRSYLQTIKSQ--KNPEEK
EIIIDVPLAIQKML-GGFLWPVLALGEFTSGKMF-----AKDNEITVSPR----------
----------
>191_Chroococcidiopsis|WP_015153891.1
------------------------------------------------------------
-MRR----LFA-LILVIGGLWFTF-A----PPAQAQQ---------------VNLVRCSD
SPAFVQRAQAARNT------------------TADPQSGEKRFERYAQ---AMCGP-EGL
PHLVVDGRL---------DRAGDFLIPSIMFLYIAGQIGWAGRAYLQATKKKYASETEIK
EVIIDVPLAFQSMV-SAFAWPLAAVKELLSGELT-----AKDEEIPISPR----------
----------
>192_Nostoc|WP_190956287.1 165_Nostoc_sp._ATCC_43529|RCJ17255.1
------------------------------------------------------------
-MRR----LFA-LILAI-CLWCNF-A----PPAQALG---------------ANLTPCKD
NPAFQELAANARNT------------------TSDPESGRKRFERYSQ---ALCGP-EGY
PHLIVDGRL---------DRAGDFLIPSILFLYIAGWIGWVGRAYLQAIKKE--GDPEQK
EIQIDLGLALPIIT-TGFTWPLAAIQELTSGKLA-----AKDSEIPVSPR----------
----------
>193_Scytonema_sp._HK-05|WP_073633835.1
------------------------------------------------------------
-MRR----LFA-LILTI-CVWFNF-A----PPAQAQTPG-------------TGLVPCSE
SPAFQERVQAARAT------------------NFDPASGEKRFERYSQ---ELCGP-EGL
PHLIVDGRL---------SHVGDFTIPGILFLYIAGWIGWVGRTYLQTNKKE-GGEVEWR
EVKIDVTKALPIML-SGFTWPVAALRELLSGELT-----AKDEEIPISPR----------
----------
>194_Tolypothrix_bouteillei|WP_038079791.1
------------------------------------------------------------
-MRC----LFA-LVLAI-CVWFNF-T----PKALA--LG-------------AGLVPCKE
SPAFLERVDSARAT------------------NFDPASGEKRFERYSQ---ALCGP-EGL
PHLIVDGRL---------DRAGDFLIPSILFLYIAGWIGWVGRTYLQKNKAE-GGDVEWR
EVKIEVPKALPIML-SGFTWPVAALQEFLSGQLT-----AKDEEIPISPR----------
----------
>195_Nostocales|WP_096585244.1 143_Nostoc_sp._FACHB-280|WP_190982468.1 178_Nostoc_sp._PCC_7107|WP_015112404.1
------------------------------------------------------------
-MRR----LFA-LILAI-CLWFNF-A----PPAKALG---------------ANLTPCQD
NPAFQALAKNARNT------------------TADPQSGQKRFERYSQ---ALCGP-EGY
PHLIVDGRL---------DRAGDFLIPSILFLYIAGWIGWVGRTYLIAVRKE--SDTEQK
EIQIDLALALPIIA-TGFAWPAAALKEFLSGELT-----AKDSEIPISPR----------
----------
>196_Drouetiella_hepatica_Uher_2000/2452|MBW4658408.1
------------------------------------------------------------
-MRR----LFA-LALVL-FLCFGF-A----PSASAD---------------VAGLTPCGQ
SKAFLARAANAT-----------------------TDQAKARFDAYAN-SNVLCGT-DGL
PHLIVDGRL---------DHLGEFIIPSILFLYIAGWIGWVGRAYVIAVRK--DSNPELK
EIIIDVPLAIRFML-TGFAWPLAAVKELTTGELT-----AKDNEITVSPR----------
----------
>197_Nodosilinea_sp._FACHB-131|WP_190755384.1 277_Nodosilinea_sp._WJT8-NPBG4|MBW4463527.1
------------------------------------------------------------
-MRR----FFA-VALVV-FLWFGF-A----PPASASLAG---------D-NVAGLTPCGQ
NEAFLKRAAGAK-----------------------TESAKARFDFYGS-STLLCGS-DGL
PHLVVDGDL---------AHAGEFLIPSLLFLYIAGWIGWVGRAYLITVRG--DKNPEEK
EVVIDVPLAIKTML-TGFAWPLLAFKDIASGAMF-----AKNEEITVSPR----------
----------
>198_Microcoleus_sp._LEGE_07076|WP_193971957.1
------------------------------------------------------------
-MRR----LFA-AILVV-SLWMSF-A----PVASAY-----------------NLVPCKD
SPAFQELAKNARST------------------NGDPASAKARFDRYSA---EMCGP-EGY
PHLIVDGNL---------SFAGDFLIPSALFLYIAGWIGWVGRAYLQTAKKS--STPEEK
EIIIDVPLAISCML-SGVLWPLAALKEITTGEMF-----AKDDEITVSPR----------
----------
>200_Symploca_sp._SIO2D2|NEQ66865.1
------------------------------------------------------------
-MRR----LLA-LVFAV-VLWFSC-A----TAASAE-------------G-VAGLTPCKD
SPAFQERAEDAVNT------------------TGDPESGKKRFERYSE---ALCGE-EGL
PHLIVDGRL---------SHAGDFIIPSLLFLYITGWIGWVGRSYLQTIKEG--KNPEEK
EIVIDVPLAISKML-FGFSWPLAAFGEYTSGKMF-----AKDDEIPISPR----------
----------
>201_Nostocales|WP_190595022.1 124_Nostoc_spongiaeforme|WP_190966378.1 142_Nostoc_piscinale|WP_062298584.1
------------------------------------------------------------
-MRR----LFA-LILAI-CLWFNF-A----PPAKALG---------------ANLTPCQD
NPAFQALAKNARNT------------------TADPQSGQKRFERYSQ---ALCGP-EGY
PHLIVDGRL---------DRAGDFLIPSILFLYIAGWIGWVGRAYLIAIRKE--SDTEQK
EIQIDLALALPLIA-TGFAWPAAALKEFLSGELA-----AKDSEIPVSPR----------
----------
>202_Nostoc_sp._FACHB-110|WP_190691002.1
------------------------------------------------------------
-MRR----LFA-LILAI-CLWFNF-A----PPAKALG---------------ANLTPCQD
NPAFQALAQNARNT------------------TADPQSGQKRFERYSQ---ALCGP-EGY
PHLIVDGRL---------DRAGDFLIPSILFLYITGWIGWVGRAYLIAVRKE--SDSEQK
EIQIDLNIALPIIA-TGFAWPAAALKEFLAGELA-----AKDSEIPVSPR----------
----------
>205_Cyanobacteria|WP_190449100.1
------------------------------------------------------------
-MQR----LFA-LVLVV-MLWFGF-V----SIPPAN-A--------------SNLTPCKD
SPAFAQRAKDS-----------------------VSATAKQRFEFYAN-SGVLCGE-EGL
PHLVVDPTA---------AHAGEFAIPSILFLYIAGWIGWVGRSYIQAVKK--SATPEQD
EIVINVPLALKLAL-SGFAWPLAALKEFTTGELT-----AKDDEIPVSVR----------
----------
>206_Romeria_gracilis|WP_193907475.1
------------------------------------------------------------
-MRQ----LFA-LALVL-CLWLGI-A----SPAVAGLAG---------D-DVAGLVPCNE
SPAFQQRAANAT-----------------------TDSAKARFELYGS-SNLLCGP-EGL
PHLVTSGDL---------SHAGEFLIPSVLFLYIAGWIGWAGRQYVIAVRD--DKNPEEK
EIIIDVPLAVKCSL-SSAVWPLAALKEMTTGEMF-----AKNNEIPISPR----------
----------
>207_Lyngbya_sp._HA4199-MV5|MBW4690159.1
------------------------------------------------------------
-MQR----LFA-LVLVV-MLWFGF-V----SIPTAQ-A--------------SNLTPCKD
SAAFAQRAKDS-----------------------ISATAKQRFDFYAN-SGVLCGE-EGL
PHLVVDPTA---------AHAGEFAIPSILFLYIAGWIGWVGRAYLQAIKK--GSSPEQD
EIIINVPLALKYAL-SGFAWPLAAIKEFTTGELT-----AKDDEIPVSVR----------
----------
>208_Calothrix_rhizosoleniae|WP_088242242.1
------------------------------------------------------------
-MRR----LFA-VILAT-CLWFNF-A----PPAQALG---------------ADLVPCSE
SPAFQERATTARNT------------------TTDPMSGQKRFERYSQ---ALCGP-EGL
PHLIVDGRW---------ERAGDFMIPGLMFLYIAGWIGWVGRAYLIAIRKG--SDTEQK
EIQIDVNLAMPIML-AGFAWPANAIKEYLSGELT-----AKDSEITVSPR----------
----------
>211_Nostocaceae_cyanobacterium|MBA3923989.1
------------------------------------------------------------
-MRR----LFA-LILVV-GLWFNF-V----PQAFA--LG-------------ADLVPCSQ
SPAFQERAQSAANT------------------TSDPQSGEKRFERYAQ---ALCGP-EGL
PHLIVDGSL---------DHAGDFLIPGIIFLYIAGWIGWVGRAYLQAVRKL-GSGNEMK
EVMIDVSLALPIML-SGFTWPVAALKELLSGELT-----AADDEITVSPR----------
----------
>212_Kamptonema_sp._SIO4C4|NEO25584.1
------------------------------------------------------------
-MRK----ILA-LLLVF-TLWFNF-A----PAASADE---------------YGLVPCSE
SAAYQQRAQNFRDT------------------TADPQSGEKRADRYSE---ALCGP-EGL
PHLIVDGRL---------SHAGDFLIPSVLFLYIAGWIGWVGRAYLISVREE--KNPEDK
EIIIDVPRALKFMV-GGFLWPLAAVQEFLSGKLT-----AKETEIPISPR----------
----------
>213_Cyanothece_sp._SIO1E1|NET38778.1
------------------------------------------------------------
-MRR----LFA-LASAI-CLWLGL-T----PPAAAD---------------VAGLTPCGE
SAAFLERASNAIN-----------------------EAAARRFEFYGS-SGVLCGD-DGL
PHLVVDGRL---------SHAGEFIIPGLMFLFIAGWIGWVGRAYLIAIRA--GKNAAEK
EILIDVPLAIKCML-SGFSWPLAALGEFTSGKLT-----VSDDQISVSPR----------
----------
>215_Leptolyngbya_sp._SIOISBB|NEQ43860.1
------------------------------------------------------------
-MRR----LFA-LALVI-SLWFGF-A----MPASASIAG---------D-NVSGLTPCGE
NAAFQQRAANAT-----------------------SDTAKARFEFYGN-SSLLCGE-DGL
PHLIVDGDI---------AHLGEFIIPSLLFLYIAGWIGWVGRAYLIAVRG--EKSPEEK
EIIIDVPLAVKCSI-SGFAWPLAAVKDMLSGEMF-----AKDDEITVSPR----------
----------
>216_Hapalosiphonaceae|WP_017310088.1 171_Mastigocladus_laminosus|WP_044450058.1 172_Hapalosiphonaceae|WP_026720328.1 188_Fischerella_muscicola|WP_016862311.1
------------------------------------------------------------
-MRR----LFT-LILAI-CLWFNF-A----PAANALG---------------ADLVPCSE
SSAFAQRAQVARNT------------------TADPESGQKRFERYSQ---ALCGP-EGL
PHLIVDGRL---------DRAGDFLIPSILFLYIAGWIGWVGRAYLQTIKKQ-GGDVEQK
EIQIDVPLALPIML-SGFAWPAAAIKELLSGELT-----AKDEEIPISPR----------
----------
>217_Scytonematopsis_contorta_HA4292-MV4|AVG72883.1
------------------------------------------------------------
-MRR----LFA-LILVI-CLWFNF-T----SPAKALG---------------ANLTPCQD
NPAFQALASGARNT------------------TADPESGRKRFERYAQ---ALCGP-EGY
PHLIVDGRL---------DRAGDFLIPSILFLYIAGWIGWVGRAYLMAVRKE--GDAEMK
EIVIDVPKAFQFML-TGFTWPAAAVKELLSGELT-----AKDEEITISPR----------
----------
>218_Oscillatoria_princeps_RMCB-10|MBW4496809.1
------------------------------------------------------------
-MRR----LLG-LILAI-SVWICA-V----PAASAD-------------V--AGLVPCSE
SPAFQQRAESARNT------------------TADPESGKKRFERYSQ---ALCGP-EGL
PHLIADGRF---------SHAGDFIIPGILFLYIAGWIGWVGRAYLIDVRKG--DNPEEK
EIIIDVPKAVRFML-TGFAWPLAAVKEALSGELY-----AKDDEITVSPR----------
----------
>219_Scytonema_hofmannii|WP_017746693.1
------------------------------------------------------------
-MRC----LFA-LIVSI-CVWFNF-A----PKALA--LG-------------AGLVPCKE
SPAFLERVQTARPT------------------TFDPASGEKRFERYSQ---ALCGP-EGL
PHLIVDGRL---------DRAGDFLIPSILFLYIAGWIGWVGRTYLQKNKAE-GGDVEWG
EVKIDVAKALPLMI-SGFTWPIAALQEFLSGQLT-----AKDEEIPISPR----------
----------
>221_Tychonema_sp._LEGE_07203|WP_194062986.1
------------------------------------------------------------
-MRR----LFA-AILVV-SLWMSF-A----PVASAY-----------------NLVPCKD
SPAFQELAKNARST------------------NGDPASAKARFERYSA---AMCGP-EGY
PHLIVDGNL---------SFAGDFLIPSALFLYIAGWIGWVGRAYLQAAKKS--SNPEEK
EIIIDVPLAVSCML-SGVLWPLAAVKEITSGEMF-----AKDDEITVSPR----------
----------
>222_Okeania_sp._KiyG1|WP_202219800.1
------------------------------------------------------------
-MRR----LLA-LVLAI-SLWVAG-A----SAASAY-----------------NLVPCSE
SPAFQERAENARPT------------------TADPESGKKRFERYSQ---ALCGE-DGL
PHLIVDGSL---------DRAGDFLIPSILFLYITGWIGWAGRSYLQAVKSG--KNPEEK
EIIIDVPLAIQKML-GAALWPVLALGEFTSGKMF-----AEENEITVSPR----------
----------
>223_Cyanobacteria_bacterium_UBA9273|HBB34890.1
------------------------------------------------------------
-MRR----LLA-VFFAL-TLWFSC-A----TAASAD---------------VAGLVPCKE
SKAFQQRAKSARAT------------------TDDPNSGKKRFERYSE---ALCGP-EGL
PHLIVDGRF---------SHAGDFIIPSVLFLYIAGWIGWVGRAYLQAIKKG--NNPEEK
EIIIDVPLAISKML-TGFIWPLAAATEITTGQIA-----AKDSEIPVSPR----------
----------
>224_Sphaerospermopsis_sp._SIO1G1|NET00564.1
------------------------------------------------------------
-MRR----LFA-LILAI-GLWFNF-A----PSANALG---------------ADLVPCKD
SPAFQALAQNARNT------------------TADPESGKKRFERYSQ---ALCGP-EGY
PHLIVDGRL---------DRAGDFLIPGILFLYIAGWIGWVGRAYLQAIKKD--GGAEQK
EIQIDLGLALPIIT-SGFAWPAAALKELLSGELT-----AKDSEITISPR----------
----------
>225_Merismopedia_glauca|WP_106289098.1
------------------------------------------------------------
-MRR----LLA-VILAV-TIWFSI-A----PIASAE-------------T-VSGLVPCSE
SAAFQKRATVARPT------------------TDNPDSGKLRFERYSQ---ALCGP-EGL
PRLIVDGRL---------SHAGDFTIPSLLFLYITGWIGWVGRMYLISARKS--SNPEEQ
EIILNVPKAIGFML-AGFSWPLLALKEFATGELL-----AKDDEITVSPR----------
----------
>226_Coleofasciculus_chthonoplastes|WP_006099326.1
------------------------------------------------------------
-MRR----LLA-LLFAV-TLWFSF-V----TPALAD-------------F--DHLTPCSE
SPAFQQRAQNARPT------------------TDDPDSGKKRFERYSE---ALCGD-DGL
PHLIADGRW---------SRAGDFLIPSILWLYMAGWIGWVGRAYLQAIQSE--KNPEEK
EIIIDVPLAINKML-FGFIWPLAAVQEALSGKLY-----AKADEIPVSPR----------
----------
>228_Tolypothrix_campylonemoides|WP_041041048.1
------------------------------------------------------------
-MRR----LFA-LILTI-CVWFNF-A----PPAQAQ-------------VPGTGLVPCSE
SPAFQERVQSARAT------------------NFDPASGEKRFERYSQ---QLCGP-EGL
PHLIVDGRL---------SHFGDFTIPGILFLYIAGWIGWSGRTYLQKNKQE-GGDIEWR
EVKIDVPKAVQIVL-SSATWPVAALRELLSGELT-----AKDEEIPISTR----------
----------
>229_Hydrocoleum_sp._CS-953|WP_094673648.1
------------------------------------------------------------
-MRR----LLA-LVLAI-SLWVTC-V----PTASAY-----------------NLVPCSE
SPAFQALAENARPT------------------TDDPESGTKRFERYSQ---QLCGE-DGL
PHLIVDGSW---------SHAGDFTIPGILFLYITGWIGWVGRSYLQAIKSE--KNTEEK
EIIIDVPLAIQKML-GGFLWPLAAFGEYTSGKMF-----AKDDEITVSPR----------
----------
>231_Oscillatoriales_cyanobacterium|TAD80950.1
------------------------------------------------------------
-MRR----LFA-AILVV-SVWISF-A----PVASAY-----------------NLVPCKD
SPAFKELAQDARST------------------NGDPASAKARFERYSE---ALCGP-EGY
PHLIVDGNL---------SYAGDFLIPSVLFLYIAGWIGWVGRAYLQAAKKS--GSPEEK
EIIIDVPLAVKFML-SGFLWPLAALKEITTGEMF-----ASDDEITVSPR----------
----------
>232_Scytonema_sp._UIC_10036|WP_155752170.1
------------------------------------------------------------
-MRC----LFA-LILAI-CVWFNF-A----PKALA--LG-------------AGLVPCKE
SPAFLERVDSARAT------------------NFDPASGEKRFERYSQ---ALCGP-EGL
PHLIVDGRL---------DRAGDFIIPSILFLYIAGWIGWVGRTYLQKNKAE-GGDVEWR
EVKIEVPKALPIML-SGFTWPVAALQEFLSGKLT-----AKDEEIPISPR----------
----------
>234_Anabaena_sp._UHCC_0187|WP_168503318.1
------------------------------------------------------------
-MRR----LFA-LLLAI-TLWFNF-A----PEAKALG---------------ANLVPCKD
SPAFQELARNARNT------------------TPDPESGKKRFERYSQ---ALCGP-EGY
PHLIVDGRL---------DHAGDFLIPSILFLYIAGWIGWVGRAYLQAIQKG--ANAEQK
EIQIDLGIALPIIT-SGFAWPAAAIKELLSGELT-----AKDSEITVSPR----------
----------
>235_Aphanizomenon_flos-aquae_Clear-A1|MBD1218093.1 220_Aphanizomenon|WP_190387103.1
------------------------------------------------------------
-MRR----LFA-LLLAV-TLWFNF-A----PEAKALG---------------ANLVPCKD
SPAFQELAQNARNT------------------TSDPESGKKRFERYSQ---ALCGP-EGY
PHLIVDGRL---------DHAGDFLIPSILFLYIAGWIGWVGRAYLQAIKKE--KDAEQK
EIQIDLGIALPIIA-SGFAWPAAAIKELLSGELT-----AKDSEITVSPR----------
----------
>236_Aphanizomenonaceae|WP_027402289.1 184_Dolichospermum_compactum|WP_096665878.1 204_Nostocales|WP_053538576.1 210_Aphanizomenon|WP_039203681.1 227_Dolichospermum_sp._LEGE_00240|WP_193898594.1
------------------------------------------------------------
-MRR----LFA-LLLVM-TLWFNF-A----PEAKALG---------------ANLVPCKD
SPAFQELALNARNT------------------TSDPESGKKRFERYSQ---ALCGP-EGY
PHLIVDGRL---------DHAGDFLIPSILFLYIAGWIGWVGRAYLQAIQKE--SNAEQK
EIQIDLGLALPIIT-SGFAWPAAAIKELLSGELT-----AKDSEITVSPR----------
----------
>241_Gloeocapsa_sp._PCC_7428|WP_015188952.1 203_Chroogloeocystis_siderophila|WP_073548836.1
------------------------------------------------------------
-MRR----LFA-LVLVI-GLWFNF-A----PQALA--VG-------------AGLVPCSE
SPEFIQRAASARNT------------------TSDPNSGQKRFERYAQ---ELCGP-EGL
PHLIVDGRL---------NHAGDFLIPSILFLYIAGWIGWVGRAYLQEVKKR--DNTELR
EVIIDVPTALPLML-SGFTWPLAAVKELLSGELV-----AKDDEIPVSPR----------
----------
>242_Microcoleus_asticus|WP_172188101.1
------------------------------------------------------------
-MRR----LFA-AILVL-SVWISF-A----PVASAY-----------------NLVPCKD
SPEFKELAKNARST------------------NGDPASAKARFERYSQ---AMCGP-EGF
PHLIVDGNL---------SKAGDFLIPSILFLYIAGWIGWVGRSYLQVTKKS--ATPEEK
EIIIDVPLAIKCML-SGVLWPLAALTSITSGEMF-----AKDDEITVSPR----------
----------
>243_filamentous_cyanobacterium_CCP5|PSN19318.1
------------------------------------------------------------
-MRR----LFA-VALAI-SLWLGF-A----SPAFAGIAG---------D-DVAGLTPCGE
NPAFQQRAANAT-----------------------TESAKARFEFYGN-SSLLCGK-DGL
PHLVVDGDL---------SHAGEFLIPSILFLYIAGWIGWVGRAYIIAVRD--EKSPEEK
EIIIDVPLAIKCSL-SGFAWPLAAFKDIASGEMF-----AKDDEITVSPR----------
----------
>244_Pseudanabaena_sp._FACHB-2040|WP_190484005.1
------------------------------------------------------------
-MRR----LFA-VVLVI-CLWFGF-A----APASAGLAG---------D-NVSGLTPCSE
NAAFQKRADGAKT-----------------------ESAKARFAMYGR-SNVLCGP-EGL
PHLVVSGDL---------SHAGEFIIPSILFLYIAGFIGWAGRSYIMAVRA--EKNPEEK
EVVIELPLAIKCAL-GAFAWPLVAFKEITTGEMF-----AKENEITVSPR----------
----------
>247_Fischerella|WP_062245561.1 127_Fischerella_thermalis|WP_114706777.1 177_Fischerella_thermalis|WP_102183540.1 199_Fischerella_thermalis|WP_009459081.1 233_Fischerella|WP_016867318.1
------------------------------------------------------------
-MRR----LFA-LILAI-CLWLNF-A----PAANALG---------------ADLVPCSE
SSAFAQRAQVARNT------------------TADPQSGQKRFERYSQ---AYCGP-EGL
PHLIVDGRL---------DRAGDFLIPSILFLYIAGWIGWVGRAYLQTIKKQ-GGDVEQK
EIQIDVPLALPIML-SGFAWPAAAIKELLSGELT-----AKDEEIPISPR----------
----------
>248_Sphaerospermopsis|WP_096565858.1 182_Anabaena_sphaerica|WP_190557685.1
------------------------------------------------------------
-MRR----LFA-LILAI-GLWFNF-A----PSANALG---------------ANLVPCKD
SPAFQELALNARNT------------------TADPESGKKRFERYSQ---ALCGP-EGY
PHLIVDGRL---------DRAGDFLIPSILFLYIAGWIGWVGRAYLQAIKKE--SDTEQK
EIQIDLGLALPIIA-TGFAWPAAAIKEFLSGELT-----AKDSEITISPR----------
----------
>249_Crocosphaera_watsonii|WP_007303089.1
---------------------------------------------------------MK-
--R-----LFA-LILVA-ALWFSF-A----PTATAA---------------YDNLTPCSE
NPAYQQKSKNFLNT------------------TNDPLSGQKRAERYAE---ALCGP-EGY
PHLVVDGNF---------AHAGDFTIPGLMFLYIAGWIGWVGRAYLIAVRDE--KNSEMK
EIIIDVPLAISKMLT-GFIWPVAAFRELVTGKLT-----AKDSEINVSPR----------
----------
>250_Tildeniella_torsiva_UHER_1998/13D|MBW4481390.1
------------------------------------------------------------
-MRR----FFA-VALVV-FLWFGF-A----PPASASLAG---------D-NVAGLTPCGQ
NEAFLKRAAGAKT-----------------------ESAKARFNFYGS-STLLCGS-DGL
PHLVVSGDL---------SHAKEFLIPSLLFLYIAGWIGWVGRAYVIAVRG--DKNPEDK
EIIIDVPLAIKCSL-SGVAWPLTAFKDIVSGAMF-----AKNDEITVSPR----------
----------
>251_Leptolyngbya_sp._DLM2.Bin27|TVQ08018.1
------------------------------------------------------------
-MRR----FFA-VALVV-FLWFGF-A----APASASLAG---------D-NVSGLTPCGQ
NEAFLKRAAGAK-----------------------TESAKARFDFYGS-SSLLCGT-DGL
PHLIVDGDL---------AHAGEFLIPSLLFLYIAGWIGWVGRAYVIAVRG--DKNPEDK
EIIIDVPLAIKCSL-SGFAWPLAAFKDIASGALF-----AKDDEITVSPR----------
----------
>252_Microcoleus_sp._FACHB-DQ6|MBD1815227.1
------------------------------------------------------------
-MRR----LFA-AILVL-SVWFSF-A----PVASAY-----------------NLVPCKD
SPEFQELAKNARST------------------NGDPASAKARFDRYSQ---AMCGP-EGY
PHLIVDGNL---------SRAGDFLIPSILFLYIAGWIGWVGRSYLQVTKKS--ATPEEK
EIIIDVPLAIKCML-SGFLWPVAALTSITSGEMF-----AKEDEITVSPR----------
----------
>253_Coleofasciculaceae_cyanobacterium_RL_1_1|NJN62036.1
------------------------------------------------------------
-MRQ----LLA-LVLTA-CLWFGF-A----PTASAN---------------VGTLTPCKD
NPAFVARAKKAT-----------------------TEQAKARFASYGE--QLLCGQ-EGL
PHLVVDGRW---------DRAGDFMIPGVLFLYIAGWIGWAGRSYLQAIAG--EKSPATK
EIIIDVPLAVKCSL-GAATWPLSAFKEASSGEMF-----AKDDEITVSPR----------
----------
>254_Nostoc_sp._PA-18-2419|WP_138496890.1
------------------------------------------------------------
-MRR----LFA-LILAI-CLWCNF-A----SPAKALG---------------ANLTPCKD
TPAFQELAANARNT------------------TSDPQSGQKRFERYSQ---ALCGP-EGY
PHLIVDGRL---------DRAGDFLIPSILFLYITGWIGWVGRTYLIAIKKE--SDPEQK
EIQIDLALALPIMA-SGFTWPLAAVQELLSNKLA-----AKDSEIPVSPR----------
----------
>256_Nostocales_cyanobacterium|TAE53253.1
------------------------------------------------------------
-MRR----LFA-LILAI-SLWFNF-A----PSANALG---------------ANLVPCKD
SPAFQALAKNARNT------------------TADPESGKKRFERYSQ---ALCGP-EGY
PHLIVDGRL---------DRAGDFLIPGILFLYIAGWIGWVGRAYLQAIKKE--SDTEQK
EIQIDLGLALPIIS-SGFAWPAAALKEFLSGELT-----AKDSEITVSPR----------
----------
>257_Microcoleus_vaginatus_FGP-2|EGK83988.1
------------------------------------------------------------
-MRR----LFA-AILVL-SVWFSF-A----PVASAY-----------------NLVPCKD
SPEFQELAKNARST------------------NGDPASAKARFDRYSQ---AMCGP-EGY
PHLIVDGNL---------SRAGDFLIPSILFLYMAGWIGWVGRSYLQVTKKS--ATPEEK
EIIIDVPLALRCML-SGFLWPLAAITSITSGEMF-----AKEDEITVSPR----------
----------
>258_Nostoc|WP_190892841.1
------------------------------------------------------------
-MRR----LFA-LMLAI-SLWFNF-A----PPAQALG---------------ANLTPCKD
NPAFQELAANARNT------------------TADPQSGKKRFERYSQ---ALCGP-EGY
PHLIVDGRL---------DRAGDFLIPSILFLYIAGWIGWVGRAYLQAIKKD--ANTEQK
EIQIDLGLALPIMA-TGFTWPLAAVQELLSGKLT-----AKDTEIPISPR----------
----------
>259_Trichormus_azollae|WP_013193112.1
------------------------------------------------------------
-MRR----LFA-LILAI-GLWFNF-A----PQAQALG---------------ANLVPCKD
SPAFQALAENARNT------------------TADPESGKKRFDRYSQ---ALCGP-EGY
PHLIVDGRL---------DRAGDFLIPSILFLYIAGWIGWVGRAYLQAIKKE--SDTEQK
EIQIDLGLALPIIS-TGFAWPAAAIKELLSGELT-----AKDSEIPISPR----------
----------
>263_Oscillatoriales_cyanobacterium_SpSt-418|HFM98069.1
------------------------------------------------------------
-MRR----LFA-LFLAI-ALWFGV-M----PATPAE---------------ASVLTPCKD
NPAFIQRAKNAVG-----------------------DQAKARFELYS---QVNCGE-EGL
PHLIPDIGR---------GNENQFVIPAILFLYIAGWIGWVGRAYLIAARA--SGNAEEK
EIIIDIPLAIRCVA-QGPLWPLLAVKELASGELT-----ARDNEITISPR----------
----------
>264_Tolypothrix_sp._FACHB-123|WP_190752057.1 262_Calothrix|WP_096645569.1
------------------------------------------------------------
-MRR----LFA-LILAI-GLWFNF-A----PPAKALG---------------ADLAPCAD
TPAFQELAKNARNT------------------TADPESGKKRFERYSQ---ALCGP-EGY
PHLIVDGRL---------DRAGDFLIPSILFLYITGWIGWVGRAYLQAIKKG--SDSEQK
EIQIDLALALPIMA-TGFAWPAAAVKELLSGELT-----AKDTEIPISPR----------
----------
>265_aff._Roholtiella_sp._LEGE_12411|WP_194001432.1
------------------------------------------------------------
-MRR----LFA-LILAI-GLWFNF-A----PPAKALG---------------ADLVPCKD
SPAFQQLAANARNT------------------TADPESGRKRFERYSQ---ALCGP-EGY
PHLIVDGRL---------DRAGDFLIPSILFLYIAGWIGWVGRAYLQAIKKG--SDAEQK
EIQIDLGLALPIMA-TGFAWPAAAVQELLSGKLT-----AKDTEIPISPR----------
----------
>266_Aphanocapsa_montana|WP_166280732.1
------------------------------------------------------------
-MRR----LFA-LVLVC-TLWFGF-A----PSASAD---------------VAGLVPCSE
SQAFQNRAATARNT------------------TADPESGQKRFERYSQ---ALCGP-EGL
PRLIVDGRL---------SHAGDFAIPSVLFLYIAGWIGWVGRTYLQAIQKE--KDPAMS
EIIINVPLAVKCMI-SGFAWPLVAFKEITTGEMF-----AKEEEITVSPR----------
----------
>269_Fortiea_contorta|WP_017654964.1
------------------------------------------------------------
-MRR----LFA-LLLAV-SLWFNF-A----PPAQALG---------------ADLKPCKD
TPAFQELAANARNT------------------TADPEGGKKRFERYSQ---ALCGP-EGY
PHLIVDGRL---------DRAGDFLIPSILFLYITGWIGWVGRAYLQAIKKG--SDAEQK
EIQIDLALALPIMA-TGFAWPAAAIKEFLSGELT-----AKDSEITVSPR----------
----------
>270_Thermosynechococcus_sp._TA-1|WP_206200909.1 238_Thermosynechococcus_sp._CL-1|WP_149820294.1 255_Thermosynechococcus_vestitus_BP-1|6TRA_F 267_Cyanobacteria|WP_011058243.1
------------------------------------------------------------
-MRR----LLA-LLLVL-TLWLGF-T----PLAAAD---------------VAGLVPCKD
SPAFQKRAAAAVNT------------------TADPASGQKRFERYSQ---ALCGQ-DGL
PHLVVDGRL---------SRAGDFLIPSVLFLYIAGWIGWVGRAYLIAVRNS--GEANEK
EIIIDVPLAIKCML-TGFAWPLAALKELASGELT-----AKDNEITVSPR----------
----------
>271_Mastigocladus_laminosus|O31127.1
------------------------------------------------------------
-MQR----LFA-LILAI-FLWFHF-A----PPAQALG---------------ADLVPCSE
SPAFQQRAQVARNT------------------TADPESGKKRFERYSQ---ALCGP-EGL
PHLIVDGRL---------DHAGDFLIPSILFLYIAGWIGWVGRAYLQTIKKQ-GSNVEQK
EIQIELPIALPIML-SGFAWPAAAIKEFLSGELT-----AKDEEITISPR----------
----------
>272_Symploca_sp._SIO2E6|NET56611.1
------------------------------------------------------------
-MRR----LLA-LVFAV-VLWFSC-A----TAASAE-------------G-VAGLTPCKD
SPAFQERAADAVNT------------------TGDPESGKKRFDRYSE---ALCGE-EGL
PHLIVDGRL---------SHAGDFIIPGILFLYITGWIGWVGRSYLQTIKEG--KNPEEK
EIVIDVPLAISKML-FGFSWPLAAFGEYASGKMF-----AKDDEIPVSPR----------
----------
>273_Nostocaceae|WP_016949892.1 240_Trichormus_sp._NMC-1|WP_071189579.1
------------------------------------------------------------
-MRR----LFA-LILAI-GLWFNF-A----PQAQALG---------------ANLVPCKD
SPAFQALAQNARNT------------------TADPESGKKRFERYSQ---ALCGP-EGY
PHLIVDGRL---------DRAGDFLIPSILFLYIAGWIGWVGRAYLQAVSKG--SDSEQK
EIQIDLGIALPIIS-SGFAWPAAALKEFLSGELT-----AKDSEITVSPR----------
----------
>274_Leptolyngbyaceae_cyanobacterium_T60_A2020_046|MBF2036210.1
------------------------------------------------------------
-MRR----LFA-LAIVV-SLWFGF-A----MPASAD---------------VAGLTPCGE
SAAFQQRAANAT-----------------------TDAAKARFEFYGS-SSLLCGE-DGL
PHLIVDGDL---------AHMGEFLIPSLLFLYIAGWIGWVGRSYLIAVRS--DKSPEEK
EIIIDVPLAVKCSL-TGFAWPAAAAKEMLSGEMF-----AKDNEITVSPR----------
----------
>275_Crocosphaera_subtropica|WP_009544113.1
---------------------------------------------------------MK-
--R-----LFA-LILVA-TLWFNF-A----PTASAA---------------YDNLTPCSE
NPAYQQKSKNFRNT------------------TNDPQSGQKRAERYAE---ALCGP-EGY
PHLIADGNL---------SHMGDFTIPGILFLYIAGWIGWVGRAYLIAIRDE--KDAEMQ
EVVINVPLAISKMLT-GFAWPLAAFGEFTSGKLT-----AKDEEIPVSPR----------
----------
>276_Chroococcales_cyanobacterium_IPPAS_B-1203|PIG94396.1 239_Gloeocapsopsis_crepidinum|WP_193930652.1
------------------------------------------------------------
-MRR----LFA-LVLVI-GLWFNF-A----PQALA--VG-------------AGLVPCSE
SPEFIQRAASARNT------------------TADPNSGQKRFERYAQ---ELCGP-EGL
PHLIVDGRL---------NHAGDFLIPSILFLYIAGWIGWVGRAYLQAIKKR--DSTEMR
EVIIDVPTALPLML-SGFTWPLAAVKELLSGELV-----AKDDEIPVSPR----------
----------
>279_Okeania_sp._SIO3I5|NEQ35755.1
------------------------------------------------------------
-MKR----LLA-LVLAI-SLWVTC-V----PTASAY-----------------NLVPCSE
SPAFQALAENARPT------------------TDDPESGKKRFERYSQ---QLCGE-DGL
PHLIVDGSW---------NHAGDFTIPGLLFLYITGWIGWVGRSYLQAIKSE--KNTEEK
EIVIDVPLAIQKML-GGFLWPLAAFGEYTSGKMF-----AKDNEITVSPR----------
----------
>280_Cyanobacteria|WP_039725417.1
------------------------------------------------------------
-MRR----LFA-LALVI-SLWFGF-A----MPASASIAG---------D-NVSGLTPCGE
NAAFQQRAANAT-----------------------TDQAKARFEFYGN-SSLLCGE-DGL
PHLIVDGDL---------AHLGEFIIPSLLFLYIAGWIGWVGRAYLIAVRD--EKSPEEK
EIIIDVPLAVKCSI-SGFAWPLAAVKDMLSGAMF-----AKDDEITVSPR----------
----------
>282_filamentous_cyanobacterium_LEGE_07170|MBE9098489.1
------------------------------------------------------------
-MRK----LFA-LGLAL-VLWVGF-V----PAASA-----------------YNLTPCAD
SPAFQQRAAQA-----------------------TTDQAKARFDRYSQ--V-LCGE-DGL
PHLIVDGSF---------AHLGEFIIPSILFLYITGWIGWVGRAYLISTKK--EKSPEMS
EIIIDVPRALKIMS-TGFVWPLAAVKELTSGELT-----AKDNEITVSPR----------
----------
>283_Brasilonema|WP_169265702.1 214_Brasilonema_sp._CT11|WP_210612195.1 230_Brasilonema_angustatum_HA4187-MV1|MBW4591552.1
------------------------------------------------------------
-MRR----LFA-LVLAI-CVWFNF-S----PPALALG---------------ENLVPCAE
SPSFQERAASARNT------------------TADPESGKKRFERYSQ---ALCGP-EGL
PHLIVDGRL---------DRAGDFLIPSILFLYIAGWIGWVGRTYLQVIKKQ-GGDVEQK
EIQIDVALALPIMA-SGFAWPAAAVQQLLSGQLT-----AKDEEVPISPR----------
----------
>284_Microcoleus_sp._Co-bin12|MBD0339424.1
------------------------------------------------------------
-MRR----LFA-AILVL-SVWISF-A----PVASAY-----------------NLVPCKD
SPEFKELAKNARST------------------NGDPASAKARFDRYSQ---AMCGP-EGF
PHLIVDGNL---------SKAGDFLIPSILFLYMAGWIGWVGRSYLQVTKKS--ATPEEK
EIIIDVPLALKCML-SGVLWPLAAFASITSGEMF-----AKEDEITVSPR----------
----------
>285_Nostocales|WP_190579420.1
------------------------------------------------------------
-MRR----LFA-LALAI-CLWFNF-A----PPAKALG---------------ADLKPCAD
TPAFQELAKNARNT------------------TADPQSGQKRFERYSQ---ALCGP-EGY
PHLIVDGRL---------DRAGDFLIPSILFLYIAGWIGWVGRTYLQAIKKG--SDAEQK
EIQIDLGLALPIMA-TGFAWPAAAIKELLSGELT-----AKDTEIPISPR----------
----------
>287_Oscillatoriales_cyanobacterium_LEGE_11467|MBE9040119.1
------------------------------------------------------------
-MRK----ILA-FVLAG-ILWFSF-A----PTASAE---------------VAGLTPCNE
SPAFIARAKAAT-----------------------TEQAKNRFELYGQ--ELLCGP-EGL
PHLIVDGRW---------SHAGEFLIPSILFLYITGWIGWVGRAYIQAIKN--EKSPEDK
EIIIDVPLAVKQSL-TGFAWPLAAFKEMTTGEMF-----AKEEEITVSPR----------
----------
>288_Komarekiella_atlantica_HA4396-MV6|MBW4685288.1 260_Nostoc_sp._MG11|WP_193193878.1 268_Nostoc_sp._B2019|WP_162395172.1
------------------------------------------------------------
-MRR----LFA-LILAI-GLWFNF-A----PPAKALG---------------ADLVPCKD
SPAFQQLAANARNT------------------TADPESGRKRFERYSQ---AYCGP-EGY
PHLIVDGRL---------DRAGDFLIPSILFLYIAGWIGWVGRAYLQAVKKE--SDTEQK
EIQIDLGLALPIMA-TGFAWPAAAVQELLSGKLT-----AKDTEIPISPR----------
----------
>290_Nodosilinea_sp._P-1105|WP_169612479.1 245_Leptolyngbya_sp._LCM1.Bin17|TVP61350.1
------------------------------------------------------------
-MRR----FFA-VALVI-CLWFGF-A----SPASASLAG---------D-NVAGLTPCGQ
NEAFLKRAAQAT-----------------------TDQAKARFEFYGN-SSLLCGT-DGL
PHLVVDGDL---------AHAGEFLIPSLLFLYIAGWIGWVGRAYLIAVRQ--EKKPEEK
EIIIDVPLAVKCSL-SGFAWPLTAFKDITTGAMF-----AKDDEITVSPR----------
----------
>292_Tolypothrix_sp._Co-bin9|MBD0264480.1 209_Spirirestis_rafaelensis_SRS70|AVG72879.1
------------------------------------------------------------
-MRR----LFT-LVLAI-CLMFNF-A----PPAKA--LG-------------ADLVPCKD
SPAFQQRAAEARNT------------------TGDPASGQKRFERYSQ---ALCGP-EGL
PHLIVDGRL---------DRAGDFIIPGILFLYIAGWIGWVGRAYLQAVKKE-GGDVERK
EIMIEVPKALSLML-SGFTWPLAAVKELLSGELT-----AKDTEIPISPR----------
----------
>293_Coleofasciculus_sp._S288|MCA1994944.1
------------------------------------------------------------
-MRR----FLA-LIIAV-TLWFGC-V----APASAD---------------VTSLVPCKE
SKAFQQRYPSAKDT------------------VGDPNSGENRFERYGD--KFLCGP-EGL
PHLVADGSL---------SHIDEFVIPGLLFLYIAGWIGWVGRAYLISVRKE--DNPEMK
EIMIDLPRALPLML-SGFTWPLAAIKELLSGELT-----AKEEEIPVSPR----------
----------
>294_Microcoleus_sp._T1-bin1|MBD0308450.1 289_Microcoleus_sp._C1-bin4|MBD0394137.1
------------------------------------------------------------
-MRR----LFA-AILVL-SVWISF-A----PVASAY-----------------NLVPCKD
SPEFKELAKNARST------------------NGDPASAKARFDRYSQ---AMCGP-EGF
PHLIVDGNL---------SKAGDFLIPSILFLYMAGWIGWVGRSYLQVTKKS--ATPEEK
EIIIDVPLALRCML-SGFLWPLAALTSITSGEMF-----AKDDEITVSPR----------
----------
>295_Fischerella_sp.|NWF61255.1 144_Fischerella_sp._PCC_9605|WP_026733120.1
------------------------------------------------------------
-MRR----LFA-LILAI-CLWLNF-A----PSAKALG---------------ADLVPCSE
SPAFQQRAQVARNT------------------TADPNSGQKRFERYSQ---ALCGP-EGL
PHLIVDGRL---------DRAGDFLIPSILFLYIAGWIGWVGRAYLQTIKKQ-GGDVEQK
EIQIEVPLALPIML-SGFAWPAAAIKELLSGELT-----ARDEEIPISPR----------
----------
>297_Phormidium_tenue|WP_073609412.1 246_Leptolyngbya_sp.|PZV06706.1
------------------------------------------------------------
-MRR----FFA-VALVV-FLWFGF-A----SPASASLAG---------D-NVAGLTPCGQ
NEAFLKRAAGAK-----------------------TESAKARFDFYGS-STLLCGS-DGL
PHLVVDGDL---------AHAGEFLIPSLLFLYIAGWIGWVGRAYLITVRG--EKNPEDK
EIIIDVPLAIKCML-TGFAWPLTAFKDIASGAMF-----AKNEEITVSPR----------
----------
>298_unclassified_Planktothrix|WP_190470964.1
------------------------------------------------------------
-MRR----LLA-LIFAI-GIWFTF-A----PAASAD---------------VAGLVPCKD
SPAFQERAASAANT------------------TSDPASGQKRFERYSQ---ALCGP-EGL
PHLVVDGRL---------DRAGDFLIPSVLFLYITGWIGWVGRSYLQAIKKD--KDAEQK
EIIIDVPLAISKVL-TGPLWPLLALKEITTGEMF-----AKEEEIPVSPR----------
----------
>300_Phormidium_willei|WP_068787883.1
------------------------------------------------------------
-MRR----LLA-LVLTA-VLWFSF-A----PTASAD---------------VAGLTPCNE
SPAFIARAKAAT-----------------------TEQAKQRFELYGR--ELLCGE-EGL
PHLIVDGRW---------SHAGEFLIPGVLFLYIAGWIGWAGRSYLISIRG--EKSPEEK
EIIIDVPRAISCSL-GGVAWPLAAFKEMTTGEMF-----ANDNEIPISPR----------
----------
>301_Calothrix|WP_190551634.1
------------------------------------------------------------
-MRR----LFA-LILAI-CLWFNF-A----PPAKALG---------------ADLKPCAD
TPAFQELAKNARNT------------------TADPESGKKRFERYSQ---ALCGP-EGY
PHLIVDGRL---------DRAGDFLIPSILFLYITGWIGWVGRTYLQTIKKG--SDAEQK
EIQIDLALALPIMA-TGFAWPAAAVKELLSGELT-----AKDTEIPISPR----------
----------
>302_Symploca_sp._SIO2C1|NEP10739.1
------------------------------------------------------------
-MRR----LLA-LVFAV-VLWFSC-A----TAASAD-------------G-VAGLTPCKD
SPAFQQRAKAAVNT------------------TGDPASGQKRFERYSE---ALCGE-EGL
PHLIVDGRF---------SHAGDFIIPSILFLYITGWIGWVGRSYLQTIKEG--KNPEEK
EIVIDVPLAISKML-FGFSWPLAAFGEYTSGKMF-----AKDDEIPVSPR----------
----------
>303_Caldora_sp._SIO3E6|NES18117.1
------------------------------------------------------------
-MRR----LLA-LVFAV-VLWFSC-A----TVAHAE-------------G-VAGLTPCKD
SPAFQERAADAVNT------------------TGDPESGIKRFERYSE---ALCGE-EGL
PHLIVDGRF---------SHAGDFIIPGILFLYITGWIGWVGRSYLQTIKEG--KNPEQK
EIVIDVPLAISKML-FGFSWPLAAFGEYTSGKMF-----AKDDEIPVSPR----------
----------
>304_Nostoc_sp._RF31YmG|WP_086835963.1 286_Nostoc_sp._106C|WP_086763975.1
------------------------------------------------------------
-MRR----LFA-LILAI-GLWFNF-A----PPAKALG---------------ANLTPCAD
TPAFQELAKNARNT------------------TADPNSGQKRFERYSQ---EFCGP-EGY
PHLIVDGRL---------DRAGDFIIPSILFLYIAGWIGWVGRSYLQAVKKA--PNTEQK
EIQIELGLALPIIA-SGFAWPAAAIKELLSGELT-----AKDTEIPISPR----------
----------
>305_Cyanobacteria_bacterium_0813|MBW3586454.1
------------------------------------------------------------
-MRR----LFA-AILVL-SVWISF-A----PVASAY-----------------NLVPCKD
SPEFQELAKNARST------------------NGDPASGKARFDRYSQ---AMCGP-EGY
PHLIVDGNL---------SRAGDFLIPSILFLYIAGWIGWVARSYLQVTKKS--ATPEEK
EIIIDVPLAIKCML-SGFLWPLAAFTSITSGEMF-----AKEDEITVSPR----------
----------
>306_Leptolyngbyaceae_cyanobacterium_SL_5_14|NJN90524.1
------------------------------------------------------------
-MQR----LFA-LVLVL-FLWAGF-A----PPASAD---------------VAGLTPCAD
TPAFQQRAANAK-----------------------TEQAKNRFAFYGD--NLLCGS-DGL
PHLIVDGRL---------DHAGEFLIPSILFLYIAGWIGWVGRAYLISVRN--EKEPEMN
EIIIDVPRALGVMA-SGFVWPLAAFKELVSGELV-----AKEEEIPISPR----------
----------
>307_Calothrix_sp._NIES-2098|WP_096591217.1
------------------------------------------------------------
-MRR----LFA-LILAI-CLWFNF-A----PPAKALG---------------ANLAPCAD
TPAFQELAKNARNT------------------TADPQSGKKRFERYSQ---ALCGP-EGY
PHLIVDGRL---------DRAGDFLIPSILFLYITGWIGWVGRSYLQAIKKG--SDAEQK
EIQIDLGLALPIMA-TGFAWPAAAIQELLSGQLT-----AKDTEIPISPR----------
----------
>308_Richelia_sp.|NRB07376.1
------------------------------------------------------------
-MRR----LFA-VALAI-CLWFNF-A----PPAKALG---------------ADLVPCSE
SPAFQERAANARNT------------------TADPMSGKKRFERYSQ---ALCGP-EGL
PHLIVDGRW---------ERAGDFMIPGLMFLYIAGWIGWVGRAYLIAIRG---SNAEQK
EIQIDINLALPIMF-SGFAWPAAAIQELLSGKLT-----AKESEITVSPR----------
----------
>309_Hassallia_sp._WJT32-NPBG1|MBW4606346.1
------------------------------------------------------------
-MRR----LFT-LVLAI-CLMFNF-A----PPAKA--LG-------------ADLVPCKD
SPAFQERAAEARNT------------------TGDPASGQKRFERYAQ---ALCGP-EGL
PHLIVDGRL---------DRAGDFLIPGILFLYIAGWIGWVGRAYLQAVKKQ-GGDVERK
EIMIEVPLALSLML-SGFTWPLGAVKEFLSGELT-----AKDTEIPISPR----------
----------
>310_Komarekiella_sp._clone_1|WP_191756982.1
------------------------------------------------------------
-MRR----LFA-LILAI-GLWFNF-A----PPAKALG---------------ADLVPCKD
SPAFQQLAANARNT------------------TADPESGIKRFERYSQ---ALCGP-EGY
PHLIVDGRL---------DRAGDFLIPSILFLYIAGWIGWVGRAYLQAIKKE-GGNVELK
EVIIEVPLALPLML-SGFTWPLAAIKEFLSGELI-----AKDTEIPISPR----------
----------
>315_Tychonema_bourrellyi|WP_096829859.1
------------------------------------------------------------
-MRR----LFA-AILVV-SLWISF-A----PVASAY-----------------NLVPCKD
SPAFKELAENARST------------------NGDPASAKARFDRYSE---ALCGP-EGY
PHLIVDGNL---------SYAGDFLIPSVLFLYIAGWIGWVGRSYLQAAKKS--DSPEEK
EIIIDVPMAVSFML-SGFLWPVAALKEITSGEMF-----AKDDEITVSPR----------
----------
>316_uncultured_Microcoleus_sp.|CAA9423427.1 237_Microcoleus_sp._FACHB-61|MBD1826741.1
------------------------------------------------------------
-MRR----LFA-AILVL-SVWISF-A----PVASAY-----------------NLVPCKD
SPEFQELAKNARST------------------NGDPASAKARFDRYSQ---AMCGP-EGY
PHLIVDGNL---------SKAGDFLIPSILFLYIAGWIGWVGRSYLQAVRKS--ATPEEK
EIIIEVPLAIKLML-SGFLWPLAALKELTSGEMF-----AKEDEITVSPR----------
----------
>317_Oscillatoriales_cyanobacterium|TAG88784.1 278_Tychonema_sp._BBK16|WP_236504588.1
------------------------------------------------------------
-MRR----LFA-AILVV-SLWISF-A----PVASAY-----------------NLVPCKD
SPAFKELAKNARST------------------NGDPASAKARFDRYSE---AMCGP-EGY
PHLIVDGNL---------SYAGDFLIPSVLFLYIAGWIGWVGRSYLQAAKKS--GTPEEK
EIIIDVPMAVKFML-GGFLWPLAALKEITTGEMF-----AKDDEITVSPR----------
----------
>318_unclassified_Trichocoleus|WP_190417610.1 327_Trichocoleus_sp._FACHB-90|WP_190445061.1
------------------------------------------------------------
-MRR----LLA-LIFAI-CIWANF-A----PSASAD-------------E-VAGLVPCSE
SPAFQQRAENARKT------------------NFDPDSGRKRFERYAQ---AYCGP-EGL
PHLIVDGRL---------NRAGDFIIPSILFLYIAGWIGWVGRSYIQSVKKE--ASPEMR
EIIIDVPRAVSLML-SGFTWPLAAVNELLTDKLT-----AKEDEIPVSIR----------
----------
>320_filamentous_cyanobacterium_Phorm_46|PSB05567.1
------------------------------------------------------------
-MRR----LFA-AILVV-SLWISF-A----PVASAY-----------------NLVPCKD
SPAFKELAKNARST------------------NGDPASAKARFDRYSA---AMCGP-EGY
PHLIVDGNL---------AYAGDFLIPSILFLYMTGWIGWVGRAYLQAIKKS--ANPEEK
EIIIDVPLAVKFML-SGVLWPLAAIKELTSGEMF-----AKDDEITVSPR----------
----------
>321_Leptolyngbya_ohadii|WP_088891398.1
------------------------------------------------------------
-MRR----LFA-LVVVL-FLWVGF-V----PPASAD---------------IAGLTPCSE
SQAFQARAAQAK-----------------------TPQAKARFEAYAN-SQVLCGP-EGL
PHLIVDGRL---------SHAGEFLIPGVLFLYIAGWIGWVGRSYLITVRK--DKNPEMK
EIMIDVPLALKCAL-SGFAWPLAALKELTTGELV-----EDDNKIPVGPR----------
----------
>322_Leptolyngbya_sp._SIO1E4|MBE7380145.1
------------------------------------------------------------
-MRR----LFA-LALVI-SLWFGF-A----MPASAD---------------VAGLTPCGE
SAAFQQRAASAT-----------------------TEKAKARFEFYGS-SSLLCGE-DGL
PHLIVDGDL---------AHAGEFLIPSLLFLYIAGWIGWVGRSYLIAVRQ--EKSPEEK
EIIIDVPLAIKCSL-SGFAWPLTAAKDMISGEMF-----AKDNEITVSPR----------
----------
>323_Cyanobacteria_bacterium_UBA8543|HAJ63458.1
------------------------------------------------------------
-MRR----LLA-LFFAI-TLWFSC-V----PTASAD---------------VAGLVPCKE
SKAFQQRSKAAKDT------------------IGDPKSGEDRFSRYSD---YLCGP-EGL
PHLVADGSL---------THADEFVIPGLIFLYIAGWIGWVGRAYLISVRKE--SSPEMK
EIIIDVPRALAFML-SGFTWPLAAIKELLSGELT-----AKEEEIPVSPR----------
----------
>324_Symploca_sp._SIO2G7|NEP58731.1
------------------------------------------------------------
-MRR----ILT-LAFTV-VLWFSC-A----TAASAE-------------G-VAGLTPCKD
SPAFQERAAAALNT------------------TSDPESGRKRFERYSE---ALCGE-EGL
PHLVVDGRL---------SHAGDFIIPGLLFLYITGWIGWVGRSYLQEIKKG--KNPEEK
EIVIDVPLAISKMA-YGFTWPIAAVKEYTSGKMF-----AKEDEITVSPR----------
----------
>325_Nostocales_cyanobacterium_HT-58-2|ARV62304.1
------------------------------------------------------------
-MRC----LLA-LILTI-CVWFNF-A----PKALA--VG-------------AGLVPCSE
SPAFQERVQAARAT------------------NFDPASGEKRFERYSQ---ELCGP-EGL
PHLIVDGSL---------SHAGDFTIPGILFLYIAGWIGWVGRAYLQTIKKE-GGDVEWK
EVKIDVSKALPLML-SGFTWPVAALRELLSGELT-----AKDEEIPISPR----------
----------
>326_Halomicronema_sp._CCY15110|WP_204140857.1
------------------------------------------------------------
-MRR----LFA-LALVI-SLWFGF-A----LPASASIAG---------D-NVSGLTPCGE
NAAFQQRAANAT-----------------------TDSAKARFEFYGN-SSLLCGE-DGL
PHLIVDGDL---------AHLGEFIIPSLLFLYIAGWIGWVGRAYLIAVRD--EKSPEEK
EIIIDVPLAVKCSL-SGFAWPLTAAKDMLSGEMF-----AKDDEITVSPR----------
----------
>328_Cylindrospermopsis_raciborskii_CS-505|EFA71044.1 281_Cylindrospermopsis_raciborskii|WP_085728542.1 299_Cylindrospermopsis_curvispora|WP_187705853.1 313_Aphanizomenonaceae|WP_009341979.1
-------------------------------------MNFRLFRAEKSQKTYFFVTKGNN
SMRR----LFA-LILAI-GLWFNF-A----PQAHALG---------------ANLVPCKD
SPAFQDLALNARNT------------------TADPESGKKRFERYSQ---ALCGP-EGY
PHLIVDGRL---------DRAGDFLIPSILFLYIAGWIGWVGRAYLQAIKKE--ADSEQK
EIQIDLGLALPIIT-TGFAWPAAAIKEFLSGELT-----AKDSEITVSPR----------
----------
>329_Oscillatoria_nigro-viridis|WP_015174875.1
------------------------------------------------------------
-MRR----LFA-AILVL-SVWISF-A----PVASAY-----------------NLVPCKD
SPEFKELAKNARST------------------NGDPASAKARFDRYSQ---AMCGP-EGY
PHLIVDGNL---------SKAGDFLIPSVLFLYIAGWIGWVGRSYLQAAKKS--DSPEEK
EIIIDVPKAVALML-SGFLWPLAALKEITTGEMF-----AKDDEITVSPR----------
----------
>330_Microcoleaceae_bacterium_UBA9251|HCV29602.1
------------------------------------------------------------
-MRR----LFA-AILVV-SLWISF-A----PVASAY-----------------NLVPCKD
SPAFKELAKDARST------------------NGDPASAKARFDRYSE---ALCGP-EGY
PHLIVDGNL---------SYAGDFLIPSVLFLYIAGWIGWVGRSYLQAAKKS--DSPEEK
EIIIDVPMAVKFML-SGFLWPLAALKEITTGEMF-----AKDDEITVSPR----------
----------
>331_Cuspidothrix_issatschenkoi|WP_193938708.1 261_Cuspidothrix_issatschenkoi|WP_104388247.1
------------------------------------------------------------
--RR----LFA-LLLEI-TLWFNF-A----PEAKALG---------------ANLVPCKD
SPAFQELALNARNT------------------TADPESGKKRFERYSQ---ALCGP-EGY
PHLIVDGRL---------DRAGDFLIPSILFLYIAGWIGWVGRAYLQAIHKG--TDPEQK
EIQIDLGIAVPIIS-SGFAWPAAAIKEFLSGELT-----AKDSEITVSPR----------
----------
>332_Chroococcidiopsis_sp._TS-821|WP_104546780.1
------------------------------------------------------------
-MRR----LFA-LVLVI-SLWFSF-A----PQALA--VG-------------AGLVPCSE
SPEFIQRAASARNT------------------TADPNSGQKRFERYAQ---ELCGP-EGL
PHLIVDGRL---------NHAGDFLIPSILFLYIAGWIGWVGRAYLQEIKKR--DNTELR
EVIIDVPTALPLML-SGFTWPLAAVKELLSGELV-----AKDDEIPVSPR----------
----------
>333_Nostocales|WP_167721660.1
------------------------------------------------------------
-MRR----LFA-LALAI-CLWFNF-A----PPAKALG---------------ADLKPCAD
TPAFQELARNARNT------------------TADPQSGQKRFERYAQ---ELCGP-EGY
PHLIVDGRL---------DKAGDFLIPSILFLYIAGWIGWVGRAYLQAIKKD--SNTEQK
EIQIDLGLALPIMA-TGFAWPAAAIKELLSGELT-----AKDTEIPISPR----------
----------
>337_Shackletoniella_antarctica|PZO38121.1
------------------------------------------------------------
-MRR----FFA-VALVV-FLWFGF-A----APASASIAG---------D-NVAGLTPCGQ
NEAFLKRAAGAK-----------------------TESAKARFDFYGN-SSLLCGT-DGL
PHLVVDGDL---------AHAGEFLIPGLLFLYIAGWIGWVGRAYVIAVRG--EKNPEDK
EIIIDVPLAIKCSL-SGFAWPLAAFKDIASGAMF-----AKDDEITISPR----------
----------
>338_Nostoc_sp._UHCC_0702|WP_206267801.1
------------------------------------------------------------
-MRR----LFA-LILVI-CVAFSF-A----PPAKALG---------------ADLVPCKD
SPAFQELAKNARNT------------------TADPESGKKRFERYSQ---ALCGP-EGY
PHLIVDGRL---------DRAGDFLIPSILFLYIAGWIGWVGRTYLQAIKKG--SDAEQK
EIQIDLGLALPIIA-TGFAWPAAALQEFLSGKLT-----AKDSEITVSPR----------
----------
>339_Gloeotrichia_ghosei_UTEX_LB_1920|AVG72859.1
------------------------------------------------------------
-MSR----LFA-LLLAV-CLWFNF-A----PEAKALG---------------ADLVPCKD
SPAFQELAANARNT------------------TADPESGKKRFERYSQ---ALCGP-EGY
PHLIVDGRL---------DRAGDFLIPSILFLYIAGWIGWVGRAYLQAIKKG--SDAEQK
EIQIDLGVALPIIA-TGFAWPAAAVKEFLSGELT-----AKDSEITVSPR----------
----------
>340_Oscillatoria_sp._FACHB-1406|WP_190712563.1
---------------------------------------------------------MK-
--K-----LFA-FILVV-TLWFNF-A----PPAQAA------------DG-TSGLTPCAE
STAFQQRAKNFRNT------------------TNDPQSGQKRAERYSQ---ALCGP-EGL
PHLIVDGRL---------SHAGDFIIPSILFLYIAGWIGWVGRSYLIAIKEG--KDTEMK
EVVIDVPLAISKMLT-GFAWPAAALAEFASGKLV-----IADNDVPISPR----------
----------
>341_Gomphosphaeria_aponina_SAG_52.96__DSM_107014|MBR8828457.1
------------------------------------------------------------
-MRK----LFA-LILAI-TLWFNF-A----PAASAGLDF---------S--TSNLVPCSE
SSVYQAKAKNFRNT------------------TDDPMSGQKRAALYSE---ALCGAADGL
PRLIVDGRL---------SHAGDFIIPSILFLYITGWIGWVGRAYLIAIRQD--KNPEAK
EVIIDVPLALGKML-TGFAWPAAALKEFLSGELV-----AKDSEIPISPR----------
----------
>343_Hormoscilla_sp._GUM202|MBO1349412.1 336_Hormoscilla_sp._SP12CHS1|MBC6421850.1
------------------------------------------------------------
-MRR----LFA-LLLIV-SLWVGC-V----PAATAD-------------I--AGLVPCSQ
SEEFQDRAEDALNT------------------TADPNSGAARFDRYAQ---ALCGE-DGL
PHLIVDGRF---------SHAGDFLIPSILFLYITGWIGWVGRAYLMAIRSE--KNPEEK
EIIIDVPLALKCVA-TGPIWPLAAFKDIVSGEMF-----ASDNEIPISPR----------
----------
>344_Chamaesiphon_minutus|WP_015161631.1
------------------------------------------------------------
-MQK----LLA-FVLAI-CLWLNF-A----PTASASE--------------VAGLTRCGD
TPAFQQRAKMARNT------------------TTDPQSGKNRFERYA---QALCGP-EGL
PHLIVDGRL---------DRAGDFLIPSILFLYIAGWIGWVGRAYIIAVRKG--DNPEMK
EIVIDVPLAVSCML-SGFAWPAAAIGEFTSGKLV-----VKDSEISVSPR----------
----------
>345_Nostocales|WP_045868122.1 312_Nostoc_carneum|WP_096726389.1
------------------------------------------------------------
-MRR----LFA-LALAI-CLWFNF-A----PPAKALG---------------ADLKPCAD
TPAFQELAKNARNT------------------TADPQSGQKRFERYAQ---ELCGP-EGY
PHLIVDGRL---------DKAGDFLIPSILFLYIAGWIGWVGRTYLQAIKKA--SDTEQK
EIQIDLGLALPIIA-TGFAWPASAIKELLSGELT-----AKDTEIPISPR----------
----------
>347_Anabaena_azotica|WP_190474978.1 291_unclassified_Nostoc|WP_067774577.1
------------------------------------------------------------
-MRR----LFA-LILVI-CLSFSF-A----PPAKALG---------------ANLTPCAE
NPAFQALAKNARNT------------------TADPKSGQKRFERYSQ---ELCGP-EGY
PHLIVDGRL---------DKAGDFLIPSILFLYIAGWIGWVGRAYLQTVQKG--NDSEQK
EIQIDLGIALPIIA-SGFAWPLAAVKELLSGELT-----AKDSEITVSPR----------
----------
>348_Kastovskya_adunca_ATA6-11-RM4|MBW4647833.1
------------------------------------------------------------
-MRK----LLA-FILAI-GLWLNF-A----PAASADE--------------VSGLVPCRE
SPAFQQRAKQARPT------------------VGDPSSAPNRMDRYAN---KLCGP-DGL
PRLIVDGRL---------SHADEIIVPGLLFLYIAGWIGWVGRTYLISVRKE--KDSEQR
EIFIDVPRALPIML-SGFTWPLAAVKELLSGELV-----AKETEIPVSPR----------
----------
>350_Scytonema_tolypothrichoides|WP_048870974.1 334_Brasilonema_bromeliae|WP_169156812.1
------------------------------------------------------------
-MRC----LFA-LVLAI-CIWFNF-T----PKAFA--IG-------------ADLVPCSE
SPTFQERVQTARNT------------------TSDPNSGEKRFERYSQ---ALCGP-EGL
PHLIVDGSL---------DHAGDFLIPSILFLYIAGWIGWVGRAYLQTIKKE-GGDVEWK
EIKIEVPKALPIML-SGFTWPIASIKELLSGQLT-----AKDEEIPISPR----------
----------
>351_Synechococcales_cyanobacterium_RM1_1_8|NJN31318.1
------------------------------------------------------------
-MRR----LFA-LALAV-CLWFSF-A----PTASAD---------------VAGLTPCSE
SPRFVERAKAAT-----------------------TDQAKARFERYS---QAVCGE-DGL
PHLIVDGRL---------DHAGDFTIPALMFLYIAGWIGWAGRSYIIGARA--KSNPAED
EIIIDIPRAIACSL-GAALWPVAAFGEFASGKLL-----ADEKEITVSPR----------
----------
>353_Nostoc_sp._TCL26-01|WP_179047168.1
------------------------------------------------------------
-MRR----LFA-LILVI-CLSFSF-A----PPAKALG---------------ANLTPCGD
NAAFKELAKNARNT------------------TADPKSGQKRFERYSQ---ALCGP-EGY
PHLIVDGRL---------DRAGDFLIPSVLFLYIAGWIGWVGRAYLQAVGKG--SDAEQK
EIQIDLGTALPLVA-SGFAWPAAAIKELLSGELT-----AKDSEITVSPR----------
----------
>354_Limnoraphis_robusta|WP_046277730.1
------------------------------------------------------------
-MRR----LLA-IVLAF-GLWISI-V----PSASA-----------------YNLTPCSE
SSAFQQRAKISIAN------------------SGNPDLAKARFERYSQ--A-LCGE-DGL
PHLIVDGSL---------AHAGEFLIPSILFLYIAGWIGWVGRAYLQYAKT--TKDPGEK
EIIIDVPVAIKFML-GGFIWPLAALKEATSGEMF-----ANDNEITVSPR----------
----------
>355_Nostoc_sp._CHAB_5836|WP_229549446.1
------------------------------------------------------------
-MRR----LFA-LMLAI-CLWFNF-A----PPAQALG---------------ANLTPCKD
NPAFQELAANARNT------------------TADPQSGKKRFERYSQ---ALCGP-EGY
PHLIVDGRL---------DRAGDFLIPSILFLYITGWIGWVGRAYLQAIKKE--SDTELK
EIQIDLGLALPLMA-SGFAWPAAAVQELLSGKLT-----AKDSEIPVSPR----------
----------
>356_Desmonostoc_vinosum_HA7617-LM4|MBW4612055.1
------------------------------------------------------------
-MRR----LFA-LILAI-CLWFNF-A----PPAKALG---------------ADLVPCKD
SPAFQQLAANARNT------------------TADPESGKKRFERYSQ---ALCGP-EGY
PHLIVDGRL---------DRAGDFLIPSILFLYITGWIGWVGRAYLQAIKKE--SDAEQK
EIQIDLALALPLMA-TGFAWPAAALQEFLSGKLT-----AKDTEIPISPR----------
----------
>357_Nostoc_sp._XA010|WP_229553759.1
------------------------------------------------------------
-MRR----LFA-LILAI-CLWFNF-A----SPAKALG---------------ANLTPCSD
NPAFQQLAANARNT------------------TSDPQSGIKRFERYSQ---ELCGP-EGY
PHLIVDGRL---------DHAGDFLIPSILFLYIAGWIGWVGRAYIQANKKE-GGSVEMR
EVMIEVPLALPIML-SGFTWPLAAIKEFLSGELT-----AKDTEIPISPR----------
----------
>358_Chroococcidiopsidaceae_cyanobacterium_CP_BM_RX_35|MBV8885095.1
------------------------------------------------------------
MARR----LFA-LILVI-GIWFNF-A----PAALA--IG-------------ANLVPCSE
SPEFLQRAANARAT-------------------TDTTGAQDRFKRYAD-SGALCGP-EGL
PHLIVDGRL---------DHAGDFLIPSILFLYIAGWIGWAGRGYLRATKKAAGGSAESK
EIVIDLPLALPIAL-SGFAWPAAALQEFLSGNLT-----AKDEEIPVSPR----------
----------
>359_Nodosilinea_sp._LEGE_07088|WP_193965678.1
------------------------------------------------------------
-MRR----FFA-VALVV-FLWFGF-A----PPASASLAG---------D-NVSGLTPCGQ
NEAFLKRAAGATT-----------------------EQAKARFDFYGN-SSLLCGS-DGL
PHLIVDGDL---------AHAGEFLIPSLLFLYITGWIGWVGRSYLIAVRG--DKSPEDK
EIIIDVPLAIKCSL-SGFAWPLTAFKDIASGAMF-----AKDDEITVSPR----------
----------
>360_unclassified_Calothrix|WP_096690267.1
------------------------------------------------------------
-MQR----LFG-LLLAL-CLWFSF-T----PPTLALG---------------ADLVPCSQ
SPAFQARAEAARNT------------------TADPNSGAKRFERYSQ---ALCGP-EGL
PHLLVDGRL---------DHAGDFIIPGILFLYIAGWIGWVGRAYLNAVHKL--PNPEMK
EVVIDVPLALPIML-SGFTWPLAAIKELTSGELT-----AKDTEIPISPR----------
----------
>361_Cyanothece_sp._BG0011|WP_107669091.1
---------------------------------------------------------MK-
--R-----LFA-LILIA-TLWFSF-A----PTASAA---------------YANLTPCSE
NPAYQQKSKNFRNT------------------TNDPQSGQKRAERYAE---ALCGP-EGY
PHLITDGNL---------AHVGDFTIPGILFLYIAGWIGWVGRAYLIAIRDD--KNAEMQ
EVVINVPLAISKMLT-GFAWPLAAFGELTSGKLT-----AKDNEIPVSPR----------
----------
>362_Nodosilinea_sp._FACHB-13|WP_190523165.1 296_Nodosilinea_sp._FACHB-141|WP_190698553.1 319_Cyanobacteria|WP_190624907.1
------------------------------------------------------------
-MRR----FFA-VALVV-FLWFGF-A----APASASLAG---------D-NVAGLTPCGQ
NEAFLKRAAGAKT-----------------------EAAKARFDFYGS-STLLCGS-EGL
PHLVVDGDL---------AHAGEFLIPSLLFLYIAGWIGWVGRAYLITVRG--DKNPEEK
EVIIEVPLAIKTML-TGFAWPLLAFKDIASGAMF-----AKNEEITVSPR----------
----------
>363_Nostoc_sp._PCC_7524|WP_015137731.1
------------------------------------------------------------
-MRR----LFA-LILVI-CLSFSF-A----PPAKALG---------------ADLTPCKD
NPAFQALAQNARNT------------------TADPESGKKRFERYSQ---ALCGP-EGY
PHLIVDGRL---------DRAGDFLIPSILFLYIAGWIGWVGRAYLQAIKKE--SDTEQK
EIQIDLGIALSIIA-TGFAWPAAAVKELLSGELT-----AKDSEITVSPR----------
----------
>364_Thermosynechococcus_sp._NK55a|WP_024124198.1
------------------------------------------------------------
-MRR----LLA-LLLVL-TLWLGF-T----PLASAD---------------VAGLVPCKD
SPAFQKRAAAAVNT------------------TADPASGQKRFERYSQ---ALCGQ-DGL
PHLVVDGRL---------SRAGDFLIPSALFLYIAGWIGWVGRAYLIAVRNS--GEANEK
EIIIDVPLAIKFML-TGFAWPLAALKELAAGELT-----AKDNEITVSPR----------
----------
>366_Anabaena_minutissima|WP_190696265.1
------------------------------------------------------------
-MKR----LFA-LMLVI-CLAFSF-A----PPAKALG---------------ANLTPCQD
NPAFQALAKNARNT------------------TADPESGKKRFERYSQ---ALCGP-EGY
PHLIVDGRL---------DRAGDFLIPSILFLYIAGWIGWVGRAYLQAIKKE--SDTEQK
EIQIDLGLALSIIA-TGFAWPAAALKELLSGELT-----AKDSEITVSPR----------
----------
>370_Mastigocladopsis_repens|WP_017319271.1
------------------------------------------------------------
-MRC----LLA-LILAI-CVWFNF-A----PSAKAQTPG-------------ANLVPCSE
SPAFQERVQAARAT------------------NFDPASGEKRFERYSQ---QLCGP-EGL
PHLIVDGRL---------SHVGDFTIPGIIFLYIAGWIGWVGRTYLQTIKKE-GGDVEWK
EVKIEVPKALPIML-SGFTWPVAALRELLSGELT-----AKDEEIPISPR----------
----------
>371_Nostoc_sp._MS1|WP_224085720.1
------------------------------------------------------------
-MRR----LFA-LILVI-CLSFSF-A----PPAKALG---------------ANLTPCAE
NPAFQALAKNARNT------------------TADPKSGQKRFERYSQ---ELCGP-EGY
PHLIVDGRL---------DKAGDFLIPSILFLYIAGWIGWVGRAYLQTVQKG--DDSEQK
EIQIDLSIALPIIL-SGFTWPLAAVQELLSGKLT-----AKDSEITVSPR----------
----------
>373_Nostocales|WP_223974089.1
------------------------------------------------------------
-MQR----LFA-LFLAL-CLWFSF-T----PPTLALG---------------ADLVPCSQ
SPAFQARAEAARNT------------------TADPNSGAKRFERYSQ---ALCGP-EGL
PHLIVDGGL---------DHAGDFLIPSILFLYIAGWIGWVGRAYIMAVRKM--PNPEMK
EIVIDVPLALPIML-SGFTWPLAAIKELTSGELT-----AKDTEIPISPR----------
----------
>374_Halothece_sp._PCC_7418|WP_015225227.1
------------------------------------------------------------
-MPR----LLA-LILSV-MLLFGF-A----APANAQAEG------------NSQLVPCSE
SAAYQQRAKNFRNT------------------TADPESGQKRAERYSQ---ALCGP-EGL
PHLVVDGRL---------SRAGDFLIPSIMFLYIAGWIGWVGRAYLISIREE--KNPEQK
EILIDVPRAFKIML-SGFAWPVAAVKELLSGELT-----AKEGEIPISPR----------
----------
>375_Moorena_sp._SIOASIH|NEO39455.1
------------------------------------------------------------
-MRR----LLA-LIFAV-SVWFCA-I----SPASAS---------------LDHLTPCSE
SAAFQARKAEFVNT------------------TADPNSGANRFERYSQ---ALCGD-EGY
PHLIVDGRF---------SHMGDFLIPSLLFLYITGWIGWAGRSYLQAIQKG--KNPEEK
EVIIDVPLAFSKMLM-AASWPLLAFKEITTGEMF-----AKDDEITVSPR----------
----------
>376_Phormidium_pseudopriestleyi|WP_207087588.1
------------------------------------------------------------
-MGR----LFA-LVLTI-CLWFSF-A----PAASAD--------------SYQNLTPCGE
NPAFVQKAKNAN-----------------------TPGAKARFEKYS---TLLCGP-EGY
PHLIVDGNL---------AHINEFGIPSLLFLYIAGWIGWAGRSYVIAARD--SGKAEEK
EIIIDIPLAIKCSL-GSAAWPLAAFGEFTSGKLT-----AKNNEITVSPR----------
----------
>378_Alkalinema_sp._CACIAM_70d|OUC15555.1
------------------------------------------------------------
-MRR----LCA-FVLAI-ALWFGF-V----STAPAH-A------------IYDNLTPCSE
SAAFAQRMKAS-----------------------ASPTAQRRFDQYTK-AGLLCGE-EGL
PHLIVDNP----------SHAGDFIIPGILFLYIAGWIGWVGRAYLVAIRK--GPNPEEK
EIIIDVPLALKFML-SGFAWPLAAFGEFSTGKML-----APESEITVSPR----------
----------
>379_Tolypothrix_carrinoi_HA7290-LM1|MBW4567997.1 367_Tolypothrix_sp._NIES-4075|WP_089125794.1
------------------------------------------------------------
-MRR----LFT-LVLAI-CLMFNF-A----PPAKA--LG-------------ADLVPCKD
SPAFLQRAAEARNT------------------TSDPASGQKRFERYAQ---AVCGP-EGL
PHLIVDGRL---------DRAGDFIIPGILFLYVAGWIGWVGRAYLQAIKKE-GGDVEKK
EIMIEVPKAFSLML-SGFTWPLAAVKELLSGELT-----AKDTEIPISPR----------
----------
>380_Hassallia_byssoidea|WP_039748231.1
------------------------------------------------------------
-MRR----LFT-LVLAI-CLMFNF-A----PPAKA--LG-------------ADLVPCKD
SPAFLQRAAEARNT------------------TSDPASGQKRFERYAQ---AMCGP-EGL
PHLIVDGRI---------DRAGDFIIPGILFLYIAGWIGWVGRAYLQAVKKE-GGDVERK
EIMIEVPKAFSLML-SGFTWPLAALKELLSGELT-----AKDTEIPISPR----------
----------
>382_Dolichospermum_sp._JUN01|MBO1057928.1 365_Nostocales|WP_015079099.1
------------------------------------------------------------
-MRR----LFA-LLLVM-TLWFNF-A----PEANALG---------------ANLVPCKD
SPAFQELALNARNT------------------TADPESGKKRFERYSQ---ALCGP-EGY
PHLIVDGSL---------DHAGDFLIPSILFLYIAGWIGWVGRAYLQAIKTG--SDAEQK
EIQIDLGIALPIIT-SGFAWPAAAIKELLSGELT-----AKDSEITVSPR----------
----------
>383_Calothrix_sp._PCC_7507|WP_015127203.1
------------------------------------------------------------
-MRR----LFA-LLLAV-SLWFNF-A----PPAQALG---------------ANLTPCKD
TPAFQELAANARNT------------------TSDPEGGKKRFERYSQ---ALCGP-EGY
PHLIVDSRL---------DHAGDFLIPSILFLYITGWIGWVGRAYLQAIKKG--SDAEQK
EVQIDLAVALPIIA-TGFAWPAAAVKEFLSGELT-----AKDSEITISPR----------
----------
>384_Leptolyngbyaceae_cyanobacterium_M65_K2018_010|HIK45000.1
------------------------------------------------------------
-MRR----FFA-VALVI-CLWFGF-A----APASASLAG---------D-NVAGLTPCGQ
NEAFLKRAAQAT-----------------------TEKAKARFEFYGN-SSLLCGS-DGL
PHLIVDGDL---------SHMGEFLIPSLLFLYIAGWIGWVGRSYLIAVRK--GKNPEEK
EIIIDVPLAVKCSL-SGFAWPLAAFRDIASGAMF-----AKESEITVSPR----------
----------
>385_Roseofilum_sp._SBFL|MBP0042910.1 381_Roseofilum_sp._Belize_Diploria|MBP0008862.1
------------------------------------------------------------
-MRR----LLV-LVLMC-CLWLGF-V----PPASAD---------------LANLVPCSE
SPAFLQRAKAARAT------------------TDDPQSGAKRFERYSE---ALCGE-DGL
PHLVVDGRL---------DHAGDFIIPSLLFLYIAGWIGWVGRAYLIAIRGE--KNAEEK
EVVIDVPLAIKFMI-SGFAWPLVAAKDMMSGEMF-----ANDNEITVSPR----------
----------
>387_Coleofasciculus_sp._C3-bin4|MBD0363788.1
------------------------------------------------------------
-MRR----LLA-LIFAV-SLWFSF-V----TAASAD---------------VAGLVPCKE
SKAFQQRAKDAKDT------------------VGDPKSGENRFDRYSD---FLCGP-EGL
PHLVADGSL---------SHADEFIIPGLIFLYIAGWIGWVGRAYLISVRKE--KEPEMR
EIIIDVPRALGFML-SGFTWPLAAIKELLSGELT-----AKEEEIPVSPR----------
----------
>388_Nostoc_sp._WHI|WP_196518474.1
------------------------------------------------------------
-MRR----LFA-LILAI-CLWFNF-A----SPAKALG---------------ANLTPCKD
NPAFQELAANARNT------------------TGDPESGRKRFERYSQ---ALCGP-EGY
PHLIVDGRL---------DRAGDFLIPSILFLYIAGWIGWVGRAYLQAIKKE--SDTELK
EIQIDLGLALPIMA-SGFTWPVAAIQEFLSGKLT-----AKDSEITVSPR----------
----------
>391_Spirulina_major|WP_204105933.1
------------------------------------------------------------
-MRK----LLA-LILVA-ALWFNF-A----PAASAD----------------SNLVPCSE
SAAYQQRAKTFVNT------------------TSDPLSGQARAERYSK---ALCGVDDGL
PRLIVSGRL---------DHAGDFTIPGLLFLYIAGWIGWVGRSYLITMRGE--KDAEMK
EIIIDVPVAIKLMI-GGFIWPLAAVGEFTSGQLT-----AKDSEITVSPR----------
----------
>394_Alkalinema_sp._RL_2_19|NJN49310.1
------------------------------------------------------------
-MRR----LLA-LVFSV-MLWFGF-V----SADPAHA-------------LYDNLKPCKD
VPAFMNRASTSQG-----------------------GDVANRIDFYANKANLLCGE-EGL
PHLIIDNP----------AHAGEFIIPGVMFLYIAGWIGWVGRAYLQAIKK--SGNAEEQ
EIIINLPLAIGCML-TGFAWPLAAFGELSSGKLL-----AKDEEVTVSPR----------
----------
>396_Cyanobacteria_bacterium_J055|RMG09877.1
------------------------------------------------------------
-MRR----ILA-LILAV-ALWFSF-A----PTASAD---------------VAGLTPCKD
NPAFVARAKKAT-----------------------TDQAKARFDLYGE--QLLCGT-DGL
PHLIVDGRL---------SHAGEFLIPSILFLYITGWIGWVGRSYIQAIKN--DKNPEDK
EIIIDVPLAVKTSM-TGFAWPLMAIKEYTSGELL-----AKESEITVSPR----------
----------
>397_Leptolyngbya_sp._7M|WP_211621754.1 311_Elainella_sp._C42_A2020_010|MBF2047177.1
------------------------------------------------------------
-MRK----LFA-LVLVL-FLWVTF-S----APASAD---------------VANLTPCGE
SKAFLQRAANAK-----------------------TPQAKERFQNYAN-SQVLCGP-EGL
PHLVVDGRL---------SHAGEFLIPSILFLYIAGWIGWVGRAYLISVRG--EKDPEMK
EVIIDVPRAIKFML-TGFAWPLAALKELTTGELA-----AKDSEIPVSPR----------
----------
>400_Microcoleaceae|WP_006619222.1
------------------------------------------------------------
-MRR----LLA-LVLAL-GLWFGG-S----AAAEA-----------------YNLTPCSD
SAAFQQRAQTSIAR------------------SANPDQAKARFERYSQ--E-LCGE-DGL
PHLITDGSL---------SHAGDFLIPSVLFLYIAGWIGWVGRSYLQYAQK--DKKPTEK
EIIIEVPKAVQLML-GGFLWPLAALKEMTTGEMF-----AKDNEITVSPR----------
----------
>402_Cyanobacteria_bacterium_FACHB-472|MBD1836407.1 401_unclassified_Trichocoleus|WP_190459542.1
------------------------------------------------------------
-MRR----LLA-LIFAI-CIWANF-A----PSASAD-------------E-VAGLVPCSE
SPAFQQRAENARNT------------------NFDPDSGRKRFERYAQ---AYCGP-EGL
PHLIVDGRL---------NRAGDFIIPGILFLYIAGWIGWVGRSYIQSVKKE--ASPEMR
EIMIDVPRAVSLML-SGFTWPLAAVNELLTGKLT-----AKEDEIPVSIR----------
----------
>404_Microcoleaceae_bacterium_UBA11344|HAT14177.1
------------------------------------------------------------
-MRR----LFA-AILVV-SLWISF-A----PVASAY-----------------NLVPCKD
SPAFKELAKSARST------------------NGDPASAKARFDRYSE---ALCGP-EGY
PHLIVDGNL---------SYAGDFLIPSLLFLYIAGWIGWVGRSYLQAVKKS--DSPEEK
EIIIDVPLAVKFML-SGFLWPLAALKEITTGEMF-----AKDDEITVSPR----------
----------
>407_unclassified_Anabaena|WP_066381568.1
------------------------------------------------------------
-MQR----LFA-LILVI-CLSFSF-A----PPAKALG---------------ANLTPCKD
NPAFQALAQNARNT------------------TADPESGKKRFERYSQ---ALCGP-EGY
PHLIVDGRL---------DRAGDFLIPSILFLYIAGWIGWVGRAYLQAIQKA--SDTEQK
EIQIDLGLALPIIA-TGFAWPAAAVKELLSGELT-----AKDSEITVSPR----------
----------
>408_Nostoc_edaphicum|WP_194046115.1
------------------------------------------------------------
-MRR----LFA-LMLAI-SLWFNF-A----PPAQALG---------------ANLTPCQD
NPAFQELAANARNT------------------TADPQSGIKRFERYSQ---ELCGP-EGY
PHLIVDGRL---------DHAGDFLIPSILFLYIAGWIGWVGRAYLQAVKKD--PNTELK
EIQIDLGLALPIIA-SGFTWPVAAVQELLSGKLT-----AKDTEIPISPR----------
----------
>409_Oscillatoria_sp._PCC_10802|WP_026098675.1
------------------------------------------------------------
-MRR----LLG-LIMAI-SVWICA-V----PAASAD-------------V--AGLVPCSE
SPAFQQRAEYARNT------------------TADPESGKKRFERYSQ---ALCGP-EGL
PHLIADGRW---------SHAGDFIIPGILFLYIAGWIGWVGRAYLIDIRKG--ENPEEK
EIIIDVPKAVGLML-TGFAWPLAAVKDALSGELY-----AKDDEIPVSPR----------
----------
>411_Moorena_sp._SIO2I5|NEQ81218.1
------------------------------------------------------------
-MRR----LLA-LIFAV-SVWFCA-I----SPASAS---------------LEHLTPCSE
SPAFQARKAEFLNT------------------TANPNSGANRFERYSQ---ALCGE-EGY
PRLIVDGRF---------SHMGDFFIPSLLFLYVAGWIGWAGRSYLQGIKKG--KNPEEK
EIVIDVPLAITKMVM-ASSWPVLAFKEITTGKMF-----AKDDEITVSPR----------
----------
>412_Nostoc_desertorum_CM1-VF14|MBW4425726.1 392_unclassified_Nostoc|WP_190728321.1
------------------------------------------------------------
-MRR----LFA-LMLAI-CLWFNF-T----SPAKALG---------------ANLTPCSD
NPAFQQLAANARNT------------------TSDPQSGIKRFERYSQ---ELCGP-EGY
PHLIVDGRL---------DHAGDFLIPSILFLYIAGWIGWVGRAYLQANKKE-GGSVEMR
EVMIEVPLALPIML-SGFAWPVSAIKEFLSGELT-----AKDTEIPVSPR----------
----------
>413_Phormidium_sp._BM_Day4_Bin.17|MCC5897703.1 368_Sodalinema_gerasimenkoae|WP_159784875.1
------------------------------------------------------------
-MRR----LLA-LVLTA-VLWFSF-A----PTASAD---------------VAGLTPCNE
SPAFIARAKAAT-----------------------TEQAKQRFDLYGR--ELLCGE-EGL
PHLIVDGRW---------SHAGEFLIPSVLFLYIAGWIGWAGRSYLISIRD--EKSPEEK
EIIIDVPRALRFSL-SGFAWPLAAFKEITTGEMF-----AKENEVPISPR----------
----------
>414_unclassified_Nostoc|WP_185585064.1
------------------------------------------------------------
-MRR----LFA-LMLAI-CLWFNF-A----SPAQALG---------------ANLTPCKD
NPAFQELAANARNT------------------TADPQSGKKRFERYSQ---ALCGP-EGY
PHLIVDGRL---------DRAGDFLIPSILFLYIAGWIGWVGRSYLQAVKKE--SDTELK
EIQIDLGLALPIIA-SGFTWPVAALQELLSGKLT-----AKDSEIPISPR----------
----------
>416_Leptolyngbyaceae_cyanobacterium_SM2_5_2|NJL48559.1
------------------------------------------------------------
-MRR----FFA-VALVI-CLWFGF-A----APASASLAG---------D-NVSGLTPCGQ
NEAFLKRAAQAT-----------------------TEKAKARFEFYGN-SSLLCGT-DGL
PHLVVDGDL---------AHAGEFLIPSLLFLYIAGWIGWVGRAYLIAVRQ--EKSPEEK
EIIIDVPLAIKCSL-SGFAWPLTAFKDIASGAMF-----AKDDEITVSPR----------
----------
>417_Cyanobacteria_bacterium_RM1_2_2|NJO78198.1
------------------------------------------------------------
-MRK----LFA-LVLVL-FLWVAV-A----APASAD---------------VAGLTPCGE
SKAFLQRAANAK-----------------------TPQAKERFKNYAN-SQVLCGP-EGL
PHLVVDGRL---------SHAGEFLIPSILFLYIAGWIGWVGRAYLQSVHK--EKDPEMK
EIIIDVPRAVKFML-SGFAWPLAALKELTTGELT-----AKDSEIPVSPR----------
----------
>419_Microcoleus_sp._FACHB-831|WP_190488834.1
------------------------------------------------------------
-MRR----LLA-LIIAV-GVWMSF-A----PVASAN-------------D-VSGLVRCSD
SPAFQERAANARPT-----------------SGGDPDSAKHRFERYSQ---AFCGP-EGL
PHLIVDGRL---------NRAGDFIIPSILFLYIAGWIGWVGRAYLQSVQKE--ANPELR
EIKIDVPRAIPIML-SGFTWPLAATKEFLTGELY-----AKDNEIPVSPR----------
----------
>420_Coleofasciculus_sp._FACHB-1120|WP_190818780.1 314_unclassified_Coleofasciculus|WP_190413990.1
------------------------------------------------------------
-MKR----LLA-LIFAV-CIWFSV-A----PTASAD-------------NNVSGLVPCSQ
SKAFQQRAATARNT------------------NFDPDSGRKRFERYSQ---ALCGP-EGL
PHLVVDGRL---------DRAGDFIIPSILFLYIAGWIGWVGRAYIQSVKKE--PNPEYK
EIQLDVPRAVGFML-SGFTWPLAAVKELLTGELT-----AKEDEIPVSIR----------
----------
>421_Iphinoe_sp._HA4291-MV1|MBW4634131.1
------------------------------------------------------------
-MRC----LFA-LILAI-CVWFNF-A----PQALALG---------------ADLVPCSD
SPAFQERAASARNT------------------TADPESGKKRFERYSQ---ALCGP-EGL
PHLIVDGRL---------DRAGDFLIPSILFLYITGWIGWVGRTYLQTIKKQ-GGDVEQK
EIQIDVALALPIMA-SGFAWPFAAVQELLSGQLT-----AKDEEIPISPR----------
----------
>423_Leptolyngbyaceae_cyanobacterium_SM1_4_3|NJL35790.1
------------------------------------------------------------
-MQR----LFA-LVLVL-FLWAGF-A----PPASAD---------------VAGLTPCAD
SPAFQQRASNAKTE-----------------------QAKNRFAFYGD--NLLCGP-EGL
PHLIVDGRL---------NHAGEFLIPSILFLYIAGWIGWVGRAYLISVRNE--KEPEMN
EIIIDVPRALGVMA-SGFIWPLAAFKELVSGELV-----AKEEEIPISPR----------
----------
>424_Thermosynechococcus_sp._M98_K2018_005|HIK36343.1 346_Thermosynechococcus_vestitus|WP_181495279.1
------------------------------------------------------------
-MRR----LLA-LLLVL-TLWLGF-T----PLASAD---------------VAGLVPCKD
SPAFQKRAAAAVNT------------------TADPASGQKRFERYSQ---ALCGQ-EGL
PHLVVDGRL---------SRAGDFLIPSVLFLYIAGWIGWVGRAYLIAVRDS--GEANEK
EIIIDVPLAIKCML-TGFAWPVAALKELASGELT-----AKDNEITVSPR----------
----------
>425_unclassified_Anabaena|WP_168491052.1
------------------------------------------------------------
-MTR----LFA-LLLAI-SLWFNF-A----PEAKALG---------------ANLVPCKD
SPAFQELALNARNT------------------TADPESGKKRFERYSQ---ALCGP-EGY
PHLIVDGRL---------DRAGDFLIPSILFLYIAGWIGWVGRAYLQAIQKG--ANSEQK
EIQIDLGIALPIIT-SGFAWPAAAIKEFLSGELT-----AKDSEITVSPR----------
----------
>426_Phormidium_sp._SL48-SHIP|TAN90294.1 418_Phormidium_sp._OSCR|KPQ39369.1
------------------------------------------------------------
-MRR----LLA-LVLTA-VLWFSF-A----PTASAD---------------VAGLTPCNE
SPAFIARAKAAT-----------------------TEQAKQRFELYGR--ELLCGE-EGL
PHLIVDGRW---------SHAGEFLIPGVLFLYIAGWIGWAGRSYLISIRG--EKSPEEK
EIIIDVPRAVRCSL-ASFAWPLAAFKEMTTGEMF-----ANDNEIPISPR----------
----------
>427_Pseudanabaenales|WP_190642663.1 399_Leptolyngbya_sp._FACHB-541|WP_190799901.1
------------------------------------------------------------
-MQR----LFA-LVLVL-FLWAGF-A----PPASAD---------------VSGLTPCAD
TPAFQQRASNAK-----------------------TEQAKKRFDFYGD--NLLCGP-EGL
PHLVVDGRL---------NHAGEFLIPGILFLYIAGLIGWSGRSYLISVRG--EKDPEMN
EVVIDVPRAIGIIL-SSLLWPLAAIKELLSGELV-----AKEEEIPISPR----------
----------
>430_Calothrix_sp._NIES-2100|WP_096605613.1
------------------------------------------------------------
-MRR----LFA-LILAI-GLWFNF-A----PPAQALG---------------ADLAPCAD
TPAFQELAKNARNT------------------TADPESGKKRFERYSQ---ALCGP-EGY
PHLIVDGRL---------DRAGDFLIPSILFLYITGWIGWVGRAYLQAIKKG--PDTEQK
EIQIDLALALPIMA-TGFAWPAAAVQELLSGKLT-----AKDTEIPISPR----------
----------
>431_Moorena_sp._SIO3I6|NEP25479.1 372_Moorena_sp._SIO3I8|NEO04077.1 390_Moorena_bouillonii|WP_075901654.1
------------------------------------------------------------
-MRR----LLA-LIFAV-CLWFCA-I----SPASAS---------------LDHLTPCSE
SAAFQARKAEFLNT------------------TANPNSGANRFERYSQ---ALCGD-EGY
PHLIVDGRF---------SHMGDFLIPSLLFLYITGWIGWAGRSYLQAIQKG--KNPEDK
EVIIDVPLAVSKMLM-AASWPLLAFKEITTGEMF-----AKDDEIPVSPR----------
----------
>432_Nostoc_sp._CHAB_5824|WP_229465257.1
------------------------------------------------------------
-MRR----LFA-LILAI-GLWFNF-A----SPAKALG---------------ANLTPCRD
NPAFQELAANARNT------------------TGDPESGIKRFERYSQ---ELCGP-EGY
PHLIVDGRL---------DHAGDFLIPSILFLYIAGWIGWVGRAYLQAIKKE-GGNVELK
EVIIEVPKALPIML-SGFTWPLAAIKEFTSGELT-----AKDTEIPISPR----------
----------
>433_Nostoc_sp._JL31|MBN3892939.1 377_Nostoc_punctiforme_NIES-2108|RCJ41725.1
------------------------------------------------------------
-MRR----LFA-LMLAI-SLWFNF-A----PPAQALG---------------ANLTPCKD
NPAFQELAANARNT------------------TADPESGRKRFERYSQ---ALCGP-EGY
PHLIVDGRL---------DRAGDFLIPSILFLYIAGWIGWVGRTYLQAIKKE--SDTEQK
EIQIDLGLALPIIA-SGFTWPVAAVQELLSGKLA-----AKDTEIPISPR----------
----------
>434_Cyanobacteria_bacterium_REEB459|MBU6228408.1
------------------------------------------------------------
-MRR----FFA-VALVI-ALWFGI-A----GSASASLAG---------D-NVAGLTPCGQ
NPAFLKRAANAT-----------------------TDQAKARFEFYGN-SSLLCGT-DGL
PHLVVDGDL---------AHAGEFLIPSLLFLYIAGWIGWVGRSYLIAIRA--DKNPEEK
EIIIDVPLALKSSL-SGFAWPLAAFKDMASGAMF-----AKDDEITVSPR----------
----------
>435_Thermostichus_lividus|WP_099797571.1
------------------------------------------------------------
-MRR----LLA-LLLVL-SLWIGF-T----PLASAD---------------VAGLVPCKD
SPAFQKRAAAAVNT------------------TADPASGQKRFERYSQ---ALCGE-DGL
PHLVVDGRL---------SRAGDFLIPSALFLFITGWIGWVGRAYLIAVRNS--GEANEK
EIIIDVPLAIKCML-TGFAWPLAALKELASGELT-----AKDNEITVSPR----------
----------
>436_Roseofilum_sp._Guam|MBP0030110.1 395_Roseofilum_reptotaenium_AO1-A|OJJ24058.1
------------------------------------------------------------
-MRR----LLV-LVLMC-CLWLGF-V----PPASAD---------------LANLVPCSE
SPAFLQRAKAARAT------------------TDDPQSGAKRFERYSE---ALCGD-DGL
PHLVVDGRL---------DHAGDFIIPSLLFLYIAGWIGWVGRAYLMTIRGE--KNAEEK
EVVIDVPLAIKLMI-SGFAWPLVAAKDMMSGEMF-----ANDNEITVSPR----------
----------
>438_Limnothrix_rosea|WP_075892799.1
---------------------------------------------------------MQR
FVAV----VCA-FALSL-TLWFGF-A----TPVQAD-------------S-LTHLTPCSE
SAAFQNRAKNFRNT------------------TADPESGQKRAEMYSE---ALCGP-EGL
PRLIVDGRL---------DHAGDFLIPSVLFLFVAGWIGWVGRAYLIEVRKD-PKTAAMK
EIIIDVPLAIKVMLT-GFAWPLAALKEFTSGELT-----AKEGEVPISPR----------
----------
>439_Nostoc_punctiforme|WP_190950513.1 405_Nostoc|WP_099070455.1
------------------------------------------------------------
-MRR----LFA-LILAI-CLWCNF-A----PPAQALG---------------ANLTPCKD
NPAFQELAANARNT------------------TSDPQSGQKRFERYSQ---ALCGP-EGY
PHLIVDGRL---------DRAGDFLIPSLLFLYITGWIGWVGRTYLQAIKKE--ADPEQK
EIQIDLALALPIIA-TGFAWPAAAVQELLSGKLA-----AKDSEIPVSPR----------
----------
>440_Planktothrix|WP_072720592.1
------------------------------------------------------------
-MRR----LLA-AILAL-GLWMSV-V----PAASA-----------------YNLVPCSE
SSVFQQRAKTALSS------------------SADPARVKARFERYSQ--E-LCGKEDGL
PHLIADGSL---------AHAGDFVIPSILFLYIAGWIGWVGRAYLQYAKK--SDSPTEK
EIIIDVPVALTYML-SGFLWPLAALKEFTTGEMF-----AKDDEITVSPR----------
----------
>442_Oscillatoria_acuminata|WP_015147194.1
------------------------------------------------------------
-MGR----LFA-LVLTI-CLWFSF-A----PAASAD--------------LYQNLTPCSD
NPAFVQKAKNAK-----------------------TPGAKARFEKYS---TLLCGP-EGY
PHLIVDGNL---------AHVNEFGIPSLLFLYIAGWIGWAGRSYLIAVRG--SGSAEEK
EIIIDLPLAIKCSL-SSAVWPLAAFGEFTTGKLT-----AKNNEITVSPR----------
----------
>443_Stigonema_ocellatum_SAG_48.90__DSM_106950|MBR8839007.1
------------------------------------------------------------
-MQR----LFA-LILAI-CLWFNF-A----QPVKA--LG-------------ADLVPCKE
SPAFQERVGTARNT------------------TSDPESGRKRFERYSE---ALCGP-EGL
PHLIVDGSL---------DHAGDFLIPSIIFLYIAGWIGWVGRAYLQAIKKE-GGDVELK
EVIIDVPKALPIIL-SGFSWPIAALKELLSGELT-----AKDEEITISPR----------
----------
>444_Scytonema_millei|WP_039715794.1 386_cyanobacterium_TDX16|OWY67207.1
------------------------------------------------------------
-MRR----LFA-LILVIGGLWFTF-A----PPAQAQQ---------------ASLVRCSD
SPAFVQRAKAARDT------------------TADPQSGEKRFERYAQ---AMCGP-EGL
PHLIVDGNL---------SRAGDFLIPSIMFLYIAGQIGWAGRAYLQATKKKYASETEIK
EVIIDVPLAFQSMV-SAFAWPLAAVKELLSGELT-----AKDEEIPISPR----------
----------
>445_Nostoc_sp._HG1|MBC6433668.1
------------------------------------------------------------
-MPR----LFA-LILAI-CLWFNF-A----SPAKALG---------------ANLTPCKD
NPAFQQLAANARNT------------------TADPQSGIKRFERYSQ---ALCGP-EGY
PHLIVDGRL---------DRAGDFLIPGILFLYIAGWIGWVGRAYLQAIKKE-GGSVELK
EVIIDVPLALPIML-SGFTWPLAAIKEFLSGELT-----AKDTEIPISPR----------
----------
>446_Okeania_sp._SIO2C9|NEQ72514.1
------------------------------------------------------------
-MRR----LLA-LVLAI-SLWVSC-A----SAASAY-----------------NLVPCSE
SPAFQARAEYARPT------------------TGDPESGKKRFERYSQ---ALCGE-DGL
PHLIVDGSL---------DRAGDFLIPSILFLYITGWIGWAGRSYLQAIKSG--KNPEEK
EIVIDVPLAIQKML-GAALWPVLALGEFTSGKMF-----AEENEITVSPR----------
----------
>447_Okeania_sp._SIO2B3|NET42110.1 437_Okeania_sp._SIO3H1|NEN87885.1
------------------------------------------------------------
-MRR----LLA-LVLAI-SLWATG-A----SAASAY-----------------NLVPCSE
SAAFQARAEYARPT------------------TGDPESGKKRFERYSQ---ALCGE-DGL
PHLIVDGSL---------DRAGDFLIPSILFLYITGWIGWAGRSYLQAIKSD--KNPEEK
EIVIDVPLAIQKML-GAALWPMLALGEFTSGKMF-----AEENEITVSPR----------
----------
>448_Geitlerinema_sp._P-1104|WP_170190530.1
------------------------------------------------------------
-MRR----LLA-LVLTA-VLWFSF-A----PTASAD---------------VAGLTPCNE
SPAFIARAKAAT-----------------------TEQAKQRFELYGR--ELLCGE-EGL
PHLIVDGRW---------SHAGEFLIPGVLFLYIAGWIGWAGRSYLISIRG--EKSPEEK
EIIIDVPRAIRFSL-ASFAWPLAAFKEITTGEMF-----AKENEVPISPR----------
----------
>449_Jacksonvillea_sp._ISTCYN1|WP_162547173.1
------------------------------------------------------------
-MRR----LLA-LILAI-FLWVGF-M----PTPSAS-------------A-SPVLVPCKD
SPAFQQRAKSARNT------------------TADPESGKKRFERYSQ---AMCGP-EGL
PHLIVDGSL---------SRAGDFIIPSILFLYIAGWIGWVGRAYLIAVRTT--KNPEEK
EIIIDVPLAISKML-TGPLWPLLALKEITTGEMF-----AKDDEIPVSPR----------
----------
>450_Leptolyngbyaceae_cyanobacterium_CRU_2_3|NJR65621.1
------------------------------------------------------------
-MRR----LFA-LVLVL-FLCFSF-A----PSALAD---------------VAGLTPCGQ
SKAFLGRAANAT-----------------------TSQAKARFEAYGN-SNVLCGT-DGL
PHLIVDGRL---------DHLGEFIIPSILFLYITGWIGWVGRAYIIAVRG--EKDPEMN
EVVIDVPRAVQLML-TGFAWPLAAIKELTTGELT-----ANDNEITVSPR----------
----------
>451_Microcoleus_sp._SIO2G3|NEQ21286.1
------------------------------------------------------------
-MRR----LLA-LIFAV-SLWFTY-T----TAASAN-TS---------E-PKAGLVPCSE
STAFQQRAKDAKDT------------------IGNPSSGENRFDYYSK--NFLCGP-DGL
PRIIADGSL---------SHADEFIIPGLLFLYIAGWIGWVGRSYLISVRK--EPNPEMK
EIIIDVPRALKFML-TGFTWPLAAIKELLSGELT-----ATEEEIPVSPR----------
----------
>453_Crocosphaera_chwakensis|WP_008275517.1
---------------------------------------------------------MK-
--R-----LFA-LILVA-TLWFSF-A----PTASAF---------------YDNLTPCSE
NPAYQQKSKNFRNT------------------TNDPQSGQKRAERYAE---ALCGP-EGY
PHLIADGNL---------SHVGDFTIPGILFLYIAGWIGWVGRAYLIAIRND--KNAEMQ
EVVINVPLAISKMLT-GFAWPLAAVGELTSGKLT-----AKDGEIPVSPR----------
----------
>454_Gloeocapsopsis_dulcis|WP_105220702.1
------------------------------------------------------------
-MRR----LFA-LVLVI-SLWFTF-A----PQALA--VG-------------AGLVPCNE
SPEFIQRAASARNT------------------TADPNSGQKRFERYAQ---ELCGP-EGL
PHLIVDGRL---------NHAGDFIIPSILFLYIAGWIGWVGRSYIQAVKKR--DNTELR
EVIIDVPTALPLML-SGFTWPIAAVKELLSGELV-----AKDDEIPVSPR----------
----------
>455_Nostoc_sp._NMS7|MBN3948560.1
------------------------------------------------------------
-MRR----LFA-LILAI-CLWFNF-A----SPAKALG---------------ANLTPCKD
NPAFQELAANARNT------------------TGDPESGRKRFERYSQ---ALCGP-EGY
PHLIVDSRL---------DHAGDFLIPSILFLYIAGWIGWVGRAYLQAIKKE--SDTELK
EIQIDLGLALPIML-SGFTWPVAAVQELLSGKLT-----AKDSEIPISPR----------
----------
>456_Geitlerinema_sp._PCC_7407|WP_015171222.1
------------------------------------------------------------
-MRR----LFA-LVLVV-FLWIGF-A----PPASAD---------------VAGLTPCGD
SPAFLQRAKNAT-----------------------TPGAKARFERYAE-SQVLCGP-EGL
PHLIVDGRL---------DHAGEFLIPGLLFLYIAGWIGWAGRSYIIAIRK--EGNPEEK
EIIIDIPLALKLSL-AALAWPATALKEILSGEIA-----AKNEEITVSPR----------
----------
>458_Nostoc_sp._JL34|MBN3886277.1 352_Nostoc_edaphicum|WP_181931928.1
------------------------------------------------------------
-MRR----LFA-LMLAI-CLWFNF-A----PPAQALG---------------ANLTPCKD
NPAFQELAANARNT------------------TADPQSGKKRFERYSQ---ELCGP-EGY
PHLIVDGRL---------DHAGDFLIPSILFLYIAGWIGWVGRAYLQAIKKE--SDTELK
EIQIDLGLALPIIA-SGFAWPAAAVQELLSGKLA-----AKDSEIPVSPR----------
----------
>459_Dendronalium_phyllosphericum|WP_214436172.1
------------------------------------------------------------
-MRR----LFA-LILVI-CLSFSF-A----PPAKALG---------------ADLVPCKD
SPAFQALAQNARNT------------------TADPQSGQKRFERYSQ---ALCGP-EGY
PHLIVDGRL---------DRAGDFLIPSILFLYIAGWIGWVGRAYIQAVKKD--SNPELK
EIQIDLGLALPIIA-SGFAWPAAALQEFLSGKLT-----AKDQEIPVSPR----------
----------
>460_Nostoc_sp._NMS8|MBN3962881.1 398_Nostoc_sp._KVJ20|WP_069070098.1
------------------------------------------------------------
-MRR----LFA-LMLAI-SLWFNF-A----PPAQALG---------------ANLTPCKD
NPAFQELAANARNT------------------TADPQSGKKRFERYSQ---ALCGP-EGY
PHLIVDGRL---------DRAGDFLIPSILFLYIAGWIGWVGRAYLQAIKKE--SDTELK
EIQIDIGLALPIIA-SGFAWPAAAVQEFLSGKLA-----AKDSEIPISPR----------
----------
>461_Rubidibacter_lacunae|WP_022607874.1
------------------------------------------------------------
-MAR----IIP-LILAV-VLWLGF-A----PSASAQVDN---------PN-NSVLVPCSE
SSAFQARAANARNT------------------TGDPLSGQKRFERYSN---LLCGP-EGL
PHLVVDGSL---------SHAGEFITPSLLFLYIAGFIGWAGRSYLISIRTG--KKPEEK
EVVIDVPLAIKCVSA-ALLWPLAAVKELLSGELT-----VPEADIPVSPR----------
----------
>463_Leptolyngbya_valderiana|WP_063718279.1
------------------------------------------------------------
-MRR----LLA-LVLTA-VLWFSF-A----PTASAD---------------VAGLTPCNE
NSAFLARAKRAT-----------------------TEQAKQRFERYGE--ELLCGE-EGL
PHLIVDGRW---------SHAGEFMIPGIMFLYVAGWIGWAGRSYLQAIQG--EKSPEDK
EIIIDVPLAVSKSL-SAALWPLAAFGEITSGEMF-----AKDNEIPISPR----------
----------
>465_Nostoc_sp._CENA543|WP_103137634.1
------------------------------------------------------------
-MRR----LFA-LILVI-CLAFSF-A----PPAQALG---------------ANLTPCKD
NPAFQALAKNARNT------------------TADPESGKKRFERYSQ---ALCGP-EGY
PHLIVDGRL---------DRAGDFLIPSILFLYIAGWIGWVGRAYLQAIKKD--SDTELK
EIQIDLGLALSIIA-TGFAWPAAALKEFLAGELT-----AKDSEITVSPR----------
----------
>466_Geminocystis_sp._M7585_C2015_104|HIK37415.1
---------------------------------------------------------MKK
ALGF----LLA-FVISL-GLWCNF-A----PAAKAD---------------LSHLTPCSE
SPAFQAKSKNFLDT------------------TADPNSGENRAARYSQ---ALCGE-EGY
PHLIVDGRL---------SHAGDFAIPSLLFLYIAGWIGWAGRAYLIAIRGE--KEPEMK
EIIIDVPLALSKMLF-GFLWPLQAIAEFTTGKLV-----VKDEEISVSPR----------
----------
>470_Leptolyngbya_sp._FACHB-36|WP_190344483.1
------------------------------------------------------------
-MRQ----LFA-LILAL-TLWFGF-A----PSASAQE-----------A-PNGLLVPCSE
SSAFLQRAKNAGPG-----------------------SAADRFQKAAD-AGLLCGRDDGL
PRLIADGRL---------DHAGEFIIPGLLFLYLAGWLGWAGRNYLNTVRF--SDTPEYK
EIQIDVPLAIQCFA-GALLWPLQAVGEILSGKIQ-----EPDDRVPVSPR----------
----------
>471_Okeania_sp._SIO3B5|NEO52106.1
------------------------------------------------------------
-MRR----LLA-LVLAI-SLWVSG-A----SAASAY-----------------NLVPCSE
SPAFQARAEYALPT------------------TADPESGKKRFERYSQ---ALCGE-DGL
PHLIVDGSL---------NRAGDFLIPSILFLYITGWIGWAGRSYLQAIKSG--KNPEEK
EIIIDVPLAIQKML-GAALWPMLALGEFTSGKMF-----AEENEITVSPR----------
----------
>472_Aphanothece_sp._CMT-3BRIN-NPC111|MBW4576960.1
------------------------------------------------------------
-MRR----LLA-LIFAI-SLWFCV-A----PAAFAQTPN---------SGNVAGLVPCRE
SPAFLERAKNARPS-------------------TDANSAKARFERYAD---ARCGP-EGL
PHLVVDGRL---------DHAGEFIIPSILFLYIAGWIGWVARAYLQSVKKE--ANPEEK
EIQIDVPRAIGFML-SGFTWPLAAVRELLTGKLT-----AEEDEIPVSIR----------
----------
>473_Thermosynechococcus_sp._M46_R2017_013|HIK25124.1
------------------------------------------------------------
-MRR----LLA-LLLVL-TLWLGF-T----PLASAD---------------VAGLVPCKD
SPAFQKRAAAAVNT------------------TADPASGQKRFERYSQ---ALCGQ-EGL
PHLVVDGRL---------SRAGDFLIPSVLFLYIAGWIGWVGRAYLIAVRNS--GEANEK
EIIIDVPLAIKCML-TGFAWPLAALKELAAGELI-----VKDNEITVSPR----------
----------
>474_Oscillatoria_sp._SIO1A7|NER34183.1
------------------------------------------------------------
-MAR----LFA-LILAV-CLWFSF-A----PSASAD---------------YSNLTPCGE
NPAFVQRAQAAD-----------------------TPQAKARFESYS---ALLCGE-EGL
PHLIVDGNL---------AHAGEFLIPSILFLYIAGWIGWAGRSYLQAAQA--GKNPEDK
EIIIDVPLAIKCSL-GGATWPLGAFGQIASGAMF-----AKDNEITVSPR----------
----------
>475_Leptolyngbya_sp._CCY15150|WP_204151141.1
------------------------------------------------------------
-MRR----LFA-LLLVI-SLWIGF-V----PPASAD---------------VAGLTPCGE
SAAFQQRAAAAT-----------------------TPQAKARFVKYAD-SSLLCGT-DGL
PHLVADGRW---------SHASEFMIPGLMFLYIAGWIGWVGRAYLIAVRG--EKNAEEK
EIVIDVPLATKVML-TGFAWPLAALKEFSSGELV-----AKDAEITVSPR----------
----------
>476_Anabaena_subtropica|WP_190406466.1
------------------------------------------------------------
-MRR----LFA-LILVI-CLSFSF-A----PPAKALG---------------ANLTPCAE
NPAFQALAKNARNT------------------TADPQSGQKRFERYAQ---ELCGP-EGY
PHLIVDGRL---------DKAGDFLIPSILFLYIAGWIGWVGRAYLQAIKKD--SDTEQK
EIQIDLGIALPIIA-SGFAWPAAAVKELLSGELT-----AKDSEITVSPR----------
----------
>477_Nostoc_favosum|WP_229484490.1
------------------------------------------------------------
-MRR----LFA-LILAI-CLWFNF-A----SPAKALG---------------ANLTPCSD
NPAFQQLAANARNT------------------TADPESGRKRFERYSQ---ELCGP-EGY
PHLIVDGRL---------DHAGDFLIPSILFLYIAGWIGWVGRAYLQANKKQ-GGDVELR
EAIIEVPLALPIML-SGFTWPLAAIKEFLSGELT-----AKDTEIPISPR----------
----------
>478_Moorena_producens|WP_071105377.1
------------------------------------------------------------
-MRR----LLA-LIFAV-SVWFCA-I----SPASAS---------------LDHLTPCSE
SAAFQARKAEFLNT------------------TADPNSGANRFERYSQ---ALCGD-EGY
PHLIVDGRF---------SHMGDFLIPSLLFLYITGWIGWAGRSYLQAIQKG--KNPEEK
EVIIDVPVAFSKMLL-SASWPLLAFKEITTGEMF-----AKDDEIPVSPR----------
----------
>479_Planktothrix_serta|WP_083619291.1
------------------------------------------------------------
-MRR----LLA-AILAL-GLWMSI-V----PAASA-----------------YNLVPCSE
SSVFQQRAKTSIAS------------------AANPAQAKARFERYSQ--E-LCGKADGL
PHLIVDGSL---------AHAGDFLIPSVLFLYIAGWIGWAGRSYLLAAKK--SENPAEK
EIIIDVPVALTYML-SGFLWPLAALKEITTGEMF-----AKDNEITVSPR----------
----------
>480_Phormidium_ambiguum|WP_073593450.1
------------------------------------------------------------
-MRR----LFA-LILVI-SLWFSF-A----PAASAA-------------D-SSVLVPCKD
SPAFQQRYKTVRPT------------------TDDPQSGKKRLDRYSE---ALCGP-EGL
PHLIVDGNL---------AHAGDFLIPSVLFLYIAGWIGWVGRSYLQAIKKD--KSPEEK
EIIIDVPLAVSKML-TGPLWPLLALKELTSGELV-----ADDSKIPVSPR----------
----------
>481_Anabaena_sp.|HFS10248.1
------------------------------------------------------------
-MRR----LFA-LILVI-CLSFSF-A----PPAQALG---------------ANLTPCKD
NPAFQALAKNARNT------------------TADPESGKKRFERYSQ---ALCGP-EGY
PHLIVDGRL---------DRAGDFLIPSILFLYIAGWIGWVGRAYLQAIKKD--ADTEQK
EIQIDLGLAFSIIA-TGFAWPAAALKEFLAGELT-----AKDSEITVSPR----------
----------
>482_Iningainema_tapete|WP_190825989.1
------------------------------------------------------------
-MRC----LFA-LILAI-CLVFNF-A----SPASA--EG-------------AGLVRCSD
SPAFLERVETARNT------------------NFDPESGIKRFERYSQ---ALCGP-EGL
PHLIVDGRL---------DRAGDFLIPSILFLYIAGWIGWVGRSYLQAIKKE-GGDVEIK
EVVIELPKALPIIL-SGFTWPLAAVKELLSGELT-----AKDEEIPISPR----------
----------
>483_Nostoc_sp._Peltigera_malacea_cyanobiont_DB3992|PHM06835.1
------------------------------------------------------------
-MRR----LFA-LMLAI-SLWFNF-A----PPAQALG---------------ANLTPCKD
NPAFQQLAANARNT------------------TADPESGRKRFERYSQ---ELCGP-EGY
PHLIVDGRL---------DHAGDFLIPSILFLYIAGWIGWVGRAYLQAIKKE--SDTERK
EIQIDIGLALPIIA-SGFTWPVAAVQELLSGKLA-----AKDTEIPISPR----------
----------
>484_Cyanobacteria_bacterium_J083|RMF24551.1
---------------------------------------------------------MG-
--R-----LLA-IVLTL-FLWFNF-A----PSASAD---------------LEHLTPCSE
NPAFQQKSKNYLNT------------------TDDPTSGQKRAERYAQ---ALCGP-EGY
PHLIVDGRW---------SHMGDFFIPGVLFLYIAGWIGWVGRAYLIAIRSE--KNPQMK
EIIIDVPLALQKMLT-GFAWPLAAIQEFTSGKLI-----VPDSDVTVSPR----------
----------
>485_Tolypothrix_brevis_GSE-NOS-MK-07-07A|MBW4475374.1
------------------------------------------------------------
-MRR----LFT-LVLAI-CLMFNF-A----PPAKA--LG-------------ADLVPCKD
SPAFQERAAEARNT------------------TSDPASGEKRFERYAQ---ALCGP-EGL
PHLIVDGSL---------DHAGDFLIPSILFLYIAGWIGWVGRAYLQAIKKE-GGDVEKK
EITIDLPIALPLML-SGFTWPLSAVKELLSGELT-----AKDTEIPISPR----------
----------
>486_Phormidium_sp._LEGE_05292|WP_193982756.1
------------------------------------------------------------
-MRR----LFA-LILVI-SLWFSF-A----PAASAA-------------D-SSVLVPCKD
SPAFQQRYKTVRPT------------------TDDPQSGKKRLDRYSE---ALCGP-EGL
PHLIVDGSL---------SHAGDFLIPSILFLYITGWIGWVGRAYLQAIKKD--KSPEEK
EIIIDVPLAVSKIL-TGPLWPLLALKELTTGELV-----ADDSKIPVSPR----------
----------
>487_Microcystis_sp._0824|WP_108935969.1 335_Microcystis|WP_004163740.1 342_Microcystis_aeruginosa_LG13-12|NCR73010.1 393_Microcystis|WP_002748906.1 403_Microcystis_aeruginosa|WP_193956113.1 406_Microcystis_aeruginosa|WP_147073742.1 410_Microcystis_sp._M176S2|MCA2722831.1 464_Microcystis|WP_045362
---------------------------------------------------------MR-
--K-----LFA-LALVL-SLWFTF-A----APASAD---------------LSNLTPCSE
NPAFLQKAKSFRNT------------------TPDPESGAKRAQTYSQ---ALCGP-EGY
PHLIVDGRW---------DHMGDFFIPSILFLYITGWIGWVGRAYLIAVRDS--KDAAIK
EIIIDVPLALSKMLT-GFLWPLAALQEATSGKLT-----VKDSEITVSPR----------
----------
>488_Phormidesmis_priestleyi|WP_068818329.1
------------------------------------------------------------
-MRQ----LFA-LMLVF-ALWFGA-A----PSASADS-----------D-VSGLLVPCRD
SAAFAQRAKDSVSA-----------------------TAAERFQKYAD-AGLLCGKVDGL
PHLIADGHL---------NHAGEFIIPGVLFLYLAGWLGWAGRNYLQTVHK--NGINESK
EIQIDVPVAIQSFI-AALFWPLTFVKQILTGELQ-----EDDSKITVSPR----------
----------
>492_Chlorogloea_sp._CCALA_695|WP_106368035.1
------------------------------------------------------------
-MQR----LFA-LVLVI-GFWFNF-A----PPASAS-------------A-QANLVPCSE
SPAFLQRAKDARNT------------------TGDPNSGAKRFERYAQ---AQCGP-EGL
PHLIVDGRL---------DRAGDFIIPSILFLYIAGWIGWAGRSYIRASKKLE-GSPESR
EIIIDVPLALKCTA-GGATWPLAATSEFLSGELY-----AKDEEIPVSPR----------
----------
>493_Aetokthonos_hydrillicola|WP_208343902.1
------------------------------------------------------------
-MRR----LFA-LILAI-CLWFNF-A----PAAKA--LG-------------NELVPCGE
SPAFLSRVETARNT------------------TSDPESGKKRFERYSQ---ALCGP-EGL
PHLIVDGRL---------DRAGDFLIPSILFLYITGWIGWVGRTYLQTIKKE-GGDVELK
EVVIDLTTALPIIL-SGFSWPVAAVQELLSGQLT-----AKDEEIPISPR----------
----------
>495_Microcystis_sp._M62BS1|MCA2505690.1 369_Microcystis_sp._M179S2|MCA2699770.1 389_Microcystis_sp._LEGE_08355|WP_193960600.1 429_Microcystis|WP_002735968.1 452_Microcystis_aeruginosa|WP_002750624.1 494_Microcystis_aeruginosa_F13-15|NCS27750.1
---------------------------------------------------------MR-
--K-----LFA-LALVL-SLWFTF-A----APASAD---------------LSNLTPCSE
NPAFLQKAKSFRNT------------------TPDPESGAKRAQTYSQ---ALCGP-EGY
PHLIVDGRW---------NHMGDFFIPSILFLYITGWIGWVGRAYLIAVRDD--KDAEMK
EIIIDVPLALSKMLT-GFLWPLAALQEATSGKLT-----VKDSEITVSPR----------
----------
>497_Rivularia_sp._T60_A2020_040|MBF2015182.1
------------------------------------------------------------
-MRR----LFA-LILAV-CLAFNF-A----PPAFAVG---------------ADLVRCSD
SPAFQQRAADARNT------------------TSDPNSGEKRFERYSQ---ALCGP-EGL
PHLIVDGRL---------SNAGDFLIPGILFLYIAGWIGWVGRAYLIAVREE--KDAEMK
EIIIDLPIALPLML-SGFAWPAAAIKELLSGELT-----AKDEEIPISPR----------
----------
>498_Amazonocrinis_nigriterrae|WP_198127899.1
------------------------------------------------------------
-MRR----LFA-LILVI-CLAFSF-A----PPAKALG---------------ADLVPCKD
SPAFQELAKNARNT------------------TADPESGRKRFERYSQ---ALCGP-EGY
PHLIVDGRL---------DRAGDFLIPSILFLYIAGWIGWVGRTYLQAIKKT--GDAEQK
EIQIDLGLALPIIA-SGFAWPAAALQEFLSGKLT-----AKDSEIPVSPR----------
----------
>499_Arthrospira_sp._SH-MAG29|MBS0016290.1 491_Arthrospira_platensis|WP_014274547.1
------------------------------------------------------------
-MRR----LLA-LVLAL-GLWFGG-S----AAAEA-----------------YNLTPCSD
SAAFQQRAKTSIAR------------------SANPDQAKARFERYSQ--E-LCGE-DGL
PHLIVDGSL---------SHAGDFLIPSVLFLYIAGWIGWVGRSYLQYARK--DKKATEK
EIIIDVPKAVQLML-GGFLWPLAALKEMTTGEMF-----AKDNEITVSPR----------
----------
>501_Stanieria_sp._NIES-3757|WP_096383937.1
------------------------------------------------------------
-MRR----LFA-LILVA-TLWFNF-A----PSASAD-------------G-VAGLTRCAD
NPAYQQKSKNFLNT------------------TSDPLSGQRRAAVYAE---ALCGP-EGY
PHLIVDGRW---------SHIGDFFIPSVLFLYITGCIGWAGRSYLIAIRND--KDPEMK
EVILDVPLAVKSMIA-SAAWPLAAFGEWTTGKLT-----VKDSEVPVSPR----------
----------
>502_filamentous_cyanobacterium_LEGE_11480|MBE9032636.1
------------------------------------------------------------
-MRR----LLA-LVFSV-MLWFGF-V----SADPAHA-------------LYDNLKPCKD
VPAFMNRASTSQG-----------------------GDVANRIDFYANKANLLCGE-EGL
PHLIIDNP----------AHAGEFIIPGVMFLYIAGWIGWVGRAYLQAIKK--SGKAEEQ
EIIINVPLAVGCML-TGFAWPLAAFGEFSSGKML-----ANDEDVTVSPR----------
----------
>503_Anabaena_sp._FACHB-1237|WP_190368606.1
------------------------------------------------------------
-MKR----LFA-LILAI-GLFFSF-A----PDAKALG---------------ANLVPCKD
SPAFQELAQSARNT------------------TADPESGKKRFERYSQ---ALCGP-EGY
PHLIVDGRL---------DRAGDFLIPSILFLYIAGWIGWVGRAYLQAIKKE--ADAEQK
EIQIDLGIALPIIT-SGFAWPAAALKEFLSGELT-----AKDSEITVSPR----------
----------
>504_Richelia_intracellularis|WP_008229747.1
------------------------------------------------------------
-MRR----LFA-VVLAI-CLWSNF-A----PSAKALG---------------ADLIPCSE
SSVFHERAATARNT------------------TADPMSGEKRFERYSQ---ALCGP-EGL
PHLIVDGRW---------EHAGDFVIPGLMFLYVAGWIGWVGRAYLIAIRGS--KDAEQK
EIQIDISLALPIIL-SGFAWPTAAIQELLSGSLT-----AKESEITVSPR----------
----------
>506_Scytonema_sp._RU_4_4|NJM72151.1
------------------------------------------------------------
-MRC----LFA-LILAI-CVWSNF-S----PPALALG---------------ADLVPCSD
SPAFQERAASARNT------------------TADPESGKKRFERYSQ---ALCGP-EGL
PHLIVDGRL---------DRAGDFLIPSILFLYITGWIGWVGRTYLQAIKKQ-GGDVEQK
EIQIDVALALPIMA-SGFAWPAAAVQQLLSGQLT-----AKDEEIPISPR----------
----------
>507_Rippkaea_orientalis|WP_012596630.1
---------------------------------------------------------MK-
--R-----LLP-LILIV-TLWFNF-A----PSASAD-------------A-FAHLTPCSE
SAAFQAKAKSFLNT------------------TDDPQSGQKRAERYAE---ALCGP-EGY
PRLIADGRL---------SHVGDFTIPGILFLYIAGWIGWVGRAYLIAIRDD--KDAEMK
EIIIDVPLAFSKMLT-GFAWPLAAFGEFTSGKLT-----AKDSEIPTSPR----------
----------
>508_Pseudanabaenales|WP_068509541.1 490_Thermoleptolyngbya_sichuanensis|WP_172358151.1
------------------------------------------------------------
-MRKLFAQLFA-LVLAV-SLWGGF-A----APASA-----------------YNLTPCAD
SPAFQARAAKAV-----------------------TAQAKARFQSYS---SVLCGE-DGL
PHLIVDGSL---------SHAGEFLIPSILFLYIAGWIGWVGRAYVISVRG--DKEPEMA
EIIIDVPRAVKFMT-TGLLWPLAAVQEFTTGKLT-----APDNEITVSPR----------
----------
>511_Synechococcales_cyanobacterium_K32_A2020_035|MBF2090504.1
------------------------------------------------------------
-MRR----LFA-LLLVI-SLWIGF-V----PPASAD---------------VAGLTPCGE
SAAFQERAAAAT-----------------------TPQAKARFANYAD-SSLLCGT-DGL
PHLVADGRW---------SHASEFMIPGLMFLYIAGWIGWVGRSYLIAVRG--EKNAEEK
EIVIDVPLATKVML-TGFAWPLAALKEFSSGELV-----AKDAEISVSPR----------
----------
>512_Nostocaceae|WP_190879547.1 415_Nostoc_calcicola|WP_073639755.1
------------------------------------------------------------
-MRR----LFA-LILAI-CLWCNF-A----PPAQALG---------------ANLTPCKD
NPAFQELAANARNT------------------TADPESGKKRFERYSQ---ALCGP-EGY
PHLIVDGRL---------DRAGDFLIPSILFLYITGWIGWVGRTYLQAIKKG--DDPEQK
EIQIDLALALPIIA-TGFAWPAAAVQEFLSGKLA-----AKDSEIPVSPR----------
----------
>514_Planktothricoides_sp._SpSt-374|HGG02862.1
------------------------------------------------------------
-MKR----LLP-IILAV-CLWFSF-A----PAAKAD---------------YANLTPCGN
NPAFIQRAKSAK-----------------------TPQAKARFESYS---GLLCGE-EGL
PHLITDGNL---------AHASEFVIPGILFLYIAGWIGWAGRSYLQAIKK--GGNPEEK
EIVIDLPLALTCSL-GAAIWPLAAFGEAASGAMF-----AKDNEITVSPR----------
----------
>516_Planktothrix_sp._PCC_11201|WP_079677776.1
------------------------------------------------------------
-MRR----LLA-AILAL-GLWMTV-V----PAASA-----------------YNLVPCSE
SSVFQQRAKTSISV------------------AANPAQAKARFERYSQ--E-LCGKEDGL
PHLIVDGSL---------SHAGDFLIPGVLFLYIAGWIGWVGRSYLQYARK--SENPAEK
EIIIDVPVALTYML-SGFLWPLAALKEMTTGEMY-----AKDDEITVSPR----------
----------
>520_Symplocastrum_torsivum_CPER-KK1|MBW4545687.1 505_Microcoleus_sp._FACHB-SPT15|WP_192220996.1
------------------------------------------------------------
-MRR----LLA-LIFAV-SLWFTY-T----TAASANTSE---------P--KAGLVPCSE
SPAFQQRAKDAKDT------------------IGDPRSGENRFDYYSK--NFLCGP-DGL
PRIIADGSL---------SHADEFIIPGLLFLYIAGWIGWVGRSYLISVRKE--PNPEMK
EIIIDVPRALKFML-TGFTWPLAAIKEFLSGELT-----AKEEEIPVSPR----------
----------
>521_Okeania_sp._SIO2C2|NEP89497.1 517_Okeania_hirsuta|WP_124143071.1
------------------------------------------------------------
-MRR----FLA-LVLAI-SLWATG-A----SAASAY-----------------NLVPCSE
SPAFQARAEYARPT------------------TADPESGKKRFERYSQ---ALCGE-DGL
PHLIVDGSL---------NRAGDFLIPSILFLYITGWIGWAGRSYLQAIKSG--KNPEEK
EIVIDVPLAIQKML-GAALWPVLAFGEFTSGKMF-----AEENEITVSPR----------
----------
>524_[Phormidium|WP_199245485.1
------------------------------------------------------------
-MKR----LLP-IILAV-CLWFSF-A----PAAKAD---------------YANLTPCGD
NPAFIQLAKNAK-----------------------TPQAKARFESYS---GLLCGE-EGL
PHLITDGNL---------AHASEFVIPGILFLYIAGWIGWAGRSYLQAIKK--GGNAEEK
EIVIDVPLAVKCSL-GAAAWPLAAFGEAASGAMF-----AKDNEITVSPR----------
----------
>525_Nostoc_sp._C052|WP_179067567.1
------------------------------------------------------------
-MRR----LFA-LMLAI-SLWFNF-A----PPAQALG---------------ANLTPCKD
NPAFQELAANARNT------------------TADPQSGKKRFERYSQ---ALCGP-EGY
PHLIVDGRL---------DHAGDFLIPSILFLYITGWIGWVGRAYLQAIKKG--SDAEQK
EIQIDLGLALPLIA-SGFAWPAAAVQEFLSGKLA-----AKDSEIPISPR----------
----------
>526_Moorena_producens|WP_009148748.1
------------------------------------------------------------
-MRR----LLA-LIFAV-SVWLCA-I----SPASAS---------------LDHLTPCSE
SAAFQARKAQFLNT------------------TGDPNSGANRFERYSQ---ALCGD-EGY
PHLIVDGRF---------SHMGDFLIPSLLFLYITGWIGWAGRSYLQAIQKG--KNPEEK
EVIIDVPVAFSKMLM-AASWPLLAFKEITTGEMF-----AKDDEIPVSPR----------
----------
>529_Okeania_sp._SIO3C4|NER04161.1 349_Okeania_sp._SIO2D1|NES72125.1 462_Okeania_sp._SIO3B3|NEP77431.1
------------------------------------------------------------
-MRR----FLA-LVLAI-SLWVTG-A----SAASAY-----------------NLVPCSE
SPAFQARAEYARPT------------------TADPESGKKRFERYSQ---ALCGE-DGL
PHLIVDGSL---------DRAGDFLIPSILFLYITGWIGWAGRSYLQAIKSD--KNPEEK
EIIIDVPLAIQKML-GAALWPVLALGEFTSGKMF-----AEENEITVSPR----------
----------
>530_Chlorogloea_purpurea_SAG_13.99|MBR8830466.1
---------------------------------------------------------MR-
--K-----LLA-LILVV-TLWCNF-A----PSASAD---------------LANLTPCSE
SPAFQQKAKTFRNT------------------TEDPQSGANRAQRYSE---ALCGP-EGY
PHLIVDGRW---------DHMGDFFIPSILFLYIAGWIGWVGRAYLIDIQKG--SNPEMK
EVMIDVPLAIGKMLS-GFIWPLAALQEFQSGKLV-----VDDSKIPVSPR----------
----------
>531_Symploca_sp._SIO2E9|NEP02762.1
------------------------------------------------------------
-MRR----LLA-LIFAA-TLWFSF-V----TPASAD---------------VAGLVPCSE
SPAFQARAASARNT------------------TADPESGKKRFERYSQ---ALCGE-EGL
PHLIVDGRF---------SHAGDFLIPSILFLYIAGWIGWAGRSYLQTIQKD--KNPEAK
EITIDVPLAITKMVFVGPLWPLAATQEMLSGSMF-----AKDSEIPVSPR----------
----------
>532_Nostoc_commune|WP_196523098.1
------------------------------------------------------------
-MRR----LFA-LILAI-CLWFNF-A----SPAKALG---------------ANLTPCKD
NPAFQQLAANARNT------------------TADPESGIKRFERYSQ---ALCGP-EGY
PHLIVDGSL---------DHAGDFLIPSILFLYIAGWIGWVGRAYLQAIKKE-GSSVELK
EVIIDVPLALPIML-SGFTWPLAAIKEFLSGELT-----AKDTEIPISPR----------
----------
>534_Nostoc_sp._NIES-4103|WP_096558808.1
------------------------------------------------------------
-MRR----LFA-LILVI-CLAFSF-A----PPAKALG---------------ADLVPCKD
SPAFQELAKNARNT------------------TADPESGKKRFERYSQ---ALCGP-EGY
PHLIVDGRL---------DRAGDFLIPSILFLYIAGWIGWVGRTYLQAIKKS--GDAEQK
EIQIDLGLALPIIA-SGFTWPVAALQEFLSGKLT-----APDSEIPVSPR----------
----------
>536_Moorena_sp._SIO3C2|NEP47700.1
------------------------------------------------------------
-MRR----LLA-LIFAV-CVWFCA-I----SPASAS---------------LDHLTPCSE
SAAFQARKAQFLNT------------------TADPNSGANRFERYSQ---ALCGD-EGY
PRLIVDGRF---------SHMGDFLIPSLLFLYITGWIGWAGRSYLQAIQKG--KNPEEK
EIIIELPLAVSKMLM-AASWPLLAFKEITTGEMF-----AKDDEIPVSPR----------
----------
>537_Leptolyngbya_sp._SIO1D8|NER82873.1
------------------------------------------------------------
-MRR----LFA-LALVI-SLWFGF-A----MPAAAD---------------VAGLTPCGE
SAAFQQRAANAS-----------------------TAQAKARFEFYGN-SSLLCGD-DGL
PHLIVDGDL---------AHMGEFLIPSLLFLYITGWIGWVGRSYLIAVRG--EKNAEEK
EIIIDVPLAVKCSL-SGFAWPLAAAKDMMSGEMF-----ANDNEITVSPR----------
----------
>538_Phormidium_tenue|WP_191127014.1
------------------------------------------------------------
-MRR----LFA-LVLVL-FLCLGF-A----APAKAD---------------VSGLTPCDQ
SKTFLQRAANART-----------------------PQAKQRFELYAK-SNVLCGT-DGL
PHLLVDSRP---------DHLGEFLIPSILFLYIAGWIGWAGRSYIRYARG--TDSPEMH
EVVINVPVALRYML-TGFAWPLAALKEFTTGELT-----AKDNEVPVSPR----------
----------
>539_Calothrix_sp._PCC_7103|WP_019492435.1
------------------------------------------------------------
-MQR----LFA-LFLAL-CLWFSF-T----PPTLALG---------------ADLVPCSE
SPAFQARAEAARNT------------------TADPNSGAKRFERYSQ---ALCGP-EGL
PHLIVDGSL---------DHAGDFLIPSILFLYIAGWIGWVGRAYLNAVHKL--PNSEMK
EVVIDVPLALPIML-SGFTWPLAAIKELTSGELT-----AKDTEIPISPR----------
----------
>540_Nostoc_minutum_NIES-26|RCJ41032.1
------------------------------------------------------------
-MRR----LFA-LILVI-CLSFSF-A----QPAKALG---------------ANLVPCKD
SPAFQELAKNARNT------------------TADPQSGQKRFERYSQ---ALCGP-EGY
PHLIVDGRL---------DRAGDFLIPSILFLYITGWIGWVGRAYIQAIKKD--SNPELK
EIQIDLGLALPIML-SGFAWPAAALQEFLSGKLT-----AKDQEIPVSPR----------
----------
>542_Kaiparowitsia_implicata_GSE-PSE-MK54-09C|MBW4653215.1
------------------------------------------------------------
-MRK----LFA-LVSIP-LLWLGL-A----APALA-----------------YNLTTCGD
NPAFQARAAKAT-----------------------TDLAKARFENYS---SVLCGA-DGL
PHLIVDGSW---------AHLGEFIIPSIMFLYIAGWIGWVGRAYVIDVRS--DKSPEMA
EIIIDVPRAIKFML-SGFLWPLAALKELTSGELT-----ANDADITVSPR----------
----------
>543_Pleurocapsales|WP_015142241.1
------------------------------------------------------------
-MKH----LLA-LILIV-TLWFNF-A----PPASAD--G----------S-VAGLTPCSE
TPAFKQKSKNFLNT------------------TADPKSGQKRAERYAQ---ALCGP-EGY
PHLIVDGRW---------DHMGDFFIPSILFLYIAGQIGWAGRAYLIAIRDE--KDAEMK
EIIIDVPLALKQMIA-AFAWPLLAVKEFLAGTLT-----AKDSEIPVSPR----------
----------
>545_Plectonema_radiosum|WP_193922773.1
------------------------------------------------------------
-MGR----LFA-LILAV-CLAFNF-A----PPAFAVG---------------ADLVRCSD
SPAFQQRAADARNT------------------TSDPNSGEKRFERYSQ---ALCGP-EGL
PHLIVDGRL---------SNAGDFLIPGILFLYIAGWIGWVGRAYLQAVREA--KDPEMK
EIIIDLPTALPLML-SGFTWPAAAIKELLSGELT-----AKDEEIPISPR----------
----------
>547_Richelia_sp._SM2_1_7|NJL78569.1
------------------------------------------------------------
-MRR----LFA-LILAV-CLAFNF-A----PPAFAVG---------------ADLVRCSD
SPAFQQRAADARNT------------------TSDPNSGEKRFERYSQ---ALCGP-EGL
PHLIVDGRL---------SNAGDFLIPGILFLYIAGWIGWVGRAYLIAVREE--KDAEMK
EIIIDLPRALPLML-SGFTWPAAAIQELRSGELT-----AKDEEIPISPR----------
----------
>548_Synechococcus_moorigangaii_CMS01|MBV5261772.1
---------------------------------------------------------MQR
FVAV----VCA-FALSL-TLWLGF-A----SPVKAD-------------S-LSHLTPCSQ
SAAYKQRAKNFRNT------------------TADPNSGQNRAAAYSE---ALCGP-EGL
PHLIVDGRL---------DHAGEFLIPSILFLYVAGWIGWAGRSYLIASRKE--KDPAMA
EIIINVPRAFSLMLA-GFAWPLAALKEFTSGELV-----VKDADVPVSPR----------
----------
>549_Calothrix_parasitica|WP_096657630.1
------------------------------------------------------------
-MRR----LFA-LILAV-CLAFNF-A----PPAFSLG---------------ADLVPCSE
SAAFQQRAAAARNT------------------TPDPKSGEKRFARYSQ---ALCGP-EGL
PHLIVDGRL---------SRAGDFLIPSILFLYMAGWIGWVGRAYLIAVRGE--KDAEMK
ELIIDVPTALPLML-SGFAWPAAAVKELLSGELT-----AKDEEIPISPR----------
----------
>550_Microcoleus_sp._FACHB-672|WP_190669851.1 535_Microcoleus_sp._FACHB-68|WP_190760964.1
------------------------------------------------------------
-MRR----LLA-LILAI-GLWISV-A----PTAFAGEPN------------VAGLVPCSE
SPAFQQRAQNARNT------------------TSDPQSGQKRFERYSQ---ALCGP-EGL
PHLIPDGRW---------SHAGDFIIPGILFLYIAGWIGWVGRAYLQAVRKT--DSPEEK
EIIIDVPTAIKYML-TGFTWPLAAIKEALSGELY-----AKDNEIPVSPR----------
----------
>552_Planktothrix_agardhii_NIVA-CYA_126/8|KEI68773.1 528_Planktothrix|WP_026785996.1 551_Planktothrix_agardhii|WP_042157871.1
---------------------------------------------------MTNVTKGNT
SMRR----LLA-AILAL-GLWMTV-V----PAASA-----------------YNLVPCSE
SSVFEQRAKTSISV------------------AANPAQAKARFERYSQ--E-LCGKEDGL
PHLIVDGSL---------SHAGDFLIPGVLFLYIAGWIGWVGRSYLQYARK--SENPAEK
EIIINVPVALTFML-GGFLWPLAALKEITTGELY-----VKDDEITVSPR----------
----------
>553_Chroococcidiopsis_sp._FACHB-1243|WP_192154071.1
------------------------------------------------------------
-MRR----LFA-LILVIGGLWFTL-A----PPAQAQQ---------------ASLVRCSD
SPAFVQRAKAARDT------------------TADPQSGEKRFERYAQ---AMCGP-EGL
PHLIVDGNL---------SRAGDFLIPSIMFLYIAGQIGWAGRAYLQAIQKKYAGATEIK
EVVLDVPLAFQSMV-SAFAWPLAAVKELLSGELT-----AKDEEIPISPR----------
----------
>554_Xenococcus_sp._PCC_7305|WP_006508022.1
------------------------------------------------------------
-MRR----LFA-LILVI-TLWFNF-A----PPASA--------------G-VAGLTKCAD
TPAFQQKSQSYLNT------------------TGDPNSGAIRAARYSQ---ALCGP-EGY
PHLIVDGRL---------SHMGDFAIPSILFLYIAGWIGWAGRSYLIAIRDE--KNPEMS
EIMINVPLAISKMLA-AATWPLLAFGAFASGNLI-----AKDSEVPISPR----------
----------
>555_Coleofasciculaceae_cyanobacterium_SM2_1_6|NJL88884.1
------------------------------------------------------------
MKRK----LLA-LFLAI-GIWLCV-T----PLASADAVE---------T--VSGLVPCKD
SPAFVKRAAAARNT------------------TADPESGKKRFARYAN---QLCGEADGL
PRLIVDGRL---------SHAGEFLIPSVLFLYITGFIGWAGRAYLIAIQAG--KNPEEK
EIIIDVPLAMKSIV-AGLLWPVAAIGELLSGKLT-----AADDEITVSPR----------
----------
>556_Pleurocapsales_cyanobacterium_LEGE_10410|MBE9048535.1
------------------------------------------------------------
-MRR----LFA-LILVF-TLWFSF-S----PMANAD--E----------D-VANLTPCGE
NPAYVQRAKSFRNT------------------TNDPNSGQMRAERYAE---ALCGP-EGL
PHLIVDGRW---------THAGDFFIPSVLFLYIAGWIGWAGRSYIIDVRDE--KNTEMQ
EILINVPLAISKMLS-AAAWPLLAFKEFTSGELI-----ADEAEITVSPR----------
----------
>557_Nostoc_sp._LPT|MBN4001577.1
------------------------------------------------------------
-MRR----LFA-LMLAI-SLWFNF-A----PPAQALG---------------ANLTPCRD
NPAFQELAANARNT------------------TADPQSGKKRFERYSQ---ELCGP-EGY
PHLIVDGSL---------NHAGDFLIPSILFLYIAGWIGWVGRAYLQAIKKE--SNTEQK
EIQIDLGLALPIMA-SGFTWPVAAVQELLSGKLA-----AKDTEIPISPR----------
----------
>560_unclassified_Nostoc|WP_094328213.1 509_Nostoc_sp._TCL240-02|WP_174712528.1 518_Nostoc_sp._NMS1|MBN3908740.1 544_Nostoc_sp._Peltigera_membranacea_cyanobiont_232|WP_094339708.1
------------------------------------------------------------
-MRR----LFA-LMLAI-CLWFNF-A----SPAQALG---------------ANLTPCKD
NPAFQELAANARNT------------------TADPESGKKRFERYSQ---ALCGP-EGY
PHLIVDGRL---------DRAGDFLIPSILFLYIAGWIGWVGRAYLQAIKKE--SDTELK
EIQIDLGLALPIIA-TGFAWPAAAVQELLSGKLA-----AKDSEIPISPR----------
----------
>561_Brasilonema_sp._UFV-L1|WP_169221912.1
------------------------------------------------------------
-MRC----LFA-LILAI-CVSFNF-A----PQALALG---------------ADLVPCSE
SPAFQERAASALNT------------------TADPESGKKRFERYSQ---ALCGP-EGL
PHLIVDGRL---------DRAGDFLIPSILFLYIAGWIGWVGRTYLQTIKKQ-GGDVEQK
EIQIDVALALPIMA-SGFAWPAAAVQQLLSGQLT-----AKDEEIPISPR----------
----------
>562_Nostocales_cyanobacterium_LEGE_12452|MBE8964850.1 441_Nostoc_sp._JL23|MBN3878774.1 515_Nostoc_sp._Peltigera_membranacea_cyanobiont_210A|WP_094349470.1
------------------------------------------------------------
-MRR----LFA-LMLAI-SLWFNF-A----PPAQALG---------------ANLTPCKD
NPAFQQLAANARNT------------------TADPESGRKRFERYSQ---ALCGP-EGY
PHLIVDGRL---------DRAGDFLIPSILFLYIAGWIGWVGRAYLQAVKKD--PNTELK
EIQIDLGLALPIIA-SGFTWPVAAVQELLSGKLA-----AKDTEIPISPR----------
----------
>563_Oxynema|WP_168571084.1
------------------------------------------------------------
-MRR----LFA-LILTV-CLWFSF-V----PSAAAE--------------YYANLTPCSE
TPAFVQRAKSAS-----------------------TPQAKARFENYS---SLLCGP-EGY
PHLIADGNL---------AHAGEFLIPSVLFLYIAGWIGWAGRSYLIAIRG--EKNAEEK
EIIIDLPLAISCSL-GAAVWPLAALGEATSGKLY-----AKEGEIPVSPR----------
----------
>564_unclassified_Planktothricoides|WP_054464297.1
------------------------------------------------------------
-MRK----FLA-LILAV-CLWFSF-A----PIASAD---------------YANLTPCAD
NAAFIQRAKSAT-----------------------TEQAKARFEQYS---SLLCGE-EGL
PHLIVDGNL---------AHAGEFLIPSILFLYIAGYIGWAGRSYLQAIKK--EGNAEEK
EIIIDIPLAIKCSL-GAAAWPVAALGEMTSGAMF-----AKDNEITVSPR----------
----------
>566_Cyanobacteria_bacterium_SBLK|MBP0019841.1
------------------------------------------------------------
-MRK----LLA-LILVA-ALWFNF-A----PAASAD----------------GNLVPCSE
SEAFQQRAKTFVNT------------------TNDPLSGQARAERYSQ---ALCGAEDGL
PRLIVDGRW---------DHAGDFMIPGILFLYIAGWIGWVGRSYLIAMRGE--KDAEMK
EIIIDVPAAVKFML-GGFIWPVAAVGELTSGQLT-----AKDSEIPISPR----------
----------
>567_Chroococcidiopsidaceae_cyanobacterium_CP_BM_ER_R8_30|MBV9386580.1
------------------------------------------------------------
MARR----LFA-LILVI-GIWFNF-A----PAALAI-------------G--AGLVPCSE
SPEFLQRAANARAT-------------------TDTTGAQDRFKRYAD-SGALCGP-EGL
PHLIVDGRL---------NHAGDFLIPSILFLYIAGWIGWAGRGYLRATKKAAGGSAEAK
EIKIDLPLALPIAL-SGFAWPVAALQEFLSGDLF-----AKDEEIPVSPR----------
----------
>568_Pleurocapsa_sp._PCC_7319|WP_019504230.1
------------------------------------------------------------
-MRR----LFA-LILVF-TLWFGF-A----PTATAD-------------G-VAGLTPCGE
NPAYVEKAKNFRNT------------------TDDPNSGQIRAERYAQ---ALCGP-EGY
PHLIVDGRW---------SHMGDFFIPSVLFLYIAGWIGWAGRSYLIAIRDE--KNAEMQ
EVVINVPLAVSKMLA-AATWPLLAFGEFTSGKMF-----AKESEITVSPR----------
----------
>569_Nostoc|WP_012410217.1 510_Nostocaceae|WP_114081157.1
------------------------------------------------------------
-MRR----LFA-LMLAI-CLWFNF-A----SPAQALG---------------ANLTPCKD
NPAFQELAANARNT------------------TADPQSGKKRFERYSQ---ALCGP-EGY
PHLIVDGRL---------DRAGDFLIPSILFLYIAGWIGWVGRTYLQAIKKE--SDTELK
EIQIDLGLALPIIA-SGFTWPVAALQEFLSGKLA-----AKDSEIPISPR----------
----------
>571_Spirulina_major|WP_072619555.1
---------------------------------------------------------MR-
--K-----LLA-LILVA-TLWLNF-A----PAASAD---------------DYGLVPCSE
SAAYLQKSKSFLNT------------------TADPQSGQKRAERYSE---ALCGP-EGY
PHLIVDGRW---------DHVGDFTIPGLMFLYAAGWIGWVGRAYLIAIRDD--KDAEMK
EIIIDVPLAFKLMLG-GFAWPLAAFGELTSGKMA-----VADSDVPISPR----------
----------
>572_Nostoc_sp._JL33|MBN3872247.1
------------------------------------------------------------
-MRR----LFA-LMLAI-CLWLNF-A----PPAKALG---------------ANLTPCRD
NPAFQQLAANARNT------------------TGDPQSGIKRFERYSQ---ELCGP-EGY
PHLIVDGRL---------DHAGDFLIPSILFLYIAGWIGWVGRAYLQTIKKE--PNTELK
EVQIDLGLALPIMA-SGFTWPVAALQEFLSGKLT-----AKDSEIPISPR----------
----------
>574_Euhalothece_sp._KZN_001|PNW52172.1 546_Dactylococcopsis_salina|WP_015229826.1
------------------------------------------------------------
-MPR----LLA-LILSG-ILLLGF-A----APAQAQA-G---------G--NSQLVPCSE
SAAFQQRAKNFRNT------------------TSDPKSGEKRAERYSQ---ALCGP-EGL
PHLVVDGRL---------SHAGDFLIPSVMFLYIAGWIGWVGRAYLISIREE--KNPEEK
EILIDVPRAFKIML-SGFAWPVAAVKELLSGELT-----AKEGEIPISPR----------
----------
>575_Moorena_sp._SIO3H5|NEO72600.1
------------------------------------------------------------
-MRR----LLA-LIFAV-SVWFCA-I----SPASAS---------------LDHLTPCSE
SAAFQARKAAFVNT------------------TADPNSGANRFERYSQ---ALCGD-EGY
PRLIVDGRF---------SHMGDFLIPSLLFLYIAGWIGWAGRSYLQAIQKG--KNPEQK
EVIIDVPLAFSKMLL-SASWPLLAFKEITTGEMF-----AKDNEIPISPR----------
----------
>576_Geminocystis_sp._NIES-3709|WP_066121221.1
---------------------------------------------------------MGK
IFSL----VLA-FALSV-SLWANF-A----PTASAD---------------LSHLTPCSE
SAAFQAKAKSFRNT------------------TSDPQSGQKRAESYAE---ALCGP-EGY
PHLVVDGRL---------SHAGDFIIPGVLFLYIAGWIGWVGRSYLIAIREE--KDTEMR
EIIIDVPLAISKMLF-GFLWPLQALQEFTSGQLT-----VKDSEISVSPR----------
----------
>578_Alkalinema_sp._FACHB-956|WP_190571727.1
------------------------------------------------------------
-MRR----LCA-FVLAI-ALWFGF-V----STAPAHA-------------IYDNLTPCSE
SAAFAQRMKASAS-----------------------PTAQRRFDQYTK-AGLLCGE-EGL
PHLIVDNP----------SHAGDFIIPGILFLYIAGWIGWAGRSYLQAIKK--GENPEVK
EVVIDVPLALKFML-GGFAWPLVAFGEISTGKMF-----AAESEITVSPR----------
----------
>579_Nostoc_sp._NMS9|MBN3939726.1 570_Nostoc_sp._NMS4|MBN3922843.1
------------------------------------------------------------
-MRR----LFA-LMLAI-SLWFNF-A----PPAQALG---------------ANLTPCKD
NPAFQELAANARNT------------------TADPQSGKKRFERYSQ---ELCGP-EGY
PHLIVDGSL---------NHAGDFLIPSILFLYIAGWIGWVGRAYLQAIKKE--SDTELK
EIQIDLGLALPIIA-SGFTWPVAAVQELLSGKLA-----AKDSEIPISPR----------
----------
>580_Anabaena_sp._CRKS33|OBQ39532.1 489_Nostocales|WP_137908003.1 522_Dolichospermum_planctonicum|WP_168359421.1 559_Dolichospermum_circinale_Clear-D4|MBD1211618.1 565_Dolichospermum|WP_028083753.1 573_Anabaena_sp._49628_E55|MCE2720301.1
------------------------------------------------------------
-MTR----LFA-LLLAM-TLWFNF-A----PPAQALG---------------ANLVPCKD
SPAFQELALNARNT------------------TADPESGKKRFERYSQ---ALCGP-EGY
PHLIVDGSL---------NHAGDFLIPSILFLYIAGWIGWVGRAYLQAIKNG--ANAEQK
EIQLDLGIALPIIT-SGFAWPAAAIKEFLSGELT-----AKDSEITVSPR----------
----------
>581_Spirulina_sp._DLM2.Bin59|TVQ54083.1
---------------------------------------------------------MR-
--K-----LLA-LILMA-TLWLNF-A----PAASAD---------------DYALVPCSE
SPAYIQKSKSFRNT------------------TADPESGQKRAERYSE---ALCGP-EGY
PHLIVDGRW---------DHVGDFTIPSLIFLYIAGWIGWVGRSYLIAVSSD--KDAEMK
EIIIDVPLAFKLMLG-GFTWPLAALAEFTGGKLT-----VPDTDVPISPR----------
----------
>582_Nostoc_sp._CHAB_5834|WP_229468099.1
------------------------------------------------------------
-MRR----LFA-LILAI-CLWFNF-A----SPAKALG---------------ANLTPCSD
NPAFQQLAANARNT------------------TADPESGRKRFERYSQ---ELCGP-EGY
PHLIVDGRL---------DHAGDFLIPSILFLYIAGWIGWVGRAYLQAVKKE--PNPELK
EVQIDLGLALPIIA-SGFTWPVAALQEFLSGKLT-----AKDTEIPISPR----------
----------
>583_Oculatella_sp._LEGE_06141|WP_193882030.1
------------------------------------------------------------
-MRR----LFA-LALVF-CLWFGF-A----QPASAE---------------VGGLTPCNA
SPAFQQRAANAR-----------------------TAAAKQRFEKYAN-SNLVCGP-EGL
PHLVVDGRL---------GHAGEFIVPSLLFLYIAGWIGWVGRSYIRAVRK--EKNPEMN
EIIIDVPRALSLML-SGFLWPLAALGELTSGDLT-----AKEEEIPVSPR----------
----------
>584_Oscillatoriales_cyanobacterium_CG2_30_40_61|OIP68207.1 496_Planktothrix_paucivesiculata|WP_083623658.1
------------------------------------------------------------
-MRR----LLA-AILAL-GLWMTV-V----PAASA-----------------YNLVPCSE
SSVFQQRAKTSISV------------------AANPAQAKARFERYSQ--E-LCGKEDGL
PHLIVDGSL---------SHAGDFLIPSILFLYIAGWIGWVGRSYLQYARK--SENSAEK
EIIINVPVALTFML-SGFLWPLAALKEMTTGEMF-----AKDNEITVSPR----------
----------
>586_Phormidesmis_priestleyi|PZO51384.1
------------------------------------------------------------
-MRR----LFA-LALVL-CISFGF-A----APATASIAG---------D-NVSGLVPCAE
SAAFQKRAAAQTT-----------------------DAGKARYEFYGN-TSLLCGP-EGL
PHLVVDGDL---------SHAGEFLIPSVLFLLIAGWIGWAGRSYIIAVRS--EKSPEEK
EIIIDVPLAIKCSL-GAAAWPLLAFKEITTGEMF-----AKKEEITVSPR----------
----------
>587_Synechocystis_sp._PCC_6714|WP_028949163.1
---------------------------------------------------------MK-
--H-----LLA-LLLAF-TLWFNF-A----PTASAD-------------D-FANLTPCSE
NPAFQAKSQNFLNT------------------TDDPNSGKIRAERYAS---ALCGP-EGY
PHLIVDGRF---------THAGDFLIPSILFLYIAGWIGWVGRSYLIEVRES--KNPEMQ
EIIINVPLAIKKMLG-GFLWPLAAAGEFTSGKLV-----MKDSEIPTSPR----------
----------
>588_Nostoc_sp._NOS2021|MBN3895512.1
------------------------------------------------------------
-MRR----LFA-LMLAI-CLWFNF-A----PPAQALG---------------ANLTPCKD
NPAFQELAANARNT------------------TADPESGKKRFERYSQ---ALCGP-EGY
PHLIVDSRL---------DHAGDFLIPSILFLYIAGWIGWVGRTYLQAIKKE--SDTELK
EVQIDLGLALPIIA-TGFAWPAAAVQELLSGKLA-----AKDSEIPISPR----------
----------
>589_Nostoc_flagelliforme|WP_100899854.1 533_Nostoc_mirabile|WP_229492502.1
------------------------------------------------------------
-MRR----LFA-LILAI-CLWFNF-A----SPAKALG---------------ANLTPCKD
NPAFQQLAANARNT------------------TADPESGRKRFERYSQ---ELCGP-EGY
PHLIVDGRL---------DHAGDFLIPSILFLYIAGWIGWVGRAYLQAVKKD--PNTEQK
EIQIDLGLALPIIA-SGFTWPVAALQEFLSGKLT-----AKDTEIPISPR----------
----------
>590_Nostoc_sp._CHAB_5715|WP_229453982.1
------------------------------------------------------------
-MRR----LFA-LILAI-CLWFNF-A----SPAKALG---------------ANLTPCKD
NPAFQQLAANARNT------------------TADPESGIKRFERYSQ---ELCGP-EGY
PHLIVDGSL---------NHAGDFLIPSILFLYIAGWIGWVGRAYLQAIKKQ-GSNVELK
EVIIEVPLALPIML-SGFTWPLAAIKEFLSGELT-----AKDTEIPISPR----------
----------
>591_Cyanobacteria_bacterium_REEB444|MBU6186475.1 469_Cyanobacteria_bacterium_WB6_1B_304|NBO32219.1
------------------------------------------------------------
-MQR----LLV-VFLAV-CLWIGF-V----LPASAD-V--------------AGLTPCVD
SPAFQQRAATA-----------------------KTEQAKARFARYSQ--A-LCGD-EGL
PHLIADGRF---------SHVGDFTIPSILFLYIAGAIGWSGRAYLQAIKK--AGDAEQK
EIILDVPLAVNKTI-LSGLWPLLAIQELLSGQLT-----AKDSEITVSPR----------
----------
>592_Alkalinema_sp._RU_4_3|NJM47221.1
------------------------------------------------------------
-MQR----LFA-LVLTV-MLWFGF-V----GTAPAH-A------------AYDNLKPCSE
SAAFAKRAQAA-----------------------TTDSAKARFDFYAK-SGLLCGE-EGL
PHLIVDNP----------IHAGEFIIPGLMFLYIAGWIGWVGRKYLQTIKK--AGNPEEK
EVVIDVPLAVSCML-TGFAWPLAAVGEFTSGQLL-----AKDSEVTVSPR----------
----------
>594_Cyanothece_sp._SIO2G6|NEQ96861.1
------------------------------------------------------------
-MRR----LLA-LALVL-CLWMGF-A----ASASAD---------------VAGLTPCSE
SPEFQELAEFAE-----------------------TPQAQKRFEFYAS-SGLLCGD-DGL
PHLIVDGRL---------SHAGEFIIPGILFLYIAGWIGWVGRAYLIKIRE--EKKPEMK
EIIIDVPLAFSIML-TGFSWPLAAFGELTSGKLT-----VSDDEITVSPR----------
----------
>595_Nostoc_sphaeroides|WP_118169022.1
------------------------------------------------------------
-MRR----LFA-LMLAI-CLWFNF-A----PPAQALG---------------ANLTPCKD
NPAFQQLAANARNT------------------TADPESGRKRFERYSQ---ELCGP-EGY
PHLIVDGRL---------DHAGDFLIPSILFLYIAGWIGWVGRAYLQAVKKE--PNTELK
EVQIDLGLALPIIA-SGFTWPVAALQEFLSGNLT-----AKDTEIPISPR----------
----------
>596_Geminocystis_sp._NIES-3708|WP_066348388.1
---------------------------------------------------------MGK
IFSL----VLA-FALSL-TLWANF-A----PTAQAD---------------LSHLTPCSE
SAAFQAKAKSFRNT------------------TDDPQSGQKRAASYGQ---ALCGP-EGY
PHLVVDGRL---------SHAGDFIIPGVLFLYIAGWIGWVGRSYLIAIREE--KDTEMR
EIIIDVPLAFSKMLF-GFLWPLQALQEFTSGQLT-----VKDSEITVSPR----------
----------
>597_Richelia_intracellularis_HH01|CCH67187.1 527_Richelia_intracellularis|WP_044304631.1
----MESFNFYLLKLYCFHGQEYDGLEVI-------SINKPYKPLRFVQKTSSFVIQGNN
SMRR----LFA-VVLAI-CLWSNF-A----PSAKALG---------------ADLIPCSE
SSVFHERAATARNT------------------TADPMSGEKRFKRYSQ---ALCGP-EGL
PHLIVDGRW---------EHAGDFVIPGLMFLYIAGWIGWVGRAYLIAIRGS--KDAEQK
EIQIDIRLALPIIL-SGFAWPAAAIQELLSGSLT-----AKESEITVSPR----------
----------
>598_Nostoc_sp._Lobaria_pulmonaria_5183_cyanobiont|WP_104907528.1
------------------------------------------------------------
-MRR----LFA-LMLAI-SLWFNF-A----PPAQALG---------------ANLTPCKD
NPAFQELAANARNT------------------TSDPQSGIKRFERYSQ---ELCGP-EGY
PHLIVDGSL---------NHAGDFLIPSILFLYIAGWIGWVGRAYLQAIKKE--SGTELK
EIQIDLGLALPIMA-SGFTWPVAAVQELLSGKLA-----AKDTEIPISPR----------
----------
>599_Cyanobacterium_sp._IPPAS_B-1200|WP_069790751.1
---------------------------------------------------------MGK
IFSL----VLA-FTLSL-TVWGNF-S----APAHAD---------------LSHLTPCSE
SAAYQAKAKNFRNT------------------TNDPQSGQKRAARYAE---ALCGP-EGY
PRLVVDGRL---------DHAGDFIIPGLLFLYIAGWIGWVGRAYLIAVRGE--KDAEMK
EIIIDVPLAINKMLL-GFSWPLQALGELKSGALT-----AKDSEISVSPR----------
----------
>600_Spirulina_subsalsa|WP_017305318.1
---------------------------------------------------------MR-
--K-----LLA-LILVM-TLWFNF-A----PSASAD---------------EYGLVPCSE
SSAYIQKSKSFRNT------------------TDDPLSGKKRAERYAQ---ALCGP-EGY
PHLIVDGSL---------SHAGDFLIPSILFLYITGWIGWVGRSYLIAIRGD--KDAEMK
EIIIDVPLAFKFMLG-GFAWPLAALAEFTSGKLT-----AKDTEIPISPR----------
----------
>601_Cyanobacteria_bacterium_SID2|MBP0000306.1
------------------------------------------------------------
-MRR----LLA-LVLAA-VLWFSF-A----PTASAD---------------VAGLTPCKD
NPAFIARAKRAT-----------------------TEQAKQRFELYGR--ELLCGE-EGL
PHLIADGRW---------SHAGEFLIPGILFLYVAGWIGWAGRSYLQAIQG--EKSPEEK
EIIIDVPLAVSKSL-AAAGWPLVAFKEITTGEMF-----AKDDEIPISPR----------
----------
>602_Moorena_producens|WP_070394081.1 519_Moorena_sp._SIO4G3|NEO76234.1
------------------------------------------------------------
-MRR----LLA-LIFAV-SVWFCA-I----SPASAS---------------LDHLTPCSE
SAAFQARKAEFVNT------------------TADPNSGANRFERYSQ---ALCGD-EGY
PRLIVDGRF---------SHMGDFLIPSLLFLYITGWIGWAGRSYLQAIQKG--KNPEQK
EIIIEVPLAFSKMLL-AASWPLLAFKEITTGEMF-----AKDDEIPVSPR----------
----------
>605_Aphanothece_sacrum|WP_124974093.1
---------------------------------------------------------MK-
--R-----LFA-LILIA-TLWFNF-A----PSASAE---------------YSNLTPCSE
SAAFQAKSKTFLNT------------------TDDATSGKKRAERYAE---ALCGP-EGY
PHLIVDGNL---------SHIGDFTIPGILFLYIAGWIGWVGRAYLIAIRDD--KDAEMK
EIVIDVPLALSKMLT-GFAWPLAAVGEFTSGKLI-----AKDSEIPVSPR----------
----------
>606_Pegethrix_bostrychoides_GSE-TBD4-15B|MBW4468250.1
------------------------------------------------------------
-MRK----LFA-LVLVL-FLWMPF-A----APASAD---------------VASLTPCGQ
SKAFLQRAANAT-----------------------TPQAKARFDNYAK-SQVLCGP-EGL
PHLVVDGRL---------SHAGEFLIPSILFLYIAGWIGWVGRAYLISVRK--EKDAEMK
EIIIDVPRAIKYML-SGFAWPLAALKELTTGELT-----VKESDITVSPR----------
----------
>608_Leptolyngbya_sp._DLM2.Bin15|TVQ18213.1
------------------------------------------------------------
-MRR----LFA-LLLVI-SLWIGF-V----PPASAD---------------VAGLTPCGE
SAAFQQRAAAAT-----------------------TPQAKARFAKYAD-SSLLCGT-DGL
PHLVADGRW---------SHASEFMIPGLMFLYIAGWIGWVGRSYLIAISG--EKNAEEK
EIVIDVPLATKVML-TGFAWPLAALKEFSSGELV-----VKDSEIPVSPR----------
----------
>609_Stanieria_cyanosphaera|WP_015191906.1
------------------------------------------------------------
-MRR----LFA-LILVV-TLWFNF-A----PSASAD--A---------DG-VAGLTRCAD
NPAYLQKAKNFLNT------------------TSDPQSGQRRAAVYAE---ALCGP-EGY
PHLIVDGRW---------SHIGDFFIPSVLFLYITGCIGWAGRSYLIAIRND--KEPEMK
EVILDVPLAVKSMIA-SAAWPLAAFGEWTTGKLT-----VKDSEIPISPR----------
----------
>610_Cyanobacteria_bacterium_UBA11367|HBE17931.1
------------------------------------------------------------
-MRR----LLA-LVFAV-TIWFSF-V----SPATAD-------------L--DNLTPCSE
SAAFQERAAAALNT------------------TGDPNSGANRFARYSE---ALCGP-EGL
PHLIVDGRL---------SRAGDFLIPSVLFLYITGWIGWVGRSYLQAIKKG--PNPEEK
EVIIDVPLAFGKML-FGFAWPLAAVQEYLSGNMF-----AKDNEITVSPR----------
----------
>612_Leptolyngbya_foveolarum|PZO19885.1
------------------------------------------------------------
-MRR----LFA-LVLVL-CLSFGF-A----SPASAGLAG---------D-DVSGLVPCGE
SPAFQQRAAAAP-----------------------TEAAKARFDFYAN-TSLLCGP-EGL
PHLVVDGDL---------AHAGEFLIPSVLFLLIAGWIGWAGRSYVIAVRA--DKNPEEK
EIIIDVPLAIKCSL-SSALWPLLAFKEITSGEMF-----AKKEEITVSPR----------
----------
>614_Cyanobacteria_bacterium_UBA11372|HAX80261.1
------------------------------------------------------------
-MRR----LLA-LLVAV-CLWFSF-A----PTASAQE--------------SAVLVPCKD
SPAFLERAQTARNT------------------TDDPESGRKRFERYSQ---AMCGP-EGL
PHLIVDGSL---------DRAGDFLIPSILFLYIAGWIGWVGRSYLQAIKKE--KNPEEK
EIVIDVPLAISKML-TGFAWPLAAIGELTSGKLT-----ANDSEIPVSPR----------
----------
>615_Synechocystis|WP_190597904.1 607_Synechocystis_sp._LEGE_06083|WP_194073559.1
---------------------------------------------------------MK-
--H-----LLA-LLLAF-TLWFNF-A----PTASAD-------------D-FANLTPCSE
NPAFQAKSQNYLNT------------------TDDPNSGKIRAERYAS---ALCGP-EGY
PHLIVDGRF---------THAGDFLIPSILFLYIAGWIGWVGRSYLIEIRES--KNPEMQ
EVVINVPLAIKKMLG-GFLWPLAAAGEYTSGKLV-----MKDSEIPTSPR----------
----------
>616_Nostoc_commune|WP_109011156.1
------------------------------------------------------------
-MRR----LFA-LILAI-CLWFNF-A----SPAKALG---------------ANLTPCSD
NPAFQQLAANARNT------------------TSDPKSGIKRFERYSQ---ELCGP-EGY
PHLIVDGSL---------NHAGDFLIPSILFLYIAGWIGWVGRAYLQANKKQ-GGDVEMR
EAIIEVPLALPIML-SGFAWPVSAIKEFLSGELT-----AKDTEIPISPR----------
----------
>617_Rivularia_sp._PCC_7116|WP_015117733.1 613_Rivularia_sp._in__Bacteria|MBV6623121.1
------------------------------------------------------------
-MRR----LFA-LILAV-CLAFNF-A----PPAFSLG---------------ADLVPCSE
SPAFQQRAAAARNT------------------TSDPNSGEKRFERYSQ---ALCGP-EGL
PHLIVDGRL---------SRAGDFLIPGILFLYIAGWIGWVGRSYLQAVRGE--KDAEMK
EIIVDVPTALPLML-SGFAWPAAAIKELLSGELT-----AKDEEIPISPR----------
----------
>618_Spirulinaceae_cyanobacterium_SM2_1_0|NJK99225.1
---------------------------------------------------------MR-
--K-----LLA-LLLAM-VLWFGV-A----PAASAD---------------DYGLVPCSE
SSAFQQKSQSFRNT------------------TADPLSGQKRAERYSE---ALCGP-EGY
PHLIVDGSL---------SHAGDFIIPSILFLYVAGWIGWVGRAYLIAVRDG--DSPEMK
EIIIDVPLAFRVMLT-GFAWPIAAFGELMSGKLT-----AAETDIPVSPR----------
----------
>619_Symploca_sp._SIO3C6|NEO32958.1 603_Symploca_sp._SIO1C4|NER31890.1
------------------------------------------------------------
-MRR----LLA-LIFAA-TLWFSF-V----TPACAD---------------VAGLVPCSE
SPAFQARAASARNT------------------TADPESGKKRFERYSQ---ALCGE-EGL
PHLIVDGRF---------SHAGDFLIPSILFLYITGWIGWAGRSYLQTIQKE--KNPEAK
EITIDVPLAITKMVFVGPLWPLAATQEILSGAMF-----AKDNEIPVSPR----------
----------
>620_Geminocystis_herdmanii|WP_017296183.1
---------------------------------------------------------MGK
IFSL----VLA-FALSV-SLWANF-A----PTASAD---------------LSHLTPCSE
SAAYQAKAKNFRNT------------------TDDPTSGQKRAASYAE---ALCGP-EGY
PHLVVDGRL---------SHAGDFIIPGVLFLYIAGWIGWVGRSYLIAIREE--KDTEMK
EIIIDVPLAFSKMLF-GFLWPLQALQEFTSGQLT-----VKDSEIPVSPR----------
----------
>621_Microcoleus_vaginatus_WJT46-NPBG5|MBW4679417.1
------------------------------------------------------------
-MRR----LLA-LILAI-GLWISV-A----PGAFAGEPN------------VAGLVPCSE
SPAFQQRAQNARNT------------------TSDPQSGQKRFERYSQ---ALCGP-EGL
PHLIPDGRW---------SHAGDFIIPGILFLYIAGWIGWVGRAYLQAVRKT--DSPEEK
EIIIDVPVAIKYML-SGFTWPLAAIGEALSGKLY-----AKDDEIPVSPR----------
----------
>622_Nostoc_flagelliforme|WP_190941242.1
------------------------------------------------------------
-MPR----LFA-LMLAI-CLWFNF-A----PPAQALG---------------ANLTPCRD
NPAFQQLAANARNT------------------TADPESGRKRFERYSQ---ELCGP-EGY
PHLIVDGRL---------DYAGDFLIPSILFLYIAGWIGWVGRAYLQAVKKE--PNTEQK
EIQIDLGLALPIIA-SGFTWPVAAIQEFLSGKLT-----AKDTEIPVSPR----------
----------
>623_Okeania_sp._SIO4D6|NEP03869.1
------------------------------------------------------------
-MRR----LLA-LVLAI-SLWATA-A----SAASAY-----------------NLVPCSE
SPAFQARAEYARPT------------------TADPESGKKRFERYSQ---ALCGE-DGL
PHLIVDGSL---------DRAGDFLIPSVLFLYITGWIGWAGRSYLQAIKSE--KNPEEK
EIVIDVPLAIQKML-GAALWPVLALKEFSSGKMF-----AEENEITVSPR----------
----------
>624_Cyanobacteria_bacterium_J069|RMF62771.1
------------------------------------------------------------
-MRKLFAQLFA-LVLAV-SLWGGF-A----APASA-----------------YNLTPCAD
TPAFQARAAKAT-----------------------TAQAKARFQSYS---SVLCGE-DGL
PHLIVDGSL---------SHAGEFLIPSILFLYIAGWIGWVGRAYVISVSR--DKDPEMA
EIIIDVPRAFKFMT-TGLLWPLAALQEFTSGKLT-----APDNEITVSPR----------
----------
>625_Leptolyngbya_sp._BL0902|WP_198805441.1
------------------------------------------------------------
-MRR----FFA-VALVI-CLWFGI-A----APASASIAG---------D-NVSGLTPCGQ
NEAFLKRAAAAK-----------------------TEQAKARFDFYGN-SSLLCGT-DGL
PHLVVDGDL---------AHAGEFLIPSLLFLYIAGWIGWVGRSYLIAVRG--EKSPEEK
EIIIDVPLAVKCSL-TGFAWPLAAFKDIASGAMF-----AKDDEITVSPR----------
----------
>626_Phormidesmis_priestleyi|WP_073069428.1
------------------------------------------------------------
-MRQ----LFA-LILVF-ALWVGV-A----PSASAE--S---------D-VSGLLVPCRD
SEMFAQRAKDSVSA-----------------------TAADRFQKYAD-SGLLCGKDDGL
PHLITDGRL---------NHAGEFIIPGLLFLYLAGWLGWAGRNYLQTVHKN--GTNEYK
EVQIDVPVAIQSFI-AALFWPLTFVKQILTGEIQ-----EDDSKIPVSPR----------
----------
>628_Geminocystis_sp._GBBB08|MBL1211140.1
---------------------------------------------------------MGR
IFSL----ILA-FALSL-TLWANF-A----PTASAD---------------LSQLTPCSE
SAAYQAKAASFRNT------------------TDDPQSGKKRAERYAE---ALCGA-EGY
PHLVVDGRL---------DHVGDFVIPGVLFLYIAGWIGWVGRAYLIAIRKE--KDTELK
EIIIDVPLAISKMLF-GFLWPLQALQEFTSGQLT-----VKDSDISVSPR----------
----------
>629_Mojavia_pulchra_JT2-VF2|MBW4562984.1
------------------------------------------------------------
-MRR----LFA-LILAI-CLAFNF-A----PPAKALG---------------ANLTRCAD
NPAFQQLAQNARNT------------------TADPESGRKRFERYAQ---EYCGP-EGY
PHLIVDGRL---------DRAGDFMIPSILFLYIAGWIGWVGRSYLQTVRKS--PNPEQK
EFQIDLGIALPIIA-SGFAWPVAALKEFLSGELT-----AKDTEIPVSPR----------
----------
>630_Chondrocystis_sp._NIES-4102|WP_096722914.1
------------------------------------------------------------
-MRR----LFA-LILVF-TLWFGF-A----PTATAD-------------D-LAGLTPCGQ
NPAYVQRAKNFRNT------------------TDDPNSGIKRAERYSE---ALCGP-EGY
PHLIVDGRW---------SHMGDFFIPSVLFLYIAGWIGWAGRSYVIAVREE--KNPQMA
EIVINVPLAISKMLA-ASTWPLLAFGEFTSGKLI-----ADDSEITISPR----------
----------
>631_Gloeocapsa_sp._UFS-A4-WI-NPMV-4B04|MBW4638000.1
------------------------------------------------------------
-MRR----LLA-LILVI-GLWMNF-A----PPAKAI-G--------------AGLVPCGE
SPEFLQRAQTARA-------------------STDTRSAKDRFQYYVD-NNALCGP-EGL
PRLIVDGRP---------GHLGDITLPGLAFLYIAGWIGWMGRSYIRAVKKMDGAAPESK
ELVIDVPLAVKCGL-GGATWPVGAIKEFLSGELV-----AKDDEIPISPR----------
----------
>632_Phormidium_sp._FACHB-1136|WP_190494972.1
------------------------------------------------------------
-MRR----FFA-VALVI-CLWFGI-A----APASASIAG---------D-NVSGLTPCGQ
NPAFLKRAATATS-----------------------DKDKARFDLYGH-STLLCGD-DGL
PHLVVDGDL---------AHAGEFLIPSLLFLYIAGWIGWVGRAYLIAVRG--EKNPEEK
EIIIDVPLAIKCSL-TGFAWPLAAFKDIVSGEMF-----ASEDEITVSPR----------
----------
>633_Calothrix_sp._FI2-JRJ7|MBW4602210.1 577_Calotrichaceae|WP_073618673.1
------------------------------------------------------------
-MQR----LFA-LFLAL-CLWFSF-T----PPTLALG---------------ADLVPCSQ
SPAFQARAEAARNT------------------TADPNSGAKRFERYSQ---ALCGP-EGL
PHLIVDGGL---------DHAGDFIIPSILFLYIAGWIGWVGRAYLNAVHKL--PNSEIK
EVVIDVPLALPIML-SGFTWPLAAIKEFTSGELT-----AKDTEIPISPR----------
----------
>634_Cyanobacterium_sp._T60_A2020_053|MBF2055996.1
---------------------------------------------------------MGK
ILSL----VLA-FTVSL-TLWGNF-S----APAQAD---------------LSHLTPCSE
SAAYQAKAKNFRNT------------------TNDPESGAKRAARYAE---ALCGP-EGY
PHLVVDGRL---------NHAGDFVIPGLLFLYVAGWIGWVGRSYLIAIRGD--KDAEMK
EIIIDVPLAINKMLF-GFTWPLQAFGELTSGKLT-----AKDSEIPISPR----------
----------
>636_Gloeocapsa_sp._DLM2.Bin57|TVQ48038.1
------------------------------------------------------------
-MRR----FFA-LVLAL-LLCFNF-A----PSASAD--D---------S--VAGLVPCSE
SPAYQQRAQSFRNT------------------TADPESGRKRAERYAQ---ALCGP-EGL
PHLIVDGRF---------NHAGDFLIPSVLFLYIAGWIGWVGRAYLITVRAD--KNSEEK
EIIIDVPLAIGKML-TGFAWPLAALKELTSGELT-----APDNEIPISPR----------
----------
>638_Trichodesmium_erythraeum_GBRTRLIN201|MBS9769745.1
------------------------------------------------------------
-MRR----FLA-LVLAI-SLWVTC-V----PTASAY-----------------NLVPCSE
SPIFQALAEDALPT------------------TGDPESGKKRFERYSQ---QLCGEDDGL
PHLIVDGSW---------NHAGDFTIPGILFLYIAGWIGWVGRSYLQAVQTE--KNPEEK
EIIIDLPLATKKML-GGFLWPVLAFKEYTSGKMF-----AKDNEITVSPR----------
----------
>639_Cyanosarcina_radialis_HA8281-LM2|MBW4620716.1
------------------------------------------------------------
-MRR----LLA-VIFAF-TIWFTV-V----PSASA--------------D-IAGLTPCSE
SQAFQQRAANARAT------------------TSDPNSGRARFERYSG---ALCGP-EGL
PRLIVDGRY---------SHAGDFLIPSVLFLYITGCIGWAGRSYLMTTRAG--KDPEMK
EVIIDVPLAIKSMIS-AGAWPALALAEFTSGKLL-----AKDADVPVSPR----------
----------
>640_Leptolyngbyaceae_cyanobacterium_SM1_3_5|NJL22579.1
------------------------------------------------------------
-MRR----LFA-LALIL-FLWAGF-T----PSALAE--D---------N-SPGGLAPCSD
VPAFQQRAANART-----------------------PAARDRFDRYS---TLLCGP-EGL
PHLVVDGRL---------SHAGEFTIPGLIFLYIAGLIGWSGRTYIIWARN--QKEPEQN
EIVINVPKAVSIVL-SSLLWPLLAVKELLSGELT-----ANEMEIPVSPR----------
----------
>641_Synechococcus_elongatus|WP_208677057.1 604_Synechococcus_elongatus|WP_126148129.1 611_Synechococcus|WP_011242614.1
------------------------------------------------------------
-MRR----LFA-VVLAA-CLWLGF-A----PQASAD---------------VAGLTPCSE
SPRFIQRAEAAA-----------------------TPQAKARFENYS---QALCGA-DGL
PHLIVDGRL---------DHAGDFIIPSLLFLYIAGWIGWVGRSYLQAIKS--DKDAAGK
EIVIDVPLAVKFSL-TGFAWPLAALQEFSSGKLL-----AKADEITVSPR----------
----------
>642_Myxacorys_almedinensis|WP_162424033.1
------------------------------------------------------------
-MRR----LFA-LVLVF-SLWFGF-V----APEPAHA---------------YNLVPCSE
SAAFAQRAQDSVS-----------------------KSAARRFEQYSR-SNLMCGKDDGL
PHLIVDGNL---------AHVGEFTIPGILFLLITGWIGWAGRSYLQAVKK--SGNPEEQ
EVIINVPLAIRCML-SAAFWPLLAVKELTSGELVVGKITNVTNGIPVSPR----------
----------
>643_Myxacorys_chilensis_ATA2-1-KO14|MBW4537792.1
------------------------------------------------------------
-MQR----LFA-LVLVF-SLWFGF-A----APQPAQA---------------YNLVPCNE
STAFAQRARDSVN-----------------------QNAARRYEMYSR-ANLLCGKDDGL
PHLIVDGNL---------AHLGEFTIPGILFLLLTGWIGWAGRSYIQAVKK--SGNAEDQ
EIIINVPLAIKCLL-GAVLWPLLAIKELTSGELVVGKITNADTGIPVSPR----------
----------
>644_Synechococcaceae_bacterium_WB6_3B_236|NBQ21965.1
------------------------------------------------------------
-MRR----LFA-VLLSG-FLIFGF-A----PLAHAD---------------VAGLTPCSE
NARFQQRAAGAK-----------------------TPQAEARFAMYSK---AVCGT-DGL
PHLIVDGRW---------DHAGDFTIPGIAFLYIAGCIGWAGRSYLQAIKG---KDANMK
EIQIDLPLALKSTI-ASATWPLAAFKEFTSNKLT-----APDSQVTVSPR----------
----------
>645_Candidatus_Atelocyanobacterium_thalassa|WP_012954020.1
---------------------------------------------------------MK-
--RL----LFT-LILIT-TLWFNF-T----PTASAF---------------YDNLTPCSD
SAAYQQKSKHFLNT------------------TDDPKSGQKRAELYAE---ALCGA-DGY
PHLVVDGNL---------AHAGDFAIPGIMFLYIAGWIGWVGRAYLIAIKG-----DTSK
EIIIDIPLAIGQMLM-GFAWPVLAFYEFISGDLV-----VKDSEITTSPR----------
----------
>646_Synechococcales_cyanobacterium_M58_A2018_015|MBF2000463.1
------------------------------------------------------------
-MRK----LFA-LVLVL-FLWVTA-A----APASAD---------------VAGLTPCGE
SKAFLQRAANAT-----------------------TPQAKQRFENYAK-SQVLCGP-EGL
PHLVVDGRL---------SHAGEFLIPSILFLYIAGWIGWVGRAYIISVRN--DKDPEMK
EVIIDVPRALKFML-SGFAWPLSALKELTTGELT-----VADNQIPVSPR----------
----------
>648_Pleurocapsa_minor_HA4230-MV1|MBW4535796.1
------------------------------------------------------------
-MRR----LFA-LILVF-TLWFGF-A----PTANAD-------------D-VANLTPCGE
NPAYVQKAKNFRNT------------------TDDPNSGQIRAERYAE---ALCGP-EGF
PHLIVDGRW---------SHMGDFFIPSVLFLYIAGWIGWAGRSYVIAVRDE--KNAEMQ
EIVINVPLAISKMLA-AATWPLLAFGEFTSGKLI-----ADESEITVSPR----------
----------
>649_Euhalothece_natronophila|WP_146297080.1
------------------------------------------------------------
-MPR----LLA-LTLSV-MLLFGF-A----APAQAQA-Q---------G--NAQLTPCSE
SEAFQQRAENFRNT------------------TADPNSGQKRAERYSQ---ALCGP-EGL
PHLVVDGRL---------SRAGDFLIPSVLFLYIAGWIGWVGRAYLISVREE--KNPEQK
EILLDVPRAFKIML-SGFAWPAAALKEFLSGELT-----AKEGEIPISPR----------
----------
>650_Waterburya_agarophytonicola|WP_229642048.1
------------------------------------------------------------
-MRR----LFA-LILVF-TLWFGF-A----PTASAD-------------G-VAGLTPCSE
NSAYVQKAKNFRNT------------------TDDSNSGKIRAERYAQ---ALCGP-EGY
PHLIVDGRW---------SHMGDFFIPSILFLYIAGWIGWAGRSYIIAIRDE--KDAEMQ
EVVINVPLAVSKMLA-AATWPLLAFGEFTSGKMF-----ADESEITVSPR----------
----------
>652_Prochlorothrix_hollandica|WP_016925116.1
------------------------------------------------------------
-MRR----LFA-LVFAA-LVWFSA-V----PAASAA---------------VAGLTPCSE
SAAFIARAEAAAT-----------------------PQAEARFESYA---SALCGE-EGL
PHLIVDGRW---------SHAGDFIIPGLMFLYIAGWIGWVGRAYLIEVHK--RKDPVNY
EIFIDVPLAMQCAF-SGFTWPVAAFQEFSSGTLT-----VADSQVTTSPR----------
----------
>653_Pleurocapsa_sp._CCALA_161|WP_106235950.1
------------------------------------------------------------
-MRK----LFA-LILVF-TLWFGF-A----PTANAD-------------D-VANLTPCGE
NPAYVQKAKNFRNT------------------TDDPNSGQIRAERYAE---ALCGP-EGY
PHLIVDGRW---------SHMGDFFIPSVLFLYIAGWIGWAGRSYVIAVRDE--KNSEMQ
EVVINVPLAISKMLA-AATWPLLAFGEFTSGKLI-----ADESEITVSPR----------
----------
>654_unclassified_Leptolyngbya|WP_190770729.1
------------------------------------------------------------
-MRK----LFA-LALAV-VLWIGI-V----PPASAY-----------------NLTTCAD
TPAFQARASKAVT-----------------------PQTKLRFERYS---QVLCGEEDGL
PHLIVDGSL---------NHLGEFIIPSILFLYIAGLIGWSGRTYLNSPRR--GTSPEMD
EIIIDVPKALGIIA-SSFLWPLAALREFTTGKLT-----AADNEIPVSPR----------
----------
>655_Acaryochloris_marina|WP_012161999.1
------------------------------------------------------------
-MRR----LFA-VLLVM-TLFLGV-V----PPASAD---------------IGGLVPCSE
SPKFQERAAKARNT------------------TADPNSGQKRFEMYS---SALCGPEDGL
PRIIAGGPM---------RRAGDFLIPGLFFIYIAGGIGNSSRNYQIANRKKNAKNPAMG
EIIIDVPLAVSSTI-AGMAWPLTAFRELTSGELT-----VPDSDVTVSPR----------
----------
>658_Cyanobacteria_bacterium_SW_9_44_58|PSO48999.1
------------------------------------------------------------
-MPR----LLA-LILSA-TLLLGF-A----GPAHAQA-E---------G--NSQLTPCSE
SAAFQQRAENFRNT------------------TADPNSGQKRAERYSQ---ALCGP-EGL
PHLVVDGRL---------SRAGDFLIPSILFLYIAGWIGWVGRAYLISIREE--KKPEEK
EILIDVPRAFKIML-TGFAWPLAATKELLSGELT-----AKEGEIPISPR----------
----------
>659_Limnothrix_sp._RL_2_0|NJN71957.1
---------------------------------------------------------MQR
FVAV----VCA-FALSL-TLWLGF-A----APVKAD-------------T-LTHLTPCSE
SAAFQQRAKNFRNT------------------TADPNSGQNRAANYSE---ALCGP-EGL
PHLIVDGRL---------SHAGDFLIPSVLFLYIAGWIGWVGRAYLIEVRKD-PKTAAMK
EIIIDVPLALKFMLG-GFAWPAMALKEFTSGELV-----MNDGEVPISPR----------
----------
>660_unclassified_Synechococcus|WP_024544597.1
---------------------------------------------------------MQR
FVAV----VCA-FALSL-TLWLGF-A----SPVKAD-------------S-LSHLTPCSQ
SAAYKQRAKNFRNT------------------TADPNSGQNRAAAYSE---ALCGP-EGL
PHLIVDGRL---------DHAGEFLIPSILFLYIAGWIGWAGRSYLIAVRKE--KDAAMA
EIIINVPLAFGLMLA-AFAWPLAALKEFTSGELV-----VKDADVPVSPR----------
----------
>662_Microcoleus_sp._FACHB-1515|WP_190767718.1
------------------------------------------------------------
-MRR----LFA-LALIL-FLWVGF-T----PSALAE--D---------N-SPGGLAPCAD
VPAFQQRASNART-----------------------PAARDRFDRYS---TLLCGP-EGL
PHLVVDGRL---------SHAGEFTIPGLIFLYIAGLIGWSGRTYIIWARN--QKEPEIN
EVVINVPKAVSIVL-SSLLWPLLAVKELLSGELT-----ANEMEIPVSPR----------
----------
>665_unclassified_Synechococcus|WP_012306635.1 661_unclassified_Synechococcus|WP_030007236.1 664_Synechococcus_sp._PCC_7003|WP_065713514.1
---------------------------------------------------------MQR
FVAV----VCA-FALSL-TLWLGF-A----SPVKAD-------------S-LSHLTPCSE
SAAYKQRAKNFRNT------------------TADPNSGQNRAAAYSE---ALCGP-EGL
PHLIVDGRL---------DHAGEFLIPSLLFLYIAGWIGWAGRAYLIAVRDE--KDAAMQ
EVIINVPRAFSLMLA-GFAWPLAALKEFTSGELV-----VKDADVPISPR----------
----------
>666_Lyngbya_aestuarii|WP_023066721.1 657_Lyngbya_sp._PCC_8106|WP_009787898.1
------------------------------------------------------------
-MRR----LLA-VVLAL-GLWISF-V----PSASA-----------------YNLTPCSQ
SAAFQQRAKISVAN------------------SPSPDLAKARFERYSQ--A-LCGE-DGL
PHLIVDGSL---------AHAGEFLIPSILFLYIAGWIGWVGRAYLQYAAKQ-GKNATEK
EIIIDVPVAVKLML-GGFIWPLAALKEATSGEMF-----AKDNEITVSPR----------
----------
>667_Hyella_patelloides|WP_144863582.1
------------------------------------------------------------
-MKR----LFA-LILVV-TLWFNF-A----PSASAE-------------G-VAGLTPCAD
TPAFQQKSQNYLNT------------------TDDPNSGAIRAERYAQ---ALCGP-EGY
PHLIVDGRW---------SHIGDFFIPSVLFLYIAGWIGWAGRSYLIAVRDE--KNAEMK
EIIIDVPLAISKMLA-AATWPLLAFGEFTSGNFI-----ANNSDIPISPR----------
----------
>668_cf._Phormidesmis_sp._LEGE_11477|WP_193854102.1
------------------------------------------------------------
-MRR----LFA-LALVL-CLSLGF-A----APATAGIAG---------D-DVSGLVPCNE
SPAFQKRAAAAP-----------------------TDSAKARFEFYGR-TSLLCGP-EGL
PHLVVDGDL---------AHAGEFLIPSLLFLLIAGWIGWAGRSYVIAVRS--EKSPEEK
EIVIDVPLAIKCTL-GAFAWPLLAFKEIVSGAMF-----AKKDEITVSPR----------
----------
>669_Pleurocapsa_sp._SU_5_0|NJK57130.1
------------------------------------------------------------
-MRK----LFA-LILVF-TLWFGF-A----PTANAD-------------D-VANLTPCGE
NPAYIQKAKNFRNT------------------TDDPNSGQIRAERYAE---ALCGP-EGY
PHLIVDGRW---------SHMGDFFIPSVLFLYIAGWIGWAGRSYIIAVRDE--KDSEMQ
EVVINVPLAISKMLA-AATWPLLAFGEFTSGKMF-----ADESEITVSPR----------
----------
>670_Cyanobacteria_bacterium_UBA11372|HAX80185.1
------------------------------------------------------------
-MRR----LLA-LLVAV-CLWFSF-A----PTASAQE--------------SAVLVPCKD
SPAFLERAKTARNT------------------TADPESGKKRFERYSQ---AMCGP-EGL
PHLIVDGSL---------DRAGDFLIPSILFLYITGWIGWVGRSYLQAIKKE--KNPEEK
EIIIDVPLAISKML-TGFAWPLAAVGELTTGKLT-----ANDSEIPVSPR----------
----------
>671_Cyanobacterium_aponinum_0216|6VPV_6 500_Cyanobacterium_aponinum|WP_015218143.1 513_Cyanobacterium_aponinum|WP_099434611.1
------------------------------------------------------------
-----------------------------------D---------------LSHLTPCSE
SPAYQAKAKSFRNT------------------TSDPESGQKRAESYAE---ALCGP-EGY
PHLVVDGRL---------DHAGDFIIPGLLFLYVAGWIGWVGRSYLIAIREE--KDTEMK
EIIIDVPLAINKMLF-GFMWPLQAFGEFTSGKLT-----VKDSEIPVSPR----------
----------
>672_Oscillatoria_salina|WP_224409925.1
------------------------------------------------------------
-MAK----ILA-FLLAF-VLWFGF-A----PTANAD---------------VAGLVPCSE
SPAFQSREF--RNT------------------TADPASGQKRKERYSE---AYCGP-EGL
PHLIVDGRI---------SRAGDFIIPSILFLYIAGWIGWVGRAYLRTVRED--KNSEMK
EIIIDVPLAIKFML-SGFAWPLAALGQLASGDLT-----AKETEIPVSPR----------
----------
>673_Oscillatoriales_cyanobacterium_SM2_3_0|NJK38046.1
------------------------------------------------------------
-MGR----LLA-LVLAI-GLWVSC-V----PAASA-----------------YNLTPCSK
SPAFQQRAKTSIAD------------------SANPGQAKARFERYSQ--A-LCGE-DGL
PHLIVDGNL---------AHAGEFLIPSILFLYIAGWIGWVGRAYIQAAKA--AKDPRDK
EIIIDVPAAVKFML-SGFAWPALALKEWTSGQMF-----AKDNEITVSPR----------
----------
>674_Nostocales|WP_029634147.1
------------------------------------------------------------
-MRR----LFT-LVLAI-CLMFSF-A----PPAKA--LG-------------ADLVPCKD
SPAFQERAAEARNT------------------TSDPASGEKRFERYAQ---ALCGP-EGL
PHLIVDGSL---------DHAGDFLIPSILFLYITGWIGWVGRSYLQAIKKE-GGDVEKK
EITIDLSKALPLML-SGFTWPLSAVKELLSGELT-----AKDTEIPISPR----------
----------
>675_unclassified_Limnothrix|WP_099532392.1
------------------------------------------------------------
-MRQ----LFA-IALAV-CLWFGF-A----APAKAD--------------YYANLTPCGQ
NAAFVQRAKAAT-----------------------TPQAKARFEKYS---TLLCGE-EGL
PHLITDGNL---------SHLAEFTIPSLAFLYIAGWIGWAGRSYLQAVKK--GDSPEES
EIIINVPLAVKCSL-GGAAWPAAALAEFSSGKLL-----AKDSEITVSPR----------
----------
>676_Cyanobacteria_bacterium_QS_8_64_29|PSP16858.1
------------------------------------------------------------
-MKR----LLA-LALVA-VLWLGF-V----PAASAQQPQ---------Q--QGQLVRCSE
SEAFQKRAQNFRNT------------------TADPQSGQKRAQRYSQ---ALCGP-EGL
PHLVVDGRL---------DRAGDFLIPSILFLYIAGWIGWVGRAYLNDIKQD--KNPEQK
EIVIDVPRAARFML-NGFAWPVAAVKELLSGQLT-----AKETDIPIMPR----------
----------
>677_Cyanobacterium_stanieri_PCC_7202|AFZ47643.1
---------------------------------------------------------MGK
IFSL----VLA-FTLSL-TLWANF-S----APAQAD---------------LSHLTPCSE
SAAYQAKAKNFRNT------------------TNDPQSGQKRAERYAE---ALCGP-EGY
PRLVVDGRL---------DHAGDFVIPGVLFLYVAGWIGWVGRAYLIAIRGE--KDTEMK
EIIIDVPLALNKMLL-GFSWPLQALAELKSGALT-----AKDSEIPISPR----------
----------
>678_Gloeothece_citriformis|WP_012598580.1
---------------------------------------------------------MR-
--R-----LLA-IVLVL-TVWFTF-V----PPASAD---------------FANLTPCSE
SPTYQTKAKNFRNT------------------TGDPNSGENRAERYSQ---ALCDE-NGY
PHLIVDGRW---------SHIGDFTIPSLLFLYIAGWIGWAGRSYLIAIQGE--KDPEMK
EIIIDVPLAISKMLG-AALWPLAALGEFTSGKLV-----VKD--VPVSPR----------
----------
>681_Geitlerinema_sp._PCC_9228|WP_071515386.1
------------------------------------------------------------
-MKK----LIATLMLAV-SLMFAF-A----PAASAI-E-------------YGNLTRCSE
NPAFQARAERA-----------------------TTEADRARFERYSS--L-LCGD-DGL
PHLIADGNL---------SHAREFLIPSLLFLYIAGWIGWVGRKYLQMAQK--EKKPEDK
EYIIDVPAALQCAF-SGFIWPLEAIKEATSGELA-----AKDEEIPISPR----------
----------
>682_Pseudanabaenaceae_cyanobacterium_LEGE_13415|MBE9011106.1
------------------------------------------------------------
-MQR----LFA-LVLVL-FLGLGF-V----NPQPAHA---------------YNLVPCSE
SEVFAQRIKDSAS-----------------------ATAQRRYELYSQ-AGLLCGKDDGL
PHLITDGNL---------AHAGEFTIPGILFLLIAGWIGWAGRSYLQAVKK--SDKPEEQ
EIIINVPLAIKCML-TAALWPLLAVKELLSGELT-----EKDGRVPVGADSVLLMQSDKT
APARSQNRAR
>683_Acaryochloridaceae_cyanobacterium_RU_4_10|NJM78247.1
------------------------------------------------------------
-MRR----LFA-LVLVF-ALWFGV-A----PSASA--------------D-VAGLTLCSD
TPAFQQRAKVARQT------------------TDDPDSGAKRFERYGQ---ALCGP-EGL
PHLIVDGRL---------SHAGDFLIPSVLFLYITGWIGWAGRSYLIAVRKE--KDAAMS
EIIINVPKAIGCMLA-AATWPLLALKEFTTGEMF-----AKEADITVSPR----------
----------
>684_Synechococcales_cyanobacterium_SupBloom_Metag_052|MBJ7492601.1
------------------------------------------------------------
-MRR----LFA-VLISA-LLIFGF-A----PVAKAD---------------VAGLTPCSE
SARFQQRASTAK-----------------------TDQAKARFAMYSQ---AVCGA-DGL
PHLIVDGRW---------SHAGDFVIPGIAFLYIAGTIGWAGRGYLQAVRG--DKDAAMK
EIQIDLPLAIKSTL-AAATWPLAAFGELTSGKLT-----EDDSKVTISPR----------
----------
>685_Cyanobacteria_bacterium_K_Offshore_surface_m2_239|MBM5815078.1
------------------------------------------------------------
-MRR----LLP-VLLTA-FLLFGW-V----PAAHAD---------------IGGLTPCAE
NVRFQQRAGAAK-----------------------TDQAKARFKLYSQ---ALCGT-DGL
PHLIVDGRW---------SHAGDFIIPGIAFLYIAGCIGWAGRGYLIAVRS--GKDATMK
EIQIDLPLALKSTL-AAATWPLAALREFTGGQLV-----ESDSKVTVSPR----------
----------
>686_Oscillatoriales_cyanobacterium|TAD75306.1
------------------------------------------------------------
-MRQ----LFA-IALAV-CLWFGF-A----APAKAD--------------YYANLTPCGQ
NAAFVKRAKAAT-----------------------TPQAKARFENYS---SLLCGE-EGL
PHLITDGNM---------AHLAEFTIPSLAFLYIAGWIGWAGRSYLQAVKK--SDNPEEG
EIIINVPLAVKCSL-GGAAWPAAALAEFSSGKLL-----AKDSEITVSPR----------
----------
>688_Cyanobacteria_bacterium_RI_101|MBJ7898509.1
---------------------------------------------------------MK-
--S-----LLA-FLLAL-TLWFPF-A----AQASAE-------------D-FANLTPCSE
SPAFQAKAKNFLNT------------------TNDPNSGQIRAERYSA---ALCGP-EGY
PHLIVDGRF---------SHAGDFLIPSILFLYIAGWIGWVGRAYLIAVRKT--KDAEMQ
EIIINVPLAISKMLG-GFLWPLAAVGEFTSGKLV-----MKDSEVPTSPR----------
----------
>690_Merismopedia_sp._SIO2A8|NET50241.1
------------------------------------------------------------
-MRR----LFA-LALVM-CLWMGF-S----APASAD---------------VAGLTPCGE
SAAFQSRAAAAT-----------------------TPQAQQRFDFYAN-SGVLCGE-EGL
PHLIVDGRW---------SHAGEFIIPGIMFLYIAGWIGWVGRSYLIKIRG--EKKPEMK
EVIIDVPLAFSTML-TGFAWPLAAFGEFASGSLT-----EDDANINVSPR----------
----------
>691_Oscillatoria_sp._FACHB-1407|WP_190503275.1
------------------------------------------------------------
-MRR----LFA-LVLVL-FLWVGF-A----PPASA-----------------DLLTPCSE
SPAFQQRAAKAR-----------------------TEQAKLRFENYS---ALQCGP-EGL
PHLIVDGSL---------NHAGEFIIPSILFLFIAGWIGWVGRSYIRSVKN--DKEPEMS
EIIIDVPRAVSLML-SGFLWPLAALKEFTTGDLT-----AKDEEIPVSPR----------
----------
>693_Spirulina_sp._SIO3F2|NEO85456.1
---------------------------------------------------------MR-
--K-----LLA-LILAA-VLWLNF-A----PAATAD---------------DYGLVPCSE
SSAYIQKSKSFVNT------------------TADPQSGQKRAERYAQ---ALCGP-EGY
PHLVVDGRW---------SHAGDFMIPGLMFLYVAGWIGWVGRSYLIAIRSG--KNPEMK
EIVIDVPLAVKLMLG-GFAWPAMAFGEFSSGKLT-----VKDSDVPISPR----------
----------
>694_Leptolyngbya_sp._NIES-2104|WP_058998782.1
------------------------------------------------------------
-MQR----LFA-LVLAI-FLWFGF-V----TPQPAH--A-------------YNLTPCSE
NEVFAQRIQDSQNA-----------------------TARRRLELYAE-HGLLCGKDDGL
PHLITDGNL---------KHVGEFTLPGLLFLYIAGWIGYSGRSYLIAAKKS--GTPEDK
EIVIDVPLAISCIL-PALLWPVLSLQEFLAGTLV-----ERDGRIPVSADSLLLGQENKR
KPQPSQSR--
>695_Cyanobacteria_bacterium_QH_1_48_107|PSO52629.1 687_Cyanobacteria_bacterium_QH_2_48_84|PSO62896.1
------------------------------------------------------------
-MRR----LLA-LIVAV-TLWLGF-A----PDASAQ-E----------E-GVSRLVPCRE
SPAFQERAKNAED---------------------TVISGEKRFERYGD---KLCGP-EGL
PHLVVDGRL---------SHAGEIITPSLLFLYIAGWIGWAGRSYLNAIKK--EKKTAEK
EILIDVPLAFKCTV-SALLWPVAAVKEFLSGQLA-----ARETDIPILPR----------
----------
>696_Vulcanococcus_limneticus|WP_094588092.1
------------------------------------------------------------
-MRR----LFA-VLISA-LLIFGF-A----PVAKAD---------------VAGLTPCAE
SARFQQRASAAK-----------------------TEQAKARFERYSQ---AVCGT-DGL
PHLIVDGRW---------SHAGDFIIPGIAFLYIAGTIGWAGRGYLQAIRN--RKDATTL
EIQIDLPLAFKSTL-AAASWPLAAFGEFTSGKLT-----EADSKITVSPR----------
----------
>697_Snowella_sp.|PZV25477.1
---------------------------------------------------------MK-
--Q-----LLA-FLLAL-TLWFNF-A----PSASA--------------D-FANLTPCSE
NAAYLAKSKNFLNT------------------TSDPNSGKIRAERYAE---SLCGP-EGY
PHLIVDGRF---------SHAGDFLIPSILFLYIAGWIGWVGRAYLIDIRKE--KDAELK
EIIIDVPLAIKKMLG-GFLWPLAAVGEYTSGKLI-----VKDSDVPTSPR----------
----------
>698_Leptolyngbya_sp._NIES-3755|WP_068389302.1
------------------------------------------------------------
-MQR----LFA-LVLVL-FLGLAF-N----PQP-AHA---------------YNLVPCSE
SEVFAQRMKDSPS-----------------------ASAQRRYELYSQ-SGLLCGKDDGL
PHLITDGNL---------AHVGEFTIPGILFLLIAGWIGWAGRSYIQAVKK--TDKPEEN
EIIINVPLAIKCML-GAALWPLLAVKELLSGELT-----ERDDRVPVGADSVLLMQTDKT
APARSQNRAR
>699_Chroococcidiopsis_sp._PCC_6712|NMN48690.1
------------------------------------------------------------
-MRR----LFA-LILVF-TLWFNF-A----PSASAE-------------D-VAGLTKCAD
TPAFQQKSKNYLNT------------------TADPNSGAKRAETYAQ---ALCGP-EGY
PHLIVDGRW---------SHIGDFFIPSVLFLYITGCIGWAGRSYLIAIRDE--KDAEMK
EIILDVPLAVKSMIA-AATWPLLAFAEFSSGKLT-----VKDSEVPISPR----------
----------
>700_Acaryochloridaceae_cyanobacterium_CSU_3_4|NJN38069.1
------------------------------------------------------------
-MRR----LFA-VLLVM-TLWLGV-V----PPASAD---------------IGGLVPCSE
SPQFQARAAKARNT------------------TGDPESGRKRFEAYS---KALCGAEDGL
PRIIAGGPL---------SRAGDFLIPGLFWIYIMGSIGNASRNYQIANRKKNTKNPAMG
EVIIDVPLAISSTM-AAFAWPLTAFRELTTGQLT-----VPDSDITVAPR----------
----------
>702_Acaryochloris_sp._RU_4_1|NJM67977.1
------------------------------------------------------------
-MRR----LFA-VLLVI-TLWLGV-V----PPAFAD---------------IGGLVPCSE
SPKFQERAAQARNT------------------TGDPESGRKRFEAYS---KALCGAEDGL
PRIIAGGPL---------SRAGDFLIPGLFWIYIMGAIGNASRNYQIANRKKNTKNPAMG
EVVIDVPLAVSSTM-ASFAWPLTAFRELTTGQLT-----VPDSDITVAPR----------
----------
>703_Candidatus_Atelocyanobacterium_thalassa|WP_040054927.1
---------------------------------------------------------MK-
--RL----LFT-LILIT-TLWFNF-T----PTASAS---------------YNNLTPCSD
SAAYQQKSKHFLNT------------------TDDQQSGQKRAERYAE---ALCGP-EGY
PHLIVDGNL---------THIGDFAIPGIMFLYIAGWIGWVGRAYLIAING-----DTSK
EIIIDIPLAIGQMLM-GFAWPVLAFYEFISGELV-----VKDSEITISPR----------
----------
>704_Gloeocapsa_sp._PCC_73106|WP_006529135.1
---------------------------------------------------------MR-
--R-----FFA-LLLAL-MLCFNF-T----LSASAD------------ES-VAGLVPCSE
SAAYQQKAKNFRNT------------------TNDPMSGQKRAERYAQ---ALCGP-EGY
PHLIVDGRL---------SHAGDFLIPSILFLYITGWIGWVGRAYLIAISTD--KNPEAK
EVVIDVPLAIAKMLS-GFAWPVLAFKELVSGQLT-----VPDNQISVSPR----------
----------
>705_Synechocystis_sp._PCC_6803|5OY0_6 627_unclassified_Synechocystis|WP_010872733.1
------------------------------------------------------------
----------------------------------AD-------------D-FANLTPCSE
NPAYLAKSKNFLNT------------------TNDPNSGKIRAERYAS---ALCGP-EGY
PHLIVDGRF---------THAGDFLIPSILFLYIAGWIGWVGRSYLIEIRES--KNPEMQ
EVVINVPLAIKKMLG-GFLWPLAAVGEYTSGKLV-----MKDSEIPTSPR----------
----------
>706_Pleurocapsales_cyanobacterium_LEGE_06147|MBE9168933.1
------------------------------------------------------------
-MRR----LFA-LILAI-TLWFNF-A----PNAFAD--E----------S-YAGLQPCAD
TPAFQQKSKNFRNT------------------TSDPNSGQRRAEIYSE---ALCGP-EGY
PHLIADGRW---------SHLGDFIIPSIMFLYIAGCIGWTGRAYLNAIGDA--KDKEMK
EVIIDVPLAARSMIS-SGAWPLLAFGEFTSGKLI-----AKDAEIPVSPR----------
----------
>707_Leptolyngbya_sp._PCC_7376|WP_015134977.1
---------------------------------------------------------MQR
FVAV----VCA-FALSL-TLWLGF-A----TPVKAD-------------T-LSHLTPCSE
SAAFQNRAKTFRNT------------------TADPNSGQNRADAYSD---ALCGP-EGL
PRLIVDGRL---------DHAGDFLIPSILFLFITGWIGWVGRAYLIAVRKD-PKTAAMK
EVIIDVPLAVKVMLT-GFSWPLLALKEFTSGELI-----VKDGEVPISPR----------
----------
>708_Synechococcus_sp._PCC_7335|EDX86355.1 680_Synechococcus_sp._PCC_7335|WP_038017714.1
MYRDVKRYGAFFT---ELSSEEYDCLQAGLGLWIFDEVLFVQFYQTMGLLKASSNERGNL
YMRR----LFA-LALVL-CLSLGF-A----APATAGIAG---------D-DVAGLVPCNE
SAAFQKRAAAAP-----------------------TDEAKARFEFYGN-TSLLCGP-EGL
PHLVVDGDL---------AHAGEFLIPSLLFLLIAGWIGWAGRSYVIAVRS--EKSPEEK
EIVIDVPLAIKCSL-SGATWPLLAFKEITSGEMF-----AKKEEITVSPR----------
----------
>709_Synechococcus_sp._CBW1004|WP_197213027.1
------------------------------------------------------------
-MRR----LFA-VLLSA-FLLFGF-A----STAHAD---------------IGGLTPCAE
NARFQQRAATAS-----------------------TPQAKARFEMYSQ---ALCGT-DGL
PHLIVDGRW---------SHAGDFIIPGIAFLYIAGCIGWAGRGYLQEVAK--RKDATMH
EIQIDVPLALKATI-ASATWPLAAFKELTTGKLT-----EADTKITVSPR----------
----------
>710_Limnothrix_sp._CACIAM_69d|RFP53702.1
------------------------------------------------------------
-MRQ----LFA-IALAV-CLWFGF-A----APAKAD--------------YYANLTPCGQ
NAAFVKRAKAAT-----------------------TPQAKARFEKYS---TLLCGE-EGL
PHLITDGNL---------SHLAEFTIPSLAFLYIAGWIGWAGRSYLQAIKK--GDNPEES
EIIINVPLAVKCSL-GGAAWPAAALAEFGSGKLL-----AKESEITVSPR----------
----------
>711_Cyanobacterium_stanieri|WP_193801707.1
---------------------------------------------------------MGK
IFSL----VLA-FTLSL-TLWGNF-S----APAHAD---------------LSHLTPCSE
SAAYQAKAKNFRNT------------------TDDPQSGQKRAERYAE---ALCGP-EGY
PRLVVDGRL---------DHAGDFIIPGLLFLYVAGWIGWVGRAYLIAIRGE--KDTEMK
EIIIDVPLAFNKMLL-GFSWPLQALAELKSGALT-----AKDSEIPISPR----------
----------
>712_Leptolyngbya_sp._BC1307|WP_121970167.1
------------------------------------------------------------
-MRR----LFA-LALVL-CLSLGF-A----SPATAGIAG---------D-DVSGLVPCGE
SAAFQKRAAAAAT-----------------------DSDKARFEFYAN-TSLLCGP-EGL
PHLVVDGDL---------AHAGEFLVPSVLFLLIAGWIGWAGRSYVIAVRE--TKSPEEK
EVIIDVPLAIKCSL-TSLTWPLLAFKEITTGEMF-----AKREEITVSPR----------
----------
>714_Cyanobium_sp._49614_E6|MCE2837930.1
------------------------------------------------------------
-MRR----LFA-VLLSA-FLLLGF-A----PVAHA---------------DIGGLVPCAE
NARFQQRAGTAK-----------------------TEQARARFQMYSK---ALCGA-DGL
PHLVVDGRW---------SHAGEFMLPGIAFLYIAGTIGWAGRGYLQAVRN--RKDATMH
EIQIDVPLALKSTI-AAASWPLAALKEFTSGQLL-----ENDSKVTVSPR----------
----------
>718_Cyanobacteria_bacterium_M_surface_10_m2_119|MBM5824040.1
--------------------------------------------------------MRRL
F-PR----LCA-VLLSA-FLLFGF-A----PVAKAD------------A-SVAGLTPCAE
SPRFQQRAATAK-----------------------TDQAKARFEMYSQ---ALCGT-DGL
PHLIVDGRW---------SHAGDFIIPGIAFLYIAGCIGWAGRSYLIAIRG--SKDATMK
EIQIDLPLAFKSTL-GAATWPLAAFGELSGRKLT-----EADDKITVSPR----------
----------
>719_Synechococcus_sp._1G10|WP_094554337.1
------------------------------------------------------------
-MRR----LFA-VLISA-FLIFGF-A----PMAHA---------------DLAGLTPCAE
STRFQQRASQAT-----------------------TDQAKARFANYSQ---ALCGT-DGL
PRLIVDGRF---------SHAADFLIPGLLFLYIAGTIGWAGRSYLIAIRG--SKDATMR
EIQIDLPLAFKSTL-SAAVWPLAAFSEFASGKMV-----EADAKVTVSPR----------
----------
>723_Cyanobium_sp._M30B3|QVL52180.1
--------------------------------------------------------MRRL
F-PR----LCA-VLLSA-FLLFGF-A----PVAKAD------------A-SVAGLTPCAE
NPRFQQRAAAAK-----------------------TDQAKARFEMYSQ---ALCGT-DGL
PHLIVDGRW---------SHAGDFLIPGIAFLYIAGCIGWAGRTYLMAIRG--SKDATMR
EIQIDVPLAFKSTL-AAASWPLAAFGELTGKKLT-----EADDKITVSPR----------
----------
>725_Myxosarcina_sp._GI1|WP_036477088.1
------------------------------------------------------------
-MQR----LFA-LILVV-TLWFGV-M----PAANAA--E----------E-VANLTPCAE
NPAYQQRAQNFRNT------------------TSDPNSGAMRAERYAE---ALCGP-EGY
PHLIVDGRW---------SHMGDFFIPSVLFLYIAGWIGWAGRSYIIEVRDD--KKTEMK
EIIVDVPLALKKMIAEGPLWPVLAFGEFTSGKLT-----ANDNEIPISPR----------
----------
>727_Aphanothece_hegewaldii|WP_106459095.1
---------------------------------------------------------MR-
--R-----LLA-LVLVV-TLWFGF-A----PSANAA---------------YSNLTPCSE
SQAFLAKAKLYRNT------------------TDDPNSGTNRAVRYSE---ALCGP-EGY
PHLITDGNL---------AHFGDFAIPSILFLYIAGWIGWVGRAYLIDIKKG--KDTEMK
EIIIDVPLAISKMLT-GFIWPVAALQEFTSGKLV-----AKD--APVSPR----------
----------
>728_Chroococcus_sp._FPU101|WP_206813404.1
---------------------------------------------------------MR-
--R-----LLA-LVLVV-TLWFNF-A----PSANAA---------------YSNLTPCSE
SEAFMAKAKLFRPT------------------TDDPNTGVNRAVRYSD---ALCGP-EGY
PHLIVDGNL---------AHFGEFAIPSILFLYIAGWIGWVGRAYLIDIKKQ--KDTEMK
EIIIDVPLAVSKMIS-GFIWPLAALQEFTSGKLV-----MKD--APISPR----------
----------
>730_Phormidesmis_priestleyi_Ana|KPQ35141.1
------------------------------------------------------------
-MKR----LFA-LALVL-CISFGF-A----APATAGIAG---------D-DVAGLVPCNE
SAAFQKRAAAAT-----------------------TESAKARFEFYGN-TSLLCGP-EGL
PHLIVDGDL---------AHAGEFLIPSALFLLIAGWIGWAGRSYVIAVRA--DKSPEEK
EIIIDVPLAIKCSL-GAAAWPLLAFKEITTGEMF-----AKKDEITVSPR----------
----------
>731_Plectolyngbya_sp._WJT66-NPBG17|MBW4443578.1
------------------------------------------------------------
-MQR----LFA-LVIAI-FLGFGF-F----APQPAH--A-------------YNLTPCSE
NEVFAQRIQDSANA-----------------------TARRRLELYSQ-AGLLCGKDDGL
PHLITDGNL---------KHAGEFTIPGLLFLYIAGWIGYSGRSYLNAAKKS--GNPEQK
EIIIDVPMAIGCIL-PALLWPLLSLQELLAGKLI-----ERDDRIPVGADSLMLNRTDKS
KVP-SQSR--
>733_Acaryochloris|WP_212662553.1
------------------------------------------------------------
-MRR----LFA-VLVVL-TLWLGV-V----PPASAD---------------IGGLVPCSE
SPQFQERAAKARNT------------------TGDPESGRKRFEMYS---SALCGADDGL
PRIIAGGPW---------SRAGDFLIPGLLFIYIAGGIGNASRNYQIANRKKNPKNPAMG
EIIIDVPLALSSTI-AALAWPLKALGEVTSGKLT-----VPDSDVTVSPR----------
----------
>734_Leptolyngbya_sp._PCC_6406|WP_008315004.1
------------------------------------------------------------
-MRR----LFA-LALAI-SLWVGI-A----LPASAD---------------VAGLTPCGE
SAAFQQRAAQAT-----------------------TDSAKARFALYGN-SSLLCGP-EGL
PHLIVDGDF---------AHVGEFIIPSLLFLYIAGWIGWVGRSYLIAVRG--GKDAEEK
EIIIDVPLAVKCSL-SGFAWPLVAGKDILSGEMF-----AKDNEITVSPR----------
----------
>735_Cyanobium_sp._NIES-981|WP_087067656.1
--------------------------------------------------------MRRL
F-PR----LCA-VLLSA-FLLFGF-A----PVAKAD------------A-SVAGLTPCAE
SPRFQQRAAGAK-----------------------TDQAKARFEMYGQ---ALCGT-DGL
PHLIVDGRW---------SHAGDFIIPGIAFLYIAGCIGWAGRGYLMAIRG--SKDATMK
EIQIDLPLAFKSTL-AAASWPLAAFSEFSGKKLT-----EADNKITVSPR----------
----------
>736_Phormidesmis_sp._RL_2_1|NJM98505.1
------------------------------------------------------------
-MRR----LFA-LALVL-CLSLGF-A----SPASASIAG---------D-NVAGLVPCSE
SAAFQKRAAAAPT-----------------------DAAKARFEFYGN-TSLLCGP-EGL
PHLVVDGDL---------AHAGEFLIPSALFLLIAGWIGWAGRSYIIAVRE--TKSPEEA
EIIIDVPLAIKCSL-AAATWPLLALKEITTGEMF-----AKKEEITVSPR----------
----------
>737_Myxacorys_californica_WJT36-NPBG1|MBW4418759.1
------------------------------------------------------------
-MQR----LFA-LVLVF-SLWFGF-A----APQPAQA---------------YNLVPCNE
STAFAQRARDSVN-----------------------QNAARRYEMYSR-SNLLCGKDDGL
PHLIVDGNL---------AHLGEFTIPGILFLLITGWIGWAGRSYIQAVKK--SGNPEEQ
EIIINVPLAIKCLL-SALLWPLLAVKELTTGELVVGNITNPDTGIPVSPR----------
----------
>742_Cyanobacteria_bacterium_FACHB-63|MBD1844440.1
------------------------------------------------------------
-MQR----LFA-LVLAI-FLGFGF-V----NVQPAH--A-------------YNLTPCSE
NEVFAQRIQDSQSA-----------------------TARRRLELYAE-HGLLCGKDDGL
PHLITDGNL---------KHLGEFTLPGLLFLYIAGWIGYSGRSYLNAAKKA--GNPEEK
EIIIDVPLAISCVL-PALLWPLLSLQELLAGTLI-----ERDDRIPVGADSLLLNRTDKR
KMP-SQSR--
>743_Acaryochloris_sp._RCC1774|WP_110986501.1
------------------------------------------------------------
-MRR----LFA-LILTF-TLWVGF-A----APASAD-V--------------AGLVPCSE
SPAFQARAAQARAT------------------TADPESGTKRFERYGA---ASCGADDGL
PRIIADGRL---------SHVGDFTIPGLMFLYIAGWIGNAGRAYLIANKK--EKNPGEG
EININVSLAFGCMM-GAAAWPLTAFREFSTGQLT-----VPDDEITVSPR----------
----------
>744_Coleofasciculaceae_cyanobacterium_SM2_3_26|NJK28578.1
------------------------------------------------------------
-MRK----CLA-LVLTV-FLWFSC-A----QTASAEL--------------YGNLQKCAD
VPAFQERAQAATD-----------------------ISDVKRFESYS---SLLCGKEDGL
PRLITDGNW---------AHANEFIIPGLLFLYITGWIGWVGRKYLRAVKE--EGTAESK
ELTIDVPLALKCSL-SGFAWPLEALQQLGNGDLT-----AKDEEIPVSPR----------
----------
>745_Synechococcus_sp._WH_7805|WP_006043530.1
------------------------------------------------------------
-MRR----FFA-LALSA-LLVFGF-A----PVAKAD---------------VAGLTPCSE
SARFQQRASAAT-----------------------TPQAKARFEMYSQ---AVCGE-DGL
PHLIVDGRW---------DHAGDFVFPGLMFLYIAGCIGWAGREYLKATRG--TKEQYTK
EIQIDLPLALKSCI-AAATWPIAAFGEFTSGKML-----ESDDKITVSPR----------
----------
>746_Synechococcus_sp._TMED19|OUT71420.1
------------------------------------------------------------
-MRR----LFA-VLLSG-FLIFGF-A----PLAKAD---------------VAGLTPCSE
SARFQARANNAQ-----------------------TPQAKARFEMYSQ---AVCGA-DGL
PHLIVDGRW---------SHAGDFMIPGIAFLYITGCIGWAGRTYLQAVAG---KGANMK
EIQIDLPTALKATL-ASASWPLAAFREFGTKQLT-----EVDSKVTVSPR----------
----------
>747_Synechococcus_sp._CBW1107|WP_197165423.1
------------------------------------------------------------
-MRR----LFA-VLISA-LLLFGF-A----SVANAD---------------VAGLTPCAE
SSRFQQRASSAA-----------------------TPQAKARFEMYSQ---AVCGP-DGL
PHLIVDGRW---------SHAGDFMIPGIAFLYIAGCIGWAGRSYLQAIRG--SKDATMR
EIQIDLPLALKSTL-AAATWPLAAFGEFTSGKLL-----ESDSKITISPR----------
----------
>748_Cyanobium_sp.|GDX75884.1
------------------------------------------------------------
-MRR----FFA-VLLSA-FLVLGF-A----PVAHAD---------------IGGLTPCAE
NARFQQRAGTAT-----------------------TTQAKRRFEMYSK---ALCGT-DGL
PHLIVDGRW---------SHAGEFIIPAIAFLYITGTIGWAGRTYLQAVAT--RKDATMH
EIQIDVPLAFKSTL-AAASWPLAAFGELTSGKLT-----QADSKITVSPR----------
----------
>750_Cyanobium_sp._PLM2.Bin73|TVS06769.1
------------------------------------------------------------
-MSR----LCA-VLLSA-FLLFGL-A----PVAHAD------------A-SVAGLTPCAE
SPRFQQRAAAAR-----------------------NDQAKARFNVYSQ---ALCGD-DGL
PRLIVDGRW---------SHAGDFLIPGLLFLYIAGTIGWAGRSYLIGVRG--GKDATMK
EIQIDMPLAFKSTL-SAAVWPLAAFKEFTGGKMI-----EAESKITVSPR----------
----------
>751_Synechococcus_sp._MW101C3|WP_094510284.1
------------------------------------------------------------
-MRR----LFA-VLISA-LLIFGF-A----PVAHAD---------------VAGLTPCSE
SPRFQQRAAAAA-----------------------TPQAKARFEMYSQ---AVCGT-DGL
PHLIVDGRW---------SHAGDFMIPGIAFLYIAGCIGWAGRVYLQAIRG--SKDATMR
EIQIDVPLALKSTI-AAATWPLAAFSEFTSGKLL-----ESDSKVTVSPR----------
----------
>753_Synechococcaceae_bacterium_WB4_1_0192|NBW62014.1
------------------------------------------------------------
-MRR----LFA-VLISA-LLLFGF-A----PVAKAD---------------VAGLTPCSE
SARFQQRAATAS-----------------------TPQAKARFEMYSQ---AVCGA-DGL
PHLIVDGRL---------SHAGDFIIPGIAFLYIAGCIGWAGRNYLIAIRG--QKDAAMK
EIQIDLSLALKSTL-AAATWPIAAFGEFTSGKLL-----ESDDKVTVSPR----------
----------
>755_Synechococcus_sp._CBW1002|WP_197169689.1 752_Synechococcus_sp._CBW1006|WP_197153919.1
------------------------------------------------------------
-MRR----LFA-VVLSA-FLIFGF-A----PSARAD---------------VAGLTPCAE
SPRFQQRAGAAQ-----------------------TEQAKARFAMYSK---AVCGT-DGL
PHLIVDGRW---------SHAGDFMIPGIAFLYVAGCIGWAGRSYLQAIRG--TKDATTK
EIQIDLSLALKSTL-AAASWPIAAFGEFTSGKLL-----ESDNKVTVSPR----------
----------
>756_Leptolyngbya_sp._FACHB-17|WP_190379612.1 740_Cyanobacteria_bacterium_FACHB-DQ100|MBD1823083.1
------------------------------------------------------------
-MQR----LFA-LVLAI-FLGLGF-V----NVQPAH--A-------------YNLTPCSE
NEVFAQRIQDSQNA-----------------------TARRRLELYAE-HGLLCGKDDGL
PHLITDGNL---------KHVGEFTLPGLLFLYIAGWIGYSGRSYLNAAKKA--GNPEEK
EIIIDVPLAISCVL-PALLWPLLSIQELLAGTLI-----ERDDRIPVGADSLLLNRTDKR
KMP-SQAR--
>758_Nostoc_sp._PCC_7120__FACHB-418|6TCL_F2 428_Nostocaceae|WP_011318300.1 467_Nostocaceae|WP_010994286.1 523_Dolichospermum_flos-aquae_UTEX_LB_2558|AVG72875.1 726_Nostoc_sp._PCC_7120__FACHB-418|6TCL_F
------------------------------------------------------------
------------------------------------G---------------ADLTPCAE
NPAFQALAKNARNT------------------TADPQSGQKRFERYSQ---ALCGP-EGY
PHLIVDGRL---------DRAGDFLIPSILFLYIAGWIGWVGRAYLQAIKKD--SDTEQK
EIQLDLGIALPIIA-TGFAWPAAAVKELLSGELT-----AKDSEITV-------------
----------
>765_Cyanobium_sp.|GDX72862.1
------------------------------------------------------------
-MRR----LFA-VLISA-LLIFGF-A----PVAKAD---------------VAGLTPCAE
SARFQQRAANAS-----------------------TPQAKARFAMYSQ---ASCGA-DGL
PHLIVDGRL---------SHAGDFIIPGIAFLYIAGCIGWAGRNYLRAIRN--DKDAAMK
EIQIDLPLAFKSTL-AAATWPLAAFGEFTSGKLL-----ESDDKVTVSPR----------
----------
>766_Hydrococcus_sp._RU_2_2|NJM89978.1 647_Hydrococcus_sp._CRU_1_1|NJP17810.1
------------------------------------------------------------
-----------------------------------M--G----------A-VAGLAPCSE
TPAFQQKAKNFRNT------------------TDDPQSGQKRAERYAQ---AVCGP-EGY
PHLIVDGRW---------DHMGDFFIPSILFLYITGWIGWAGRAYLIAVRDD--KDAEMK
EIVIDVPLALKQMVA-SAAWPLLAIKEYLSGELT-----AKDTEIPVSPR----------
----------
>768_Cyanobium_usitatum|WP_106501464.1 761_Cyanobium_usitatum_Tobar12.5m-G36|MCF8142158.1
--------------------------------------------------------MRRL
FSRR----LFA-VLLSA-FLLLGF-A----PAAKAD---------------VAGLTPCSE
SARFQQRAATAK-----------------------TDQAKARFAMYSQ---SVCGA-DGL
PHLIVDGRW---------NHAGDFMLPGIAFLYIAGCIGWAGRNYLRAIRG--DKDATMK
EIQIDLPLAFKSTL-AAATWPLAAFGELTSGKLL-----EPDDKVTVSPR----------
----------
>771_unclassified_Synechococcus|WP_094584855.1 764_unclassified_Synechococcus|WP_190610593.1 767_Cyanobacteria|WP_106220442.1
---------------------------------------------------MRRLLSSRS
FAIR----AFA-LVASV-FLLFGF-A----PSARA---------------DIGGLTPCSE
TPRFQQRAAAAK-----------------------TDQAKARFAYYGE---ALCGT-DGL
PHLITDGRW---------SHAGDFTIPGLLFLYIAGTIGWAGRGYLIAIRG--SKDATMR
EIQIDLPLAFKTTL-AAAVWPLAALKEFTSGALV-----ESDSKVTVSPR----------
----------
>773_Synechococcus_sp._CCY_9618|WP_216904822.1
---------------------------------------------------MRRFLSSRS
FATG----LFA-LVASV-FLLFGF-A----PSAQA---------------DIGGLTPCSE
NPRFQQRAAGAS-----------------------TDQAKARFAMYGQ---ALCGT-DGL
PHLIVDGRW---------NHAGDFTIPGIAFLYIAGCIGWAGRSYIQAVRG--AKDANMK
EIQIDLPLAFKSTL-AAASWPLAAFKEFTGGKLL-----EDDSKVTVSPR----------
----------
>774_Synechococcaceae_bacterium_WB7_3xG_012|NCV92057.1 759_Synechococcus_sp._LTW-R|WP_185188340.1 763_Synechococcus_sp._CB0205|WP_010317975.1
------------------------------------------------------------
-MRR----LFA-VLISA-LLIFGF-A----PVAKAD---------------VAGLTPCAE
SARFQSRAAAAS-----------------------TPQAKARFEMYSQ---ASCGA-DGL
PHLIVDGRL---------SHAGDFIIPGIAFLYIAGCIGWAGRNYLMAIRG--DKDAAMK
EIQIDLSLAFKSTL-AAATWPIAAFAELSGGKLT-----ESDDKITVSPR----------
----------
>775_Cyanobium_gracile|WP_015110761.1
---------------------------------------------------MRRLLSSRS
FAIR----AFA-LVTSV-FLLFGF-A----PSARA---------------DIGGLTPCSE
TPRFQQRAAAAS-----------------------TDQAKARFAYYGQ---ALCGT-DGL
PHLITDGRW---------SHAGDFTIPGLLFLYIAGTIGWAGRGYLMAIRG--SKDATMR
EIQIDLPLAFKTTL-AAAVWPLAALKEFTSGALV-----ESDSKVTVSPR----------
----------
>776_Cyanobium_sp.|PZU97184.1
------------------------------------------------------------
-MRR----LFA-VLISA-LLIIGF-A----PAAHAD---------------IAGLTPCAE
SPRFQARASAAS-----------------------TPQAKARFENYSQ---ALCGT-DGL
PRLIVDGRW---------SHAGDFLIPGLLFLYIAGTIGWAGRSYLIAIRG--SKDATMR
EIQIDMPLAFKSTL-GAAVWPLAAFKEFVGGAMV-----EADSKVTVSPR----------
----------
>777_Aphanothece_saxicola_GSE-SYN-MK-01-06B|MBW4530773.1
---------------------------------------------------MRRLLSSRS
FAIR----AFA-LVASV-FLLFGF-A----PSARA---------------DIGGLTPCSE
TPRFQQRAAAAS-----------------------TDQAKARFAYYGQ---ALCGT-DGL
PHLITDGRW---------SHAGDFTIPGLLFLYIAGTIGWAGRGYLIAIRG--SKDAAMR
EIQIDLPLAFKTTL-AAAVWPLAALKEFTSGAMV-----ESDSKVTVSPR----------
----------
>778_Synechococcus_sp._MEDNS5|WP_186583151.1 770_Synechococcus_sp._TMED90|OUX73079.1
------------------------------------------------------------
-MRR----LFA-LALSA-LLVFGF-A----PVAKAD---------------VAGLTPCAE
SARFQQRASAAT-----------------------TAQAKARFEMYSQ---AVCGE-DGL
PHLIVDGRW---------DHAGEFVLPGLMFLYIAGTIGWAGREYLKATRG--TKEQYTK
EIQIDLPLALKSCI-AAATWPIAAFGELTSGKLL-----ESDNKITVSPR----------
----------
>780_Cyanobium_sp._FACHB-13342|WP_190389021.1
--------------------------------------------------------MRRL
FSRR----LFA-VLLSA-FLLLGF-A----PVAKAD---------------VAGLTPCSE
SARFQQRAAGAK-----------------------TEQAKARFAMYSQ---AVCGA-DGL
PHLIVDGRW---------SHAGDFMIPGIAFLYIAGCIGWAGRNYLRAIRN--DKDAAMK
EIQIDLPLAFKSTL-AAATWPLAAFGELTSGKLL-----ESDDKVTVSPR----------
----------
>781_unclassified_Synechococcus|WP_185465874.1
------------------------------------------------------------
-MRR----LFA-VLISA-LLLFGF-A----SVANAD---------------VAGLTPCAE
SPRFQQRASAAA-----------------------TPQAQARFEMYSQ---AVCGP-DGL
PHLIVDGRW---------SHAGDFMIPGIAFLYIAGCIGWAGRSYLQAIRG--SKDATMR
EIQIDLPLALKSTL-AAATWPLAAFGEFTSGKLL-----ESDNKVTVSPR----------
----------
>782_Synechococcus_sp._CCY_0621|WP_216910223.1
------------------------------------------------------------
--MR----AFA-LAASV-FLLFGF-A----PSARA---------------DIGGLTPCSE
TPRFQQRAAAAS-----------------------TDQAKARFAYYGQ---SLCGT-DGL
PHLITDGRW---------SHAGDFTIPGLLFLYIAGTIGWAGRGYLIAIRG--SKDATMR
EIQIDLPLAFKTTL-AAAVWPLAALKEFTSGAMV-----ESDSKVTVSPR----------
----------
>783_Synechococcus_sp._NP17|MBT65808.1
------------------------------------------------------------
-MRR----LFA-FALSA-LLVFGF-A----PVANAD---------------VAGLTPCAE
SPRFQQRASAAS-----------------------TPQAKARFEMYSE---AVCGE-DGL
PHLIVDGRW---------DHAGDFVFPGLMFLYVAGCIGWAGREYLKGTRG--TKEQYTK
EIQIDVSLALKSLM-ASATWPVAAIGELTSGKLL-----ESDENVTVSPR----------
----------
>785_Synechococcus_sp._Minos11|WP_011935128.1
------------------------------------------------------------
-MRR----LFA-VLLSG-FLLFGF-A----PMAHAD---------------VAGLTPCSE
NARFQARAKTAS-----------------------TPQAQARFERYSQ---AVCGT-DGL
PHLIVDGRW---------NHAGDFMIPGVMFLYIAGCIGWAGREYLKATRG---KGANMK
EIQIDLSVAFKATL-ASATWPLAAFAELGSKKLT-----EIDSNVTVSPR----------
----------
>787_Cyanobium_sp._PCC_7001|WP_006909662.1
---------------------------------------------------------MRR
LLPR----LCA-VLLSA-FLLFGF-A----PVARAD------------A-SVAGLTPCAE
NPRFQQRAAGAE-----------------------TDQAKARFTVYGE---ALCGT-DGL
PHLIVDGRW---------SHAGDFLIPGLLFLYIAGTIGWAGRSYLIAIRG--SKDATMR
EIQIDMPLAFKSTL-SAAVWPLAALREFTDGSMI-----EADSKVTVSPR----------
----------
>789_Synechococcus_sp._CC9902|WP_011360493.1 754_Synechococcus_sp._BS307-5m-G35|MBL6792200.1 769_Synechococcus_sp._BL107|WP_009789190.1
------------------------------------------------------------
-MRR----LLA-VVLST-LLVFGF-A----PVAKAD---------------VAGLTPCAE
SARFQQRASAAS-----------------------TPQAIARFEMYSQ---AVCGE-DGL
PHLIVDGRW---------SHAGDFVLPGIMFLYINGCIGWAGREYLKATRG--KN-AAMN
EIQIDLSIAFKSLL-AAASWPLAAFGELTSGKLT-----EDDAKVTVSPR----------
----------
>790_Synechococcus_sp._ARS1019|MAH58993.1
------------------------------------------------------------
-MRR----LFA-VVLSA-LLVFGF-A----PVAKAD---------------VAGLTPCSE
SARFQQRASAAT-----------------------TPQAKARFEMYSQ---ASCGE-DGL
PHLIVDGRW---------SHAGDFVYPGLMFLYITGCIGWAGREYLKANRG--SKDQYTK
EIQIDLKLALKSCL-AAASWPLAAFGEFTSGKLL-----EDDSKVTVSPR----------
----------
>792_Synechococcus_sp._BMK-MC-1|WP_011933742.1 786_Synechococcus_sp._PROS-7-1|WP_186594839.1 788_Synechococcus_sp._BS307-5m-G37|MBL6801181.1
------------------------------------------------------------
-MRR----LFA-LALSA-LLVFGF-A----PVAKAD---------------VAGLTPCAE
SARFQQRASAAT-----------------------TDQAKARFEMYSQ---AVCGE-DGL
PHLIVDGRW---------DHAGEFMLPGLMFLYIAGCIGWAGREYLKATRG--TKEQYTK
EIQIDLPLALKSCI-AAATWPIAAFGELTSGKLL-----ESDDKITVSPR----------
----------
>795_Synechococcaceae_bacterium_WB9_2_170|NDC14825.1
--------------------------------------------------------MRRL
F-PR----LFA-ALLSV-FLLVGF-A----PVAKAD---------------VAGLTPCAE
SARFQQRAAGAK-----------------------TEQAKARFAMYSQ---AVCGA-DGL
PHLIVDGRW---------SHAGDFMIPGIAFLYIAGCIGWAGRNYLIAIRN--DKDATTK
EIQIDVALALKSTL-EAATWPLAALKQLKSGELL-----EDDSKVTVSPR----------
----------
>797_Synechococcus_sp._WH_5701|WP_006170316.1
---------------------------------------------------------MRR
LLPR----LCA-VLLSA-FLLIGF-A----PVASAT------------E-SVAGLTPCAE
SPRFQQRASAAS-----------------------TDQANARFNAYSQ---ALCGD-DGL
PRLIVDGRF---------SHAGDFLIPGLLFLYIAGTIGWAGRSYLIAIRG--SKDATMR
EIQIDMPLAFKSTL-AAAVWPLAAFNEFVGGKMI-----EADSKVTVSPR----------
----------
>798_Synechococcaceae_bacterium_WB8_1B_136|NDG74219.1
------------------------------------------------------------
-MRR----LFA-VLISA-LLIFGF-A----PVAKAD---------------VAGLTPCAE
SARFQQRASAAT-----------------------TKQAKARFELYSQ---ALCGT-DGL
PHLIVDGRW---------SHAGEFMIPGIAFLYIAGTIGWAGRNYLKAIRA--DKDATMK
EIQIDLPLAFKSTL-AAASWPIAAFGEFTSGKLL-----EADDKVTVSPR----------
----------
>799_Cyanobacteria_bacterium_M_DeepCast_100m_m1_067|MBM5813574.1 749_Synechococcus_sp._8F6|WP_094559738.1
--------------------------------------------------------MRRL
FSRR----LFA-VLLSA-FLLLGF-A----PVAKAD---------------VAGLTPCSE
NARFQQRAAGAK-----------------------TDQAKARFAMYSQ---AVCGT-DGL
PHLIVDGRW---------SHAGDFMIPGIAFLYIAGCIGWAGRNYLRAIRG--DKDATMK
EIQIDLPLAFKSTL-AAATWPLAAFGELTSGKLL-----ESDDKVTVSPR----------
----------
>800_Leptolyngbya|WP_017287988.1
------------------------------------------------------------
-MQR----LFA-LVLVL-FLGLGF-A----NPQPAHA---------------YNLTRCGD
NPVFVQRMKDSTS-----------------------ASAQRRFEQYSD---LLCGKDDGL
PHLITDGNL---------AHAGEFTIPGILFLLITGWIGWAGRSYLQAVKK--TGKPEEN
EIIINVPLAISCML-GAALWPLLAVKELLSGELT-----ERDGNVPVGADSVLLAQANKQ
APAASQNRAR
>802_Microcystis_elabens|WP_190543237.1
---------------------------------------------------MRRLFSSRS
FAIR----AFA-LVVSV-FLLFGF-A----TPARA---------------DIGGLTPCSE
TPRFQQRAAAAT-----------------------TAQAKARYAYYGQ---ALCGT-DGL
PHLITDGRW---------SHAGDFTIPGLLFLYIAGTIGWAGRGYLIAIRG--SKDATMR
EIQIDLPLAFKTTL-AAAIWPLAALKEFTSGALV-----ESDSKVTVSPR----------
----------
>805_Cyanobium_sp._CACIAM_14|KEF40709.1
---------------------------------------------------MRRPFFSRS
FASR----LFA-LLACA-FLVFGF-A----PAARA---------------DIGGLTPCSE
NPRFQQRAAGAS-----------------------TDQAKARFAMYSQ---ALCGT-DGL
PHLIVDGRW---------SHAGDFTIPSIAFLYIAGCIGWAGRTYLQAVRS--GKDANMK
EIQIDLSLAFKSTL-AAATWPLAAFKEFTGGKLL-----EADSKVTVSPR----------
----------
>806_Synechococcus_sp._RSCCF101|WP_150881892.1
------------------------------------------------------------
-MRR----LFA-LVLSA-FLILGI-A----PMARAD---------------VAGLTPCSE
SPRFQARASEAS-----------------------TPQAKARFELYSQ---AVCGD-DGL
PRLIVDGRW---------SHAGDFVIPGIMFLYIAGCIGWAGRAYVMAVRG--SKNAAMQ
EIQIDLGIAFKSVL-ASATWPIAAFSEFTSGKLL-----EADNKITVSPR----------
----------
>807_Synechococcus_sp._LA31|WP_214343453.1
------------------------------------------------------------
-MRR----LFA-VLISA-LLIFGF-A----PVAKAD---------------VAGLTPCAE
SARFQQRAAAAT-----------------------TDQAKARFAMYSQ---ASCGA-DGL
PHLIVDGRL---------SHAGDFIIPGIAFLYIAGCIGWAGRNYLIAIRG--EKDATMK
EIQIDLPLAFKSTL-AAATWPIAAFGALTSGKLT-----EADDKITVSPR----------
----------
>808_Synechococcales_bacterium_UBA10510|HBH74195.1
------------------------------------------------------------
-MRR----LFA-VVLSA-FLLFGF-A----SGAQAD---------------VGGLTPCSE
SARFQQRAAAAK-----------------------TDQAKARFDMYSQ---ALCGT-DGL
PHLIVDGRW---------SHAGDFIIPGIAFLYIAGTIGWAGRSYLQAIRN--DKDANMK
EIQIDLGLAFKSTL-GAASWPLAAFKEFTGGQLV-----ESDSKVTVSPR----------
----------
>810_Synechococcus_sp._WH_8016|WP_006853533.1 803_unclassified_Synechococcus|WP_115070011.1
------------------------------------------------------------
-MRR----LFA-FALSA-LLVFGF-A----PVAKAD---------------VAGLTPCAE
SARFQQRASAAA-----------------------TPQAKARFEMYSE---AVCGE-DGL
PHLIVDGRW---------SHAGDFVFPGLMFLYITGCIGWAGREYLKGTRG--TKEQYMK
EIQIDVSLAIKSLL-ASAKWPIAAFGEFTSGKLL-----ESDDKVTISPR----------
----------
>811_Cyanobacteria_bacterium_M_surface_10_m1_298|MBM5791852.1
------------------------------------------------------------
-MRR----LFA-VLISA-LLIFGF-A----PVAKAD---------------VAGLTPCSE
SARFQQRAAAAT-----------------------TDQAKARFAMYSQ---ASCGA-DGL
PHLIVDGRL---------SHAGDFIIPGIAFLYIAGCIGWAGRNYLMAIRG--DKDAAMK
EIQIDVSLALKSTL-AAATWPLAAFGALTSGKLT-----ESDDKITVSPR----------
----------
>813_Synechococcus_sp._CBW1108|WP_197148428.1
--------------------------------------------------------MRRF
ISPR----LFA-VLLSA-FLLVGF-A----PMAHAD---------------VAGLTPCSE
SARFQQRAATAK-----------------------TEQAKARFAMYSQ---AVCGA-DGL
PHLIVDGRW---------SHAGDFMIPGIAFLYIAGCIGWAGRNYLRAIRG--DKDATMK
EIQIDLPLAFKSTL-AAATWPLAAFGELTSGKLL-----ESDDKVTVSPR----------
----------
>814_Cyanobacteria_bacterium_K_DeepCast_35m_m2_155|MBM5802783.1
---------------------------------------------------------MRR
LFPR----LFA-ALLSI-FLLIGV-A----PAAHA---------------DVAGLTPCSE
SARFQQRVAAAK-----------------------TDQAKARFAMYSQ---AVCGA-DGL
PHLIVDGRW---------SHAGDFMIPGIAFLYIAGCIGWAGRSYIMAVRS--RKDATMA
EIQIDVPLALKCTI-GSATWPLAALAEFKGGKLL-----EDDSKVTVSPR----------
----------
>815_unclassified_Synechococcus|WP_071800044.1
------------------------------------------------------------
-MRR----LFA-LLISA-LLIIGF-A----PMAHA---------------DIAGLTPCAE
TPRFQERASAAA-----------------------TPQAKARFTNYGQ---ALCGT-DGL
PRLIVDGRF---------SHAGDFLIPGLLFLYIAGTIGWAGRAYLMAIRG--SKDATMR
EIQIDMPLAFKSTL-AAAVWPLAAFNEFVSGKMI-----EADSKVTVSPR----------
----------
>818_Synechococcus_sp._NOUM97013|WP_186479571.1 760_unclassified_Synechococcus|WP_186470496.1
------------------------------------------------------------
-MRR----LFA-LALSA-LLVFGF-A----PVAKAD---------------VAGLTPCSE
SARFQQRASAAS-----------------------TPQAKARFDMYSQ---AVCGE-DGL
PHLIVDGRW---------DHAGDFVYPGLMFLYVAGCIGWSGREYLKATRG--TKEQYMK
EIQIDFQIALKSLI-ASATWPLAAVREFTSGKLL-----EDDSKITVSPR----------
----------
>820_Synechococcus_lacustris|WP_106499832.1 812_Synechococcaceae_bacterium_WB6_1A_059|NBO29503.1 817_Synechococcaceae_bacterium_WB5_2A_257|NBQ19686.1
-----------------------------------------------------MQQLISK
AFSK----VFA-VALCG-YLLLGF-A----PLAHA---------------SLAGLTPCSE
NVRFQSRAKTAK-----------------------TASAQARFERYGQ---ALCGS-DGL
PHLVVDGRW---------SHAGDFMLPGIAFLYITGCIGWAGRSYIQAVKG---KDANMK
EIQIDLPIALKCTL-DAAKWPLAAFAELTSNKLT-----EDDSKVTVSPR----------
----------
>821_Gloeothece_verrucosa|WP_013323197.1
---------------------------------------------------------MR-
--R-----FLA-LILVL-SVWFTF-A----PPASAD---------------FANLTPCSE
SATFQTKAKSFRNT------------------TADPQSGQKRAERYAE---ALCDE-NGY
PHLIVDGRL---------THAGDFLVPSVLFLYIAGWIGWAGRSYLIEIQKG--KDPELK
EIIIDVPLAISKMLA-AAAWPLAALGEYTSGKLV-----VKD--VPVSPR----------
----------
>824_Cyanobium_sp._NAT70|MAR06525.1
------------------------------------------------------------
-MRR----LFA-VVLSA-LLVFGF-A----PVAKAD---------------VAGLTTCSE
SPRFQQRAAAAD-----------------------TSQAKARFDMYSK---ASCGE-DGL
PRLIVDGRL---------NHAGDFIIPGIMFLYINGCIGWAGREYLKATRG--KN-AAMS
EIQIDTSIALKSVL-ASATWPLAAFAEHTSGKLV-----EADSKVTVSPR----------
----------
>832_unclassified_Synechococcus|WP_067092821.1 809_Synechococcus_sp._BIOS-U3-1|WP_186489833.1 825_Cyanobium_sp._ARS6|MAF42194.1 829_unclassified_Synechococcus|WP_066906154.1 830_Synechococcus_sp._CPC100|MAD68166.1 831_Synechococcus_sp._UW179A|WP_114994436.1
------------------------------------------------------------
-MRR----FFA-LALSA-LLVFGF-A----PVARA---------------DVAGLTPCSE
SARFQQRASAAS-----------------------TPQAVARFKMYSK---ASCGE-DGL
PHLIVDGRW---------NHAGDFVLPGLMFLYITGTIGWAGRDYLKAIRG--RKDQNML
EIQLDMKLALNSVV-KAATWPVAAIAEFNSGKLT-----ESDSKITVSPR----------
----------
>833_Cyanobium_sp._NS01|QNI71309.1 791_Cyanobium_sp._NS01|WP_186697018.1 796_unclassified_Cyanobium|WP_193815442.1
------------------------------------------------------------
-------------------------------MASAA------------E-SVAGLTPCAE
SPRFQQRASAAS-----------------------TDQAKSRFNVYSQ---ALCGD-DGL
PRLIVDGRF---------SHAGDFLIPGLLFLYIAGTIGWAGRSYLIAIRG--SKDATMR
EIQIDMPLAFKSTL-AAAVWPLAAFSEFAGGKMV-----EADSKVTVSPR----------
----------
>834_Prochlorococcus_marinus_CUG1439|MBO6962166.1
------------------------------------------------------------
-MKF----FFS-IITSV-FLFLGL-T----PIALAANGPALNADRASTEFTASALTKCSE
NPKFIERASSATTQ-----------------------KDIARFERYGK---ASCG-DDGL
PHLILGAPLEPWGALLNRGHEGDLLIPGTIFIYIAGIIGWSGREYLIESK--KTKNPADM
EIFIDFSLAQKCLI-KGAQWPLLANKQGRSGELR-----ESDKNITLNGPR---------
----------
>835_unclassified_Synechococcus|WP_115024045.1
------------------------------------------------------------
-MRR----LFA-VVLSA-LLVFGF-A----PVAKAD---------------VAGLTPCSE
SARFQQRAAAAT-----------------------TPQAKARFEMYSK---ASCGA-DGL
PHLIVDGRW---------SHAGDFVYPGIMFLYITGCIGWAGREYLKATRG--KN-AANY
EIFIDRSIAIKSLL-AAATWPLAAFGEFTSGKLL-----EDDSKVTVSPR----------
----------
>836_Synechococcus_sp._MU1617|WP_226425942.1 784_Synechococcus_sp._WH_8109|WP_006851668.1 793_Synechococcus_sp._N26|WP_115132158.1 801_Synechococcus_sp._A15-62|WP_186494722.1 804_unclassified_Synechococcus|WP_114988265.1 819_unclassified_Synechococcus|WP_038556398.1 823_Synechococcus_sp._MU1643|WP
------------------------------------------------------------
-MRR----LFA-VVLSA-LLVFGF-A----PVAKAD---------------VAGLTPCSE
SARFQQRAAAAT-----------------------TPQAKARFEMYSQ---ASCGE-DGL
PHLIVDGRW---------SHAGDFVYPGIMFLYITGCIGWAGREYLKATRG--KN-AAQY
EIFIDRSIAFKSLL-AAATWPLAAFGEFTSGKLL-----EDDSKVTVSPR----------
----------
>838_Synechococcus_sp._SAT82|MAX88308.1
------------------------------------------------------------
-MRR----LFA-ILLST-LLVFGX-A----PVVKA---------------DVAGLTPCSE
SARFQQRAAAAS-----------------------TPQAKARFEMYSK---ASCGA-DGL
PHLVVDGRW---------SHAGDFVIPGIMFLYIAGCIGWAGREYXIATRG---KDAAMQ
EIQIDTGLAIKCFM-XXSTWPVAAFGELRDGTLV-----VSDKEVTISPR----------
----------
>842_Prochlorococcus_marinus|WP_209042172.1 860_Prochlorococcus_marinus_CUG1433|MBO6970848.1
------------------------------------------------------------
-MKF----FFS-IITSV-FLFLGI-T----PIALAANGPALNVDRASTEYTATALTKCSE
NPKFIERASSATTQ-----------------------KDISRFERYGK---ASCG-DDGL
PHLIIGPPLEPWGALLNRGHEGDLLIPGVLFIYIAGIIGWSGREYLIESK--KTKNPADL
EIIIDLDLARKCLV-KGAQWPLLANKQGRNGDLR-----EKDNNITLNGPR---------
----------
>847_unclassified_Prochlorococcus|WP_036916992.1
------------------------------------------------------------
-MRR----LFS-ILLSA-FLVLGL-A----PLANA-AGEAVNRDRPSTDFIASGLTPCSD
NARFQERAAGASTP-----------------------KDIARFERYSK---ASCG-DDGL
PHLVITPTIEPFGALASRHHEGDVLIPGHIFIYIAGIIGWSGREYLRASK--QNKNPSEN
EIFIDFALARKCLI-KGAAWPFEANKQGRNGDLR-----EKDENISLNGPR---------
----------
>849_cyanobiont_of_Ornithocercus_magnificus|GCE64362.1
------------------------------------------------------------
-MRR----LFA-LTLSI-LLALGL-A----PAANAD---------------LAGLTPCID
STRFQQRAAAAS-----------------------TSQAKARFERYSE---ALCGD-DGL
PHLIVDGRW---------DHAGDFVLPGIMFLYVAGCIGWSGREYLKAIRG--AKDAVTK
EIQIDVSLAIKALG-SSAVWPVAALGELISGKLL-----ESEGKVTVSPR----------
----------
>852_Vulcanococcus_sp._Clear-D1|MBD1194794.1 845_Cyanobacteria_bacterium_K_DeepCast_0m_m1_088|MBM5793817.1 851_unclassified_Synechococcus|WP_029552731.1
------------------------------------------------------------
-MRP----LFA-VLISA-LLIFGF-A----PVAKAD---------------VAGLTPCAE
SARFQQRAAAAT-----------------------TDQAKARFAMYSQ---ASCGA-DGL
PHLIVDGRL---------SHAGDFIIPGIAFLYIAGCIGWAGRNYLMAIRG--DKDAAMK
EIQIDLSLAFKSTL-AAATWPIAAFGALTSGKLT-----ESDDKITVSPR----------
----------
>853_Synechococcus_sp._CPC35|MAB55261.1
------------------------------------------------------------
-MSR----FFA-VVMSA-LLVFGF-T----PVAKA---------------DVAGLTPCAE
SARFQQRAAAAT-----------------------TPQAQARFKMYSK---ASCGA-DGL
PHLVADGRW---------GHAGDFMIPGIMFLYIAGCIGWAGREYLQATRG---KDAAMK
EIQIDIGLAIKSFM-KASTWPVAAFRELQTGKLV-----VPDEKVTISPR----------
----------
>855_Prochlorococcus_marinus|WP_209083081.1
------------------------------------------------------------
-MKF----FFS-IITSV-FLFLGI-T----PIALAANGPALNADRASTEFTASALTKCSE
NPKFIERASAATTQ-----------------------KDIARFERYGK---ASCG-DDGL
PHLILGAPLEPWGALLNRGHEGDLLIPGTIFIYIAGIIGWSGREYLIESK--KTKNPADM
EIFIDFDLAQKCLV-KGAQWPLLANQQGRSGELR-----ESDKNITLNGPR---------
----------
>856_Prochlorococcus_marinus|WP_011132105.1 854_Prochlorococcus_sp._MED-G72|RCL50381.1
------------------------------------------------------------
-MKF----FFS-IITSV-FLFLGI-T----PIALAANGPALNADRASTEYTASALTTCSE
NPKFIERASTAKTQ-----------------------KDITRFERYGK---AACG-DDGL
PHLIIGPPLEPWGALLNRGHEGDLLIPGVLFIYIAGIIGWSGREYLIESK--KTKNPADL
EIIIDLDLARKCLI-KGAQWPLLANKQGRNGDLR-----EKDNNITLNGPR---------
----------
>858_Prochlorococcus_marinus_str._GP2|KGF88707.1 857_Prochlorococcus_marinus|WP_032524174.1
----------------------------------------------------------MQ
LMKF----LFS-IITSV-FLFLGI-T----PIALAANGPALNADRASTEFTASALTRCSE
NPKFIERASAATTQ-----------------------KDITRFERYGK---ASCG-DDGL
PHLIIGPPLEPWGALLNRGHEGDLLIPGVLFIYIAGIIGWSGREYLIESK--KTKNPADL
EIIIDLDLAKKCLV-KGAQWPLLANKQGRNGDLR-----EKDNNITLNGPR---------
----------
>863_Synechococcus_sp._CC9616|WP_028951392.1 837_Synechococcus_sp._KORDI-100|WP_038543531.1
------------------------------------------------------------
-MRR----LFA-IALSA-LLVFGF-A----PIAKAD---------------VAGLTPCSE
SARFQQRAAAAN-----------------------TPQAKARFEMYSQ---ASCGD-DGL
PHLIVDGRW---------SHAGDFVLPGIMFLYVAGCIGWAGREYLKATRG--KN-AAMN
EIQIDTSIALKSVL-ASATWPLAAFGEFTSGKLV-----ESDDKVTVSPR----------
----------
>865_unclassified_Synechococcus|WP_186523707.1 861_Synechococcales_cyanobacterium_H12SWP_bin.12|NCG15386.1
------------------------------------------------------------
-MRR----LFA-LALSA-LLVFGF-A----PVAKAD---------------VAGLTPCAE
SARFQQRASAAA-----------------------TPQAKARFEMYSE---AVCGE-DGL
PHLIVDGRW---------SHAGDFVLPGLMFLYITGCIGWAGREYLKGTRG--TKEQYMK
EIQIDVSLAFKSLL-ASATWPIAAFGELTSGKLL-----ESDDKVTISPR----------
----------
>867_Cyanobacteria_bacterium_K_DeepCast_35m_m1_288|MBM5785009.1 827_Cyanobacteria_bacterium_M_surface_10_m2_179|MBM5806099.1
------------------------------------------------------------
-MRR----LFA-VLISA-LLIFGF-A----PVAKAD---------------VAGLTPCAE
SARFQQRAAAAT-----------------------TDQAKARFAMYSQ---ASCGA-DGL
PHLIVDGRL---------SHAGDFIIPGIAFLYIAGCIGWAGRNYLMAIRG--DKDATMK
EIQIDLSLAFKSTL-AAATWPLAAFGALNSGKLT-----EADDKITVSPR----------
----------
>868_Aphanocapsa_feldmannii_288cV|TGG85352.1
------------------------------------------------------------
-MRR----LFA-VLLSA-FLFFGF-A----SSAHA---------------DVAGLTPCSE
NARFQERAATAA-----------------------TPQAEARFAMYGQ---ALCGE-EGL
PRLIVDGRF---------SHAGDFAIPGVMFLYMAGWIGWAGRSYLKAIRG---KGAAGK
EIQIDVTLALTCAV-GAAAWPVAALGEYQSGSLI-----ESDDKITVSPR----------
----------
>869_Prochlorococcus_marinus|WP_032513979.1
------------------------------------------------------------
-MKF----FFS-IITAV-FLFLGI-T----PTVLAANGPALNRDRASTEYTASALTKCSE
NPKFMERASSATTQ-----------------------KDIARFERYGK---ASCG-DDGL
PHLIIGPPLEPWGAFLNRGHEGDLLIPGVLFIYIAGIIGWSGREYLIESK--KTKNPADL
EIIIDLDLARKCLM-KGAQWPLLANKQGKNGDLR-----EKDNNITLNGPR---------
----------
>870_Prochlorococcus_marinus_CUG1435|MBO6975244.1
------------------------------------------------------------
-MKF----FFS-IITSV-FLFLGI-T----TSALAANGPALNADRASTEFTATALTKCSE
NPKFIERANSATTQ-----------------------KDIARFERYGK---ASCG-DDGL
PHLIIGPPLEPWGALLNRGHEGDLLIPGVLFIYIAGIIGWSGREYLIESK--KTKNPADL
EIIIDLDLARKCLI-KGAQWPLLANKQGRNGDLR-----EKDNNITLNGPR---------
----------
>879_Synechococcus_sp._KORDI-49|WP_043695463.1
------------------------------------------------------------
-MRR----LFA-VVLSA-LLVFGF-A----PVAKAD---------------VAGLTPCSE
SARFQQRAAAAD-----------------------TPQAKARFEMYSQ---ASCGE-DGL
PHLIVDGRW---------SHAGDFVYPGIMFLYVAGCIGWAGREYLKATRG--KN-AAMN
EIQIDLSIALKSLL-AAATWPLAAFGEFTSGKLL-----EDDNKVTVSPR----------
----------
>884_Synechococcus_sp._BS301-5m-G53|MBL6740896.1
------------------------------------------------------------
-MRR----LFA-VVLSA-LLVFGF-A----PVAKAD---------------VAGLTPCSE
SARFQQRAAAAT-----------------------TPQAKARFEMYSQ---ASCGE-DGL
PHLIVDGRW---------SHAGDFVYPGIMFLYITGCIGWAGREYLKATRG--KN-AATY
EIQIDLGIAFKSLL-ASATWPLAAFGELTSGKLL-----EDDNKVTVSPR----------
----------
>889_Prochlorococcus_sp._MIT_0601|WP_036901223.1
------------------------------------------------------------
-MRR----LFS-ILLSA-FLLLGF-A----PIANA-AGEALNADRADTGFTASALTLCSE
NTRFQERASSASTP-----------------------KDIARFERYSK---ASCG-DDGL
PHLIIAATIEPFGALANRHHEGDVLIPAHIFIYIAGIIGWSGREYLRASK--LKKNPAEN
EIIIDFALARQCLR-KGAAWPFEANRQGRSGELR-----EKDENITLNGPR---------
----------
>890_Prochlorococcus_marinus_str._MIT_9314|KGG01670.1 888_Prochlorococcus_marinus|WP_032515515.1
----------------------------------------------------------MQ
LMKF----FFS-IITSV-FLFLGI-T----PVALAANGPALNADRASTEYTASALTKCAE
NPKFIERASSATTQ-----------------------KDIARFERYGK---ASCG-DDGL
PHLIIGPPLEPWGALLNRGHEGDLLIPGILFIYIAGIIGWSGREYLIESK--KTKNPADL
EIIIDLDLARKCLV-KGAQWPLLANKQGRNGDLR-----EKDNNITLNGPR---------
----------
>891_Prochlorococcus_marinus|WP_209129883.1 844_Prochlorococcus_sp._HOT208_60m_813B04|WP_079332687.1 848_Prochlorococcus_sp._HOT208_60m_813O14|WP_079317804.1 859_Prochlorococcus_marinus|WP_075537465.1 864_Prochlorococcus_marinus|WP_025955313.1 866_unclassified_Prochlorococcus|WP_079294453.1 872_Pr
------------------------------------------------------------
-MKF----FFS-IITSV-FLFLGI-T----PIALAANGPALNADRASTEYTASALTKCSD
NPKFIERANTATTQ-----------------------KDIARFERYGK---ASCG-DDGL
PHLIIGPPLEPWGALLNRGHEGDLLIPGVLFIYIAGIIGWSGREYLIESK--KTKNPADL
EIIIDLDLARKCLV-KGAQWPLLANKQGRNGDLR-----EKDNNITLNGPR---------
----------
>892_Prochlorococcus_marinus|WP_209105933.1 841_Prochlorococcus_marinus|WP_209127693.1 871_Prochlorococcus_marinus|WP_032519457.1 878_Prochlorococcus_marinus|WP_209116628.1
------------------------------------------------------------
-MKF----FFS-IITSV-FLFLGI-T----PIALAANGPALNADRASTEFTASALTLCSE
NPKFIERASSATTQ-----------------------KDIARFERYGK---ASCG-DDGL
PHLIIGPPLEPWGALLNRGHEGDLLIPGVLFIYIAGIIGWSGREYLIESK--KTKNPADL
EIIIDLDLARKCLV-KGAQWPLLANKQGRNGDLR-----EKDNNITLNGPR---------
----------
>893_Prochlorococcus_sp._MIT_0604|WP_042849927.1 843_Prochlorococcus_sp._HOT208_60m_813G15|WP_079323764.1 850_Prochlorococcus_marinus|WP_209133210.1 862_Prochlorococcus_marinus_CUG1438|MBO6960893.1 875_Prochlorococcus_sp._HOT208_60m_808A10|WP_162504209.1 881_Prochlorococcus|WP_075487722.1
------------------------------------------------------------
-MKF----FFS-IITSV-FLFLGI-T----PIALAANGPALNADRASTEYTASALTKCSE
NPKFIERANSAITQ-----------------------KDIARFERYGK---ASCG-DDGL
PHLIIGPPLEPWGALLNRGHEGDLLIPGVLFIYIAGIIGWSGREYLIESK--KTKNPADL
EIIIDLDLARKCLV-KGAQWPLLANKQGRNGDLR-----EKDKNITLNGPR---------
----------
>895_Prochlorococcus|WP_011124622.1
------------------------------------------------------------
-MRR----LFS-ILLSA-FLLLGL-A----PIVNA-AGEAVNADRAATDFTASALTTCSE
NTRFNERASQATTP-----------------------KDIARFERYSK---ASCG-DDGL
PHLVIAATIEPWGALANRHHEGDILIPGHIFIYVAGIIGWSGREYLRASK--KTKNPAEN
EIIIDFALARQCLI-KGAAWPVEANKQGRSGDLR-----EKDENISLNGPR---------
----------
>896_Synechococcus_sp._RS9916|WP_007098611.1 883_Synechococcus_sp._UW140|WP_115018557.1 885_Synechococcus_sp._UW105|WP_115118964.1
------------------------------------------------------------
-MRR----LFA-LALSA-LLVFGF-A----PVAKAD---------------VAGLTPCSE
SARFQQRASAAA-----------------------TPQAKARFEMYSQ---AVCGE-DGL
PHLIVDGRW---------SHAGDFVYPGLMFLYITGCIGWAGREYLKATRG--TKDQYTK
EIQIDLKLALKSCI-AAASWPLAAFGEFTSGKLL-----ESDDKVTVSPR----------
----------
>897_Lusitaniella_coriacea|WP_194027365.1
---------------------------------------------------------MR-
--K-----LFA-LLLVL-TLWFGF-T----LPVSAG------------EG-VAGLTPCSE
SSAYQQRAANFLNT------------------TNDPQSGEKRAARYAE---ALCGP-EGL
PHLIVDGRL---------SHAGDFLIPSILFLYIAGWIGWVGRSYLIAIKSD--KNAEMK
EVVIDVPLAISKMVT-GFAWPAAAAAEFASNKLV-----VPNDEVPISPR----------
----------
>898_Prochlorococcus_marinus|WP_032526769.1 840_Prochlorococcus_marinus|WP_011376029.1
------------------------------------------------------------
-MKF----FFS-IITSF-FLFLGI-T----PIAFAANGPALNADRASTEYTASALNKCSE
NPKFIERASSATTQ-----------------------KDIARFERYGK---ASCG-DDGL
PHLILGAPLEPWGALLNRGHEGDLLIPGTIFIYIAGIIGWSGREYLIESK--KTKNPADM
EIFIDFALAQKCLI-KGAQWPLLANKQGRSGELR-----ESDKNITLNGPR---------
----------
>900_Synechococcaceae_bacterium_WBB_3_034|NDF62656.1 886_Cyanobacteria_bacterium_M_DeepCast_200m_mx_001|MBM5788932.1
------------------------------------------------------------
-MRR----LFA-VLLSA-LLIFGF-A----PVAKAD---------------VAGLTPCSE
SARFQQRAAAAS-----------------------TDQAKARFAMYSQ---ASCGA-DGL
PHLIVDGRL---------SHAGDFIIPGIAFLYIAGCIGWAGRNYLKAIRN--DKDAAMK
EIQIDLPLAFKSTL-AAATWPIAALGEFTSGKLL-----ESDDKVTVSPR----------
----------
>901_Prochlorococcus_marinus|WP_209107988.1
------------------------------------------------------------
-MKF----FFS-IITSF-FLFLGI-T----PIALAANGPALNADRASTEFTASALNKCSE
NPRFIERASSATTQ-----------------------KDIARFERYGK---ASCG-DDGL
PHLILGAPLEPWGALLNRGHEGDLLIPGTIFIYIAGIIGWSGREYLIESK--KTKNPADM
EIFIDFGLAQKCLI-KGAQWPLLANKQGRSGELR-----ESDKNITLNGPR---------
----------
>902_Prochlorococcus_marinus|WP_011819850.1
------------------------------------------------------------
-MKF----FFS-IILSF-FLFLGI-T----PIALAAKGQVLNPDRASTEFTASALTTCSE
NPKFIERASSAKTQ-----------------------KDITRFERYGK---AACG-DDGL
PHLIIGPPLEPFGALLNRGHEGDLLIPGVLFIYIAGIIGWSGREYLIESK--KTKNPADL
EIIIDLDLARKCLI-KGAQWPLLANKQGRNGDLR-----EKDKNITLNGPR---------
----------
>903_Acaryochloridaceae_cyanobacterium_SU_2_1|NJK40433.1
------------------------------------------------------------
-MRR----LFA-VLLML-TLCLGV-V----PPAYAD---------------IGGLVTCSE
SPRFQERAAKARNT------------------TGDPESGRKRFEMYS---TALCGANDGL
PRIIAGGPI---------SRAGDFLIPGVLFIYIAGGIGNASRNYQIANRKKNPKNPQMG
EIIIDVPLAVSSVL-AAFTWPLTAWKGL-----T-----VPDSDITISPR----------
----------
>905_Cyanobium_sp._MED195|MAK15463.1
------------------------------------------------------------
-MRR----LFA-LALSA-LLVFGF-A----PVAKAD---------------VAGLTPCAE
SPRFQQRXSAAA-----------------------TPQAKARFEMYSE---AVCGE-DGL
PHXIVDGRW---------SHAGDFVFPGLMFLYITGXIGWAGREYLKGTRG--TKEQYMK
EIQIDVSLAXKSVL-ASATWPIAAFGELTSGKLL-----ESDDKVTISPR----------
----------
>907_unclassified_Synechococcus|WP_007101791.1 904_Synechococcus_sp._WH_8101|WP_130129749.1
------------------------------------------------------------
-MRR----LFA-LALSA-LLIVGF-A----PVAKAD---------------VAGLTPCAE
SARFQQRAAAAT-----------------------TPQAKARFEMYSE---AVCGD-DGL
PHLIVDGRW---------SHAGDFVYPGLMFLYVAGCIGWAGREYLKATRG--TKEQYTK
EIQIDLPLALKSCI-AAATWPLAAFGEFTSGKLL-----ESDNKVTVSPR----------
----------
>908_Synechococcus_sp._MED650|MAI96110.1
------------------------------------------------------------
-MRR----LFA-VALSA-LLVFGF-A----PVAKAD---------------VAGLTPCSE
SARFQQRAAAAT-----------------------TPQAKARFEMYSQ---ATCGD-DGL
PHLIVDGRW---------SHAGDFVYPGIMFLYIAGCIGWAGREYLKATRG--KN-AATY
EIQIDLGIAXKSVL-ASATWPLAAFGEFTSGKLL-----EDDNKVTVSPR----------
----------
>909_Synechococcus_sp._BS56D|WP_131454817.1 894_unclassified_Synechococcus|WP_131594871.1 906_Synechococcaceae_bacterium_WB9_4xB_025|NDD44020.1
------------------------------------------------------------
-MRR----LFA-LALSA-LLVFGF-A----PVAKAD---------------VAGLTPCAE
SARFQQRAAAAT-----------------------TPQAKARFEMYSE---AVCGD-DGL
PHLIVDGRW---------SHAGDFVYPGLMFLYIAGCIGWAGREYLKATRG--TKEQYTK
EIQIDLPLALKSCI-AAATWPLAAFGEFTSGKLL-----ESDNKVTISPR----------
----------
>910_Cyanobacteria_bacterium_K_DeepCast_35m_m2_023|MBM5800418.1
---------------------------------------------------------MRR
LFPR----LFA-ALLSV-FLLIGV-A----PAAHA---------------DVAGLTPCSE
SARFQQRAAAAK-----------------------TDQAKARFAMYSQ---AVCGA-DGL
PHLIVDGRW---------SHAGDFMIPGIAFLYIAGCIGWAGRSYIIAVRS--RKDAAMH
EIQIDVPLALKCTT-GAASWPLAALGEFKSGKLL-----EADHKVTVSPR----------
----------
>911_Synechococcaceae_bacterium_WB9_2_112|NDC34348.1
---------------------------------------------------------MRR
LFPR----LFA-ALLSV-FLLIGV-A----PAAHA---------------DVAGLTPCSE
SARFQQRAAAAK-----------------------TDQAKARFAMYSQ---AVCGA-DGL
PHLIVDGRW---------SHAGDFMIPGIAFLYIAGCIGWAGRSYIIAVRG--RKDAAMN
EIQIDLPLALKCTI-GAASWPLAALAEYKGGKLL-----EADDKITVSPR----------
----------
>912_Cyanobium_sp._RS427|MBR75860.1
------------------------------------------------------------
-MRR----LFA-ALLSA-LLVFGF-A----PVAKAD---------------VAGLTPCSE
SARFQQRAAAAT-----------------------TPQAKARFEMYSQ---ASCGD-DGL
PHLIVDGRW---------SHAGDFVYPGIMFLYVAGCIGWAGREYLKATRG--KN-AAQY
EIFIDRSIAIKSLL-AAATWPLAAFGEFTSGKLL-----EDDSKVTVSPR----------
----------
>914_Cyanobacteria_bacterium_REEB417|MBU6250159.1
---------------------------------------------------------MRR
LLPR----LFA-ALLSV-FLLIGV-A----PAAHA---------------DVAGLTPCSE
SARFQQRAAAAK-----------------------TDQAKARFAMYSQ---AVCGA-DGL
PHLIVDGRW---------THAGDFMIPGIAFLYIAGCIGWAGRSYIIAVRG--RKDAAMS
EIQIDLPLALKCTI-GAASWPLAALAEFKGGKLL-----EAEGKITVSPR----------
----------
>915_Prochlorococcus_marinus|WP_158466151.1
------------------------------------------------------------
-MSR----LLS-ILLSA-FLFLGI-A----PIANARPGPALNADRAPTDFTASALVSCSE
NARFQERASSATTD-----------------------QAIKRFERYSK---ALCG-DDGL
PHLIIGPPIEPWGAWINRGHEGDLLIPGVMFIYIAGIIGWSGREYVRAVR--GKKNAAEF
EIIIDTSLAWQCLK-RGAAWPLQANREGKNGELR-----EKDNNVSLNGPRG--------
----------
>920_Prochlorococcus_sp._SP3034|MBK16881.1
------------------------------------------------------------
-MKF----FFS-IITSL-SIVLGL-T----PLAFAASGPALNADRASTEYTASALQKCSE
NPKFIERASSATSQ-----------------------KDITRFKRYGK---AFCG-DDGL
PHLIIGPPLEPFGALLNRGHEGDLLIPGVLFIYIAGIIGWSGREYLIESK--KTKDPSDL
EIIIDLKLARKCLA-KGAQWPLLANRQGKDGALR-----EADKNITLNGPR---------
----------
>951_Prochlorococcus_marinus|WP_063406280.1 935_Prochlorococcus_marinus|WP_063400115.1
------------------------------------------------------------
-MRR----LFA-VLLSA-LLVLGF-A----PVAKAD---------------IAGLTPCAE
SARFQQRASAADTP-----------------------QAIARFDRYSK---SLCG-DDGL
PHALIPAPTEPFAMSFIRGHEGEIMIPGVIFIYIAGIIGWAGRSYLQAIKAKGHKAALDN
EIHLDITLAFNCML-RASAWPWLAHIEGQNGSLR-----ESDDKITVSPR----------
----------
>921_Synechococcus_sp._TMED66|RPF75247.1 899_Synechococcus_sp._PROS-9-1|WP_186519662.1
------------------------------------------------------------
-MRR----LFA-LALSA-LLVFGF-A----PVAKAD---------------VAGLTPCAE
SARFQQRASAAA-----------------------TPQAKARFEMYSE---AVCGE-DGL
PHLIVDGRW---------SHAGXFVFPGLMFLYINGCIGWAGREYLKGTRG--TKEQYMK
EIQIDVSLALKSLL-ASATWPIAAFGEFTSGKLL-----ESXDKVTISPR----------
----------
>923_Synechococcus_sp._SB0677_bin_5|MYF21094.1
------------------------------------------------------------
-MKR----LFA-ALLSA-VLLFGF-A----PAAHA---------------DVAGLTLCAD
SPRFQERAAAAA-----------------------TEQAKARFSMYSQ---ASCGE-DGL
PHLVVDGRF---------SHAGDFLIPSLLFLYMAGWIGWAGRSYMMAIRG---KGSQMK
EIQIDTGLALTCAF-SAVKWPVDAIGEMRSGAMF-----ADDSQISVSPR----------
----------
>925_Prochlorococcus_sp._MED630|MAJ25386.1 918_Prochlorococcus_marinus|WP_036906862.1 919_Prochlorococcus_marinus|WP_011823266.1 922_Prochlorococcus_marinus|WP_011294434.1
------------------------------------------------------------
-MSR----LLS-ILLSA-FLFLGI-A----PIANARPGPALNADRAPTDFTASALVSCAD
XPRFQERASTASTD-----------------------QAIKRFERYSK---ALCG-DDGL
PHLIIGPPIEPWGAWXNRGHEGDLLIPGVMFIYIAGIIGWSGREYVRAVR--GKKNAAEY
EIIIDTSLAWQCLK-RGAAWPLQANREGKNGELR-----AKDNNVSLNGPRG--------
----------
>929_Prochlorococcus_sp._MIT_0801|WP_038651557.1
------------------------------------------------------------
-MSR----LLS-ILLSA-FLFLGI-A----PIANARPGPALNADRAPTDFTASALVSCAD
NPRFQERASTASTD-----------------------QAIKRFERYSK---ALCG-DDGL
PHLIIGPPIEPWGAWINRGHEGDLLIPGVMFIYIAGIIGWSGREYVRAVR--GKKNAAEY
EIIIDTDLAWQCLK-RGAAWPLQANREGKNGELR-----EKDNNVSLNGPRG--------
----------
>930_Synechococcus_sp._A15-127|WP_186484983.1
------------------------------------------------------------
-MRR----LFA-VVLSA-LLVFGF-A----PVAKAD---------------VAGLTPCSE
SARFQQRAAAAT-----------------------TDQAKARFEMYSK---ASCGD-DGL
PHLIVDGRW---------SHAGDFVFPGIMFLYVAGCIGWAGREYLKATRG--KN-AANY
EIFIDRSIAIKSLL-AAATWPAAAFAEFTSGKLL-----EDDSKVTVSPR----------
----------
>931_Prochlorococcus_marinus|WP_012195023.1
------------------------------------------------------------
-MRR----LFS-ILLSA-FLLLGL-A----PVVNA-AGEAVNADRGSTEFTANGLTLCAD
NARFQERASSASTA-----------------------KDIARFERYSK---ASCG-DDGL
PHLIIAATIEPFGALANRHHEGDVLIPAHIFIYIAGIIGWSGREYLRASK--LTKNPAEN
EIIIDFALARECLR-KGAAWPLEANKQGRSGELR-----EKDENITLNGPR---------
----------
>933_Candidatus_Synechococcus_spongiarum|WP_025781211.1
------------------------------------------------------------
-MKR----LFA-ALLSA-VLLFGF-A----PAAHA---------------DVAGLTLCAD
SPRFQERAAAAA-----------------------TEQAKARFSMYSQ---ASCGQ-DGL
PHLIVDGRL---------SHAGDFLIPSLLFLYMAGWIGWAGRSYMMAIRG---KGSQMK
EIQIDTSLAVKCAF-GAVKWPVEAAGQMLSGEMF-----ADNNQITVSPR----------
----------
>937_Candidatus_Synechococcus_spongiarum_SP3|KKZ13035.1
------------------------------------------------------------
-MKR----LFA-ALLSA-VLLFGF-A----PAAHA---------------DVAGLTLCAD
SPRFQERAAAAA-----------------------TEQAKARFNLYSQ---ASCGE-DGL
PRLIVDGRF---------SHAGDFLIPSLLFLYMAGWIGWAGRSYMMAIRG---KGSQMK
EIQIDTTLALACAV-RAVKWPVDAIGDMRSGAMF-----ADDSQITVSPR----------
----------
>939_Synechococcus_sp._WH_8020|WP_048347059.1 887_Synechococcus_sp._CC9311|WP_011620068.1
------------------------------------------------------------
-MRR----LFA-LALSA-LLVFGF-A----PVAKAD---------------VAGLTPCAE
SARFQQRASAAA-----------------------TPQAKARFEMYSE---AVCGE-DGL
PHLIVDGRW---------SHAGDFVFPGLMFLYINGCIGWAGREYLKGTRG--TKEQYTK
EIQIDLSLALKSLL-ASAAWPVAAFGEFTSGKLL-----ESDNKVTVSPR----------
----------
>940_Prochlorococcus_sp._MIT_1303|WP_063398316.1 936_Prochlorococcus|WP_011130684.1
------------------------------------------------------------
-MRR----LFA-VVLSA-LLVLGF-A----PVAKAD---------------IAGLTPCAE
NARFQQRASAADTP-----------------------QAIARFDRYSK---SLCG-DDGL
PHALIPAPVEPFAMPFIRGHEGEIMIPGVIFIYIAGIIGWAGRSYLQAIKAKGHKAALDN
EIHLDITLAFNCML-RASAWPWLAHIEGQNGSLR-----ESDDKITVSPR----------
----------
>942_Synechococcus_sp._SAT82|MAX89030.1
------------------------------------------------------------
-MRR----LFA-ILLST-LLVFGF-A----PVVKA---------------DVAGLTPCSE
SARFQQRAAAAS-----------------------TPQAKARFEMXSK---ASCGX-XGL
PHXVVDGRW---------XHAGDFVIPGIMFXYIAGXIGWAGREYXXATRG---KDAAMQ
EIQIDTGLAIKCFM-XXSTWPVAAXGELRDGTLV-----VSDKEVTXSPR----------
----------
>943_Cyanobium_sp._MED843|MAV12764.1 913_Synechococcus_sp._RS9915|WP_186511802.1 938_Synechococcales|WP_011128694.1
------------------------------------------------------------
-MRR----LFA-ALLSA-LLVFGF-A----PVAKAD---------------VAGLTPCAE
SARFQQRAAAAT-----------------------TPQAKARFEMYSQ---ASCGD-DGL
PHLIVDGRW---------SHAGDFVYPGIMFLYVAGCIGWAGREYLKATRG--KN-AAMN
EIQIDLGIAFKSLL-AAATWPLAAFGEFTSGRLL-----EDDDKVTVSPR----------
----------
>947_Synechococcus_sp.|MBA4732891.1 946_Synechococcus_sp._A15-28|WP_186586527.1
------------------------------------------------------------
-MRR----LFA-ALLSA-LLVFGF-A----PVAKAD---------------VAGLTPCSE
SARFQQRAAAAT-----------------------TPQAKARFEMYSQ---ASCGD-DGL
PHLIVDGRW---------SHAGDFVYPGIMFLYVAGCIGWAGREYLKATRG--KS-AAMN
EIQIDLGIAFKSLL-AAATWPLAAFGEFTSGQLL-----EDEDKVTVSPR----------
----------
>948_unclassified_Prochlorococcus|WP_036914976.1
------------------------------------------------------------
-MRR----LFA-VVLSA-LLVLGF-A----PVAKAD---------------IAGLTPCAE
NARFQQRASAADTP-----------------------QAIARFDRYST---SLCG-DDGL
PHALIPAPTEPFAMSFIRGHEGEIMIPGVIFIYIAGIIGWAGRSYLQAIKAKGHKAALDN
EIHLDITLAFNCMM-RASAWPWLAHIEGQNGSLR-----ESDDKITVSPR----------
----------
>950_Candidatus_Synechococcus_spongiarum_LMB_bulk15M|OOV31297.1 945_Candidatus_Synechococcus_spongiarum_LMB_bulk10E|OOV34476.1
------------------------------------------------------------
-MKR----LFA-ALLSA-VLLFGF-A----PAAHA---------------DVAGLTFCAD
SPRFQERAAAAA-----------------------TEQAKARFTMYSQ---ASCGE-DGL
PRLIVDGRF---------SHAGDFLIPGLLFLYMAGWIGWAGRSYMMAIRG---KGSQMK
EIQIDPGLALSCAL-GAAKWPVDAVGEMRSGAMF-----ADDSRITVSPR----------
----------
>952_Synechococcus_sp._SB0669_bin_7|MYK86270.1 916_Synechococcus_sp._SB0672_bin_6|MYJ60110.1 924_Synechococcus_sp._SB0678_bin_12|MYF35247.1 926_Synechococcus_sp._SB0676_bin_10|MYG37751.1 927_Synechococcus_sp._SB0668_bin_13|MXW13078.1 934_Synechococcus_sp._SB0668_bin_15|MXW39695.1 941_Candidatus_Sy
------------------------------------------------------------
-MKR----LFA-ALLSA-VLLFGF-A----PAAHA---------------DVAGLTLCAD
SPRFQERAAAAA-----------------------TEQAKARFSMYSQ---ASCGE-DGL
PHLVVDGRF---------SHAGDFLIPSLLFLYMAGWIGWAGRSYMMAIRG---KGSQMK
EIQIDTGLALTCAL-GAAKWPVDA------------------------------------
----------
>422_Gloeomargaritaceae_cyanobacterium_C42_A2020_066|MBF2098619.1
------------------------------------------------------------
-MAR----ILG-LALAL-VLWFTA-A----GPAT--------------A-DVAGLTPCGD
SAAFQQRLNNAVAQQEARLALYPAGSPQAVAVQSRIAQTKARFDRYAS-QGLLCGS-DGL
PHLIADGRW---------NHAAEFTLPGVLFLYIAGWIGWAGRSYLIAIRKE--KDPTEK
EIIIDVPLAVQCYI-SAVAWPLAAFQEFSTGKLV-----APDSEVTVSPR----------
----------
>729_Pseudanabaena_sp._M090S1SP2A07QC|MCA6504575.1
------------------------------------------------------------
-MKR----LFA-LILVI-SLWFGV-SLAATPAAYAE------------F-SFNALTPCAT
SSAFQDRLQTEVDGYTARLANFKAGSGPAEYLKGKVAQTEARFAKYAN-SGLLCGE-DGL
PHLISDGRW---------SHAGEFTIPALMFLFITGWIGWVGRAYLIAIRKD-PATATQK
EIIIDLPLAIKCML-TGFAWPLAALKEFGTGELL-----APENEVTVSPR----------
----------
>732_Pseudanabaena_sp._UWO311|WP_142655889.1
------------------------------------------------------------
-MKR----LFA-LILVI-SLWFGI-SLAATPAAYAE------------F-SFNALTPCAT
SSAFQDRLQTEVDGYTARLANFKAGSGPAEYLKGKIAQTEARFAKYAS-SGLLCGE-DGL
PHLISDGRW---------SHAGEFTIPALMFLFITGWIGWVGRAYLIAIRKD-PATATQK
EIIIDLPLAVKCML-TGFAWPLAALKEFGTGELL-----APENEVTVSPR----------
----------
>772_uncultured_Synechococcales_cyanobacterium|CAA9575018.1
------------------------------------------------------------
-MRR----LLA-LILVI-SLWFGV-S----PSASAD--V-------------SRLVPCGD
VPAFNQRLDTQIQGLEGRLQKYSADSAPAGMLKKDIRKAEARFEHYS---GFLCGP-DGL
PRLIVDGRL---------GHLGEFTLPGLLFLYITGWIGYGGRSYLRKVKES--KEPELM
EIQPDVPLLLSCFA-SGLLWPLGAVKEILSGDLI-----NQEGEIPVGPR----------
----------
>779_Synechococcaceae_cyanobacterium_SM2_3_1|NJK64960.1
------------------------------------------------------------
-MRK----LLS-LILAC-VIALSL-V----TVAHAE--A------------LIGLQPCRE
VPAFQQRKEERLSALEDKVRAAEPGTAQAAQYQRNLNQTTKRFDRYS---SLLCGE-EGL
PHLVTDGRL---------SHAGEFLIPGLLFLYLAGWLGWAGRSYLMTVREE--RDPEMK
ESNIDVQLAIKCFI-SALAWPAVAFKEIASGEIR-----EKEEAVPISPR----------
----------
>794_Oscillatoriales_cyanobacterium_SM2_2_1|NJK35231.1
------------------------------------------------------------
-MQR----VLV-FFMAL-CLWVGV-QISTAPVAAAE------------F-SFNALVPCSQ
SEAFQSRLDTEVSGYQTRLEQYAPGSEPAKYLEGKIASTKERFARYAS-TNLLCGE-DGL
PHLISDGRW---------DHAGEFLIPSLLFLYIAGWIGWVGRDYLRAIHQN-AETAYEK
EIILDVALATKFML-SGFLWPLAAVKELTGGQLT-----VPENEVTVSPR----------
----------
>738_Pseudanabaena_sp.|PZV17347.1
------------------------------------------------------------
-MKR----LFA-LILVI-SLWFGI-SLAATPAAYAE------------F-SFNALTPCAT
SSAFQDRLQTEVDGYTARLANFKAGSGPAEYLKGKVAQTEARFAKYAN-SGLLCGE-DGL
PHLISDGRW---------SHAGEFTIPALMFLFITGWIGWVGRAYLIAIHKD-PATATEK
EIILDLPLAVKCML-TGFAWPLAALKEFGTGELL-----VPENEVTVSPR----------
----------
>739_Pseudanabaena_sp._lw0831|WP_201322658.1 741_Pseudanabaena_sp._BC1403|WP_103667309.1
------------------------------------------------------------
-MKR----LFA-LILVI-SLWFGI-SLAATPAAYAE------------F-SFNALTPCAT
SSAFQDRLTSEVDGYTARLANFKAGSGPAEYLKGKIAQTEARFAKYAN-SGLLCGE-DGL
PHLISDGRW---------SHAGEFTIPALMFLFITGWIGWVGRAYLIAIRKD-KATAAQK
EIIIDLPLAIKCML-TGFAWPLAALKEFGTGELL-----APENEVTVSPR----------
----------
>457_unclassified_Trichocoleus|WP_190437980.1
------------------------------------------------------------
-MQR----LFA-LVLIV-CLWLGM-A----PPASADV---------------AGLVPCGE
TPAFQQRLNNTVRSQEARLQKYDPNSDSAAIIKGRIDRARERFARYE---GMLCGP-EGL
PRLITDGRP---------SHWGDFQYPGLLFLYLAGWLGWSGRSYIRTVKK--SEYPEYS
EIQINVPLAIQCFI-GGLLWPLAAIKELISGELV-----EKEENIPVSPR----------
----------
>541_Trichocoleus_desertorum_ATA4-8-CV12|MBW4487758.1
------------------------------------------------------------
-MQR----LFA-LVLIV-CLWLGM-A----PPASADV---------------AGLVPCGE
TPAFQQRLNNTVRGQEARLQKYDPNSDSAALIKGRIERARERFARYE---GMLCGP-EGL
PRLITDGRP---------SHWGDFQYPGLLFLYLAGWLGWSGRSYIRTVKK--SDYPEYS
EIQINVPLAIQCFI-GGLLWPLAAVKELLSGELV-----EKEENIPVSPR----------
----------
>558_Oscillatoriales_cyanobacterium_CG2_30_44_21|OIP71915.1
------------------------------------------------------------
-MKR----LFG-LILVI-SLWFGV-SLAATPAAYAE------------F-SFDTLTPCAS
SEAFVSRLQTEVDGYNDRLANFAAGSGPAEYLKGKIAQTEARFAKYAD-SGLLCGE-DGL
PHLISDGRL---------DRAGEFTIPALMFLYIAGWIGWVGRAYLIAIHKD-SATAIQK
EILIDVPLAVKCML-GGFAWPLAAIKELTSGELV-----VPESEVTVSPR----------
----------
>585_Pseudanabaena_biceps|WP_175355963.1
------------------------------------------------------------
-MKR----LFA-LILMI-SVWFGF-SLAATPAAYAD------------F-SFNALTPCAN
SEAFVDRLQTEVDGYKARLENFAVGSAPATYLNGKIAQTEARFAKYAN-AGLLCGE-DGL
PHLITDGRW---------DRAGEFTIPALMFLYIAGWIGWVGRAYIIAIRKD-TATAAQK
EILIDLPLAIKCML-TGFAWPLAAIKELGTGELV-----VPENEVTVSPR----------
----------
>593_Gloeomargarita_lithophora|WP_071454867.1
------------------------------------------------------------
-MAR----VLA-LVLVL-VMWCMG-A----PAAQ--------------A-DVAGLTPCRE
SAAFQQRLSDEVATQEARLPLYAAGSPQVAAVERRIAQSQARFDRYAD-QGLLCGE-DGL
PHLITDGRW---------SHAAEFTLPGLLFLYIAGWIGWVGRAYLIVVRSD--KDPAEK
EIIIDVPLAIRCML-SGFSWPLLAFRELTTGQLT-----VNDNEISVSPR----------
----------
>635_Pseudanabaena_sp.|PZU95310.1
------------------------------------------------------------
-MKR----LFG-LILVI-SLWFSV-SLAATPAAYAE------------F-SFNALTPCAS
SEAFVSRLQTEVDGYNARLENFAVGSGPAEYLKGKIAKTEARFAKYAD-SGLLCGE-DGL
PHLISDGRL---------DRAGEFTIPALMFLYIAGWIGWVGRAYLISIHKD-SATATQK
EILIDVPLAVKCML-TGFAWPLAAIKEFTTGELV-----VPENEVTVSPR----------
----------
>637_Pseudanabaena_sp._FACHB-723|WP_190403992.1
------------------------------------------------------------
-MKR----LFA-LILVI-SLWFGV-SLAATPAAYAE------------F-SFNALTPCAT
SSAYQDRLQSEVDGYTTRLANFQAGSAPAAYLKGKIAQTEARFAKYAD-AGLLCGE-DGL
PHLITDGRL---------DRLGEFTIPALMFLYIAGWIGWVGRAYLIAIRKD-KATAQQK
EILIDLPLAIKYML-TGFAWPLAALKEFGTGELV-----APENEVTVSPR----------
----------
>651_Pseudanabaena_sp._FACHB-1998|WP_190400036.1
------------------------------------------------------------
-MKR----LFA-LILVI-SLWFGI-SLAATPAAYAD------------F-SFNALTPCAT
SSAYQDRLQSEVDGYTARLANFKAGSAPAEYLNGKIAQTKARFAKYAD-SGLLCGE-DGL
PHLISDGRW---------DRAGEFTIPALLFLYIAGWIGWVGRAYLIAIHKD-VATATQK
EIIIDLPLAVQCML-TGFVWPLAALKEFGSGELL-----VPENEVTVSPR----------
----------
>656_Pseudanabaena_sp._FACHB-1277|WP_190352481.1
------------------------------------------------------------
-MKR----LFA-LILVI-TLWFGV-SLSAAPAAYAE------------F-SFNALTPCAT
SEAFQARLEAEIDGYNTRLENFAAGSAPAAYLQGKIAQTEARFAKYAQ-AGLLCGD-DGL
PHLISDGRW---------DRAGEFTIPALMFLYIAGWIGWVGRAYLIAIHKD-VKTATEK
EILIDLPLAVKCML-TGFAWPLAAIKEFTSGELV-----VPESEVTVSPR----------
----------
>663_Pseudanabaena_frigida|PZO35667.1
------------------------------------------------------------
-MKR----LFA-LILVI-SLWFGI-SLAATPAAYAE------------F-SFNALTPCST
SSAYQDRLQAEVDGYTARLANFKSGSAPAEYLKGKIAQTEARFSKYAK-AGLLCGE-DGL
PHLISDGRW---------DRAGEFTIPALMFLYIAGWIGWVGRSYLIAIRKD-SATAAQK
EILIDLPLAVKYML-TGFAWPLAALKEFGTGELV-----APENEVTVSPR----------
----------
>689_Pseudanabaena_sp._FACHB-1050|WP_190579650.1
------------------------------------------------------------
-MKR----LFA-LILVI-SLWFGV-SLAATPAAYAE------------F-SFNALTPCAT
SSAFQDRLASEVDGYTARLANFKSGSGPAEYLKGKIAQTEARFAKYAQ-AGLLCGD-DGL
PHLISDGRW---------DRAGEFTIPALMFLYIAGWIGWVGRAYLIAIRKD-PATAQQK
EILIDLPLAVKYML-TGFAWPLAALKEFGTGELV-----APENEVTVSPR----------
----------
>692_Pseudanabaena_sp._UWO310|WP_142600860.1 679_Pseudanabaena_biceps|WP_009628562.1
------------------------------------------------------------
-MKR----LFA-LILVI-SLWFGF-SLASTPAAYAE------------F-SFNALTPCAT
SSAYQDRLQAEVDGYTARLEKFKAGSGPAEYLKGKIAQTEARFAKYAN-AGLLCGE-EGL
PHLISDGRW---------DRAGEFTIPALLFLYIAGWIGWVGRAYLIAIRKD-SATAAQK
EILIDLPLAVKFML-TGFAWPLAALKEFGTGELV-----APENEVTVSPR----------
----------
>701_Pseudanabaena_sp._Roaring_Creek|WP_055074778.1
------------------------------------------------------------
-MKR----LFA-LILVI-SLWFGF-SLAATPAAYAE------------F-SFNALTPCAT
SSAYQDRLQAEVDGYTARLAKFKAGSDPVEYLKGKIAQTEARFAKYAN-AGLLCGE-EGL
PHLISDGRW---------DRAGEFTIPALLFLYIAGWIGWVGRAYLIAIRKD-SATAAQK
EILIDLPLAVKFML-TGFAWPLAALKEFGTGELV-----APENEVTVSPR----------
----------
>715_Cyanobacteria_bacterium_KgW148|MCA1904647.1
------------------------------------------------------------
-MRK----LFA-LVLSL-CLWLGL-T---AQPAQAA------------F-SFDILTPCGQ
SEAFQARLDNEVSGFEERLTNFKAGTPQYQYLLHKIDTTKARFKKYAS-SSLLCGE-DGL
PHLISDGRL---------DHAGEFIFPGLLFLYIAGWIGWVGRSYIRAIRTN-PDEAYQK
EIVIDVPLALQCML-TGFAWPLAALKQFTDGELT-----APDNEVPVSPR----------
----------
>717_Pseudanabaena_sp.|HBC40407.1 722_Pseudanabaena_yagii|WP_169365667.1 724_Pseudanabaena_sp._ABRG5-3|WP_126386882.1 713_Pseudanabaena_sp._M046S1SP1A06QC|MCA6597174.1 716_Pseudanabaena_sp._M53BS1SP1A06MG|MCA6574235.1
------------------------------------------------------------
-MKR----LFA-LILVV-ALWFGV-SLSSTPAAYAD------------F---SALTPCAS
SSAFQDRLQSEVDGYTARLANFKAGTPQADYLNAKVAQTKDRFAKYAS-SGLLCGD-DGL
PHLISDGRW---------SHAGEFTIPSLLFLYIAGWIGWVGRSYLIAVRKD-IATAAQK
EILIDLPLAVKFSL-TGFAWPLLALKEFGTGELV-----APENEVTVSPR----------
----------
>720_Pseudanabaena_sp._SR411|WP_094531723.1
------------------------------------------------------------
-MKR----LFA-LILVI-SLWFGV-SLAATPAAYAE------------F-SFNALTPCAT
SSAFQDRLTSEVDGYTARLANFKAGSGPAEYLKGKIAQTEARFAKYAQ-AGLLCGE-EGL
PHLISDGRW---------SRAGEFTIPALMFLYIAGWIGWVGRAYLIAIRKD-TATAAQK
EILIDLPLAVKYML-TGFAWPLAALKEFGTGELV-----APENEVTVSPR----------
----------
>721_Pseudanabaena_sp._PCC_6802|WP_019500616.1
------------------------------------------------------------
-MRR----LFA-LILVI-CLWFGV-GLTTAPAAL--------------A-DLNHLTPCGS
SAAFKDNLASRVDSLQERLALYKAGTPQYDAIQATIARTKARFDSYGK-SSLLCGD-DGL
PHLISDGRW---------SHAGEFIFPSLLFLYITGWIGWVGRDYLRATAKD-PDTACEK
EIIIDTSLALKFMF-TGFIWPLAALKEFGTGELL-----ASDKEVSVSPR----------
----------
>757_Pseudanabaena_sp._PCC_7367|WP_015163664.1
------------------------------------------------------------
-MRR----LFA-LILVF-SLCFGL-NLSAAPAAW--------------A-DFANLTPCSD
SAAFQENLSNSVAGYEARLDSFDAGSGPYQYLQGKIDATKARYAAYAD-AGLLCGT-DGL
PHLISDGRW---------NRASEFLIPSIMFLYIAGWIGWVGRDYLRKARASGYNNATQK
EIIIDVPTALGVML-PGFIWPVAAFTEFASGKLV-----APEKEVPISPR----------
----------
>762_Cyanobacteria_bacterium_UBA8156|HAN45125.1
-------------------------------------------------------MQKPG
WLRG----LAG-IVLVA-LLWVGV-G---VAPARAE------------F-AFNVLTPCGE
SAAFQERIANEIDGYQTRLATFAPGSGPAQYLEGKIAATKERAAKYAA-SGLLCGE-EGL
PHLITDGRL---------DRAGEFLIPSVLFLYIAGWIGWAGRSYLRAIAQG-EGSATAK
EIVIDVPAAFGCML-GAALWPVLALGEFTGGQLL-----ASENEVTVSPR----------
----------
>816_Synechococcus_sp._PCC_7502|WP_015169539.1
------------------------------------------------------------
-MQR----LFA-LILVL-SLWFGV-NLTTAQPAYAE------------F-SFDTLTPCGS
SQAFKDVIDKEIDGYTSRLASFAPNSAPAQYLKGKITAAQERYSKYSS-STLLCGS-DGL
PHIISDGRF---------DHAGEFLIPGLLFLYITGWIGWVGRDYLRAVRKD-PSTATQK
EIIIDVPLALRYAL-TGFTWPLAALKELGDGSLI-----ASEKEVTVSPR----------
----------
>822_unclassified_Synechococcus|WP_099812539.1
------------------------------------------------------------
-MRT----LLS-LLLAL-CLALGF-T----QAVQAEP--------------LIGLKPCSE
VPAFQALRDQRLSSLEEKIRNASPELAP--LYQQKLVQTEKRFERYSK---LLCGE-EGL
PHLVTDGRW---------SHAGEFLIPGLLFLYLAGWLGWAGRSYLIAVRD--SEEPEMK
ESIIDVPLALRCFL-TALAWPAAAFKEMASGAIQ-----APEEAVPVSPR----------
----------
>826_unclassified_Synechococcus|WP_099884311.1
------------------------------------------------------------
-MRT----LLS-LLLAL-CLALGF-T----QAVQAEP--------------LIGLKPCSE
VPAFQALRDQRLSSLEEKIRNASPELAP--LYQQKLVQTEKRFERYSK---LLCGE-EGL
PHLVTDGRW---------SHAGEFLIPGLLFLYIAGWLGWAGRSYLIAVRN--SDEPEMK
ESIIDVPLALRCFL-TALAWPAAAFKEIASGEIQ-----EPEEAVPISPR----------
----------
>839_Synechococcus_sp._Nb3U1|WP_235279732.1
------------------------------------------------------------
-MRT----FLS-LILAL-CIALGL-T----QSVQAE--P------------LIGLKPCSE
VPAFQARMDDRLSSLEDKIVSASPE--MAAFYEQKLAQTTQRFERYS---TLLCGE-EGL
PHLVTDGRL---------NHAGEFLIPGLLFLYIAGWLGWAGRSYLIAVRES--DSPEMK
ESSIDVALALRCFL-TALAWPAVAFKEIASGEIQ-----APEAAVPISPR----------
----------
>846_Synechococcus_sp._PCC_7336|WP_017326529.1
------------------------------------------------------------
-MAK----IFT-ILLAV-LLFLGV-P----QPANAE--G------------MTALTPCSD
TPAFTQRQSDRVAALEAKLSASAPGSSEAALVKKQIARTNARFDRYG---SLLCGT-EGL
PHLIADGRL---------NHAGEFIIPSLMFLYIAGLIGWAGRDYLISARES--GDAATK
EIIIDTGMALASFS-KSLAWPALAFAEISSGSIG-----EADEAVPISPR----------
----------
>917_Leptolyngbya_sp._FACHB-261|WP_190805560.1
------------------------------------------------------------
-MRR----LLA-LLLTV-TVWLGL-A----SSAQAQS-----------T--AVGLTLCAD
SPQFQERLDTAISSFEDRLSLYEPGSAPALYLQGKIDKVRERFQGYTE-SGLACGP-EGL
PHLITDGRL---------DHAGEFLLPGLLFLYLAGWLGWAGRFYLNETRK--ESEPEKK
EYIIDVPLAVKSFA-ASIAWPLVFVKELLSGELQ-----VPDTQIPVSPR----------
----------
>928_Gloeobacter_morelensis|WP_230842043.1
------------------------------------------------------------
-MSH----KQS-RVPFG-AAWLGI-L----ALL-----LLFETGAFAQTQVKDPLKPCKD
VPAFQELKTQRLEAEQKAKADGKPTTFGEAGMK-------QKFERYET---AYCG-EDGY
PHLITSGQL---------DRAGDFLIPSVLFLWIAGALGWAGRLYLAESK------GPED
EIIIDLPKAVKCLL-LGLIWPVQAIPELISGKIR-----VPEDRVTISPR----------
----------
>932_Gloeobacter_kilaueensis|WP_023175420.1
------------------------------------------------------------
-MSR----KHS-RIPFA-VALLGI-L----ALV-----LFVQTGAFAQTQVKNPLKPCKD
VPAYQELKKARYDAAEKAAAANVQLTFDKAALD-------NKFGRYDT---AQCS-DDGH
PHLLVDGRL---------DRAGDFLIPSLLFLWLAGALGWAGRLYLARSK------GPED
EIIIDLPKAVQCLL-LGLIWPVQAIPELISGKIR-----LPEERVTISPR----------
----------
>944_Synechococcaceae_cyanobacterium_SM2_3_2|NJL99778.1
------------------------------------------------------------
-MRK----LLS-LILAC-ALFFSF-A----TAARAEG--------------MIGLSTCRD
VPAFQQRADDSLAAIEEKLLAAAPGSPQLAVYERKLDQTAKRFDRYST---MLCGE-EGL
PRLITDGRL---------NHAGDFLIPGLAFLYIAGWLGWAGRMYLIAVRD--SGEAELK
ESTIDVPLALKCFA-GALAWPAAALAEIASGQIR-----EKEEAVPISPR----------
----------
>949_Gloeobacter_violaceus_SpSt-379|HGZ84976.1
------------------------------------------------------------
-MRG----K-K-LLGVA-ALAAGI-I----SVA---GSGALAQTPTGPNQQPKPFKPCTE
VPAYQEQKKAQFDKLAKAQEKGIALTWDQQRLT-------DKFARYDK---AMCG-DDGY
PHLITDGRL---------SNAGDFVIPGLLFLYIAGALGWAGRSYLAQSS------GAED
EIIIDLPKAIRCLA-LSFIWPVQALPEILSGKIR-----ESEERVTVSPR----------
----------
>953_Anthocerotibacter_panamensis|WP_218080054.1
------------------------------------------------------------
--------------------------------------MVLCLSPLVLAEPLGNTIPCSE
SQAFKDLKDARINGLKEKIAATDPATQYAKDLTASMELWEYRYANYEK--NASCDKDSGQ
PHLIVDGRL---------SHAGDFIIPSILFLWLAGALGWAGRDYLLKTQ------NAMD
EILIDFSKAVPSLV-LGLAWPLFAIPQILSGAIR-----DNRVKP---------------
----------
