# Supplementary material for: Molecular diversity and evolution of far-red light-acclimated photosystem I
Source: Front Plant Sci. 2023 Nov 20;14:1289199. doi: 10.3389/fpls.2023.1289199 (PMC10694217; doi:10.3389/fpls.2023.1289199)
Supplement: Supplementary file 1 [file DataSheet_1.zip › Supplementary Data 1/PsaI.treefile]

(1_Pleurocapsales|WP_015143519.1:0.4068620596,(((((((2_Plectonema_radiosum|WP_193922320.1:0.0370675650,(4_Richelia_sp._SM2_1_7|NJL78323.1:0.0000012637,181_Calothrix_parasitica|WP_096658597.1:0.1406014188)Node9/0/91:0.0000028853)Node8/97.8/100:0.2825577897,(((8_Scytonematopsis_contorta_HA4267-MV1|MBW4506403.1:0.0695107153,(40_Leptolyngbyaceae_cyanobacterium_SM1_3_5|NJL23387.1:0.7315021611,((((47_Synechococcales_cyanobacterium_C42_A2020_086|MBF2072662.1:0.2440683427,(82_Leptolyngbyaceae_cyanobacterium_RU_5_1|NJP09465.1:0.2488236230,189_Pantanalinema_sp._GBBB05|MBL1178444.1:0.5028864532)Node18/93.5/100:0.5060182436)Node17/0.9/79:0.0600452947,79_Leptolyngbya_sp._7M|WP_211628140.1:0.6624823086)Node16/90/99:0.3206086834,53_Cyanobacteria_bacterium_RU_5_0|NJO43334.1:0.3810156037)Node15/69.3/73:0.1336690465,(54_Kovacikia_sp._CCNU0001|WP_224340630.1:0.1282905653,(176_Hyella_patelloides|WP_222427276.1:0.5834042925,(150_Leptolyngbyaceae_cyanobacterium_SL_7_1|NJN86198.1:0.2020839235,(163_Leptolyngbya_sp._PKUAC-SCTE412|WP_223050816.1:0.3384952315,167_Leptolyngbyaceae_cyanobacterium_SM1_4_3|NJL39715.1:0.2155463350)Node22/0/81:0.0000025745)Node21/76.8/84:0.0838207917)Node20/40.3/83:0.0878866443)Node19/0/81:0.0000026035)Node14/78.9/81:0.1114461180)Node13/81.6/82:0.1741499853)Node12/76.5/79:0.0656999988,83_Calothrix_sp._NIES-3974|WP_096620624.1:0.1898099160)Node11/28.4/79:0.0408007765,41_Rivularia_sp._IAM_M-261|WP_223972651.1:0.4566836544)Node10/0/88:0.0000020238)Node7/76.7/97:0.0815584658,6_Mastigocoleus_testarum|WP_036265992.1:0.2520854271)Node6/76.6/96:0.1525268795,43_Calothrix_sp._SM1_7_51|NJL10110.1:0.0000025511)Node5/84.6/96:0.2439911240,72_Calothrix_sp._CSU_2_0|NJR18290.1:0.4340662636)Node4/76.1/96:0.1872851694,(((((7_Chlorogloeopsis_fritschii|WP_016873408.1:0.0785519209,15_Fischerella_sp._NIES-4106|WP_096680222.1:0.1376733684)Node27/81.8/100:0.0632028980,((16_Fischerella_thermalis|WP_219725438.1:0.0178362435,19_Fischerella|WP_009453711.1:0.0179424732)Node29/82.6/58:0.0178930696,21_Fischerella_thermalis|WP_235656136.1:0.0000022045)Node28/82.6/58:0.0814253465)Node26/21.2/55:0.0755682179,(12_Fischerella_sp.|NWF57990.1:0.0172947172,14_Fischerella_sp._PCC_9605|WP_082209822.1:0.0192868665)Node30/94.5/100:0.2096105404)Node25/91.4/100:0.2678557566,((28_Nostoc_sp._C052|WP_179065298.1:0.0621240337,(33_Nostoc_sp._NMS9|MBN3942466.1:0.0000026361,35_Nostoc_sp._JL34|MBN3884309.1:0.0573200902)Node33/85/100:0.1165728190)Node32/95.7/100:0.2437989504,66_Calothrix_sp._PCC_7507|WP_015126599.1:0.0000024379)Node31/77.1/98:0.0809573070)Node24/78.2/96:0.0679102349,((((((((((((20_Romeria_gracilis|WP_193909364.1:0.1133788165,259_Leptolyngbya_sp._DLM2.Bin27|TVQ11155.1:0.8657162325)Node45/0/82:0.0166143800,(45_cf._Phormidesmis_sp._LEGE_11477|WP_228024794.1:0.0343294654,56_Synechococcus_sp._PCC_7335|WP_006454332.1:0.0656947772)Node46/99.9/100:1.4113503630)Node44/85.1/81:0.2109993865,32_Leptolyngbya_sp._SIO1E4|MBE7379947.1:0.1982914014)Node43/90.6/75:0.2578941371,44_Halomicronema_hongdechloris|WP_080806401.1:0.4086166643)Node42/79.6/71:0.1157166376,70_Nodosilinea_sp._LEGE_07088|WP_193966889.1:0.0000029298)Node41/97.4/71:0.3573094516,49_Nodosilinea_sp._P-1105|NMF86525.1:0.0000020639)Node40/74.5/71:0.0210157450,36_Leptolyngbya_sp._LCM1.Bin17|TVP66170.1:0.0339901945)Node39/81.7/75:0.3305005531,18_Phormidesmis_sp._RL_2_1|NJM97214.1:0.4580197397)Node38/43.9/97:0.0582008527,31_Leptolyngbya_ectocarpi|WP_193993748.1:0.2440307666)Node37/74.2/77:0.3597276384,71_Leptolyngbyaceae_cyanobacterium_SU_3_3|NJK53428.1:0.3909449225)Node36/83.7/98:0.2739561695,34_Leptolyngbyaceae_cyanobacterium_JSC-12|EKQ66836.1:0.3149566108)Node35/37.4/68:0.0888923617,75_Aphanocapsa_sp._GSE-SYN-MK-11-07L|MBW4554244.1:0.4036819440)Node34/75/90:0.0599030313)Node23/75.8/91:0.0704579200)Node3/76.6/93:0.1791080564,(38_Chroococcidiopsis_sp._FACHB-1243|WP_192158349.1:0.0466137091,73_Chroococcidiopsis_cubana|WP_041462831.1:0.0000026541)Node47/98.9/100:0.5711199613)Node2/28.6/100:0.0497585377,((27_Pleurocapsa_sp._SU_5_0|NJK57219.1:0.0790349391,110_Pleurocapsa_minor_HA4230-MV1|MBW4537242.1:0.0000024008)Node49/78.6/100:0.0906376219,((85_Pleurocapsales_cyanobacterium_LEGE_10410|MBE9046858.1:0.0000021537,((((((((((((((((((((((((((((((((((((((((((((((((((Gloeobacter_7f4v_aI:0.0000012637,Gloeobacter_morelensis:0.0000012637)Node101/72.4/100:0.2113538349,Gloeobacter_kilaueensis:0.8637810808)Node100/63.5/96:2.2513689680,Anthoceritobacter_panamensis:0.6589879691)Node99/98.7/100:4.3634033220,360_Nostoc_indistinguendum_CM1-VF10|MBW4452389.1:0.0000024257)Node98/48/94:0.1045584108,363_unclassified_Nostoc|WP_190729084.1:0.0000022183)Node97/90.4/95:0.2152318172,325_Nostoc_sp._XA010|WP_229553408.1:0.1065979749)Node96/0/72:0.0000022659,335_Nostoc_flagelliforme|WP_100899265.1:0.0000022328)Node95/76.5/93:0.1068844674,((((((394_Anabaena_sphaerica|WP_190558249.1:0.0000020692,411_Trichormus_azollae|WP_013190554.1:0.0786131754)Node107/0/67:0.0000021762,((478_Aphanizomenonaceae|WP_071985125.1:0.0000029089,493_Cylindrospermopsis|WP_071985341.1:0.0746567968)Node109/95.9/100:0.3090332688,486_Nostocaceae|WP_083389547.1:0.0749228530)Node108/77.4/79:0.0741468525)Node106/85.1/68:0.0744012236,(420_Nostocales_cyanobacterium|TAF07143.1:0.0404845158,446_Sphaerospermopsis_aphanizomenoides|WP_200324670.1:0.1414167834)Node110/62.9/100:0.0395017729)Node105/0/31:0.0000021547,(((((449_Nostocales_cyanobacterium|TAE58155.1:0.0000022140,(468_Nostocales_cyanobacterium|TAF15689.1:0.3344178164,565_Sphaerospermopsis_sp._SIO1G1|NES99903.1:0.1432607137)Node116/0/75:0.0000023284)Node115/84.4/88:0.0714291555,505_Anabaena_sp._PCC_7108|WP_084776859.1:0.0702221579)Node114/0/71:0.0000024853,(((((((465_Anabaena_sp._UHCC_0187|WP_168505205.1:0.0694262038,573_Dolichospermum_sp._FACHB-1091|WP_190393012.1:0.0680908578)Node123/0/20:0.0000029021,546_Nostocales|WP_071604786.1:0.0000022223)Node122/0/23:0.0000024383,530_Cuspidothrix_issatschenkoi|WP_104386001.1:0.1419637045)Node121/79/42:0.0680164812,547_Dolichospermum_planctonicum|WP_168359135.1:0.0685098009)Node120/0/39:0.0000028399,(557_Nostocales|WP_071992853.1:0.1416011921,609_Anabaena_sp._FACHB-1237|WP_190368249.1:0.5145575796)Node124/0/60:0.0000023263)Node119/0/22:0.0000020813,((516_Nostocales|WP_015081480.1:0.0000025174,((532_unclassified_Anabaena|WP_168497752.1:0.1424910655,549_Dolichospermum_sp._DET66|MBS3026254.1:0.1404127217)Node128/75.7/44:0.0715847789,544_Dolichospermum_sp._UHCC_0259|WP_168645990.1:0.1384223270)Node127/0/36:0.0000027718)Node126/85.4/54:0.0694172180,578_Dolichospermum_sp._LEGE_00240|WP_193891539.1:0.0000027340)Node125/84.3/43:0.0680100999)Node118/78.9/93:0.0678391686,510_Anabaena_cylindrica|WP_081593674.1:0.2089577290)Node117/77/78:0.0716416926)Node113/80.8/84:0.0749741382,492_Cylindrospermum_sp._NIES-4074|BAZ28737.1:0.0726982514)Node112/77.3/60:0.0674062894,(482_Cylindrospermum_sp._FACHB-282|WP_190460960.1:0.0000021514,515_Cylindrospermum_stagnale|WP_015209607.1:0.0722665280)Node129/79/81:0.0734510903)Node111/80.2/73:0.0752223138)Node104/95.3/100:0.3284435661,475_Sphaerospermopsis|WP_096565957.1:0.0000022753)Node103/76.7/99:0.1846517076,(428_Nostoc_sp._T09|WP_086690032.1:0.4618633647,((555_unclassified_Nostoc|WP_082727148.1:0.0000023198,591_Nostoc_sp._MS1|WP_224092607.1:0.0723324575)Node132/99.4/100:0.7681489065,598_Anabaena_azotica|WP_190465430.1:0.1086435091)Node131/90.6/100:0.5225980204)Node130/83.1/100:0.2431525466)Node102/96/100:0.6770163426)Node94/76.3/89:0.1093724244,((((432_Hassallia_sp._WJT32-NPBG1|MBW4611256.1:0.0000023926,522_Tolypothrix_sp._Co-bin9|MBD0262709.1:0.0984610327)Node136/74.5/100:0.0882713984,(((435_Chroococcus_sp._CMT-3BRIN-NPC107|MBW4664527.1:0.0845020751,466_Synechocystis_sp._PCC_7509|WP_009634028.1:0.0000026474)Node139/96.8/99:0.2612516998,437_Chlorogloea_sp._CCALA_695|WP_106369679.1:0.0000023122)Node138/93.6/99:0.9938807758,((611_Calothrix_sp._HK-06|WP_073623186.1:0.0000028972,(618_Calothrix_sp._FI2-JRJ7|MBW4599381.1:0.1102171009,626_Dulcicalothrix_desertica|WP_127085094.1:0.0000024277)Node142/94.5/100:0.1677099469)Node141/85.9/100:0.4217481099,((621_Calothrix_sp._PCC_7103|WP_083872312.1:0.0000025847,637_Nostocales|WP_223989901.1:0.0857573524)Node144/65.2/99:0.1892371197,632_unclassified_Calothrix|WP_096692286.1:0.5669528790)Node143/74.6/100:0.3392236346)Node140/91.5/100:0.6129105925)Node137/94.5/100:0.9035655470)Node135/76.8/93:0.1179778030,444_Hassallia_byssoidea|WP_163519163.1:0.0000028654)Node134/59.5/93:0.0550725256,(494_Tolypothrix_carrinoi_HA7290-LM1|MBW4571656.1:0.0000024080,511_Tolypothrix_sp._NIES-4075|WP_089125459.1:0.0967175775)Node145/90.7/99:0.3629973359)Node133/92/94:0.3754748566)Node93/0/63:0.0000024931,((((((((255_Nostoc_punctiforme|WP_083782445.1:0.0000025832,(((285_Nostoc_sp._LEGE_12450|WP_193950956.1:0.0000027030,(312_Nostocaceae|WP_084227157.1:0.0000024892,327_Atlanticothrix_silvestris|WP_214438852.1:0.2014558605)Node157/82.6/98:0.0952847572)Node156/0/66:0.0000022945,((301_aff._Roholtiella_sp._LEGE_12411|WP_194002602.1:0.0000020527,(373_Nostoc_sp._B2019|WP_162399773.1:0.2208945796,490_Nostocaceae|WP_191759413.1:0.3067408579)Node160/81.3/100:0.1293861493)Node159/93.1/100:0.2815154318,374_Nostoc_sp._WHI|WP_196517558.1:0.5430896876)Node158/72.6/64:0.0773286249)Node155/78.6/56:0.0856401225,543_Aetokthonos_hydrillicola|WP_208341070.1:1.0835212876)Node154/77.7/64:0.0953059057)Node153/77/52:0.0904288606,(257_Nostoc_favosum|WP_229486813.1:0.0000022772,(((269_Nostoc|WP_196526956.1:0.0000025121,337_Nostoc_sp._HG1|MBC6429773.1:0.1022917547)Node164/0/70:0.0000027020,311_Nostoc_commune|WP_109010098.1:0.1020046621)Node163/64.5/87:0.0571928878,280_unclassified_Nostoc|WP_185583148.1:0.1716221506)Node162/78.1/87:0.0791668900)Node161/0/74:0.0000025770)Node152/72.3/52:0.0906961367,306_Nostoc_sp._CHAB_5824|WP_229461508.1:0.1066567688)Node151/0/61:0.0000021972,(409_Desmonostoc_vinosum_HA7617-LM4|MBW4612760.1:0.2131458765,514_Dendronalium_phyllosphericum|WP_214434867.1:0.8957567896)Node165/82.2/72:0.2115525806)Node150/62/90:0.1801611972,(((((((((((((307_Nostoc_sp._CHAB_5715|WP_229457009.1:0.1071472177,((376_Nostoc_sp._NOS2021|MBN3894074.1:0.0000023917,(431_Nostoc_sphaeroides|WP_152589563.1:0.0000025728,445_Nostoc_sphaeroides|WP_118167880.1:0.1607455620)Node181/77.5/98:0.0528428889)Node180/86.7/98:0.1058998934,((((((382_Nostoc_sp._JL31|MBN3890830.1:0.0000023062,(416_Nostoc_sp._Peltigera_membranacea_cyanobiont_210A|OYD96222.1:0.0000028764,577_Nostoc_sp._Peltigera_membranacea_cyanobiont_210A|WP_223265185.1:0.0743150316)Node188/84.8/97:0.0533083134)Node187/85/97:0.0540903301,395_Nostoc_mirabile|WP_229495118.1:0.0000027082)Node186/86/95:0.0534244618,(((407_Nostoc_sp._Lobaria_pulmonaria_5183_cyanobiont|WP_104908254.1:0.1075155579,456_Nostoc_sp._NMS4|MBN3922364.1:0.1079063580)Node191/0/77:0.0000022223,410_Nostoc_sp._NMS9|MBN3941201.1:0.0000021168)Node190/0/77:0.0000025436,(498_Nostoc_sp._Peltigera_malacea_cyanobiont_DB3992|PHM06253.1:0.1613842120,539_Nostoc_sp._LPT|MBN4001508.1:0.0532574713)Node192/31/70:0.0539995604)Node189/37.5/76:0.0532818126)Node185/0/43:0.0000023854,385_Nostoc_sp._JL23|MBN3878681.1:0.0000023596)Node184/0/53:0.0000026162,417_Nostocales_cyanobacterium_LEGE_12452|MBE8965379.1:0.1079825257)Node183/76.3/92:0.0720695299,(570_Nostoc_sp._JL33|MBN3870866.1:0.1875248452,607_Nostoc_sp._NMS7|MBN3949186.1:0.2421603993)Node193/98.2/100:0.5285754318)Node182/46/90:0.0365751113)Node179/45.9/83:0.0560510329)Node178/0/83:0.0000024559,358_Nostoc_sp._JL34|MBN3884191.1:0.1334341508)Node177/89.8/38:0.1087967502,(321_Nostoc_sp._NMS8|MBN3958143.1:0.0000025049,343_Nostoc_sp._C052|WP_179065659.1:0.0524861910)Node194/0/97:0.0000029705)Node176/63.6/85:0.2880411081,(((448_Nostoc_calcicola|WP_073644362.1:0.0000012637,(473_Nostoc_linckia|WP_096533974.1:0.0720845670,480_Nostoc|WP_099066072.1:0.0724908150)Node198/0/66:0.0000021484)Node197/0/26:0.0000022303,481_Nostocaceae|WP_190877154.1:0.0721342576)Node196/0/53:0.0000023038,520_Nostoc_sp._PA-18-2419|WP_138502248.1:0.2282005358)Node195/91.9/94:0.2341003001)Node175/0/92:0.0000028099,(483_Goleter_apudmare_HA4340-LM2|MBW4645868.1:0.3301324004,((((((512_Calothrix|WP_096644024.1:0.0507044431,529_Calothrix|WP_190538689.1:0.0432368747)Node205/74.4/100:0.0442502116,526_Tolypothrix_sp._FACHB-123|WP_190743827.1:0.0000025046)Node204/83.8/100:0.0695267612,531_Calothrix_sp._NIES-2100|WP_096604191.1:0.0000020356)Node203/0/90:0.0000023824,(564_Calothrix_sp._NIES-2098|WP_096591753.1:0.0000020227,(568_Nostocales|WP_045872956.1:0.0709634603,574_Nostocales|WP_167725641.1:0.0000029163)Node207/89.2/100:0.0704163476)Node206/89.3/100:0.1425935962)Node202/95.2/100:0.3334090462,533_Fortiea_contorta|WP_017656085.1:0.3448398452)Node201/71.8/30:0.0731979004,572_Calothrix_sp._PCC_7507|WP_015127968.1:0.0000024545)Node200/91.6/50:0.3055614579)Node199/78.4/71:0.2458369112)Node174/87.5/48:0.3539580843,566_Nostoc_sp._TCL26-01|WP_179050474.1:0.2217153478)Node173/90.7/97:0.4406206711,(362_unclassified_Nostoc|WP_190700193.1:0.5349401745,((471_Anabaena_subtropica|WP_190409179.1:0.5963631132,(504_Nostoc_sp._PCC_7120__FACHB-418|6TCL_I:0.0000025310,(580_Nostocaceae|WP_011318654.1:0.0000027520,590_Nostoc_parmelioides|WP_190572052.1:0.0711314184)Node212/82.1/100:0.0714293790)Node211/77.9/100:0.0747994473)Node210/0/84:0.0251659523,(487_unclassified_Nostoc|WP_086757071.1:0.5076262209,(595_Amazonocrinis_nigriterrae|WP_198123503.1:0.0679261357,597_Nostoc_sp._UHCC_0702|WP_206264190.1:0.1418346195)Node214/94.6/98:0.5028883326)Node213/91.7/95:0.2944192340)Node209/83.3/49:0.3016457480)Node208/73.9/43:0.1637881773)Node172/0/64:0.2930710581,(((427_Hapalosiphonaceae|WP_071780277.1:0.0000020133,(479_Hapalosiphonaceae|WP_071524776.1:0.0000012637,(551_Fischerella_sp._NIES-4106|WP_096678280.1:0.1413069108,(556_Fischerella|WP_071588834.1:0.1181435548,581_Fischerella|WP_009460052.1:0.1155565367)Node220/44/65:0.1333923431)Node219/0/64:0.0000025015)Node218/41.4/66:0.0700580022)Node217/86/67:0.4261045438,442_Fischerella_sp._PCC_9605|WP_026733499.1:0.7055107191)Node216/96.6/99:0.9247833827,506_Nostoc_sp._NIES-4103|WP_096559199.1:0.3256481342)Node215/0/69:0.0000021581)Node171/68.1/73:0.2826892444,(((((((341_Nostoc_sp._FACHB-110|WP_190687587.1:0.5505788084,397_Nostoc_piscinale|WP_083468811.1:0.0695192749)Node227/0/63:0.0000029809,398_Nostocales|WP_190587924.1:0.2131445498)Node226/95.2/98:0.1436674958,366_Nostoc_sp._TH1S01|MBU7584873.1:0.0000020641)Node225/83/95:0.0691474015,377_Nostoc_sp._PCC_7107|WP_015115277.1:0.0000021060)Node224/0/71:0.0000020076,390_Nostocales|WP_096578396.1:0.1396840273)Node223/78.5/95:0.0708160328,(351_Nostoc_sp._LEGE_06077|WP_193900114.1:0.0706203542,370_Fortiea_sp._LEGE_XX443|WP_193882457.1:0.0704119991)Node228/75.2/91:0.0677198035)Node222/75.5/77:0.0726977401,419_Nostoc_sp._CHAB_5844|WP_229541149.1:0.3773161945)Node221/69.7/35:0.1073998228)Node170/98.6/100:0.5992907717,(355_Brasilonema_sp._UFV-L1|WP_169222476.1:0.2870457436,503_Scytonema_sp._RU_4_4|NJM70593.1:0.4322957130)Node229/76.1/98:0.0710120618)Node169/75.2/70:0.0820425680,436_Iphinoe_sp._HA4291-MV1|MBW4634264.1:0.3733991281)Node168/0/60:0.0000021641,(339_Brasilonema_bromeliae|WP_169155172.1:0.1648423884,474_Brasilonema_angustatum_HA4187-MV1|MBW4591820.1:0.6011422780)Node230/91.9/91:0.2881976429)Node167/42.8/67:0.0711099224,(364_Scytonema_tolypothrichoides|WP_071654125.1:0.1472327603,((391_Brasilonema|WP_169266843.1:0.0863957611,404_Brasilonema_sp._CT11|WP_210612162.1:0.0000026746)Node233/98.5/100:0.8162476310,(559_Scytonema_sp._UIC_10036|WP_155749457.1:0.3992349712,587_Scytonema_hofmannii|WP_081402841.1:0.0943106694)Node234/92.7/99:0.5440948202)Node232/50.7/76:0.1208231943)Node231/83.2/74:0.1717814990)Node166/94.2/98:0.3021935030)Node149/90.5/96:0.2409100399,361_Mastigocladopsis_repens|WP_198014957.1:0.0000021098)Node148/0/79:0.0031253499,((((401_Tolypothrix_campylonemoides|WP_201279606.1:0.1333570486,463_Scytonema_sp._HK-05|WP_198941123.1:0.0000029220)Node238/0/98:0.0635206982,484_Nostocales_cyanobacterium_HT-58-2|ARV63303.1:0.2724819981)Node237/0/55:0.0012407870,460_Scytonema_sp._NIES-4073|BAZ25794.1:0.0000029893)Node236/0/42:0.0000025005,434_Scytonema_hyalinum_WJT4-NPBG1|MBW4499234.1:0.0675687894)Node235/90.9/100:0.2839355156)Node147/93.4/93:0.4106803932,(433_Tolypothrix_bouteillei|WP_072040824.1:0.5341246401,542_Iningainema_tapete|WP_190838799.1:0.5638462516)Node239/0/67:0.0000027412)Node146/86/97:0.2078150428)Node92/83.3/93:0.1085120589,(((348_unclassified_Nodularia|WP_071839278.1:0.0025141288,384_Nostocales_cyanobacterium_LEGE_11386|MBE9049241.1:0.2034436357)Node242/79.3/89:0.1028356104,349_Nodularia_sp._in__Bacteria|TVP66457.1:0.0000022518)Node241/0/59:0.0000024534,(388_Nostoc_sp._RI_552|MBI1243127.1:0.0000024508,402_Anabaenopsis_elenkinii|WP_200989902.1:0.1038115131)Node243/84.2/100:0.1043185397)Node240/87.7/88:0.1038224271)Node91/0/12:0.0000025923,((((453_Rivularia_sp._PCC_7116|WP_015117109.1:0.1038699512,(528_Rivularia_sp._in__Bacteria|MBV6625006.1:0.0000028335,534_Calothrix_parasitica|WP_096658390.1:0.1336934917)Node248/87.4/84:0.1020745085)Node247/0/54:0.0000025783,548_Plectonema_radiosum|WP_193920388.1:0.1062710100)Node246/0/12:0.1019167493,585_Calothrix_sp._SM1_7_51|NJL09343.1:0.5635150674)Node245/0/61:0.0000025321,((567_Scytonematopsis_contorta_HA4267-MV1|MBW4513213.1:0.3037440569,603_Calothrix_sp._NIES-3974|WP_096622884.1:0.0000027628)Node250/62.2/86:0.0947025301,(615_Mastigocoleus_testarum|WP_072207711.1:0.4157654931,625_Calothrix_sp._PCC_6303|WP_015196545.1:0.3270740394)Node251/90.2/95:0.4532578093)Node249/77.1/65:0.1141196202)Node244/91.6/90:0.1028399165)Node90/0/20:0.0000023558,561_Calothrix_sp._C42_A2020_038|MBF2067219.1:0.9523758315)Node89/46.6/55:0.1120585849,554_Cyanomargarita_calcarea_GSE-NOS-MK-12-04C|MBW4666888.1:0.2620696021)Node88/77.2/50:0.1104729947,413_Nostocaceae|WP_015139787.1:0.0000027826)Node87/75.3/29:0.1085699963,(451_unclassified_Nostoc|WP_103136074.1:0.1042912979,((496_Calothrix_sp._NIES-4101|BAZ42917.1:0.1918358337,(537_Calothrix_sp._CSU_2_0|NJR17401.1:0.1912175467,538_Calothrix_elsteri|WP_095721383.1:0.0000026631)Node255/94.5/100:0.4186434202)Node254/94/100:0.4915916584,582_Stigonema_ocellatum_SAG_48.90__DSM_106950|MBR8836777.1:0.5742012251)Node253/75.9/98:0.1045146495)Node252/88.3/97:0.2166698697)Node86/71.2/85:0.1076939542,501_Anabaena_minutissima|WP_190702304.1:0.0998652583)Node85/78.2/98:0.1098874403,(393_Chlorogloeopsis_fritschii|WP_016876452.1:0.4803326653,((588_Nostocales|WP_072022152.1:0.0000024658,589_Tolypothrix_brevis_GSE-NOS-MK-07-07A|MBW4476544.1:0.0984992964)Node258/93.3/100:0.5468623251,620_Synechococcus_sp._PCC_7502|WP_015168346.1:1.0780168884)Node257/70.6/97:0.1249097725)Node256/67.6/93:0.1004270688)Node84/89/95:0.2392582267,(((458_Gloeomargaritaceae_cyanobacterium_C42_A2020_066|MBF2097999.1:0.1033024192,613_Gloeomargarita_lithophora|WP_071454878.1:0.1566653248)Node261/87.7/98:0.2624579649,(509_Cyanobacteria_bacterium|RYX99912.1:0.0931902463,593_Cyanobacteria_bacterium|RYY00144.1:0.2160489766)Node262/96/100:0.6088955033)Node260/4.3/26:0.0564541337,579_Chamaesiphon|WP_015162045.1:0.6207698751)Node259/0/69:0.0000020081)Node83/82.1/93:0.1601192288,(((242_Leptolyngbya_sp._BC1307|WP_121970516.1:0.1069997974,((286_cf._Phormidesmis_sp._LEGE_11477|WP_193854783.1:0.0397497328,310_Synechococcus_sp._PCC_7335|EDX83689.1:0.0000012637)Node267/76.4/100:0.0426851366,430_Phormidesmis_priestleyi_Ana|KPQ34127.1:0.1394610119)Node266/84.7/100:0.1306662288)Node265/84.5/100:0.2709300774,(560_Phormidesmis_priestleyi|PZO54037.1:0.3400751667,604_Phormidesmis_sp._RL_2_1|NJM96351.1:0.0000023658)Node268/83.4/71:0.2111177198)Node264/85.6/95:0.2916559940,(429_Romeria_gracilis|WP_193907547.1:0.0000022908,616_Leptolyngbya_sp._SIO1D8|NER84970.1:1.9075823362)Node269/83.1/85:0.2152168621)Node263/87/66:0.3149744035)Node82/0/15:0.0000026976,((((((((((((((((300_Cyanobacteria|WP_190629129.1:0.1410090559,424_Shackletoniella_antarctica|PZO45427.1:0.0000026353)Node285/0/90:0.0000022311,441_Tildeniella_torsiva_UHER_1998/13D|MBW4483215.1:0.1053183870)Node284/94.7/58:0.2857123056,457_Nodosilinea_sp._LEGE_06152|WP_194051268.1:0.0000022063)Node283/0/31:0.0000028507,(438_Leptolyngbya_sp._DLM2.Bin27|TVQ06685.1:0.0000021735,550_Nostocaceae_cyanobacterium|MBA3922266.1:1.0512494294)Node286/84.6/99:0.1262832484)Node282/84/36:0.1138089278,497_filamentous_cyanobacterium_CCT1|PSN14264.1:0.0000026834)Node281/79.4/37:0.1153758515,472_Nodosilinea_sp._LEGE_07298|WP_194025210.1:0.1070548849)Node280/78.5/59:0.1160169757,((519_Nodosilinea_sp._P-1105|WP_169613251.1:0.1011164680,524_Leptolyngbya_sp._LCM1.Bin17|TVP65071.1:0.0000025055)Node288/87.1/100:0.3060620619,569_Cyanobacteria_bacterium_REEB459|MBU6228994.1:0.3287837371)Node287/65/61:0.0814630273)Node279/0/9:0.0000020773,485_Leptolyngbya_sp._KIOST-1|WP_035984968.1:0.0000024799)Node278/0/11:0.0000028097,476_Nodosilinea_nodulosa|WP_017301129.1:0.1051007257)Node277/85.8/61:0.1074545458,(488_Leptolyngbyaceae_cyanobacterium_SM2_5_2|NJL47818.1:0.1093589065,491_Nodosilinea_sp._LEGE_07088|WP_193965999.1:0.2109918512)Node289/0/61:0.0180106441)Node276/77.6/98:0.0935727404,452_Leptolyngbyaceae_cyanobacterium_M65_K2018_010|HIK44533.1:0.0000024122)Node275/82.9/96:0.1105538511,527_Cyanobacteria|WP_190499471.1:0.0000024459)Node274/79.8/89:0.1110896883,500_Leptolyngbya_sp._SIO1E4|MBE7383879.1:0.1034213508)Node273/0/67:0.0000023722,426_Leptolyngbya_sp._PCC_6406|WP_008307773.1:0.4385217528)Node272/39.9/65:0.1102215090,(400_Halomicronema_sp._CCY15110|WP_204137264.1:0.0954347494,425_Cyanobacteria|WP_039724881.1:0.0000023494)Node290/77.8/100:0.1136407885)Node271/85.6/80:0.2605124397,(459_Cyanobacteria_bacterium_Co-bin13|MBD0336221.1:0.0000025913,(470_Pseudanabaena_sp._FACHB-2040|WP_190483164.1:0.0000027280,627_Leptolyngbya_sp._FACHB-261|WP_190803768.1:1.9901729647)Node292/81.4/71:0.0988054074)Node291/88.1/72:0.3162162169)Node270/28.2/23:0.1215581663)Node81/0/40:0.0000022966,(415_Halomicronema_hongdechloris|WP_080810812.1:0.0000029327,596_Leptolyngbyaceae_cyanobacterium_T60_A2020_046|MBF2036516.1:0.6869770838)Node293/91.4/89:0.3205225918)Node80/79.3/82:0.3405308789,(443_Leptolyngbyaceae_cyanobacterium_SM1_1_3|NJL86502.1:0.1786488420,447_Leptolyngbya_sp._SIO4C5|NEQ34547.1:0.1309983787)Node294/87.6/98:0.2101055322)Node79/0/90:0.0000023956,292_Geitlerinema_sp._PCC_7407|WP_015170400.1:0.0000021095)Node78/90.2/97:0.1958367380,((((((293_Coleofasciculus_sp._FACHB-1120|WP_190821782.1:0.0000027851,(405_Leptolyngbyaceae_cyanobacterium_CSU_1_4|NJR40254.1:0.0000023647,406_Timaviella_obliquedivisa_GSE-PSE-MK23-08B|MBW4514893.1:0.0894672359)Node301/99.1/100:0.6818807838)Node300/89.2/99:0.1958575506,304_unclassified_Coleofasciculus|WP_190410993.1:0.0000029607)Node299/95/99:0.2938132981,(308_unclassified_Trichocoleus|WP_190427178.1:0.0000021706,(338_unclassified_Trichocoleus|WP_190440863.1:0.0954804678,418_Kastovskya_adunca_ATA6-11-RM4|MBW4650426.1:0.5380351425)Node303/0/64:0.0000024069)Node302/0/88:0.0000023651)Node298/75.4/66:0.0914261752,316_Microcoleus_sp._FACHB-831|WP_190484399.1:0.2176651607)Node297/76.4/84:0.1005361716,375_Aphanothece_sp._CMT-3BRIN-NPC111|MBW4574861.1:0.4201576950)Node296/76.1/97:0.1043153682,320_Crinalium_epipsammum|WP_015204061.1:0.3358303516)Node295/84/71:0.1983053607)Node77/0/40:0.0000023873,((260_Leptolyngbya_sp._hensonii|WP_075600676.1:0.4034785145,271_uncultured_Synechococcales_cyanobacterium|CAA9552298.1:0.5576093086)Node305/71.8/98:0.1121516505,((275_Chroococcidiopsidaceae_cyanobacterium_CP_BM_RX_35|MBV8882525.1:0.0947107451,298_Chroococcidiopsidaceae_cyanobacterium_CP_BM_ER_R8_30|MBV9387929.1:0.0838484289)Node307/92.6/100:0.3100147437,((((283_Chroococcaceae|WP_015188887.1:0.0000022828,332_Chroococcidiopsis_sp._TS-821|WP_104546723.1:0.1739533032)Node311/79/100:0.0866357478,(289_Gloeocapsopsis_crepidinum|WP_099700283.1:0.0000020349,392_Gloeocapsopsis_dulcis|WP_105220802.1:0.0989946572)Node312/88.4/94:0.1851167839)Node310/74.8/94:0.0920221202,(330_Cyanobacteria|WP_015154003.1:0.0000028584,352_Chroococcidiopsis_sp._FACHB-1243|WP_192154324.1:0.0848980793)Node313/89.3/100:0.1911985594)Node309/83.9/100:0.1734225092,367_Aliterella_atlantica|WP_045055527.1:0.5058468891)Node308/84.8/99:0.1845795047)Node306/77.5/94:0.0977733702)Node304/75.4/51:0.0827647341)Node76/79.6/94:0.1720389368,284_unclassified_Trichocoleus|WP_190436145.1:0.2085845518)Node75/78.4/96:0.1990916555,((((191_Cyanobacteria_bacterium_RU_5_0|NJO42042.1:0.0000025553,214_filamentous_cyanobacterium_CCP2|PSB08067.1:0.1553434614)Node317/76.9/97:0.1304117950,210_Cyanobacteria_bacterium_UBA8543|HAJ62196.1:0.0830412825)Node316/30.8/85:0.2252179836,(340_Microcoleus_sp._FACHB-1515|WP_190768915.1:0.0000022150,521_Microcoleus_sp._SIO2G3|NEQ28517.1:0.1035465753)Node318/98.2/99:1.0019983600)Node315/0/80:0.0000024435,217_Microseira_wollei|WP_226589866.1:0.0857776344)Node314/89.2/94:0.1923684870)Node74/0/61:0.0000025892,232_Leptolyngbya|WP_088891588.1:0.0000021929)Node73/0/80:0.0000025640,((((((201_Oculatella_sp._LEGE_06141|WP_193874359.1:0.1240943466,((((((276_filamentous_cyanobacterium_LEGE_07170|MBE9099415.1:0.1520816623,399_Kaiparowitsia_implicata_GSE-PSE-MK54-09C|MBW4654791.1:0.1139165377)Node330/88.8/100:0.2553658177,(345_Oscillatoriales_cyanobacterium|TAD78205.1:0.2265659382,357_unclassified_Limnothrix|WP_099534644.1:0.0000024513)Node331/83.7/99:0.2233627412)Node329/0/57:0.0000029003,(359_Oscillatoria_princeps_RMCB-10|MBW4492521.1:0.0000022456,380_Oscillatoria_sp._PCC_10802|WP_017719271.1:0.2293000474)Node332/90.9/96:0.2278512317)Node328/91.4/98:0.2639850424,303_Thermoleptolyngbya|WP_172358117.1:0.1121246552)Node327/0/38:0.0000020592,288_Leptolyngbya_sp._O-77|WP_068509443.1:0.0000026415)Node326/91.9/47:0.1258391340,299_Cyanobacteria_bacterium_J069|RMF63218.1:0.0000027327)Node325/90.7/95:0.2569327621)Node324/61.5/97:0.0675748215,215_unclassified_Leptolyngbya|WP_190772106.1:0.0000024755)Node323/86.3/97:0.0899152317,((233_Leptolyngbyaceae_cyanobacterium_CRU_2_3|NJR65130.1:0.3040390743,296_Calothrix_sp._336/3|WP_046814868.1:0.2258438411)Node334/81.4/87:0.4271928140,238_Oscillatoria_sp._FACHB-1407|WP_190507896.1:0.1132054488)Node333/69.1/70:0.0835449770)Node322/0/56:0.0000022987,221_Synechococcales_cyanobacterium_M55_K2018_004|HIK56678.1:0.0898313697)Node321/91.7/85:0.1758079517,230_Leptolyngbya_sp._7M|WP_036003613.1:0.0496393222)Node320/55.9/81:0.0487473654,248_Synechococcales_cyanobacterium_M58_A2018_015|MBF2003468.1:0.0923259846)Node319/48.9/47:0.1855411442)Node72/88.7/65:0.2573041495,(253_Pegethrix_bostrychoides_GSE-TBD4-15B|MBW4465858.1:0.4396520012,(254_Oscillatoriophycideae_cyanobacterium_NC_groundwater_1537_Pr4_S-0.65um_50_18|MBI4783760.1:0.0921837106,256_Drouetiella_hepatica_Uher_2000/2452|MBW4660473.1:0.0000022108)Node336/0/45:0.0000024157)Node335/80.9/76:0.1839330470)Node71/87.2/95:0.2649946580,(((175_Phormidium_tenue|WP_191128186.1:0.4057087683,263_Leptolyngbya_sp._FACHB-671|WP_190679713.1:0.0945406251)Node339/0/22:0.0000021331,264_Pseudanabaenales|WP_190641916.1:0.0000020701)Node338/90.5/28:0.3310877716,(234_Leptolyngbyaceae_cyanobacterium_SL_7_1|NJN88248.1:0.0000025819,305_Merismopedia_glauca|WP_106291504.1:2.1315325301)Node340/20.2/26:0.0365778260)Node337/77.4/95:0.1508815272)Node70/76.3/94:0.1021290899,281_Leptolyngbya_sp._CCY15150|WP_204153178.1:0.0929945852)Node69/79.1/94:0.1810364541,315_Synechococcales_cyanobacterium_T60_A2020_003|MBF2078198.1:0.0000021020)Node68/99.5/99:0.9705856268,((236_Geminocystis_sp._M7585_C2015_104|HIK37590.1:0.0000023291,(239_Geminocystis_sp._NIES-3709|WP_066121282.1:0.8173223945,((((273_Cyanobacterium_sp._T60_A2020_053|MBF2058292.1:0.2121976269,(324_Cyanobacterium_sp._IPPAS_B-1200|WP_069789508.1:0.0000023003,344_Cyanobacterium_stanieri|WP_015223948.1:0.0978957592)Node348/88.3/100:0.2048229753)Node347/84.7/92:0.1995776713,(290_Cyanobacterium_aponinum|WP_041922957.1:0.0000024066,379_Cyanobacterium_aponinum|WP_015220963.1:0.0958202351)Node349/78/100:0.0991209810)Node346/78/86:0.0939156074,309_Geminocystis|WP_017295711.1:0.0979177730)Node345/0/77:0.0000027998,423_Geminocystis_sp._GBBB08|MBL1209894.1:0.8068711368)Node344/24.5/84:0.1959088022)Node343/79.7/88:0.2048683490)Node342/81.4/84:0.2251150374,((((((((((((((((294_Synechococcaceae_bacterium_WB9_2_112|NDC34756.1:0.1067821504,356_unclassified_Synechococcus|WP_197157084.1:0.1109071255)Node365/0/11:0.0000023424,(302_Vulcanococcus_limneticus|WP_094589773.1:0.4449176288,354_Synechococcus_sp._CBW1107|WP_197162095.1:0.1076486386)Node366/0/14:0.0000026761)Node364/0/5:0.0000027035,314_Cyanobium_sp._FACHB-13342|WP_190388774.1:0.0000020888)Node363/0/6:0.0000023587,((317_Synechococcales|WP_106632445.1:0.0000028396,((318_Synechococcaceae_bacterium_WB9_2_170|NDC14386.1:0.1047995012,((387_Synechococcales_cyanobacterium_SupBloom_Metag_052|MBJ7491640.1:0.0000024308,412_Synechococcus_sp._Baikal-G1|PHX88109.1:0.2053878325)Node372/78.3/96:0.1367076539,439_Cyanobium_sp._CACIAM_14|KEF42340.1:0.2944235251)Node371/84.5/93:0.2143890524)Node370/0/48:0.0000026556,350_Cyanobium_sp._49614_E6|MCE2836512.1:0.1045094044)Node369/0/26:0.0000025197)Node368/0/31:0.0000026263,(((346_Cyanobium_sp.|PZV01442.1:0.1041322037,403_unclassified_Synechococcus|WP_185464398.1:0.0000021813)Node375/53.3/100:0.1062657218,353_unclassified_Synechococcus|WP_071800911.1:0.0000021316)Node374/89.9/100:0.2881969201,(371_Synechococcus_sp._1G10|WP_094555195.1:0.1038401240,389_Synechococcus_sp._WH_5701|WP_037981685.1:0.1117954363)Node376/89.6/99:0.2158871798)Node373/53.7/91:0.0477333192)Node367/85.1/85:0.1058288552)Node362/0/13:0.0000024923,369_Synechococcus_sp._MW101C3|WP_094514330.1:0.1052781272)Node361/84.6/76:0.1049402588,368_unclassified_Cyanobium|WP_006910603.1:0.0000021257)Node360/84.8/76:0.1043822357,((381_Synechococcus_sp._GFB01|WP_048017513.1:0.0000024606,513_Synechococcus_sp._8F6|WP_094560077.1:0.3245021288)Node378/0/87:0.0000024322,((((576_Synechococcus_sp._RSCCF101|WP_150884948.1:0.0000027463,599_Cyanobacteria|WP_015109434.1:0.3119251805)Node382/83.4/91:0.1014145654,592_Cyanobium_sp._M30B3|QVL52554.1:0.1013933620)Node381/0/67:0.0000022146,584_Cyanobium_sp._PLM2.Bin73|TVS04253.1:0.2053842717)Node380/70.8/97:0.1214748510,(651_Aphanocapsa_feldmannii_288cV|TGG86915.1:0.8814756993,((655_Candidatus_Synechococcus_spongiarum_SP3|KKZ10305.1:0.4973466857,657_Candidatus_Synechococcus_spongiarum|WP_143325324.1:0.0895788176)Node385/61.5/100:0.2123550967,658_Candidatus_Synechococcus_spongiarum|WP_152535180.1:0.3506373882)Node384/97.6/100:1.0182294480)Node383/92.2/99:0.6568468444)Node379/77.9/99:0.1969980578)Node377/84.3/96:0.1124592630)Node359/0/38:0.0000025103,408_Synechococcus_sp._CBW1004|WP_197211056.1:0.1073330084)Node358/0/21:0.0000027249,(333_Cyanobacteria_bacterium_K_Offshore_surface_m2_239|MBM5815759.1:0.2177493404,386_Cyanobacteria_bacterium_K_DeepCast_35m_m2_023|MBM5800748.1:0.1030098268)Node386/79.1/97:0.1070660524)Node357/73.8/57:0.0894759325,(323_Cyanobacteria_bacterium_K_Offshore_0m_m2_072|MBM5798184.1:0.0000026598,342_Cyanobacteria_bacterium_K_DeepCast_35m_m2_155|MBM5802898.1:0.1009854482)Node387/92.2/97:0.2085749269)Node356/0/50:0.0220693725,(((414_Synechococcus_sp._CB0101|WP_010311585.1:0.0000023439,467_Cyanobacteria_bacterium_M_surface_9_m1_291|MBM5808330.1:0.1070424202)Node390/0/81:0.0000026039,(440_unclassified_Synechococcus|WP_010315023.1:0.0997203288,461_Synechococcaceae_bacterium_WB4_1_0192|NBW63477.1:0.0000022732)Node391/57.1/91:0.0992099596)Node389/89.2/95:0.2070236197,(450_unclassified_Synechococcus|WP_131454745.1:0.0000024605,(((((499_unclassified_Synechococcus|WP_066904541.1:0.0923838475,571_unclassified_Synechococcus|WP_067095236.1:0.2845950874)Node397/0/86:0.0000020910,552_unclassified_Synechococcus|WP_114993331.1:0.0000023403)Node396/43.6/100:0.1034254677,535_Synechococcus_sp._BIOS-U3-1|WP_186491716.1:0.0000026871)Node395/100/100:1.1244450960,(563_Synechococcus_sp._BMK-MC-1|QNI66621.1:0.0000025432,586_Synechococcus_sp._WH_7805|EAR19116.1:0.0840434874)Node398/0/83:0.0000027337)Node394/0/91:0.0000021810,575_Synechococcus_sp._WH_8101|QNI44253.1:0.1950822850)Node393/44.5/97:0.0932232041)Node392/0/91:0.0000025881)Node388/46.7/88:0.0899899720)Node355/78.6/71:0.0975722160,495_cyanobiont_of_Ornithocercus_magnificus|GCE64537.1:0.3248000115)Node354/75.6/60:0.0943518033,(297_Synechococcus_sp._Tobar2m-G35|MCF8132808.1:0.0000029980,331_Synechococcaceae_bacterium_WB6_3B_236|NBQ21057.1:0.1043344266)Node399/89.1/98:0.2135888557)Node353/67.7/33:0.1035324358,378_Synechococcus_lacustris|WP_106498649.1:0.1938013604)Node352/74.2/77:0.2063656461,(617_Synechococcus_sp._MED-G71|RCL52495.1:0.0000022070,((((((((619_Synechococcus_sp._SAT82|MAX88795.1:0.1876589095,624_Synechococcus_sp._ARS1019|MAH58497.1:0.0662324982)Node408/63/90:0.0498348265,623_Synechococcales|WP_006851672.1:0.0000024480)Node407/86.1/89:0.0996793873,640_unclassified_Synechococcus|WP_009788901.1:0.1020140820)Node406/0/70:0.0000020094,631_unclassified_Synechococcus|WP_043694829.1:0.0000024984)Node405/0/76:0.0000022010,629_Synechococcus_sp._TMED205|OUW65853.1:0.0994156013)Node404/73.7/54:0.1011654354,((635_unclassified_Synechococcus|WP_115019370.1:0.0290522591,((643_unclassified_Synechococcus|WP_011618369.1:0.0000024132,(644_Cyanobium_sp._MED195|MAK15568.1:0.0000023280,649_Synechococcus_sp._WH_8020|WP_048348459.1:0.1004998023)Node413/82.8/96:0.0985900717)Node412/38.2/75:0.3003355586,645_Synechococcus_sp._RS9916|WP_007099851.1:0.0000028191)Node411/91.4/100:0.3125009356)Node410/77.5/98:0.1723102625,641_Synechococcus_sp._A15-60|QNI47121.1:0.0000020408)Node409/43.7/95:0.1020279432)Node403/80.3/91:0.1983562055,((650_unclassified_Prochlorococcus|WP_072013347.1:0.0985449222,661_Prochlorococcus_marinus|CAB11178.1:0.0000023118)Node415/58.9/99:0.1159080878,653_Prochlorococcus|WP_012196197.1:0.0000025781)Node414/99.7/100:1.2406007230)Node402/89.6/89:0.3731728916,(633_Synechococcus_sp._Minos11|WP_011936567.1:0.2018125096,639_Synechococcus_sp._TMED19|OUT72524.1:0.0919341832)Node416/9/64:0.2018422903)Node401/0/70:0.0000021987)Node400/98.1/100:1.4949591140)Node351/95.5/98:1.4901882550,(329_Synechococcus|WP_011244070.1:0.0000024841,336_Synechococcus_elongatus|WP_208676165.1:0.1045840304)Node417/62.4/89:0.2285815631)Node350/96/100:1.1555779620)Node341/0/10:0.0392606215)Node67/86.6/74:0.3038288177,((240_Roseofilum_sp._Belize_Diploria|MBP0010577.1:0.3187640332,((261_Moorena_producens|WP_083305222.1:0.0000025018,((262_Moorena_sp._SIO2I5|NEQ81356.1:0.2856874403,274_Moorena_producens|WP_083373767.1:0.0000012637)Node423/77.9/100:0.0906195136,265_Moorena|WP_071986957.1:0.0907334300)Node422/82.3/100:0.0959667224)Node421/94.3/100:0.4965400506,517_Spirulina_sp._SIO3F2|NEO87165.1:0.9472257453)Node420/0/96:0.0403112731)Node419/58.6/26:0.1117953329,(((243_unclassified_Synechococcus|WP_024546621.1:0.1001810526,250_unclassified_Synechococcus|WP_012308216.1:0.2136561140)Node426/72.5/99:0.3916141282,(((((422_Pseudanabaena_sp._FACHB-1277|WP_190351050.1:0.3596735348,((469_Pseudanabaena_yagii|WP_169362633.1:0.0000022454,(540_Pseudanabaena_sp._ABRG5-3|WP_126388708.1:0.0000025981,545_Pseudanabaena_sp._M53BS1SP1A06MG|MCA6574599.1:0.1193163796)Node434/84.9/100:0.1194265531)Node433/91.3/100:0.3844517640,(477_Pseudanabaena_sp._SR411|WP_094536360.1:0.0000028847,518_Pseudanabaena_frigida|PZO42766.1:0.1235480228)Node435/23.9/97:0.2130464309)Node432/72.2/97:0.2848206056)Node431/0/90:0.0000025555,454_Pseudanabaena_sp._FACHB-723|WP_190403597.1:0.0000024263)Node430/0/55:0.0000026212,464_Pseudanabaena|WP_071590184.1:0.1155342732)Node429/82.4/94:0.1162093517,455_Pseudanabaena_biceps|WP_175358156.1:0.0000027857)Node428/90.2/98:0.5706711386,462_Pseudanabaena_sp.|PZV13160.1:1.0944018885)Node427/98.4/100:1.8832034190)Node425/74.3/90:0.2565698698,((((((((244_Pleurocapsa_minor_HA4230-MV1|MBW4534721.1:0.0000023035,334_Myxosarcina_sp._GI1|WP_036483424.1:0.4213047124)Node443/72.3/65:0.1740595932,(270_Pleurocapsa_sp._CCALA_161|WP_106236219.1:0.0000023074,272_Pleurocapsa_sp._SU_5_0|NJK56032.1:0.0893504111)Node444/80.8/66:0.0910564423)Node442/75.9/82:0.0899268380,279_Pleurocapsales_cyanobacterium_LEGE_10410|MBE9043715.1:0.0849954736)Node441/78.6/88:0.0982728651,328_Chondrocystis_sp._NIES-4102|WP_096720613.1:0.4703378702)Node440/82.6/93:0.1821507805,295_Pleurocapsa_sp._PCC_7319|WP_019504027.1:0.0000029399)Node439/81.7/99:0.3325381699,313_Waterburya_agarophytonicola_KI4|MCC0176245.1:0.0475464275)Node438/79.4/84:0.4714554063,(507_Synechococcaceae_cyanobacterium_RL_1_2|NJN75836.1:1.3677416316,(536_Xenococcus_sp._PCC_7305|WP_006510807.1:0.0000029130,553_Cyanobacteria_bacterium_J083|RMF23338.1:0.4987691832)Node446/35.3/71:0.4725303304)Node445/73.8/97:0.7093437174)Node437/36.3/96:0.4315606502,396_Prochlorothrix_hollandica|WP_017711041.1:0.6261448875)Node436/95.4/96:0.9808414111)Node424/76.3/17:0.2033828513)Node418/0/3:0.0000027421)Node66/74.6/22:0.0931645415,((((523_Gloeocapsa_sp._DLM2.Bin57|TVQ47326.1:0.6580814688,(605_Cyanobacteria_bacterium_UBA11367|HBE20035.1:1.3637508052,(656_Symploca_sp._SIO2G7|NEP56772.1:0.2810289114,659_Symploca_sp._SIO2D2|NEQ63993.1:0.1779942057)Node452/97.6/100:1.1537974320)Node451/0/48:0.0000026966)Node450/82.1/81:0.4724532068,622_Spirulina_major|WP_204104772.1:0.9932176266)Node449/82.3/46:0.3544162389,(((594_Rippkaea_orientalis|WP_203427678.1:0.0000023015,(((610_Leptolyngbya_sp._RL_3_1|NJN20395.1:0.4565563196,634_Aphanocapsa_montana|WP_166282851.1:0.4021807891)Node458/70.8/100:0.3169819560,612_Symploca_sp._SIO2B6|NET09631.1:0.1588319049)Node457/38.5/96:0.3362471038,628_Cyanothece_sp._SIO2G6|NEQ96263.1:0.9210574655)Node456/88.1/96:0.5284099570)Node455/75.2/95:0.1200882721,636_Candidatus_Atelocyanobacterium_thalassa|WP_012953942.1:0.5597259986)Node454/77.4/96:0.1673729082,(608_Cyanothece_sp._UBA12306|HAC63059.1:0.2238941147,614_Crocosphaera_watsonii|WP_007313465.1:0.7475581717)Node459/53.8/91:0.1066006342)Node453/90.8/96:0.5148300109)Node448/70.1/36:0.1391744052,(((600_Leptolyngbya_sp._PCC_7376|WP_015132326.1:0.3141544797,606_Limnothrix_rosea_IAM_M-220|OKH19718.1:0.0000022464)Node462/81.7/100:0.2970880962,601_Limnothrix_sp._RL_2_0|NJN72433.1:1.0191635401)Node461/49.7/96:0.1893916023,(654_Richelia_intracellularis_HH01|CCH68032.1:2.4525185075,660_Leptolyngbya_sp._SIO1D8|NER78658.1:1.0553158208)Node463/66.8/94:0.3909349415)Node460/61/93:0.2187687379)Node447/96.5/95:0.6936354425)Node65/83.4/95:0.1966279235,((155_Cyanobacteria_bacterium_QH_1_48_107|PSO51539.1:0.0000027601,157_Cyanobacteria_bacterium_QS_8_64_29|PSP16708.1:0.5511139782)Node465/79.4/93:0.1026707055,(((246_Halothece_sp._PCC_7418|WP_015224773.1:0.0000025463,258_Cyanobacteria_bacterium_SW_9_44_58|PSO47600.1:0.4164991546)Node468/91.1/98:0.2006176291,251_Dactylococcopsis_salina|WP_015230764.1:0.0000022307)Node467/76.9/97:0.0940888621,(249_Okeania_sp._SIO3I5|NEQ35162.1:0.6344184941,252_Hydrocoleum_sp._CS-953|WP_094677038.1:0.0000023657)Node469/95.2/96:0.4742601380)Node466/77.6/87:0.1042453158)Node464/67.2/66:0.1031712882)Node64/94.3/97:0.2939927145,(((121_Chroococcidiopsis_sp._PCC_6712|NMN49239.1:0.0000025509,(((122_Synechococcus_sp._PCC_6312|WP_015125219.1:0.3454843717,170_Thermostichus_lividus|WP_099798457.1:0.0000022674)Node475/83.9/93:0.0989061214,192_Thermosynechococcus|WP_149820283.1:0.0000030010)Node474/91.8/93:0.0982781146,(195_Cyanobacteria|WP_011058237.1:0.0000012637,225_Thermosynechococcus_vestitus_BP-1|6TRA_I:0.0000025387)Node476/0/97:0.0000025432)Node473/97.5/100:0.4288417578)Node472/91.6/89:0.2127728110,153_Hyella_patelloides|WP_144871395.1:0.0000021166)Node471/74.3/88:0.1008336491,179_Oscillatoriales_cyanobacterium_SM2_3_0|NJK39889.1:0.4661647003)Node470/80/88:0.1182277261)Node63/0/52:0.0000020694,(((((84_Symploca_sp._SIO2B6|NET05603.1:0.1007305573,96_Spirulina_subsalsa|WP_071525295.1:0.0000026301)Node481/88.5/100:0.1976002259,((((((((((86_Oscillatoriales|WP_074162781.1:0.0000029555,(98_Sodalinema_gerasimenkoae|WP_159783526.1:0.0000024786,105_Spirulina_major|WP_072622286.1:0.2021613196)Node492/91.7/100:0.1040101636)Node491/0/99:0.0000023860,113_Baaleninema_simplex|WP_017659404.1:0.3016217063)Node490/61/52:0.0496991706,(94_Pseudanabaena_sp._PCC_7367|WP_015163615.1:0.0000022240,268_Cyanobacteria_bacterium_KgW148|MCA1904371.1:0.9345918184)Node493/93.4/96:0.3907590502)Node489/77/81:0.2919479788,101_Okeania_sp._SIO2F4|NES05809.1:0.0000020676)Node488/87.5/80:0.1986219769,(144_Okeania_sp._SIO2C9|NEQ72850.1:0.1958288959,(((186_Okeania_sp._KiyG1|WP_202224502.1:0.0000027756,((196_Cyanothece_sp._BG0011|WP_107670976.1:0.0967026619,199_Crocosphaera|WP_008275886.1:0.0000028679)Node499/95.4/100:0.2992751949,206_Trichodesmium_erythraeum_GBRTRLIN201|MBS9769002.1:0.2823918151)Node498/0/84:0.0000021183)Node497/86.5/87:0.0923320033,231_Okeania_sp._SIO4D6|NEP06286.1:0.1887071434)Node496/0/47:0.0000025190,223_Okeania_hirsuta|WP_124143427.1:0.0000025177)Node495/92.1/86:0.0955111177)Node494/0/60:0.0000023753)Node487/81.3/62:0.0867900468,(145_Limnoraphis_robusta|WP_046279731.1:0.0000025500,(158_Lyngbya_sp._PCC_8106|WP_009787333.1:0.0000024322,202_Lyngbya_aestuarii|WP_023067446.1:0.1967491398)Node501/86.3/100:0.0929976429)Node500/78.1/99:0.1021466217)Node486/78.5/62:0.0987712283,(171_Stanieria|WP_015193669.1:0.3852773156,173_Pleurocapsales_cyanobacterium_LEGE_06147|MBE9167497.1:0.6293798486)Node502/63.1/98:0.0829226552)Node485/88.8/88:0.2035390147,(((((88_Cyanobacteria_bacterium_UBA11162|HBL14775.1:0.0000024794,((148_unclassified_Planktothrix|WP_190462035.1:0.0000029596,((159_Phormidium_ambiguum|WP_073595561.1:0.0000023917,185_Phormidium_sp._LEGE_05292|WP_193982002.1:0.1943794968)Node511/90.8/97:0.1953300031,178_Gloeothece_verrucosa|WP_013323648.1:0.3126844488)Node510/0/94:0.0000024256)Node509/78.3/96:0.0908787060,((162_Cyanobacteria_bacterium_UBA8543|HAJ60639.1:0.0820802879,((180_Coleofasciculus_sp._Co-bin14|MBD0344836.1:0.3099672933,(216_Tolypothrix_sp._T3-bin4|MBD0301398.1:0.0000026142,(237_Tolypothrix_sp._T3-bin4|MBD0301388.1:0.0000025228,241_Microcoleus_sp._FACHB-SPT15|WP_192221465.1:0.0974435890)Node517/90.2/100:0.3026667824)Node516/24/100:0.2144142124)Node515/79.7/100:0.1040415429,212_Coleofasciculus_sp._S288|MCA1994792.1:0.0000021307)Node514/93.3/100:0.3164234135)Node513/76.3/100:0.1174799903,169_Allocoleopsis_franciscana|WP_015185144.1:0.0979040371)Node512/77.1/97:0.1002663276)Node508/78.3/91:0.0982249835)Node507/85.3/79:0.0920496718,(((((((((89_Kamptonema_sp._SIO4C4|NEO25877.1:0.2998098522,(((100_Microcoleaceae|WP_006618478.1:0.0000028691,(106_Hormoscilla_sp._SP12CHS1|MBC6420411.1:0.2004118934,118_Coleofasciculus_chthonoplastes|WP_006100027.1:0.0000021269)Node530/82.5/59:0.1007646458)Node529/82.3/58:0.1025498687,172_Euhalothece_natronophila|WP_146294428.1:0.3020781461)Node528/0/51:0.0000022230,142_Rubidibacter_lacunae|WP_022604378.1:0.2028176599)Node527/0/88:0.0000029101)Node526/91.9/64:0.1975584864,((((91_Cyanothece_sp._PCC_7425|B8HRF1.1:0.1304098792,95_Jacksonvillea_sp._ISTCYN1|WP_162545481.1:0.2986939495)Node534/77.4/97:0.1300519905,141__Phormidium|WP_199247648.1:0.0938908892)Node533/0/87:0.0000029098,(136_Oscillatoriales_cyanobacterium_LEGE_11467|MBE9039329.1:0.0821194667,(152_unclassified_Planktothricoides|WP_054470364.1:0.4852831280,219_Cyanobacteria_bacterium_J055|RMG08951.1:0.3713027092)Node536/71.5/97:0.0898559156)Node535/87.3/97:0.2078767121)Node532/58.7/97:0.1223949697,114_Acaryochloridaceae_cyanobacterium_RU_4_10|NJM75797.1:0.5499431539)Node531/57.2/86:0.1231493827)Node525/0/42:0.0000025949,(((((((117_Planktothrix_tepida|WP_072717599.1:0.0977035199,140_Planktothrix_serta|WP_083619018.1:0.0000022253)Node543/92.4/99:0.1924647921,149_Planktothrix|WP_026787896.1:0.0000024699)Node542/84.3/62:0.0953330857,137_Planktothrix|WP_079677766.1:0.0000020817)Node541/0/60:0.0000022590,134_Planktothrix_sp._UBA8402|HAN74786.1:0.0941073826)Node540/83/81:0.0942069038,132_Planktothrix|WP_190520322.1:0.0000022779)Node539/0/77:0.0000025954,133_Synechococcales_cyanobacterium_C|NCJ05819.1:0.2888567965)Node538/76.8/67:0.0938593677,126_unclassified_Tychonema|WP_194063327.1:0.0933246529)Node537/0/54:0.0000024428)Node524/0/70:0.0000022102,115_Microcoleus_sp._PH2017_02_FOX_O_A|MCC3414731.1:0.0000012637)Node523/0/69:0.0000029936,((((166_Microcoleaceae_bacterium_UBA11344|HAT15918.1:0.0907951259,(198_Tychonema_bourrellyi|WP_096828445.1:0.0000020138,205_Oscillatoriales_cyanobacterium|TAG97456.1:0.0933580319)Node548/90/100:0.1920228204)Node547/77.4/100:0.1002825623,177_Oscillatoriales_cyanobacterium|TAD81894.1:0.0000021726)Node546/84.5/100:0.0973453654,183_Tychonema_sp._BBK16|WP_236503123.1:0.0000024067)Node545/0/93:0.0000023582,((((((193_Microcoleus_sp._PH2017_10_PVI_O_A|MCC3405049.1:0.0000029619,213_Microcoleus_vaginatus_FGP-2|EGK87662.1:0.0935995964)Node554/83.2/91:0.0977195427,((220_Aphanocapsa_montana|WP_166282698.1:0.6154774343,222_Oscillatoriales_cyanobacterium_USR001|OCR02433.1:0.1893834815)Node556/0/98:0.0000025940,224_Kamptonema|WP_019486933.1:0.4286722733)Node555/77.8/98:0.0939162608)Node553/0/86:0.0000022588,227_Microcoleus_sp._FACHB-61|MBD1827812.1:0.1870630992)Node552/0/76:0.0000022490,204_Oscillatoriales|WP_015174678.1:0.0000023837)Node551/0/84:0.0000029189,((200_Microcoleus_sp._LEGE_07076|WP_193971574.1:0.0987752696,208_unclassified_Tychonema|WP_194012095.1:0.0000027385)Node558/0/86:0.0000027586,((((203_Leptolyngbyaceae_cyanobacterium_T60_A2020_046|MBF2034339.1:0.0965976923,211_Halomicronema_hongdechloris|WP_080809879.1:0.0985453049)Node562/0/89:0.0000029108,(207_Leptolyngbya_sp._SIO1E4|MBE7383162.1:0.0000025772,(228_Leptolyngbya_sp._SIO1D8|NER83809.1:0.0000028578,229_Leptolyngbyaceae_cyanobacterium_M65_K2018_010|HIK43317.1:0.1011402072)Node564/84.6/97:0.1050485887)Node563/78.3/93:0.0981846201)Node561/72/97:0.1933436590,((247_Nodosilinea_sp._LEGE_07088|WP_193965765.1:0.0901551990,(266_Leptolyngbya_sp._LCM1.Bin17|TVP61626.1:0.0000020334,277_Nodosilinea_sp._P-1105|WP_169611689.1:0.1940805760)Node567/31.6/88:0.1033145984)Node566/75.5/78:0.1030975813,326_Leptolyngbya_ectocarpi|WP_193994411.1:1.0466660964)Node565/74.5/94:0.0966802937)Node560/76.2/94:0.0906236509,245_Tildeniella_torsiva_UHER_1998/13D|MBW4482324.1:0.4015760131)Node559/88.4/98:0.2290256180)Node557/84.3/87:0.0886949801)Node550/83.5/99:0.0879656051,197_filamentous_cyanobacterium_Phorm_46|PSB23532.1:0.0000023144)Node549/83.9/84:0.0877784320)Node544/92.1/55:0.0901043102)Node522/0/44:0.0000023594,116_Aphanocapsa_sp._GSE-SYN-MK-11-07L|MBW4553350.1:0.0876115566)Node521/83.5/88:0.0965529134,130_Microcoleus_sp._SU_5_6|NJK73718.1:0.0000026882)Node520/87/95:0.0975174766,(((90_Pantanalinema_sp._GBBB05|MBL1175032.1:0.1246238830,(184_Cyanobacteria_bacterium_REEB444|MBU6186062.1:0.0000023576,235_Oscillatoriales_cyanobacterium_SM2_2_1|NJK34525.1:1.0735194661)Node571/94.8/100:0.4279562158)Node570/32.9/95:0.1496602457,120_Neosynechococcus_sphagnicola|WP_072016456.1:0.2842798149)Node569/89.2/96:0.3159064302,164_unclassified_Coleofasciculus|WP_193875421.1:0.2940277865)Node568/0/55:0.0000025178)Node519/0/46:0.0000025105,(108_unclassified_Desertifilum|WP_071958183.1:0.1018723110,(123_Coleofasciculaceae_cyanobacterium_SM2_1_6|NJL91207.1:0.3055423535,129_Gomphosphaeria_aponina_SAG_52.96__DSM_107014|MBR8827087.1:0.1947469768)Node573/0/95:0.0000024285)Node572/80.3/86:0.0988953451)Node518/84.6/66:0.0976977467)Node506/0/75:0.0000026489,(119_Cyanobacteria_bacterium_UBA12227|HAG81684.1:0.0000025463,(187_Oscillatoria_acuminata|WP_015148866.1:0.0562716655,194_Phormidium_pseudopriestleyi|WP_207087898.1:0.2012753743)Node575/87.3/98:0.3707287786)Node574/44.2/54:0.1001416829)Node505/0/26:0.0000024259,99_Cyanobacteria_bacterium_UBA9273|HBB34889.1:0.0000023815)Node504/0/35:0.0000026425,(111_Okeania_sp._SIO2D1|NES72362.1:0.0913656139,182_Oscillatoria_sp._FACHB-1406|WP_190714872.1:0.1007770931)Node576/89.6/98:0.2048609924)Node503/0/40:0.0000029934)Node484/84.3/51:0.1126566091,((102_Oscillatoria_salina|WP_224412740.1:0.2098655797,(((125_Cyanobacteria_bacterium_RI_101|MBJ7900710.1:0.0000025442,131_Synechocystis|WP_028948017.1:0.6031993775)Node581/52.8/56:0.1992955861,128_Snowella_sp.|PZV25302.1:0.2186655497)Node580/75.4/99:0.1100438449,(161_Alkalinema_sp._RU_4_3|NJM46447.1:0.7468501828,((282_Coleofasciculaceae_cyanobacterium_RL_1_1|NJN62056.1:0.5181130104,372_Candidatus_Paraprochloron_terpiosi_SP5CPC1|MBC6418314.1:1.0213307234)Node584/44.4/100:0.3815104090,(((525_Oscillatoria_sp._SIO1A7|NER33657.1:0.4990007868,541_Hormoscilla_sp._GUM202|MBO1349819.1:0.2116746106)Node587/80.3/100:0.5050324671,630_Cyanothece_sp._SIO1E1|NET33886.1:2.1307424593)Node586/47.6/100:0.1697571102,652_Moorena_sp._SIO2B7|NES85300.1:2.4160833948)Node585/76.5/100:0.3228788372)Node583/93.8/100:0.7312160195)Node582/74.4/98:0.1102369740)Node579/79.4/98:0.1125252579)Node578/0/94:0.0000021448,104_Spirulinaceae_cyanobacterium_SM2_1_0|NJL00601.1:0.0000022715)Node577/93.2/98:0.2074439631)Node483/0/50:0.0000029641,109_Oscillatoriaceae_cyanobacterium_M7585_C2015_266|HIK28083.1:0.0000021729)Node482/75.6/65:0.1384920493)Node480/0/54:0.0000026335,((103_filamentous_cyanobacterium_LEGE_11480|MBE9028596.1:1.1123670523,135_Gloeothece_citriformis|WP_015956421.1:0.0000020148)Node589/80/94:0.0983894159,146_Chlorogloea_purpurea_SAG_13.99|MBR8832451.1:0.2044332041)Node588/87.3/94:0.2069235933)Node479/81.4/71:0.1521407917,((87_Hydrococcus_sp._RU_2_2|NJM90142.1:0.4338003608,93_Pleurocapsales|WP_015143920.1:0.0000021360)Node591/76/85:0.1201183167,226_Lusitaniella_coriacea|WP_194028696.1:0.5745930451)Node590/70.4/65:0.0831697655)Node478/0/35:0.0000030032,(((92_Microcystis|WP_004162778.1:0.1010202550,((151_Microcoleus_sp._FACHB-672|WP_190667504.1:0.0964309896,168_Microcoleus_sp._FACHB-68|WP_190758723.1:0.0000029012)Node596/85/100:0.1923800219,190_unclassified_Microcoleus|WP_190494350.1:0.3097158399)Node595/75.7/75:0.1069110249)Node594/0/20:0.0000023178,124_Microcystis|WP_002737043.1:0.0000022485)Node593/0/22:0.0000023416,(107_Microcystis_aeruginosa|WP_150978276.1:0.0000024594,156_Oxynema|WP_168567805.1:0.5429446729)Node597/82.1/83:0.0932997578)Node592/81.6/70:0.0993994210)Node477/86.4/65:0.1903546457)Node62/29.7/74:0.0708755471,(127_Chroococcus_sp._FPU101|WP_206813328.1:0.2710783931,147_Aphanothece_hegewaldii|WP_106456006.1:0.1770058522)Node598/82.6/100:0.2577759553)Node61/94.2/99:0.6755109310,26_Kovacikia_sp._CCNU0001|WP_224343607.1:0.0811694006)Node60/0/61:0.0000023826,25_Leptolyngbya_sp._PKUAC-SCTE412|WP_223046032.1:0.0919052274)Node59/86.8/87:0.0863690971,(22_Stenomitos_rutilans_HA7619-LM2|MBW4471930.1:0.0000023513,(23_Leptolyngbyaceae_cyanobacterium_RU_5_1|NJP09620.1:0.1732038952,30_Leptodesmis_sichuanensis|WP_233745883.1:0.0846188193)Node600/0/39:0.0000022464)Node599/0/38:0.0000026118)Node58/92.1/100:0.0854269984,(48_Stenomitos_frigidus|WP_106258970.1:0.0000029028,68_Cyanobacteria|WP_190451407.1:0.0835209390)Node601/0/92:0.0000020966)Node57/92.4/97:0.1705374398,(((((((((((39_Geitlerinema_sp._PCC_9228|WP_071515553.1:0.9630023233,(138_Synechococcus_sp._Nb3U1|WP_235278246.1:0.1153322970,((139_unclassified_Synechococcus|WP_011428960.1:0.1433573448,143_Synechococcus_sp._W6-28|AYG86675.1:0.0000025429)Node615/85.7/100:0.1129719267,154_Synechococcus_sp._JA-2-3Ba2-13|WP_011433114.1:0.0000024064)Node614/75.2/92:0.1118292798)Node613/48.9/92:0.4815011695)Node612/77.8/98:0.2575645532,(((174_Cyanobacteria_bacterium_UBA8156|HAN46288.1:0.1224276850,209_Oscillatoriales_cyanobacterium_SM2_1_8|NJK59314.1:0.0000029938)Node618/81.2/100:0.2274115655,218_Aphanothece_sacrum|WP_124976290.1:0.4644524105)Node617/80.4/96:0.3352740463,365_Alkalinema_sp._FACHB-956|WP_190574653.1:0.6779922166)Node616/78.4/56:0.4423020503)Node611/0/30:0.1580347962,(165_Pseudanabaena_sp._SU_2_4|NJL42988.1:0.0612945091,188_Pseudanabaena_sp._PCC_6802|WP_071592302.1:0.5206387301)Node619/95/100:0.9634067115)Node610/43.6/46:0.4036956946,60_Scytolyngbya_sp._HA4215-MV1|MBW4522959.1:0.3539550488)Node609/3/40:0.1456256054,160_Cyanosarcina_radialis_HA8281-LM2|MBW4619122.1:0.8264824308)Node608/79.3/52:0.2501478443,(((((42_Oscillatoriales_cyanobacterium_SpSt-418|HFM96233.1:0.1723488044,(46_Oscillatoriales_cyanobacterium_SpSt-402|HGW95256.1:0.0000021156,(58_Leptolyngbyaceae_cyanobacterium_JSC-12|EKQ69827.1:0.0862804119,62_Leptolyngbyaceae_cyanobacterium_JSC-12|MBF2028944.1:0.0834958479)Node626/0/71:0.0000021769)Node625/0/73:0.0000021794)Node624/77.3/74:0.0843297669,50_Leptolyngbya_sp.|PZV10482.1:0.0000027030)Node623/85.9/74:0.0854125150,52_Phormidium_sp._CLA17|WP_171574128.1:0.0000023072)Node622/92.7/91:0.1698899423,(63_Myxacorys_californica_WJT36-NPBG1|MBW4419302.1:0.0000028794,(74_Myxacorys_almedinensis|WP_162423202.1:0.0833972442,76_Myxacorys_chilensis_ATA2-1-KO14|MBW4539233.1:0.0000023150)Node628/86/98:0.0838998235)Node627/0/97:0.0000022801)Node621/87.7/53:0.0835920034,61_Phormidesmis_priestleyi|WP_073069127.1:0.0000020259)Node620/59/35:0.0833900729)Node607/0/28:0.0000023506,64_Leptolyngbyaceae_cyanobacterium_SU_3_3|NJK53340.1:0.0000021159)Node606/0/18:0.0000021954,(59_Nostoc_sp._HG1|MBC6434943.1:0.0000020067,67_Phormidesmis_priestleyi|WP_068816871.1:0.1741871725)Node629/82.6/49:0.0833913752)Node605/85.2/74:0.0855459053,65_Leptolyngbya_sp._NIES-3755|WP_068387014.1:0.0000022232)Node604/91.1/97:0.1692517201,55_Leptolyngbya|WP_017290022.1:0.0000020459)Node603/83.4/97:0.0838810300,57_Cyanobacteria_bacterium_FACHB-63|MBD1844322.1:0.0000022912)Node602/0/93:0.0000023443)Node56/82.8/96:0.0855681255,69_Leptolyngbya_sp._FACHB-17|WP_190375794.1:0.0000025618)Node55/86.5/96:0.0808265562,81_Pseudanabaenaceae_cyanobacterium_LEGE_13415|MBE9011268.1:0.0808394073)Node54/0/86:0.0000026801,78_Plectolyngbya_sp._WJT66-NPBG17|MBW4443433.1:0.0839342618)Node53/0/84:0.0000024381,80_Leptolyngbya_sp._NIES-2104|WP_058999375.1:0.0813849775)Node52/100/100:2.2602351500)Node51/44.3/90:0.0736125438,112_Pleurocapsa_sp._CCALA_161|PSB05815.1:0.0000024959)Node50/76.4/90:0.0715412683)Node48/96.5/100:0.6576576192);
