# Supplementary material for: Molecular diversity and evolution of far-red light-acclimated photosystem I
Source: Front Plant Sci. 2023 Nov 20;14:1289199. doi: 10.3389/fpls.2023.1289199 (PMC10694217; doi:10.3389/fpls.2023.1289199)
Supplement: Supplementary file 1 [file DataSheet_1.zip › Supplementary Data 1/PsaI_asr_all_posterior_probabilities.state]

# Ancestral state reconstruction for all nodes in /rds/general/user/tcardona/home/Gloeobacter_project/Photosystem_I/PsaI/PsaI_Gloeo.fasta.treefile
# This file can be read in MS Excel or in R with command:
#   tab=read.table('/rds/general/user/tcardona/home/Gloeobacter_project/Photosystem_I/PsaI/PsaI_Gloeo.fasta.state',header=TRUE)
# Columns are tab-separated with following meaning:
#   Node:  Node name in the tree
#   Site:  Alignment site ID
#   State: Most likely state assignment
#   p_X:   Posterior probability for state X (empirical Bayesian method)
Node	Site	State	p_A	p_R	p_N	p_D	p_C	p_Q	p_E	p_G	p_H	p_I	p_L	p_K	p_M	p_F	p_P	p_S	p_T	p_W	p_Y	p_V
Node9	1	M	0.00148	0.00046	0.00026	0.00003	0.00019	0.00113	0.00021	0.00014	0.00017	0.00440	0.01035	0.00071	0.97436	0.00127	0.00008	0.00036	0.00178	0.00014	0.00028	0.00221
Node9	2	M	0.00000	0.00000	0.00000	0.00000	0.00000	0.00000	0.00000	0.00000	0.00000	0.00000	0.00000	0.00000	1.00000	0.00000	0.00000	0.00000	0.00000	0.00000	0.00000	0.00000
Node9	3	V	0.00000	0.00000	0.00000	0.00000	0.00000	0.00000	0.00000	0.00000	0.00000	0.00000	0.00000	0.00000	0.00000	0.00000	0.00000	0.00000	0.00000	0.00000	0.00000	1.00000
Node9	4	D	0.00000	0.00000	0.00000	1.00000	0.00000	0.00000	0.00000	0.00000	0.00000	0.00000	0.00000	0.00000	0.00000	0.00000	0.00000	0.00000	0.00000	0.00000	0.00000	0.00000
Node9	5	M	0.00000	0.00000	0.00000	0.00000	0.00000	0.00000	0.00000	0.00000	0.00000	0.00000	0.00000	0.00000	1.00000	0.00000	0.00000	0.00000	0.00000	0.00000	0.00000	0.00000
Node9	6	L	0.06067	0.02809	0.01869	0.01571	0.01170	0.02526	0.02703	0.01992	0.01331	0.12287	0.22471	0.03140	0.07060	0.06935	0.01845	0.03610	0.04582	0.01076	0.03472	0.11484
Node9	7	L	0.07207	0.04468	0.03596	0.04343	0.01319	0.03530	0.05837	0.04147	0.02242	0.07775	0.13309	0.05124	0.02861	0.06306	0.03196	0.05356	0.05003	0.01420	0.04830	0.08128
Node9	8	P	0.07584	0.05582	0.02866	0.03511	0.00743	0.03536	0.05202	0.03381	0.01697	0.02938	0.05074	0.05739	0.01215	0.01612	0.33214	0.06087	0.04375	0.00420	0.01355	0.03868
Node9	9	-	0.07328	0.05163	0.05098	0.05142	0.01306	0.03882	0.06422	0.05175	0.02786	0.05819	0.09667	0.05964	0.02243	0.06029	0.03669	0.06104	0.05179	0.01345	0.05289	0.06390
Node9	10	L	0.06714	0.03132	0.02259	0.02422	0.01213	0.02493	0.03631	0.02866	0.01341	0.13002	0.19597	0.03543	0.03706	0.05006	0.02501	0.04012	0.04657	0.00885	0.02698	0.14321
Node9	11	T	0.00000	0.00000	0.00000	0.00000	0.00000	0.00000	0.00000	0.00000	0.00000	0.00000	0.00000	0.00000	0.00000	0.00000	0.00000	0.00000	1.00000	0.00000	0.00000	0.00000
Node9	12	Q	0.00000	0.00000	0.00000	0.00000	0.00000	1.00000	0.00000	0.00000	0.00000	0.00000	0.00000	0.00000	0.00000	0.00000	0.00000	0.00000	0.00000	0.00000	0.00000	0.00000
Node9	13	L	0.00000	0.00000	0.00000	0.00000	0.00000	0.00000	0.00000	0.00000	0.00000	0.00000	1.00000	0.00000	0.00000	0.00000	0.00000	0.00000	0.00000	0.00000	0.00000	0.00000
Node9	14	T	0.00000	0.00000	0.00000	0.00000	0.00000	0.00000	0.00000	0.00000	0.00000	0.00000	0.00000	0.00000	0.00000	0.00000	0.00000	0.00000	1.00000	0.00000	0.00000	0.00000
Node9	15	G	0.00000	0.00000	0.00000	0.00000	0.00000	0.00000	0.00000	1.00000	0.00000	0.00000	0.00000	0.00000	0.00000	0.00000	0.00000	0.00000	0.00000	0.00000	0.00000	0.00000
Node9	16	E	0.00000	0.00000	0.00000	0.00000	0.00000	0.00000	1.00000	0.00000	0.00000	0.00000	0.00000	0.00000	0.00000	0.00000	0.00000	0.00000	0.00000	0.00000	0.00000	0.00000
Node9	17	Y	0.00000	0.00000	0.00000	0.00000	0.00000	0.00000	0.00000	0.00000	0.00000	0.00000	0.00000	0.00000	0.00000	0.00000	0.00000	0.00000	0.00000	0.00000	1.00000	0.00000
Node9	18	A	1.00000	0.00000	0.00000	0.00000	0.00000	0.00000	0.00000	0.00000	0.00000	0.00000	0.00000	0.00000	0.00000	0.00000	0.00000	0.00000	0.00000	0.00000	0.00000	0.00000
Node9	19	A	1.00000	0.00000	0.00000	0.00000	0.00000	0.00000	0.00000	0.00000	0.00000	0.00000	0.00000	0.00000	0.00000	0.00000	0.00000	0.00000	0.00000	0.00000	0.00000	0.00000
Node9	20	S	0.00000	0.00000	0.00000	0.00000	0.00000	0.00000	0.00000	0.00000	0.00000	0.00000	0.00000	0.00000	0.00000	0.00000	0.00000	1.00000	0.00000	0.00000	0.00000	0.00000
Node9	21	W	0.00000	0.00000	0.00000	0.00000	0.00000	0.00000	0.00000	0.00000	0.00000	0.00000	0.00000	0.00000	0.00000	0.00000	0.00000	0.00000	0.00000	1.00000	0.00000	0.00000
Node9	22	L	0.00000	0.00000	0.00000	0.00000	0.00000	0.00000	0.00000	0.00000	0.00000	0.00000	1.00000	0.00000	0.00000	0.00000	0.00000	0.00000	0.00000	0.00000	0.00000	0.00000
Node9	23	P	0.00000	0.00000	0.00000	0.00000	0.00000	0.00000	0.00000	0.00000	0.00000	0.00000	0.00000	0.00000	0.00000	0.00000	1.00000	0.00000	0.00000	0.00000	0.00000	0.00000
Node9	24	W	0.00000	0.00000	0.00000	0.00000	0.00000	0.00000	0.00000	0.00000	0.00000	0.00000	0.00000	0.00000	0.00000	0.00000	0.00000	0.00000	0.00000	1.00000	0.00000	0.00000
Node9	25	I	0.00000	0.00000	0.00000	0.00000	0.00000	0.00000	0.00000	0.00000	0.00000	1.00000	0.00000	0.00000	0.00000	0.00000	0.00000	0.00000	0.00000	0.00000	0.00000	0.00000
Node9	26	M	0.00000	0.00000	0.00000	0.00000	0.00000	0.00000	0.00000	0.00000	0.00000	0.00000	0.00000	0.00000	1.00000	0.00000	0.00000	0.00000	0.00000	0.00000	0.00000	0.00000
Node9	27	I	0.00000	0.00000	0.00000	0.00000	0.00000	0.00000	0.00000	0.00000	0.00000	1.00000	0.00000	0.00000	0.00000	0.00000	0.00000	0.00000	0.00000	0.00000	0.00000	0.00000
Node9	28	P	0.00000	0.00000	0.00000	0.00000	0.00000	0.00000	0.00000	0.00000	0.00000	0.00000	0.00000	0.00000	0.00000	0.00000	1.00000	0.00000	0.00000	0.00000	0.00000	0.00000
Node9	29	L	0.00000	0.00000	0.00000	0.00000	0.00000	0.00000	0.00000	0.00000	0.00000	0.00000	1.00000	0.00000	0.00000	0.00000	0.00000	0.00000	0.00000	0.00000	0.00000	0.00000
Node9	30	V	0.00000	0.00000	0.00000	0.00000	0.00000	0.00000	0.00000	0.00000	0.00000	0.00000	0.00000	0.00000	0.00000	0.00000	0.00000	0.00000	0.00000	0.00000	0.00000	1.00000
Node9	31	F	0.00000	0.00000	0.00000	0.00000	0.00000	0.00000	0.00000	0.00000	0.00000	0.00000	0.00000	0.00000	0.00000	1.00000	0.00000	0.00000	0.00000	0.00000	0.00000	0.00000
Node9	32	Y	0.00000	0.00000	0.00000	0.00000	0.00000	0.00000	0.00000	0.00000	0.00000	0.00000	0.00000	0.00000	0.00000	0.00000	0.00000	0.00000	0.00000	0.00000	1.00000	0.00000
Node9	33	I	0.00000	0.00000	0.00000	0.00000	0.00000	0.00000	0.00000	0.00000	0.00000	1.00000	0.00000	0.00000	0.00000	0.00000	0.00000	0.00000	0.00000	0.00000	0.00000	0.00000
Node9	34	L	0.00000	0.00000	0.00000	0.00000	0.00000	0.00000	0.00000	0.00000	0.00000	0.00000	1.00000	0.00000	0.00000	0.00000	0.00000	0.00000	0.00000	0.00000	0.00000	0.00000
Node9	35	P	0.00000	0.00000	0.00000	0.00000	0.00000	0.00000	0.00000	0.00000	0.00000	0.00000	0.00000	0.00000	0.00000	0.00000	1.00000	0.00000	0.00000	0.00000	0.00000	0.00000
Node9	36	F	0.00000	0.00000	0.00000	0.00000	0.00000	0.00000	0.00000	0.00000	0.00000	0.00000	0.00000	0.00000	0.00000	1.00000	0.00000	0.00000	0.00000	0.00000	0.00000	0.00000
Node9	37	P	0.00000	0.00000	0.00000	0.00000	0.00000	0.00000	0.00000	0.00000	0.00000	0.00000	0.00000	0.00000	0.00000	0.00000	1.00000	0.00000	0.00000	0.00000	0.00000	0.00000
Node9	38	V	0.00000	0.00000	0.00000	0.00000	0.00000	0.00000	0.00000	0.00000	0.00000	0.00000	0.00000	0.00000	0.00000	0.00000	0.00000	0.00000	0.00000	0.00000	0.00000	1.00000
Node9	39	F	0.00000	0.00000	0.00000	0.00000	0.00000	0.00000	0.00000	0.00000	0.00000	0.00000	0.00000	0.00000	0.00000	1.00000	0.00000	0.00000	0.00000	0.00000	0.00000	0.00000
Node9	40	A	1.00000	0.00000	0.00000	0.00000	0.00000	0.00000	0.00000	0.00000	0.00000	0.00000	0.00000	0.00000	0.00000	0.00000	0.00000	0.00000	0.00000	0.00000	0.00000	0.00000
Node9	41	I	0.00000	0.00000	0.00000	0.00000	0.00000	0.00000	0.00000	0.00000	0.00000	1.00000	0.00000	0.00000	0.00000	0.00000	0.00000	0.00000	0.00000	0.00000	0.00000	0.00000
Node9	42	L	0.00000	0.00000	0.00000	0.00000	0.00000	0.00000	0.00000	0.00000	0.00000	0.00000	1.00000	0.00000	0.00000	0.00000	0.00000	0.00000	0.00000	0.00000	0.00000	0.00000
Node9	43	F	0.00000	0.00000	0.00000	0.00000	0.00000	0.00000	0.00000	0.00000	0.00000	0.00000	0.00000	0.00000	0.00000	1.00000	0.00000	0.00000	0.00000	0.00000	0.00000	0.00000
Node9	44	L	0.00000	0.00000	0.00000	0.00000	0.00000	0.00000	0.00000	0.00000	0.00000	0.00000	1.00000	0.00000	0.00000	0.00000	0.00000	0.00000	0.00000	0.00000	0.00000	0.00000
Node9	45	W	0.00000	0.00000	0.00000	0.00000	0.00000	0.00000	0.00000	0.00000	0.00000	0.00000	0.00000	0.00000	0.00000	0.00000	0.00000	0.00000	0.00000	1.00000	0.00000	0.00000
Node9	46	I	0.00000	0.00000	0.00000	0.00000	0.00000	0.00000	0.00000	0.00000	0.00000	1.00000	0.00000	0.00000	0.00000	0.00000	0.00000	0.00000	0.00000	0.00000	0.00000	0.00000
Node9	47	E	0.00000	0.00000	0.00000	0.00000	0.00000	0.00000	1.00000	0.00000	0.00000	0.00000	0.00000	0.00000	0.00000	0.00000	0.00000	0.00000	0.00000	0.00000	0.00000	0.00000
Node9	48	K	0.00000	0.00000	0.00000	0.00000	0.00000	0.00000	0.00000	0.00000	0.00000	0.00000	0.00000	1.00000	0.00000	0.00000	0.00000	0.00000	0.00000	0.00000	0.00000	0.00000
Node9	49	E	0.00000	0.00000	0.00000	0.00000	0.00000	0.00000	1.00000	0.00000	0.00000	0.00000	0.00000	0.00000	0.00000	0.00000	0.00000	0.00000	0.00000	0.00000	0.00000	0.00000
Node9	50	D	0.00000	0.00000	0.00000	1.00000	0.00000	0.00000	0.00000	0.00000	0.00000	0.00000	0.00000	0.00000	0.00000	0.00000	0.00000	0.00000	0.00000	0.00000	0.00000	0.00000
Node9	51	I	0.00000	0.00000	0.00000	0.00000	0.00000	0.00000	0.00000	0.00000	0.00000	1.00000	0.00000	0.00000	0.00000	0.00000	0.00000	0.00000	0.00000	0.00000	0.00000	0.00000
Node9	52	E	0.00000	0.00000	0.00000	0.00000	0.00000	0.00000	1.00000	0.00000	0.00000	0.00000	0.00000	0.00000	0.00000	0.00000	0.00000	0.00000	0.00000	0.00000	0.00000	0.00000
Node9	53	E	0.00000	0.00000	0.00000	0.00000	0.00000	0.00000	1.00000	0.00000	0.00000	0.00000	0.00000	0.00000	0.00000	0.00000	0.00000	0.00000	0.00000	0.00000	0.00000	0.00000
Node9	54	E	0.00000	0.00000	0.00000	0.00000	0.00000	0.00000	1.00000	0.00000	0.00000	0.00000	0.00000	0.00000	0.00000	0.00000	0.00000	0.00000	0.00000	0.00000	0.00000	0.00000
Node9	55	R	0.00000	1.00000	0.00000	0.00000	0.00000	0.00000	0.00000	0.00000	0.00000	0.00000	0.00000	0.00000	0.00000	0.00000	0.00000	0.00000	0.00000	0.00000	0.00000	0.00000
Node9	56	T	0.00000	0.00000	0.00000	0.00000	0.00000	0.00000	0.00000	0.00000	0.00000	0.00000	0.00000	0.00000	0.00000	0.00000	0.00000	0.00000	1.00000	0.00000	0.00000	0.00000
Node9	57	D	0.00000	0.00000	0.00000	1.00000	0.00000	0.00000	0.00000	0.00000	0.00000	0.00000	0.00000	0.00000	0.00000	0.00000	0.00000	0.00000	0.00000	0.00000	0.00000	0.00000
Node9	58	I	0.00000	0.00000	0.00000	0.00000	0.00000	0.00000	0.00000	0.00000	0.00000	0.99999	0.00000	0.00000	0.00000	0.00000	0.00000	0.00000	0.00000	0.00000	0.00000	0.00001
Node9	59	P	0.00000	0.00000	0.00000	0.00000	0.00000	0.00000	0.00000	0.00000	0.00000	0.00000	0.00000	0.00000	0.00000	0.00000	1.00000	0.00000	0.00000	0.00000	0.00000	0.00000
Node9	60	G	0.00000	0.00000	0.00000	0.00000	0.00000	0.00000	0.00000	1.00000	0.00000	0.00000	0.00000	0.00000	0.00000	0.00000	0.00000	0.00000	0.00000	0.00000	0.00000	0.00000
Node9	61	N	0.00000	0.00000	1.00000	0.00000	0.00000	0.00000	0.00000	0.00000	0.00000	0.00000	0.00000	0.00000	0.00000	0.00000	0.00000	0.00000	0.00000	0.00000	0.00000	0.00000
Node9	62	Q	0.00000	0.00000	0.00000	0.00000	0.00000	1.00000	0.00000	0.00000	0.00000	0.00000	0.00000	0.00000	0.00000	0.00000	0.00000	0.00000	0.00000	0.00000	0.00000	0.00000
Node9	63	L	0.00000	0.00000	0.00000	0.00000	0.00000	0.00000	0.00000	0.00000	0.00000	0.00000	1.00000	0.00000	0.00000	0.00000	0.00000	0.00000	0.00000	0.00000	0.00000	0.00000
Node9	64	M	0.00000	0.00000	0.00000	0.00000	0.00000	0.00000	0.00000	0.00000	0.00000	0.00000	0.00000	0.00000	1.00000	0.00000	0.00000	0.00000	0.00000	0.00000	0.00000	0.00000
Node9	65	G	0.00000	0.00000	0.00000	0.00000	0.00000	0.00000	0.00000	1.00000	0.00000	0.00000	0.00000	0.00000	0.00000	0.00000	0.00000	0.00000	0.00000	0.00000	0.00000	0.00000
Node9	66	N	0.00000	0.00000	1.00000	0.00000	0.00000	0.00000	0.00000	0.00000	0.00000	0.00000	0.00000	0.00000	0.00000	0.00000	0.00000	0.00000	0.00000	0.00000	0.00000	0.00000
Node9	67	V	0.03888	0.00384	0.00149	0.00080	0.00516	0.00327	0.00439	0.00136	0.00099	0.15287	0.06130	0.00466	0.01503	0.00768	0.00258	0.00478	0.02543	0.00047	0.00206	0.66297
Node9	68	T	0.04617	0.01312	0.03060	0.01696	0.00290	0.02160	0.03194	0.00573	0.00489	0.00777	0.00472	0.02895	0.00612	0.00094	0.00644	0.09642	0.65421	0.00021	0.00135	0.01896
Node9	69	N	0.01718	0.01105	0.66864	0.05799	0.00279	0.01665	0.01438	0.02920	0.01903	0.00303	0.00232	0.02944	0.00211	0.00099	0.00574	0.07743	0.03541	0.00014	0.00340	0.00307
Node9	70	M	0.03638	0.00960	0.00522	0.00128	0.00353	0.02005	0.00556	0.00303	0.00344	0.05860	0.13057	0.01372	0.58399	0.01421	0.01682	0.01268	0.03541	0.00136	0.00358	0.04098
Node9	71	E	0.02284	0.00891	0.01155	0.07553	0.00027	0.04248	0.75192	0.00631	0.00367	0.00112	0.00196	0.03481	0.00118	0.00029	0.00628	0.01413	0.01158	0.00015	0.00090	0.00413
Node9	72	P	0.09150	0.04204	0.03511	0.04383	0.01019	0.03477	0.05909	0.05916	0.01711	0.03551	0.05542	0.05057	0.01390	0.01883	0.24241	0.07098	0.05240	0.00468	0.01545	0.04705
Node9	73	V	0.00000	0.00000	0.00000	0.00000	0.00000	0.00000	0.00000	0.00000	0.00000	0.00000	0.00000	0.00000	0.00000	0.00000	0.00000	0.00000	0.00000	0.00000	0.00000	1.00000
Node9	74	I	0.00000	0.00000	0.00000	0.00000	0.00000	0.00000	0.00000	0.00000	0.00000	1.00000	0.00000	0.00000	0.00000	0.00000	0.00000	0.00000	0.00000	0.00000	0.00000	0.00000
Node9	75	N	0.00000	0.00000	1.00000	0.00000	0.00000	0.00000	0.00000	0.00000	0.00000	0.00000	0.00000	0.00000	0.00000	0.00000	0.00000	0.00000	0.00000	0.00000	0.00000	0.00000
Node9	76	M	0.00000	0.00000	0.00000	0.00000	0.00000	0.00000	0.00000	0.00000	0.00000	0.00000	0.00000	0.00000	1.00000	0.00000	0.00000	0.00000	0.00000	0.00000	0.00000	0.00000
Node9	77	D	0.00000	0.00000	0.00000	1.00000	0.00000	0.00000	0.00000	0.00000	0.00000	0.00000	0.00000	0.00000	0.00000	0.00000	0.00000	0.00000	0.00000	0.00000	0.00000	0.00000
Node9	78	S	0.00000	0.00000	0.00000	0.00000	0.00000	0.00000	0.00000	0.00000	0.00000	0.00000	0.00000	0.00000	0.00000	0.00000	0.00000	1.00000	0.00000	0.00000	0.00000	0.00000
Node9	79	E	0.07108	0.04341	0.04517	0.11222	0.00627	0.07000	0.25464	0.03304	0.02344	0.02236	0.03657	0.07161	0.01173	0.01741	0.02347	0.05538	0.04351	0.00435	0.02220	0.03214
Node9	80	P	0.02389	0.00549	0.00383	0.00631	0.00087	0.00620	0.00872	0.00920	0.00279	0.00240	0.00593	0.00708	0.00111	0.00132	0.87933	0.01938	0.00900	0.00035	0.00112	0.00566
Node9	81	T	0.10501	0.02680	0.03521	0.02366	0.01338	0.02522	0.03361	0.02633	0.01087	0.06710	0.06434	0.03724	0.02221	0.01536	0.04941	0.10530	0.23093	0.00235	0.00974	0.09595
Node9	82	I	0.05330	0.01169	0.01235	0.00661	0.00867	0.01068	0.01210	0.00889	0.00481	0.29580	0.11777	0.01499	0.03308	0.02201	0.00947	0.03717	0.14861	0.00208	0.00836	0.18157
Node9	83	E	0.04062	0.02834	0.03346	0.13701	0.00193	0.06225	0.49805	0.02119	0.01151	0.00554	0.00918	0.05909	0.00408	0.00234	0.01423	0.03177	0.02326	0.00088	0.00419	0.01109
Node9	84	E	0.04136	0.03652	0.03215	0.10433	0.00214	0.12523	0.43874	0.01963	0.01427	0.00635	0.01116	0.06893	0.00493	0.00279	0.01475	0.03364	0.02551	0.00102	0.00479	0.01177
Node9	85	N	0.03315	0.03891	0.39473	0.08042	0.00397	0.08494	0.05596	0.03230	0.03515	0.00703	0.01052	0.06397	0.00502	0.00446	0.01082	0.07695	0.04107	0.00113	0.00949	0.01000
Node9	86	E	0.07306	0.03348	0.04494	0.13064	0.00402	0.05789	0.32185	0.09832	0.01370	0.00832	0.01265	0.06122	0.00543	0.00373	0.01895	0.05415	0.03445	0.00135	0.00547	0.01638
Node9	87	D	0.03065	0.01392	0.07327	0.55018	0.00230	0.02172	0.11567	0.03031	0.01161	0.00409	0.00610	0.02464	0.00249	0.00253	0.01279	0.06205	0.02324	0.00072	0.00459	0.00712
Node9	88	L	0.01961	0.00927	0.00425	0.00286	0.00423	0.00958	0.00634	0.00410	0.00447	0.07588	0.67905	0.00831	0.03510	0.03787	0.00649	0.00961	0.01354	0.00410	0.01064	0.05470
Node9	89	D	0.02274	0.01149	0.05501	0.64698	0.00177	0.01823	0.10747	0.02397	0.01006	0.00354	0.00534	0.02055	0.00210	0.00226	0.01055	0.03043	0.01656	0.00067	0.00423	0.00605
Node9	90	M	0.03093	0.01341	0.00812	0.00486	0.00508	0.01732	0.01068	0.00699	0.00542	0.07181	0.15151	0.01660	0.50942	0.02890	0.00585	0.01538	0.02866	0.00397	0.01058	0.05449
Node8	1	M	0.00148	0.00046	0.00026	0.00003	0.00019	0.00113	0.00021	0.00014	0.00017	0.00440	0.01035	0.00071	0.97436	0.00127	0.00008	0.00036	0.00178	0.00014	0.00028	0.00221
Node8	2	M	0.00000	0.00000	0.00000	0.00000	0.00000	0.00000	0.00000	0.00000	0.00000	0.00000	0.00000	0.00000	1.00000	0.00000	0.00000	0.00000	0.00000	0.00000	0.00000	0.00000
Node8	3	V	0.00000	0.00000	0.00000	0.00000	0.00000	0.00000	0.00000	0.00000	0.00000	0.00000	0.00000	0.00000	0.00000	0.00000	0.00000	0.00000	0.00000	0.00000	0.00000	1.00000
Node8	4	D	0.00000	0.00000	0.00000	1.00000	0.00000	0.00000	0.00000	0.00000	0.00000	0.00000	0.00000	0.00000	0.00000	0.00000	0.00000	0.00000	0.00000	0.00000	0.00000	0.00000
Node8	5	M	0.00000	0.00000	0.00000	0.00000	0.00000	0.00000	0.00000	0.00000	0.00000	0.00000	0.00000	0.00000	1.00000	0.00000	0.00000	0.00000	0.00000	0.00000	0.00000	0.00000
Node8	6	L	0.06067	0.02809	0.01869	0.01571	0.01170	0.02526	0.02703	0.01992	0.01331	0.12287	0.22471	0.03140	0.07060	0.06935	0.01845	0.03610	0.04582	0.01076	0.03472	0.11484
Node8	7	L	0.07207	0.04468	0.03596	0.04343	0.01319	0.03530	0.05837	0.04147	0.02242	0.07775	0.13309	0.05124	0.02861	0.06306	0.03196	0.05356	0.05003	0.01420	0.04830	0.08128
Node8	8	P	0.07584	0.05582	0.02866	0.03511	0.00743	0.03536	0.05202	0.03381	0.01697	0.02938	0.05074	0.05739	0.01215	0.01612	0.33214	0.06087	0.04375	0.00420	0.01355	0.03868
Node8	9	-	0.07328	0.05163	0.05098	0.05142	0.01306	0.03882	0.06422	0.05175	0.02786	0.05819	0.09667	0.05964	0.02243	0.06029	0.03669	0.06104	0.05179	0.01345	0.05289	0.06390
Node8	10	L	0.06714	0.03132	0.02259	0.02422	0.01213	0.02493	0.03631	0.02866	0.01341	0.13002	0.19597	0.03543	0.03706	0.05006	0.02501	0.04012	0.04657	0.00885	0.02698	0.14321
Node8	11	T	0.00000	0.00000	0.00000	0.00000	0.00000	0.00000	0.00000	0.00000	0.00000	0.00000	0.00000	0.00000	0.00000	0.00000	0.00000	0.00000	1.00000	0.00000	0.00000	0.00000
Node8	12	Q	0.00000	0.00000	0.00000	0.00000	0.00000	1.00000	0.00000	0.00000	0.00000	0.00000	0.00000	0.00000	0.00000	0.00000	0.00000	0.00000	0.00000	0.00000	0.00000	0.00000
Node8	13	L	0.00000	0.00000	0.00000	0.00000	0.00000	0.00000	0.00000	0.00000	0.00000	0.00000	1.00000	0.00000	0.00000	0.00000	0.00000	0.00000	0.00000	0.00000	0.00000	0.00000
Node8	14	T	0.00000	0.00000	0.00000	0.00000	0.00000	0.00000	0.00000	0.00000	0.00000	0.00000	0.00000	0.00000	0.00000	0.00000	0.00000	0.00000	1.00000	0.00000	0.00000	0.00000
Node8	15	G	0.00000	0.00000	0.00000	0.00000	0.00000	0.00000	0.00000	1.00000	0.00000	0.00000	0.00000	0.00000	0.00000	0.00000	0.00000	0.00000	0.00000	0.00000	0.00000	0.00000
Node8	16	E	0.00000	0.00000	0.00000	0.00000	0.00000	0.00000	1.00000	0.00000	0.00000	0.00000	0.00000	0.00000	0.00000	0.00000	0.00000	0.00000	0.00000	0.00000	0.00000	0.00000
Node8	17	Y	0.00000	0.00000	0.00000	0.00000	0.00000	0.00000	0.00000	0.00000	0.00000	0.00000	0.00000	0.00000	0.00000	0.00000	0.00000	0.00000	0.00000	0.00000	1.00000	0.00000
Node8	18	A	1.00000	0.00000	0.00000	0.00000	0.00000	0.00000	0.00000	0.00000	0.00000	0.00000	0.00000	0.00000	0.00000	0.00000	0.00000	0.00000	0.00000	0.00000	0.00000	0.00000
Node8	19	A	1.00000	0.00000	0.00000	0.00000	0.00000	0.00000	0.00000	0.00000	0.00000	0.00000	0.00000	0.00000	0.00000	0.00000	0.00000	0.00000	0.00000	0.00000	0.00000	0.00000
Node8	20	S	0.00000	0.00000	0.00000	0.00000	0.00000	0.00000	0.00000	0.00000	0.00000	0.00000	0.00000	0.00000	0.00000	0.00000	0.00000	1.00000	0.00000	0.00000	0.00000	0.00000
Node8	21	W	0.00000	0.00000	0.00000	0.00000	0.00000	0.00000	0.00000	0.00000	0.00000	0.00000	0.00000	0.00000	0.00000	0.00000	0.00000	0.00000	0.00000	1.00000	0.00000	0.00000
Node8	22	L	0.00000	0.00000	0.00000	0.00000	0.00000	0.00000	0.00000	0.00000	0.00000	0.00000	1.00000	0.00000	0.00000	0.00000	0.00000	0.00000	0.00000	0.00000	0.00000	0.00000
Node8	23	P	0.00000	0.00000	0.00000	0.00000	0.00000	0.00000	0.00000	0.00000	0.00000	0.00000	0.00000	0.00000	0.00000	0.00000	1.00000	0.00000	0.00000	0.00000	0.00000	0.00000
Node8	24	W	0.00000	0.00000	0.00000	0.00000	0.00000	0.00000	0.00000	0.00000	0.00000	0.00000	0.00000	0.00000	0.00000	0.00000	0.00000	0.00000	0.00000	1.00000	0.00000	0.00000
Node8	25	I	0.00000	0.00000	0.00000	0.00000	0.00000	0.00000	0.00000	0.00000	0.00000	1.00000	0.00000	0.00000	0.00000	0.00000	0.00000	0.00000	0.00000	0.00000	0.00000	0.00000
Node8	26	M	0.00000	0.00000	0.00000	0.00000	0.00000	0.00000	0.00000	0.00000	0.00000	0.00000	0.00000	0.00000	1.00000	0.00000	0.00000	0.00000	0.00000	0.00000	0.00000	0.00000
Node8	27	I	0.00000	0.00000	0.00000	0.00000	0.00000	0.00000	0.00000	0.00000	0.00000	1.00000	0.00000	0.00000	0.00000	0.00000	0.00000	0.00000	0.00000	0.00000	0.00000	0.00000
Node8	28	P	0.00000	0.00000	0.00000	0.00000	0.00000	0.00000	0.00000	0.00000	0.00000	0.00000	0.00000	0.00000	0.00000	0.00000	1.00000	0.00000	0.00000	0.00000	0.00000	0.00000
Node8	29	L	0.00000	0.00000	0.00000	0.00000	0.00000	0.00000	0.00000	0.00000	0.00000	0.00000	1.00000	0.00000	0.00000	0.00000	0.00000	0.00000	0.00000	0.00000	0.00000	0.00000
Node8	30	V	0.00000	0.00000	0.00000	0.00000	0.00000	0.00000	0.00000	0.00000	0.00000	0.00000	0.00000	0.00000	0.00000	0.00000	0.00000	0.00000	0.00000	0.00000	0.00000	1.00000
Node8	31	F	0.00000	0.00000	0.00000	0.00000	0.00000	0.00000	0.00000	0.00000	0.00000	0.00000	0.00000	0.00000	0.00000	1.00000	0.00000	0.00000	0.00000	0.00000	0.00000	0.00000
Node8	32	Y	0.00000	0.00000	0.00000	0.00000	0.00000	0.00000	0.00000	0.00000	0.00000	0.00000	0.00000	0.00000	0.00000	0.00000	0.00000	0.00000	0.00000	0.00000	1.00000	0.00000
Node8	33	I	0.00000	0.00000	0.00000	0.00000	0.00000	0.00000	0.00000	0.00000	0.00000	1.00000	0.00000	0.00000	0.00000	0.00000	0.00000	0.00000	0.00000	0.00000	0.00000	0.00000
Node8	34	L	0.00000	0.00000	0.00000	0.00000	0.00000	0.00000	0.00000	0.00000	0.00000	0.00000	1.00000	0.00000	0.00000	0.00000	0.00000	0.00000	0.00000	0.00000	0.00000	0.00000
Node8	35	P	0.00000	0.00000	0.00000	0.00000	0.00000	0.00000	0.00000	0.00000	0.00000	0.00000	0.00000	0.00000	0.00000	0.00000	1.00000	0.00000	0.00000	0.00000	0.00000	0.00000
Node8	36	F	0.00000	0.00000	0.00000	0.00000	0.00000	0.00000	0.00000	0.00000	0.00000	0.00000	0.00000	0.00000	0.00000	1.00000	0.00000	0.00000	0.00000	0.00000	0.00000	0.00000
Node8	37	P	0.00000	0.00000	0.00000	0.00000	0.00000	0.00000	0.00000	0.00000	0.00000	0.00000	0.00000	0.00000	0.00000	0.00000	1.00000	0.00000	0.00000	0.00000	0.00000	0.00000
Node8	38	V	0.00000	0.00000	0.00000	0.00000	0.00000	0.00000	0.00000	0.00000	0.00000	0.00000	0.00000	0.00000	0.00000	0.00000	0.00000	0.00000	0.00000	0.00000	0.00000	1.00000
Node8	39	F	0.00000	0.00000	0.00000	0.00000	0.00000	0.00000	0.00000	0.00000	0.00000	0.00000	0.00000	0.00000	0.00000	1.00000	0.00000	0.00000	0.00000	0.00000	0.00000	0.00000
Node8	40	A	1.00000	0.00000	0.00000	0.00000	0.00000	0.00000	0.00000	0.00000	0.00000	0.00000	0.00000	0.00000	0.00000	0.00000	0.00000	0.00000	0.00000	0.00000	0.00000	0.00000
Node8	41	I	0.00000	0.00000	0.00000	0.00000	0.00000	0.00000	0.00000	0.00000	0.00000	1.00000	0.00000	0.00000	0.00000	0.00000	0.00000	0.00000	0.00000	0.00000	0.00000	0.00000
Node8	42	L	0.00000	0.00000	0.00000	0.00000	0.00000	0.00000	0.00000	0.00000	0.00000	0.00000	1.00000	0.00000	0.00000	0.00000	0.00000	0.00000	0.00000	0.00000	0.00000	0.00000
Node8	43	F	0.00000	0.00000	0.00000	0.00000	0.00000	0.00000	0.00000	0.00000	0.00000	0.00000	0.00000	0.00000	0.00000	1.00000	0.00000	0.00000	0.00000	0.00000	0.00000	0.00000
Node8	44	L	0.00000	0.00000	0.00000	0.00000	0.00000	0.00000	0.00000	0.00000	0.00000	0.00000	1.00000	0.00000	0.00000	0.00000	0.00000	0.00000	0.00000	0.00000	0.00000	0.00000
Node8	45	W	0.00000	0.00000	0.00000	0.00000	0.00000	0.00000	0.00000	0.00000	0.00000	0.00000	0.00000	0.00000	0.00000	0.00000	0.00000	0.00000	0.00000	1.00000	0.00000	0.00000
Node8	46	I	0.00000	0.00000	0.00000	0.00000	0.00000	0.00000	0.00000	0.00000	0.00000	1.00000	0.00000	0.00000	0.00000	0.00000	0.00000	0.00000	0.00000	0.00000	0.00000	0.00000
Node8	47	E	0.00000	0.00000	0.00000	0.00000	0.00000	0.00000	1.00000	0.00000	0.00000	0.00000	0.00000	0.00000	0.00000	0.00000	0.00000	0.00000	0.00000	0.00000	0.00000	0.00000
Node8	48	K	0.00000	0.00000	0.00000	0.00000	0.00000	0.00000	0.00000	0.00000	0.00000	0.00000	0.00000	1.00000	0.00000	0.00000	0.00000	0.00000	0.00000	0.00000	0.00000	0.00000
Node8	49	E	0.00000	0.00000	0.00000	0.00000	0.00000	0.00000	1.00000	0.00000	0.00000	0.00000	0.00000	0.00000	0.00000	0.00000	0.00000	0.00000	0.00000	0.00000	0.00000	0.00000
Node8	50	D	0.00000	0.00000	0.00000	1.00000	0.00000	0.00000	0.00000	0.00000	0.00000	0.00000	0.00000	0.00000	0.00000	0.00000	0.00000	0.00000	0.00000	0.00000	0.00000	0.00000
Node8	51	I	0.00000	0.00000	0.00000	0.00000	0.00000	0.00000	0.00000	0.00000	0.00000	1.00000	0.00000	0.00000	0.00000	0.00000	0.00000	0.00000	0.00000	0.00000	0.00000	0.00000
Node8	52	E	0.00000	0.00000	0.00000	0.00000	0.00000	0.00000	1.00000	0.00000	0.00000	0.00000	0.00000	0.00000	0.00000	0.00000	0.00000	0.00000	0.00000	0.00000	0.00000	0.00000
Node8	53	E	0.00000	0.00000	0.00000	0.00000	0.00000	0.00000	1.00000	0.00000	0.00000	0.00000	0.00000	0.00000	0.00000	0.00000	0.00000	0.00000	0.00000	0.00000	0.00000	0.00000
Node8	54	E	0.00000	0.00000	0.00000	0.00000	0.00000	0.00000	1.00000	0.00000	0.00000	0.00000	0.00000	0.00000	0.00000	0.00000	0.00000	0.00000	0.00000	0.00000	0.00000	0.00000
Node8	55	R	0.00000	1.00000	0.00000	0.00000	0.00000	0.00000	0.00000	0.00000	0.00000	0.00000	0.00000	0.00000	0.00000	0.00000	0.00000	0.00000	0.00000	0.00000	0.00000	0.00000
Node8	56	T	0.00000	0.00000	0.00000	0.00000	0.00000	0.00000	0.00000	0.00000	0.00000	0.00000	0.00000	0.00000	0.00000	0.00000	0.00000	0.00000	1.00000	0.00000	0.00000	0.00000
Node8	57	D	0.00000	0.00000	0.00000	1.00000	0.00000	0.00000	0.00000	0.00000	0.00000	0.00000	0.00000	0.00000	0.00000	0.00000	0.00000	0.00000	0.00000	0.00000	0.00000	0.00000
Node8	58	I	0.00000	0.00000	0.00000	0.00000	0.00000	0.00000	0.00000	0.00000	0.00000	0.99994	0.00000	0.00000	0.00000	0.00000	0.00000	0.00000	0.00000	0.00000	0.00000	0.00006
Node8	59	P	0.00000	0.00000	0.00000	0.00000	0.00000	0.00000	0.00000	0.00000	0.00000	0.00000	0.00000	0.00000	0.00000	0.00000	1.00000	0.00000	0.00000	0.00000	0.00000	0.00000
Node8	60	G	0.00000	0.00000	0.00000	0.00000	0.00000	0.00000	0.00000	1.00000	0.00000	0.00000	0.00000	0.00000	0.00000	0.00000	0.00000	0.00000	0.00000	0.00000	0.00000	0.00000
Node8	61	N	0.00000	0.00000	1.00000	0.00000	0.00000	0.00000	0.00000	0.00000	0.00000	0.00000	0.00000	0.00000	0.00000	0.00000	0.00000	0.00000	0.00000	0.00000	0.00000	0.00000
Node8	62	Q	0.00000	0.00000	0.00000	0.00000	0.00000	0.99993	0.00000	0.00000	0.00000	0.00000	0.00000	0.00007	0.00000	0.00000	0.00000	0.00000	0.00000	0.00000	0.00000	0.00000
Node8	63	L	0.00000	0.00000	0.00000	0.00000	0.00000	0.00000	0.00000	0.00000	0.00000	0.00000	1.00000	0.00000	0.00000	0.00000	0.00000	0.00000	0.00000	0.00000	0.00000	0.00000
Node8	64	M	0.00000	0.00000	0.00000	0.00000	0.00000	0.00000	0.00000	0.00000	0.00000	0.00000	0.00000	0.00000	1.00000	0.00000	0.00000	0.00000	0.00000	0.00000	0.00000	0.00000
Node8	65	G	0.00000	0.00000	0.00000	0.00000	0.00000	0.00000	0.00000	1.00000	0.00000	0.00000	0.00000	0.00000	0.00000	0.00000	0.00000	0.00000	0.00000	0.00000	0.00000	0.00000
Node8	66	N	0.00000	0.00000	1.00000	0.00000	0.00000	0.00000	0.00000	0.00000	0.00000	0.00000	0.00000	0.00000	0.00000	0.00000	0.00000	0.00000	0.00000	0.00000	0.00000	0.00000
Node8	67	V	0.03888	0.00384	0.00149	0.00080	0.00516	0.00327	0.00439	0.00136	0.00099	0.15287	0.06130	0.00466	0.01503	0.00768	0.00258	0.00478	0.02543	0.00047	0.00206	0.66297
Node8	68	T	0.04617	0.01312	0.03060	0.01696	0.00290	0.02160	0.03194	0.00573	0.00489	0.00777	0.00472	0.02895	0.00612	0.00094	0.00644	0.09642	0.65421	0.00021	0.00135	0.01896
Node8	69	N	0.01718	0.01105	0.66864	0.05800	0.00279	0.01665	0.01438	0.02920	0.01903	0.00303	0.00232	0.02944	0.00211	0.00099	0.00574	0.07743	0.03541	0.00014	0.00340	0.00307
Node8	70	M	0.03638	0.00960	0.00522	0.00128	0.00353	0.02005	0.00556	0.00303	0.00344	0.05860	0.13057	0.01372	0.58399	0.01421	0.01682	0.01268	0.03541	0.00136	0.00358	0.04098
Node8	71	E	0.02284	0.00891	0.01155	0.07553	0.00027	0.04248	0.75191	0.00631	0.00367	0.00112	0.00196	0.03481	0.00118	0.00029	0.00628	0.01413	0.01158	0.00015	0.00090	0.00413
Node8	72	P	0.09150	0.04204	0.03511	0.04383	0.01019	0.03477	0.05909	0.05916	0.01711	0.03551	0.05542	0.05057	0.01390	0.01883	0.24241	0.07098	0.05240	0.00468	0.01545	0.04705
Node8	73	V	0.00000	0.00000	0.00000	0.00000	0.00000	0.00000	0.00000	0.00000	0.00000	0.00000	0.00000	0.00000	0.00000	0.00000	0.00000	0.00000	0.00000	0.00000	0.00000	1.00000
Node8	74	I	0.00000	0.00000	0.00000	0.00000	0.00000	0.00000	0.00000	0.00000	0.00000	1.00000	0.00000	0.00000	0.00000	0.00000	0.00000	0.00000	0.00000	0.00000	0.00000	0.00000
Node8	75	N	0.00000	0.00000	1.00000	0.00000	0.00000	0.00000	0.00000	0.00000	0.00000	0.00000	0.00000	0.00000	0.00000	0.00000	0.00000	0.00000	0.00000	0.00000	0.00000	0.00000
Node8	76	M	0.00000	0.00000	0.00000	0.00000	0.00000	0.00000	0.00000	0.00000	0.00000	0.00000	0.00000	0.00000	1.00000	0.00000	0.00000	0.00000	0.00000	0.00000	0.00000	0.00000
Node8	77	D	0.00000	0.00000	0.00000	1.00000	0.00000	0.00000	0.00000	0.00000	0.00000	0.00000	0.00000	0.00000	0.00000	0.00000	0.00000	0.00000	0.00000	0.00000	0.00000	0.00000
Node8	78	S	0.00000	0.00000	0.00000	0.00000	0.00000	0.00000	0.00000	0.00000	0.00000	0.00000	0.00000	0.00000	0.00000	0.00000	0.00000	1.00000	0.00000	0.00000	0.00000	0.00000
Node8	79	E	0.07108	0.04341	0.04517	0.11222	0.00627	0.07000	0.25464	0.03304	0.02344	0.02236	0.03657	0.07161	0.01173	0.01741	0.02347	0.05538	0.04351	0.00435	0.02220	0.03214
Node8	80	P	0.02389	0.00549	0.00383	0.00631	0.00087	0.00620	0.00872	0.00920	0.00279	0.00240	0.00593	0.00708	0.00111	0.00132	0.87933	0.01938	0.00900	0.00035	0.00112	0.00566
Node8	81	T	0.10501	0.02680	0.03521	0.02366	0.01338	0.02522	0.03361	0.02633	0.01087	0.06710	0.06434	0.03724	0.02221	0.01536	0.04941	0.10530	0.23093	0.00235	0.00974	0.09595
Node8	82	I	0.05330	0.01169	0.01235	0.00661	0.00867	0.01068	0.01210	0.00889	0.00481	0.29580	0.11777	0.01499	0.03308	0.02201	0.00947	0.03717	0.14861	0.00208	0.00836	0.18157
Node8	83	E	0.04062	0.02834	0.03346	0.13701	0.00193	0.06225	0.49805	0.02119	0.01151	0.00554	0.00918	0.05909	0.00408	0.00234	0.01423	0.03177	0.02326	0.00088	0.00419	0.01109
Node8	84	E	0.04136	0.03652	0.03215	0.10433	0.00214	0.12523	0.43874	0.01963	0.01427	0.00635	0.01116	0.06893	0.00493	0.00279	0.01475	0.03364	0.02551	0.00102	0.00479	0.01177
Node8	85	N	0.03315	0.03891	0.39473	0.08042	0.00397	0.08494	0.05596	0.03230	0.03515	0.00703	0.01052	0.06397	0.00502	0.00446	0.01082	0.07695	0.04107	0.00113	0.00949	0.01000
Node8	86	E	0.07306	0.03348	0.04494	0.13064	0.00402	0.05789	0.32185	0.09832	0.01370	0.00832	0.01265	0.06122	0.00543	0.00373	0.01895	0.05415	0.03445	0.00135	0.00547	0.01638
Node8	87	D	0.03065	0.01392	0.07327	0.55018	0.00230	0.02172	0.11567	0.03031	0.01161	0.00409	0.00610	0.02464	0.00249	0.00253	0.01279	0.06205	0.02324	0.00072	0.00459	0.00712
Node8	88	L	0.01961	0.00927	0.00425	0.00286	0.00423	0.00958	0.00634	0.00410	0.00447	0.07588	0.67905	0.00831	0.03510	0.03787	0.00649	0.00961	0.01354	0.00410	0.01064	0.05470
Node8	89	D	0.02274	0.01149	0.05501	0.64698	0.00177	0.01823	0.10747	0.02397	0.01006	0.00354	0.00534	0.02055	0.00210	0.00226	0.01055	0.03043	0.01656	0.00067	0.00423	0.00605
Node8	90	M	0.03093	0.01341	0.00812	0.00486	0.00508	0.01732	0.01068	0.00699	0.00542	0.07181	0.15151	0.01660	0.50942	0.02890	0.00585	0.01538	0.02866	0.00397	0.01058	0.05449
Node18	1	M	0.00000	0.00000	0.00000	0.00000	0.00000	0.00000	0.00000	0.00000	0.00000	0.00000	0.00000	0.00000	1.00000	0.00000	0.00000	0.00000	0.00000	0.00000	0.00000	0.00000
Node18	2	E	0.00000	0.00000	0.00000	0.00000	0.00000	0.00000	0.99999	0.00000	0.00000	0.00000	0.00000	0.00000	0.00000	0.00000	0.00000	0.00000	0.00000	0.00000	0.00000	0.00000
Node18	3	T	0.00007	0.00000	0.00002	0.00000	0.00000	0.00000	0.00000	0.00000	0.00000	0.00000	0.00000	0.00000	0.00001	0.00000	0.00000	0.00063	0.99923	0.00000	0.00000	0.00003
Node18	4	D	0.00000	0.00000	0.00018	0.99951	0.00000	0.00000	0.00030	0.00000	0.00000	0.00000	0.00000	0.00000	0.00000	0.00000	0.00000	0.00000	0.00000	0.00000	0.00000	0.00000
Node18	5	L	0.00006	0.00000	0.00000	0.00000	0.00007	0.00000	0.00000	0.00000	0.00001	0.18812	0.47925	0.00000	0.01276	0.30765	0.00000	0.00001	0.00007	0.00006	0.00050	0.01143
Node18	6	L	0.06388	0.03109	0.02109	0.01892	0.01227	0.02665	0.03111	0.02336	0.01453	0.11759	0.21012	0.03474	0.05884	0.06778	0.02110	0.03950	0.04723	0.01147	0.03629	0.11244
Node18	7	L	0.07325	0.04656	0.03655	0.04416	0.01324	0.03595	0.05974	0.04392	0.02224	0.07600	0.12799	0.05332	0.02777	0.05979	0.03388	0.05462	0.05056	0.01425	0.04612	0.08013
Node18	8	P	0.07811	0.05522	0.03096	0.03831	0.00817	0.03642	0.05575	0.03743	0.01770	0.03244	0.05449	0.05870	0.01316	0.01816	0.29474	0.06240	0.04592	0.00475	0.01526	0.04191
Node18	9	-	0.07404	0.05226	0.04905	0.05164	0.01304	0.03907	0.06526	0.05246	0.02691	0.05893	0.09748	0.06032	0.02255	0.05799	0.03756	0.06085	0.05191	0.01348	0.05040	0.06479
Node18	10	L	0.06887	0.03328	0.02411	0.02610	0.01243	0.02627	0.03878	0.03073	0.01423	0.12375	0.18762	0.03770	0.03621	0.05077	0.02656	0.04228	0.04769	0.00934	0.02835	0.13492
Node18	11	T	0.00001	0.00000	0.00000	0.00000	0.00000	0.00000	0.00000	0.00000	0.00000	0.00000	0.00000	0.00000	0.00000	0.00000	0.00000	0.00012	0.99986	0.00000	0.00000	0.00001
Node18	12	Q	0.00000	0.00000	0.00000	0.00000	0.00000	0.99999	0.00000	0.00000	0.00000	0.00000	0.00000	0.00000	0.00000	0.00000	0.00000	0.00000	0.00000	0.00000	0.00000	0.00000
Node18	13	L	0.00000	0.00000	0.00000	0.00000	0.00000	0.00000	0.00000	0.00000	0.00000	0.00001	0.99999	0.00000	0.00001	0.00000	0.00000	0.00000	0.00000	0.00000	0.00000	0.00000
Node18	14	T	0.00001	0.00000	0.00000	0.00000	0.00000	0.00000	0.00000	0.00000	0.00000	0.00000	0.00000	0.00000	0.00000	0.00000	0.00000	0.00010	0.99988	0.00000	0.00000	0.00000
Node18	15	G	0.00000	0.00000	0.00000	0.00000	0.00000	0.00000	0.00000	1.00000	0.00000	0.00000	0.00000	0.00000	0.00000	0.00000	0.00000	0.00000	0.00000	0.00000	0.00000	0.00000
Node18	16	A	0.99925	0.00000	0.00000	0.00000	0.00002	0.00000	0.00001	0.00005	0.00000	0.00000	0.00000	0.00000	0.00000	0.00000	0.00001	0.00050	0.00006	0.00000	0.00000	0.00009
Node18	17	Y	0.00000	0.00000	0.00000	0.00000	0.00000	0.00000	0.00000	0.00000	0.00000	0.00000	0.00000	0.00000	0.00000	0.00000	0.00000	0.00000	0.00000	0.00000	1.00000	0.00000
Node18	18	A	0.99975	0.00000	0.00000	0.00000	0.00000	0.00000	0.00000	0.00000	0.00000	0.00000	0.00000	0.00000	0.00000	0.00000	0.00000	0.00023	0.00000	0.00000	0.00000	0.00000
Node18	19	A	0.99999	0.00000	0.00000	0.00000	0.00000	0.00000	0.00000	0.00000	0.00000	0.00000	0.00000	0.00000	0.00000	0.00000	0.00000	0.00000	0.00000	0.00000	0.00000	0.00000
Node18	20	P	0.00000	0.00000	0.00000	0.00000	0.00000	0.00000	0.00000	0.00000	0.00000	0.00000	0.00000	0.00000	0.00000	0.00000	0.99999	0.00001	0.00000	0.00000	0.00000	0.00000
Node18	21	W	0.00000	0.00000	0.00000	0.00000	0.00000	0.00000	0.00000	0.00000	0.00000	0.00000	0.00000	0.00000	0.00000	0.00000	0.00000	0.00000	0.00000	1.00000	0.00000	0.00000
Node18	22	L	0.00000	0.00000	0.00000	0.00000	0.00000	0.00000	0.00000	0.00000	0.00000	0.00000	0.99999	0.00000	0.00001	0.00000	0.00000	0.00000	0.00000	0.00000	0.00000	0.00000
Node18	23	P	0.00000	0.00000	0.00000	0.00000	0.00000	0.00000	0.00000	0.00000	0.00000	0.00000	0.00000	0.00000	0.00000	0.00000	1.00000	0.00000	0.00000	0.00000	0.00000	0.00000
Node18	24	W	0.00000	0.00000	0.00000	0.00000	0.00000	0.00000	0.00000	0.00000	0.00000	0.00000	0.00000	0.00000	0.00000	0.00000	0.00000	0.00000	0.00000	1.00000	0.00000	0.00000
Node18	25	I	0.00000	0.00000	0.00000	0.00000	0.00000	0.00000	0.00000	0.00000	0.00000	0.99981	0.00002	0.00000	0.00000	0.00000	0.00000	0.00000	0.00000	0.00000	0.00000	0.00017
Node18	26	M	0.00000	0.00000	0.00000	0.00000	0.00000	0.00000	0.00000	0.00000	0.00000	0.00001	0.00004	0.00000	0.99996	0.00000	0.00000	0.00000	0.00000	0.00000	0.00000	0.00000
Node18	27	I	0.00000	0.00000	0.00000	0.00000	0.00000	0.00000	0.00000	0.00000	0.00000	1.00000	0.00000	0.00000	0.00000	0.00000	0.00000	0.00000	0.00000	0.00000	0.00000	0.00000
Node18	28	P	0.00000	0.00000	0.00000	0.00000	0.00000	0.00000	0.00000	0.00000	0.00000	0.00000	0.00000	0.00000	0.00000	0.00000	1.00000	0.00000	0.00000	0.00000	0.00000	0.00000
Node18	29	M	0.00000	0.00000	0.00000	0.00000	0.00000	0.00000	0.00000	0.00000	0.00000	0.00007	0.00069	0.00000	0.99922	0.00000	0.00000	0.00000	0.00000	0.00000	0.00000	0.00001
Node18	30	V	0.00001	0.00000	0.00000	0.00000	0.00000	0.00000	0.00000	0.00000	0.00000	0.02988	0.00008	0.00000	0.00002	0.00000	0.00000	0.00000	0.00002	0.00000	0.00000	0.96999
Node18	31	F	0.00000	0.00000	0.00000	0.00000	0.00000	0.00000	0.00000	0.00000	0.00000	0.00000	0.00001	0.00000	0.00000	0.99993	0.00000	0.00000	0.00000	0.00000	0.00006	0.00000
Node18	32	Y	0.00000	0.00000	0.00000	0.00000	0.00000	0.00000	0.00000	0.00000	0.00000	0.00000	0.00000	0.00000	0.00000	0.00002	0.00000	0.00000	0.00000	0.00000	0.99998	0.00000
Node18	33	I	0.00000	0.00000	0.00000	0.00000	0.00000	0.00000	0.00000	0.00000	0.00000	0.99981	0.00002	0.00000	0.00000	0.00000	0.00000	0.00000	0.00000	0.00000	0.00000	0.00017
Node18	34	L	0.00000	0.00000	0.00000	0.00000	0.00000	0.00000	0.00000	0.00000	0.00000	0.00052	0.99872	0.00000	0.00059	0.00010	0.00000	0.00000	0.00000	0.00000	0.00000	0.00006
Node18	35	P	0.00000	0.00000	0.00000	0.00000	0.00000	0.00000	0.00000	0.00000	0.00000	0.00000	0.00000	0.00000	0.00000	0.00000	1.00000	0.00000	0.00000	0.00000	0.00000	0.00000
Node18	36	F	0.00000	0.00000	0.00000	0.00000	0.00000	0.00000	0.00000	0.00000	0.00000	0.00000	0.00001	0.00000	0.00000	0.99993	0.00000	0.00000	0.00000	0.00000	0.00007	0.00000
Node18	37	P	0.00000	0.00000	0.00000	0.00000	0.00000	0.00000	0.00000	0.00000	0.00000	0.00000	0.00000	0.00000	0.00000	0.00000	1.00000	0.00000	0.00000	0.00000	0.00000	0.00000
Node18	38	V	0.00009	0.00000	0.00000	0.00000	0.00001	0.00000	0.00000	0.00000	0.00000	0.00563	0.00007	0.00000	0.00002	0.00000	0.00000	0.00000	0.00004	0.00000	0.00000	0.99413
Node18	39	M	0.00049	0.00000	0.00000	0.00000	0.00021	0.00001	0.00000	0.00000	0.00001	0.02561	0.02272	0.00000	0.44017	0.15914	0.00000	0.00001	0.00034	0.00003	0.00028	0.35097
Node18	40	A	0.99996	0.00000	0.00000	0.00000	0.00000	0.00000	0.00000	0.00000	0.00000	0.00000	0.00000	0.00000	0.00000	0.00000	0.00000	0.00003	0.00000	0.00000	0.00000	0.00001
Node18	41	L	0.00000	0.00000	0.00000	0.00000	0.00000	0.00000	0.00000	0.00000	0.00000	0.00002	0.99996	0.00000	0.00002	0.00000	0.00000	0.00000	0.00000	0.00000	0.00000	0.00000
Node18	42	I	0.00000	0.00000	0.00000	0.00000	0.00000	0.00000	0.00000	0.00000	0.00000	0.94955	0.00029	0.00000	0.00007	0.00000	0.00000	0.00000	0.00001	0.00000	0.00000	0.05007
Node18	43	F	0.00000	0.00000	0.00000	0.00000	0.00000	0.00000	0.00000	0.00000	0.00000	0.00000	0.00000	0.00000	0.00000	0.99999	0.00000	0.00000	0.00000	0.00000	0.00001	0.00000
Node18	44	L	0.00000	0.00000	0.00000	0.00000	0.00000	0.00000	0.00000	0.00000	0.00000	0.00010	0.99976	0.00000	0.00012	0.00002	0.00000	0.00000	0.00000	0.00000	0.00000	0.00001
Node18	45	W	0.00000	0.00000	0.00000	0.00000	0.00000	0.00000	0.00000	0.00000	0.00000	0.00000	0.00000	0.00000	0.00000	0.00000	0.00000	0.00000	0.00000	1.00000	0.00000	0.00000
Node18	46	I	0.00000	0.00000	0.00000	0.00000	0.00000	0.00000	0.00000	0.00000	0.00000	0.99996	0.00000	0.00000	0.00000	0.00000	0.00000	0.00000	0.00000	0.00000	0.00000	0.00004
Node18	47	E	0.00000	0.00000	0.00000	0.00000	0.00000	0.00000	1.00000	0.00000	0.00000	0.00000	0.00000	0.00000	0.00000	0.00000	0.00000	0.00000	0.00000	0.00000	0.00000	0.00000
Node18	48	R	0.00000	0.99988	0.00000	0.00000	0.00000	0.00001	0.00000	0.00000	0.00000	0.00000	0.00000	0.00011	0.00000	0.00000	0.00000	0.00000	0.00000	0.00000	0.00000	0.00000
Node18	49	E	0.00001	0.00000	0.00000	0.00050	0.00000	0.00017	0.99929	0.00000	0.00000	0.00000	0.00000	0.00003	0.00000	0.00000	0.00000	0.00000	0.00000	0.00000	0.00000	0.00000
Node18	50	G	0.13266	0.00035	0.06729	0.00361	0.00046	0.00070	0.00078	0.71802	0.00046	0.00000	0.00001	0.00087	0.00005	0.00001	0.00013	0.07254	0.00194	0.00000	0.00001	0.00010
Node18	51	E	0.01137	0.00015	0.00343	0.34879	0.00002	0.00377	0.61627	0.00043	0.00030	0.00014	0.00007	0.00139	0.00008	0.00000	0.00042	0.00254	0.00484	0.00000	0.00003	0.00594
Node18	52	A	0.64390	0.00042	0.00130	0.00378	0.00014	0.00736	0.09802	0.00071	0.00016	0.00008	0.00008	0.00332	0.00047	0.00001	0.00077	0.04879	0.18670	0.00000	0.00002	0.00398
Node18	53	E	0.00001	0.00000	0.00000	0.00058	0.00000	0.00025	0.99912	0.00000	0.00000	0.00000	0.00000	0.00004	0.00000	0.00000	0.00000	0.00000	0.00000	0.00000	0.00000	0.00000
Node18	54	E	0.00178	0.00006	0.00119	0.04471	0.00000	0.00340	0.93716	0.00014	0.00005	0.00000	0.00000	0.00082	0.00000	0.00000	0.00008	0.00988	0.00072	0.00000	0.00000	0.00001
Node18	55	E	0.07693	0.01398	0.01824	0.02928	0.00129	0.13573	0.40135	0.00286	0.00704	0.02711	0.01782	0.04768	0.01413	0.00107	0.00431	0.03506	0.10117	0.00015	0.00140	0.06337
Node18	56	S	0.07462	0.01410	0.05489	0.07629	0.00131	0.10295	0.20885	0.02124	0.00765	0.00024	0.00048	0.03289	0.00066	0.00012	0.00550	0.34154	0.05502	0.00004	0.00038	0.00124
Node18	57	E	0.07878	0.02067	0.04940	0.14407	0.00263	0.06175	0.37433	0.02407	0.00958	0.00267	0.00354	0.05014	0.00248	0.00087	0.01389	0.09965	0.05156	0.00028	0.00180	0.00786
Node18	58	E	0.07340	0.02739	0.02878	0.05552	0.00613	0.07951	0.21939	0.01269	0.03109	0.03853	0.08428	0.04829	0.02881	0.05600	0.01231	0.04282	0.04264	0.00565	0.04880	0.05798
Node18	59	P	0.07390	0.02047	0.01890	0.04034	0.00250	0.03040	0.06728	0.01565	0.00926	0.00544	0.00944	0.03161	0.00287	0.00180	0.55051	0.06650	0.03812	0.00041	0.00197	0.01262
Node18	60	S	0.09460	0.05359	0.08152	0.07562	0.01275	0.04428	0.07683	0.06013	0.02584	0.03354	0.04297	0.07096	0.01464	0.01569	0.03208	0.10155	0.09568	0.00359	0.01725	0.04686
Node18	61	A	0.09233	0.05665	0.05434	0.06005	0.01379	0.04295	0.07401	0.05739	0.02281	0.05139	0.07140	0.06910	0.01946	0.02578	0.03964	0.08124	0.07597	0.00604	0.02243	0.06326
Node18	62	A	0.10263	0.05420	0.05272	0.05869	0.01560	0.04211	0.07303	0.07127	0.02197	0.04414	0.06286	0.06525	0.01752	0.02460	0.04731	0.08811	0.07258	0.00622	0.02201	0.05718
Node18	63	P	0.08583	0.04123	0.03187	0.04169	0.00874	0.03444	0.05796	0.04155	0.01676	0.03212	0.05138	0.04965	0.01270	0.01727	0.29817	0.06741	0.04920	0.00435	0.01448	0.04321
Node18	64	L	0.06865	0.03703	0.02493	0.02378	0.01270	0.03004	0.03805	0.02814	0.01579	0.10868	0.19048	0.04173	0.05091	0.05950	0.02394	0.04481	0.05022	0.01103	0.03300	0.10659
Node18	65	G	0.10654	0.04301	0.05097	0.05864	0.01240	0.03266	0.06342	0.25577	0.01727	0.02587	0.03784	0.05088	0.01146	0.01560	0.03190	0.07902	0.04888	0.00570	0.01441	0.03776
Node18	66	N	0.07434	0.06025	0.10766	0.09252	0.01046	0.04780	0.08885	0.06750	0.03134	0.02903	0.04368	0.07776	0.01318	0.01984	0.03158	0.07842	0.05923	0.00513	0.02398	0.03744
Node18	67	L	0.07799	0.03888	0.02870	0.03012	0.01439	0.03015	0.04483	0.03652	0.01635	0.10534	0.15761	0.04440	0.03370	0.05236	0.03084	0.05166	0.05398	0.00989	0.03161	0.11068
Node18	68	A	0.08769	0.06052	0.04965	0.06405	0.01293	0.04666	0.08552	0.06075	0.02273	0.04918	0.07208	0.07283	0.01894	0.02667	0.04276	0.07277	0.06496	0.00664	0.02306	0.05962
Node18	69	E	0.08543	0.06102	0.05810	0.07388	0.01247	0.04628	0.08799	0.07314	0.02538	0.04091	0.06152	0.07380	0.01660	0.02538	0.04357	0.07339	0.05899	0.00665	0.02472	0.05079
Node18	70	L	0.07682	0.04442	0.03176	0.03496	0.01309	0.03398	0.05098	0.03971	0.01811	0.08698	0.14258	0.05066	0.03657	0.04894	0.05068	0.05419	0.05299	0.01017	0.03144	0.09097
Node18	71	E	0.07823	0.06549	0.05442	0.09111	0.00992	0.05452	0.12452	0.05842	0.02430	0.03536	0.05416	0.08255	0.01506	0.02052	0.04148	0.06617	0.05317	0.00565	0.02040	0.04455
Node18	72	P	0.08504	0.05307	0.04144	0.05302	0.01202	0.04015	0.07119	0.06046	0.02073	0.04971	0.07744	0.06242	0.01878	0.03001	0.11233	0.06653	0.05417	0.00788	0.02463	0.05899
Node18	73	V	0.07966	0.02692	0.02054	0.01977	0.01426	0.02219	0.03208	0.02650	0.01134	0.13973	0.15431	0.03129	0.03360	0.04355	0.02386	0.04299	0.05394	0.00692	0.02292	0.19365
Node18	74	T	0.09323	0.04488	0.04508	0.04269	0.01349	0.03582	0.05687	0.04459	0.01756	0.05476	0.07001	0.05675	0.02072	0.02337	0.03574	0.09172	0.15917	0.00515	0.01839	0.07000
Node18	75	N	0.07613	0.06143	0.09520	0.09196	0.01069	0.04836	0.09074	0.06849	0.03108	0.02990	0.04508	0.07844	0.01350	0.02045	0.03250	0.07808	0.05964	0.00529	0.02444	0.03860
Node18	76	Y	0.02164	0.01258	0.01153	0.00542	0.00669	0.01351	0.00844	0.00529	0.02783	0.04739	0.09712	0.01196	0.15342	0.09943	0.00450	0.01479	0.01943	0.01340	0.39050	0.03513
Node18	77	E	0.07339	0.05843	0.05946	0.12109	0.00801	0.05894	0.16430	0.05464	0.02367	0.02607	0.03974	0.08066	0.01211	0.01468	0.03547	0.06412	0.04945	0.00418	0.01648	0.03512
Node18	78	L	0.07200	0.03609	0.03049	0.02921	0.01465	0.02870	0.04014	0.03594	0.02065	0.08067	0.14802	0.03993	0.03049	0.08855	0.02802	0.06711	0.05075	0.01653	0.05971	0.08237
Node18	79	E	0.07812	0.06152	0.05068	0.08164	0.01065	0.05135	0.11621	0.05615	0.02414	0.04181	0.06542	0.07660	0.01702	0.02761	0.03961	0.06473	0.05281	0.00760	0.02597	0.05037
Node18	80	P	0.05003	0.01781	0.01267	0.01860	0.00327	0.01696	0.02606	0.01873	0.00801	0.01170	0.02188	0.02201	0.00479	0.00647	0.67107	0.04041	0.02375	0.00167	0.00540	0.01872
Node18	81	T	0.08876	0.04731	0.04084	0.04466	0.01393	0.03648	0.06042	0.05029	0.01870	0.06604	0.09280	0.05682	0.02314	0.03243	0.04757	0.07348	0.09662	0.00713	0.02385	0.07874
Node18	82	I	0.06780	0.02705	0.02386	0.02087	0.01145	0.02202	0.03118	0.02471	0.01138	0.17601	0.13624	0.03260	0.03290	0.03746	0.02181	0.05244	0.10207	0.00621	0.02067	0.14128
Node18	83	E	0.06765	0.05416	0.04823	0.10392	0.00733	0.05803	0.23923	0.04766	0.02062	0.02542	0.03919	0.07624	0.01155	0.01445	0.03276	0.05601	0.04423	0.00413	0.01538	0.03379
Node18	84	E	0.06497	0.05605	0.04531	0.09352	0.00685	0.08703	0.23529	0.04302	0.02165	0.02428	0.03872	0.07881	0.01171	0.01388	0.03089	0.05393	0.04301	0.00403	0.01485	0.03220
Node18	85	N	0.05689	0.05182	0.21861	0.07988	0.00783	0.06814	0.07247	0.05006	0.03273	0.02265	0.03488	0.07195	0.01094	0.01477	0.02479	0.07934	0.05163	0.00397	0.01828	0.02838
Node18	86	E	0.08024	0.05546	0.05114	0.09377	0.00913	0.05253	0.16499	0.08113	0.02125	0.02976	0.04519	0.07364	0.01297	0.01710	0.03595	0.06502	0.04957	0.00487	0.01714	0.03915
Node18	87	D	0.05074	0.03060	0.07348	0.35878	0.00549	0.03263	0.12456	0.04531	0.01718	0.01531	0.02323	0.04354	0.00702	0.00955	0.02382	0.06750	0.03663	0.00264	0.01115	0.02083
Node18	88	L	0.03479	0.01813	0.01083	0.01005	0.00707	0.01613	0.01661	0.01235	0.00847	0.09184	0.50940	0.01838	0.04022	0.04905	0.01343	0.02048	0.02401	0.00705	0.01930	0.07241
Node18	89	D	0.03941	0.02485	0.06372	0.46378	0.00418	0.02790	0.12373	0.03756	0.01485	0.01230	0.01877	0.03626	0.00563	0.00774	0.01973	0.04369	0.02767	0.00217	0.00935	0.01670
Node18	90	M	0.04590	0.02285	0.01511	0.01301	0.00783	0.02404	0.02200	0.01612	0.00950	0.08653	0.17363	0.02726	0.32224	0.03939	0.01324	0.02645	0.03865	0.00669	0.01861	0.07096
Node17	1	M	0.00000	0.00000	0.00000	0.00000	0.00000	0.00000	0.00000	0.00000	0.00000	0.00000	0.00000	0.00000	1.00000	0.00000	0.00000	0.00000	0.00000	0.00000	0.00000	0.00000
Node17	2	E	0.00000	0.00000	0.00000	0.00000	0.00000	0.00002	0.99998	0.00000	0.00000	0.00000	0.00000	0.00000	0.00000	0.00000	0.00000	0.00000	0.00000	0.00000	0.00000	0.00000
Node17	3	T	0.00158	0.00000	0.00001	0.00000	0.00000	0.00000	0.00000	0.00000	0.00000	0.00000	0.00000	0.00000	0.00001	0.00000	0.00000	0.00163	0.99672	0.00000	0.00000	0.00005
Node17	4	D	0.00000	0.00000	0.00113	0.99879	0.00000	0.00000	0.00008	0.00000	0.00000	0.00000	0.00000	0.00000	0.00000	0.00000	0.00000	0.00000	0.00000	0.00000	0.00000	0.00000
Node17	5	L	0.00000	0.00000	0.00000	0.00000	0.00000	0.00000	0.00000	0.00000	0.00000	0.00221	0.99482	0.00000	0.00086	0.00198	0.00000	0.00000	0.00000	0.00000	0.00000	0.00012
Node17	6	L	0.06255	0.02979	0.02005	0.01751	0.01204	0.02605	0.02933	0.02185	0.01401	0.11995	0.21646	0.03330	0.06352	0.06850	0.01995	0.03806	0.04666	0.01117	0.03565	0.11360
Node17	7	L	0.07275	0.04577	0.03628	0.04382	0.01323	0.03567	0.05914	0.04288	0.02231	0.07677	0.13015	0.05244	0.02812	0.06117	0.03307	0.05417	0.05033	0.01424	0.04705	0.08065
Node17	8	P	0.07720	0.05544	0.02999	0.03695	0.00785	0.03597	0.05417	0.03588	0.01739	0.03111	0.05284	0.05815	0.01272	0.01726	0.31073	0.06179	0.04502	0.00450	0.01451	0.04052
Node17	9	-	0.07372	0.05200	0.04984	0.05155	0.01305	0.03897	0.06482	0.05216	0.02730	0.05862	0.09715	0.06004	0.02250	0.05897	0.03719	0.06092	0.05185	0.01347	0.05146	0.06442
Node17	10	L	0.06815	0.03243	0.02345	0.02528	0.01231	0.02569	0.03770	0.02983	0.01387	0.12645	0.19123	0.03671	0.03659	0.05049	0.02589	0.04136	0.04722	0.00913	0.02777	0.13845
Node17	11	T	0.00000	0.00000	0.00000	0.00000	0.00000	0.00000	0.00000	0.00000	0.00000	0.00000	0.00000	0.00000	0.00000	0.00000	0.00000	0.00002	0.99997	0.00000	0.00000	0.00000
Node17	12	Q	0.00000	0.00000	0.00000	0.00000	0.00000	0.99994	0.00006	0.00000	0.00000	0.00000	0.00000	0.00000	0.00000	0.00000	0.00000	0.00000	0.00000	0.00000	0.00000	0.00000
Node17	13	L	0.00000	0.00000	0.00000	0.00000	0.00000	0.00000	0.00000	0.00000	0.00000	0.00000	1.00000	0.00000	0.00000	0.00000	0.00000	0.00000	0.00000	0.00000	0.00000	0.00000
Node17	14	T	0.00000	0.00000	0.00000	0.00000	0.00000	0.00000	0.00000	0.00000	0.00000	0.00000	0.00000	0.00000	0.00000	0.00000	0.00000	0.00002	0.99998	0.00000	0.00000	0.00000
Node17	15	G	0.00000	0.00000	0.00000	0.00000	0.00000	0.00000	0.00000	1.00000	0.00000	0.00000	0.00000	0.00000	0.00000	0.00000	0.00000	0.00000	0.00000	0.00000	0.00000	0.00000
Node17	16	A	0.99979	0.00000	0.00000	0.00000	0.00000	0.00000	0.00000	0.00001	0.00000	0.00000	0.00000	0.00000	0.00000	0.00000	0.00000	0.00016	0.00001	0.00000	0.00000	0.00002
Node17	17	Y	0.00000	0.00000	0.00000	0.00000	0.00000	0.00000	0.00000	0.00000	0.00000	0.00000	0.00000	0.00000	0.00000	0.00000	0.00000	0.00000	0.00000	0.00000	1.00000	0.00000
Node17	18	A	0.98804	0.00000	0.00000	0.00000	0.00001	0.00000	0.00000	0.00001	0.00000	0.00000	0.00000	0.00000	0.00000	0.00000	0.00000	0.01190	0.00004	0.00000	0.00000	0.00000
Node17	19	A	0.99997	0.00000	0.00000	0.00000	0.00000	0.00000	0.00000	0.00002	0.00000	0.00000	0.00000	0.00000	0.00000	0.00000	0.00000	0.00000	0.00000	0.00000	0.00000	0.00000
Node17	20	P	0.00196	0.00000	0.00000	0.00000	0.00000	0.00000	0.00000	0.00000	0.00000	0.00000	0.00000	0.00000	0.00000	0.00000	0.99300	0.00503	0.00001	0.00000	0.00000	0.00000
Node17	21	W	0.00000	0.00000	0.00000	0.00000	0.00000	0.00000	0.00000	0.00000	0.00000	0.00000	0.00000	0.00000	0.00000	0.00000	0.00000	0.00000	0.00000	1.00000	0.00000	0.00000
Node17	22	L	0.00000	0.00000	0.00000	0.00000	0.00000	0.00000	0.00000	0.00000	0.00000	0.00000	1.00000	0.00000	0.00000	0.00000	0.00000	0.00000	0.00000	0.00000	0.00000	0.00000
Node17	23	P	0.00000	0.00000	0.00000	0.00000	0.00000	0.00000	0.00000	0.00000	0.00000	0.00000	0.00000	0.00000	0.00000	0.00000	1.00000	0.00000	0.00000	0.00000	0.00000	0.00000
Node17	24	W	0.00000	0.00000	0.00000	0.00000	0.00000	0.00000	0.00000	0.00000	0.00000	0.00000	0.00000	0.00000	0.00000	0.00000	0.00000	0.00000	0.00000	1.00000	0.00000	0.00000
Node17	25	I	0.00000	0.00000	0.00000	0.00000	0.00000	0.00000	0.00000	0.00000	0.00000	0.99997	0.00000	0.00000	0.00000	0.00000	0.00000	0.00000	0.00000	0.00000	0.00000	0.00003
Node17	26	M	0.00000	0.00000	0.00000	0.00000	0.00000	0.00000	0.00000	0.00000	0.00000	0.00000	0.00000	0.00000	0.99999	0.00000	0.00000	0.00000	0.00000	0.00000	0.00000	0.00000
Node17	27	I	0.00000	0.00000	0.00000	0.00000	0.00000	0.00000	0.00000	0.00000	0.00000	1.00000	0.00000	0.00000	0.00000	0.00000	0.00000	0.00000	0.00000	0.00000	0.00000	0.00000
Node17	28	P	0.00000	0.00000	0.00000	0.00000	0.00000	0.00000	0.00000	0.00000	0.00000	0.00000	0.00000	0.00000	0.00000	0.00000	1.00000	0.00000	0.00000	0.00000	0.00000	0.00000
Node17	29	M	0.00000	0.00000	0.00000	0.00000	0.00000	0.00000	0.00000	0.00000	0.00000	0.00016	0.01694	0.00000	0.98286	0.00001	0.00000	0.00000	0.00000	0.00000	0.00000	0.00002
Node17	30	I	0.00000	0.00000	0.00000	0.00000	0.00000	0.00000	0.00000	0.00000	0.00000	0.54932	0.00007	0.00000	0.00002	0.00000	0.00000	0.00000	0.00001	0.00000	0.00000	0.45058
Node17	31	F	0.00000	0.00000	0.00000	0.00000	0.00000	0.00000	0.00000	0.00000	0.00000	0.00000	0.00000	0.00000	0.00000	0.99999	0.00000	0.00000	0.00000	0.00000	0.00001	0.00000
Node17	32	Y	0.00000	0.00000	0.00000	0.00000	0.00000	0.00000	0.00000	0.00000	0.00000	0.00000	0.00000	0.00000	0.00000	0.00000	0.00000	0.00000	0.00000	0.00000	1.00000	0.00000
Node17	33	I	0.00000	0.00000	0.00000	0.00000	0.00000	0.00000	0.00000	0.00000	0.00000	0.99997	0.00000	0.00000	0.00000	0.00000	0.00000	0.00000	0.00000	0.00000	0.00000	0.00003
Node17	34	L	0.00000	0.00000	0.00000	0.00000	0.00000	0.00000	0.00000	0.00000	0.00000	0.00012	0.99968	0.00000	0.00017	0.00002	0.00000	0.00000	0.00000	0.00000	0.00000	0.00001
Node17	35	P	0.00000	0.00000	0.00000	0.00000	0.00000	0.00000	0.00000	0.00000	0.00000	0.00000	0.00000	0.00000	0.00000	0.00000	1.00000	0.00000	0.00000	0.00000	0.00000	0.00000
Node17	36	F	0.00000	0.00000	0.00000	0.00000	0.00000	0.00000	0.00000	0.00000	0.00000	0.00000	0.00000	0.00000	0.00000	0.99999	0.00000	0.00000	0.00000	0.00000	0.00001	0.00000
Node17	37	P	0.00000	0.00000	0.00000	0.00000	0.00000	0.00000	0.00000	0.00000	0.00000	0.00000	0.00000	0.00000	0.00000	0.00000	1.00000	0.00000	0.00000	0.00000	0.00000	0.00000
Node17	38	V	0.00001	0.00000	0.00000	0.00000	0.00000	0.00000	0.00000	0.00000	0.00000	0.01439	0.00003	0.00000	0.00001	0.00000	0.00000	0.00000	0.00001	0.00000	0.00000	0.98554
Node17	39	F	0.00000	0.00000	0.00000	0.00000	0.00000	0.00000	0.00000	0.00000	0.00000	0.00001	0.00003	0.00000	0.00012	0.99981	0.00000	0.00000	0.00000	0.00000	0.00001	0.00003
Node17	40	A	0.99999	0.00000	0.00000	0.00000	0.00000	0.00000	0.00000	0.00000	0.00000	0.00000	0.00000	0.00000	0.00000	0.00000	0.00000	0.00000	0.00000	0.00000	0.00000	0.00000
Node17	41	L	0.00000	0.00000	0.00000	0.00000	0.00000	0.00000	0.00000	0.00000	0.00000	0.00000	0.99999	0.00000	0.00000	0.00000	0.00000	0.00000	0.00000	0.00000	0.00000	0.00000
Node17	42	V	0.00000	0.00000	0.00000	0.00000	0.00000	0.00000	0.00000	0.00000	0.00000	0.02298	0.00007	0.00000	0.00001	0.00000	0.00000	0.00000	0.00000	0.00000	0.00000	0.97693
Node17	43	F	0.00000	0.00000	0.00000	0.00000	0.00000	0.00000	0.00000	0.00000	0.00000	0.00000	0.00000	0.00000	0.00000	1.00000	0.00000	0.00000	0.00000	0.00000	0.00000	0.00000
Node17	44	L	0.00000	0.00000	0.00000	0.00000	0.00000	0.00000	0.00000	0.00000	0.00000	0.00002	0.99995	0.00000	0.00003	0.00000	0.00000	0.00000	0.00000	0.00000	0.00000	0.00000
Node17	45	W	0.00000	0.00000	0.00000	0.00000	0.00000	0.00000	0.00000	0.00000	0.00000	0.00000	0.00000	0.00000	0.00000	0.00000	0.00000	0.00000	0.00000	1.00000	0.00000	0.00000
Node17	46	I	0.00000	0.00000	0.00000	0.00000	0.00000	0.00000	0.00000	0.00000	0.00000	0.99999	0.00000	0.00000	0.00000	0.00000	0.00000	0.00000	0.00000	0.00000	0.00000	0.00001
Node17	47	E	0.00000	0.00000	0.00000	0.00000	0.00000	0.00000	1.00000	0.00000	0.00000	0.00000	0.00000	0.00000	0.00000	0.00000	0.00000	0.00000	0.00000	0.00000	0.00000	0.00000
Node17	48	R	0.00000	0.99998	0.00000	0.00000	0.00000	0.00000	0.00000	0.00000	0.00000	0.00000	0.00000	0.00002	0.00000	0.00000	0.00000	0.00000	0.00000	0.00000	0.00000	0.00000
Node17	49	E	0.00000	0.00000	0.00000	0.00011	0.00000	0.00007	0.99981	0.00000	0.00000	0.00000	0.00000	0.00001	0.00000	0.00000	0.00000	0.00000	0.00000	0.00000	0.00000	0.00000
Node17	50	N	0.00102	0.00002	0.90458	0.00093	0.00002	0.00008	0.00002	0.00653	0.00014	0.00000	0.00000	0.00011	0.00000	0.00000	0.00000	0.08298	0.00357	0.00000	0.00000	0.00000
Node17	51	V	0.00126	0.00000	0.00000	0.00001	0.00002	0.00001	0.00024	0.00000	0.00000	0.00222	0.00008	0.00001	0.00005	0.00000	0.00001	0.00001	0.00056	0.00000	0.00000	0.99552
Node17	52	E	0.00136	0.00000	0.00008	0.01601	0.00000	0.00055	0.98137	0.00002	0.00000	0.00000	0.00000	0.00011	0.00000	0.00000	0.00001	0.00023	0.00026	0.00000	0.00000	0.00001
Node17	53	E	0.00000	0.00000	0.00000	0.00018	0.00000	0.00159	0.99819	0.00000	0.00000	0.00000	0.00000	0.00003	0.00000	0.00000	0.00000	0.00000	0.00000	0.00000	0.00000	0.00000
Node17	54	E	0.00003	0.00000	0.00008	0.08740	0.00000	0.00017	0.91212	0.00001	0.00000	0.00000	0.00000	0.00003	0.00000	0.00000	0.00000	0.00014	0.00001	0.00000	0.00000	0.00000
Node17	55	Q	0.03959	0.01576	0.04782	0.01511	0.00064	0.37970	0.08926	0.00153	0.01152	0.00252	0.00311	0.04257	0.00602	0.00011	0.00206	0.08137	0.25345	0.00002	0.00026	0.00757
Node17	56	Q	0.07777	0.01924	0.07030	0.04155	0.00098	0.33438	0.11751	0.05851	0.01393	0.00025	0.00061	0.03599	0.00128	0.00005	0.00348	0.15895	0.06369	0.00003	0.00021	0.00129
Node17	57	S	0.07433	0.00718	0.05667	0.09028	0.00158	0.03014	0.14069	0.01184	0.00358	0.00015	0.00021	0.01793	0.00033	0.00006	0.00515	0.48845	0.07036	0.00001	0.00018	0.00087
Node17	58	F	0.03527	0.01044	0.00898	0.00387	0.00663	0.04233	0.01746	0.00193	0.03187	0.07108	0.19182	0.01032	0.06099	0.32461	0.00257	0.02403	0.02412	0.00350	0.06085	0.06731
Node17	59	P	0.10069	0.02294	0.03389	0.07383	0.00297	0.05125	0.17357	0.01790	0.00953	0.00558	0.00677	0.04737	0.00359	0.00113	0.25533	0.09554	0.08222	0.00025	0.00155	0.01410
Node17	60	T	0.08143	0.03517	0.15445	0.07226	0.00906	0.03591	0.05257	0.04068	0.02384	0.01625	0.01622	0.05876	0.00910	0.00546	0.01623	0.15022	0.18549	0.00103	0.00823	0.02764
Node17	61	T	0.09656	0.05007	0.06979	0.05780	0.01308	0.04053	0.06339	0.04690	0.02216	0.04437	0.05294	0.06603	0.01793	0.01750	0.03198	0.10455	0.12390	0.00386	0.01665	0.05999
Node17	62	S	0.12358	0.04632	0.06017	0.05338	0.01698	0.03965	0.06152	0.06782	0.02013	0.03207	0.04325	0.05714	0.01449	0.01735	0.04299	0.13569	0.09858	0.00424	0.01656	0.04809
Node17	63	P	0.07835	0.02974	0.02211	0.03044	0.00577	0.02754	0.04338	0.02806	0.01296	0.02006	0.03515	0.03654	0.00829	0.01034	0.46690	0.06196	0.04020	0.00260	0.00870	0.03092
Node17	64	L	0.06024	0.02936	0.01838	0.01403	0.01075	0.02849	0.02653	0.01796	0.01223	0.11992	0.23183	0.03389	0.09803	0.05682	0.01562	0.03577	0.04854	0.00869	0.02507	0.10786
Node17	65	G	0.10830	0.03124	0.04737	0.04910	0.01019	0.02323	0.04610	0.41339	0.01263	0.01366	0.02055	0.03605	0.00733	0.00906	0.02154	0.07656	0.03671	0.00411	0.00841	0.02446
Node17	66	N	0.06134	0.05180	0.18792	0.10867	0.00852	0.04532	0.07630	0.06202	0.03720	0.01821	0.02632	0.07574	0.00970	0.01271	0.02186	0.08777	0.06064	0.00307	0.02028	0.02460
Node17	67	L	0.07860	0.03187	0.02297	0.02178	0.01442	0.02561	0.03534	0.02789	0.01302	0.13058	0.17607	0.03652	0.03757	0.04956	0.02480	0.04673	0.05491	0.00764	0.02562	0.13849
Node17	68	A	0.09418	0.05877	0.05363	0.06637	0.01275	0.04879	0.08983	0.05638	0.02209	0.04335	0.05870	0.07391	0.01738	0.01998	0.03875	0.08401	0.08192	0.00476	0.01816	0.05629
Node17	69	A	0.08740	0.05809	0.07710	0.08438	0.01223	0.04646	0.08711	0.07678	0.02795	0.03215	0.04648	0.07378	0.01402	0.01913	0.04020	0.08332	0.06444	0.00480	0.02137	0.04281
Node17	70	L	0.07617	0.03986	0.02747	0.02758	0.01251	0.03218	0.04298	0.03216	0.01597	0.09570	0.16244	0.04553	0.04688	0.04780	0.05672	0.05155	0.05357	0.00848	0.02681	0.09764
Node17	71	E	0.07461	0.06276	0.05640	0.11139	0.00798	0.06172	0.16653	0.05125	0.02349	0.02610	0.03953	0.08610	0.01226	0.01379	0.03679	0.06405	0.05045	0.00387	0.01542	0.03549
Node17	72	P	0.08751	0.04978	0.03973	0.05052	0.01149	0.03868	0.06791	0.06028	0.01961	0.04478	0.06941	0.05901	0.01708	0.02576	0.15337	0.06835	0.05398	0.00661	0.02119	0.05494
Node17	73	V	0.07885	0.01766	0.01340	0.01128	0.01347	0.01553	0.02170	0.01692	0.00719	0.17025	0.14802	0.02101	0.03293	0.03488	0.01686	0.03385	0.05259	0.00442	0.01531	0.27386
Node17	74	T	0.09528	0.03614	0.04458	0.03364	0.01251	0.03124	0.04506	0.03301	0.01433	0.04899	0.05314	0.04938	0.01944	0.01588	0.02883	0.10835	0.24594	0.00326	0.01268	0.06830
Node17	75	N	0.06318	0.05308	0.17220	0.10954	0.00875	0.04615	0.07831	0.06329	0.03745	0.01877	0.02720	0.07692	0.00996	0.01312	0.02256	0.08851	0.06167	0.00317	0.02074	0.02543
Node17	76	Y	0.01512	0.00839	0.00798	0.00314	0.00490	0.00985	0.00511	0.00304	0.02181	0.03834	0.07558	0.00792	0.20387	0.08164	0.00262	0.00985	0.01438	0.00982	0.45151	0.02514
Node17	77	E	0.06274	0.04527	0.06017	0.16361	0.00505	0.06454	0.24775	0.04213	0.02028	0.01509	0.02311	0.07488	0.00828	0.00769	0.02648	0.05569	0.04089	0.00237	0.01062	0.02335
Node17	78	L	0.06840	0.02821	0.02623	0.02152	0.01535	0.02407	0.02952	0.02839	0.01932	0.08093	0.16672	0.03058	0.03311	0.11978	0.02211	0.07343	0.04908	0.01542	0.06811	0.07973
Node17	79	E	0.07599	0.05851	0.05160	0.09575	0.00924	0.05727	0.14948	0.04984	0.02428	0.03470	0.05435	0.07796	0.01497	0.02343	0.03482	0.06326	0.05067	0.00632	0.02400	0.04354
Node17	80	P	0.04144	0.01311	0.00921	0.01396	0.00231	0.01313	0.01961	0.01478	0.00611	0.00777	0.01547	0.01640	0.00327	0.00420	0.74877	0.03359	0.01858	0.00108	0.00353	0.01370
Node17	81	T	0.09578	0.04181	0.04035	0.03910	0.01442	0.03374	0.05306	0.04442	0.01663	0.06766	0.08685	0.05181	0.02302	0.02713	0.04909	0.08225	0.12429	0.00530	0.01899	0.08432
Node17	82	I	0.06345	0.02134	0.01969	0.01519	0.01072	0.01803	0.02391	0.01872	0.00895	0.21229	0.13561	0.02612	0.03370	0.03345	0.01733	0.04822	0.11765	0.00468	0.01641	0.15456
Node17	83	E	0.06062	0.04805	0.04692	0.11989	0.00534	0.06185	0.30853	0.03961	0.01870	0.01714	0.02653	0.07439	0.00881	0.00893	0.02683	0.05038	0.03874	0.00269	0.01098	0.02506
Node17	84	E	0.05836	0.05162	0.04332	0.10147	0.00514	0.10042	0.29268	0.03568	0.02000	0.01695	0.02744	0.07789	0.00927	0.00898	0.02564	0.04883	0.03821	0.00274	0.01097	0.02440
Node17	85	N	0.05018	0.04869	0.27102	0.08110	0.00661	0.07449	0.06938	0.04527	0.03362	0.01648	0.02514	0.07013	0.00882	0.01072	0.02006	0.07952	0.04891	0.00283	0.01544	0.02158
Node17	86	E	0.07867	0.05039	0.05176	0.10871	0.00749	0.05565	0.20671	0.08697	0.01970	0.02130	0.03195	0.07228	0.01025	0.01132	0.03070	0.06332	0.04603	0.00338	0.01266	0.03077
Node17	87	D	0.04443	0.02513	0.07432	0.42109	0.00433	0.02976	0.12407	0.04077	0.01558	0.01047	0.01572	0.03789	0.00522	0.00645	0.01994	0.06660	0.03253	0.00180	0.00860	0.01530
Node17	88	L	0.02955	0.01466	0.00818	0.00690	0.00614	0.01360	0.01233	0.00883	0.00697	0.08776	0.56815	0.01440	0.03875	0.04589	0.01068	0.01646	0.02046	0.00605	0.01656	0.06768
Node17	89	D	0.03392	0.02040	0.06111	0.52638	0.00329	0.02511	0.11972	0.03323	0.01336	0.00852	0.01288	0.03136	0.00421	0.00532	0.01645	0.03948	0.02404	0.00151	0.00733	0.01238
Node17	90	M	0.04079	0.01935	0.01245	0.00973	0.00694	0.02150	0.01758	0.01249	0.00801	0.08256	0.16728	0.02324	0.38574	0.03627	0.01040	0.02243	0.03523	0.00575	0.01597	0.06628
Node16	1	M	0.00000	0.00000	0.00000	0.00000	0.00000	0.00000	0.00000	0.00000	0.00000	0.00000	0.00000	0.00000	1.00000	0.00000	0.00000	0.00000	0.00000	0.00000	0.00000	0.00000
Node16	2	E	0.00002	0.00000	0.00000	0.00001	0.00000	0.00028	0.99944	0.00000	0.00000	0.00000	0.00000	0.00003	0.00019	0.00000	0.00000	0.00000	0.00001	0.00000	0.00000	0.00000
Node16	3	T	0.01057	0.00000	0.00003	0.00000	0.00002	0.00002	0.00001	0.00000	0.00000	0.00001	0.00000	0.00002	0.00004	0.00000	0.00001	0.00487	0.98407	0.00000	0.00000	0.00031
Node16	4	D	0.00000	0.00000	0.00486	0.99495	0.00000	0.00000	0.00015	0.00000	0.00001	0.00000	0.00000	0.00000	0.00000	0.00000	0.00000	0.00002	0.00000	0.00000	0.00000	0.00000
Node16	5	L	0.00000	0.00000	0.00000	0.00000	0.00000	0.00000	0.00000	0.00000	0.00000	0.00116	0.99724	0.00000	0.00077	0.00077	0.00000	0.00000	0.00000	0.00000	0.00000	0.00006
Node16	6	L	0.06238	0.02964	0.01993	0.01734	0.01201	0.02598	0.02911	0.02167	0.01395	0.12023	0.21723	0.03312	0.06413	0.06858	0.01981	0.03788	0.04658	0.01114	0.03557	0.11373
Node16	7	L	0.07269	0.04567	0.03625	0.04378	0.01322	0.03563	0.05907	0.04275	0.02232	0.07686	0.13042	0.05233	0.02817	0.06135	0.03296	0.05411	0.05031	0.01424	0.04716	0.08071
Node16	8	P	0.07708	0.05547	0.02986	0.03678	0.00781	0.03592	0.05397	0.03569	0.01735	0.03095	0.05264	0.05808	0.01267	0.01716	0.31270	0.06171	0.04491	0.00448	0.01442	0.04035
Node16	9	-	0.07368	0.05196	0.04994	0.05154	0.01305	0.03895	0.06477	0.05212	0.02735	0.05858	0.09711	0.06000	0.02249	0.05909	0.03715	0.06093	0.05185	0.01347	0.05159	0.06437
Node16	10	L	0.06805	0.03232	0.02337	0.02518	0.01229	0.02562	0.03757	0.02972	0.01383	0.12678	0.19167	0.03659	0.03663	0.05046	0.02580	0.04124	0.04716	0.00911	0.02770	0.13888
Node16	11	T	0.00000	0.00000	0.00000	0.00000	0.00000	0.00000	0.00000	0.00000	0.00000	0.00000	0.00000	0.00000	0.00000	0.00000	0.00000	0.00003	0.99996	0.00000	0.00000	0.00000
Node16	12	Q	0.00000	0.00000	0.00000	0.00000	0.00000	0.99906	0.00092	0.00000	0.00000	0.00000	0.00000	0.00001	0.00000	0.00000	0.00000	0.00000	0.00000	0.00000	0.00000	0.00000
Node16	13	L	0.00000	0.00000	0.00000	0.00000	0.00000	0.00000	0.00000	0.00000	0.00000	0.00000	1.00000	0.00000	0.00000	0.00000	0.00000	0.00000	0.00000	0.00000	0.00000	0.00000
Node16	14	T	0.00000	0.00000	0.00000	0.00000	0.00000	0.00000	0.00000	0.00000	0.00000	0.00000	0.00000	0.00000	0.00000	0.00000	0.00000	0.00003	0.99997	0.00000	0.00000	0.00000
Node16	15	G	0.00000	0.00000	0.00000	0.00000	0.00000	0.00000	0.00000	1.00000	0.00000	0.00000	0.00000	0.00000	0.00000	0.00000	0.00000	0.00000	0.00000	0.00000	0.00000	0.00000
Node16	16	A	0.99958	0.00000	0.00000	0.00001	0.00001	0.00000	0.00001	0.00003	0.00000	0.00000	0.00000	0.00000	0.00000	0.00000	0.00000	0.00031	0.00002	0.00000	0.00000	0.00002
Node16	17	Y	0.00000	0.00000	0.00000	0.00000	0.00000	0.00000	0.00000	0.00000	0.00000	0.00000	0.00000	0.00000	0.00000	0.00000	0.00000	0.00000	0.00000	0.00000	1.00000	0.00000
Node16	18	A	0.99745	0.00000	0.00000	0.00000	0.00000	0.00000	0.00000	0.00000	0.00000	0.00000	0.00000	0.00000	0.00000	0.00000	0.00000	0.00254	0.00001	0.00000	0.00000	0.00000
Node16	19	A	0.99936	0.00000	0.00000	0.00000	0.00000	0.00000	0.00000	0.00061	0.00000	0.00000	0.00000	0.00000	0.00000	0.00000	0.00000	0.00003	0.00000	0.00000	0.00000	0.00000
Node16	20	P	0.15148	0.00002	0.00002	0.00003	0.00002	0.00007	0.00005	0.00009	0.00001	0.00000	0.00000	0.00002	0.00000	0.00000	0.49846	0.34874	0.00097	0.00000	0.00000	0.00002
Node16	21	W	0.00000	0.00000	0.00000	0.00000	0.00000	0.00000	0.00000	0.00000	0.00000	0.00000	0.00000	0.00000	0.00000	0.00000	0.00000	0.00000	0.00000	1.00000	0.00000	0.00000
Node16	22	L	0.00000	0.00000	0.00000	0.00000	0.00000	0.00000	0.00000	0.00000	0.00000	0.00000	1.00000	0.00000	0.00000	0.00000	0.00000	0.00000	0.00000	0.00000	0.00000	0.00000
Node16	23	P	0.00000	0.00000	0.00000	0.00000	0.00000	0.00000	0.00000	0.00000	0.00000	0.00000	0.00000	0.00000	0.00000	0.00000	1.00000	0.00000	0.00000	0.00000	0.00000	0.00000
Node16	24	W	0.00000	0.00000	0.00000	0.00000	0.00000	0.00000	0.00000	0.00000	0.00000	0.00000	0.00000	0.00000	0.00000	0.00000	0.00000	0.00000	0.00000	1.00000	0.00000	0.00000
Node16	25	I	0.00000	0.00000	0.00000	0.00000	0.00000	0.00000	0.00000	0.00000	0.00000	0.99995	0.00000	0.00000	0.00000	0.00000	0.00000	0.00000	0.00000	0.00000	0.00000	0.00004
Node16	26	M	0.00000	0.00000	0.00000	0.00000	0.00000	0.00000	0.00000	0.00000	0.00000	0.00000	0.00001	0.00000	0.99999	0.00000	0.00000	0.00000	0.00000	0.00000	0.00000	0.00000
Node16	27	I	0.00000	0.00000	0.00000	0.00000	0.00000	0.00000	0.00000	0.00000	0.00000	1.00000	0.00000	0.00000	0.00000	0.00000	0.00000	0.00000	0.00000	0.00000	0.00000	0.00000
Node16	28	P	0.00000	0.00000	0.00000	0.00000	0.00000	0.00000	0.00000	0.00000	0.00000	0.00000	0.00000	0.00000	0.00000	0.00000	1.00000	0.00000	0.00000	0.00000	0.00000	0.00000
Node16	29	M	0.00000	0.00000	0.00000	0.00000	0.00000	0.00000	0.00000	0.00000	0.00000	0.00066	0.09242	0.00000	0.90676	0.00007	0.00000	0.00000	0.00000	0.00000	0.00000	0.00007
Node16	30	I	0.00000	0.00000	0.00000	0.00000	0.00000	0.00000	0.00000	0.00000	0.00000	0.53880	0.00009	0.00000	0.00002	0.00000	0.00000	0.00000	0.00001	0.00000	0.00000	0.46107
Node16	31	F	0.00000	0.00000	0.00000	0.00000	0.00000	0.00000	0.00000	0.00000	0.00000	0.00000	0.00000	0.00000	0.00000	0.99998	0.00000	0.00000	0.00000	0.00000	0.00002	0.00000
Node16	32	Y	0.00000	0.00000	0.00000	0.00000	0.00000	0.00000	0.00000	0.00000	0.00000	0.00000	0.00000	0.00000	0.00000	0.00000	0.00000	0.00000	0.00000	0.00000	1.00000	0.00000
Node16	33	I	0.00000	0.00000	0.00000	0.00000	0.00000	0.00000	0.00000	0.00000	0.00000	0.99995	0.00000	0.00000	0.00000	0.00000	0.00000	0.00000	0.00000	0.00000	0.00000	0.00005
Node16	34	L	0.00000	0.00000	0.00000	0.00000	0.00000	0.00000	0.00000	0.00000	0.00000	0.00016	0.99958	0.00000	0.00022	0.00003	0.00000	0.00000	0.00000	0.00000	0.00000	0.00002
Node16	35	P	0.00000	0.00000	0.00000	0.00000	0.00000	0.00000	0.00000	0.00000	0.00000	0.00000	0.00000	0.00000	0.00000	0.00000	1.00000	0.00000	0.00000	0.00000	0.00000	0.00000
Node16	36	F	0.00000	0.00000	0.00000	0.00000	0.00000	0.00000	0.00000	0.00000	0.00000	0.00000	0.00000	0.00000	0.00000	0.99998	0.00000	0.00000	0.00000	0.00000	0.00002	0.00000
Node16	37	P	0.00000	0.00000	0.00000	0.00000	0.00000	0.00000	0.00000	0.00000	0.00000	0.00000	0.00000	0.00000	0.00000	0.00000	1.00000	0.00000	0.00000	0.00000	0.00000	0.00000
Node16	38	V	0.00002	0.00000	0.00000	0.00000	0.00000	0.00000	0.00000	0.00000	0.00000	0.02836	0.00008	0.00000	0.00002	0.00000	0.00000	0.00000	0.00002	0.00000	0.00000	0.97150
Node16	39	F	0.00000	0.00000	0.00000	0.00000	0.00000	0.00000	0.00000	0.00000	0.00000	0.00000	0.00000	0.00000	0.00000	0.99999	0.00000	0.00000	0.00000	0.00000	0.00000	0.00000
Node16	40	A	0.99999	0.00000	0.00000	0.00000	0.00000	0.00000	0.00000	0.00000	0.00000	0.00000	0.00000	0.00000	0.00000	0.00000	0.00000	0.00001	0.00000	0.00000	0.00000	0.00000
Node16	41	L	0.00000	0.00000	0.00000	0.00000	0.00000	0.00000	0.00000	0.00000	0.00000	0.00000	0.99999	0.00000	0.00001	0.00000	0.00000	0.00000	0.00000	0.00000	0.00000	0.00000
Node16	42	V	0.00000	0.00000	0.00000	0.00000	0.00000	0.00000	0.00000	0.00000	0.00000	0.01708	0.00012	0.00000	0.00001	0.00000	0.00000	0.00000	0.00000	0.00000	0.00000	0.98279
Node16	43	F	0.00000	0.00000	0.00000	0.00000	0.00000	0.00000	0.00000	0.00000	0.00000	0.00000	0.00000	0.00000	0.00000	1.00000	0.00000	0.00000	0.00000	0.00000	0.00000	0.00000
Node16	44	L	0.00000	0.00000	0.00000	0.00000	0.00000	0.00000	0.00000	0.00000	0.00000	0.00003	0.99993	0.00000	0.00004	0.00000	0.00000	0.00000	0.00000	0.00000	0.00000	0.00000
Node16	45	W	0.00000	0.00000	0.00000	0.00000	0.00000	0.00000	0.00000	0.00000	0.00000	0.00000	0.00000	0.00000	0.00000	0.00000	0.00000	0.00000	0.00000	1.00000	0.00000	0.00000
Node16	46	I	0.00000	0.00000	0.00000	0.00000	0.00000	0.00000	0.00000	0.00000	0.00000	0.99999	0.00000	0.00000	0.00000	0.00000	0.00000	0.00000	0.00000	0.00000	0.00000	0.00001
Node16	47	E	0.00000	0.00000	0.00000	0.00000	0.00000	0.00000	1.00000	0.00000	0.00000	0.00000	0.00000	0.00000	0.00000	0.00000	0.00000	0.00000	0.00000	0.00000	0.00000	0.00000
Node16	48	R	0.00000	0.99997	0.00000	0.00000	0.00000	0.00000	0.00000	0.00000	0.00000	0.00000	0.00000	0.00003	0.00000	0.00000	0.00000	0.00000	0.00000	0.00000	0.00000	0.00000
Node16	49	E	0.00000	0.00000	0.00000	0.00016	0.00000	0.00018	0.99964	0.00000	0.00000	0.00000	0.00000	0.00002	0.00000	0.00000	0.00000	0.00000	0.00000	0.00000	0.00000	0.00000
Node16	50	N	0.00058	0.00002	0.89658	0.00095	0.00001	0.00008	0.00002	0.00424	0.00017	0.00000	0.00000	0.00012	0.00000	0.00000	0.00000	0.09244	0.00478	0.00000	0.00000	0.00000
Node16	51	V	0.00039	0.00000	0.00000	0.00000	0.00001	0.00000	0.00001	0.00000	0.00000	0.00231	0.00004	0.00000	0.00002	0.00000	0.00000	0.00000	0.00016	0.00000	0.00000	0.99706
Node16	52	E	0.00046	0.00000	0.00006	0.02236	0.00000	0.00031	0.97654	0.00001	0.00000	0.00000	0.00000	0.00005	0.00000	0.00000	0.00000	0.00011	0.00009	0.00000	0.00000	0.00000
Node16	53	E	0.00001	0.00000	0.00001	0.00029	0.00000	0.00601	0.99356	0.00000	0.00000	0.00000	0.00000	0.00011	0.00000	0.00000	0.00000	0.00001	0.00000	0.00000	0.00000	0.00000
Node16	54	E	0.00001	0.00000	0.00002	0.03900	0.00000	0.00012	0.96082	0.00000	0.00000	0.00000	0.00000	0.00002	0.00000	0.00000	0.00000	0.00002	0.00000	0.00000	0.00000	0.00000
Node16	55	T	0.04242	0.01552	0.06278	0.01585	0.00082	0.25041	0.06388	0.00184	0.01173	0.00244	0.00260	0.04072	0.00531	0.00011	0.00214	0.10478	0.36888	0.00002	0.00028	0.00748
Node16	56	Q	0.09047	0.02104	0.07888	0.04937	0.00137	0.25346	0.11161	0.08665	0.01427	0.00037	0.00083	0.03791	0.00155	0.00008	0.00389	0.17074	0.07531	0.00005	0.00028	0.00187
Node16	57	S	0.08228	0.00766	0.05921	0.09371	0.00180	0.03197	0.15262	0.01302	0.00390	0.00022	0.00027	0.01964	0.00042	0.00008	0.00573	0.44665	0.07937	0.00002	0.00021	0.00122
Node16	58	F	0.03682	0.01163	0.00903	0.00355	0.00652	0.04970	0.01702	0.00181	0.03163	0.08486	0.21456	0.01168	0.06795	0.25952	0.00267	0.02276	0.02731	0.00356	0.05932	0.07811
Node16	59	P	0.10234	0.02133	0.03454	0.07592	0.00265	0.05316	0.19235	0.01647	0.00878	0.00494	0.00568	0.04750	0.00332	0.00086	0.22688	0.09841	0.09034	0.00019	0.00125	0.01311
Node16	60	T	0.07608	0.03152	0.17104	0.06971	0.00813	0.03376	0.04787	0.03672	0.02275	0.01344	0.01272	0.05558	0.00782	0.00417	0.01351	0.15828	0.20606	0.00072	0.00674	0.02339
Node16	61	T	0.09620	0.04868	0.07289	0.05701	0.01281	0.03990	0.06119	0.04483	0.02192	0.04302	0.04994	0.06519	0.01767	0.01631	0.03060	0.10836	0.13496	0.00357	0.01578	0.05917
Node16	62	S	0.12635	0.04480	0.06112	0.05206	0.01703	0.03911	0.05921	0.06653	0.01969	0.03006	0.04037	0.05542	0.01396	0.01635	0.04195	0.14699	0.10306	0.00397	0.01574	0.04624
Node16	63	P	0.07642	0.02801	0.02060	0.02873	0.00533	0.02638	0.04108	0.02609	0.01237	0.01843	0.03298	0.03453	0.00767	0.00949	0.49336	0.06056	0.03850	0.00239	0.00797	0.02911
Node16	64	L	0.05867	0.02813	0.01743	0.01275	0.01038	0.02832	0.02488	0.01661	0.01166	0.12041	0.23641	0.03271	0.11053	0.05576	0.01445	0.03421	0.04817	0.00831	0.02373	0.10647
Node16	65	G	0.10722	0.02948	0.04632	0.04723	0.00975	0.02177	0.04335	0.43949	0.01189	0.01216	0.01852	0.03380	0.00678	0.00829	0.02003	0.07529	0.03449	0.00389	0.00765	0.02258
Node16	66	N	0.05857	0.04992	0.20564	0.11019	0.00816	0.04452	0.07317	0.06057	0.03786	0.01682	0.02408	0.07486	0.00920	0.01174	0.02037	0.08885	0.06033	0.00280	0.01959	0.02275
Node16	67	L	0.07864	0.03088	0.02213	0.02065	0.01437	0.02494	0.03404	0.02665	0.01253	0.13467	0.17806	0.03541	0.03804	0.04884	0.02391	0.04587	0.05500	0.00731	0.02466	0.14338
Node16	68	A	0.09509	0.05827	0.05420	0.06651	0.01267	0.04909	0.09040	0.05544	0.02193	0.04239	0.05661	0.07392	0.01715	0.01902	0.03800	0.08606	0.08555	0.00451	0.01745	0.05573
Node16	69	A	0.08753	0.05736	0.08114	0.08588	0.01216	0.04634	0.08640	0.07706	0.02836	0.03088	0.04435	0.07356	0.01364	0.01826	0.03960	0.08510	0.06535	0.00455	0.02085	0.04159
Node16	70	L	0.07608	0.03917	0.02683	0.02650	0.01239	0.03200	0.04181	0.03105	0.01564	0.09678	0.16539	0.04479	0.04903	0.04743	0.05769	0.05114	0.05370	0.00822	0.02604	0.09833
Node16	71	E	0.07395	0.06201	0.05642	0.11424	0.00768	0.06279	0.17402	0.04998	0.02325	0.02484	0.03758	0.08638	0.01187	0.01292	0.03602	0.06352	0.04993	0.00365	0.01473	0.03424
Node16	72	P	0.08785	0.04925	0.03943	0.05009	0.01140	0.03842	0.06734	0.06022	0.01944	0.04406	0.06828	0.05845	0.01684	0.02517	0.15975	0.06859	0.05391	0.00644	0.02072	0.05435
Node16	73	V	0.07836	0.01640	0.01238	0.01021	0.01324	0.01455	0.02032	0.01559	0.00662	0.17459	0.14496	0.01959	0.03241	0.03328	0.01585	0.03216	0.05207	0.00408	0.01423	0.28909
Node16	74	T	0.09466	0.03457	0.04416	0.03202	0.01221	0.03035	0.04302	0.03099	0.01374	0.04776	0.05029	0.04796	0.01919	0.01479	0.02760	0.11070	0.26345	0.00301	0.01187	0.06766
Node16	75	N	0.06037	0.05118	0.18967	0.11126	0.00839	0.04536	0.07514	0.06186	0.03820	0.01734	0.02489	0.07609	0.00944	0.01212	0.02103	0.08976	0.06143	0.00289	0.02005	0.02352
Node16	76	Y	0.01424	0.00786	0.00750	0.00287	0.00465	0.00933	0.00471	0.00278	0.02088	0.03703	0.07231	0.00741	0.21134	0.07892	0.00241	0.00921	0.01366	0.00932	0.45979	0.02378
Node16	77	E	0.06074	0.04284	0.05970	0.16988	0.00463	0.06482	0.26306	0.04003	0.01953	0.01372	0.02107	0.07326	0.00775	0.00688	0.02507	0.05393	0.03929	0.00216	0.00984	0.02178
Node16	78	L	0.06790	0.02706	0.02562	0.02046	0.01546	0.02339	0.02803	0.02730	0.01905	0.08046	0.16946	0.02923	0.03350	0.12535	0.02125	0.07478	0.04889	0.01513	0.06889	0.07881
Node16	79	E	0.07564	0.05777	0.05151	0.09767	0.00903	0.05822	0.15540	0.04874	0.02426	0.03371	0.05285	0.07793	0.01469	0.02289	0.03404	0.06289	0.05026	0.00615	0.02377	0.04259
Node16	80	P	0.04018	0.01247	0.00875	0.01332	0.00218	0.01259	0.01872	0.01427	0.00584	0.00726	0.01463	0.01563	0.00307	0.00392	0.75940	0.03258	0.01785	0.00101	0.00329	0.01302
Node16	81	T	0.09684	0.04086	0.04022	0.03814	0.01445	0.03326	0.05181	0.04333	0.01627	0.06784	0.08566	0.05094	0.02299	0.02629	0.04924	0.08386	0.12948	0.00505	0.01826	0.08519
Node16	82	I	0.06280	0.02055	0.01910	0.01444	0.01059	0.01746	0.02292	0.01789	0.00861	0.21787	0.13512	0.02522	0.03376	0.03275	0.01669	0.04753	0.11994	0.00446	0.01577	0.15652
Node16	83	E	0.05942	0.04686	0.04642	0.12206	0.00505	0.06232	0.32003	0.03830	0.01831	0.01606	0.02490	0.07382	0.00844	0.00825	0.02591	0.04932	0.03777	0.00251	0.01038	0.02387
Node16	84	E	0.05728	0.05077	0.04282	0.10243	0.00489	0.10238	0.30190	0.03451	0.01969	0.01599	0.02598	0.07757	0.00893	0.00837	0.02483	0.04792	0.03740	0.00257	0.01044	0.02334
Node16	85	N	0.04910	0.04815	0.27907	0.08125	0.00643	0.07536	0.06874	0.04447	0.03376	0.01565	0.02385	0.06980	0.00852	0.01018	0.01935	0.07950	0.04848	0.00268	0.01503	0.02063
Node16	86	E	0.07836	0.04940	0.05163	0.11082	0.00724	0.05605	0.21367	0.08780	0.01938	0.02016	0.03020	0.07184	0.00987	0.01058	0.02987	0.06289	0.04537	0.00319	0.01205	0.02961
Node16	87	D	0.04346	0.02429	0.07440	0.43027	0.00416	0.02929	0.12388	0.04006	0.01532	0.00986	0.01479	0.03699	0.00498	0.00606	0.01938	0.06640	0.03189	0.00169	0.00826	0.01457
Node16	88	L	0.02880	0.01420	0.00783	0.00651	0.00600	0.01326	0.01179	0.00838	0.00676	0.08708	0.57647	0.01388	0.03852	0.04539	0.01032	0.01590	0.01994	0.00590	0.01613	0.06693
Node16	89	D	0.03311	0.01972	0.06073	0.53532	0.00316	0.02467	0.11909	0.03258	0.01313	0.00805	0.01215	0.03061	0.00402	0.00502	0.01598	0.03885	0.02350	0.00143	0.00706	0.01181
Node16	90	M	0.04006	0.01887	0.01209	0.00930	0.00681	0.02116	0.01699	0.01201	0.00781	0.08192	0.16630	0.02270	0.39481	0.03579	0.01001	0.02188	0.03474	0.00561	0.01557	0.06557
Node15	1	M	0.00000	0.00000	0.00000	0.00000	0.00000	0.00000	0.00000	0.00000	0.00000	0.00002	0.00007	0.00000	0.99989	0.00000	0.00000	0.00000	0.00000	0.00000	0.00000	0.00000
Node15	2	M	0.00001	0.00000	0.00000	0.00000	0.00000	0.00005	0.00008	0.00000	0.00000	0.00001	0.00003	0.00001	0.99980	0.00000	0.00000	0.00000	0.00001	0.00000	0.00000	0.00001
Node15	3	A	0.97949	0.00001	0.00001	0.00000	0.00006	0.00003	0.00003	0.00004	0.00000	0.00000	0.00000	0.00002	0.00003	0.00000	0.00003	0.00473	0.01498	0.00000	0.00000	0.00054
Node15	4	D	0.00000	0.00000	0.00014	0.99977	0.00000	0.00000	0.00008	0.00000	0.00000	0.00000	0.00000	0.00000	0.00000	0.00000	0.00000	0.00000	0.00000	0.00000	0.00000	0.00000
Node15	5	L	0.00000	0.00000	0.00000	0.00000	0.00000	0.00000	0.00000	0.00000	0.00000	0.00078	0.99635	0.00000	0.00265	0.00018	0.00000	0.00000	0.00000	0.00000	0.00000	0.00003
Node15	6	L	0.06143	0.02877	0.01923	0.01642	0.01184	0.02558	0.02794	0.02068	0.01359	0.12173	0.22144	0.03215	0.06765	0.06903	0.01904	0.03689	0.04617	0.01093	0.03510	0.11439
Node15	7	L	0.07235	0.04512	0.03609	0.04358	0.01321	0.03544	0.05868	0.04204	0.02237	0.07737	0.13190	0.05172	0.02842	0.06230	0.03241	0.05380	0.05016	0.01422	0.04780	0.08103
Node15	8	P	0.07641	0.05566	0.02919	0.03585	0.00760	0.03561	0.05289	0.03464	0.01713	0.03007	0.05157	0.05770	0.01238	0.01657	0.32356	0.06125	0.04427	0.00432	0.01393	0.03942
Node15	9	-	0.07345	0.05178	0.05051	0.05148	0.01305	0.03888	0.06446	0.05191	0.02763	0.05837	0.09687	0.05980	0.02245	0.05976	0.03689	0.06099	0.05182	0.01346	0.05231	0.06411
Node15	10	L	0.06755	0.03176	0.02293	0.02464	0.01220	0.02524	0.03686	0.02913	0.01359	0.12859	0.19408	0.03594	0.03687	0.05024	0.02536	0.04061	0.04683	0.00897	0.02730	0.14129
Node15	11	T	0.00000	0.00000	0.00000	0.00000	0.00000	0.00000	0.00000	0.00000	0.00000	0.00000	0.00000	0.00000	0.00000	0.00000	0.00000	0.00004	0.99996	0.00000	0.00000	0.00000
Node15	12	Q	0.00000	0.00000	0.00000	0.00000	0.00000	0.99999	0.00001	0.00000	0.00000	0.00000	0.00000	0.00000	0.00000	0.00000	0.00000	0.00000	0.00000	0.00000	0.00000	0.00000
Node15	13	L	0.00000	0.00000	0.00000	0.00000	0.00000	0.00000	0.00000	0.00000	0.00000	0.00000	0.99999	0.00000	0.00001	0.00000	0.00000	0.00000	0.00000	0.00000	0.00000	0.00000
Node15	14	T	0.00000	0.00000	0.00000	0.00000	0.00000	0.00000	0.00000	0.00000	0.00000	0.00000	0.00000	0.00000	0.00000	0.00000	0.00000	0.00003	0.99997	0.00000	0.00000	0.00000
Node15	15	G	0.00000	0.00000	0.00000	0.00000	0.00000	0.00000	0.00000	1.00000	0.00000	0.00000	0.00000	0.00000	0.00000	0.00000	0.00000	0.00000	0.00000	0.00000	0.00000	0.00000
Node15	16	A	0.99107	0.00001	0.00008	0.00229	0.00002	0.00008	0.00105	0.00060	0.00001	0.00000	0.00000	0.00002	0.00000	0.00000	0.00008	0.00425	0.00036	0.00000	0.00000	0.00007
Node15	17	Y	0.00000	0.00000	0.00000	0.00000	0.00000	0.00000	0.00000	0.00000	0.00000	0.00000	0.00000	0.00000	0.00000	0.00000	0.00000	0.00000	0.00000	0.00000	1.00000	0.00000
Node15	18	A	0.99996	0.00000	0.00000	0.00000	0.00000	0.00000	0.00000	0.00000	0.00000	0.00000	0.00000	0.00000	0.00000	0.00000	0.00000	0.00004	0.00000	0.00000	0.00000	0.00000
Node15	19	A	1.00000	0.00000	0.00000	0.00000	0.00000	0.00000	0.00000	0.00000	0.00000	0.00000	0.00000	0.00000	0.00000	0.00000	0.00000	0.00000	0.00000	0.00000	0.00000	0.00000
Node15	20	S	0.00091	0.00000	0.00000	0.00000	0.00000	0.00000	0.00000	0.00000	0.00000	0.00000	0.00000	0.00000	0.00000	0.00000	0.00085	0.99819	0.00004	0.00000	0.00000	0.00000
Node15	21	W	0.00000	0.00000	0.00000	0.00000	0.00000	0.00000	0.00000	0.00000	0.00000	0.00000	0.00000	0.00000	0.00000	0.00000	0.00000	0.00000	0.00000	1.00000	0.00000	0.00000
Node15	22	L	0.00000	0.00000	0.00000	0.00000	0.00000	0.00000	0.00000	0.00000	0.00000	0.00000	1.00000	0.00000	0.00000	0.00000	0.00000	0.00000	0.00000	0.00000	0.00000	0.00000
Node15	23	P	0.00000	0.00000	0.00000	0.00000	0.00000	0.00000	0.00000	0.00000	0.00000	0.00000	0.00000	0.00000	0.00000	0.00000	1.00000	0.00000	0.00000	0.00000	0.00000	0.00000
Node15	24	W	0.00000	0.00000	0.00000	0.00000	0.00000	0.00000	0.00000	0.00000	0.00000	0.00000	0.00000	0.00000	0.00000	0.00000	0.00000	0.00000	0.00000	1.00000	0.00000	0.00000
Node15	25	I	0.00000	0.00000	0.00000	0.00000	0.00000	0.00000	0.00000	0.00000	0.00000	0.99995	0.00000	0.00000	0.00000	0.00000	0.00000	0.00000	0.00000	0.00000	0.00000	0.00004
Node15	26	M	0.00000	0.00000	0.00000	0.00000	0.00000	0.00000	0.00000	0.00000	0.00000	0.00000	0.00001	0.00000	0.99999	0.00000	0.00000	0.00000	0.00000	0.00000	0.00000	0.00000
Node15	27	I	0.00000	0.00000	0.00000	0.00000	0.00000	0.00000	0.00000	0.00000	0.00000	1.00000	0.00000	0.00000	0.00000	0.00000	0.00000	0.00000	0.00000	0.00000	0.00000	0.00000
Node15	28	P	0.00000	0.00000	0.00000	0.00000	0.00000	0.00000	0.00000	0.00000	0.00000	0.00000	0.00000	0.00000	0.00000	0.00000	1.00000	0.00000	0.00000	0.00000	0.00000	0.00000
Node15	29	M	0.00001	0.00000	0.00000	0.00000	0.00000	0.00001	0.00000	0.00000	0.00000	0.00095	0.16935	0.00000	0.82947	0.00009	0.00000	0.00000	0.00001	0.00000	0.00000	0.00011
Node15	30	V	0.00000	0.00000	0.00000	0.00000	0.00000	0.00000	0.00000	0.00000	0.00000	0.01925	0.00003	0.00000	0.00001	0.00000	0.00000	0.00000	0.00001	0.00000	0.00000	0.98070
Node15	31	F	0.00000	0.00000	0.00000	0.00000	0.00000	0.00000	0.00000	0.00000	0.00000	0.00000	0.00000	0.00000	0.00000	0.99998	0.00000	0.00000	0.00000	0.00000	0.00002	0.00000
Node15	32	Y	0.00000	0.00000	0.00000	0.00000	0.00000	0.00000	0.00000	0.00000	0.00000	0.00000	0.00000	0.00000	0.00000	0.00000	0.00000	0.00000	0.00000	0.00000	0.99999	0.00000
Node15	33	I	0.00000	0.00000	0.00000	0.00000	0.00000	0.00000	0.00000	0.00000	0.00000	0.99995	0.00000	0.00000	0.00000	0.00000	0.00000	0.00000	0.00000	0.00000	0.00000	0.00005
Node15	34	L	0.00000	0.00000	0.00000	0.00000	0.00000	0.00000	0.00000	0.00000	0.00000	0.00014	0.99965	0.00000	0.00017	0.00003	0.00000	0.00000	0.00000	0.00000	0.00000	0.00001
Node15	35	P	0.00000	0.00000	0.00000	0.00000	0.00000	0.00000	0.00000	0.00000	0.00000	0.00000	0.00000	0.00000	0.00000	0.00000	1.00000	0.00000	0.00000	0.00000	0.00000	0.00000
Node15	36	F	0.00000	0.00000	0.00000	0.00000	0.00000	0.00000	0.00000	0.00000	0.00000	0.00000	0.00000	0.00000	0.00000	0.99998	0.00000	0.00000	0.00000	0.00000	0.00002	0.00000
Node15	37	P	0.00000	0.00000	0.00000	0.00000	0.00000	0.00000	0.00000	0.00000	0.00000	0.00000	0.00000	0.00000	0.00000	0.00000	1.00000	0.00000	0.00000	0.00000	0.00000	0.00000
Node15	38	V	0.00003	0.00000	0.00000	0.00000	0.00000	0.00000	0.00000	0.00000	0.00000	0.29658	0.00038	0.00000	0.00011	0.00001	0.00000	0.00000	0.00006	0.00000	0.00000	0.70284
Node15	39	F	0.00000	0.00000	0.00000	0.00000	0.00000	0.00000	0.00000	0.00000	0.00000	0.00000	0.00000	0.00000	0.00000	1.00000	0.00000	0.00000	0.00000	0.00000	0.00000	0.00000
Node15	40	A	0.99999	0.00000	0.00000	0.00000	0.00000	0.00000	0.00000	0.00000	0.00000	0.00000	0.00000	0.00000	0.00000	0.00000	0.00000	0.00001	0.00000	0.00000	0.00000	0.00000
Node15	41	L	0.00000	0.00000	0.00000	0.00000	0.00000	0.00000	0.00000	0.00000	0.00000	0.00000	0.99999	0.00000	0.00001	0.00000	0.00000	0.00000	0.00000	0.00000	0.00000	0.00000
Node15	42	V	0.00004	0.00000	0.00000	0.00000	0.00001	0.00000	0.00000	0.00000	0.00000	0.02119	0.00590	0.00000	0.00012	0.00001	0.00000	0.00000	0.00002	0.00000	0.00000	0.97271
Node15	43	F	0.00000	0.00000	0.00000	0.00000	0.00000	0.00000	0.00000	0.00000	0.00000	0.00000	0.00000	0.00000	0.00000	1.00000	0.00000	0.00000	0.00000	0.00000	0.00000	0.00000
Node15	44	L	0.00000	0.00000	0.00000	0.00000	0.00000	0.00000	0.00000	0.00000	0.00000	0.00003	0.99993	0.00000	0.00003	0.00000	0.00000	0.00000	0.00000	0.00000	0.00000	0.00000
Node15	45	W	0.00000	0.00000	0.00000	0.00000	0.00000	0.00000	0.00000	0.00000	0.00000	0.00000	0.00000	0.00000	0.00000	0.00000	0.00000	0.00000	0.00000	1.00000	0.00000	0.00000
Node15	46	I	0.00000	0.00000	0.00000	0.00000	0.00000	0.00000	0.00000	0.00000	0.00000	0.99999	0.00000	0.00000	0.00000	0.00000	0.00000	0.00000	0.00000	0.00000	0.00000	0.00001
Node15	47	E	0.00000	0.00000	0.00000	0.00000	0.00000	0.00000	1.00000	0.00000	0.00000	0.00000	0.00000	0.00000	0.00000	0.00000	0.00000	0.00000	0.00000	0.00000	0.00000	0.00000
Node15	48	R	0.00000	0.99994	0.00000	0.00000	0.00000	0.00000	0.00000	0.00000	0.00000	0.00000	0.00000	0.00006	0.00000	0.00000	0.00000	0.00000	0.00000	0.00000	0.00000	0.00000
Node15	49	E	0.00046	0.00003	0.00004	0.00043	0.00000	0.00484	0.99243	0.00001	0.00001	0.00000	0.00002	0.00068	0.00075	0.00000	0.00001	0.00006	0.00020	0.00000	0.00000	0.00005
Node15	50	S	0.00110	0.00007	0.10335	0.00097	0.00007	0.00025	0.00006	0.00018	0.00017	0.00000	0.00000	0.00032	0.00002	0.00000	0.00002	0.75628	0.13711	0.00000	0.00001	0.00001
Node15	51	V	0.00003	0.00000	0.00000	0.00000	0.00000	0.00000	0.00000	0.00000	0.00000	0.00135	0.00001	0.00000	0.00000	0.00000	0.00000	0.00000	0.00001	0.00000	0.00000	0.99858
Node15	52	E	0.00001	0.00000	0.00000	0.00088	0.00000	0.00005	0.99905	0.00000	0.00000	0.00000	0.00000	0.00001	0.00000	0.00000	0.00000	0.00000	0.00000	0.00000	0.00000	0.00000
Node15	53	E	0.00000	0.00000	0.00000	0.00016	0.00000	0.00020	0.99962	0.00000	0.00000	0.00000	0.00000	0.00001	0.00000	0.00000	0.00000	0.00000	0.00000	0.00000	0.00000	0.00000
Node15	54	E	0.00000	0.00000	0.00000	0.00143	0.00000	0.00005	0.99851	0.00000	0.00000	0.00000	0.00000	0.00001	0.00000	0.00000	0.00000	0.00000	0.00000	0.00000	0.00000	0.00000
Node15	55	T	0.02478	0.00993	0.15015	0.01213	0.00082	0.04389	0.01402	0.00165	0.00813	0.00168	0.00076	0.02526	0.00226	0.00008	0.00073	0.11267	0.58442	0.00001	0.00026	0.00636
Node15	56	T	0.08150	0.02307	0.08524	0.07449	0.00330	0.09997	0.09994	0.04354	0.01467	0.00321	0.00347	0.04515	0.00429	0.00063	0.00753	0.16675	0.23203	0.00017	0.00136	0.00968
Node15	57	S	0.10592	0.01126	0.06441	0.05793	0.00572	0.02456	0.06417	0.02139	0.00613	0.00154	0.00177	0.02107	0.00175	0.00063	0.01019	0.45641	0.13836	0.00013	0.00105	0.00557
Node15	58	I	0.03003	0.00885	0.00647	0.00244	0.00603	0.01664	0.00882	0.00190	0.01092	0.24110	0.23530	0.00969	0.05484	0.12983	0.00297	0.01271	0.02916	0.00329	0.03250	0.15650
Node15	59	T	0.11938	0.02173	0.04151	0.04941	0.00478	0.03979	0.09521	0.01763	0.00878	0.00935	0.00873	0.04317	0.00605	0.00159	0.16117	0.13335	0.21289	0.00032	0.00197	0.02319
Node15	60	N	0.05002	0.02700	0.33003	0.09209	0.00615	0.03110	0.04088	0.04233	0.02828	0.00833	0.00834	0.05365	0.00533	0.00315	0.00948	0.13442	0.10947	0.00052	0.00677	0.01266
Node15	61	T	0.08435	0.03766	0.09837	0.04871	0.00999	0.03384	0.04437	0.02978	0.01913	0.03212	0.03043	0.05687	0.01531	0.00923	0.02075	0.12818	0.23837	0.00198	0.01026	0.05028
Node15	62	S	0.13385	0.03324	0.06289	0.04032	0.01562	0.03456	0.04181	0.05312	0.01558	0.01710	0.02328	0.04138	0.01004	0.01043	0.03275	0.26060	0.12911	0.00243	0.01043	0.03146
Node15	63	P	0.05880	0.01731	0.01144	0.01809	0.00273	0.01832	0.02627	0.01459	0.00840	0.00942	0.02039	0.02186	0.00410	0.00500	0.66606	0.04762	0.02608	0.00129	0.00415	0.01809
Node15	64	M	0.04605	0.01958	0.01149	0.00592	0.00751	0.02617	0.01484	0.00915	0.00786	0.11223	0.24113	0.02437	0.24836	0.04450	0.00773	0.02287	0.04334	0.00575	0.01495	0.08619
Node15	65	G	0.09001	0.01859	0.03632	0.03322	0.00653	0.01278	0.02612	0.61802	0.00726	0.00480	0.00849	0.02012	0.00374	0.00435	0.01120	0.06091	0.01949	0.00254	0.00371	0.01182
Node15	66	N	0.03721	0.03479	0.36710	0.10813	0.00555	0.03610	0.04793	0.04715	0.03825	0.00942	0.01207	0.06387	0.00606	0.00620	0.01134	0.08866	0.05269	0.00135	0.01420	0.01193
Node15	67	L	0.07810	0.02499	0.01695	0.01418	0.01373	0.02077	0.02645	0.01922	0.00956	0.16206	0.18524	0.02884	0.04016	0.04278	0.01840	0.03953	0.05495	0.00529	0.01855	0.18024
Node15	68	T	0.09947	0.05372	0.05738	0.06605	0.01168	0.05094	0.09379	0.04797	0.02038	0.03559	0.04305	0.07303	0.01563	0.01327	0.03246	0.10069	0.11751	0.00308	0.01301	0.05130
Node15	69	N	0.08706	0.05106	0.11667	0.09392	0.01152	0.04457	0.07860	0.07715	0.03067	0.02320	0.03180	0.07076	0.01127	0.01306	0.03540	0.09819	0.07098	0.00310	0.01736	0.03368
Node15	70	L	0.07553	0.03467	0.02270	0.01986	0.01136	0.03130	0.03441	0.02415	0.01355	0.10176	0.18274	0.04010	0.06894	0.04380	0.06417	0.04831	0.05491	0.00657	0.02083	0.10037
Node15	71	E	0.06896	0.05535	0.05486	0.12989	0.00579	0.06912	0.22974	0.04118	0.02106	0.01757	0.02647	0.08662	0.00947	0.00820	0.03085	0.05902	0.04603	0.00241	0.01063	0.02677
Node15	72	P	0.08985	0.04570	0.03737	0.04708	0.01082	0.03667	0.06339	0.05974	0.01828	0.03965	0.06148	0.05461	0.01532	0.02176	0.20102	0.06994	0.05332	0.00548	0.01790	0.05063
Node15	73	V	0.07034	0.00921	0.00650	0.00470	0.01089	0.00852	0.01240	0.00809	0.00347	0.19163	0.11195	0.01133	0.02603	0.02198	0.00976	0.01971	0.04522	0.00222	0.00803	0.41802
Node15	74	T	0.08148	0.02333	0.03775	0.02058	0.00926	0.02303	0.02892	0.01761	0.00939	0.03693	0.03120	0.03658	0.01676	0.00834	0.01883	0.11743	0.41454	0.00167	0.00707	0.05931
Node15	75	N	0.03852	0.03576	0.35162	0.11006	0.00573	0.03694	0.04930	0.04833	0.03897	0.00971	0.01248	0.06525	0.00623	0.00641	0.01173	0.09058	0.05406	0.00140	0.01457	0.01236
Node15	76	Y	0.00913	0.00482	0.00476	0.00151	0.00315	0.00621	0.00261	0.00147	0.01474	0.02886	0.05140	0.00450	0.25847	0.06143	0.00129	0.00562	0.00922	0.00629	0.50879	0.01574
Node15	77	E	0.04537	0.02629	0.05328	0.20620	0.00228	0.06080	0.37984	0.02609	0.01373	0.00656	0.01045	0.05814	0.00456	0.00296	0.01606	0.04009	0.02781	0.00109	0.00552	0.01289
Node15	78	L	0.06475	0.01992	0.02158	0.01414	0.01611	0.01906	0.01918	0.02037	0.01695	0.07413	0.18658	0.02093	0.03607	0.16714	0.01592	0.08678	0.04790	0.01262	0.06997	0.06991
Node15	79	E	0.07339	0.05160	0.04943	0.10764	0.00763	0.06433	0.19940	0.04114	0.02393	0.02778	0.04407	0.07615	0.01306	0.01985	0.02885	0.05972	0.04719	0.00517	0.02268	0.03699
Node15	80	P	0.03214	0.00873	0.00605	0.00958	0.00145	0.00931	0.01343	0.01141	0.00426	0.00449	0.00989	0.01108	0.00198	0.00243	0.82260	0.02610	0.01332	0.00064	0.00205	0.00909
Node15	81	T	0.10262	0.03423	0.03871	0.03130	0.01428	0.02970	0.04313	0.03540	0.01376	0.06830	0.07629	0.04473	0.02272	0.02081	0.04972	0.09500	0.17115	0.00358	0.01381	0.09077
Node15	82	I	0.05841	0.01584	0.01556	0.01013	0.00972	0.01396	0.01712	0.01304	0.00657	0.25498	0.12919	0.01983	0.03377	0.02774	0.01289	0.04273	0.13434	0.00318	0.01186	0.16915
Node15	83	E	0.05089	0.03815	0.04135	0.13302	0.00333	0.06407	0.40140	0.02967	0.01526	0.01006	0.01597	0.06820	0.00616	0.00471	0.02000	0.04132	0.03093	0.00157	0.00697	0.01699
Node15	84	E	0.04987	0.04431	0.03840	0.10613	0.00340	0.11443	0.36562	0.02696	0.01727	0.01057	0.01774	0.07434	0.00688	0.00509	0.01973	0.04131	0.03176	0.00169	0.00737	0.01714
Node15	85	N	0.04162	0.04406	0.33327	0.08171	0.00522	0.08048	0.06337	0.03883	0.03464	0.01089	0.01649	0.06729	0.00673	0.00705	0.01495	0.07888	0.04534	0.00182	0.01236	0.01498
Node15	86	E	0.07603	0.04202	0.04938	0.12273	0.00561	0.05794	0.26310	0.09304	0.01688	0.01362	0.02041	0.06769	0.00758	0.00662	0.02442	0.05920	0.04044	0.00215	0.00847	0.02267
Node15	87	D	0.03712	0.01892	0.07446	0.48924	0.00317	0.02584	0.12139	0.03531	0.01358	0.00653	0.00975	0.03095	0.00361	0.00401	0.01594	0.06463	0.02768	0.00113	0.00628	0.01044
Node15	88	L	0.02411	0.01154	0.00585	0.00439	0.00511	0.01131	0.00874	0.00594	0.00554	0.08217	0.62817	0.01086	0.03699	0.04193	0.00823	0.01255	0.01671	0.00498	0.01339	0.06148
Node15	89	D	0.02791	0.01545	0.05819	0.59130	0.00242	0.02166	0.11433	0.02832	0.01165	0.00545	0.00821	0.02563	0.00297	0.00342	0.01314	0.03477	0.02006	0.00099	0.00553	0.00861
Node15	90	M	0.03547	0.01603	0.00998	0.00685	0.00595	0.01914	0.01361	0.00926	0.00656	0.07739	0.15968	0.01950	0.45167	0.03254	0.00777	0.01854	0.03167	0.00477	0.01304	0.06057
Node22	1	M	0.00091	0.00028	0.00016	0.00001	0.00012	0.00069	0.00013	0.00008	0.00010	0.00272	0.00642	0.00043	0.98420	0.00078	0.00005	0.00022	0.00110	0.00009	0.00017	0.00135
Node22	2	M	0.00177	0.00055	0.00031	0.00003	0.00023	0.00135	0.00026	0.00016	0.00020	0.00527	0.01240	0.00085	0.96929	0.00152	0.00009	0.00044	0.00213	0.00017	0.00033	0.00265
Node22	3	A	0.90209	0.00226	0.00134	0.00205	0.00287	0.00357	0.00667	0.01061	0.00078	0.00139	0.00371	0.00324	0.00228	0.00103	0.00471	0.02489	0.01044	0.00021	0.00072	0.01513
Node22	4	D	0.00287	0.00072	0.01749	0.92635	0.00009	0.00209	0.03118	0.00422	0.00182	0.00009	0.00017	0.00185	0.00008	0.00008	0.00154	0.00648	0.00211	0.00004	0.00043	0.00029
Node22	5	L	0.00294	0.00154	0.00032	0.00010	0.00071	0.00213	0.00051	0.00027	0.00074	0.02469	0.91746	0.00090	0.02092	0.01024	0.00099	0.00107	0.00169	0.00068	0.00107	0.01104
Node22	6	L	0.06155	0.02887	0.01932	0.01653	0.01186	0.02563	0.02808	0.02080	0.01364	0.12155	0.22093	0.03227	0.06721	0.06897	0.01914	0.03701	0.04622	0.01095	0.03516	0.11432
Node22	7	L	0.07239	0.04519	0.03611	0.04360	0.01321	0.03547	0.05872	0.04213	0.02236	0.07731	0.13172	0.05180	0.02839	0.06219	0.03248	0.05384	0.05017	0.01422	0.04772	0.08100
Node22	8	P	0.07649	0.05563	0.02927	0.03596	0.00763	0.03564	0.05302	0.03477	0.01716	0.03017	0.05169	0.05774	0.01241	0.01664	0.32224	0.06131	0.04435	0.00434	0.01399	0.03953
Node22	9	-	0.07348	0.05180	0.05044	0.05148	0.01305	0.03889	0.06450	0.05194	0.02760	0.05839	0.09690	0.05983	0.02246	0.05967	0.03692	0.06098	0.05182	0.01346	0.05223	0.06414
Node22	10	L	0.06761	0.03183	0.02299	0.02470	0.01222	0.02528	0.03694	0.02920	0.01362	0.12838	0.19379	0.03602	0.03685	0.05027	0.02541	0.04069	0.04687	0.00898	0.02735	0.14100
Node22	11	T	0.00861	0.00170	0.00425	0.00122	0.00077	0.00224	0.00225	0.00048	0.00069	0.00331	0.00164	0.00373	0.00229	0.00039	0.00132	0.01946	0.93761	0.00009	0.00044	0.00752
Node22	12	Q	0.00219	0.00445	0.00202	0.00083	0.00004	0.96451	0.00833	0.00045	0.00302	0.00015	0.00164	0.00591	0.00108	0.00005	0.00079	0.00213	0.00164	0.00008	0.00026	0.00043
Node22	13	M	0.00000	0.00000	0.00000	0.00000	0.00000	0.00000	0.00000	0.00000	0.00000	0.00000	0.00000	0.00000	1.00000	0.00000	0.00000	0.00000	0.00000	0.00000	0.00000	0.00000
Node22	14	T	0.00000	0.00000	0.00000	0.00000	0.00000	0.00000	0.00000	0.00000	0.00000	0.00000	0.00000	0.00000	0.00000	0.00000	0.00000	0.00000	1.00000	0.00000	0.00000	0.00000
Node22	15	G	0.00000	0.00000	0.00000	0.00000	0.00000	0.00000	0.00000	1.00000	0.00000	0.00000	0.00000	0.00000	0.00000	0.00000	0.00000	0.00000	0.00000	0.00000	0.00000	0.00000
Node22	16	A	0.99989	0.00000	0.00000	0.00000	0.00000	0.00000	0.00000	0.00001	0.00000	0.00000	0.00000	0.00000	0.00000	0.00000	0.00000	0.00009	0.00000	0.00000	0.00000	0.00000
Node22	17	Y	0.00000	0.00000	0.00000	0.00000	0.00000	0.00000	0.00000	0.00000	0.00000	0.00000	0.00000	0.00000	0.00000	0.00000	0.00000	0.00000	0.00000	0.00000	1.00000	0.00000
Node22	18	A	1.00000	0.00000	0.00000	0.00000	0.00000	0.00000	0.00000	0.00000	0.00000	0.00000	0.00000	0.00000	0.00000	0.00000	0.00000	0.00000	0.00000	0.00000	0.00000	0.00000
Node22	19	A	1.00000	0.00000	0.00000	0.00000	0.00000	0.00000	0.00000	0.00000	0.00000	0.00000	0.00000	0.00000	0.00000	0.00000	0.00000	0.00000	0.00000	0.00000	0.00000	0.00000
Node22	20	S	0.00000	0.00000	0.00000	0.00000	0.00000	0.00000	0.00000	0.00000	0.00000	0.00000	0.00000	0.00000	0.00000	0.00000	0.00000	1.00000	0.00000	0.00000	0.00000	0.00000
Node22	21	W	0.00000	0.00000	0.00000	0.00000	0.00000	0.00000	0.00000	0.00000	0.00000	0.00000	0.00000	0.00000	0.00000	0.00000	0.00000	0.00000	0.00000	1.00000	0.00000	0.00000
Node22	22	L	0.00000	0.00000	0.00000	0.00000	0.00000	0.00000	0.00000	0.00000	0.00000	0.00000	1.00000	0.00000	0.00000	0.00000	0.00000	0.00000	0.00000	0.00000	0.00000	0.00000
Node22	23	P	0.00000	0.00000	0.00000	0.00000	0.00000	0.00000	0.00000	0.00000	0.00000	0.00000	0.00000	0.00000	0.00000	0.00000	1.00000	0.00000	0.00000	0.00000	0.00000	0.00000
Node22	24	W	0.00000	0.00000	0.00000	0.00000	0.00000	0.00000	0.00000	0.00000	0.00000	0.00000	0.00000	0.00000	0.00000	0.00000	0.00000	0.00000	0.00000	1.00000	0.00000	0.00000
Node22	25	I	0.00000	0.00000	0.00000	0.00000	0.00000	0.00000	0.00000	0.00000	0.00000	0.99996	0.00003	0.00000	0.00000	0.00000	0.00000	0.00000	0.00000	0.00000	0.00000	0.00000
Node22	26	M	0.00000	0.00000	0.00000	0.00000	0.00000	0.00000	0.00000	0.00000	0.00000	0.00000	0.00000	0.00000	1.00000	0.00000	0.00000	0.00000	0.00000	0.00000	0.00000	0.00000
Node22	27	I	0.00000	0.00000	0.00000	0.00000	0.00000	0.00000	0.00000	0.00000	0.00000	1.00000	0.00000	0.00000	0.00000	0.00000	0.00000	0.00000	0.00000	0.00000	0.00000	0.00000
Node22	28	P	0.00000	0.00000	0.00000	0.00000	0.00000	0.00000	0.00000	0.00000	0.00000	0.00000	0.00000	0.00000	0.00000	0.00000	1.00000	0.00000	0.00000	0.00000	0.00000	0.00000
Node22	29	L	0.00000	0.00000	0.00000	0.00000	0.00000	0.00000	0.00000	0.00000	0.00000	0.00000	0.99999	0.00000	0.00001	0.00000	0.00000	0.00000	0.00000	0.00000	0.00000	0.00000
Node22	30	V	0.00000	0.00000	0.00000	0.00000	0.00000	0.00000	0.00000	0.00000	0.00000	0.00003	0.00000	0.00000	0.00000	0.00000	0.00000	0.00000	0.00000	0.00000	0.00000	0.99997
Node22	31	F	0.00000	0.00000	0.00000	0.00000	0.00000	0.00000	0.00000	0.00000	0.00000	0.00000	0.00000	0.00000	0.00000	1.00000	0.00000	0.00000	0.00000	0.00000	0.00000	0.00000
Node22	32	Y	0.00000	0.00000	0.00000	0.00000	0.00000	0.00000	0.00000	0.00000	0.00000	0.00000	0.00000	0.00000	0.00000	0.00000	0.00000	0.00000	0.00000	0.00000	1.00000	0.00000
Node22	33	I	0.00000	0.00000	0.00000	0.00000	0.00000	0.00000	0.00000	0.00000	0.00000	1.00000	0.00000	0.00000	0.00000	0.00000	0.00000	0.00000	0.00000	0.00000	0.00000	0.00000
Node22	34	L	0.00000	0.00000	0.00000	0.00000	0.00000	0.00000	0.00000	0.00000	0.00000	0.00000	0.99999	0.00000	0.00001	0.00000	0.00000	0.00000	0.00000	0.00000	0.00000	0.00000
Node22	35	P	0.00000	0.00000	0.00000	0.00000	0.00000	0.00000	0.00000	0.00000	0.00000	0.00000	0.00000	0.00000	0.00000	0.00000	1.00000	0.00000	0.00000	0.00000	0.00000	0.00000
Node22	36	F	0.00000	0.00000	0.00000	0.00000	0.00000	0.00000	0.00000	0.00000	0.00000	0.00000	0.00000	0.00000	0.00000	1.00000	0.00000	0.00000	0.00000	0.00000	0.00000	0.00000
Node22	37	P	0.00000	0.00000	0.00000	0.00000	0.00000	0.00000	0.00000	0.00000	0.00000	0.00000	0.00000	0.00000	0.00000	0.00000	1.00000	0.00000	0.00000	0.00000	0.00000	0.00000
Node22	38	I	0.00000	0.00000	0.00000	0.00000	0.00000	0.00000	0.00000	0.00000	0.00000	0.99312	0.00001	0.00000	0.00000	0.00000	0.00000	0.00000	0.00000	0.00000	0.00000	0.00687
Node22	39	V	0.00000	0.00000	0.00000	0.00000	0.00000	0.00000	0.00000	0.00000	0.00000	0.00002	0.00000	0.00000	0.00000	0.00001	0.00000	0.00000	0.00000	0.00000	0.00000	0.99998
Node22	40	A	1.00000	0.00000	0.00000	0.00000	0.00000	0.00000	0.00000	0.00000	0.00000	0.00000	0.00000	0.00000	0.00000	0.00000	0.00000	0.00000	0.00000	0.00000	0.00000	0.00000
Node22	41	L	0.00000	0.00000	0.00000	0.00000	0.00000	0.00000	0.00000	0.00000	0.00000	0.00000	1.00000	0.00000	0.00000	0.00000	0.00000	0.00000	0.00000	0.00000	0.00000	0.00000
Node22	42	V	0.00000	0.00000	0.00000	0.00000	0.00000	0.00000	0.00000	0.00000	0.00000	0.00002	0.00000	0.00000	0.00000	0.00000	0.00000	0.00000	0.00000	0.00000	0.00000	0.99998
Node22	43	F	0.00000	0.00000	0.00000	0.00000	0.00000	0.00000	0.00000	0.00000	0.00000	0.00000	0.00000	0.00000	0.00000	1.00000	0.00000	0.00000	0.00000	0.00000	0.00000	0.00000
Node22	44	L	0.00000	0.00000	0.00000	0.00000	0.00000	0.00000	0.00000	0.00000	0.00000	0.00000	1.00000	0.00000	0.00000	0.00000	0.00000	0.00000	0.00000	0.00000	0.00000	0.00000
Node22	45	W	0.00000	0.00000	0.00000	0.00000	0.00000	0.00000	0.00000	0.00000	0.00000	0.00000	0.00000	0.00000	0.00000	0.00000	0.00000	0.00000	0.00000	1.00000	0.00000	0.00000
Node22	46	I	0.00000	0.00000	0.00000	0.00000	0.00000	0.00000	0.00000	0.00000	0.00000	1.00000	0.00000	0.00000	0.00000	0.00000	0.00000	0.00000	0.00000	0.00000	0.00000	0.00000
Node22	47	E	0.00000	0.00000	0.00000	0.00000	0.00000	0.00000	1.00000	0.00000	0.00000	0.00000	0.00000	0.00000	0.00000	0.00000	0.00000	0.00000	0.00000	0.00000	0.00000	0.00000
Node22	48	R	0.00000	0.99783	0.00000	0.00000	0.00000	0.00000	0.00000	0.00000	0.00000	0.00000	0.00000	0.00217	0.00000	0.00000	0.00000	0.00000	0.00000	0.00000	0.00000	0.00000
Node22	49	E	0.00000	0.00000	0.00000	0.00000	0.00000	0.00000	1.00000	0.00000	0.00000	0.00000	0.00000	0.00000	0.00000	0.00000	0.00000	0.00000	0.00000	0.00000	0.00000	0.00000
Node22	50	S	0.00015	0.00000	0.00003	0.00000	0.00000	0.00000	0.00000	0.00000	0.00000	0.00000	0.00000	0.00000	0.00000	0.00000	0.00000	0.99493	0.00489	0.00000	0.00000	0.00000
Node22	51	V	0.00690	0.00000	0.00000	0.00000	0.00003	0.00000	0.00000	0.00000	0.00000	0.03553	0.00011	0.00000	0.00040	0.00000	0.00000	0.00002	0.03758	0.00000	0.00000	0.91941
Node22	52	E	0.00000	0.00000	0.00000	0.00000	0.00000	0.00000	1.00000	0.00000	0.00000	0.00000	0.00000	0.00000	0.00000	0.00000	0.00000	0.00000	0.00000	0.00000	0.00000	0.00000
Node22	53	E	0.00000	0.00000	0.00000	0.00000	0.00000	0.00000	0.99999	0.00000	0.00000	0.00000	0.00000	0.00000	0.00000	0.00000	0.00000	0.00000	0.00000	0.00000	0.00000	0.00000
Node22	54	E	0.00000	0.00000	0.00000	0.00000	0.00000	0.00000	1.00000	0.00000	0.00000	0.00000	0.00000	0.00000	0.00000	0.00000	0.00000	0.00000	0.00000	0.00000	0.00000	0.00000
Node22	55	T	0.13092	0.00010	0.00017	0.00001	0.00094	0.00024	0.00008	0.00003	0.00002	0.00561	0.00037	0.00018	0.00149	0.00001	0.00006	0.01459	0.66717	0.00000	0.00000	0.17800
Node22	56	T	0.08481	0.02893	0.07954	0.08113	0.00647	0.05783	0.09100	0.03624	0.01593	0.01297	0.01271	0.05010	0.00876	0.00364	0.01498	0.14639	0.23663	0.00090	0.00495	0.02608
Node22	57	S	0.12653	0.02180	0.06682	0.04827	0.01136	0.02688	0.04695	0.03802	0.01099	0.00856	0.01079	0.03110	0.00617	0.00475	0.02129	0.34648	0.14738	0.00105	0.00520	0.01961
Node22	58	I	0.03670	0.01070	0.00752	0.00374	0.00725	0.01197	0.00952	0.00433	0.00758	0.25838	0.22730	0.01190	0.04878	0.08220	0.00580	0.01524	0.03390	0.00441	0.02675	0.18602
Node22	59	T	0.12122	0.02807	0.04447	0.04223	0.00824	0.03561	0.06730	0.02628	0.01142	0.02012	0.01979	0.04579	0.01072	0.00509	0.12450	0.13144	0.21213	0.00109	0.00515	0.03933
Node22	60	N	0.05182	0.03386	0.29794	0.10718	0.00691	0.03581	0.05087	0.05244	0.03372	0.01068	0.01249	0.06154	0.00663	0.00533	0.01292	0.11329	0.07897	0.00111	0.01093	0.01555
Node22	61	T	0.08703	0.03934	0.09431	0.05019	0.01048	0.03487	0.04687	0.03195	0.01965	0.03384	0.03304	0.05833	0.01573	0.01012	0.02216	0.12636	0.22062	0.00217	0.01100	0.05193
Node22	62	S	0.13432	0.03498	0.06328	0.04225	0.01601	0.03530	0.04438	0.05546	0.01627	0.01880	0.02542	0.04357	0.01063	0.01119	0.03427	0.24014	0.12624	0.00262	0.01115	0.03373
Node22	63	P	0.06172	0.01871	0.01261	0.01949	0.00305	0.01947	0.02826	0.01601	0.00895	0.01049	0.02198	0.02354	0.00454	0.00552	0.64244	0.04980	0.02789	0.00142	0.00459	0.01952
Node22	64	L	0.04807	0.02082	0.01228	0.00670	0.00794	0.02667	0.01614	0.01005	0.00839	0.11472	0.24380	0.02561	0.22251	0.04649	0.00856	0.02454	0.04436	0.00611	0.01614	0.09011
Node22	65	G	0.09344	0.02001	0.03802	0.03530	0.00699	0.01393	0.02837	0.59281	0.00787	0.00558	0.00957	0.02188	0.00411	0.00480	0.01230	0.06351	0.02151	0.00272	0.00416	0.01313
Node22	66	N	0.04036	0.03710	0.33975	0.10991	0.00593	0.03759	0.05172	0.04940	0.03872	0.01028	0.01346	0.06600	0.00648	0.00687	0.01248	0.08971	0.05440	0.00152	0.01503	0.01326
Node22	67	L	0.07827	0.02574	0.01763	0.01498	0.01386	0.02132	0.02741	0.02018	0.00994	0.15828	0.18484	0.02968	0.03996	0.04374	0.01913	0.04047	0.05503	0.00555	0.01937	0.17461
Node22	68	T	0.09908	0.05448	0.05702	0.06625	0.01186	0.05069	0.09334	0.04910	0.02064	0.03658	0.04490	0.07325	0.01585	0.01401	0.03328	0.09860	0.11222	0.00325	0.01359	0.05201
Node22	69	N	0.08726	0.05207	0.11078	0.09304	0.01163	0.04491	0.07996	0.07731	0.03041	0.02419	0.03339	0.07129	0.01159	0.01372	0.03600	0.09626	0.07027	0.00328	0.01786	0.03476
Node22	70	L	0.07560	0.03529	0.02326	0.02073	0.01152	0.03135	0.03540	0.02506	0.01384	0.10131	0.18063	0.04073	0.06548	0.04442	0.06327	0.04872	0.05471	0.00679	0.02155	0.10035
Node22	71	E	0.06971	0.05642	0.05523	0.12809	0.00604	0.06835	0.22138	0.04242	0.02142	0.01848	0.02785	0.08674	0.00978	0.00876	0.03156	0.05973	0.04661	0.00256	0.01115	0.02773
Node22	72	P	0.08960	0.04619	0.03766	0.04751	0.01090	0.03692	0.06395	0.05981	0.01844	0.04023	0.06236	0.05514	0.01552	0.02219	0.19541	0.06977	0.05342	0.00560	0.01826	0.05112
Node22	73	V	0.07209	0.01009	0.00722	0.00531	0.01131	0.00930	0.01339	0.00899	0.00384	0.19107	0.11772	0.01236	0.02721	0.02358	0.01054	0.02152	0.04659	0.00245	0.00879	0.39662
Node22	74	T	0.08431	0.02495	0.03906	0.02219	0.00976	0.02419	0.03091	0.01940	0.01003	0.03872	0.03381	0.03837	0.01721	0.00915	0.02009	0.11783	0.38955	0.00183	0.00768	0.06098
Node22	75	N	0.04176	0.03812	0.32397	0.11178	0.00612	0.03846	0.05320	0.05062	0.03941	0.01060	0.01392	0.06739	0.00666	0.00710	0.01291	0.09152	0.05575	0.00157	0.01542	0.01373
Node22	76	Y	0.00978	0.00519	0.00510	0.00167	0.00335	0.00662	0.00286	0.00162	0.01559	0.02994	0.05423	0.00486	0.25215	0.06380	0.00141	0.00606	0.00981	0.00669	0.50250	0.01677
Node22	77	E	0.04772	0.02856	0.05447	0.20180	0.00256	0.06206	0.36204	0.02799	0.01460	0.00737	0.01165	0.06068	0.00496	0.00338	0.01727	0.04220	0.02947	0.00121	0.00604	0.01398
Node22	78	L	0.06519	0.02086	0.02215	0.01495	0.01603	0.01965	0.02031	0.02131	0.01726	0.07533	0.18431	0.02202	0.03570	0.16084	0.01663	0.08476	0.04802	0.01302	0.07026	0.07140
Node22	79	E	0.07370	0.05257	0.04985	0.10657	0.00782	0.06351	0.19280	0.04221	0.02399	0.02854	0.04517	0.07655	0.01326	0.02023	0.02957	0.06022	0.04764	0.00529	0.02279	0.03770
Node22	80	P	0.03323	0.00920	0.00639	0.01006	0.00154	0.00974	0.01411	0.01175	0.00446	0.00482	0.01048	0.01166	0.00211	0.00260	0.81447	0.02698	0.01392	0.00068	0.00219	0.00959
Node22	81	T	0.10199	0.03518	0.03901	0.03228	0.01434	0.03024	0.04436	0.03656	0.01412	0.06832	0.07772	0.04564	0.02276	0.02155	0.04970	0.09346	0.16456	0.00377	0.01439	0.09003
Node22	82	I	0.05903	0.01644	0.01602	0.01066	0.00985	0.01442	0.01786	0.01366	0.00683	0.24978	0.13030	0.02052	0.03381	0.02847	0.01338	0.04342	0.13240	0.00334	0.01237	0.16743
Node22	83	E	0.05214	0.03942	0.04222	0.13189	0.00355	0.06400	0.38954	0.03084	0.01572	0.01078	0.01704	0.06916	0.00646	0.00511	0.02080	0.04251	0.03191	0.00168	0.00739	0.01786
Node22	84	E	0.05093	0.04527	0.03912	0.10591	0.00359	0.11286	0.35648	0.02798	0.01764	0.01124	0.01875	0.07490	0.00715	0.00547	0.02041	0.04228	0.03256	0.00180	0.00776	0.01792
Node22	85	N	0.04269	0.04468	0.32559	0.08173	0.00539	0.07983	0.06422	0.03965	0.03453	0.01148	0.01739	0.06768	0.00696	0.00744	0.01554	0.07902	0.04582	0.00193	0.01273	0.01571
Node22	86	E	0.07638	0.04311	0.04982	0.12132	0.00583	0.05778	0.25589	0.09233	0.01726	0.01443	0.02161	0.06839	0.00788	0.00708	0.02517	0.05978	0.04117	0.00228	0.00892	0.02356
Node22	87	D	0.03799	0.01964	0.07451	0.48118	0.00330	0.02635	0.12189	0.03597	0.01383	0.00693	0.01034	0.03179	0.00378	0.00425	0.01639	0.06491	0.02827	0.00120	0.00653	0.01095
Node22	88	L	0.02473	0.01188	0.00610	0.00464	0.00523	0.01156	0.00911	0.00623	0.00570	0.08291	0.62127	0.01124	0.03721	0.04243	0.00849	0.01298	0.01714	0.00510	0.01376	0.06229
Node22	89	D	0.02861	0.01602	0.05856	0.58379	0.00251	0.02209	0.11507	0.02890	0.01186	0.00576	0.00867	0.02632	0.00310	0.00361	0.01351	0.03533	0.02053	0.00104	0.00572	0.00900
Node22	90	M	0.03608	0.01640	0.01025	0.00716	0.00607	0.01939	0.01403	0.00960	0.00673	0.07805	0.16063	0.01991	0.44401	0.03300	0.00806	0.01898	0.03208	0.00488	0.01338	0.06130
Node21	1	M	0.00091	0.00028	0.00016	0.00001	0.00012	0.00069	0.00013	0.00008	0.00010	0.00272	0.00642	0.00043	0.98420	0.00078	0.00005	0.00022	0.00110	0.00009	0.00017	0.00135
Node21	2	M	0.00177	0.00055	0.00031	0.00003	0.00023	0.00135	0.00026	0.00016	0.00020	0.00527	0.01240	0.00085	0.96929	0.00152	0.00009	0.00044	0.00213	0.00017	0.00033	0.00265
Node21	3	A	0.90209	0.00226	0.00134	0.00205	0.00287	0.00357	0.00667	0.01061	0.00078	0.00139	0.00371	0.00324	0.00228	0.00103	0.00471	0.02489	0.01044	0.00021	0.00072	0.01513
Node21	4	D	0.00287	0.00072	0.01749	0.92635	0.00009	0.00209	0.03118	0.00422	0.00182	0.00009	0.00017	0.00185	0.00008	0.00008	0.00154	0.00648	0.00211	0.00004	0.00043	0.00029
Node21	5	L	0.00294	0.00154	0.00032	0.00010	0.00071	0.00213	0.00051	0.00027	0.00074	0.02469	0.91746	0.00090	0.02092	0.01024	0.00099	0.00107	0.00169	0.00068	0.00107	0.01104
Node21	6	L	0.06155	0.02887	0.01932	0.01653	0.01186	0.02563	0.02808	0.02080	0.01364	0.12155	0.22093	0.03227	0.06721	0.06897	0.01914	0.03701	0.04622	0.01095	0.03516	0.11432
Node21	7	L	0.07239	0.04519	0.03611	0.04360	0.01321	0.03547	0.05872	0.04213	0.02236	0.07731	0.13172	0.05180	0.02839	0.06219	0.03248	0.05384	0.05017	0.01422	0.04772	0.08100
Node21	8	P	0.07649	0.05563	0.02927	0.03596	0.00763	0.03564	0.05302	0.03477	0.01716	0.03017	0.05169	0.05774	0.01241	0.01664	0.32224	0.06131	0.04435	0.00434	0.01399	0.03953
Node21	9	-	0.07348	0.05180	0.05044	0.05148	0.01305	0.03889	0.06450	0.05194	0.02760	0.05839	0.09690	0.05983	0.02246	0.05967	0.03692	0.06098	0.05182	0.01346	0.05223	0.06414
Node21	10	L	0.06761	0.03183	0.02299	0.02470	0.01222	0.02528	0.03694	0.02920	0.01362	0.12838	0.19379	0.03602	0.03685	0.05027	0.02541	0.04069	0.04687	0.00898	0.02735	0.14100
Node21	11	T	0.00861	0.00170	0.00425	0.00122	0.00077	0.00224	0.00225	0.00048	0.00069	0.00331	0.00164	0.00373	0.00229	0.00039	0.00132	0.01946	0.93761	0.00009	0.00044	0.00752
Node21	12	Q	0.00219	0.00445	0.00202	0.00083	0.00004	0.96451	0.00833	0.00045	0.00302	0.00015	0.00164	0.00591	0.00108	0.00005	0.00079	0.00213	0.00164	0.00008	0.00026	0.00043
Node21	13	M	0.00000	0.00000	0.00000	0.00000	0.00000	0.00000	0.00000	0.00000	0.00000	0.00000	0.00000	0.00000	1.00000	0.00000	0.00000	0.00000	0.00000	0.00000	0.00000	0.00000
Node21	14	T	0.00000	0.00000	0.00000	0.00000	0.00000	0.00000	0.00000	0.00000	0.00000	0.00000	0.00000	0.00000	0.00000	0.00000	0.00000	0.00000	1.00000	0.00000	0.00000	0.00000
Node21	15	G	0.00000	0.00000	0.00000	0.00000	0.00000	0.00000	0.00000	1.00000	0.00000	0.00000	0.00000	0.00000	0.00000	0.00000	0.00000	0.00000	0.00000	0.00000	0.00000	0.00000
Node21	16	A	0.99989	0.00000	0.00000	0.00000	0.00000	0.00000	0.00000	0.00001	0.00000	0.00000	0.00000	0.00000	0.00000	0.00000	0.00000	0.00009	0.00000	0.00000	0.00000	0.00000
Node21	17	Y	0.00000	0.00000	0.00000	0.00000	0.00000	0.00000	0.00000	0.00000	0.00000	0.00000	0.00000	0.00000	0.00000	0.00000	0.00000	0.00000	0.00000	0.00000	1.00000	0.00000
Node21	18	A	1.00000	0.00000	0.00000	0.00000	0.00000	0.00000	0.00000	0.00000	0.00000	0.00000	0.00000	0.00000	0.00000	0.00000	0.00000	0.00000	0.00000	0.00000	0.00000	0.00000
Node21	19	A	1.00000	0.00000	0.00000	0.00000	0.00000	0.00000	0.00000	0.00000	0.00000	0.00000	0.00000	0.00000	0.00000	0.00000	0.00000	0.00000	0.00000	0.00000	0.00000	0.00000
Node21	20	S	0.00000	0.00000	0.00000	0.00000	0.00000	0.00000	0.00000	0.00000	0.00000	0.00000	0.00000	0.00000	0.00000	0.00000	0.00000	1.00000	0.00000	0.00000	0.00000	0.00000
Node21	21	W	0.00000	0.00000	0.00000	0.00000	0.00000	0.00000	0.00000	0.00000	0.00000	0.00000	0.00000	0.00000	0.00000	0.00000	0.00000	0.00000	0.00000	1.00000	0.00000	0.00000
Node21	22	L	0.00000	0.00000	0.00000	0.00000	0.00000	0.00000	0.00000	0.00000	0.00000	0.00000	1.00000	0.00000	0.00000	0.00000	0.00000	0.00000	0.00000	0.00000	0.00000	0.00000
Node21	23	P	0.00000	0.00000	0.00000	0.00000	0.00000	0.00000	0.00000	0.00000	0.00000	0.00000	0.00000	0.00000	0.00000	0.00000	1.00000	0.00000	0.00000	0.00000	0.00000	0.00000
Node21	24	W	0.00000	0.00000	0.00000	0.00000	0.00000	0.00000	0.00000	0.00000	0.00000	0.00000	0.00000	0.00000	0.00000	0.00000	0.00000	0.00000	0.00000	1.00000	0.00000	0.00000
Node21	25	I	0.00000	0.00000	0.00000	0.00000	0.00000	0.00000	0.00000	0.00000	0.00000	0.99996	0.00003	0.00000	0.00000	0.00000	0.00000	0.00000	0.00000	0.00000	0.00000	0.00000
Node21	26	M	0.00000	0.00000	0.00000	0.00000	0.00000	0.00000	0.00000	0.00000	0.00000	0.00000	0.00000	0.00000	1.00000	0.00000	0.00000	0.00000	0.00000	0.00000	0.00000	0.00000
Node21	27	I	0.00000	0.00000	0.00000	0.00000	0.00000	0.00000	0.00000	0.00000	0.00000	1.00000	0.00000	0.00000	0.00000	0.00000	0.00000	0.00000	0.00000	0.00000	0.00000	0.00000
Node21	28	P	0.00000	0.00000	0.00000	0.00000	0.00000	0.00000	0.00000	0.00000	0.00000	0.00000	0.00000	0.00000	0.00000	0.00000	1.00000	0.00000	0.00000	0.00000	0.00000	0.00000
Node21	29	L	0.00000	0.00000	0.00000	0.00000	0.00000	0.00000	0.00000	0.00000	0.00000	0.00000	0.99999	0.00000	0.00001	0.00000	0.00000	0.00000	0.00000	0.00000	0.00000	0.00000
Node21	30	V	0.00000	0.00000	0.00000	0.00000	0.00000	0.00000	0.00000	0.00000	0.00000	0.00003	0.00000	0.00000	0.00000	0.00000	0.00000	0.00000	0.00000	0.00000	0.00000	0.99997
Node21	31	F	0.00000	0.00000	0.00000	0.00000	0.00000	0.00000	0.00000	0.00000	0.00000	0.00000	0.00000	0.00000	0.00000	1.00000	0.00000	0.00000	0.00000	0.00000	0.00000	0.00000
Node21	32	Y	0.00000	0.00000	0.00000	0.00000	0.00000	0.00000	0.00000	0.00000	0.00000	0.00000	0.00000	0.00000	0.00000	0.00000	0.00000	0.00000	0.00000	0.00000	1.00000	0.00000
Node21	33	I	0.00000	0.00000	0.00000	0.00000	0.00000	0.00000	0.00000	0.00000	0.00000	1.00000	0.00000	0.00000	0.00000	0.00000	0.00000	0.00000	0.00000	0.00000	0.00000	0.00000
Node21	34	L	0.00000	0.00000	0.00000	0.00000	0.00000	0.00000	0.00000	0.00000	0.00000	0.00000	0.99999	0.00000	0.00001	0.00000	0.00000	0.00000	0.00000	0.00000	0.00000	0.00000
Node21	35	P	0.00000	0.00000	0.00000	0.00000	0.00000	0.00000	0.00000	0.00000	0.00000	0.00000	0.00000	0.00000	0.00000	0.00000	1.00000	0.00000	0.00000	0.00000	0.00000	0.00000
Node21	36	F	0.00000	0.00000	0.00000	0.00000	0.00000	0.00000	0.00000	0.00000	0.00000	0.00000	0.00000	0.00000	0.00000	1.00000	0.00000	0.00000	0.00000	0.00000	0.00000	0.00000
Node21	37	P	0.00000	0.00000	0.00000	0.00000	0.00000	0.00000	0.00000	0.00000	0.00000	0.00000	0.00000	0.00000	0.00000	0.00000	1.00000	0.00000	0.00000	0.00000	0.00000	0.00000
Node21	38	I	0.00000	0.00000	0.00000	0.00000	0.00000	0.00000	0.00000	0.00000	0.00000	0.99312	0.00001	0.00000	0.00000	0.00000	0.00000	0.00000	0.00000	0.00000	0.00000	0.00687
Node21	39	V	0.00000	0.00000	0.00000	0.00000	0.00000	0.00000	0.00000	0.00000	0.00000	0.00002	0.00000	0.00000	0.00000	0.00001	0.00000	0.00000	0.00000	0.00000	0.00000	0.99998
Node21	40	A	1.00000	0.00000	0.00000	0.00000	0.00000	0.00000	0.00000	0.00000	0.00000	0.00000	0.00000	0.00000	0.00000	0.00000	0.00000	0.00000	0.00000	0.00000	0.00000	0.00000
Node21	41	L	0.00000	0.00000	0.00000	0.00000	0.00000	0.00000	0.00000	0.00000	0.00000	0.00000	1.00000	0.00000	0.00000	0.00000	0.00000	0.00000	0.00000	0.00000	0.00000	0.00000
Node21	42	V	0.00000	0.00000	0.00000	0.00000	0.00000	0.00000	0.00000	0.00000	0.00000	0.00002	0.00000	0.00000	0.00000	0.00000	0.00000	0.00000	0.00000	0.00000	0.00000	0.99998
Node21	43	F	0.00000	0.00000	0.00000	0.00000	0.00000	0.00000	0.00000	0.00000	0.00000	0.00000	0.00000	0.00000	0.00000	1.00000	0.00000	0.00000	0.00000	0.00000	0.00000	0.00000
Node21	44	L	0.00000	0.00000	0.00000	0.00000	0.00000	0.00000	0.00000	0.00000	0.00000	0.00000	1.00000	0.00000	0.00000	0.00000	0.00000	0.00000	0.00000	0.00000	0.00000	0.00000
Node21	45	W	0.00000	0.00000	0.00000	0.00000	0.00000	0.00000	0.00000	0.00000	0.00000	0.00000	0.00000	0.00000	0.00000	0.00000	0.00000	0.00000	0.00000	1.00000	0.00000	0.00000
Node21	46	I	0.00000	0.00000	0.00000	0.00000	0.00000	0.00000	0.00000	0.00000	0.00000	1.00000	0.00000	0.00000	0.00000	0.00000	0.00000	0.00000	0.00000	0.00000	0.00000	0.00000
Node21	47	E	0.00000	0.00000	0.00000	0.00000	0.00000	0.00000	1.00000	0.00000	0.00000	0.00000	0.00000	0.00000	0.00000	0.00000	0.00000	0.00000	0.00000	0.00000	0.00000	0.00000
Node21	48	R	0.00000	0.99783	0.00000	0.00000	0.00000	0.00000	0.00000	0.00000	0.00000	0.00000	0.00000	0.00217	0.00000	0.00000	0.00000	0.00000	0.00000	0.00000	0.00000	0.00000
Node21	49	E	0.00000	0.00000	0.00000	0.00000	0.00000	0.00000	1.00000	0.00000	0.00000	0.00000	0.00000	0.00000	0.00000	0.00000	0.00000	0.00000	0.00000	0.00000	0.00000	0.00000
Node21	50	S	0.00015	0.00000	0.00003	0.00000	0.00000	0.00000	0.00000	0.00000	0.00000	0.00000	0.00000	0.00000	0.00000	0.00000	0.00000	0.99493	0.00489	0.00000	0.00000	0.00000
Node21	51	V	0.00689	0.00000	0.00000	0.00000	0.00003	0.00000	0.00000	0.00000	0.00000	0.03553	0.00011	0.00000	0.00040	0.00000	0.00000	0.00002	0.03757	0.00000	0.00000	0.91943
Node21	52	E	0.00000	0.00000	0.00000	0.00000	0.00000	0.00000	1.00000	0.00000	0.00000	0.00000	0.00000	0.00000	0.00000	0.00000	0.00000	0.00000	0.00000	0.00000	0.00000	0.00000
Node21	53	E	0.00000	0.00000	0.00000	0.00000	0.00000	0.00000	0.99999	0.00000	0.00000	0.00000	0.00000	0.00000	0.00000	0.00000	0.00000	0.00000	0.00000	0.00000	0.00000	0.00000
Node21	54	E	0.00000	0.00000	0.00000	0.00000	0.00000	0.00000	1.00000	0.00000	0.00000	0.00000	0.00000	0.00000	0.00000	0.00000	0.00000	0.00000	0.00000	0.00000	0.00000	0.00000
Node21	55	T	0.13092	0.00010	0.00017	0.00001	0.00094	0.00024	0.00008	0.00003	0.00002	0.00561	0.00037	0.00018	0.00149	0.00001	0.00006	0.01459	0.66717	0.00000	0.00000	0.17800
Node21	56	T	0.08481	0.02893	0.07954	0.08113	0.00647	0.05783	0.09100	0.03624	0.01593	0.01297	0.01271	0.05010	0.00876	0.00364	0.01498	0.14639	0.23663	0.00090	0.00495	0.02608
Node21	57	S	0.12653	0.02180	0.06682	0.04827	0.01136	0.02688	0.04695	0.03802	0.01099	0.00856	0.01079	0.03110	0.00617	0.00475	0.02129	0.34649	0.14738	0.00105	0.00520	0.01961
Node21	58	I	0.03670	0.01070	0.00752	0.00374	0.00725	0.01197	0.00952	0.00433	0.00758	0.25839	0.22730	0.01190	0.04878	0.08220	0.00580	0.01524	0.03389	0.00441	0.02675	0.18602
Node21	59	T	0.12122	0.02807	0.04447	0.04223	0.00824	0.03561	0.06730	0.02628	0.01142	0.02012	0.01979	0.04579	0.01072	0.00509	0.12450	0.13144	0.21213	0.00109	0.00515	0.03933
Node21	60	N	0.05182	0.03386	0.29795	0.10718	0.00691	0.03581	0.05087	0.05244	0.03372	0.01068	0.01249	0.06154	0.00663	0.00533	0.01292	0.11329	0.07897	0.00111	0.01093	0.01555
Node21	61	T	0.08703	0.03934	0.09431	0.05019	0.01048	0.03487	0.04687	0.03195	0.01965	0.03384	0.03304	0.05833	0.01573	0.01012	0.02216	0.12636	0.22062	0.00217	0.01100	0.05193
Node21	62	S	0.13432	0.03498	0.06328	0.04225	0.01601	0.03530	0.04438	0.05546	0.01627	0.01880	0.02542	0.04357	0.01063	0.01119	0.03427	0.24014	0.12624	0.00262	0.01115	0.03373
Node21	63	P	0.06172	0.01871	0.01261	0.01949	0.00305	0.01947	0.02826	0.01601	0.00895	0.01049	0.02198	0.02354	0.00454	0.00552	0.64245	0.04980	0.02789	0.00142	0.00459	0.01952
Node21	64	L	0.04807	0.02082	0.01228	0.00670	0.00794	0.02667	0.01614	0.01005	0.00839	0.11472	0.24380	0.02561	0.22251	0.04649	0.00856	0.02454	0.04436	0.00611	0.01614	0.09011
Node21	65	G	0.09344	0.02001	0.03802	0.03530	0.00699	0.01393	0.02837	0.59281	0.00787	0.00558	0.00957	0.02188	0.00411	0.00480	0.01230	0.06351	0.02151	0.00272	0.00416	0.01313
Node21	66	N	0.04036	0.03710	0.33975	0.10991	0.00593	0.03759	0.05172	0.04940	0.03872	0.01028	0.01346	0.06600	0.00648	0.00687	0.01248	0.08971	0.05440	0.00152	0.01503	0.01326
Node21	67	L	0.07827	0.02574	0.01763	0.01498	0.01386	0.02132	0.02741	0.02018	0.00994	0.15828	0.18484	0.02968	0.03996	0.04374	0.01913	0.04047	0.05503	0.00555	0.01937	0.17461
Node21	68	T	0.09908	0.05448	0.05702	0.06625	0.01186	0.05069	0.09334	0.04910	0.02064	0.03658	0.04490	0.07325	0.01585	0.01401	0.03328	0.09860	0.11222	0.00325	0.01359	0.05201
Node21	69	N	0.08726	0.05207	0.11078	0.09304	0.01163	0.04491	0.07996	0.07731	0.03041	0.02419	0.03339	0.07129	0.01159	0.01372	0.03600	0.09626	0.07027	0.00328	0.01786	0.03476
Node21	70	L	0.07560	0.03529	0.02326	0.02072	0.01152	0.03135	0.03540	0.02506	0.01384	0.10131	0.18063	0.04073	0.06548	0.04442	0.06327	0.04872	0.05471	0.00679	0.02155	0.10035
Node21	71	E	0.06971	0.05642	0.05523	0.12809	0.00604	0.06835	0.22138	0.04242	0.02142	0.01848	0.02785	0.08674	0.00978	0.00876	0.03156	0.05973	0.04661	0.00256	0.01115	0.02773
Node21	72	P	0.08960	0.04619	0.03766	0.04751	0.01090	0.03692	0.06395	0.05981	0.01844	0.04023	0.06236	0.05514	0.01552	0.02219	0.19541	0.06977	0.05342	0.00560	0.01826	0.05112
Node21	73	V	0.07209	0.01009	0.00722	0.00531	0.01131	0.00930	0.01339	0.00899	0.00384	0.19107	0.11772	0.01236	0.02721	0.02358	0.01054	0.02152	0.04659	0.00245	0.00879	0.39662
Node21	74	T	0.08431	0.02495	0.03906	0.02219	0.00976	0.02419	0.03091	0.01940	0.01003	0.03872	0.03381	0.03837	0.01721	0.00915	0.02009	0.11783	0.38955	0.00183	0.00768	0.06098
Node21	75	N	0.04176	0.03812	0.32397	0.11178	0.00612	0.03846	0.05320	0.05061	0.03941	0.01060	0.01392	0.06739	0.00666	0.00710	0.01291	0.09152	0.05575	0.00157	0.01542	0.01373
Node21	76	Y	0.00978	0.00519	0.00510	0.00167	0.00335	0.00662	0.00286	0.00162	0.01559	0.02994	0.05423	0.00486	0.25215	0.06380	0.00141	0.00606	0.00981	0.00669	0.50250	0.01677
Node21	77	E	0.04772	0.02856	0.05447	0.20180	0.00256	0.06206	0.36204	0.02799	0.01460	0.00737	0.01165	0.06068	0.00496	0.00338	0.01727	0.04220	0.02947	0.00121	0.00604	0.01398
Node21	78	L	0.06519	0.02086	0.02215	0.01495	0.01603	0.01965	0.02031	0.02131	0.01726	0.07533	0.18431	0.02202	0.03570	0.16084	0.01663	0.08476	0.04802	0.01302	0.07026	0.07140
Node21	79	E	0.07370	0.05257	0.04985	0.10657	0.00782	0.06351	0.19280	0.04221	0.02399	0.02854	0.04517	0.07655	0.01326	0.02023	0.02957	0.06022	0.04764	0.00529	0.02279	0.03770
Node21	80	P	0.03323	0.00920	0.00639	0.01006	0.00154	0.00974	0.01411	0.01175	0.00446	0.00482	0.01048	0.01166	0.00211	0.00260	0.81447	0.02698	0.01392	0.00068	0.00219	0.00959
Node21	81	T	0.10199	0.03518	0.03901	0.03228	0.01434	0.03024	0.04436	0.03656	0.01412	0.06832	0.07772	0.04564	0.02276	0.02155	0.04970	0.09346	0.16456	0.00377	0.01439	0.09003
Node21	82	I	0.05903	0.01644	0.01602	0.01066	0.00985	0.01442	0.01786	0.01366	0.00683	0.24978	0.13030	0.02052	0.03381	0.02847	0.01338	0.04342	0.13240	0.00334	0.01237	0.16743
Node21	83	E	0.05214	0.03942	0.04222	0.13189	0.00355	0.06400	0.38954	0.03084	0.01572	0.01078	0.01704	0.06916	0.00646	0.00511	0.02080	0.04251	0.03191	0.00168	0.00739	0.01786
Node21	84	E	0.05093	0.04527	0.03912	0.10591	0.00359	0.11286	0.35648	0.02798	0.01764	0.01124	0.01875	0.07490	0.00715	0.00547	0.02041	0.04228	0.03256	0.00180	0.00776	0.01792
Node21	85	N	0.04269	0.04468	0.32559	0.08173	0.00539	0.07983	0.06422	0.03965	0.03453	0.01148	0.01739	0.06768	0.00696	0.00744	0.01554	0.07902	0.04582	0.00193	0.01273	0.01571
Node21	86	E	0.07638	0.04311	0.04982	0.12132	0.00583	0.05778	0.25589	0.09233	0.01726	0.01443	0.02161	0.06839	0.00788	0.00708	0.02517	0.05978	0.04117	0.00228	0.00892	0.02356
Node21	87	D	0.03799	0.01964	0.07451	0.48118	0.00330	0.02635	0.12189	0.03597	0.01383	0.00693	0.01034	0.03179	0.00378	0.00425	0.01639	0.06491	0.02827	0.00120	0.00653	0.01095
Node21	88	L	0.02473	0.01188	0.00610	0.00464	0.00523	0.01156	0.00911	0.00623	0.00570	0.08291	0.62127	0.01124	0.03721	0.04243	0.00849	0.01298	0.01714	0.00510	0.01376	0.06229
Node21	89	D	0.02861	0.01602	0.05856	0.58379	0.00251	0.02209	0.11507	0.02890	0.01186	0.00576	0.00867	0.02632	0.00310	0.00361	0.01351	0.03533	0.02053	0.00104	0.00572	0.00900
Node21	90	M	0.03608	0.01640	0.01025	0.00716	0.00607	0.01939	0.01403	0.00960	0.00673	0.07805	0.16063	0.01991	0.44401	0.03300	0.00806	0.01898	0.03208	0.00488	0.01338	0.06130
Node20	1	M	0.00047	0.00014	0.00008	0.00001	0.00006	0.00036	0.00007	0.00004	0.00005	0.00141	0.00335	0.00022	0.99181	0.00040	0.00002	0.00011	0.00057	0.00004	0.00009	0.00069
Node20	2	M	0.00091	0.00028	0.00016	0.00001	0.00012	0.00070	0.00013	0.00008	0.00010	0.00273	0.00641	0.00044	0.98415	0.00078	0.00005	0.00022	0.00110	0.00009	0.00017	0.00136
Node20	3	A	0.94819	0.00116	0.00063	0.00104	0.00152	0.00188	0.00351	0.00560	0.00039	0.00059	0.00190	0.00167	0.00121	0.00053	0.00247	0.01350	0.00558	0.00011	0.00037	0.00815
Node20	4	D	0.00145	0.00034	0.00935	0.96138	0.00004	0.00103	0.01657	0.00219	0.00094	0.00004	0.00008	0.00090	0.00003	0.00004	0.00079	0.00340	0.00106	0.00002	0.00022	0.00014
Node20	5	L	0.00151	0.00080	0.00015	0.00004	0.00036	0.00112	0.00025	0.00013	0.00039	0.01455	0.95001	0.00045	0.01597	0.00575	0.00051	0.00054	0.00084	0.00035	0.00053	0.00573
Node20	6	L	0.06129	0.02864	0.01913	0.01628	0.01181	0.02552	0.02777	0.02054	0.01354	0.12195	0.22205	0.03201	0.06818	0.06909	0.01893	0.03674	0.04610	0.01090	0.03503	0.11448
Node20	7	L	0.07230	0.04504	0.03606	0.04355	0.01321	0.03542	0.05862	0.04194	0.02238	0.07744	0.13212	0.05163	0.02845	0.06244	0.03233	0.05376	0.05013	0.01421	0.04789	0.08108
Node20	8	P	0.07630	0.05569	0.02909	0.03571	0.00757	0.03556	0.05273	0.03449	0.01710	0.02994	0.05141	0.05764	0.01234	0.01649	0.32515	0.06118	0.04417	0.00430	0.01386	0.03928
Node20	9	-	0.07342	0.05175	0.05060	0.05147	0.01305	0.03887	0.06442	0.05188	0.02768	0.05833	0.09683	0.05977	0.02245	0.05985	0.03686	0.06100	0.05181	0.01346	0.05242	0.06407
Node20	10	L	0.06747	0.03168	0.02287	0.02456	0.01219	0.02518	0.03676	0.02904	0.01356	0.12886	0.19444	0.03585	0.03691	0.05021	0.02529	0.04052	0.04679	0.00895	0.02724	0.14165
Node20	11	T	0.00448	0.00087	0.00222	0.00062	0.00040	0.00117	0.00116	0.00022	0.00035	0.00171	0.00082	0.00194	0.00121	0.00019	0.00068	0.01034	0.96740	0.00005	0.00023	0.00396
Node20	12	Q	0.00113	0.00231	0.00105	0.00042	0.00002	0.98163	0.00433	0.00023	0.00157	0.00007	0.00085	0.00306	0.00056	0.00002	0.00041	0.00110	0.00085	0.00004	0.00013	0.00022
Node20	13	M	0.00000	0.00000	0.00000	0.00000	0.00000	0.00000	0.00000	0.00000	0.00000	0.00001	0.01020	0.00000	0.98978	0.00000	0.00000	0.00000	0.00000	0.00000	0.00000	0.00000
Node20	14	T	0.00000	0.00000	0.00000	0.00000	0.00000	0.00000	0.00000	0.00000	0.00000	0.00000	0.00000	0.00000	0.00000	0.00000	0.00000	0.00001	0.99999	0.00000	0.00000	0.00000
Node20	15	G	0.00000	0.00000	0.00000	0.00000	0.00000	0.00000	0.00000	1.00000	0.00000	0.00000	0.00000	0.00000	0.00000	0.00000	0.00000	0.00000	0.00000	0.00000	0.00000	0.00000
Node20	16	A	0.99994	0.00000	0.00000	0.00000	0.00000	0.00000	0.00000	0.00000	0.00000	0.00000	0.00000	0.00000	0.00000	0.00000	0.00000	0.00004	0.00000	0.00000	0.00000	0.00001
Node20	17	Y	0.00000	0.00000	0.00000	0.00000	0.00000	0.00000	0.00000	0.00000	0.00000	0.00000	0.00000	0.00000	0.00000	0.00000	0.00000	0.00000	0.00000	0.00000	1.00000	0.00000
Node20	18	A	1.00000	0.00000	0.00000	0.00000	0.00000	0.00000	0.00000	0.00000	0.00000	0.00000	0.00000	0.00000	0.00000	0.00000	0.00000	0.00000	0.00000	0.00000	0.00000	0.00000
Node20	19	A	0.99993	0.00000	0.00000	0.00000	0.00000	0.00000	0.00000	0.00000	0.00000	0.00000	0.00005	0.00000	0.00000	0.00000	0.00000	0.00001	0.00000	0.00000	0.00000	0.00002
Node20	20	S	0.00000	0.00000	0.00000	0.00000	0.00000	0.00000	0.00000	0.00000	0.00000	0.00000	0.00000	0.00000	0.00000	0.00000	0.00000	1.00000	0.00000	0.00000	0.00000	0.00000
Node20	21	W	0.00000	0.00000	0.00000	0.00000	0.00000	0.00000	0.00000	0.00000	0.00000	0.00000	0.00000	0.00000	0.00000	0.00000	0.00000	0.00000	0.00000	1.00000	0.00000	0.00000
Node20	22	L	0.00000	0.00000	0.00000	0.00000	0.00000	0.00000	0.00000	0.00000	0.00000	0.00000	1.00000	0.00000	0.00000	0.00000	0.00000	0.00000	0.00000	0.00000	0.00000	0.00000
Node20	23	P	0.00000	0.00000	0.00000	0.00000	0.00000	0.00000	0.00000	0.00000	0.00000	0.00000	0.00000	0.00000	0.00000	0.00000	1.00000	0.00000	0.00000	0.00000	0.00000	0.00000
Node20	24	W	0.00000	0.00000	0.00000	0.00000	0.00000	0.00000	0.00000	0.00000	0.00000	0.00000	0.00000	0.00000	0.00000	0.00000	0.00000	0.00000	0.00000	1.00000	0.00000	0.00000
Node20	25	I	0.00000	0.00000	0.00000	0.00000	0.00000	0.00000	0.00000	0.00000	0.00000	0.99999	0.00000	0.00000	0.00000	0.00000	0.00000	0.00000	0.00000	0.00000	0.00000	0.00001
Node20	26	M	0.00000	0.00000	0.00000	0.00000	0.00000	0.00000	0.00000	0.00000	0.00000	0.00001	0.00064	0.00000	0.99934	0.00000	0.00000	0.00000	0.00000	0.00000	0.00000	0.00000
Node20	27	I	0.00000	0.00000	0.00000	0.00000	0.00000	0.00000	0.00000	0.00000	0.00000	1.00000	0.00000	0.00000	0.00000	0.00000	0.00000	0.00000	0.00000	0.00000	0.00000	0.00000
Node20	28	P	0.00000	0.00000	0.00000	0.00000	0.00000	0.00000	0.00000	0.00000	0.00000	0.00000	0.00000	0.00000	0.00000	0.00000	1.00000	0.00000	0.00000	0.00000	0.00000	0.00000
Node20	29	L	0.00000	0.00000	0.00000	0.00000	0.00000	0.00000	0.00000	0.00000	0.00000	0.00004	0.99967	0.00000	0.00028	0.00001	0.00000	0.00000	0.00000	0.00000	0.00000	0.00000
Node20	30	V	0.00000	0.00000	0.00000	0.00000	0.00000	0.00000	0.00000	0.00000	0.00000	0.00303	0.00001	0.00000	0.00000	0.00000	0.00000	0.00000	0.00000	0.00000	0.00000	0.99696
Node20	31	F	0.00000	0.00000	0.00000	0.00000	0.00000	0.00000	0.00000	0.00000	0.00000	0.00001	0.00004	0.00000	0.00002	0.99979	0.00000	0.00001	0.00002	0.00000	0.00009	0.00001
Node20	32	Y	0.00000	0.00000	0.00000	0.00000	0.00000	0.00000	0.00000	0.00000	0.00000	0.00000	0.00000	0.00000	0.00000	0.00000	0.00000	0.00000	0.00000	0.00000	1.00000	0.00000
Node20	33	I	0.00000	0.00000	0.00000	0.00000	0.00000	0.00000	0.00000	0.00000	0.00000	0.99999	0.00000	0.00000	0.00000	0.00000	0.00000	0.00000	0.00000	0.00000	0.00000	0.00001
Node20	34	L	0.00000	0.00000	0.00000	0.00000	0.00000	0.00000	0.00000	0.00000	0.00000	0.00004	0.99991	0.00000	0.00004	0.00001	0.00000	0.00000	0.00000	0.00000	0.00000	0.00000
Node20	35	P	0.00000	0.00000	0.00000	0.00000	0.00000	0.00000	0.00000	0.00000	0.00000	0.00000	0.00000	0.00000	0.00000	0.00000	1.00000	0.00000	0.00000	0.00000	0.00000	0.00000
Node20	36	F	0.00000	0.00000	0.00000	0.00000	0.00000	0.00000	0.00000	0.00000	0.00000	0.00000	0.00000	0.00000	0.00000	1.00000	0.00000	0.00000	0.00000	0.00000	0.00000	0.00000
Node20	37	P	0.00000	0.00000	0.00000	0.00000	0.00000	0.00000	0.00000	0.00000	0.00000	0.00000	0.00000	0.00000	0.00000	0.00000	1.00000	0.00000	0.00000	0.00000	0.00000	0.00000
Node20	38	I	0.00000	0.00000	0.00000	0.00000	0.00000	0.00000	0.00000	0.00000	0.00000	0.99706	0.00003	0.00000	0.00001	0.00000	0.00000	0.00000	0.00000	0.00000	0.00000	0.00290
Node20	39	F	0.00000	0.00000	0.00000	0.00000	0.00000	0.00000	0.00000	0.00000	0.00000	0.00008	0.00006	0.00000	0.00001	0.99759	0.00000	0.00000	0.00000	0.00000	0.00003	0.00224
Node20	40	A	1.00000	0.00000	0.00000	0.00000	0.00000	0.00000	0.00000	0.00000	0.00000	0.00000	0.00000	0.00000	0.00000	0.00000	0.00000	0.00000	0.00000	0.00000	0.00000	0.00000
Node20	41	L	0.00000	0.00000	0.00000	0.00000	0.00000	0.00000	0.00000	0.00000	0.00000	0.00000	1.00000	0.00000	0.00000	0.00000	0.00000	0.00000	0.00000	0.00000	0.00000	0.00000
Node20	42	V	0.00000	0.00000	0.00000	0.00000	0.00000	0.00000	0.00000	0.00000	0.00000	0.00158	0.00000	0.00000	0.00000	0.00000	0.00000	0.00000	0.00000	0.00000	0.00000	0.99841
Node20	43	F	0.00000	0.00000	0.00000	0.00000	0.00000	0.00000	0.00000	0.00000	0.00000	0.00000	0.00000	0.00000	0.00000	1.00000	0.00000	0.00000	0.00000	0.00000	0.00000	0.00000
Node20	44	L	0.00000	0.00000	0.00000	0.00000	0.00000	0.00000	0.00000	0.00000	0.00000	0.00001	0.99998	0.00000	0.00001	0.00000	0.00000	0.00000	0.00000	0.00000	0.00000	0.00000
Node20	45	W	0.00000	0.00000	0.00000	0.00000	0.00000	0.00000	0.00000	0.00000	0.00000	0.00000	0.00000	0.00000	0.00000	0.00000	0.00000	0.00000	0.00000	1.00000	0.00000	0.00000
Node20	46	I	0.00000	0.00000	0.00000	0.00000	0.00000	0.00000	0.00000	0.00000	0.00000	1.00000	0.00000	0.00000	0.00000	0.00000	0.00000	0.00000	0.00000	0.00000	0.00000	0.00000
Node20	47	E	0.00000	0.00000	0.00000	0.00000	0.00000	0.00000	1.00000	0.00000	0.00000	0.00000	0.00000	0.00000	0.00000	0.00000	0.00000	0.00000	0.00000	0.00000	0.00000	0.00000
Node20	48	R	0.00000	0.99642	0.00000	0.00000	0.00000	0.00001	0.00000	0.00000	0.00000	0.00000	0.00000	0.00357	0.00000	0.00000	0.00000	0.00000	0.00000	0.00000	0.00000	0.00000
Node20	49	E	0.00000	0.00000	0.00000	0.00003	0.00000	0.00001	0.99995	0.00000	0.00000	0.00000	0.00000	0.00000	0.00000	0.00000	0.00000	0.00000	0.00000	0.00000	0.00000	0.00000
Node20	50	S	0.00268	0.00000	0.00075	0.00014	0.00001	0.00000	0.00001	0.00002	0.00000	0.00000	0.00000	0.00000	0.00000	0.00000	0.00000	0.99240	0.00398	0.00000	0.00000	0.00000
Node20	51	V	0.00047	0.00000	0.00000	0.00000	0.00000	0.00000	0.00000	0.00000	0.00000	0.00785	0.00002	0.00000	0.00003	0.00000	0.00000	0.00000	0.00215	0.00000	0.00000	0.98947
Node20	52	E	0.00000	0.00000	0.00000	0.00003	0.00000	0.00001	0.99995	0.00000	0.00000	0.00000	0.00000	0.00000	0.00000	0.00000	0.00000	0.00000	0.00000	0.00000	0.00000	0.00000
Node20	53	E	0.00000	0.00000	0.00000	0.00004	0.00000	0.00001	0.99994	0.00000	0.00000	0.00000	0.00000	0.00000	0.00000	0.00000	0.00000	0.00000	0.00000	0.00000	0.00000	0.00000
Node20	54	E	0.00000	0.00000	0.00000	0.00003	0.00000	0.00001	0.99995	0.00000	0.00000	0.00000	0.00000	0.00000	0.00000	0.00000	0.00000	0.00000	0.00000	0.00000	0.00000	0.00000
Node20	55	T	0.08139	0.00119	0.00129	0.00006	0.00111	0.00150	0.00031	0.00013	0.00016	0.01217	0.00124	0.00133	0.00272	0.00006	0.00015	0.02153	0.72715	0.00000	0.00003	0.14649
Node20	56	T	0.07703	0.02328	0.08257	0.08120	0.00479	0.06052	0.08969	0.03157	0.01383	0.00821	0.00757	0.04436	0.00661	0.00204	0.01089	0.15438	0.27912	0.00051	0.00309	0.01874
Node20	57	S	0.11479	0.01583	0.06266	0.04336	0.00885	0.02262	0.04134	0.02869	0.00818	0.00476	0.00605	0.02384	0.00404	0.00276	0.01551	0.42884	0.15165	0.00060	0.00315	0.01248
Node20	58	I	0.03008	0.00851	0.00610	0.00255	0.00601	0.01060	0.00746	0.00273	0.00681	0.29548	0.22268	0.00953	0.04882	0.08431	0.00404	0.01171	0.03008	0.00342	0.02396	0.18512
Node20	59	T	0.12195	0.02330	0.04157	0.03868	0.00666	0.03381	0.06572	0.02062	0.00948	0.01512	0.01389	0.04129	0.00888	0.00327	0.12991	0.13682	0.25187	0.00069	0.00349	0.03297
Node20	60	N	0.04396	0.02790	0.36158	0.10175	0.00587	0.03164	0.04166	0.04668	0.03130	0.00831	0.00897	0.05524	0.00542	0.00376	0.00986	0.11550	0.07943	0.00073	0.00854	0.01188
Node20	61	T	0.08047	0.03550	0.10377	0.04670	0.00933	0.03244	0.04116	0.02704	0.01840	0.02986	0.02719	0.05487	0.01470	0.00816	0.01896	0.12986	0.26255	0.00175	0.00933	0.04795
Node20	62	S	0.13236	0.03097	0.06202	0.03774	0.01503	0.03359	0.03851	0.04994	0.01465	0.01502	0.02068	0.03851	0.00927	0.00949	0.03073	0.28903	0.13220	0.00219	0.00952	0.02854
Node20	63	P	0.05489	0.01559	0.01003	0.01635	0.00235	0.01684	0.02378	0.01286	0.00770	0.00815	0.01844	0.01978	0.00358	0.00438	0.69574	0.04469	0.02378	0.00114	0.00362	0.01632
Node20	64	M	0.04336	0.01800	0.01049	0.00500	0.00695	0.02539	0.01323	0.00808	0.00718	0.10835	0.23587	0.02276	0.28470	0.04178	0.00674	0.02074	0.04182	0.00529	0.01348	0.08078
Node20	65	G	0.08518	0.01682	0.03402	0.03055	0.00593	0.01136	0.02336	0.65005	0.00650	0.00392	0.00724	0.01797	0.00330	0.00382	0.00988	0.05735	0.01701	0.00231	0.00319	0.01024
Node20	66	N	0.03321	0.03180	0.40416	0.10506	0.00507	0.03404	0.04309	0.04413	0.03734	0.00840	0.01043	0.06085	0.00553	0.00540	0.00994	0.08671	0.05021	0.00116	0.01312	0.01033
Node20	67	V	0.07782	0.02406	0.01611	0.01321	0.01357	0.02009	0.02528	0.01805	0.00909	0.16678	0.18547	0.02781	0.04036	0.04153	0.01750	0.03831	0.05480	0.00497	0.01755	0.18764
Node20	68	T	0.09985	0.05273	0.05780	0.06574	0.01143	0.05124	0.09434	0.04650	0.02003	0.03430	0.04075	0.07271	0.01535	0.01237	0.03141	0.10332	0.12464	0.00286	0.01228	0.05036
Node20	69	N	0.08673	0.04973	0.12458	0.09491	0.01137	0.04410	0.07676	0.07686	0.03095	0.02197	0.02984	0.07002	0.01087	0.01224	0.03463	0.10067	0.07183	0.00288	0.01673	0.03232
Node20	70	L	0.07544	0.03388	0.02199	0.01878	0.01115	0.03125	0.03317	0.02302	0.01320	0.10222	0.18525	0.03930	0.07369	0.04296	0.06530	0.04776	0.05516	0.00629	0.01993	0.10027
Node20	71	E	0.06799	0.05395	0.05434	0.13199	0.00548	0.07004	0.24060	0.03961	0.02058	0.01647	0.02480	0.08640	0.00907	0.00752	0.02995	0.05809	0.04530	0.00223	0.00999	0.02559
Node20	72	P	0.09015	0.04508	0.03700	0.04654	0.01072	0.03636	0.06267	0.05964	0.01808	0.03893	0.06041	0.05393	0.01507	0.02123	0.20806	0.07013	0.05318	0.00533	0.01746	0.05001
Node20	73	V	0.06776	0.00815	0.00564	0.00398	0.01031	0.00757	0.01118	0.00700	0.00302	0.19114	0.10418	0.01008	0.02440	0.01996	0.00879	0.01742	0.04326	0.00196	0.00712	0.44706
Node20	74	T	0.07743	0.02127	0.03589	0.01854	0.00860	0.02149	0.02641	0.01541	0.00857	0.03454	0.02795	0.03419	0.01610	0.00735	0.01723	0.11608	0.44822	0.00147	0.00633	0.05692
Node20	75	N	0.03440	0.03270	0.38917	0.10704	0.00523	0.03486	0.04433	0.04526	0.03810	0.00866	0.01078	0.06221	0.00569	0.00558	0.01029	0.08875	0.05157	0.00120	0.01347	0.01071
Node20	76	Y	0.00833	0.00436	0.00433	0.00133	0.00291	0.00570	0.00232	0.00129	0.01368	0.02751	0.04784	0.00406	0.26639	0.05844	0.00113	0.00508	0.00849	0.00581	0.51654	0.01447
Node20	77	E	0.04229	0.02348	0.05167	0.21143	0.00195	0.05884	0.40309	0.02371	0.01261	0.00561	0.00903	0.05473	0.00406	0.00249	0.01456	0.03737	0.02570	0.00095	0.00489	0.01155
Node20	78	L	0.06417	0.01874	0.02085	0.01314	0.01621	0.01832	0.01778	0.01919	0.01654	0.07246	0.18942	0.01957	0.03654	0.17535	0.01503	0.08952	0.04774	0.01210	0.06942	0.06793
Node20	79	E	0.07301	0.05033	0.04884	0.10885	0.00739	0.06535	0.20796	0.03978	0.02385	0.02683	0.04271	0.07558	0.01281	0.01940	0.02794	0.05905	0.04660	0.00502	0.02256	0.03611
Node20	80	P	0.03076	0.00814	0.00564	0.00900	0.00134	0.00877	0.01259	0.01099	0.00400	0.00409	0.00917	0.01037	0.00181	0.00221	0.83264	0.02498	0.01257	0.00058	0.00187	0.00847
Node20	81	T	0.10332	0.03301	0.03828	0.03004	0.01418	0.02901	0.04156	0.03392	0.01329	0.06823	0.07443	0.04355	0.02265	0.01987	0.04972	0.09691	0.17989	0.00336	0.01309	0.09169
Node20	82	I	0.05760	0.01510	0.01499	0.00948	0.00955	0.01339	0.01622	0.01229	0.00626	0.26159	0.12766	0.01897	0.03370	0.02681	0.01228	0.04184	0.13676	0.00298	0.01124	0.17129
Node20	83	E	0.04928	0.03653	0.04019	0.13426	0.00307	0.06407	0.41668	0.02820	0.01466	0.00919	0.01467	0.06691	0.00580	0.00423	0.01901	0.03979	0.02967	0.00143	0.00646	0.01593
Node20	84	E	0.04850	0.04306	0.03745	0.10626	0.00316	0.11637	0.37732	0.02569	0.01680	0.00978	0.01652	0.07358	0.00654	0.00464	0.01887	0.04007	0.03073	0.00156	0.00690	0.01617
Node20	85	N	0.04024	0.04326	0.34311	0.08165	0.00501	0.08128	0.06225	0.03779	0.03477	0.01018	0.01538	0.06680	0.00643	0.00657	0.01423	0.07866	0.04471	0.00169	0.01189	0.01409
Node20	86	E	0.07557	0.04063	0.04877	0.12440	0.00533	0.05810	0.27239	0.09393	0.01638	0.01263	0.01896	0.06676	0.00720	0.00606	0.02349	0.05842	0.03949	0.00200	0.00793	0.02156
Node20	87	D	0.03603	0.01804	0.07437	0.49939	0.00301	0.02519	0.12068	0.03448	0.01326	0.00606	0.00904	0.02989	0.00341	0.00372	0.01539	0.06425	0.02694	0.00105	0.00598	0.00982
Node20	88	L	0.02333	0.01113	0.00556	0.00410	0.00496	0.01100	0.00829	0.00559	0.00535	0.08121	0.63680	0.01040	0.03670	0.04129	0.00792	0.01203	0.01617	0.00483	0.01292	0.06043
Node20	89	D	0.02703	0.01475	0.05771	0.60072	0.00230	0.02111	0.11334	0.02759	0.01139	0.00508	0.00765	0.02477	0.00281	0.00320	0.01268	0.03405	0.01947	0.00093	0.00529	0.00813
Node20	90	M	0.03470	0.01557	0.00965	0.00649	0.00581	0.01882	0.01308	0.00885	0.00637	0.07652	0.15844	0.01899	0.46131	0.03195	0.00743	0.01800	0.03116	0.00463	0.01262	0.05963
Node19	1	M	0.00000	0.00000	0.00000	0.00000	0.00000	0.00000	0.00000	0.00000	0.00000	0.00002	0.00008	0.00000	0.99988	0.00000	0.00000	0.00000	0.00000	0.00000	0.00000	0.00001
Node19	2	M	0.00000	0.00000	0.00000	0.00000	0.00000	0.00000	0.00000	0.00000	0.00000	0.00000	0.00000	0.00000	1.00000	0.00000	0.00000	0.00000	0.00000	0.00000	0.00000	0.00000
Node19	3	A	0.99963	0.00000	0.00000	0.00000	0.00000	0.00000	0.00000	0.00000	0.00000	0.00000	0.00000	0.00000	0.00000	0.00000	0.00000	0.00017	0.00018	0.00000	0.00000	0.00002
Node19	4	D	0.00000	0.00000	0.00001	0.99998	0.00000	0.00000	0.00001	0.00000	0.00000	0.00000	0.00000	0.00000	0.00000	0.00000	0.00000	0.00000	0.00000	0.00000	0.00000	0.00000
Node19	5	L	0.00000	0.00000	0.00000	0.00000	0.00000	0.00000	0.00000	0.00000	0.00000	0.00300	0.98596	0.00000	0.01023	0.00074	0.00000	0.00000	0.00000	0.00000	0.00000	0.00006
Node19	6	L	0.06102	0.02840	0.01894	0.01603	0.01176	0.02541	0.02744	0.02027	0.01344	0.12236	0.22323	0.03174	0.06924	0.06921	0.01872	0.03646	0.04598	0.01084	0.03490	0.11465
Node19	7	L	0.07220	0.04488	0.03602	0.04349	0.01320	0.03536	0.05851	0.04173	0.02240	0.07758	0.13255	0.05146	0.02852	0.06272	0.03217	0.05367	0.05009	0.01421	0.04807	0.08117
Node19	8	P	0.07610	0.05574	0.02890	0.03545	0.00751	0.03547	0.05241	0.03419	0.01704	0.02969	0.05111	0.05753	0.01226	0.01633	0.32823	0.06105	0.04399	0.00425	0.01372	0.03901
Node19	9	-	0.07336	0.05170	0.05077	0.05145	0.01306	0.03885	0.06433	0.05182	0.02776	0.05827	0.09676	0.05972	0.02244	0.06004	0.03679	0.06102	0.05180	0.01345	0.05263	0.06400
Node19	10	L	0.06732	0.03152	0.02275	0.02441	0.01217	0.02507	0.03656	0.02887	0.01349	0.12937	0.19512	0.03566	0.03697	0.05015	0.02517	0.04034	0.04669	0.00890	0.02713	0.14234
Node19	11	T	0.00000	0.00000	0.00000	0.00000	0.00000	0.00000	0.00000	0.00000	0.00000	0.00000	0.00000	0.00000	0.00000	0.00000	0.00000	0.00006	0.99994	0.00000	0.00000	0.00000
Node19	12	Q	0.00000	0.00000	0.00000	0.00000	0.00000	0.99999	0.00000	0.00000	0.00000	0.00000	0.00000	0.00000	0.00000	0.00000	0.00000	0.00000	0.00000	0.00000	0.00000	0.00000
Node19	13	L	0.00000	0.00000	0.00000	0.00000	0.00000	0.00000	0.00000	0.00000	0.00000	0.00000	0.99986	0.00000	0.00014	0.00000	0.00000	0.00000	0.00000	0.00000	0.00000	0.00000
Node19	14	T	0.00000	0.00000	0.00000	0.00000	0.00000	0.00000	0.00000	0.00000	0.00000	0.00000	0.00000	0.00000	0.00000	0.00000	0.00000	0.00000	1.00000	0.00000	0.00000	0.00000
Node19	15	G	0.00000	0.00000	0.00000	0.00000	0.00000	0.00000	0.00000	1.00000	0.00000	0.00000	0.00000	0.00000	0.00000	0.00000	0.00000	0.00000	0.00000	0.00000	0.00000	0.00000
Node19	16	A	1.00000	0.00000	0.00000	0.00000	0.00000	0.00000	0.00000	0.00000	0.00000	0.00000	0.00000	0.00000	0.00000	0.00000	0.00000	0.00000	0.00000	0.00000	0.00000	0.00000
Node19	17	Y	0.00000	0.00000	0.00000	0.00000	0.00000	0.00000	0.00000	0.00000	0.00000	0.00000	0.00000	0.00000	0.00000	0.00000	0.00000	0.00000	0.00000	0.00000	1.00000	0.00000
Node19	18	A	1.00000	0.00000	0.00000	0.00000	0.00000	0.00000	0.00000	0.00000	0.00000	0.00000	0.00000	0.00000	0.00000	0.00000	0.00000	0.00000	0.00000	0.00000	0.00000	0.00000
Node19	19	A	1.00000	0.00000	0.00000	0.00000	0.00000	0.00000	0.00000	0.00000	0.00000	0.00000	0.00000	0.00000	0.00000	0.00000	0.00000	0.00000	0.00000	0.00000	0.00000	0.00000
Node19	20	S	0.00000	0.00000	0.00000	0.00000	0.00000	0.00000	0.00000	0.00000	0.00000	0.00000	0.00000	0.00000	0.00000	0.00000	0.00000	1.00000	0.00000	0.00000	0.00000	0.00000
Node19	21	W	0.00000	0.00000	0.00000	0.00000	0.00000	0.00000	0.00000	0.00000	0.00000	0.00000	0.00000	0.00000	0.00000	0.00000	0.00000	0.00000	0.00000	1.00000	0.00000	0.00000
Node19	22	L	0.00000	0.00000	0.00000	0.00000	0.00000	0.00000	0.00000	0.00000	0.00000	0.00000	1.00000	0.00000	0.00000	0.00000	0.00000	0.00000	0.00000	0.00000	0.00000	0.00000
Node19	23	P	0.00000	0.00000	0.00000	0.00000	0.00000	0.00000	0.00000	0.00000	0.00000	0.00000	0.00000	0.00000	0.00000	0.00000	1.00000	0.00000	0.00000	0.00000	0.00000	0.00000
Node19	24	W	0.00000	0.00000	0.00000	0.00000	0.00000	0.00000	0.00000	0.00000	0.00000	0.00000	0.00000	0.00000	0.00000	0.00000	0.00000	0.00000	0.00000	1.00000	0.00000	0.00000
Node19	25	I	0.00000	0.00000	0.00000	0.00000	0.00000	0.00000	0.00000	0.00000	0.00000	1.00000	0.00000	0.00000	0.00000	0.00000	0.00000	0.00000	0.00000	0.00000	0.00000	0.00000
Node19	26	M	0.00000	0.00000	0.00000	0.00000	0.00000	0.00000	0.00000	0.00000	0.00000	0.00000	0.00000	0.00000	1.00000	0.00000	0.00000	0.00000	0.00000	0.00000	0.00000	0.00000
Node19	27	I	0.00000	0.00000	0.00000	0.00000	0.00000	0.00000	0.00000	0.00000	0.00000	1.00000	0.00000	0.00000	0.00000	0.00000	0.00000	0.00000	0.00000	0.00000	0.00000	0.00000
Node19	28	P	0.00000	0.00000	0.00000	0.00000	0.00000	0.00000	0.00000	0.00000	0.00000	0.00000	0.00000	0.00000	0.00000	0.00000	1.00000	0.00000	0.00000	0.00000	0.00000	0.00000
Node19	29	L	0.00000	0.00000	0.00000	0.00000	0.00000	0.00000	0.00000	0.00000	0.00000	0.00001	0.99847	0.00000	0.00152	0.00000	0.00000	0.00000	0.00000	0.00000	0.00000	0.00000
Node19	30	V	0.00000	0.00000	0.00000	0.00000	0.00000	0.00000	0.00000	0.00000	0.00000	0.00011	0.00000	0.00000	0.00000	0.00000	0.00000	0.00000	0.00000	0.00000	0.00000	0.99989
Node19	31	F	0.00000	0.00000	0.00000	0.00000	0.00000	0.00000	0.00000	0.00000	0.00000	0.00000	0.00000	0.00000	0.00000	1.00000	0.00000	0.00000	0.00000	0.00000	0.00000	0.00000
Node19	32	Y	0.00000	0.00000	0.00000	0.00000	0.00000	0.00000	0.00000	0.00000	0.00000	0.00000	0.00000	0.00000	0.00000	0.00000	0.00000	0.00000	0.00000	0.00000	1.00000	0.00000
Node19	33	I	0.00000	0.00000	0.00000	0.00000	0.00000	0.00000	0.00000	0.00000	0.00000	1.00000	0.00000	0.00000	0.00000	0.00000	0.00000	0.00000	0.00000	0.00000	0.00000	0.00000
Node19	34	L	0.00000	0.00000	0.00000	0.00000	0.00000	0.00000	0.00000	0.00000	0.00000	0.00000	1.00000	0.00000	0.00000	0.00000	0.00000	0.00000	0.00000	0.00000	0.00000	0.00000
Node19	35	P	0.00000	0.00000	0.00000	0.00000	0.00000	0.00000	0.00000	0.00000	0.00000	0.00000	0.00000	0.00000	0.00000	0.00000	1.00000	0.00000	0.00000	0.00000	0.00000	0.00000
Node19	36	F	0.00000	0.00000	0.00000	0.00000	0.00000	0.00000	0.00000	0.00000	0.00000	0.00000	0.00000	0.00000	0.00000	1.00000	0.00000	0.00000	0.00000	0.00000	0.00000	0.00000
Node19	37	P	0.00000	0.00000	0.00000	0.00000	0.00000	0.00000	0.00000	0.00000	0.00000	0.00000	0.00000	0.00000	0.00000	0.00000	1.00000	0.00000	0.00000	0.00000	0.00000	0.00000
Node19	38	I	0.00000	0.00000	0.00000	0.00000	0.00000	0.00000	0.00000	0.00000	0.00000	0.99701	0.00000	0.00000	0.00000	0.00000	0.00000	0.00000	0.00000	0.00000	0.00000	0.00299
Node19	39	F	0.00000	0.00000	0.00000	0.00000	0.00000	0.00000	0.00000	0.00000	0.00000	0.00006	0.00000	0.00000	0.00000	0.99992	0.00000	0.00000	0.00000	0.00000	0.00000	0.00001
Node19	40	A	1.00000	0.00000	0.00000	0.00000	0.00000	0.00000	0.00000	0.00000	0.00000	0.00000	0.00000	0.00000	0.00000	0.00000	0.00000	0.00000	0.00000	0.00000	0.00000	0.00000
Node19	41	L	0.00000	0.00000	0.00000	0.00000	0.00000	0.00000	0.00000	0.00000	0.00000	0.00000	1.00000	0.00000	0.00000	0.00000	0.00000	0.00000	0.00000	0.00000	0.00000	0.00000
Node19	42	V	0.00000	0.00000	0.00000	0.00000	0.00000	0.00000	0.00000	0.00000	0.00000	0.01298	0.00005	0.00000	0.00000	0.00000	0.00000	0.00000	0.00000	0.00000	0.00000	0.98697
Node19	43	F	0.00000	0.00000	0.00000	0.00000	0.00000	0.00000	0.00000	0.00000	0.00000	0.00000	0.00000	0.00000	0.00000	1.00000	0.00000	0.00000	0.00000	0.00000	0.00000	0.00000
Node19	44	L	0.00000	0.00000	0.00000	0.00000	0.00000	0.00000	0.00000	0.00000	0.00000	0.00000	1.00000	0.00000	0.00000	0.00000	0.00000	0.00000	0.00000	0.00000	0.00000	0.00000
Node19	45	W	0.00000	0.00000	0.00000	0.00000	0.00000	0.00000	0.00000	0.00000	0.00000	0.00000	0.00000	0.00000	0.00000	0.00000	0.00000	0.00000	0.00000	1.00000	0.00000	0.00000
Node19	46	I	0.00000	0.00000	0.00000	0.00000	0.00000	0.00000	0.00000	0.00000	0.00000	1.00000	0.00000	0.00000	0.00000	0.00000	0.00000	0.00000	0.00000	0.00000	0.00000	0.00000
Node19	47	E	0.00000	0.00000	0.00000	0.00000	0.00000	0.00000	1.00000	0.00000	0.00000	0.00000	0.00000	0.00000	0.00000	0.00000	0.00000	0.00000	0.00000	0.00000	0.00000	0.00000
Node19	48	R	0.00000	0.99971	0.00000	0.00000	0.00000	0.00000	0.00000	0.00000	0.00000	0.00000	0.00000	0.00029	0.00000	0.00000	0.00000	0.00000	0.00000	0.00000	0.00000	0.00000
Node19	49	E	0.00000	0.00000	0.00000	0.00000	0.00000	0.00000	1.00000	0.00000	0.00000	0.00000	0.00000	0.00000	0.00000	0.00000	0.00000	0.00000	0.00000	0.00000	0.00000	0.00000
Node19	50	S	0.00015	0.00000	0.00626	0.00127	0.00000	0.00000	0.00000	0.00000	0.00000	0.00000	0.00000	0.00000	0.00000	0.00000	0.00000	0.98850	0.00381	0.00000	0.00000	0.00000
Node19	51	V	0.00000	0.00000	0.00000	0.00000	0.00000	0.00000	0.00000	0.00000	0.00000	0.00023	0.00000	0.00000	0.00000	0.00000	0.00000	0.00000	0.00001	0.00000	0.00000	0.99976
Node19	52	E	0.00000	0.00000	0.00000	0.00001	0.00000	0.00000	0.99999	0.00000	0.00000	0.00000	0.00000	0.00000	0.00000	0.00000	0.00000	0.00000	0.00000	0.00000	0.00000	0.00000
Node19	53	E	0.00000	0.00000	0.00000	0.00000	0.00000	0.00000	1.00000	0.00000	0.00000	0.00000	0.00000	0.00000	0.00000	0.00000	0.00000	0.00000	0.00000	0.00000	0.00000	0.00000
Node19	54	E	0.00000	0.00000	0.00000	0.00001	0.00000	0.00000	0.99999	0.00000	0.00000	0.00000	0.00000	0.00000	0.00000	0.00000	0.00000	0.00000	0.00000	0.00000	0.00000	0.00000
Node19	55	T	0.02443	0.00751	0.00643	0.00009	0.00045	0.00672	0.00057	0.00006	0.00075	0.00216	0.00061	0.00637	0.00236	0.00001	0.00006	0.03271	0.89093	0.00000	0.00002	0.01777
Node19	56	T	0.06533	0.01641	0.08578	0.08100	0.00263	0.06425	0.08780	0.02619	0.01099	0.00275	0.00232	0.03674	0.00349	0.00045	0.00608	0.16182	0.33627	0.00012	0.00102	0.00857
Node19	57	S	0.09244	0.00853	0.05422	0.03684	0.00515	0.01693	0.03496	0.01648	0.00458	0.00116	0.00132	0.01498	0.00139	0.00051	0.00806	0.54644	0.15082	0.00010	0.00079	0.00427
Node19	58	I	0.02233	0.00617	0.00461	0.00145	0.00457	0.00923	0.00541	0.00123	0.00606	0.34848	0.21316	0.00700	0.04825	0.08697	0.00221	0.00803	0.02518	0.00232	0.02050	0.17683
Node19	59	T	0.12157	0.01761	0.03721	0.03437	0.00459	0.03147	0.06398	0.01405	0.00709	0.00923	0.00762	0.03555	0.00624	0.00140	0.13592	0.14060	0.30565	0.00027	0.00170	0.02386
Node19	60	N	0.03430	0.02081	0.44747	0.09128	0.00458	0.02597	0.03106	0.03910	0.02682	0.00581	0.00549	0.04616	0.00395	0.00219	0.00653	0.11571	0.07893	0.00035	0.00564	0.00786
Node19	61	T	0.07066	0.03085	0.11595	0.04195	0.00783	0.02920	0.03438	0.02138	0.01664	0.02482	0.02075	0.05016	0.01318	0.00609	0.01523	0.13065	0.31931	0.00131	0.00745	0.04220
Node19	62	S	0.12560	0.02604	0.05865	0.03193	0.01342	0.03139	0.03154	0.04256	0.01255	0.01100	0.01566	0.03225	0.00761	0.00760	0.02611	0.35814	0.13623	0.00172	0.00765	0.02235
Node19	63	P	0.04603	0.01214	0.00732	0.01287	0.00164	0.01372	0.01874	0.00956	0.00623	0.00579	0.01455	0.01557	0.00258	0.00323	0.75685	0.03792	0.01896	0.00085	0.00265	0.01278
Node19	64	M	0.03717	0.01464	0.00844	0.00335	0.00574	0.02314	0.01005	0.00604	0.00576	0.09748	0.21745	0.01917	0.37447	0.03545	0.00487	0.01626	0.03770	0.00432	0.01052	0.06798
Node19	65	G	0.07341	0.01326	0.02876	0.02484	0.00470	0.00859	0.01791	0.71718	0.00500	0.00244	0.00502	0.01375	0.00247	0.00284	0.00735	0.04895	0.01218	0.00185	0.00224	0.00728
Node19	66	N	0.02499	0.02544	0.49048	0.09556	0.00405	0.02919	0.03309	0.03723	0.03429	0.00647	0.00740	0.05332	0.00445	0.00390	0.00727	0.08012	0.04386	0.00080	0.01076	0.00734
Node19	67	V	0.07701	0.02224	0.01442	0.01134	0.01316	0.01871	0.02295	0.01572	0.00816	0.17638	0.18505	0.02577	0.04065	0.03879	0.01569	0.03568	0.05434	0.00434	0.01553	0.20407
Node19	68	T	0.10019	0.05048	0.05852	0.06488	0.01084	0.05187	0.09549	0.04335	0.01922	0.03154	0.03605	0.07190	0.01473	0.01058	0.02916	0.10871	0.14102	0.00244	0.01082	0.04820
Node19	69	N	0.08584	0.04679	0.14276	0.09645	0.01101	0.04296	0.07260	0.07600	0.03139	0.01954	0.02600	0.06824	0.01005	0.01064	0.03304	0.10596	0.07338	0.00245	0.01539	0.02951
Node19	70	L	0.07528	0.03224	0.02052	0.01662	0.01068	0.03121	0.03061	0.02072	0.01246	0.10274	0.18978	0.03766	0.08506	0.04105	0.06764	0.04656	0.05571	0.00573	0.01808	0.09966
Node19	71	E	0.06586	0.05088	0.05307	0.13568	0.00485	0.07174	0.26422	0.03636	0.01952	0.01431	0.02154	0.08570	0.00827	0.00625	0.02809	0.05606	0.04376	0.00189	0.00873	0.02323
Node19	72	P	0.09075	0.04380	0.03622	0.04542	0.01050	0.03570	0.06119	0.05944	0.01767	0.03747	0.05825	0.05253	0.01457	0.02019	0.22252	0.07051	0.05288	0.00505	0.01659	0.04876
Node19	73	V	0.06084	0.00613	0.00402	0.00270	0.00892	0.00572	0.00877	0.00497	0.00219	0.18498	0.08653	0.00765	0.02060	0.01579	0.00686	0.01276	0.03828	0.00146	0.00537	0.51543
Node19	74	T	0.06730	0.01696	0.03123	0.01440	0.00710	0.01804	0.02117	0.01113	0.00686	0.02913	0.02142	0.02883	0.01442	0.00547	0.01391	0.10972	0.52611	0.00110	0.00487	0.05083
Node19	75	N	0.02594	0.02617	0.47690	0.09752	0.00418	0.02993	0.03404	0.03823	0.03506	0.00667	0.00766	0.05459	0.00458	0.00403	0.00753	0.08233	0.04517	0.00083	0.01105	0.00760
Node19	76	Y	0.00673	0.00346	0.00348	0.00099	0.00243	0.00467	0.00177	0.00096	0.01147	0.02476	0.04051	0.00321	0.28260	0.05230	0.00085	0.00402	0.00700	0.00483	0.53204	0.01194
Node19	77	E	0.03552	0.01787	0.04795	0.22105	0.00135	0.05336	0.45415	0.01887	0.01024	0.00390	0.00645	0.04692	0.00308	0.00166	0.01152	0.03149	0.02128	0.00069	0.00369	0.00895
Node19	78	L	0.06288	0.01637	0.01926	0.01113	0.01639	0.01680	0.01499	0.01675	0.01569	0.06847	0.19516	0.01683	0.03756	0.19324	0.01320	0.09593	0.04736	0.01095	0.06754	0.06348
Node19	79	E	0.07221	0.04756	0.04746	0.11080	0.00692	0.06738	0.22659	0.03697	0.02368	0.02492	0.04004	0.07415	0.01233	0.01852	0.02607	0.05759	0.04534	0.00473	0.02236	0.03438
Node19	80	P	0.02790	0.00699	0.00484	0.00783	0.00113	0.00768	0.01092	0.01018	0.00349	0.00333	0.00776	0.00894	0.00150	0.00181	0.85271	0.02266	0.01106	0.00048	0.00153	0.00726
Node19	81	T	0.10440	0.03045	0.03720	0.02740	0.01391	0.02750	0.03827	0.03079	0.01230	0.06793	0.07037	0.04101	0.02249	0.01796	0.04965	0.10069	0.19958	0.00292	0.01164	0.09354
Node19	82	I	0.05586	0.01362	0.01386	0.00821	0.00919	0.01223	0.01443	0.01080	0.00563	0.27555	0.12400	0.01726	0.03350	0.02484	0.01107	0.03995	0.14173	0.00259	0.00999	0.17568
Node19	83	E	0.04580	0.03312	0.03756	0.13612	0.00256	0.06370	0.44949	0.02521	0.01338	0.00754	0.01221	0.06393	0.00506	0.00335	0.01698	0.03651	0.02702	0.00118	0.00545	0.01383
Node19	84	E	0.04561	0.04040	0.03535	0.10599	0.00271	0.12023	0.40226	0.02311	0.01578	0.00824	0.01415	0.07182	0.00586	0.00379	0.01712	0.03744	0.02858	0.00132	0.00598	0.01427
Node19	85	N	0.03733	0.04152	0.36403	0.08134	0.00458	0.08287	0.05976	0.03556	0.03499	0.00879	0.01323	0.06569	0.00584	0.00564	0.01277	0.07810	0.04330	0.00144	0.01091	0.01232
Node19	86	E	0.07457	0.03769	0.04732	0.12743	0.00478	0.05822	0.29234	0.09576	0.01530	0.01072	0.01615	0.06462	0.00645	0.00500	0.02158	0.05672	0.03745	0.00171	0.00685	0.01935
Node19	87	D	0.03377	0.01626	0.07405	0.52048	0.00270	0.02378	0.11891	0.03274	0.01259	0.00517	0.00771	0.02769	0.00300	0.00318	0.01427	0.06339	0.02540	0.00091	0.00537	0.00863
Node19	88	L	0.02175	0.01032	0.00498	0.00354	0.00465	0.01039	0.00743	0.00492	0.00497	0.07911	0.65452	0.00949	0.03607	0.03991	0.00729	0.01098	0.01506	0.00452	0.01196	0.05815
Node19	89	D	0.02522	0.01334	0.05666	0.62008	0.00207	0.01993	0.11110	0.02607	0.01084	0.00439	0.00660	0.02300	0.00250	0.00277	0.01177	0.03256	0.01826	0.00081	0.00483	0.00721
Node19	90	M	0.03312	0.01465	0.00899	0.00577	0.00550	0.01818	0.01204	0.00803	0.00596	0.07465	0.15573	0.01797	0.48126	0.03071	0.00674	0.01689	0.03011	0.00435	0.01175	0.05758
Node14	1	M	0.00000	0.00000	0.00000	0.00000	0.00000	0.00000	0.00000	0.00000	0.00000	0.00002	0.00008	0.00000	0.99988	0.00000	0.00000	0.00000	0.00000	0.00000	0.00000	0.00001
Node14	2	M	0.00000	0.00000	0.00000	0.00000	0.00000	0.00000	0.00000	0.00000	0.00000	0.00000	0.00000	0.00000	1.00000	0.00000	0.00000	0.00000	0.00000	0.00000	0.00000	0.00000
Node14	3	A	0.99963	0.00000	0.00000	0.00000	0.00000	0.00000	0.00000	0.00000	0.00000	0.00000	0.00000	0.00000	0.00000	0.00000	0.00000	0.00017	0.00018	0.00000	0.00000	0.00002
Node14	4	D	0.00000	0.00000	0.00001	0.99998	0.00000	0.00000	0.00001	0.00000	0.00000	0.00000	0.00000	0.00000	0.00000	0.00000	0.00000	0.00000	0.00000	0.00000	0.00000	0.00000
Node14	5	L	0.00000	0.00000	0.00000	0.00000	0.00000	0.00000	0.00000	0.00000	0.00000	0.00300	0.98596	0.00000	0.01023	0.00074	0.00000	0.00000	0.00000	0.00000	0.00000	0.00006
Node14	6	L	0.06102	0.02840	0.01894	0.01603	0.01176	0.02541	0.02744	0.02027	0.01344	0.12236	0.22323	0.03174	0.06924	0.06921	0.01872	0.03646	0.04598	0.01084	0.03490	0.11465
Node14	7	L	0.07220	0.04488	0.03602	0.04349	0.01320	0.03536	0.05851	0.04173	0.02240	0.07758	0.13255	0.05146	0.02852	0.06272	0.03217	0.05367	0.05009	0.01421	0.04807	0.08117
Node14	8	P	0.07610	0.05574	0.02890	0.03545	0.00751	0.03547	0.05241	0.03419	0.01704	0.02969	0.05111	0.05753	0.01226	0.01633	0.32823	0.06105	0.04399	0.00425	0.01372	0.03901
Node14	9	-	0.07336	0.05170	0.05077	0.05145	0.01306	0.03885	0.06433	0.05182	0.02776	0.05827	0.09676	0.05972	0.02244	0.06004	0.03679	0.06102	0.05180	0.01345	0.05263	0.06400
Node14	10	L	0.06732	0.03152	0.02275	0.02441	0.01217	0.02507	0.03656	0.02887	0.01349	0.12937	0.19512	0.03566	0.03697	0.05015	0.02517	0.04034	0.04669	0.00890	0.02713	0.14234
Node14	11	T	0.00000	0.00000	0.00000	0.00000	0.00000	0.00000	0.00000	0.00000	0.00000	0.00000	0.00000	0.00000	0.00000	0.00000	0.00000	0.00006	0.99994	0.00000	0.00000	0.00000
Node14	12	Q	0.00000	0.00000	0.00000	0.00000	0.00000	0.99999	0.00000	0.00000	0.00000	0.00000	0.00000	0.00000	0.00000	0.00000	0.00000	0.00000	0.00000	0.00000	0.00000	0.00000
Node14	13	L	0.00000	0.00000	0.00000	0.00000	0.00000	0.00000	0.00000	0.00000	0.00000	0.00000	0.99986	0.00000	0.00014	0.00000	0.00000	0.00000	0.00000	0.00000	0.00000	0.00000
Node14	14	T	0.00000	0.00000	0.00000	0.00000	0.00000	0.00000	0.00000	0.00000	0.00000	0.00000	0.00000	0.00000	0.00000	0.00000	0.00000	0.00000	1.00000	0.00000	0.00000	0.00000
Node14	15	G	0.00000	0.00000	0.00000	0.00000	0.00000	0.00000	0.00000	1.00000	0.00000	0.00000	0.00000	0.00000	0.00000	0.00000	0.00000	0.00000	0.00000	0.00000	0.00000	0.00000
Node14	16	A	1.00000	0.00000	0.00000	0.00000	0.00000	0.00000	0.00000	0.00000	0.00000	0.00000	0.00000	0.00000	0.00000	0.00000	0.00000	0.00000	0.00000	0.00000	0.00000	0.00000
Node14	17	Y	0.00000	0.00000	0.00000	0.00000	0.00000	0.00000	0.00000	0.00000	0.00000	0.00000	0.00000	0.00000	0.00000	0.00000	0.00000	0.00000	0.00000	0.00000	1.00000	0.00000
Node14	18	A	1.00000	0.00000	0.00000	0.00000	0.00000	0.00000	0.00000	0.00000	0.00000	0.00000	0.00000	0.00000	0.00000	0.00000	0.00000	0.00000	0.00000	0.00000	0.00000	0.00000
Node14	19	A	1.00000	0.00000	0.00000	0.00000	0.00000	0.00000	0.00000	0.00000	0.00000	0.00000	0.00000	0.00000	0.00000	0.00000	0.00000	0.00000	0.00000	0.00000	0.00000	0.00000
Node14	20	S	0.00000	0.00000	0.00000	0.00000	0.00000	0.00000	0.00000	0.00000	0.00000	0.00000	0.00000	0.00000	0.00000	0.00000	0.00000	1.00000	0.00000	0.00000	0.00000	0.00000
Node14	21	W	0.00000	0.00000	0.00000	0.00000	0.00000	0.00000	0.00000	0.00000	0.00000	0.00000	0.00000	0.00000	0.00000	0.00000	0.00000	0.00000	0.00000	1.00000	0.00000	0.00000
Node14	22	L	0.00000	0.00000	0.00000	0.00000	0.00000	0.00000	0.00000	0.00000	0.00000	0.00000	1.00000	0.00000	0.00000	0.00000	0.00000	0.00000	0.00000	0.00000	0.00000	0.00000
Node14	23	P	0.00000	0.00000	0.00000	0.00000	0.00000	0.00000	0.00000	0.00000	0.00000	0.00000	0.00000	0.00000	0.00000	0.00000	1.00000	0.00000	0.00000	0.00000	0.00000	0.00000
Node14	24	W	0.00000	0.00000	0.00000	0.00000	0.00000	0.00000	0.00000	0.00000	0.00000	0.00000	0.00000	0.00000	0.00000	0.00000	0.00000	0.00000	0.00000	1.00000	0.00000	0.00000
Node14	25	I	0.00000	0.00000	0.00000	0.00000	0.00000	0.00000	0.00000	0.00000	0.00000	1.00000	0.00000	0.00000	0.00000	0.00000	0.00000	0.00000	0.00000	0.00000	0.00000	0.00000
Node14	26	M	0.00000	0.00000	0.00000	0.00000	0.00000	0.00000	0.00000	0.00000	0.00000	0.00000	0.00000	0.00000	1.00000	0.00000	0.00000	0.00000	0.00000	0.00000	0.00000	0.00000
Node14	27	I	0.00000	0.00000	0.00000	0.00000	0.00000	0.00000	0.00000	0.00000	0.00000	1.00000	0.00000	0.00000	0.00000	0.00000	0.00000	0.00000	0.00000	0.00000	0.00000	0.00000
Node14	28	P	0.00000	0.00000	0.00000	0.00000	0.00000	0.00000	0.00000	0.00000	0.00000	0.00000	0.00000	0.00000	0.00000	0.00000	1.00000	0.00000	0.00000	0.00000	0.00000	0.00000
Node14	29	L	0.00000	0.00000	0.00000	0.00000	0.00000	0.00000	0.00000	0.00000	0.00000	0.00001	0.99847	0.00000	0.00152	0.00000	0.00000	0.00000	0.00000	0.00000	0.00000	0.00000
Node14	30	V	0.00000	0.00000	0.00000	0.00000	0.00000	0.00000	0.00000	0.00000	0.00000	0.00011	0.00000	0.00000	0.00000	0.00000	0.00000	0.00000	0.00000	0.00000	0.00000	0.99989
Node14	31	F	0.00000	0.00000	0.00000	0.00000	0.00000	0.00000	0.00000	0.00000	0.00000	0.00000	0.00000	0.00000	0.00000	1.00000	0.00000	0.00000	0.00000	0.00000	0.00000	0.00000
Node14	32	Y	0.00000	0.00000	0.00000	0.00000	0.00000	0.00000	0.00000	0.00000	0.00000	0.00000	0.00000	0.00000	0.00000	0.00000	0.00000	0.00000	0.00000	0.00000	1.00000	0.00000
Node14	33	I	0.00000	0.00000	0.00000	0.00000	0.00000	0.00000	0.00000	0.00000	0.00000	1.00000	0.00000	0.00000	0.00000	0.00000	0.00000	0.00000	0.00000	0.00000	0.00000	0.00000
Node14	34	L	0.00000	0.00000	0.00000	0.00000	0.00000	0.00000	0.00000	0.00000	0.00000	0.00000	1.00000	0.00000	0.00000	0.00000	0.00000	0.00000	0.00000	0.00000	0.00000	0.00000
Node14	35	P	0.00000	0.00000	0.00000	0.00000	0.00000	0.00000	0.00000	0.00000	0.00000	0.00000	0.00000	0.00000	0.00000	0.00000	1.00000	0.00000	0.00000	0.00000	0.00000	0.00000
Node14	36	F	0.00000	0.00000	0.00000	0.00000	0.00000	0.00000	0.00000	0.00000	0.00000	0.00000	0.00000	0.00000	0.00000	1.00000	0.00000	0.00000	0.00000	0.00000	0.00000	0.00000
Node14	37	P	0.00000	0.00000	0.00000	0.00000	0.00000	0.00000	0.00000	0.00000	0.00000	0.00000	0.00000	0.00000	0.00000	0.00000	1.00000	0.00000	0.00000	0.00000	0.00000	0.00000
Node14	38	I	0.00000	0.00000	0.00000	0.00000	0.00000	0.00000	0.00000	0.00000	0.00000	0.99701	0.00000	0.00000	0.00000	0.00000	0.00000	0.00000	0.00000	0.00000	0.00000	0.00299
Node14	39	F	0.00000	0.00000	0.00000	0.00000	0.00000	0.00000	0.00000	0.00000	0.00000	0.00006	0.00000	0.00000	0.00000	0.99992	0.00000	0.00000	0.00000	0.00000	0.00000	0.00001
Node14	40	A	1.00000	0.00000	0.00000	0.00000	0.00000	0.00000	0.00000	0.00000	0.00000	0.00000	0.00000	0.00000	0.00000	0.00000	0.00000	0.00000	0.00000	0.00000	0.00000	0.00000
Node14	41	L	0.00000	0.00000	0.00000	0.00000	0.00000	0.00000	0.00000	0.00000	0.00000	0.00000	1.00000	0.00000	0.00000	0.00000	0.00000	0.00000	0.00000	0.00000	0.00000	0.00000
Node14	42	V	0.00000	0.00000	0.00000	0.00000	0.00000	0.00000	0.00000	0.00000	0.00000	0.01298	0.00005	0.00000	0.00000	0.00000	0.00000	0.00000	0.00000	0.00000	0.00000	0.98697
Node14	43	F	0.00000	0.00000	0.00000	0.00000	0.00000	0.00000	0.00000	0.00000	0.00000	0.00000	0.00000	0.00000	0.00000	1.00000	0.00000	0.00000	0.00000	0.00000	0.00000	0.00000
Node14	44	L	0.00000	0.00000	0.00000	0.00000	0.00000	0.00000	0.00000	0.00000	0.00000	0.00000	1.00000	0.00000	0.00000	0.00000	0.00000	0.00000	0.00000	0.00000	0.00000	0.00000
Node14	45	W	0.00000	0.00000	0.00000	0.00000	0.00000	0.00000	0.00000	0.00000	0.00000	0.00000	0.00000	0.00000	0.00000	0.00000	0.00000	0.00000	0.00000	1.00000	0.00000	0.00000
Node14	46	I	0.00000	0.00000	0.00000	0.00000	0.00000	0.00000	0.00000	0.00000	0.00000	1.00000	0.00000	0.00000	0.00000	0.00000	0.00000	0.00000	0.00000	0.00000	0.00000	0.00000
Node14	47	E	0.00000	0.00000	0.00000	0.00000	0.00000	0.00000	1.00000	0.00000	0.00000	0.00000	0.00000	0.00000	0.00000	0.00000	0.00000	0.00000	0.00000	0.00000	0.00000	0.00000
Node14	48	R	0.00000	0.99971	0.00000	0.00000	0.00000	0.00000	0.00000	0.00000	0.00000	0.00000	0.00000	0.00029	0.00000	0.00000	0.00000	0.00000	0.00000	0.00000	0.00000	0.00000
Node14	49	E	0.00000	0.00000	0.00000	0.00000	0.00000	0.00000	1.00000	0.00000	0.00000	0.00000	0.00000	0.00000	0.00000	0.00000	0.00000	0.00000	0.00000	0.00000	0.00000	0.00000
Node14	50	S	0.00015	0.00000	0.00627	0.00128	0.00000	0.00000	0.00000	0.00000	0.00000	0.00000	0.00000	0.00000	0.00000	0.00000	0.00000	0.98849	0.00381	0.00000	0.00000	0.00000
Node14	51	V	0.00000	0.00000	0.00000	0.00000	0.00000	0.00000	0.00000	0.00000	0.00000	0.00023	0.00000	0.00000	0.00000	0.00000	0.00000	0.00000	0.00001	0.00000	0.00000	0.99976
Node14	52	E	0.00000	0.00000	0.00000	0.00001	0.00000	0.00000	0.99999	0.00000	0.00000	0.00000	0.00000	0.00000	0.00000	0.00000	0.00000	0.00000	0.00000	0.00000	0.00000	0.00000
Node14	53	E	0.00000	0.00000	0.00000	0.00000	0.00000	0.00000	1.00000	0.00000	0.00000	0.00000	0.00000	0.00000	0.00000	0.00000	0.00000	0.00000	0.00000	0.00000	0.00000	0.00000
Node14	54	E	0.00000	0.00000	0.00000	0.00001	0.00000	0.00000	0.99999	0.00000	0.00000	0.00000	0.00000	0.00000	0.00000	0.00000	0.00000	0.00000	0.00000	0.00000	0.00000	0.00000
Node14	55	T	0.02443	0.00751	0.00643	0.00010	0.00045	0.00672	0.00057	0.00006	0.00075	0.00216	0.00061	0.00637	0.00236	0.00001	0.00006	0.03271	0.89092	0.00000	0.00002	0.01777
Node14	56	T	0.06533	0.01641	0.08578	0.08100	0.00263	0.06425	0.08780	0.02619	0.01098	0.00275	0.00232	0.03674	0.00349	0.00045	0.00608	0.16182	0.33628	0.00012	0.00102	0.00857
Node14	57	S	0.09244	0.00853	0.05422	0.03684	0.00515	0.01693	0.03496	0.01648	0.00458	0.00116	0.00132	0.01498	0.00139	0.00051	0.00806	0.54644	0.15082	0.00010	0.00079	0.00427
Node14	58	I	0.02233	0.00617	0.00461	0.00145	0.00457	0.00923	0.00541	0.00123	0.00606	0.34848	0.21316	0.00700	0.04825	0.08697	0.00221	0.00803	0.02518	0.00232	0.02050	0.17683
Node14	59	T	0.12157	0.01761	0.03721	0.03436	0.00459	0.03147	0.06398	0.01405	0.00709	0.00923	0.00762	0.03555	0.00624	0.00140	0.13592	0.14060	0.30565	0.00027	0.00170	0.02386
Node14	60	N	0.03430	0.02081	0.44747	0.09128	0.00458	0.02597	0.03105	0.03910	0.02682	0.00581	0.00549	0.04616	0.00395	0.00219	0.00653	0.11571	0.07893	0.00035	0.00564	0.00786
Node14	61	T	0.07066	0.03085	0.11595	0.04195	0.00783	0.02920	0.03438	0.02138	0.01664	0.02482	0.02075	0.05016	0.01318	0.00609	0.01523	0.13065	0.31931	0.00131	0.00745	0.04220
Node14	62	S	0.12560	0.02604	0.05865	0.03193	0.01342	0.03139	0.03154	0.04256	0.01255	0.01100	0.01566	0.03225	0.00761	0.00760	0.02611	0.35814	0.13623	0.00172	0.00765	0.02235
Node14	63	P	0.04603	0.01214	0.00732	0.01287	0.00164	0.01372	0.01874	0.00956	0.00623	0.00579	0.01455	0.01557	0.00258	0.00323	0.75685	0.03792	0.01896	0.00085	0.00265	0.01278
Node14	64	M	0.03717	0.01464	0.00844	0.00335	0.00574	0.02314	0.01005	0.00604	0.00576	0.09748	0.21745	0.01917	0.37447	0.03545	0.00487	0.01626	0.03770	0.00432	0.01052	0.06798
Node14	65	G	0.07341	0.01326	0.02876	0.02484	0.00470	0.00859	0.01791	0.71718	0.00500	0.00244	0.00502	0.01375	0.00247	0.00284	0.00735	0.04895	0.01218	0.00185	0.00224	0.00728
Node14	66	N	0.02499	0.02544	0.49048	0.09556	0.00405	0.02919	0.03309	0.03723	0.03429	0.00647	0.00740	0.05332	0.00445	0.00390	0.00727	0.08012	0.04386	0.00080	0.01076	0.00734
Node14	67	V	0.07701	0.02224	0.01442	0.01134	0.01316	0.01871	0.02295	0.01572	0.00816	0.17638	0.18505	0.02577	0.04065	0.03879	0.01569	0.03568	0.05434	0.00434	0.01553	0.20407
Node14	68	T	0.10019	0.05048	0.05852	0.06488	0.01084	0.05187	0.09549	0.04335	0.01922	0.03154	0.03605	0.07190	0.01473	0.01058	0.02916	0.10871	0.14102	0.00244	0.01082	0.04820
Node14	69	N	0.08584	0.04679	0.14276	0.09645	0.01101	0.04296	0.07260	0.07600	0.03139	0.01954	0.02600	0.06824	0.01005	0.01064	0.03304	0.10596	0.07338	0.00245	0.01539	0.02951
Node14	70	L	0.07528	0.03224	0.02052	0.01662	0.01068	0.03121	0.03061	0.02072	0.01246	0.10274	0.18978	0.03766	0.08506	0.04105	0.06764	0.04656	0.05571	0.00573	0.01808	0.09966
Node14	71	E	0.06586	0.05088	0.05307	0.13568	0.00485	0.07174	0.26422	0.03636	0.01952	0.01431	0.02154	0.08570	0.00827	0.00625	0.02809	0.05606	0.04376	0.00189	0.00873	0.02323
Node14	72	P	0.09075	0.04380	0.03622	0.04542	0.01050	0.03570	0.06119	0.05944	0.01767	0.03747	0.05825	0.05253	0.01457	0.02019	0.22252	0.07051	0.05288	0.00505	0.01659	0.04876
Node14	73	V	0.06084	0.00613	0.00402	0.00270	0.00892	0.00572	0.00877	0.00497	0.00219	0.18498	0.08653	0.00765	0.02060	0.01579	0.00686	0.01276	0.03828	0.00146	0.00537	0.51543
Node14	74	T	0.06730	0.01696	0.03123	0.01440	0.00710	0.01804	0.02117	0.01113	0.00686	0.02913	0.02141	0.02883	0.01442	0.00547	0.01391	0.10972	0.52612	0.00110	0.00487	0.05083
Node14	75	N	0.02594	0.02617	0.47691	0.09752	0.00418	0.02993	0.03404	0.03823	0.03506	0.00667	0.00766	0.05459	0.00458	0.00403	0.00753	0.08233	0.04517	0.00083	0.01105	0.00760
Node14	76	Y	0.00673	0.00346	0.00348	0.00099	0.00243	0.00467	0.00177	0.00096	0.01147	0.02476	0.04051	0.00321	0.28260	0.05230	0.00085	0.00402	0.00700	0.00483	0.53204	0.01194
Node14	77	E	0.03552	0.01787	0.04795	0.22105	0.00135	0.05336	0.45415	0.01887	0.01024	0.00390	0.00645	0.04692	0.00308	0.00166	0.01152	0.03149	0.02128	0.00069	0.00369	0.00895
Node14	78	L	0.06288	0.01637	0.01926	0.01113	0.01639	0.01680	0.01499	0.01675	0.01569	0.06847	0.19516	0.01683	0.03756	0.19324	0.01320	0.09593	0.04736	0.01095	0.06754	0.06348
Node14	79	E	0.07221	0.04756	0.04746	0.11080	0.00692	0.06738	0.22659	0.03697	0.02368	0.02492	0.04004	0.07415	0.01233	0.01852	0.02607	0.05759	0.04534	0.00473	0.02236	0.03438
Node14	80	P	0.02790	0.00699	0.00484	0.00783	0.00113	0.00768	0.01092	0.01018	0.00349	0.00333	0.00776	0.00894	0.00150	0.00181	0.85271	0.02266	0.01106	0.00048	0.00153	0.00726
Node14	81	T	0.10441	0.03045	0.03720	0.02740	0.01391	0.02750	0.03827	0.03078	0.01230	0.06793	0.07037	0.04101	0.02249	0.01796	0.04965	0.10069	0.19958	0.00292	0.01164	0.09354
Node14	82	I	0.05586	0.01362	0.01386	0.00821	0.00919	0.01223	0.01443	0.01080	0.00563	0.27555	0.12400	0.01726	0.03350	0.02484	0.01107	0.03995	0.14173	0.00259	0.00999	0.17568
Node14	83	E	0.04580	0.03312	0.03756	0.13612	0.00256	0.06370	0.44949	0.02521	0.01338	0.00754	0.01221	0.06393	0.00506	0.00335	0.01698	0.03651	0.02702	0.00118	0.00545	0.01383
Node14	84	E	0.04561	0.04040	0.03535	0.10599	0.00271	0.12023	0.40227	0.02311	0.01578	0.00824	0.01415	0.07182	0.00586	0.00379	0.01712	0.03744	0.02858	0.00132	0.00598	0.01426
Node14	85	N	0.03733	0.04152	0.36403	0.08134	0.00458	0.08287	0.05976	0.03556	0.03499	0.00879	0.01323	0.06569	0.00584	0.00564	0.01277	0.07810	0.04330	0.00144	0.01091	0.01232
Node14	86	E	0.07457	0.03769	0.04732	0.12743	0.00478	0.05822	0.29234	0.09576	0.01530	0.01072	0.01615	0.06462	0.00645	0.00500	0.02158	0.05672	0.03745	0.00171	0.00685	0.01935
Node14	87	D	0.03377	0.01626	0.07405	0.52048	0.00270	0.02378	0.11891	0.03274	0.01259	0.00517	0.00771	0.02769	0.00300	0.00318	0.01427	0.06339	0.02540	0.00091	0.00537	0.00863
Node14	88	L	0.02175	0.01032	0.00498	0.00354	0.00465	0.01039	0.00743	0.00492	0.00497	0.07911	0.65452	0.00949	0.03607	0.03991	0.00729	0.01098	0.01506	0.00452	0.01196	0.05815
Node14	89	D	0.02522	0.01334	0.05666	0.62008	0.00207	0.01993	0.11110	0.02607	0.01084	0.00439	0.00660	0.02300	0.00250	0.00277	0.01177	0.03256	0.01826	0.00081	0.00483	0.00721
Node14	90	M	0.03312	0.01465	0.00899	0.00577	0.00550	0.01818	0.01204	0.00803	0.00596	0.07465	0.15573	0.01797	0.48126	0.03071	0.00674	0.01689	0.03011	0.00435	0.01175	0.05758
Node13	1	M	0.00000	0.00000	0.00000	0.00000	0.00000	0.00000	0.00000	0.00000	0.00000	0.00002	0.00007	0.00000	0.99989	0.00000	0.00000	0.00000	0.00000	0.00000	0.00000	0.00000
Node13	2	M	0.00000	0.00000	0.00000	0.00000	0.00000	0.00000	0.00000	0.00000	0.00000	0.00000	0.00000	0.00000	1.00000	0.00000	0.00000	0.00000	0.00000	0.00000	0.00000	0.00000
Node13	3	A	0.99975	0.00000	0.00000	0.00000	0.00000	0.00000	0.00000	0.00001	0.00000	0.00000	0.00000	0.00000	0.00000	0.00000	0.00000	0.00014	0.00003	0.00000	0.00000	0.00006
Node13	4	D	0.00000	0.00000	0.00003	0.99990	0.00000	0.00000	0.00007	0.00000	0.00000	0.00000	0.00000	0.00000	0.00000	0.00000	0.00000	0.00000	0.00000	0.00000	0.00000	0.00000
Node13	5	L	0.00002	0.00000	0.00000	0.00000	0.00002	0.00001	0.00000	0.00000	0.00001	0.07295	0.72974	0.00000	0.16737	0.02782	0.00000	0.00000	0.00002	0.00003	0.00009	0.00191
Node13	6	L	0.06066	0.02808	0.01869	0.01570	0.01170	0.02526	0.02702	0.01991	0.01331	0.12288	0.22474	0.03139	0.07062	0.06936	0.01845	0.03609	0.04582	0.01076	0.03472	0.11485
Node13	7	L	0.07207	0.04468	0.03596	0.04342	0.01319	0.03530	0.05837	0.04147	0.02242	0.07776	0.13310	0.05123	0.02862	0.06307	0.03196	0.05356	0.05003	0.01420	0.04831	0.08128
Node13	8	P	0.07584	0.05582	0.02866	0.03511	0.00743	0.03536	0.05201	0.03381	0.01696	0.02938	0.05073	0.05739	0.01215	0.01612	0.33220	0.06087	0.04375	0.00420	0.01355	0.03867
Node13	9	-	0.07328	0.05163	0.05099	0.05142	0.01306	0.03882	0.06422	0.05174	0.02786	0.05819	0.09667	0.05964	0.02243	0.06029	0.03669	0.06104	0.05179	0.01345	0.05289	0.06390
Node13	10	L	0.06713	0.03132	0.02259	0.02422	0.01213	0.02493	0.03630	0.02866	0.01341	0.13003	0.19599	0.03543	0.03706	0.05006	0.02501	0.04011	0.04656	0.00885	0.02698	0.14323
Node13	11	T	0.00003	0.00000	0.00001	0.00000	0.00000	0.00000	0.00000	0.00000	0.00000	0.00000	0.00000	0.00000	0.00000	0.00000	0.00000	0.00273	0.99721	0.00000	0.00000	0.00000
Node13	12	Q	0.00000	0.00000	0.00000	0.00000	0.00000	0.99920	0.00078	0.00000	0.00000	0.00000	0.00000	0.00001	0.00000	0.00000	0.00000	0.00000	0.00000	0.00000	0.00000	0.00000
Node13	13	L	0.00000	0.00000	0.00000	0.00000	0.00000	0.00000	0.00000	0.00000	0.00000	0.00000	0.99999	0.00000	0.00001	0.00000	0.00000	0.00000	0.00000	0.00000	0.00000	0.00000
Node13	14	T	0.00000	0.00000	0.00000	0.00000	0.00000	0.00000	0.00000	0.00000	0.00000	0.00000	0.00000	0.00000	0.00000	0.00000	0.00000	0.00002	0.99997	0.00000	0.00000	0.00000
Node13	15	G	0.00000	0.00000	0.00000	0.00000	0.00000	0.00000	0.00000	1.00000	0.00000	0.00000	0.00000	0.00000	0.00000	0.00000	0.00000	0.00000	0.00000	0.00000	0.00000	0.00000
Node13	16	A	0.99952	0.00000	0.00000	0.00000	0.00000	0.00001	0.00025	0.00002	0.00000	0.00000	0.00000	0.00000	0.00000	0.00000	0.00000	0.00015	0.00002	0.00000	0.00000	0.00002
Node13	17	Y	0.00000	0.00000	0.00000	0.00000	0.00000	0.00000	0.00000	0.00000	0.00000	0.00000	0.00000	0.00000	0.00000	0.00000	0.00000	0.00000	0.00000	0.00000	1.00000	0.00000
Node13	18	A	0.99999	0.00000	0.00000	0.00000	0.00000	0.00000	0.00000	0.00000	0.00000	0.00000	0.00000	0.00000	0.00000	0.00000	0.00000	0.00001	0.00000	0.00000	0.00000	0.00000
Node13	19	A	1.00000	0.00000	0.00000	0.00000	0.00000	0.00000	0.00000	0.00000	0.00000	0.00000	0.00000	0.00000	0.00000	0.00000	0.00000	0.00000	0.00000	0.00000	0.00000	0.00000
Node13	20	S	0.00000	0.00000	0.00000	0.00000	0.00000	0.00000	0.00000	0.00000	0.00000	0.00000	0.00000	0.00000	0.00000	0.00000	0.00000	1.00000	0.00000	0.00000	0.00000	0.00000
Node13	21	W	0.00000	0.00000	0.00000	0.00000	0.00000	0.00000	0.00000	0.00000	0.00000	0.00000	0.00000	0.00000	0.00000	0.00000	0.00000	0.00000	0.00000	1.00000	0.00000	0.00000
Node13	22	L	0.00000	0.00000	0.00000	0.00000	0.00000	0.00000	0.00000	0.00000	0.00000	0.00000	1.00000	0.00000	0.00000	0.00000	0.00000	0.00000	0.00000	0.00000	0.00000	0.00000
Node13	23	P	0.00000	0.00000	0.00000	0.00000	0.00000	0.00000	0.00000	0.00000	0.00000	0.00000	0.00000	0.00000	0.00000	0.00000	1.00000	0.00000	0.00000	0.00000	0.00000	0.00000
Node13	24	W	0.00000	0.00000	0.00000	0.00000	0.00000	0.00000	0.00000	0.00000	0.00000	0.00000	0.00000	0.00000	0.00000	0.00000	0.00000	0.00000	0.00000	1.00000	0.00000	0.00000
Node13	25	I	0.00000	0.00000	0.00000	0.00000	0.00000	0.00000	0.00000	0.00000	0.00000	0.99996	0.00000	0.00000	0.00000	0.00000	0.00000	0.00000	0.00000	0.00000	0.00000	0.00004
Node13	26	M	0.00000	0.00000	0.00000	0.00000	0.00000	0.00000	0.00000	0.00000	0.00000	0.00000	0.00001	0.00000	0.99999	0.00000	0.00000	0.00000	0.00000	0.00000	0.00000	0.00000
Node13	27	I	0.00000	0.00000	0.00000	0.00000	0.00000	0.00000	0.00000	0.00000	0.00000	1.00000	0.00000	0.00000	0.00000	0.00000	0.00000	0.00000	0.00000	0.00000	0.00000	0.00000
Node13	28	P	0.00000	0.00000	0.00000	0.00000	0.00000	0.00000	0.00000	0.00000	0.00000	0.00000	0.00000	0.00000	0.00000	0.00000	1.00000	0.00000	0.00000	0.00000	0.00000	0.00000
Node13	29	L	0.00000	0.00000	0.00000	0.00000	0.00000	0.00000	0.00000	0.00000	0.00000	0.00012	0.99931	0.00000	0.00053	0.00002	0.00000	0.00000	0.00000	0.00000	0.00000	0.00001
Node13	30	V	0.00000	0.00000	0.00000	0.00000	0.00000	0.00000	0.00000	0.00000	0.00000	0.00019	0.00000	0.00000	0.00000	0.00000	0.00000	0.00000	0.00000	0.00000	0.00000	0.99980
Node13	31	F	0.00000	0.00000	0.00000	0.00000	0.00000	0.00000	0.00000	0.00000	0.00000	0.00000	0.00000	0.00000	0.00000	0.99998	0.00000	0.00000	0.00000	0.00000	0.00001	0.00000
Node13	32	Y	0.00000	0.00000	0.00000	0.00000	0.00000	0.00000	0.00000	0.00000	0.00000	0.00000	0.00000	0.00000	0.00000	0.00000	0.00000	0.00000	0.00000	0.00000	1.00000	0.00000
Node13	33	I	0.00000	0.00000	0.00000	0.00000	0.00000	0.00000	0.00000	0.00000	0.00000	0.99996	0.00000	0.00000	0.00000	0.00000	0.00000	0.00000	0.00000	0.00000	0.00000	0.00004
Node13	34	L	0.00000	0.00000	0.00000	0.00000	0.00000	0.00000	0.00000	0.00000	0.00000	0.00012	0.99971	0.00000	0.00014	0.00002	0.00000	0.00000	0.00000	0.00000	0.00000	0.00001
Node13	35	P	0.00000	0.00000	0.00000	0.00000	0.00000	0.00000	0.00000	0.00000	0.00000	0.00000	0.00000	0.00000	0.00000	0.00000	1.00000	0.00000	0.00000	0.00000	0.00000	0.00000
Node13	36	F	0.00000	0.00000	0.00000	0.00000	0.00000	0.00000	0.00000	0.00000	0.00000	0.00000	0.00000	0.00000	0.00000	0.99998	0.00000	0.00000	0.00000	0.00000	0.00001	0.00000
Node13	37	P	0.00000	0.00000	0.00000	0.00000	0.00000	0.00000	0.00000	0.00000	0.00000	0.00000	0.00000	0.00000	0.00000	0.00000	1.00000	0.00000	0.00000	0.00000	0.00000	0.00000
Node13	38	I	0.00000	0.00000	0.00000	0.00000	0.00000	0.00000	0.00000	0.00000	0.00000	0.99799	0.00010	0.00000	0.00002	0.00000	0.00000	0.00000	0.00000	0.00000	0.00000	0.00188
Node13	39	F	0.00000	0.00000	0.00000	0.00000	0.00000	0.00000	0.00000	0.00000	0.00000	0.00000	0.00000	0.00000	0.00000	1.00000	0.00000	0.00000	0.00000	0.00000	0.00000	0.00000
Node13	40	A	0.99999	0.00000	0.00000	0.00000	0.00000	0.00000	0.00000	0.00000	0.00000	0.00000	0.00000	0.00000	0.00000	0.00000	0.00000	0.00001	0.00000	0.00000	0.00000	0.00000
Node13	41	L	0.00000	0.00000	0.00000	0.00000	0.00000	0.00000	0.00000	0.00000	0.00000	0.00000	0.99999	0.00000	0.00000	0.00000	0.00000	0.00000	0.00000	0.00000	0.00000	0.00000
Node13	42	V	0.00000	0.00000	0.00000	0.00000	0.00000	0.00000	0.00000	0.00000	0.00000	0.00540	0.00034	0.00000	0.00000	0.00000	0.00000	0.00000	0.00000	0.00000	0.00000	0.99425
Node13	43	F	0.00000	0.00000	0.00000	0.00000	0.00000	0.00000	0.00000	0.00000	0.00000	0.00000	0.00000	0.00000	0.00000	1.00000	0.00000	0.00000	0.00000	0.00000	0.00000	0.00000
Node13	44	L	0.00000	0.00000	0.00000	0.00000	0.00000	0.00000	0.00000	0.00000	0.00000	0.00002	0.99995	0.00000	0.00003	0.00000	0.00000	0.00000	0.00000	0.00000	0.00000	0.00000
Node13	45	W	0.00000	0.00000	0.00000	0.00000	0.00000	0.00000	0.00000	0.00000	0.00000	0.00000	0.00000	0.00000	0.00000	0.00000	0.00000	0.00000	0.00000	1.00000	0.00000	0.00000
Node13	46	I	0.00000	0.00000	0.00000	0.00000	0.00000	0.00000	0.00000	0.00000	0.00000	0.99999	0.00000	0.00000	0.00000	0.00000	0.00000	0.00000	0.00000	0.00000	0.00000	0.00001
Node13	47	E	0.00000	0.00000	0.00000	0.00000	0.00000	0.00000	1.00000	0.00000	0.00000	0.00000	0.00000	0.00000	0.00000	0.00000	0.00000	0.00000	0.00000	0.00000	0.00000	0.00000
Node13	48	R	0.00000	0.94902	0.00000	0.00000	0.00000	0.00008	0.00000	0.00000	0.00001	0.00000	0.00000	0.05088	0.00000	0.00000	0.00000	0.00000	0.00000	0.00000	0.00000	0.00000
Node13	49	E	0.00000	0.00000	0.00000	0.00011	0.00000	0.00004	0.99984	0.00000	0.00000	0.00000	0.00000	0.00001	0.00000	0.00000	0.00000	0.00000	0.00000	0.00000	0.00000	0.00000
Node13	50	D	0.00017	0.00000	0.00794	0.94314	0.00000	0.00006	0.00225	0.00016	0.00005	0.00000	0.00000	0.00002	0.00000	0.00000	0.00002	0.04592	0.00027	0.00000	0.00000	0.00000
Node13	51	V	0.00228	0.00000	0.00000	0.00000	0.00015	0.00000	0.00000	0.00000	0.00000	0.00724	0.00016	0.00000	0.00009	0.00001	0.00001	0.00007	0.00207	0.00000	0.00000	0.98790
Node13	52	E	0.00000	0.00000	0.00001	0.00578	0.00000	0.00006	0.99414	0.00000	0.00000	0.00000	0.00000	0.00001	0.00000	0.00000	0.00000	0.00000	0.00000	0.00000	0.00000	0.00000
Node13	53	E	0.00010	0.00000	0.00001	0.00068	0.00000	0.00045	0.99815	0.00000	0.00000	0.00000	0.00000	0.00010	0.00000	0.00000	0.00046	0.00003	0.00001	0.00000	0.00000	0.00000
Node13	54	E	0.00003	0.00000	0.00038	0.00342	0.00000	0.00060	0.99525	0.00001	0.00001	0.00000	0.00000	0.00023	0.00000	0.00000	0.00000	0.00005	0.00002	0.00000	0.00000	0.00000
Node13	55	T	0.03311	0.21828	0.01030	0.00049	0.00310	0.02671	0.00283	0.00080	0.00680	0.01335	0.02233	0.05467	0.02252	0.00084	0.00169	0.05752	0.49267	0.00041	0.00123	0.03035
Node13	56	T	0.04364	0.00848	0.08442	0.08557	0.00130	0.04005	0.07575	0.01255	0.00677	0.00105	0.00069	0.02489	0.00161	0.00013	0.00357	0.14787	0.45711	0.00003	0.00041	0.00413
Node13	57	S	0.06410	0.00405	0.03586	0.01627	0.00331	0.00808	0.01291	0.00776	0.00213	0.00043	0.00051	0.00707	0.00062	0.00019	0.00400	0.67799	0.15261	0.00003	0.00027	0.00182
Node13	58	I	0.01394	0.00373	0.00295	0.00070	0.00293	0.00465	0.00289	0.00063	0.00308	0.48312	0.17356	0.00439	0.03943	0.05351	0.00137	0.00430	0.01913	0.00136	0.01141	0.17294
Node13	59	T	0.11985	0.01231	0.02878	0.02111	0.00372	0.02284	0.03992	0.00944	0.00496	0.00754	0.00558	0.02591	0.00557	0.00100	0.11558	0.13578	0.41727	0.00019	0.00122	0.02143
Node13	60	N	0.02051	0.01380	0.58576	0.08104	0.00299	0.01904	0.02024	0.03302	0.02193	0.00367	0.00308	0.03480	0.00261	0.00129	0.00384	0.09104	0.05292	0.00020	0.00403	0.00420
Node13	61	T	0.05262	0.02400	0.13576	0.03388	0.00544	0.02379	0.02460	0.01358	0.01351	0.01693	0.01238	0.04199	0.01020	0.00353	0.00993	0.12384	0.41693	0.00078	0.00485	0.03148
Node13	62	S	0.10574	0.01848	0.04944	0.02257	0.01020	0.02784	0.02147	0.03024	0.00914	0.00610	0.00937	0.02269	0.00510	0.00499	0.01855	0.48369	0.13471	0.00109	0.00499	0.01360
Node13	63	P	0.03171	0.00755	0.00403	0.00814	0.00083	0.00911	0.01184	0.00551	0.00411	0.00308	0.00930	0.00985	0.00140	0.00186	0.84288	0.02665	0.01210	0.00050	0.00150	0.00804
Node13	64	M	0.02667	0.00967	0.00552	0.00157	0.00389	0.01802	0.00593	0.00354	0.00372	0.07436	0.17083	0.01340	0.54052	0.02481	0.00265	0.00995	0.02897	0.00289	0.00655	0.04654
Node13	65	G	0.05250	0.00842	0.02006	0.01640	0.00297	0.00507	0.01084	0.81430	0.00304	0.00101	0.00262	0.00830	0.00145	0.00167	0.00423	0.03461	0.00631	0.00120	0.00117	0.00383
Node13	66	N	0.01411	0.01622	0.63703	0.07381	0.00259	0.02081	0.01954	0.02592	0.02677	0.00407	0.00395	0.03925	0.00291	0.00212	0.00402	0.06355	0.03191	0.00040	0.00717	0.00385
Node13	67	V	0.07525	0.01983	0.01215	0.00896	0.01245	0.01685	0.01987	0.01266	0.00693	0.18930	0.18244	0.02308	0.04072	0.03459	0.01322	0.03173	0.05326	0.00350	0.01283	0.23037
Node13	68	T	0.09958	0.04690	0.05914	0.06323	0.00983	0.05275	0.09714	0.03868	0.01791	0.02739	0.02958	0.07040	0.01373	0.00825	0.02582	0.11604	0.16837	0.00189	0.00883	0.04456
Node13	69	N	0.08408	0.04222	0.17303	0.09737	0.01042	0.04097	0.06597	0.07415	0.03157	0.01632	0.02099	0.06510	0.00887	0.00854	0.03077	0.11379	0.07503	0.00190	0.01340	0.02552
Node13	70	L	0.07506	0.02986	0.01842	0.01372	0.00996	0.03123	0.02702	0.01758	0.01142	0.10240	0.19442	0.03529	0.10525	0.03791	0.07098	0.04464	0.05653	0.00495	0.01551	0.09784
Node13	71	E	0.06258	0.04616	0.05088	0.13930	0.00401	0.07356	0.30050	0.03176	0.01785	0.01153	0.01735	0.08417	0.00716	0.00470	0.02547	0.05295	0.04151	0.00146	0.00706	0.02005
Node13	72	P	0.09151	0.04201	0.03509	0.04380	0.01019	0.03475	0.05905	0.05916	0.01709	0.03548	0.05537	0.05053	0.01389	0.01881	0.24277	0.07099	0.05239	0.00467	0.01543	0.04702
Node13	73	V	0.04656	0.00363	0.00214	0.00133	0.00647	0.00337	0.00556	0.00261	0.00121	0.16057	0.05849	0.00457	0.01427	0.01000	0.00430	0.00672	0.02866	0.00086	0.00320	0.63549
Node13	74	T	0.04894	0.01085	0.02269	0.00878	0.00477	0.01250	0.01374	0.00591	0.00440	0.02039	0.01282	0.02015	0.01106	0.00313	0.00919	0.09036	0.65762	0.00065	0.00298	0.03905
Node13	75	N	0.01469	0.01670	0.62650	0.07541	0.00268	0.02137	0.02010	0.02665	0.02746	0.00419	0.00408	0.04026	0.00300	0.00219	0.00417	0.06578	0.03301	0.00042	0.00737	0.00399
Node13	76	Y	0.00458	0.00229	0.00234	0.00058	0.00177	0.00326	0.00109	0.00057	0.00830	0.02094	0.03016	0.00209	0.30535	0.04361	0.00051	0.00264	0.00493	0.00349	0.55298	0.00852
Node13	77	E	0.02493	0.01063	0.04195	0.23164	0.00067	0.04194	0.53368	0.01222	0.00685	0.00201	0.00351	0.03410	0.00184	0.00081	0.00736	0.02271	0.01496	0.00039	0.00222	0.00558
Node13	78	F	0.06073	0.01312	0.01677	0.00842	0.01661	0.01462	0.01126	0.01326	0.01445	0.06153	0.20306	0.01308	0.03916	0.22083	0.01064	0.10696	0.04664	0.00919	0.06316	0.05652
Node13	79	E	0.07106	0.04333	0.04512	0.11224	0.00626	0.07004	0.25519	0.03297	0.02343	0.02232	0.03651	0.07155	0.01172	0.01739	0.02342	0.05534	0.04347	0.00435	0.02220	0.03210
Node13	80	P	0.02382	0.00547	0.00381	0.00628	0.00086	0.00618	0.00868	0.00918	0.00278	0.00238	0.00590	0.00705	0.00111	0.00132	0.87981	0.01932	0.00897	0.00035	0.00111	0.00563
Node13	81	T	0.10502	0.02673	0.03517	0.02359	0.01337	0.02517	0.03352	0.02624	0.01084	0.06708	0.06422	0.03716	0.02220	0.01531	0.04941	0.10538	0.23156	0.00234	0.00970	0.09599
Node13	82	I	0.05325	0.01166	0.01232	0.00658	0.00866	0.01065	0.01206	0.00885	0.00480	0.29618	0.11764	0.01495	0.03307	0.02195	0.00945	0.03712	0.14874	0.00207	0.00833	0.18167
Node13	83	E	0.04052	0.02825	0.03338	0.13700	0.00192	0.06221	0.49899	0.02111	0.01147	0.00551	0.00912	0.05899	0.00406	0.00232	0.01418	0.03168	0.02319	0.00087	0.00417	0.01104
Node13	84	E	0.04128	0.03645	0.03208	0.10428	0.00213	0.12532	0.43944	0.01956	0.01424	0.00632	0.01111	0.06887	0.00491	0.00277	0.01471	0.03356	0.02545	0.00101	0.00477	0.01173
Node13	85	N	0.03307	0.03886	0.39532	0.08039	0.00396	0.08498	0.05589	0.03224	0.03515	0.00700	0.01047	0.06394	0.00501	0.00444	0.01078	0.07692	0.04102	0.00112	0.00947	0.00996
Node13	86	E	0.07304	0.03340	0.04489	0.13069	0.00401	0.05787	0.32241	0.09837	0.01367	0.00828	0.01259	0.06115	0.00541	0.00371	0.01890	0.05410	0.03439	0.00135	0.00544	0.01633
Node13	87	D	0.03059	0.01388	0.07325	0.55074	0.00229	0.02169	0.11560	0.03027	0.01159	0.00407	0.00608	0.02459	0.00248	0.00252	0.01276	0.06203	0.02320	0.00072	0.00458	0.00710
Node13	88	L	0.01957	0.00925	0.00424	0.00285	0.00423	0.00957	0.00632	0.00408	0.00446	0.07582	0.67950	0.00829	0.03508	0.03783	0.00647	0.00959	0.01351	0.00409	0.01062	0.05464
Node13	89	D	0.02270	0.01146	0.05498	0.64748	0.00176	0.01820	0.10739	0.02393	0.01004	0.00353	0.00532	0.02050	0.00210	0.00225	0.01053	0.03039	0.01653	0.00067	0.00421	0.00603
Node13	90	M	0.03089	0.01338	0.00810	0.00484	0.00507	0.01731	0.01066	0.00697	0.00541	0.07175	0.15143	0.01657	0.50995	0.02887	0.00584	0.01535	0.02863	0.00397	0.01056	0.05443
Node12	1	M	0.00000	0.00000	0.00000	0.00000	0.00000	0.00000	0.00000	0.00000	0.00000	0.00001	0.00004	0.00000	0.99995	0.00000	0.00000	0.00000	0.00000	0.00000	0.00000	0.00000
Node12	2	M	0.00000	0.00000	0.00000	0.00000	0.00000	0.00000	0.00000	0.00000	0.00000	0.00000	0.00000	0.00000	1.00000	0.00000	0.00000	0.00000	0.00000	0.00000	0.00000	0.00000
Node12	3	A	0.99930	0.00000	0.00000	0.00000	0.00000	0.00000	0.00000	0.00000	0.00000	0.00000	0.00000	0.00000	0.00000	0.00000	0.00000	0.00001	0.00001	0.00000	0.00000	0.00068
Node12	4	D	0.00000	0.00000	0.00000	0.99999	0.00000	0.00000	0.00000	0.00000	0.00000	0.00000	0.00000	0.00000	0.00000	0.00000	0.00000	0.00000	0.00000	0.00000	0.00000	0.00000
Node12	5	M	0.00000	0.00000	0.00000	0.00000	0.00000	0.00000	0.00000	0.00000	0.00000	0.31303	0.13978	0.00000	0.54372	0.00175	0.00000	0.00000	0.00002	0.00000	0.00000	0.00167
Node12	6	L	0.06009	0.02758	0.01829	0.01519	0.01159	0.02503	0.02636	0.01936	0.01310	0.12369	0.22712	0.03083	0.07291	0.06959	0.01801	0.03551	0.04556	0.01063	0.03442	0.11514
Node12	7	L	0.07187	0.04435	0.03587	0.04332	0.01318	0.03519	0.05815	0.04105	0.02246	0.07803	0.13399	0.05087	0.02876	0.06364	0.03163	0.05338	0.04994	0.01418	0.04868	0.08145
Node12	8	P	0.07541	0.05595	0.02826	0.03456	0.00731	0.03517	0.05137	0.03320	0.01684	0.02887	0.05013	0.05717	0.01199	0.01579	0.33854	0.06057	0.04336	0.00411	0.01327	0.03813
Node12	9	-	0.07314	0.05152	0.05134	0.05138	0.01306	0.03877	0.06403	0.05162	0.02803	0.05806	0.09652	0.05952	0.02240	0.06068	0.03655	0.06108	0.05177	0.01344	0.05332	0.06375
Node12	10	L	0.06682	0.03099	0.02234	0.02392	0.01208	0.02471	0.03590	0.02832	0.01327	0.13107	0.19737	0.03506	0.03719	0.04992	0.02475	0.03975	0.04636	0.00877	0.02675	0.14465
Node12	11	T	0.00000	0.00000	0.00000	0.00000	0.00000	0.00000	0.00000	0.00000	0.00000	0.00000	0.00000	0.00000	0.00000	0.00000	0.00000	0.00001	0.99999	0.00000	0.00000	0.00000
Node12	12	Q	0.00000	0.00000	0.00000	0.00000	0.00000	1.00000	0.00000	0.00000	0.00000	0.00000	0.00000	0.00000	0.00000	0.00000	0.00000	0.00000	0.00000	0.00000	0.00000	0.00000
Node12	13	L	0.00000	0.00000	0.00000	0.00000	0.00000	0.00000	0.00000	0.00000	0.00000	0.00000	1.00000	0.00000	0.00000	0.00000	0.00000	0.00000	0.00000	0.00000	0.00000	0.00000
Node12	14	T	0.00000	0.00000	0.00000	0.00000	0.00000	0.00000	0.00000	0.00000	0.00000	0.00000	0.00000	0.00000	0.00000	0.00000	0.00000	0.00000	1.00000	0.00000	0.00000	0.00000
Node12	15	G	0.00000	0.00000	0.00000	0.00000	0.00000	0.00000	0.00000	1.00000	0.00000	0.00000	0.00000	0.00000	0.00000	0.00000	0.00000	0.00000	0.00000	0.00000	0.00000	0.00000
Node12	16	A	0.99004	0.00000	0.00000	0.00002	0.00000	0.00006	0.00945	0.00003	0.00000	0.00000	0.00000	0.00001	0.00000	0.00000	0.00001	0.00029	0.00005	0.00000	0.00000	0.00004
Node12	17	Y	0.00000	0.00000	0.00000	0.00000	0.00000	0.00000	0.00000	0.00000	0.00000	0.00000	0.00000	0.00000	0.00000	0.00000	0.00000	0.00000	0.00000	0.00000	1.00000	0.00000
Node12	18	A	0.99998	0.00000	0.00000	0.00000	0.00000	0.00000	0.00000	0.00000	0.00000	0.00000	0.00000	0.00000	0.00000	0.00000	0.00000	0.00002	0.00000	0.00000	0.00000	0.00000
Node12	19	A	1.00000	0.00000	0.00000	0.00000	0.00000	0.00000	0.00000	0.00000	0.00000	0.00000	0.00000	0.00000	0.00000	0.00000	0.00000	0.00000	0.00000	0.00000	0.00000	0.00000
Node12	20	S	0.00000	0.00000	0.00000	0.00000	0.00000	0.00000	0.00000	0.00000	0.00000	0.00000	0.00000	0.00000	0.00000	0.00000	0.00000	1.00000	0.00000	0.00000	0.00000	0.00000
Node12	21	W	0.00000	0.00000	0.00000	0.00000	0.00000	0.00000	0.00000	0.00000	0.00000	0.00000	0.00000	0.00000	0.00000	0.00000	0.00000	0.00000	0.00000	1.00000	0.00000	0.00000
Node12	22	L	0.00000	0.00000	0.00000	0.00000	0.00000	0.00000	0.00000	0.00000	0.00000	0.00000	1.00000	0.00000	0.00000	0.00000	0.00000	0.00000	0.00000	0.00000	0.00000	0.00000
Node12	23	P	0.00000	0.00000	0.00000	0.00000	0.00000	0.00000	0.00000	0.00000	0.00000	0.00000	0.00000	0.00000	0.00000	0.00000	1.00000	0.00000	0.00000	0.00000	0.00000	0.00000
Node12	24	W	0.00000	0.00000	0.00000	0.00000	0.00000	0.00000	0.00000	0.00000	0.00000	0.00000	0.00000	0.00000	0.00000	0.00000	0.00000	0.00000	0.00000	1.00000	0.00000	0.00000
Node12	25	I	0.00000	0.00000	0.00000	0.00000	0.00000	0.00000	0.00000	0.00000	0.00000	1.00000	0.00000	0.00000	0.00000	0.00000	0.00000	0.00000	0.00000	0.00000	0.00000	0.00000
Node12	26	M	0.00000	0.00000	0.00000	0.00000	0.00000	0.00000	0.00000	0.00000	0.00000	0.00000	0.00000	0.00000	1.00000	0.00000	0.00000	0.00000	0.00000	0.00000	0.00000	0.00000
Node12	27	I	0.00000	0.00000	0.00000	0.00000	0.00000	0.00000	0.00000	0.00000	0.00000	1.00000	0.00000	0.00000	0.00000	0.00000	0.00000	0.00000	0.00000	0.00000	0.00000	0.00000
Node12	28	P	0.00000	0.00000	0.00000	0.00000	0.00000	0.00000	0.00000	0.00000	0.00000	0.00000	0.00000	0.00000	0.00000	0.00000	1.00000	0.00000	0.00000	0.00000	0.00000	0.00000
Node12	29	L	0.00000	0.00000	0.00000	0.00000	0.00000	0.00000	0.00000	0.00000	0.00000	0.00001	0.99998	0.00000	0.00001	0.00000	0.00000	0.00000	0.00000	0.00000	0.00000	0.00000
Node12	30	V	0.00000	0.00000	0.00000	0.00000	0.00000	0.00000	0.00000	0.00000	0.00000	0.00001	0.00000	0.00000	0.00000	0.00000	0.00000	0.00000	0.00000	0.00000	0.00000	0.99999
Node12	31	F	0.00000	0.00000	0.00000	0.00000	0.00000	0.00000	0.00000	0.00000	0.00000	0.00000	0.00000	0.00000	0.00000	1.00000	0.00000	0.00000	0.00000	0.00000	0.00000	0.00000
Node12	32	Y	0.00000	0.00000	0.00000	0.00000	0.00000	0.00000	0.00000	0.00000	0.00000	0.00000	0.00000	0.00000	0.00000	0.00000	0.00000	0.00000	0.00000	0.00000	1.00000	0.00000
Node12	33	I	0.00000	0.00000	0.00000	0.00000	0.00000	0.00000	0.00000	0.00000	0.00000	1.00000	0.00000	0.00000	0.00000	0.00000	0.00000	0.00000	0.00000	0.00000	0.00000	0.00000
Node12	34	L	0.00000	0.00000	0.00000	0.00000	0.00000	0.00000	0.00000	0.00000	0.00000	0.00001	0.99998	0.00000	0.00001	0.00000	0.00000	0.00000	0.00000	0.00000	0.00000	0.00000
Node12	35	P	0.00000	0.00000	0.00000	0.00000	0.00000	0.00000	0.00000	0.00000	0.00000	0.00000	0.00000	0.00000	0.00000	0.00000	1.00000	0.00000	0.00000	0.00000	0.00000	0.00000
Node12	36	F	0.00000	0.00000	0.00000	0.00000	0.00000	0.00000	0.00000	0.00000	0.00000	0.00000	0.00000	0.00000	0.00000	1.00000	0.00000	0.00000	0.00000	0.00000	0.00000	0.00000
Node12	37	P	0.00000	0.00000	0.00000	0.00000	0.00000	0.00000	0.00000	0.00000	0.00000	0.00000	0.00000	0.00000	0.00000	0.00000	1.00000	0.00000	0.00000	0.00000	0.00000	0.00000
Node12	38	I	0.00000	0.00000	0.00000	0.00000	0.00000	0.00000	0.00000	0.00000	0.00000	0.99975	0.00001	0.00000	0.00000	0.00000	0.00000	0.00000	0.00000	0.00000	0.00000	0.00024
Node12	39	F	0.00000	0.00000	0.00000	0.00000	0.00000	0.00000	0.00000	0.00000	0.00000	0.00000	0.00000	0.00000	0.00000	1.00000	0.00000	0.00000	0.00000	0.00000	0.00000	0.00000
Node12	40	A	1.00000	0.00000	0.00000	0.00000	0.00000	0.00000	0.00000	0.00000	0.00000	0.00000	0.00000	0.00000	0.00000	0.00000	0.00000	0.00000	0.00000	0.00000	0.00000	0.00000
Node12	41	L	0.00000	0.00000	0.00000	0.00000	0.00000	0.00000	0.00000	0.00000	0.00000	0.00000	1.00000	0.00000	0.00000	0.00000	0.00000	0.00000	0.00000	0.00000	0.00000	0.00000
Node12	42	V	0.00001	0.00000	0.00000	0.00000	0.00000	0.00000	0.00000	0.00000	0.00000	0.00359	0.00880	0.00000	0.00003	0.00000	0.00000	0.00000	0.00000	0.00000	0.00000	0.98756
Node12	43	F	0.00000	0.00000	0.00000	0.00000	0.00000	0.00000	0.00000	0.00000	0.00000	0.00000	0.00000	0.00000	0.00000	1.00000	0.00000	0.00000	0.00000	0.00000	0.00000	0.00000
Node12	44	L	0.00000	0.00000	0.00000	0.00000	0.00000	0.00000	0.00000	0.00000	0.00000	0.00000	1.00000	0.00000	0.00000	0.00000	0.00000	0.00000	0.00000	0.00000	0.00000	0.00000
Node12	45	W	0.00000	0.00000	0.00000	0.00000	0.00000	0.00000	0.00000	0.00000	0.00000	0.00000	0.00000	0.00000	0.00000	0.00000	0.00000	0.00000	0.00000	1.00000	0.00000	0.00000
Node12	46	I	0.00000	0.00000	0.00000	0.00000	0.00000	0.00000	0.00000	0.00000	0.00000	1.00000	0.00000	0.00000	0.00000	0.00000	0.00000	0.00000	0.00000	0.00000	0.00000	0.00000
Node12	47	E	0.00000	0.00000	0.00000	0.00000	0.00000	0.00000	1.00000	0.00000	0.00000	0.00000	0.00000	0.00000	0.00000	0.00000	0.00000	0.00000	0.00000	0.00000	0.00000	0.00000
Node12	48	K	0.00000	0.00336	0.00000	0.00000	0.00000	0.00001	0.00000	0.00000	0.00000	0.00000	0.00000	0.99663	0.00000	0.00000	0.00000	0.00000	0.00000	0.00000	0.00000	0.00000
Node12	49	E	0.00000	0.00000	0.00000	0.00001	0.00000	0.00000	0.99999	0.00000	0.00000	0.00000	0.00000	0.00000	0.00000	0.00000	0.00000	0.00000	0.00000	0.00000	0.00000	0.00000
Node12	50	D	0.00000	0.00000	0.00024	0.99953	0.00000	0.00002	0.00009	0.00000	0.00000	0.00000	0.00000	0.00000	0.00000	0.00000	0.00000	0.00011	0.00000	0.00000	0.00000	0.00000
Node12	51	V	0.00003	0.00000	0.00000	0.00000	0.00000	0.00000	0.00000	0.00000	0.00000	0.02408	0.00003	0.00000	0.00002	0.00000	0.00000	0.00000	0.00050	0.00000	0.00000	0.97534
Node12	52	E	0.00000	0.00000	0.00000	0.00008	0.00000	0.00000	0.99992	0.00000	0.00000	0.00000	0.00000	0.00000	0.00000	0.00000	0.00000	0.00000	0.00000	0.00000	0.00000	0.00000
Node12	53	E	0.00000	0.00000	0.00000	0.00003	0.00000	0.00001	0.99996	0.00000	0.00000	0.00000	0.00000	0.00000	0.00000	0.00000	0.00000	0.00000	0.00000	0.00000	0.00000	0.00000
Node12	54	E	0.00000	0.00000	0.00000	0.00004	0.00000	0.00001	0.99995	0.00000	0.00000	0.00000	0.00000	0.00000	0.00000	0.00000	0.00000	0.00000	0.00000	0.00000	0.00000	0.00000
Node12	55	R	0.00018	0.98478	0.00019	0.00000	0.00003	0.00140	0.00004	0.00002	0.00036	0.00002	0.00007	0.01042	0.00008	0.00000	0.00002	0.00074	0.00158	0.00001	0.00001	0.00004
Node12	56	T	0.00207	0.00009	0.00271	0.00054	0.00004	0.00055	0.00060	0.00006	0.00007	0.00003	0.00001	0.00042	0.00007	0.00000	0.00005	0.02968	0.96283	0.00000	0.00000	0.00020
Node12	57	S	0.00503	0.00007	0.00528	0.00190	0.00015	0.00019	0.00029	0.00033	0.00006	0.00000	0.00000	0.00011	0.00001	0.00000	0.00010	0.96975	0.01673	0.00000	0.00000	0.00001
Node12	58	I	0.00075	0.00005	0.00009	0.00000	0.00016	0.00008	0.00002	0.00000	0.00004	0.85531	0.05062	0.00007	0.01299	0.00283	0.00002	0.00022	0.00347	0.00001	0.00016	0.07312
Node12	59	T	0.10859	0.00102	0.00314	0.00112	0.00071	0.00502	0.00378	0.00048	0.00052	0.00102	0.00093	0.00275	0.00153	0.00004	0.08517	0.08401	0.69277	0.00000	0.00004	0.00738
Node12	60	N	0.00222	0.00036	0.91621	0.03406	0.00015	0.00117	0.00154	0.01532	0.00217	0.00005	0.00002	0.00164	0.00007	0.00001	0.00006	0.01964	0.00515	0.00000	0.00006	0.00009
Node12	61	T	0.00755	0.01128	0.18120	0.01471	0.00051	0.01120	0.00693	0.00091	0.00563	0.00063	0.00032	0.02172	0.00111	0.00006	0.00058	0.07672	0.65710	0.00002	0.00032	0.00152
Node12	62	S	0.02766	0.00259	0.01434	0.00205	0.00091	0.01978	0.00319	0.00175	0.00170	0.00009	0.00023	0.00376	0.00037	0.00007	0.00125	0.82035	0.09938	0.00001	0.00012	0.00038
Node12	63	P	0.00027	0.00002	0.00000	0.00002	0.00000	0.00004	0.00003	0.00001	0.00001	0.00000	0.00003	0.00002	0.00000	0.00000	0.99924	0.00023	0.00005	0.00000	0.00000	0.00002
Node12	64	M	0.00013	0.00002	0.00001	0.00000	0.00002	0.00013	0.00000	0.00000	0.00001	0.00155	0.00538	0.00004	0.99178	0.00020	0.00000	0.00002	0.00025	0.00001	0.00001	0.00044
Node12	65	G	0.00077	0.00002	0.00020	0.00010	0.00001	0.00001	0.00003	0.99839	0.00001	0.00000	0.00000	0.00002	0.00000	0.00000	0.00001	0.00043	0.00001	0.00000	0.00000	0.00000
Node12	66	N	0.00006	0.00010	0.99002	0.00345	0.00001	0.00029	0.00011	0.00030	0.00096	0.00001	0.00000	0.00067	0.00001	0.00000	0.00001	0.00331	0.00065	0.00000	0.00003	0.00000
Node12	67	V	0.06956	0.01593	0.00834	0.00535	0.01075	0.01372	0.01473	0.00770	0.00494	0.20894	0.17188	0.01869	0.03994	0.02612	0.00901	0.02403	0.04973	0.00214	0.00839	0.29011
Node12	68	T	0.09465	0.03927	0.05894	0.05893	0.00750	0.05440	0.10041	0.02976	0.01496	0.01910	0.01843	0.06655	0.01129	0.00451	0.01932	0.12714	0.23275	0.00103	0.00539	0.03566
Node12	69	N	0.07944	0.03284	0.24383	0.09429	0.00905	0.03614	0.05227	0.06890	0.03015	0.01112	0.01299	0.05721	0.00663	0.00517	0.02659	0.12883	0.07577	0.00103	0.00952	0.01823
Node12	70	L	0.07466	0.02530	0.01448	0.00888	0.00845	0.03132	0.02044	0.01211	0.00948	0.09800	0.19584	0.03075	0.15768	0.03082	0.07716	0.04031	0.05797	0.00355	0.01104	0.09175
Node12	71	E	0.05561	0.03669	0.04607	0.14060	0.00260	0.07470	0.37616	0.02344	0.01439	0.00720	0.01075	0.07973	0.00513	0.00248	0.02073	0.04671	0.03732	0.00080	0.00434	0.01454
Node12	72	P	0.09271	0.03875	0.03298	0.04082	0.00959	0.03296	0.05506	0.05863	0.01604	0.03201	0.05052	0.04687	0.01270	0.01653	0.27931	0.07172	0.05130	0.00407	0.01350	0.04393
Node12	73	V	0.00131	0.00001	0.00000	0.00000	0.00015	0.00001	0.00002	0.00000	0.00000	0.04391	0.00194	0.00001	0.00050	0.00011	0.00002	0.00002	0.00077	0.00000	0.00001	0.95121
Node12	74	T	0.00383	0.00013	0.00086	0.00008	0.00013	0.00029	0.00017	0.00003	0.00006	0.00174	0.00025	0.00040	0.00064	0.00002	0.00092	0.01088	0.97480	0.00000	0.00001	0.00475
Node12	75	N	0.00008	0.00011	0.98852	0.00319	0.00002	0.00031	0.00011	0.00034	0.00103	0.00001	0.00000	0.00068	0.00001	0.00000	0.00001	0.00459	0.00096	0.00000	0.00004	0.00000
Node12	76	Y	0.00087	0.00039	0.00043	0.00001	0.00062	0.00075	0.00008	0.00002	0.00233	0.01407	0.01100	0.00025	0.34701	0.02761	0.00002	0.00042	0.00118	0.00117	0.58908	0.00268
Node12	77	E	0.00215	0.00048	0.02951	0.24041	0.00001	0.00780	0.70318	0.00087	0.00093	0.00002	0.00002	0.00496	0.00004	0.00000	0.00025	0.00565	0.00353	0.00000	0.00005	0.00011
Node12	78	F	0.05512	0.00741	0.01115	0.00374	0.01682	0.01044	0.00506	0.00664	0.01227	0.04448	0.21680	0.00656	0.04274	0.27853	0.00591	0.13439	0.04413	0.00558	0.04973	0.04251
Node12	79	E	0.06886	0.03488	0.03998	0.11044	0.00511	0.07395	0.31474	0.02568	0.02302	0.01771	0.03073	0.06502	0.01084	0.01555	0.01858	0.05073	0.03984	0.00372	0.02220	0.02842
Node12	80	P	0.01615	0.00295	0.00223	0.00368	0.00047	0.00349	0.00489	0.00771	0.00153	0.00104	0.00280	0.00386	0.00052	0.00058	0.92632	0.01295	0.00528	0.00016	0.00050	0.00289
Node12	81	T	0.10292	0.01971	0.02964	0.01652	0.01193	0.02030	0.02462	0.01785	0.00806	0.06402	0.05194	0.02928	0.02137	0.01064	0.04862	0.11038	0.30447	0.00142	0.00645	0.09988
Node12	82	I	0.04794	0.00840	0.00967	0.00403	0.00759	0.00790	0.00811	0.00571	0.00346	0.33776	0.10216	0.01100	0.03181	0.01639	0.00671	0.03135	0.16170	0.00125	0.00563	0.19142
Node12	83	E	0.02959	0.01954	0.02470	0.13264	0.00101	0.05588	0.59996	0.01407	0.00785	0.00267	0.00455	0.04764	0.00232	0.00099	0.00927	0.02241	0.01598	0.00042	0.00216	0.00636
Node12	84	E	0.03254	0.02884	0.02547	0.09667	0.00124	0.13325	0.51394	0.01347	0.01121	0.00351	0.00635	0.06201	0.00318	0.00138	0.01046	0.02615	0.01952	0.00055	0.00282	0.00745
Node12	85	N	0.02493	0.03339	0.45900	0.07669	0.00282	0.08852	0.04791	0.02563	0.03484	0.00423	0.00616	0.06002	0.00348	0.00257	0.00740	0.07319	0.03580	0.00062	0.00666	0.00611
Node12	86	E	0.06985	0.02544	0.03947	0.13321	0.00267	0.05528	0.38363	0.10327	0.01046	0.00462	0.00711	0.05338	0.00355	0.00188	0.01411	0.04878	0.02834	0.00079	0.00318	0.01098
Node12	87	D	0.02485	0.00994	0.07048	0.60827	0.00162	0.01759	0.10676	0.02566	0.00964	0.00250	0.00373	0.01900	0.00165	0.00156	0.01017	0.05904	0.01912	0.00045	0.00326	0.00472
Node12	88	L	0.01574	0.00745	0.00307	0.00186	0.00346	0.00811	0.00460	0.00284	0.00360	0.06869	0.72581	0.00633	0.03276	0.03354	0.00513	0.00730	0.01075	0.00334	0.00826	0.04735
Node12	89	D	0.01819	0.00835	0.05105	0.69848	0.00127	0.01485	0.09864	0.01998	0.00851	0.00228	0.00347	0.01604	0.00147	0.00149	0.00842	0.02622	0.01339	0.00046	0.00322	0.00422
Node12	90	M	0.02677	0.01112	0.00660	0.00339	0.00428	0.01569	0.00833	0.00527	0.00444	0.06551	0.14141	0.01410	0.56558	0.02520	0.00436	0.01257	0.02580	0.00329	0.00846	0.04782
Node11	1	M	0.00000	0.00000	0.00000	0.00000	0.00000	0.00000	0.00000	0.00000	0.00000	0.00000	0.00002	0.00000	0.99998	0.00000	0.00000	0.00000	0.00000	0.00000	0.00000	0.00000
Node11	2	M	0.00000	0.00000	0.00000	0.00000	0.00000	0.00000	0.00000	0.00000	0.00000	0.00000	0.00000	0.00000	1.00000	0.00000	0.00000	0.00000	0.00000	0.00000	0.00000	0.00000
Node11	3	A	0.96835	0.00000	0.00000	0.00000	0.00002	0.00000	0.00000	0.00000	0.00000	0.00000	0.00000	0.00000	0.00001	0.00000	0.00000	0.00002	0.00017	0.00000	0.00000	0.03141
Node11	4	D	0.00000	0.00000	0.00000	1.00000	0.00000	0.00000	0.00000	0.00000	0.00000	0.00000	0.00000	0.00000	0.00000	0.00000	0.00000	0.00000	0.00000	0.00000	0.00000	0.00000
Node11	5	M	0.00000	0.00000	0.00000	0.00000	0.00000	0.00000	0.00000	0.00000	0.00000	0.00208	0.00146	0.00000	0.99644	0.00001	0.00000	0.00000	0.00000	0.00000	0.00000	0.00002
Node11	6	L	0.05986	0.02739	0.01814	0.01500	0.01155	0.02494	0.02610	0.01915	0.01302	0.12400	0.22803	0.03062	0.07381	0.06967	0.01785	0.03528	0.04545	0.01058	0.03431	0.11524
Node11	7	L	0.07179	0.04422	0.03584	0.04328	0.01318	0.03515	0.05807	0.04088	0.02247	0.07814	0.13433	0.05073	0.02882	0.06386	0.03150	0.05332	0.04991	0.01417	0.04883	0.08152
Node11	8	P	0.07524	0.05600	0.02811	0.03435	0.00726	0.03510	0.05112	0.03296	0.01679	0.02868	0.04991	0.05708	0.01193	0.01567	0.34098	0.06046	0.04321	0.00407	0.01316	0.03792
Node11	9	-	0.07309	0.05148	0.05148	0.05136	0.01306	0.03875	0.06396	0.05157	0.02810	0.05801	0.09647	0.05948	0.02240	0.06083	0.03649	0.06109	0.05176	0.01344	0.05349	0.06369
Node11	10	L	0.06670	0.03087	0.02225	0.02380	0.01206	0.02462	0.03575	0.02820	0.01322	0.13147	0.19790	0.03491	0.03724	0.04987	0.02466	0.03961	0.04628	0.00874	0.02666	0.14520
Node11	11	T	0.00000	0.00000	0.00000	0.00000	0.00000	0.00000	0.00000	0.00000	0.00000	0.00000	0.00000	0.00000	0.00000	0.00000	0.00000	0.00000	1.00000	0.00000	0.00000	0.00000
Node11	12	Q	0.00000	0.00000	0.00000	0.00000	0.00000	1.00000	0.00000	0.00000	0.00000	0.00000	0.00000	0.00000	0.00000	0.00000	0.00000	0.00000	0.00000	0.00000	0.00000	0.00000
Node11	13	L	0.00000	0.00000	0.00000	0.00000	0.00000	0.00000	0.00000	0.00000	0.00000	0.00000	1.00000	0.00000	0.00000	0.00000	0.00000	0.00000	0.00000	0.00000	0.00000	0.00000
Node11	14	T	0.00000	0.00000	0.00000	0.00000	0.00000	0.00000	0.00000	0.00000	0.00000	0.00000	0.00000	0.00000	0.00000	0.00000	0.00000	0.00000	1.00000	0.00000	0.00000	0.00000
Node11	15	G	0.00000	0.00000	0.00000	0.00000	0.00000	0.00000	0.00000	1.00000	0.00000	0.00000	0.00000	0.00000	0.00000	0.00000	0.00000	0.00000	0.00000	0.00000	0.00000	0.00000
Node11	16	E	0.00523	0.00000	0.00000	0.00043	0.00000	0.00048	0.99380	0.00000	0.00000	0.00000	0.00000	0.00002	0.00000	0.00000	0.00000	0.00002	0.00001	0.00000	0.00000	0.00000
Node11	17	Y	0.00000	0.00000	0.00000	0.00000	0.00000	0.00000	0.00000	0.00000	0.00000	0.00000	0.00000	0.00000	0.00000	0.00000	0.00000	0.00000	0.00000	0.00000	1.00000	0.00000
Node11	18	A	0.99892	0.00000	0.00000	0.00000	0.00000	0.00000	0.00000	0.00000	0.00000	0.00000	0.00000	0.00000	0.00000	0.00000	0.00000	0.00108	0.00000	0.00000	0.00000	0.00000
Node11	19	A	1.00000	0.00000	0.00000	0.00000	0.00000	0.00000	0.00000	0.00000	0.00000	0.00000	0.00000	0.00000	0.00000	0.00000	0.00000	0.00000	0.00000	0.00000	0.00000	0.00000
Node11	20	S	0.00000	0.00000	0.00000	0.00000	0.00000	0.00000	0.00000	0.00000	0.00000	0.00000	0.00000	0.00000	0.00000	0.00000	0.00000	1.00000	0.00000	0.00000	0.00000	0.00000
Node11	21	W	0.00000	0.00000	0.00000	0.00000	0.00000	0.00000	0.00000	0.00000	0.00000	0.00000	0.00000	0.00000	0.00000	0.00000	0.00000	0.00000	0.00000	1.00000	0.00000	0.00000
Node11	22	L	0.00000	0.00000	0.00000	0.00000	0.00000	0.00000	0.00000	0.00000	0.00000	0.00000	1.00000	0.00000	0.00000	0.00000	0.00000	0.00000	0.00000	0.00000	0.00000	0.00000
Node11	23	P	0.00000	0.00000	0.00000	0.00000	0.00000	0.00000	0.00000	0.00000	0.00000	0.00000	0.00000	0.00000	0.00000	0.00000	1.00000	0.00000	0.00000	0.00000	0.00000	0.00000
Node11	24	W	0.00000	0.00000	0.00000	0.00000	0.00000	0.00000	0.00000	0.00000	0.00000	0.00000	0.00000	0.00000	0.00000	0.00000	0.00000	0.00000	0.00000	1.00000	0.00000	0.00000
Node11	25	I	0.00000	0.00000	0.00000	0.00000	0.00000	0.00000	0.00000	0.00000	0.00000	1.00000	0.00000	0.00000	0.00000	0.00000	0.00000	0.00000	0.00000	0.00000	0.00000	0.00000
Node11	26	M	0.00000	0.00000	0.00000	0.00000	0.00000	0.00000	0.00000	0.00000	0.00000	0.00000	0.00000	0.00000	1.00000	0.00000	0.00000	0.00000	0.00000	0.00000	0.00000	0.00000
Node11	27	I	0.00000	0.00000	0.00000	0.00000	0.00000	0.00000	0.00000	0.00000	0.00000	1.00000	0.00000	0.00000	0.00000	0.00000	0.00000	0.00000	0.00000	0.00000	0.00000	0.00000
Node11	28	P	0.00000	0.00000	0.00000	0.00000	0.00000	0.00000	0.00000	0.00000	0.00000	0.00000	0.00000	0.00000	0.00000	0.00000	1.00000	0.00000	0.00000	0.00000	0.00000	0.00000
Node11	29	L	0.00000	0.00000	0.00000	0.00000	0.00000	0.00000	0.00000	0.00000	0.00000	0.00000	0.99999	0.00000	0.00001	0.00000	0.00000	0.00000	0.00000	0.00000	0.00000	0.00000
Node11	30	V	0.00000	0.00000	0.00000	0.00000	0.00000	0.00000	0.00000	0.00000	0.00000	0.00001	0.00000	0.00000	0.00000	0.00000	0.00000	0.00000	0.00000	0.00000	0.00000	0.99999
Node11	31	F	0.00000	0.00000	0.00000	0.00000	0.00000	0.00000	0.00000	0.00000	0.00000	0.00000	0.00000	0.00000	0.00000	1.00000	0.00000	0.00000	0.00000	0.00000	0.00000	0.00000
Node11	32	Y	0.00000	0.00000	0.00000	0.00000	0.00000	0.00000	0.00000	0.00000	0.00000	0.00000	0.00000	0.00000	0.00000	0.00000	0.00000	0.00000	0.00000	0.00000	1.00000	0.00000
Node11	33	I	0.00000	0.00000	0.00000	0.00000	0.00000	0.00000	0.00000	0.00000	0.00000	1.00000	0.00000	0.00000	0.00000	0.00000	0.00000	0.00000	0.00000	0.00000	0.00000	0.00000
Node11	34	L	0.00000	0.00000	0.00000	0.00000	0.00000	0.00000	0.00000	0.00000	0.00000	0.00000	0.99999	0.00000	0.00001	0.00000	0.00000	0.00000	0.00000	0.00000	0.00000	0.00000
Node11	35	P	0.00000	0.00000	0.00000	0.00000	0.00000	0.00000	0.00000	0.00000	0.00000	0.00000	0.00000	0.00000	0.00000	0.00000	1.00000	0.00000	0.00000	0.00000	0.00000	0.00000
Node11	36	F	0.00000	0.00000	0.00000	0.00000	0.00000	0.00000	0.00000	0.00000	0.00000	0.00000	0.00000	0.00000	0.00000	1.00000	0.00000	0.00000	0.00000	0.00000	0.00000	0.00000
Node11	37	P	0.00000	0.00000	0.00000	0.00000	0.00000	0.00000	0.00000	0.00000	0.00000	0.00000	0.00000	0.00000	0.00000	0.00000	1.00000	0.00000	0.00000	0.00000	0.00000	0.00000
Node11	38	I	0.00000	0.00000	0.00000	0.00000	0.00000	0.00000	0.00000	0.00000	0.00000	0.99807	0.00000	0.00000	0.00000	0.00000	0.00000	0.00000	0.00000	0.00000	0.00000	0.00192
Node11	39	F	0.00000	0.00000	0.00000	0.00000	0.00000	0.00000	0.00000	0.00000	0.00000	0.00000	0.00000	0.00000	0.00000	1.00000	0.00000	0.00000	0.00000	0.00000	0.00000	0.00000
Node11	40	A	1.00000	0.00000	0.00000	0.00000	0.00000	0.00000	0.00000	0.00000	0.00000	0.00000	0.00000	0.00000	0.00000	0.00000	0.00000	0.00000	0.00000	0.00000	0.00000	0.00000
Node11	41	L	0.00000	0.00000	0.00000	0.00000	0.00000	0.00000	0.00000	0.00000	0.00000	0.00000	1.00000	0.00000	0.00000	0.00000	0.00000	0.00000	0.00000	0.00000	0.00000	0.00000
Node11	42	V	0.00000	0.00000	0.00000	0.00000	0.00000	0.00000	0.00000	0.00000	0.00000	0.00018	0.00092	0.00000	0.00000	0.00000	0.00000	0.00000	0.00000	0.00000	0.00000	0.99889
Node11	43	F	0.00000	0.00000	0.00000	0.00000	0.00000	0.00000	0.00000	0.00000	0.00000	0.00000	0.00000	0.00000	0.00000	1.00000	0.00000	0.00000	0.00000	0.00000	0.00000	0.00000
Node11	44	L	0.00000	0.00000	0.00000	0.00000	0.00000	0.00000	0.00000	0.00000	0.00000	0.00000	1.00000	0.00000	0.00000	0.00000	0.00000	0.00000	0.00000	0.00000	0.00000	0.00000
Node11	45	W	0.00000	0.00000	0.00000	0.00000	0.00000	0.00000	0.00000	0.00000	0.00000	0.00000	0.00000	0.00000	0.00000	0.00000	0.00000	0.00000	0.00000	1.00000	0.00000	0.00000
Node11	46	I	0.00000	0.00000	0.00000	0.00000	0.00000	0.00000	0.00000	0.00000	0.00000	1.00000	0.00000	0.00000	0.00000	0.00000	0.00000	0.00000	0.00000	0.00000	0.00000	0.00000
Node11	47	E	0.00000	0.00000	0.00000	0.00000	0.00000	0.00000	1.00000	0.00000	0.00000	0.00000	0.00000	0.00000	0.00000	0.00000	0.00000	0.00000	0.00000	0.00000	0.00000	0.00000
Node11	48	K	0.00000	0.00005	0.00000	0.00000	0.00000	0.00000	0.00000	0.00000	0.00000	0.00000	0.00000	0.99995	0.00000	0.00000	0.00000	0.00000	0.00000	0.00000	0.00000	0.00000
Node11	49	E	0.00000	0.00000	0.00000	0.00000	0.00000	0.00000	0.99999	0.00000	0.00000	0.00000	0.00000	0.00000	0.00000	0.00000	0.00000	0.00000	0.00000	0.00000	0.00000	0.00000
Node11	50	D	0.00000	0.00000	0.00055	0.99844	0.00000	0.00024	0.00069	0.00000	0.00001	0.00000	0.00000	0.00000	0.00000	0.00000	0.00000	0.00006	0.00000	0.00000	0.00000	0.00000
Node11	51	V	0.00013	0.00000	0.00000	0.00000	0.00001	0.00000	0.00000	0.00000	0.00000	0.25431	0.00052	0.00000	0.00033	0.00002	0.00000	0.00000	0.00367	0.00000	0.00000	0.74100
Node11	52	E	0.00001	0.00000	0.00000	0.00019	0.00000	0.00005	0.99974	0.00000	0.00000	0.00000	0.00000	0.00001	0.00000	0.00000	0.00000	0.00000	0.00000	0.00000	0.00000	0.00000
Node11	53	E	0.00001	0.00000	0.00000	0.00029	0.00000	0.00005	0.99964	0.00000	0.00000	0.00000	0.00000	0.00001	0.00000	0.00000	0.00000	0.00000	0.00000	0.00000	0.00000	0.00000
Node11	54	E	0.00001	0.00000	0.00000	0.00011	0.00000	0.00005	0.99981	0.00000	0.00000	0.00000	0.00000	0.00001	0.00000	0.00000	0.00000	0.00000	0.00000	0.00000	0.00000	0.00000
Node11	55	R	0.00010	0.98795	0.00012	0.00000	0.00002	0.00099	0.00004	0.00002	0.00030	0.00001	0.00004	0.00937	0.00004	0.00000	0.00002	0.00036	0.00058	0.00001	0.00001	0.00002
Node11	56	T	0.00238	0.00009	0.00203	0.00030	0.00007	0.00041	0.00037	0.00005	0.00005	0.00008	0.00002	0.00035	0.00012	0.00000	0.00006	0.04197	0.95124	0.00000	0.00001	0.00040
Node11	57	S	0.00733	0.00011	0.00989	0.00421	0.00023	0.00027	0.00044	0.00068	0.00011	0.00000	0.00001	0.00017	0.00001	0.00001	0.00020	0.95528	0.02101	0.00000	0.00001	0.00003
Node11	58	I	0.00196	0.00006	0.00014	0.00001	0.00030	0.00014	0.00004	0.00001	0.00005	0.76240	0.07897	0.00009	0.02139	0.00267	0.00003	0.00061	0.00708	0.00001	0.00014	0.12392
Node11	59	T	0.21247	0.00131	0.00307	0.00099	0.00117	0.00717	0.00364	0.00072	0.00079	0.00204	0.00297	0.00301	0.00325	0.00012	0.11323	0.12001	0.50856	0.00001	0.00007	0.01539
Node11	60	N	0.00494	0.00049	0.84820	0.06659	0.00022	0.00168	0.00297	0.03155	0.00332	0.00008	0.00004	0.00205	0.00012	0.00002	0.00009	0.03018	0.00719	0.00000	0.00010	0.00019
Node11	61	T	0.00779	0.02177	0.37376	0.02852	0.00049	0.01893	0.01045	0.00131	0.00996	0.00050	0.00028	0.03602	0.00099	0.00005	0.00052	0.10005	0.38722	0.00001	0.00029	0.00110
Node11	62	S	0.04255	0.00379	0.02255	0.00268	0.00107	0.04121	0.00522	0.00198	0.00270	0.00014	0.00029	0.00622	0.00062	0.00006	0.00156	0.68164	0.18492	0.00001	0.00012	0.00069
Node11	63	P	0.00030	0.00001	0.00000	0.00002	0.00000	0.00005	0.00003	0.00001	0.00001	0.00000	0.00004	0.00002	0.00000	0.00000	0.99920	0.00023	0.00005	0.00000	0.00000	0.00002
Node11	64	M	0.00010	0.00002	0.00001	0.00000	0.00001	0.00010	0.00000	0.00000	0.00001	0.00140	0.00498	0.00003	0.99260	0.00016	0.00000	0.00001	0.00019	0.00001	0.00001	0.00037
Node11	65	G	0.00059	0.00002	0.00016	0.00007	0.00001	0.00001	0.00002	0.99877	0.00001	0.00000	0.00000	0.00001	0.00000	0.00000	0.00000	0.00032	0.00001	0.00000	0.00000	0.00000
Node11	66	N	0.00006	0.00009	0.98859	0.00374	0.00001	0.00027	0.00011	0.00027	0.00091	0.00000	0.00000	0.00062	0.00001	0.00000	0.00001	0.00458	0.00069	0.00000	0.00002	0.00000
Node11	67	V	0.06587	0.01443	0.00684	0.00407	0.00984	0.01249	0.01269	0.00583	0.00419	0.21480	0.16521	0.01699	0.03929	0.02221	0.00730	0.02064	0.04745	0.00162	0.00668	0.32156
Node11	68	T	0.09088	0.03559	0.05826	0.05662	0.00632	0.05513	0.10197	0.02590	0.01349	0.01529	0.01400	0.06444	0.00991	0.00311	0.01641	0.13039	0.26686	0.00070	0.00399	0.03072
Node11	69	N	0.07693	0.02849	0.28106	0.09072	0.00835	0.03357	0.04600	0.06590	0.02869	0.00917	0.01000	0.05284	0.00562	0.00390	0.02481	0.13545	0.07496	0.00070	0.00775	0.01509
Node11	70	L	0.07445	0.02325	0.01272	0.00699	0.00773	0.03130	0.01758	0.00986	0.00864	0.09433	0.19287	0.02866	0.18768	0.02724	0.07985	0.03806	0.05848	0.00296	0.00923	0.08812
Node11	71	E	0.05219	0.03238	0.04381	0.13882	0.00204	0.07411	0.41261	0.01994	0.01278	0.00564	0.00829	0.07715	0.00424	0.00174	0.01873	0.04388	0.03553	0.00056	0.00328	0.01225
Node11	72	P	0.09315	0.03737	0.03206	0.03953	0.00933	0.03217	0.05333	0.05840	0.01559	0.03057	0.04857	0.04530	0.01221	0.01563	0.29484	0.07198	0.05077	0.00383	0.01274	0.04263
Node11	73	V	0.00104	0.00001	0.00000	0.00000	0.00012	0.00001	0.00001	0.00000	0.00000	0.06813	0.00194	0.00001	0.00049	0.00008	0.00001	0.00001	0.00062	0.00000	0.00001	0.92750
Node11	74	T	0.00626	0.00014	0.00114	0.00009	0.00016	0.00038	0.00021	0.00003	0.00008	0.00317	0.00036	0.00047	0.00092	0.00002	0.00178	0.01533	0.96127	0.00000	0.00001	0.00814
Node11	75	N	0.00010	0.00009	0.98602	0.00310	0.00002	0.00028	0.00009	0.00032	0.00100	0.00001	0.00000	0.00060	0.00001	0.00000	0.00001	0.00708	0.00125	0.00000	0.00003	0.00000
Node11	76	M	0.00068	0.00030	0.00032	0.00001	0.00046	0.00061	0.00006	0.00002	0.00167	0.02638	0.01257	0.00020	0.70993	0.02133	0.00002	0.00030	0.00096	0.00088	0.22045	0.00287
Node11	77	D	0.00213	0.00046	0.07129	0.45050	0.00001	0.00821	0.44443	0.00092	0.00115	0.00002	0.00002	0.00501	0.00004	0.00000	0.00021	0.00941	0.00606	0.00000	0.00005	0.00008
Node11	78	F	0.05173	0.00503	0.00814	0.00181	0.01683	0.00852	0.00262	0.00367	0.01143	0.03522	0.22243	0.00388	0.04464	0.30632	0.00383	0.14968	0.04231	0.00389	0.04171	0.03632
Node11	79	E	0.06785	0.03105	0.03752	0.10774	0.00465	0.07513	0.34340	0.02258	0.02289	0.01573	0.02848	0.06147	0.01055	0.01484	0.01651	0.04859	0.03821	0.00347	0.02231	0.02703
Node11	80	P	0.01274	0.00196	0.00168	0.00265	0.00034	0.00235	0.00337	0.00720	0.00101	0.00062	0.00156	0.00258	0.00032	0.00032	0.94534	0.01007	0.00376	0.00009	0.00028	0.00177
Node11	81	T	0.10062	0.01665	0.02645	0.01352	0.01114	0.01793	0.02073	0.01431	0.00683	0.06200	0.04634	0.02552	0.02085	0.00872	0.04816	0.11039	0.34235	0.00107	0.00517	0.10125
Node11	82	I	0.04546	0.00711	0.00858	0.00309	0.00710	0.00678	0.00655	0.00452	0.00295	0.35767	0.09386	0.00939	0.03106	0.01391	0.00562	0.02860	0.16742	0.00094	0.00460	0.19478
Node11	83	E	0.02430	0.01601	0.02069	0.12812	0.00071	0.05143	0.64791	0.01124	0.00629	0.00179	0.00296	0.04179	0.00161	0.00061	0.00724	0.01834	0.01285	0.00026	0.00141	0.00446
Node11	84	E	0.02840	0.02549	0.02248	0.09143	0.00093	0.13602	0.54883	0.01102	0.00983	0.00257	0.00458	0.05843	0.00242	0.00095	0.00869	0.02288	0.01690	0.00038	0.00207	0.00572
Node11	85	N	0.02138	0.03082	0.48944	0.07413	0.00234	0.08994	0.04421	0.02257	0.03439	0.00320	0.00456	0.05799	0.00280	0.00190	0.00605	0.07075	0.03308	0.00044	0.00538	0.00464
Node11	86	E	0.06831	0.02205	0.03684	0.13278	0.00213	0.05324	0.41263	0.10546	0.00901	0.00337	0.00511	0.04947	0.00275	0.00127	0.01209	0.04634	0.02557	0.00058	0.00232	0.00868
Node11	87	D	0.02243	0.00844	0.06865	0.63414	0.00136	0.01575	0.10170	0.02365	0.00875	0.00197	0.00293	0.01666	0.00134	0.00123	0.00912	0.05756	0.01736	0.00036	0.00275	0.00385
Node11	88	L	0.01416	0.00673	0.00264	0.00152	0.00313	0.00749	0.00396	0.00240	0.00325	0.06510	0.74624	0.00557	0.03149	0.03148	0.00460	0.00641	0.00960	0.00303	0.00730	0.04388
Node11	89	D	0.01630	0.00716	0.04892	0.72103	0.00109	0.01337	0.09396	0.01828	0.00782	0.00186	0.00284	0.01418	0.00124	0.00123	0.00757	0.02433	0.01204	0.00038	0.00283	0.00356
Node11	90	M	0.02494	0.01017	0.00598	0.00286	0.00394	0.01494	0.00740	0.00463	0.00404	0.06236	0.13595	0.01304	0.59139	0.02349	0.00379	0.01138	0.02449	0.00300	0.00760	0.04461
Node10	1	M	0.00000	0.00000	0.00000	0.00000	0.00000	0.00000	0.00000	0.00000	0.00000	0.00000	0.00000	0.00000	1.00000	0.00000	0.00000	0.00000	0.00000	0.00000	0.00000	0.00000
Node10	2	M	0.00000	0.00000	0.00000	0.00000	0.00000	0.00000	0.00000	0.00000	0.00000	0.00000	0.00000	0.00000	1.00000	0.00000	0.00000	0.00000	0.00000	0.00000	0.00000	0.00000
Node10	3	V	0.05889	0.00000	0.00000	0.00000	0.00002	0.00000	0.00000	0.00000	0.00000	0.00015	0.00001	0.00000	0.00002	0.00000	0.00000	0.00001	0.00352	0.00000	0.00000	0.93740
Node10	4	D	0.00000	0.00000	0.00000	1.00000	0.00000	0.00000	0.00000	0.00000	0.00000	0.00000	0.00000	0.00000	0.00000	0.00000	0.00000	0.00000	0.00000	0.00000	0.00000	0.00000
Node10	5	M	0.00000	0.00000	0.00000	0.00000	0.00000	0.00000	0.00000	0.00000	0.00000	0.00000	0.00000	0.00000	0.99999	0.00000	0.00000	0.00000	0.00000	0.00000	0.00000	0.00000
Node10	6	L	0.05972	0.02727	0.01805	0.01488	0.01152	0.02488	0.02595	0.01902	0.01297	0.12419	0.22860	0.03049	0.07439	0.06972	0.01774	0.03514	0.04539	0.01055	0.03424	0.11531
Node10	7	L	0.07174	0.04414	0.03582	0.04326	0.01318	0.03513	0.05802	0.04078	0.02248	0.07821	0.13454	0.05064	0.02886	0.06399	0.03142	0.05327	0.04989	0.01416	0.04892	0.08156
Node10	8	P	0.07513	0.05604	0.02801	0.03422	0.00723	0.03506	0.05096	0.03282	0.01676	0.02856	0.04977	0.05703	0.01189	0.01559	0.34250	0.06039	0.04312	0.00405	0.01310	0.03779
Node10	9	-	0.07306	0.05145	0.05157	0.05135	0.01306	0.03874	0.06392	0.05154	0.02814	0.05798	0.09643	0.05945	0.02239	0.06093	0.03645	0.06110	0.05176	0.01343	0.05359	0.06365
Node10	10	L	0.06663	0.03079	0.02219	0.02373	0.01204	0.02457	0.03566	0.02812	0.01318	0.13172	0.19824	0.03482	0.03727	0.04983	0.02460	0.03952	0.04623	0.00872	0.02660	0.14554
Node10	11	T	0.00000	0.00000	0.00000	0.00000	0.00000	0.00000	0.00000	0.00000	0.00000	0.00000	0.00000	0.00000	0.00000	0.00000	0.00000	0.00000	1.00000	0.00000	0.00000	0.00000
Node10	12	Q	0.00000	0.00000	0.00000	0.00000	0.00000	1.00000	0.00000	0.00000	0.00000	0.00000	0.00000	0.00000	0.00000	0.00000	0.00000	0.00000	0.00000	0.00000	0.00000	0.00000
Node10	13	L	0.00000	0.00000	0.00000	0.00000	0.00000	0.00000	0.00000	0.00000	0.00000	0.00000	1.00000	0.00000	0.00000	0.00000	0.00000	0.00000	0.00000	0.00000	0.00000	0.00000
Node10	14	T	0.00000	0.00000	0.00000	0.00000	0.00000	0.00000	0.00000	0.00000	0.00000	0.00000	0.00000	0.00000	0.00000	0.00000	0.00000	0.00000	1.00000	0.00000	0.00000	0.00000
Node10	15	G	0.00000	0.00000	0.00000	0.00000	0.00000	0.00000	0.00000	1.00000	0.00000	0.00000	0.00000	0.00000	0.00000	0.00000	0.00000	0.00000	0.00000	0.00000	0.00000	0.00000
Node10	16	E	0.00006	0.00000	0.00000	0.00053	0.00000	0.00050	0.99890	0.00000	0.00000	0.00000	0.00000	0.00000	0.00000	0.00000	0.00000	0.00000	0.00000	0.00000	0.00000	0.00000
Node10	17	Y	0.00000	0.00000	0.00000	0.00000	0.00000	0.00000	0.00000	0.00000	0.00000	0.00000	0.00000	0.00000	0.00000	0.00000	0.00000	0.00000	0.00000	0.00000	1.00000	0.00000
Node10	18	A	1.00000	0.00000	0.00000	0.00000	0.00000	0.00000	0.00000	0.00000	0.00000	0.00000	0.00000	0.00000	0.00000	0.00000	0.00000	0.00000	0.00000	0.00000	0.00000	0.00000
Node10	19	A	1.00000	0.00000	0.00000	0.00000	0.00000	0.00000	0.00000	0.00000	0.00000	0.00000	0.00000	0.00000	0.00000	0.00000	0.00000	0.00000	0.00000	0.00000	0.00000	0.00000
Node10	20	S	0.00000	0.00000	0.00000	0.00000	0.00000	0.00000	0.00000	0.00000	0.00000	0.00000	0.00000	0.00000	0.00000	0.00000	0.00000	1.00000	0.00000	0.00000	0.00000	0.00000
Node10	21	W	0.00000	0.00000	0.00000	0.00000	0.00000	0.00000	0.00000	0.00000	0.00000	0.00000	0.00000	0.00000	0.00000	0.00000	0.00000	0.00000	0.00000	1.00000	0.00000	0.00000
Node10	22	L	0.00000	0.00000	0.00000	0.00000	0.00000	0.00000	0.00000	0.00000	0.00000	0.00000	1.00000	0.00000	0.00000	0.00000	0.00000	0.00000	0.00000	0.00000	0.00000	0.00000
Node10	23	P	0.00000	0.00000	0.00000	0.00000	0.00000	0.00000	0.00000	0.00000	0.00000	0.00000	0.00000	0.00000	0.00000	0.00000	1.00000	0.00000	0.00000	0.00000	0.00000	0.00000
Node10	24	W	0.00000	0.00000	0.00000	0.00000	0.00000	0.00000	0.00000	0.00000	0.00000	0.00000	0.00000	0.00000	0.00000	0.00000	0.00000	0.00000	0.00000	1.00000	0.00000	0.00000
Node10	25	I	0.00000	0.00000	0.00000	0.00000	0.00000	0.00000	0.00000	0.00000	0.00000	1.00000	0.00000	0.00000	0.00000	0.00000	0.00000	0.00000	0.00000	0.00000	0.00000	0.00000
Node10	26	M	0.00000	0.00000	0.00000	0.00000	0.00000	0.00000	0.00000	0.00000	0.00000	0.00000	0.00000	0.00000	1.00000	0.00000	0.00000	0.00000	0.00000	0.00000	0.00000	0.00000
Node10	27	I	0.00000	0.00000	0.00000	0.00000	0.00000	0.00000	0.00000	0.00000	0.00000	1.00000	0.00000	0.00000	0.00000	0.00000	0.00000	0.00000	0.00000	0.00000	0.00000	0.00000
Node10	28	P	0.00000	0.00000	0.00000	0.00000	0.00000	0.00000	0.00000	0.00000	0.00000	0.00000	0.00000	0.00000	0.00000	0.00000	1.00000	0.00000	0.00000	0.00000	0.00000	0.00000
Node10	29	L	0.00000	0.00000	0.00000	0.00000	0.00000	0.00000	0.00000	0.00000	0.00000	0.00000	1.00000	0.00000	0.00000	0.00000	0.00000	0.00000	0.00000	0.00000	0.00000	0.00000
Node10	30	V	0.00000	0.00000	0.00000	0.00000	0.00000	0.00000	0.00000	0.00000	0.00000	0.00000	0.00000	0.00000	0.00000	0.00000	0.00000	0.00000	0.00000	0.00000	0.00000	1.00000
Node10	31	F	0.00000	0.00000	0.00000	0.00000	0.00000	0.00000	0.00000	0.00000	0.00000	0.00000	0.00000	0.00000	0.00000	1.00000	0.00000	0.00000	0.00000	0.00000	0.00000	0.00000
Node10	32	Y	0.00000	0.00000	0.00000	0.00000	0.00000	0.00000	0.00000	0.00000	0.00000	0.00000	0.00000	0.00000	0.00000	0.00000	0.00000	0.00000	0.00000	0.00000	1.00000	0.00000
Node10	33	I	0.00000	0.00000	0.00000	0.00000	0.00000	0.00000	0.00000	0.00000	0.00000	1.00000	0.00000	0.00000	0.00000	0.00000	0.00000	0.00000	0.00000	0.00000	0.00000	0.00000
Node10	34	L	0.00000	0.00000	0.00000	0.00000	0.00000	0.00000	0.00000	0.00000	0.00000	0.00000	1.00000	0.00000	0.00000	0.00000	0.00000	0.00000	0.00000	0.00000	0.00000	0.00000
Node10	35	P	0.00000	0.00000	0.00000	0.00000	0.00000	0.00000	0.00000	0.00000	0.00000	0.00000	0.00000	0.00000	0.00000	0.00000	1.00000	0.00000	0.00000	0.00000	0.00000	0.00000
Node10	36	F	0.00000	0.00000	0.00000	0.00000	0.00000	0.00000	0.00000	0.00000	0.00000	0.00000	0.00000	0.00000	0.00000	1.00000	0.00000	0.00000	0.00000	0.00000	0.00000	0.00000
Node10	37	P	0.00000	0.00000	0.00000	0.00000	0.00000	0.00000	0.00000	0.00000	0.00000	0.00000	0.00000	0.00000	0.00000	0.00000	1.00000	0.00000	0.00000	0.00000	0.00000	0.00000
Node10	38	I	0.00000	0.00000	0.00000	0.00000	0.00000	0.00000	0.00000	0.00000	0.00000	0.98364	0.00000	0.00000	0.00000	0.00000	0.00000	0.00000	0.00000	0.00000	0.00000	0.01636
Node10	39	F	0.00000	0.00000	0.00000	0.00000	0.00000	0.00000	0.00000	0.00000	0.00000	0.00000	0.00000	0.00000	0.00000	1.00000	0.00000	0.00000	0.00000	0.00000	0.00000	0.00000
Node10	40	A	1.00000	0.00000	0.00000	0.00000	0.00000	0.00000	0.00000	0.00000	0.00000	0.00000	0.00000	0.00000	0.00000	0.00000	0.00000	0.00000	0.00000	0.00000	0.00000	0.00000
Node10	41	L	0.00000	0.00000	0.00000	0.00000	0.00000	0.00000	0.00000	0.00000	0.00000	0.00003	0.99997	0.00000	0.00000	0.00000	0.00000	0.00000	0.00000	0.00000	0.00000	0.00000
Node10	42	V	0.00011	0.00000	0.00000	0.00000	0.00000	0.00000	0.00000	0.00000	0.00000	0.00012	0.00096	0.00000	0.00000	0.00000	0.00000	0.00000	0.00000	0.00000	0.00000	0.99880
Node10	43	F	0.00000	0.00000	0.00000	0.00000	0.00000	0.00000	0.00000	0.00000	0.00000	0.00000	0.00000	0.00000	0.00000	1.00000	0.00000	0.00000	0.00000	0.00000	0.00000	0.00000
Node10	44	L	0.00000	0.00000	0.00000	0.00000	0.00000	0.00000	0.00000	0.00000	0.00000	0.00000	1.00000	0.00000	0.00000	0.00000	0.00000	0.00000	0.00000	0.00000	0.00000	0.00000
Node10	45	W	0.00000	0.00000	0.00000	0.00000	0.00000	0.00000	0.00000	0.00000	0.00000	0.00000	0.00000	0.00000	0.00000	0.00000	0.00000	0.00000	0.00000	1.00000	0.00000	0.00000
Node10	46	I	0.00000	0.00000	0.00000	0.00000	0.00000	0.00000	0.00000	0.00000	0.00000	1.00000	0.00000	0.00000	0.00000	0.00000	0.00000	0.00000	0.00000	0.00000	0.00000	0.00000
Node10	47	E	0.00000	0.00000	0.00000	0.00000	0.00000	0.00000	1.00000	0.00000	0.00000	0.00000	0.00000	0.00000	0.00000	0.00000	0.00000	0.00000	0.00000	0.00000	0.00000	0.00000
Node10	48	K	0.00000	0.00000	0.00000	0.00000	0.00000	0.00000	0.00000	0.00000	0.00000	0.00000	0.00000	1.00000	0.00000	0.00000	0.00000	0.00000	0.00000	0.00000	0.00000	0.00000
Node10	49	E	0.00000	0.00000	0.00000	0.00000	0.00000	0.00000	1.00000	0.00000	0.00000	0.00000	0.00000	0.00000	0.00000	0.00000	0.00000	0.00000	0.00000	0.00000	0.00000	0.00000
Node10	50	D	0.00000	0.00000	0.00039	0.99959	0.00000	0.00000	0.00001	0.00000	0.00000	0.00000	0.00000	0.00000	0.00000	0.00000	0.00000	0.00000	0.00000	0.00000	0.00000	0.00000
Node10	51	V	0.00011	0.00000	0.00000	0.00000	0.00001	0.00000	0.00000	0.00000	0.00000	0.39768	0.00018	0.00000	0.00035	0.00000	0.00000	0.00000	0.00555	0.00000	0.00000	0.59611
Node10	52	E	0.00000	0.00000	0.00000	0.00010	0.00000	0.00000	0.99990	0.00000	0.00000	0.00000	0.00000	0.00000	0.00000	0.00000	0.00000	0.00000	0.00000	0.00000	0.00000	0.00000
Node10	53	E	0.00000	0.00000	0.00000	0.00028	0.00000	0.00000	0.99971	0.00000	0.00000	0.00000	0.00000	0.00000	0.00000	0.00000	0.00000	0.00000	0.00000	0.00000	0.00000	0.00000
Node10	54	E	0.00000	0.00000	0.00000	0.00000	0.00000	0.00000	1.00000	0.00000	0.00000	0.00000	0.00000	0.00000	0.00000	0.00000	0.00000	0.00000	0.00000	0.00000	0.00000	0.00000
Node10	55	R	0.00001	0.99444	0.00001	0.00000	0.00000	0.00023	0.00000	0.00000	0.00005	0.00000	0.00000	0.00518	0.00000	0.00000	0.00000	0.00003	0.00005	0.00000	0.00000	0.00000
Node10	56	T	0.00165	0.00003	0.00123	0.00012	0.00002	0.00023	0.00017	0.00001	0.00002	0.00001	0.00000	0.00013	0.00002	0.00000	0.00002	0.04729	0.94899	0.00000	0.00000	0.00007
Node10	57	S	0.00579	0.00003	0.01155	0.00553	0.00009	0.00016	0.00039	0.00049	0.00006	0.00000	0.00000	0.00007	0.00000	0.00000	0.00009	0.95547	0.02028	0.00000	0.00000	0.00000
Node10	58	I	0.00273	0.00005	0.00015	0.00001	0.00036	0.00016	0.00004	0.00000	0.00005	0.71923	0.09279	0.00007	0.02606	0.00227	0.00002	0.00093	0.00932	0.00001	0.00011	0.14565
Node10	59	T	0.28178	0.00115	0.00217	0.00063	0.00103	0.00810	0.00293	0.00041	0.00082	0.00192	0.00422	0.00245	0.00378	0.00010	0.13143	0.12978	0.40961	0.00001	0.00005	0.01762
Node10	60	N	0.00683	0.00041	0.81313	0.08455	0.00023	0.00166	0.00351	0.04118	0.00340	0.00008	0.00004	0.00170	0.00013	0.00002	0.00006	0.03492	0.00782	0.00000	0.00008	0.00024
Node10	61	N	0.00542	0.02818	0.50613	0.03621	0.00025	0.02237	0.01113	0.00094	0.01186	0.00011	0.00009	0.04184	0.00048	0.00001	0.00022	0.09325	0.24107	0.00000	0.00009	0.00035
Node10	62	S	0.04730	0.00390	0.02552	0.00249	0.00087	0.05630	0.00581	0.00155	0.00296	0.00012	0.00024	0.00707	0.00068	0.00002	0.00137	0.60741	0.23566	0.00000	0.00006	0.00066
Node10	63	P	0.00020	0.00001	0.00000	0.00000	0.00000	0.00003	0.00001	0.00000	0.00001	0.00000	0.00004	0.00001	0.00000	0.00000	0.99952	0.00012	0.00003	0.00000	0.00000	0.00001
Node10	64	M	0.00000	0.00000	0.00000	0.00000	0.00000	0.00000	0.00000	0.00000	0.00000	0.00051	0.00205	0.00000	0.99731	0.00001	0.00000	0.00000	0.00001	0.00000	0.00000	0.00009
Node10	65	G	0.00003	0.00000	0.00001	0.00000	0.00000	0.00000	0.00000	0.99994	0.00000	0.00000	0.00000	0.00000	0.00000	0.00000	0.00000	0.00001	0.00000	0.00000	0.00000	0.00000
Node10	66	N	0.00002	0.00003	0.99160	0.00249	0.00000	0.00012	0.00005	0.00009	0.00042	0.00000	0.00000	0.00025	0.00000	0.00000	0.00000	0.00451	0.00043	0.00000	0.00000	0.00000
Node10	67	V	0.06294	0.01349	0.00590	0.00331	0.00918	0.01172	0.01138	0.00469	0.00373	0.21748	0.16017	0.01594	0.03877	0.01957	0.00621	0.01843	0.04566	0.00130	0.00562	0.34452
Node10	68	T	0.08784	0.03305	0.05761	0.05496	0.00549	0.05564	0.10306	0.02337	0.01245	0.01272	0.01123	0.06289	0.00886	0.00226	0.01446	0.13184	0.29166	0.00050	0.00310	0.02703
Node10	69	N	0.07513	0.02554	0.30800	0.08753	0.00785	0.03170	0.04183	0.06367	0.02740	0.00798	0.00817	0.04960	0.00494	0.00312	0.02366	0.13981	0.07400	0.00051	0.00655	0.01303
Node10	70	M	0.07429	0.02187	0.01154	0.00582	0.00723	0.03123	0.01569	0.00841	0.00807	0.09123	0.18950	0.02723	0.21029	0.02471	0.08164	0.03644	0.05874	0.00257	0.00807	0.08542
Node10	71	E	0.04979	0.02949	0.04230	0.13682	0.00170	0.07332	0.43798	0.01767	0.01169	0.00471	0.00679	0.07523	0.00365	0.00132	0.01742	0.04197	0.03436	0.00042	0.00262	0.01075
Node10	72	P	0.09342	0.03646	0.03145	0.03868	0.00916	0.03165	0.05218	0.05826	0.01529	0.02965	0.04733	0.04427	0.01189	0.01507	0.30501	0.07215	0.05039	0.00369	0.01225	0.04178
Node10	73	V	0.00016	0.00000	0.00000	0.00000	0.00002	0.00000	0.00000	0.00000	0.00000	0.07551	0.00095	0.00000	0.00023	0.00001	0.00000	0.00000	0.00011	0.00000	0.00000	0.92301
Node10	74	T	0.00718	0.00011	0.00106	0.00007	0.00013	0.00034	0.00017	0.00001	0.00007	0.00394	0.00036	0.00038	0.00096	0.00001	0.00232	0.01543	0.95766	0.00000	0.00001	0.00980
Node10	75	N	0.00006	0.00002	0.98851	0.00155	0.00001	0.00010	0.00003	0.00013	0.00049	0.00000	0.00000	0.00019	0.00000	0.00000	0.00000	0.00777	0.00112	0.00000	0.00000	0.00000
Node10	76	M	0.00002	0.00000	0.00000	0.00000	0.00001	0.00001	0.00000	0.00000	0.00001	0.03338	0.00779	0.00000	0.95425	0.00207	0.00000	0.00000	0.00006	0.00001	0.00070	0.00168
Node10	77	D	0.00132	0.00017	0.10462	0.57413	0.00000	0.00578	0.29203	0.00048	0.00074	0.00000	0.00000	0.00289	0.00001	0.00000	0.00006	0.01057	0.00719	0.00000	0.00000	0.00001
Node10	78	F	0.04908	0.00348	0.00592	0.00057	0.01679	0.00720	0.00108	0.00165	0.01092	0.02841	0.22603	0.00217	0.04604	0.32564	0.00244	0.16108	0.04078	0.00274	0.03567	0.03231
Node10	79	E	0.06715	0.02848	0.03585	0.10529	0.00435	0.07571	0.36332	0.02056	0.02283	0.01442	0.02706	0.05888	0.01040	0.01439	0.01515	0.04714	0.03711	0.00331	0.02242	0.02618
Node10	80	P	0.01047	0.00134	0.00136	0.00198	0.00026	0.00160	0.00241	0.00692	0.00067	0.00038	0.00076	0.00176	0.00020	0.00016	0.95760	0.00811	0.00278	0.00005	0.00015	0.00105
Node10	81	T	0.09862	0.01463	0.02406	0.01157	0.01058	0.01629	0.01815	0.01203	0.00602	0.06041	0.04258	0.02291	0.02044	0.00749	0.04784	0.10947	0.36967	0.00085	0.00436	0.10203
Node10	82	I	0.04377	0.00631	0.00788	0.00251	0.00678	0.00605	0.00555	0.00379	0.00263	0.37160	0.08783	0.00835	0.03050	0.01226	0.00494	0.02669	0.17126	0.00075	0.00396	0.19661
Node10	83	E	0.02061	0.01380	0.01800	0.12420	0.00055	0.04785	0.68108	0.00945	0.00528	0.00132	0.00201	0.03760	0.00115	0.00041	0.00593	0.01565	0.01078	0.00016	0.00095	0.00323
Node10	84	E	0.02553	0.02328	0.02048	0.08729	0.00075	0.13759	0.57281	0.00946	0.00890	0.00205	0.00349	0.05585	0.00191	0.00071	0.00755	0.02071	0.01516	0.00028	0.00161	0.00460
Node10	85	N	0.01904	0.02906	0.51061	0.07208	0.00201	0.09085	0.04171	0.02047	0.03395	0.00258	0.00358	0.05651	0.00235	0.00149	0.00520	0.06881	0.03111	0.00033	0.00451	0.00373
Node10	86	E	0.06724	0.01986	0.03503	0.13196	0.00178	0.05155	0.43266	0.10693	0.00804	0.00266	0.00391	0.04669	0.00223	0.00092	0.01078	0.04469	0.02369	0.00045	0.00178	0.00715
Node10	87	D	0.02086	0.00751	0.06720	0.65161	0.00121	0.01453	0.09791	0.02231	0.00815	0.00166	0.00247	0.01516	0.00115	0.00104	0.00845	0.05652	0.01620	0.00030	0.00243	0.00332
Node10	88	L	0.01314	0.00626	0.00237	0.00132	0.00292	0.00708	0.00358	0.00214	0.00303	0.06255	0.75993	0.00509	0.03055	0.03005	0.00427	0.00586	0.00885	0.00283	0.00668	0.04149
Node10	89	D	0.01508	0.00643	0.04735	0.73616	0.00097	0.01239	0.09055	0.01715	0.00736	0.00161	0.00247	0.01298	0.00110	0.00108	0.00702	0.02306	0.01117	0.00034	0.00258	0.00316
Node10	90	M	0.02371	0.00954	0.00558	0.00253	0.00371	0.01442	0.00681	0.00422	0.00377	0.06010	0.13189	0.01234	0.60920	0.02232	0.00343	0.01060	0.02358	0.00282	0.00704	0.04238
Node7	1	M	0.00000	0.00000	0.00000	0.00000	0.00000	0.00000	0.00000	0.00000	0.00000	0.00000	0.00000	0.00000	1.00000	0.00000	0.00000	0.00000	0.00000	0.00000	0.00000	0.00000
Node7	2	M	0.00000	0.00000	0.00000	0.00000	0.00000	0.00000	0.00000	0.00000	0.00000	0.00000	0.00000	0.00000	1.00000	0.00000	0.00000	0.00000	0.00000	0.00000	0.00000	0.00000
Node7	3	V	0.05884	0.00000	0.00000	0.00000	0.00002	0.00000	0.00000	0.00000	0.00000	0.00015	0.00001	0.00000	0.00002	0.00000	0.00000	0.00001	0.00352	0.00000	0.00000	0.93745
Node7	4	D	0.00000	0.00000	0.00000	1.00000	0.00000	0.00000	0.00000	0.00000	0.00000	0.00000	0.00000	0.00000	0.00000	0.00000	0.00000	0.00000	0.00000	0.00000	0.00000	0.00000
Node7	5	M	0.00000	0.00000	0.00000	0.00000	0.00000	0.00000	0.00000	0.00000	0.00000	0.00000	0.00000	0.00000	0.99999	0.00000	0.00000	0.00000	0.00000	0.00000	0.00000	0.00000
Node7	6	L	0.05972	0.02727	0.01805	0.01488	0.01152	0.02488	0.02595	0.01902	0.01297	0.12419	0.22860	0.03049	0.07439	0.06972	0.01774	0.03514	0.04539	0.01055	0.03424	0.11531
Node7	7	L	0.07174	0.04414	0.03582	0.04326	0.01318	0.03513	0.05802	0.04078	0.02248	0.07821	0.13454	0.05064	0.02886	0.06399	0.03142	0.05327	0.04989	0.01416	0.04892	0.08156
Node7	8	P	0.07513	0.05604	0.02801	0.03422	0.00723	0.03506	0.05096	0.03282	0.01676	0.02856	0.04977	0.05703	0.01189	0.01559	0.34250	0.06039	0.04312	0.00405	0.01310	0.03779
Node7	9	-	0.07306	0.05145	0.05157	0.05135	0.01306	0.03874	0.06392	0.05154	0.02814	0.05798	0.09643	0.05945	0.02239	0.06093	0.03645	0.06110	0.05176	0.01343	0.05359	0.06365
Node7	10	L	0.06663	0.03079	0.02219	0.02373	0.01204	0.02457	0.03566	0.02812	0.01318	0.13172	0.19824	0.03482	0.03727	0.04983	0.02460	0.03952	0.04623	0.00872	0.02660	0.14554
Node7	11	T	0.00000	0.00000	0.00000	0.00000	0.00000	0.00000	0.00000	0.00000	0.00000	0.00000	0.00000	0.00000	0.00000	0.00000	0.00000	0.00000	1.00000	0.00000	0.00000	0.00000
Node7	12	Q	0.00000	0.00000	0.00000	0.00000	0.00000	1.00000	0.00000	0.00000	0.00000	0.00000	0.00000	0.00000	0.00000	0.00000	0.00000	0.00000	0.00000	0.00000	0.00000	0.00000
Node7	13	L	0.00000	0.00000	0.00000	0.00000	0.00000	0.00000	0.00000	0.00000	0.00000	0.00000	1.00000	0.00000	0.00000	0.00000	0.00000	0.00000	0.00000	0.00000	0.00000	0.00000
Node7	14	T	0.00000	0.00000	0.00000	0.00000	0.00000	0.00000	0.00000	0.00000	0.00000	0.00000	0.00000	0.00000	0.00000	0.00000	0.00000	0.00000	1.00000	0.00000	0.00000	0.00000
Node7	15	G	0.00000	0.00000	0.00000	0.00000	0.00000	0.00000	0.00000	1.00000	0.00000	0.00000	0.00000	0.00000	0.00000	0.00000	0.00000	0.00000	0.00000	0.00000	0.00000	0.00000
Node7	16	E	0.00006	0.00000	0.00000	0.00053	0.00000	0.00050	0.99890	0.00000	0.00000	0.00000	0.00000	0.00000	0.00000	0.00000	0.00000	0.00000	0.00000	0.00000	0.00000	0.00000
Node7	17	Y	0.00000	0.00000	0.00000	0.00000	0.00000	0.00000	0.00000	0.00000	0.00000	0.00000	0.00000	0.00000	0.00000	0.00000	0.00000	0.00000	0.00000	0.00000	1.00000	0.00000
Node7	18	A	1.00000	0.00000	0.00000	0.00000	0.00000	0.00000	0.00000	0.00000	0.00000	0.00000	0.00000	0.00000	0.00000	0.00000	0.00000	0.00000	0.00000	0.00000	0.00000	0.00000
Node7	19	A	1.00000	0.00000	0.00000	0.00000	0.00000	0.00000	0.00000	0.00000	0.00000	0.00000	0.00000	0.00000	0.00000	0.00000	0.00000	0.00000	0.00000	0.00000	0.00000	0.00000
Node7	20	S	0.00000	0.00000	0.00000	0.00000	0.00000	0.00000	0.00000	0.00000	0.00000	0.00000	0.00000	0.00000	0.00000	0.00000	0.00000	1.00000	0.00000	0.00000	0.00000	0.00000
Node7	21	W	0.00000	0.00000	0.00000	0.00000	0.00000	0.00000	0.00000	0.00000	0.00000	0.00000	0.00000	0.00000	0.00000	0.00000	0.00000	0.00000	0.00000	1.00000	0.00000	0.00000
Node7	22	L	0.00000	0.00000	0.00000	0.00000	0.00000	0.00000	0.00000	0.00000	0.00000	0.00000	1.00000	0.00000	0.00000	0.00000	0.00000	0.00000	0.00000	0.00000	0.00000	0.00000
Node7	23	P	0.00000	0.00000	0.00000	0.00000	0.00000	0.00000	0.00000	0.00000	0.00000	0.00000	0.00000	0.00000	0.00000	0.00000	1.00000	0.00000	0.00000	0.00000	0.00000	0.00000
Node7	24	W	0.00000	0.00000	0.00000	0.00000	0.00000	0.00000	0.00000	0.00000	0.00000	0.00000	0.00000	0.00000	0.00000	0.00000	0.00000	0.00000	0.00000	1.00000	0.00000	0.00000
Node7	25	I	0.00000	0.00000	0.00000	0.00000	0.00000	0.00000	0.00000	0.00000	0.00000	1.00000	0.00000	0.00000	0.00000	0.00000	0.00000	0.00000	0.00000	0.00000	0.00000	0.00000
Node7	26	M	0.00000	0.00000	0.00000	0.00000	0.00000	0.00000	0.00000	0.00000	0.00000	0.00000	0.00000	0.00000	1.00000	0.00000	0.00000	0.00000	0.00000	0.00000	0.00000	0.00000
Node7	27	I	0.00000	0.00000	0.00000	0.00000	0.00000	0.00000	0.00000	0.00000	0.00000	1.00000	0.00000	0.00000	0.00000	0.00000	0.00000	0.00000	0.00000	0.00000	0.00000	0.00000
Node7	28	P	0.00000	0.00000	0.00000	0.00000	0.00000	0.00000	0.00000	0.00000	0.00000	0.00000	0.00000	0.00000	0.00000	0.00000	1.00000	0.00000	0.00000	0.00000	0.00000	0.00000
Node7	29	L	0.00000	0.00000	0.00000	0.00000	0.00000	0.00000	0.00000	0.00000	0.00000	0.00000	1.00000	0.00000	0.00000	0.00000	0.00000	0.00000	0.00000	0.00000	0.00000	0.00000
Node7	30	V	0.00000	0.00000	0.00000	0.00000	0.00000	0.00000	0.00000	0.00000	0.00000	0.00000	0.00000	0.00000	0.00000	0.00000	0.00000	0.00000	0.00000	0.00000	0.00000	1.00000
Node7	31	F	0.00000	0.00000	0.00000	0.00000	0.00000	0.00000	0.00000	0.00000	0.00000	0.00000	0.00000	0.00000	0.00000	1.00000	0.00000	0.00000	0.00000	0.00000	0.00000	0.00000
Node7	32	Y	0.00000	0.00000	0.00000	0.00000	0.00000	0.00000	0.00000	0.00000	0.00000	0.00000	0.00000	0.00000	0.00000	0.00000	0.00000	0.00000	0.00000	0.00000	1.00000	0.00000
Node7	33	I	0.00000	0.00000	0.00000	0.00000	0.00000	0.00000	0.00000	0.00000	0.00000	1.00000	0.00000	0.00000	0.00000	0.00000	0.00000	0.00000	0.00000	0.00000	0.00000	0.00000
Node7	34	L	0.00000	0.00000	0.00000	0.00000	0.00000	0.00000	0.00000	0.00000	0.00000	0.00000	1.00000	0.00000	0.00000	0.00000	0.00000	0.00000	0.00000	0.00000	0.00000	0.00000
Node7	35	P	0.00000	0.00000	0.00000	0.00000	0.00000	0.00000	0.00000	0.00000	0.00000	0.00000	0.00000	0.00000	0.00000	0.00000	1.00000	0.00000	0.00000	0.00000	0.00000	0.00000
Node7	36	F	0.00000	0.00000	0.00000	0.00000	0.00000	0.00000	0.00000	0.00000	0.00000	0.00000	0.00000	0.00000	0.00000	1.00000	0.00000	0.00000	0.00000	0.00000	0.00000	0.00000
Node7	37	P	0.00000	0.00000	0.00000	0.00000	0.00000	0.00000	0.00000	0.00000	0.00000	0.00000	0.00000	0.00000	0.00000	0.00000	1.00000	0.00000	0.00000	0.00000	0.00000	0.00000
Node7	38	I	0.00000	0.00000	0.00000	0.00000	0.00000	0.00000	0.00000	0.00000	0.00000	0.98364	0.00000	0.00000	0.00000	0.00000	0.00000	0.00000	0.00000	0.00000	0.00000	0.01636
Node7	39	F	0.00000	0.00000	0.00000	0.00000	0.00000	0.00000	0.00000	0.00000	0.00000	0.00000	0.00000	0.00000	0.00000	1.00000	0.00000	0.00000	0.00000	0.00000	0.00000	0.00000
Node7	40	A	1.00000	0.00000	0.00000	0.00000	0.00000	0.00000	0.00000	0.00000	0.00000	0.00000	0.00000	0.00000	0.00000	0.00000	0.00000	0.00000	0.00000	0.00000	0.00000	0.00000
Node7	41	L	0.00000	0.00000	0.00000	0.00000	0.00000	0.00000	0.00000	0.00000	0.00000	0.00003	0.99997	0.00000	0.00000	0.00000	0.00000	0.00000	0.00000	0.00000	0.00000	0.00000
Node7	42	V	0.00011	0.00000	0.00000	0.00000	0.00000	0.00000	0.00000	0.00000	0.00000	0.00012	0.00096	0.00000	0.00000	0.00000	0.00000	0.00000	0.00000	0.00000	0.00000	0.99880
Node7	43	F	0.00000	0.00000	0.00000	0.00000	0.00000	0.00000	0.00000	0.00000	0.00000	0.00000	0.00000	0.00000	0.00000	1.00000	0.00000	0.00000	0.00000	0.00000	0.00000	0.00000
Node7	44	L	0.00000	0.00000	0.00000	0.00000	0.00000	0.00000	0.00000	0.00000	0.00000	0.00000	1.00000	0.00000	0.00000	0.00000	0.00000	0.00000	0.00000	0.00000	0.00000	0.00000
Node7	45	W	0.00000	0.00000	0.00000	0.00000	0.00000	0.00000	0.00000	0.00000	0.00000	0.00000	0.00000	0.00000	0.00000	0.00000	0.00000	0.00000	0.00000	1.00000	0.00000	0.00000
Node7	46	I	0.00000	0.00000	0.00000	0.00000	0.00000	0.00000	0.00000	0.00000	0.00000	1.00000	0.00000	0.00000	0.00000	0.00000	0.00000	0.00000	0.00000	0.00000	0.00000	0.00000
Node7	47	E	0.00000	0.00000	0.00000	0.00000	0.00000	0.00000	1.00000	0.00000	0.00000	0.00000	0.00000	0.00000	0.00000	0.00000	0.00000	0.00000	0.00000	0.00000	0.00000	0.00000
Node7	48	K	0.00000	0.00000	0.00000	0.00000	0.00000	0.00000	0.00000	0.00000	0.00000	0.00000	0.00000	1.00000	0.00000	0.00000	0.00000	0.00000	0.00000	0.00000	0.00000	0.00000
Node7	49	E	0.00000	0.00000	0.00000	0.00000	0.00000	0.00000	1.00000	0.00000	0.00000	0.00000	0.00000	0.00000	0.00000	0.00000	0.00000	0.00000	0.00000	0.00000	0.00000	0.00000
Node7	50	D	0.00000	0.00000	0.00039	0.99959	0.00000	0.00000	0.00001	0.00000	0.00000	0.00000	0.00000	0.00000	0.00000	0.00000	0.00000	0.00000	0.00000	0.00000	0.00000	0.00000
Node7	51	V	0.00011	0.00000	0.00000	0.00000	0.00001	0.00000	0.00000	0.00000	0.00000	0.39768	0.00018	0.00000	0.00035	0.00000	0.00000	0.00000	0.00555	0.00000	0.00000	0.59611
Node7	52	E	0.00000	0.00000	0.00000	0.00010	0.00000	0.00000	0.99990	0.00000	0.00000	0.00000	0.00000	0.00000	0.00000	0.00000	0.00000	0.00000	0.00000	0.00000	0.00000	0.00000
Node7	53	E	0.00000	0.00000	0.00000	0.00028	0.00000	0.00000	0.99971	0.00000	0.00000	0.00000	0.00000	0.00000	0.00000	0.00000	0.00000	0.00000	0.00000	0.00000	0.00000	0.00000
Node7	54	E	0.00000	0.00000	0.00000	0.00000	0.00000	0.00000	1.00000	0.00000	0.00000	0.00000	0.00000	0.00000	0.00000	0.00000	0.00000	0.00000	0.00000	0.00000	0.00000	0.00000
Node7	55	R	0.00001	0.99444	0.00001	0.00000	0.00000	0.00023	0.00000	0.00000	0.00005	0.00000	0.00000	0.00518	0.00000	0.00000	0.00000	0.00003	0.00005	0.00000	0.00000	0.00000
Node7	56	T	0.00165	0.00003	0.00123	0.00012	0.00002	0.00023	0.00017	0.00001	0.00002	0.00001	0.00000	0.00013	0.00002	0.00000	0.00002	0.04729	0.94899	0.00000	0.00000	0.00007
Node7	57	S	0.00579	0.00003	0.01155	0.00553	0.00009	0.00016	0.00039	0.00049	0.00006	0.00000	0.00000	0.00007	0.00000	0.00000	0.00009	0.95547	0.02028	0.00000	0.00000	0.00000
Node7	58	I	0.00273	0.00005	0.00015	0.00001	0.00036	0.00016	0.00004	0.00000	0.00005	0.71922	0.09279	0.00007	0.02606	0.00227	0.00002	0.00093	0.00932	0.00001	0.00011	0.14566
Node7	59	T	0.28179	0.00115	0.00217	0.00063	0.00103	0.00810	0.00293	0.00041	0.00082	0.00192	0.00422	0.00245	0.00378	0.00010	0.13143	0.12978	0.40960	0.00001	0.00005	0.01762
Node7	60	N	0.00683	0.00041	0.81313	0.08455	0.00023	0.00166	0.00351	0.04118	0.00340	0.00008	0.00004	0.00170	0.00013	0.00002	0.00006	0.03492	0.00782	0.00000	0.00008	0.00024
Node7	61	N	0.00542	0.02818	0.50613	0.03621	0.00025	0.02238	0.01113	0.00094	0.01186	0.00011	0.00009	0.04184	0.00048	0.00001	0.00022	0.09325	0.24107	0.00000	0.00009	0.00035
Node7	62	S	0.04730	0.00390	0.02552	0.00249	0.00087	0.05630	0.00581	0.00155	0.00296	0.00012	0.00024	0.00707	0.00068	0.00002	0.00137	0.60741	0.23566	0.00000	0.00006	0.00066
Node7	63	P	0.00020	0.00001	0.00000	0.00000	0.00000	0.00003	0.00001	0.00000	0.00001	0.00000	0.00004	0.00001	0.00000	0.00000	0.99952	0.00012	0.00003	0.00000	0.00000	0.00001
Node7	64	M	0.00000	0.00000	0.00000	0.00000	0.00000	0.00000	0.00000	0.00000	0.00000	0.00051	0.00205	0.00000	0.99731	0.00001	0.00000	0.00000	0.00001	0.00000	0.00000	0.00009
Node7	65	G	0.00003	0.00000	0.00001	0.00000	0.00000	0.00000	0.00000	0.99994	0.00000	0.00000	0.00000	0.00000	0.00000	0.00000	0.00000	0.00001	0.00000	0.00000	0.00000	0.00000
Node7	66	N	0.00002	0.00003	0.99160	0.00249	0.00000	0.00012	0.00005	0.00009	0.00042	0.00000	0.00000	0.00025	0.00000	0.00000	0.00000	0.00451	0.00043	0.00000	0.00000	0.00000
Node7	67	V	0.06294	0.01349	0.00590	0.00331	0.00918	0.01172	0.01138	0.00469	0.00373	0.21748	0.16017	0.01594	0.03877	0.01957	0.00621	0.01843	0.04566	0.00130	0.00562	0.34452
Node7	68	T	0.08784	0.03305	0.05761	0.05496	0.00549	0.05564	0.10306	0.02337	0.01245	0.01272	0.01123	0.06289	0.00886	0.00226	0.01446	0.13184	0.29166	0.00050	0.00310	0.02703
Node7	69	N	0.07513	0.02554	0.30801	0.08752	0.00785	0.03170	0.04183	0.06367	0.02740	0.00798	0.00817	0.04960	0.00494	0.00312	0.02366	0.13981	0.07400	0.00051	0.00655	0.01303
Node7	70	M	0.07429	0.02187	0.01154	0.00582	0.00723	0.03123	0.01569	0.00841	0.00807	0.09123	0.18950	0.02723	0.21029	0.02471	0.08164	0.03644	0.05874	0.00257	0.00807	0.08542
Node7	71	E	0.04979	0.02949	0.04230	0.13682	0.00170	0.07332	0.43798	0.01767	0.01169	0.00471	0.00679	0.07523	0.00365	0.00132	0.01742	0.04197	0.03436	0.00042	0.00262	0.01075
Node7	72	P	0.09342	0.03646	0.03145	0.03868	0.00916	0.03165	0.05218	0.05826	0.01529	0.02965	0.04733	0.04427	0.01189	0.01507	0.30501	0.07215	0.05039	0.00369	0.01225	0.04178
Node7	73	V	0.00016	0.00000	0.00000	0.00000	0.00002	0.00000	0.00000	0.00000	0.00000	0.07551	0.00095	0.00000	0.00023	0.00001	0.00000	0.00000	0.00011	0.00000	0.00000	0.92301
Node7	74	T	0.00718	0.00011	0.00106	0.00007	0.00013	0.00034	0.00017	0.00001	0.00007	0.00394	0.00036	0.00038	0.00096	0.00001	0.00232	0.01543	0.95766	0.00000	0.00001	0.00980
Node7	75	N	0.00006	0.00002	0.98851	0.00155	0.00001	0.00010	0.00003	0.00013	0.00049	0.00000	0.00000	0.00019	0.00000	0.00000	0.00000	0.00777	0.00112	0.00000	0.00000	0.00000
Node7	76	M	0.00002	0.00000	0.00000	0.00000	0.00001	0.00001	0.00000	0.00000	0.00001	0.03338	0.00779	0.00000	0.95425	0.00207	0.00000	0.00000	0.00006	0.00001	0.00070	0.00168
Node7	77	D	0.00132	0.00017	0.10462	0.57414	0.00000	0.00578	0.29202	0.00048	0.00074	0.00000	0.00000	0.00289	0.00001	0.00000	0.00006	0.01057	0.00719	0.00000	0.00000	0.00001
Node7	78	F	0.04908	0.00348	0.00592	0.00057	0.01679	0.00720	0.00108	0.00165	0.01092	0.02841	0.22603	0.00217	0.04604	0.32564	0.00244	0.16108	0.04078	0.00274	0.03567	0.03231
Node7	79	E	0.06715	0.02848	0.03585	0.10529	0.00435	0.07571	0.36332	0.02056	0.02283	0.01442	0.02706	0.05888	0.01040	0.01439	0.01515	0.04714	0.03711	0.00331	0.02242	0.02618
Node7	80	P	0.01047	0.00134	0.00136	0.00198	0.00026	0.00160	0.00241	0.00692	0.00067	0.00038	0.00076	0.00176	0.00020	0.00016	0.95760	0.00811	0.00278	0.00005	0.00015	0.00105
Node7	81	T	0.09862	0.01463	0.02406	0.01157	0.01058	0.01629	0.01815	0.01203	0.00602	0.06041	0.04258	0.02291	0.02044	0.00749	0.04784	0.10947	0.36967	0.00085	0.00436	0.10203
Node7	82	I	0.04377	0.00631	0.00788	0.00251	0.00678	0.00605	0.00555	0.00379	0.00263	0.37160	0.08783	0.00835	0.03050	0.01226	0.00494	0.02669	0.17126	0.00075	0.00396	0.19661
Node7	83	E	0.02061	0.01380	0.01800	0.12420	0.00055	0.04785	0.68108	0.00945	0.00528	0.00132	0.00201	0.03760	0.00115	0.00041	0.00593	0.01565	0.01078	0.00016	0.00095	0.00323
Node7	84	E	0.02553	0.02328	0.02048	0.08729	0.00075	0.13759	0.57281	0.00946	0.00890	0.00205	0.00349	0.05585	0.00191	0.00071	0.00755	0.02071	0.01516	0.00028	0.00161	0.00460
Node7	85	N	0.01904	0.02906	0.51061	0.07208	0.00201	0.09085	0.04171	0.02047	0.03395	0.00258	0.00358	0.05651	0.00235	0.00149	0.00520	0.06881	0.03111	0.00033	0.00451	0.00373
Node7	86	E	0.06724	0.01986	0.03503	0.13196	0.00178	0.05155	0.43265	0.10693	0.00804	0.00266	0.00391	0.04669	0.00223	0.00092	0.01078	0.04469	0.02369	0.00045	0.00178	0.00715
Node7	87	D	0.02086	0.00751	0.06720	0.65161	0.00121	0.01453	0.09791	0.02231	0.00815	0.00166	0.00247	0.01516	0.00115	0.00104	0.00845	0.05652	0.01620	0.00030	0.00243	0.00332
Node7	88	L	0.01314	0.00626	0.00237	0.00132	0.00292	0.00708	0.00358	0.00214	0.00303	0.06255	0.75993	0.00509	0.03055	0.03005	0.00427	0.00586	0.00885	0.00283	0.00668	0.04149
Node7	89	D	0.01508	0.00643	0.04735	0.73616	0.00097	0.01239	0.09055	0.01715	0.00736	0.00161	0.00247	0.01298	0.00110	0.00108	0.00702	0.02306	0.01117	0.00034	0.00258	0.00316
Node7	90	M	0.02371	0.00954	0.00558	0.00253	0.00371	0.01442	0.00681	0.00422	0.00377	0.06010	0.13189	0.01234	0.60920	0.02232	0.00343	0.01060	0.02358	0.00282	0.00704	0.04238
Node6	1	M	0.00000	0.00000	0.00000	0.00000	0.00000	0.00000	0.00000	0.00000	0.00000	0.00001	0.00003	0.00000	0.99996	0.00000	0.00000	0.00000	0.00000	0.00000	0.00000	0.00000
Node6	2	M	0.00000	0.00000	0.00000	0.00000	0.00000	0.00000	0.00000	0.00000	0.00000	0.00000	0.00000	0.00000	1.00000	0.00000	0.00000	0.00000	0.00000	0.00000	0.00000	0.00000
Node6	3	V	0.00278	0.00000	0.00000	0.00000	0.00000	0.00000	0.00000	0.00000	0.00000	0.00025	0.00001	0.00000	0.00000	0.00000	0.00000	0.00000	0.00016	0.00000	0.00000	0.99680
Node6	4	D	0.00000	0.00000	0.00001	0.99998	0.00000	0.00000	0.00001	0.00000	0.00000	0.00000	0.00000	0.00000	0.00000	0.00000	0.00000	0.00000	0.00000	0.00000	0.00000	0.00000
Node6	5	M	0.00000	0.00000	0.00000	0.00000	0.00000	0.00000	0.00000	0.00000	0.00000	0.00000	0.00001	0.00000	0.99999	0.00000	0.00000	0.00000	0.00000	0.00000	0.00000	0.00000
Node6	6	L	0.05943	0.02702	0.01786	0.01463	0.01147	0.02477	0.02563	0.01876	0.01287	0.12456	0.22973	0.03022	0.07556	0.06983	0.01754	0.03485	0.04526	0.01049	0.03409	0.11543
Node6	7	L	0.07164	0.04398	0.03578	0.04321	0.01317	0.03508	0.05792	0.04058	0.02250	0.07834	0.13497	0.05046	0.02893	0.06427	0.03126	0.05319	0.04985	0.01415	0.04910	0.08164
Node6	8	P	0.07491	0.05610	0.02782	0.03395	0.00717	0.03497	0.05065	0.03252	0.01670	0.02832	0.04948	0.05692	0.01181	0.01543	0.34557	0.06024	0.04293	0.00401	0.01297	0.03753
Node6	9	-	0.07300	0.05140	0.05174	0.05133	0.01306	0.03872	0.06383	0.05148	0.02822	0.05791	0.09635	0.05939	0.02238	0.06112	0.03638	0.06112	0.05175	0.01343	0.05380	0.06358
Node6	10	L	0.06648	0.03064	0.02207	0.02359	0.01202	0.02446	0.03546	0.02796	0.01312	0.13223	0.19890	0.03465	0.03733	0.04976	0.02447	0.03934	0.04613	0.00868	0.02649	0.14624
Node6	11	T	0.00000	0.00000	0.00000	0.00000	0.00000	0.00000	0.00000	0.00000	0.00000	0.00000	0.00000	0.00000	0.00000	0.00000	0.00000	0.00001	0.99999	0.00000	0.00000	0.00000
Node6	12	Q	0.00000	0.00000	0.00000	0.00000	0.00000	1.00000	0.00000	0.00000	0.00000	0.00000	0.00000	0.00000	0.00000	0.00000	0.00000	0.00000	0.00000	0.00000	0.00000	0.00000
Node6	13	L	0.00000	0.00000	0.00000	0.00000	0.00000	0.00000	0.00000	0.00000	0.00000	0.00000	1.00000	0.00000	0.00000	0.00000	0.00000	0.00000	0.00000	0.00000	0.00000	0.00000
Node6	14	T	0.00000	0.00000	0.00000	0.00000	0.00000	0.00000	0.00000	0.00000	0.00000	0.00000	0.00000	0.00000	0.00000	0.00000	0.00000	0.00001	0.99999	0.00000	0.00000	0.00000
Node6	15	G	0.00000	0.00000	0.00000	0.00000	0.00000	0.00000	0.00000	1.00000	0.00000	0.00000	0.00000	0.00000	0.00000	0.00000	0.00000	0.00000	0.00000	0.00000	0.00000	0.00000
Node6	16	E	0.00001	0.00000	0.00001	0.02916	0.00000	0.00015	0.97065	0.00000	0.00000	0.00000	0.00000	0.00001	0.00000	0.00000	0.00000	0.00000	0.00000	0.00000	0.00000	0.00000
Node6	17	Y	0.00000	0.00000	0.00000	0.00000	0.00000	0.00000	0.00000	0.00000	0.00000	0.00000	0.00000	0.00000	0.00000	0.00000	0.00000	0.00000	0.00000	0.00000	1.00000	0.00000
Node6	18	A	1.00000	0.00000	0.00000	0.00000	0.00000	0.00000	0.00000	0.00000	0.00000	0.00000	0.00000	0.00000	0.00000	0.00000	0.00000	0.00000	0.00000	0.00000	0.00000	0.00000
Node6	19	A	1.00000	0.00000	0.00000	0.00000	0.00000	0.00000	0.00000	0.00000	0.00000	0.00000	0.00000	0.00000	0.00000	0.00000	0.00000	0.00000	0.00000	0.00000	0.00000	0.00000
Node6	20	S	0.00000	0.00000	0.00000	0.00000	0.00000	0.00000	0.00000	0.00000	0.00000	0.00000	0.00000	0.00000	0.00000	0.00000	0.00000	1.00000	0.00000	0.00000	0.00000	0.00000
Node6	21	W	0.00000	0.00000	0.00000	0.00000	0.00000	0.00000	0.00000	0.00000	0.00000	0.00000	0.00000	0.00000	0.00000	0.00000	0.00000	0.00000	0.00000	1.00000	0.00000	0.00000
Node6	22	L	0.00000	0.00000	0.00000	0.00000	0.00000	0.00000	0.00000	0.00000	0.00000	0.00000	1.00000	0.00000	0.00000	0.00000	0.00000	0.00000	0.00000	0.00000	0.00000	0.00000
Node6	23	P	0.00000	0.00000	0.00000	0.00000	0.00000	0.00000	0.00000	0.00000	0.00000	0.00000	0.00000	0.00000	0.00000	0.00000	1.00000	0.00000	0.00000	0.00000	0.00000	0.00000
Node6	24	W	0.00000	0.00000	0.00000	0.00000	0.00000	0.00000	0.00000	0.00000	0.00000	0.00000	0.00000	0.00000	0.00000	0.00000	0.00000	0.00000	0.00000	1.00000	0.00000	0.00000
Node6	25	I	0.00000	0.00000	0.00000	0.00000	0.00000	0.00000	0.00000	0.00000	0.00000	0.99999	0.00000	0.00000	0.00000	0.00000	0.00000	0.00000	0.00000	0.00000	0.00000	0.00001
Node6	26	M	0.00000	0.00000	0.00000	0.00000	0.00000	0.00000	0.00000	0.00000	0.00000	0.00000	0.00000	0.00000	1.00000	0.00000	0.00000	0.00000	0.00000	0.00000	0.00000	0.00000
Node6	27	I	0.00000	0.00000	0.00000	0.00000	0.00000	0.00000	0.00000	0.00000	0.00000	1.00000	0.00000	0.00000	0.00000	0.00000	0.00000	0.00000	0.00000	0.00000	0.00000	0.00000
Node6	28	P	0.00000	0.00000	0.00000	0.00000	0.00000	0.00000	0.00000	0.00000	0.00000	0.00000	0.00000	0.00000	0.00000	0.00000	1.00000	0.00000	0.00000	0.00000	0.00000	0.00000
Node6	29	L	0.00000	0.00000	0.00000	0.00000	0.00000	0.00000	0.00000	0.00000	0.00000	0.00003	0.99993	0.00000	0.00003	0.00000	0.00000	0.00000	0.00000	0.00000	0.00000	0.00000
Node6	30	V	0.00000	0.00000	0.00000	0.00000	0.00000	0.00000	0.00000	0.00000	0.00000	0.00004	0.00000	0.00000	0.00000	0.00000	0.00000	0.00000	0.00000	0.00000	0.00000	0.99996
Node6	31	F	0.00000	0.00000	0.00000	0.00000	0.00000	0.00000	0.00000	0.00000	0.00000	0.00000	0.00000	0.00000	0.00000	1.00000	0.00000	0.00000	0.00000	0.00000	0.00000	0.00000
Node6	32	Y	0.00000	0.00000	0.00000	0.00000	0.00000	0.00000	0.00000	0.00000	0.00000	0.00000	0.00000	0.00000	0.00000	0.00000	0.00000	0.00000	0.00000	0.00000	1.00000	0.00000
Node6	33	I	0.00000	0.00000	0.00000	0.00000	0.00000	0.00000	0.00000	0.00000	0.00000	0.99999	0.00000	0.00000	0.00000	0.00000	0.00000	0.00000	0.00000	0.00000	0.00000	0.00001
Node6	34	L	0.00000	0.00000	0.00000	0.00000	0.00000	0.00000	0.00000	0.00000	0.00000	0.00003	0.99993	0.00000	0.00003	0.00000	0.00000	0.00000	0.00000	0.00000	0.00000	0.00000
Node6	35	P	0.00000	0.00000	0.00000	0.00000	0.00000	0.00000	0.00000	0.00000	0.00000	0.00000	0.00000	0.00000	0.00000	0.00000	1.00000	0.00000	0.00000	0.00000	0.00000	0.00000
Node6	36	F	0.00000	0.00000	0.00000	0.00000	0.00000	0.00000	0.00000	0.00000	0.00000	0.00000	0.00000	0.00000	0.00000	1.00000	0.00000	0.00000	0.00000	0.00000	0.00000	0.00000
Node6	37	P	0.00000	0.00000	0.00000	0.00000	0.00000	0.00000	0.00000	0.00000	0.00000	0.00000	0.00000	0.00000	0.00000	0.00000	1.00000	0.00000	0.00000	0.00000	0.00000	0.00000
Node6	38	I	0.00000	0.00000	0.00000	0.00000	0.00000	0.00000	0.00000	0.00000	0.00000	0.96586	0.00009	0.00000	0.00002	0.00000	0.00000	0.00000	0.00000	0.00000	0.00000	0.03402
Node6	39	F	0.00000	0.00000	0.00000	0.00000	0.00000	0.00000	0.00000	0.00000	0.00000	0.00000	0.00000	0.00000	0.00000	1.00000	0.00000	0.00000	0.00000	0.00000	0.00000	0.00000
Node6	40	A	1.00000	0.00000	0.00000	0.00000	0.00000	0.00000	0.00000	0.00000	0.00000	0.00000	0.00000	0.00000	0.00000	0.00000	0.00000	0.00000	0.00000	0.00000	0.00000	0.00000
Node6	41	L	0.00000	0.00000	0.00000	0.00000	0.00000	0.00000	0.00000	0.00000	0.00000	0.00000	1.00000	0.00000	0.00000	0.00000	0.00000	0.00000	0.00000	0.00000	0.00000	0.00000
Node6	42	V	0.00000	0.00000	0.00000	0.00000	0.00000	0.00000	0.00000	0.00000	0.00000	0.00006	0.00002	0.00000	0.00000	0.00000	0.00000	0.00000	0.00000	0.00000	0.00000	0.99992
Node6	43	F	0.00000	0.00000	0.00000	0.00000	0.00000	0.00000	0.00000	0.00000	0.00000	0.00000	0.00000	0.00000	0.00000	1.00000	0.00000	0.00000	0.00000	0.00000	0.00000	0.00000
Node6	44	L	0.00000	0.00000	0.00000	0.00000	0.00000	0.00000	0.00000	0.00000	0.00000	0.00000	0.99999	0.00000	0.00001	0.00000	0.00000	0.00000	0.00000	0.00000	0.00000	0.00000
Node6	45	W	0.00000	0.00000	0.00000	0.00000	0.00000	0.00000	0.00000	0.00000	0.00000	0.00000	0.00000	0.00000	0.00000	0.00000	0.00000	0.00000	0.00000	1.00000	0.00000	0.00000
Node6	46	I	0.00000	0.00000	0.00000	0.00000	0.00000	0.00000	0.00000	0.00000	0.00000	1.00000	0.00000	0.00000	0.00000	0.00000	0.00000	0.00000	0.00000	0.00000	0.00000	0.00000
Node6	47	E	0.00000	0.00000	0.00000	0.00000	0.00000	0.00066	0.99934	0.00000	0.00000	0.00000	0.00000	0.00000	0.00000	0.00000	0.00000	0.00000	0.00000	0.00000	0.00000	0.00000
Node6	48	K	0.00000	0.00001	0.00000	0.00000	0.00000	0.00000	0.00000	0.00000	0.00000	0.00000	0.00000	0.99999	0.00000	0.00000	0.00000	0.00000	0.00000	0.00000	0.00000	0.00000
Node6	49	E	0.00000	0.00000	0.00000	0.00002	0.00000	0.00001	0.99997	0.00000	0.00000	0.00000	0.00000	0.00000	0.00000	0.00000	0.00000	0.00000	0.00000	0.00000	0.00000	0.00000
Node6	50	D	0.00000	0.00000	0.00004	0.99995	0.00000	0.00000	0.00002	0.00000	0.00000	0.00000	0.00000	0.00000	0.00000	0.00000	0.00000	0.00000	0.00000	0.00000	0.00000	0.00000
Node6	51	T	0.05630	0.00037	0.00349	0.00009	0.00143	0.00031	0.00035	0.00800	0.00010	0.05603	0.00118	0.00075	0.00457	0.00014	0.00017	0.01131	0.57432	0.00001	0.00003	0.28104
Node6	52	E	0.00000	0.00000	0.00000	0.01072	0.00000	0.00003	0.98924	0.00000	0.00000	0.00000	0.00000	0.00000	0.00000	0.00000	0.00000	0.00000	0.00000	0.00000	0.00000	0.00000
Node6	53	E	0.00001	0.00000	0.00002	0.02889	0.00000	0.00007	0.97099	0.00000	0.00000	0.00000	0.00000	0.00001	0.00000	0.00000	0.00000	0.00001	0.00000	0.00000	0.00000	0.00000
Node6	54	E	0.00000	0.00000	0.00000	0.00009	0.00000	0.00004	0.99985	0.00000	0.00000	0.00000	0.00000	0.00001	0.00000	0.00000	0.00000	0.00000	0.00000	0.00000	0.00000	0.00000
Node6	55	R	0.00049	0.96957	0.00045	0.00002	0.00006	0.00299	0.00021	0.00011	0.00091	0.00003	0.00011	0.02274	0.00008	0.00000	0.00007	0.00112	0.00092	0.00002	0.00002	0.00007
Node6	56	T	0.02132	0.00158	0.01284	0.00349	0.00054	0.00756	0.00681	0.00061	0.00081	0.00017	0.00013	0.00429	0.00047	0.00003	0.00110	0.26673	0.67049	0.00001	0.00006	0.00098
Node6	57	S	0.01437	0.00025	0.01080	0.00316	0.00062	0.00044	0.00048	0.00109	0.00017	0.00001	0.00002	0.00036	0.00004	0.00001	0.00038	0.92316	0.04452	0.00000	0.00002	0.00009
Node6	58	T	0.11090	0.00708	0.04579	0.00921	0.00681	0.01706	0.02043	0.00299	0.00442	0.18107	0.04624	0.01286	0.02524	0.00390	0.00488	0.16321	0.21326	0.00014	0.00161	0.12287
Node6	59	A	0.40409	0.00217	0.00661	0.00294	0.00180	0.01131	0.00819	0.00312	0.00132	0.00151	0.00236	0.00477	0.00281	0.00012	0.08752	0.15702	0.28897	0.00001	0.00011	0.01325
Node6	60	N	0.00527	0.00057	0.67618	0.23376	0.00018	0.00259	0.00825	0.02684	0.00627	0.00004	0.00004	0.00244	0.00008	0.00002	0.00017	0.03024	0.00667	0.00000	0.00023	0.00015
Node6	61	N	0.01411	0.18842	0.29311	0.01936	0.00152	0.04875	0.01309	0.00298	0.02894	0.00255	0.00406	0.10157	0.00526	0.00031	0.00108	0.08762	0.18133	0.00013	0.00123	0.00458
Node6	62	S	0.08512	0.00752	0.03868	0.00783	0.00411	0.04743	0.01089	0.00937	0.00499	0.00161	0.00172	0.01211	0.00199	0.00050	0.00483	0.51673	0.23869	0.00009	0.00064	0.00519
Node6	63	P	0.00100	0.00006	0.00004	0.00023	0.00000	0.00024	0.00041	0.00003	0.00005	0.00000	0.00003	0.00013	0.00000	0.00000	0.99647	0.00104	0.00021	0.00000	0.00000	0.00003
Node6	64	M	0.00023	0.00001	0.00001	0.00000	0.00003	0.00009	0.00000	0.00000	0.00001	0.00856	0.01740	0.00002	0.97000	0.00040	0.00000	0.00002	0.00044	0.00001	0.00002	0.00275
Node6	65	G	0.00116	0.00010	0.00050	0.00035	0.00001	0.00004	0.00013	0.99681	0.00002	0.00000	0.00000	0.00008	0.00000	0.00000	0.00001	0.00075	0.00002	0.00000	0.00000	0.00000
Node6	66	N	0.00018	0.00052	0.97151	0.01144	0.00002	0.00125	0.00077	0.00055	0.00228	0.00000	0.00000	0.00285	0.00001	0.00000	0.00002	0.00706	0.00149	0.00000	0.00003	0.00001
Node6	67	V	0.06414	0.01668	0.00714	0.00398	0.00947	0.01463	0.01300	0.00539	0.00460	0.21301	0.18250	0.01955	0.04477	0.02176	0.00685	0.02148	0.04796	0.00147	0.00635	0.29528
Node6	68	T	0.09123	0.03669	0.05970	0.06501	0.00555	0.06459	0.12668	0.02812	0.01388	0.01233	0.01185	0.06869	0.00865	0.00236	0.01542	0.12625	0.23313	0.00054	0.00331	0.02599
Node6	69	N	0.09588	0.02740	0.24803	0.08528	0.00906	0.03318	0.04695	0.06918	0.02636	0.00921	0.00960	0.05016	0.00547	0.00354	0.02961	0.14769	0.07991	0.00059	0.00673	0.01618
Node6	70	L	0.08058	0.02401	0.01251	0.00705	0.00768	0.03148	0.01773	0.00952	0.00887	0.09088	0.18471	0.02908	0.15973	0.02493	0.10730	0.04158	0.06027	0.00266	0.00865	0.09078
Node6	71	E	0.05463	0.03462	0.05205	0.14142	0.00218	0.07534	0.37639	0.02014	0.01371	0.00579	0.00810	0.08262	0.00430	0.00164	0.02020	0.04967	0.04137	0.00047	0.00304	0.01232
Node6	72	P	0.09393	0.03453	0.03013	0.03685	0.00878	0.03051	0.04971	0.05795	0.01465	0.02772	0.04479	0.04205	0.01123	0.01391	0.32663	0.07247	0.04951	0.00339	0.01126	0.03998
Node6	73	V	0.00242	0.00001	0.00000	0.00000	0.00029	0.00001	0.00001	0.00000	0.00000	0.09034	0.00398	0.00001	0.00100	0.00015	0.00002	0.00004	0.00128	0.00000	0.00001	0.90039
Node6	74	T	0.00774	0.00032	0.00466	0.00065	0.00023	0.00083	0.00079	0.00013	0.00020	0.00202	0.00029	0.00111	0.00078	0.00002	0.00148	0.02761	0.94531	0.00000	0.00002	0.00580
Node6	75	N	0.00062	0.00036	0.96649	0.00592	0.00013	0.00103	0.00036	0.00092	0.00281	0.00014	0.00006	0.00190	0.00013	0.00002	0.00004	0.01387	0.00490	0.00000	0.00017	0.00011
Node6	76	I	0.00005	0.00000	0.00000	0.00000	0.00002	0.00001	0.00000	0.00000	0.00000	0.70721	0.01422	0.00000	0.26676	0.00119	0.00000	0.00000	0.00017	0.00000	0.00019	0.01017
Node6	77	D	0.00224	0.00087	0.21244	0.51937	0.00003	0.01156	0.22034	0.00221	0.00240	0.00001	0.00001	0.00785	0.00003	0.00000	0.00021	0.01374	0.00658	0.00000	0.00005	0.00006
Node6	78	F	0.04517	0.00371	0.00651	0.00078	0.01605	0.00731	0.00142	0.00213	0.01287	0.02762	0.18604	0.00242	0.04095	0.39741	0.00246	0.13902	0.03510	0.00276	0.04130	0.02898
Node6	79	E	0.07250	0.03169	0.04038	0.10335	0.00566	0.07495	0.30567	0.02304	0.02665	0.01767	0.03306	0.05994	0.01217	0.01985	0.01658	0.05348	0.04161	0.00397	0.02802	0.02977
Node6	80	P	0.01171	0.00148	0.00159	0.00221	0.00031	0.00172	0.00264	0.00866	0.00072	0.00043	0.00080	0.00193	0.00023	0.00017	0.95202	0.00897	0.00307	0.00005	0.00017	0.00114
Node6	81	T	0.10605	0.01560	0.02402	0.01239	0.01152	0.01702	0.01946	0.01361	0.00640	0.06756	0.04914	0.02360	0.02120	0.00854	0.05669	0.10702	0.32271	0.00093	0.00474	0.11179
Node6	82	I	0.05187	0.00726	0.00927	0.00321	0.00785	0.00714	0.00665	0.00491	0.00309	0.31537	0.08631	0.00960	0.03105	0.01259	0.00584	0.03464	0.20503	0.00083	0.00438	0.19310
Node6	83	E	0.02214	0.01567	0.02048	0.13265	0.00067	0.05004	0.65515	0.01076	0.00595	0.00152	0.00229	0.04025	0.00128	0.00048	0.00655	0.01743	0.01191	0.00018	0.00107	0.00353
Node6	84	E	0.02754	0.02748	0.02354	0.08953	0.00092	0.15793	0.52504	0.01064	0.01053	0.00241	0.00410	0.06106	0.00220	0.00086	0.00843	0.02347	0.01708	0.00032	0.00185	0.00507
Node6	85	N	0.02183	0.03304	0.46229	0.07317	0.00218	0.10750	0.04885	0.02149	0.03582	0.00289	0.00423	0.06091	0.00261	0.00169	0.00606	0.07296	0.03297	0.00039	0.00480	0.00433
Node6	86	E	0.07422	0.02224	0.04008	0.13445	0.00223	0.05095	0.37545	0.13287	0.00893	0.00306	0.00441	0.04821	0.00246	0.00110	0.01178	0.05102	0.02620	0.00052	0.00199	0.00784
Node6	87	D	0.02430	0.00923	0.07201	0.61155	0.00150	0.01673	0.10315	0.02520	0.00909	0.00217	0.00321	0.01787	0.00144	0.00133	0.00974	0.06525	0.01885	0.00038	0.00286	0.00416
Node6	88	L	0.01515	0.00718	0.00290	0.00173	0.00334	0.00788	0.00436	0.00267	0.00347	0.06739	0.73335	0.00605	0.03231	0.03279	0.00493	0.00697	0.01032	0.00323	0.00790	0.04609
Node6	89	D	0.01748	0.00790	0.05030	0.70680	0.00120	0.01431	0.09697	0.01935	0.00825	0.00212	0.00323	0.01534	0.00138	0.00139	0.00810	0.02553	0.01289	0.00043	0.00307	0.00396
Node6	90	M	0.02609	0.01077	0.00637	0.00319	0.00416	0.01542	0.00798	0.00503	0.00429	0.06437	0.13947	0.01371	0.57500	0.02458	0.00414	0.01213	0.02532	0.00318	0.00814	0.04666
Node5	1	M	0.00000	0.00000	0.00000	0.00000	0.00000	0.00000	0.00000	0.00000	0.00000	0.00001	0.00005	0.00000	0.99992	0.00000	0.00000	0.00000	0.00000	0.00000	0.00000	0.00000
Node5	2	M	0.00000	0.00000	0.00000	0.00000	0.00000	0.00000	0.00000	0.00000	0.00000	0.00000	0.00000	0.00000	1.00000	0.00000	0.00000	0.00000	0.00000	0.00000	0.00000	0.00000
Node5	3	V	0.00000	0.00000	0.00000	0.00000	0.00000	0.00000	0.00000	0.00000	0.00000	0.00000	0.00000	0.00000	0.00000	0.00000	0.00000	0.00000	0.00000	0.00000	0.00000	1.00000
Node5	4	D	0.00000	0.00000	0.00000	1.00000	0.00000	0.00000	0.00000	0.00000	0.00000	0.00000	0.00000	0.00000	0.00000	0.00000	0.00000	0.00000	0.00000	0.00000	0.00000	0.00000
Node5	5	M	0.00000	0.00000	0.00000	0.00000	0.00000	0.00000	0.00000	0.00000	0.00000	0.00000	0.00000	0.00000	1.00000	0.00000	0.00000	0.00000	0.00000	0.00000	0.00000	0.00000
Node5	6	L	0.05888	0.02656	0.01750	0.01418	0.01137	0.02456	0.02503	0.01826	0.01268	0.12527	0.23188	0.02971	0.07785	0.07002	0.01714	0.03430	0.04500	0.01037	0.03381	0.11563
Node5	7	L	0.07145	0.04366	0.03570	0.04313	0.01316	0.03498	0.05772	0.04018	0.02254	0.07858	0.13580	0.05012	0.02907	0.06480	0.03096	0.05302	0.04976	0.01413	0.04945	0.08178
Node5	8	P	0.07449	0.05624	0.02745	0.03344	0.00706	0.03480	0.05004	0.03196	0.01658	0.02787	0.04895	0.05671	0.01166	0.01514	0.35142	0.05995	0.04256	0.00393	0.01272	0.03704
Node5	9	-	0.07287	0.05130	0.05208	0.05129	0.01306	0.03868	0.06366	0.05136	0.02839	0.05779	0.09621	0.05928	0.02236	0.06148	0.03624	0.06116	0.05174	0.01342	0.05420	0.06343
Node5	10	L	0.06618	0.03035	0.02185	0.02332	0.01196	0.02426	0.03510	0.02765	0.01299	0.13319	0.20017	0.03431	0.03744	0.04962	0.02424	0.03900	0.04594	0.00860	0.02627	0.14756
Node5	11	T	0.00000	0.00000	0.00000	0.00000	0.00000	0.00000	0.00000	0.00000	0.00000	0.00000	0.00000	0.00000	0.00000	0.00000	0.00000	0.00000	1.00000	0.00000	0.00000	0.00000
Node5	12	Q	0.00000	0.00000	0.00000	0.00000	0.00000	1.00000	0.00000	0.00000	0.00000	0.00000	0.00000	0.00000	0.00000	0.00000	0.00000	0.00000	0.00000	0.00000	0.00000	0.00000
Node5	13	L	0.00000	0.00000	0.00000	0.00000	0.00000	0.00000	0.00000	0.00000	0.00000	0.00000	1.00000	0.00000	0.00000	0.00000	0.00000	0.00000	0.00000	0.00000	0.00000	0.00000
Node5	14	T	0.00000	0.00000	0.00000	0.00000	0.00000	0.00000	0.00000	0.00000	0.00000	0.00000	0.00000	0.00000	0.00000	0.00000	0.00000	0.00000	1.00000	0.00000	0.00000	0.00000
Node5	15	G	0.00000	0.00000	0.00000	0.00000	0.00000	0.00000	0.00000	1.00000	0.00000	0.00000	0.00000	0.00000	0.00000	0.00000	0.00000	0.00000	0.00000	0.00000	0.00000	0.00000
Node5	16	D	0.00000	0.00000	0.00000	1.00000	0.00000	0.00000	0.00000	0.00000	0.00000	0.00000	0.00000	0.00000	0.00000	0.00000	0.00000	0.00000	0.00000	0.00000	0.00000	0.00000
Node5	17	Y	0.00000	0.00000	0.00000	0.00000	0.00000	0.00000	0.00000	0.00000	0.00000	0.00000	0.00000	0.00000	0.00000	0.00000	0.00000	0.00000	0.00000	0.00000	1.00000	0.00000
Node5	18	A	1.00000	0.00000	0.00000	0.00000	0.00000	0.00000	0.00000	0.00000	0.00000	0.00000	0.00000	0.00000	0.00000	0.00000	0.00000	0.00000	0.00000	0.00000	0.00000	0.00000
Node5	19	A	1.00000	0.00000	0.00000	0.00000	0.00000	0.00000	0.00000	0.00000	0.00000	0.00000	0.00000	0.00000	0.00000	0.00000	0.00000	0.00000	0.00000	0.00000	0.00000	0.00000
Node5	20	S	0.00000	0.00000	0.00000	0.00000	0.00000	0.00000	0.00000	0.00000	0.00000	0.00000	0.00000	0.00000	0.00000	0.00000	0.00000	1.00000	0.00000	0.00000	0.00000	0.00000
Node5	21	W	0.00000	0.00000	0.00000	0.00000	0.00000	0.00000	0.00000	0.00000	0.00000	0.00000	0.00000	0.00000	0.00000	0.00000	0.00000	0.00000	0.00000	1.00000	0.00000	0.00000
Node5	22	L	0.00000	0.00000	0.00000	0.00000	0.00000	0.00000	0.00000	0.00000	0.00000	0.00000	1.00000	0.00000	0.00000	0.00000	0.00000	0.00000	0.00000	0.00000	0.00000	0.00000
Node5	23	P	0.00000	0.00000	0.00000	0.00000	0.00000	0.00000	0.00000	0.00000	0.00000	0.00000	0.00000	0.00000	0.00000	0.00000	1.00000	0.00000	0.00000	0.00000	0.00000	0.00000
Node5	24	W	0.00000	0.00000	0.00000	0.00000	0.00000	0.00000	0.00000	0.00000	0.00000	0.00000	0.00000	0.00000	0.00000	0.00000	0.00000	0.00000	0.00000	1.00000	0.00000	0.00000
Node5	25	I	0.00000	0.00000	0.00000	0.00000	0.00000	0.00000	0.00000	0.00000	0.00000	1.00000	0.00000	0.00000	0.00000	0.00000	0.00000	0.00000	0.00000	0.00000	0.00000	0.00000
Node5	26	M	0.00000	0.00000	0.00000	0.00000	0.00000	0.00000	0.00000	0.00000	0.00000	0.00000	0.00000	0.00000	1.00000	0.00000	0.00000	0.00000	0.00000	0.00000	0.00000	0.00000
Node5	27	I	0.00000	0.00000	0.00000	0.00000	0.00000	0.00000	0.00000	0.00000	0.00000	1.00000	0.00000	0.00000	0.00000	0.00000	0.00000	0.00000	0.00000	0.00000	0.00000	0.00000
Node5	28	P	0.00000	0.00000	0.00000	0.00000	0.00000	0.00000	0.00000	0.00000	0.00000	0.00000	0.00000	0.00000	0.00000	0.00000	1.00000	0.00000	0.00000	0.00000	0.00000	0.00000
Node5	29	L	0.00000	0.00000	0.00000	0.00000	0.00000	0.00000	0.00000	0.00000	0.00000	0.00000	1.00000	0.00000	0.00000	0.00000	0.00000	0.00000	0.00000	0.00000	0.00000	0.00000
Node5	30	V	0.00000	0.00000	0.00000	0.00000	0.00000	0.00000	0.00000	0.00000	0.00000	0.00000	0.00000	0.00000	0.00000	0.00000	0.00000	0.00000	0.00000	0.00000	0.00000	1.00000
Node5	31	F	0.00000	0.00000	0.00000	0.00000	0.00000	0.00000	0.00000	0.00000	0.00000	0.00000	0.00000	0.00000	0.00000	1.00000	0.00000	0.00000	0.00000	0.00000	0.00000	0.00000
Node5	32	Y	0.00000	0.00000	0.00000	0.00000	0.00000	0.00000	0.00000	0.00000	0.00000	0.00000	0.00000	0.00000	0.00000	0.00000	0.00000	0.00000	0.00000	0.00000	1.00000	0.00000
Node5	33	I	0.00000	0.00000	0.00000	0.00000	0.00000	0.00000	0.00000	0.00000	0.00000	1.00000	0.00000	0.00000	0.00000	0.00000	0.00000	0.00000	0.00000	0.00000	0.00000	0.00000
Node5	34	L	0.00000	0.00000	0.00000	0.00000	0.00000	0.00000	0.00000	0.00000	0.00000	0.00000	1.00000	0.00000	0.00000	0.00000	0.00000	0.00000	0.00000	0.00000	0.00000	0.00000
Node5	35	P	0.00000	0.00000	0.00000	0.00000	0.00000	0.00000	0.00000	0.00000	0.00000	0.00000	0.00000	0.00000	0.00000	0.00000	1.00000	0.00000	0.00000	0.00000	0.00000	0.00000
Node5	36	F	0.00000	0.00000	0.00000	0.00000	0.00000	0.00000	0.00000	0.00000	0.00000	0.00000	0.00000	0.00000	0.00000	1.00000	0.00000	0.00000	0.00000	0.00000	0.00000	0.00000
Node5	37	P	0.00000	0.00000	0.00000	0.00000	0.00000	0.00000	0.00000	0.00000	0.00000	0.00000	0.00000	0.00000	0.00000	0.00000	1.00000	0.00000	0.00000	0.00000	0.00000	0.00000
Node5	38	I	0.00000	0.00000	0.00000	0.00000	0.00000	0.00000	0.00000	0.00000	0.00000	1.00000	0.00000	0.00000	0.00000	0.00000	0.00000	0.00000	0.00000	0.00000	0.00000	0.00000
Node5	39	F	0.00000	0.00000	0.00000	0.00000	0.00000	0.00000	0.00000	0.00000	0.00000	0.00000	0.00000	0.00000	0.00000	1.00000	0.00000	0.00000	0.00000	0.00000	0.00000	0.00000
Node5	40	A	1.00000	0.00000	0.00000	0.00000	0.00000	0.00000	0.00000	0.00000	0.00000	0.00000	0.00000	0.00000	0.00000	0.00000	0.00000	0.00000	0.00000	0.00000	0.00000	0.00000
Node5	41	L	0.00000	0.00000	0.00000	0.00000	0.00000	0.00000	0.00000	0.00000	0.00000	0.00000	1.00000	0.00000	0.00000	0.00000	0.00000	0.00000	0.00000	0.00000	0.00000	0.00000
Node5	42	V	0.00000	0.00000	0.00000	0.00000	0.00000	0.00000	0.00000	0.00000	0.00000	0.00000	0.00000	0.00000	0.00000	0.00000	0.00000	0.00000	0.00000	0.00000	0.00000	1.00000
Node5	43	F	0.00000	0.00000	0.00000	0.00000	0.00000	0.00000	0.00000	0.00000	0.00000	0.00000	0.00000	0.00000	0.00000	1.00000	0.00000	0.00000	0.00000	0.00000	0.00000	0.00000
Node5	44	L	0.00000	0.00000	0.00000	0.00000	0.00000	0.00000	0.00000	0.00000	0.00000	0.00000	1.00000	0.00000	0.00000	0.00000	0.00000	0.00000	0.00000	0.00000	0.00000	0.00000
Node5	45	W	0.00000	0.00000	0.00000	0.00000	0.00000	0.00000	0.00000	0.00000	0.00000	0.00000	0.00000	0.00000	0.00000	0.00000	0.00000	0.00000	0.00000	1.00000	0.00000	0.00000
Node5	46	I	0.00000	0.00000	0.00000	0.00000	0.00000	0.00000	0.00000	0.00000	0.00000	1.00000	0.00000	0.00000	0.00000	0.00000	0.00000	0.00000	0.00000	0.00000	0.00000	0.00000
Node5	47	E	0.00000	0.00000	0.00000	0.00000	0.00000	0.00000	1.00000	0.00000	0.00000	0.00000	0.00000	0.00000	0.00000	0.00000	0.00000	0.00000	0.00000	0.00000	0.00000	0.00000
Node5	48	K	0.00000	0.00000	0.00000	0.00000	0.00000	0.00000	0.00000	0.00000	0.00000	0.00000	0.00000	1.00000	0.00000	0.00000	0.00000	0.00000	0.00000	0.00000	0.00000	0.00000
Node5	49	E	0.00000	0.00000	0.00000	0.00000	0.00000	0.00000	1.00000	0.00000	0.00000	0.00000	0.00000	0.00000	0.00000	0.00000	0.00000	0.00000	0.00000	0.00000	0.00000	0.00000
Node5	50	D	0.00000	0.00000	0.00000	1.00000	0.00000	0.00000	0.00000	0.00000	0.00000	0.00000	0.00000	0.00000	0.00000	0.00000	0.00000	0.00000	0.00000	0.00000	0.00000	0.00000
Node5	51	T	0.00000	0.00000	0.00000	0.00000	0.00000	0.00000	0.00000	0.00000	0.00000	0.00000	0.00000	0.00000	0.00000	0.00000	0.00000	0.00001	0.99999	0.00000	0.00000	0.00000
Node5	52	E	0.00000	0.00000	0.00000	0.00000	0.00000	0.00000	1.00000	0.00000	0.00000	0.00000	0.00000	0.00000	0.00000	0.00000	0.00000	0.00000	0.00000	0.00000	0.00000	0.00000
Node5	53	E	0.00010	0.00001	0.00007	0.01961	0.00000	0.00073	0.97913	0.00002	0.00001	0.00000	0.00000	0.00023	0.00000	0.00000	0.00001	0.00005	0.00003	0.00000	0.00000	0.00000
Node5	54	E	0.00035	0.00003	0.00008	0.00235	0.00000	0.00146	0.99344	0.00002	0.00001	0.00000	0.00000	0.00052	0.00001	0.00000	0.00002	0.00026	0.00141	0.00000	0.00000	0.00003
Node5	55	R	0.03791	0.59373	0.01664	0.00304	0.00379	0.03677	0.01176	0.00738	0.01210	0.00641	0.00950	0.12518	0.00533	0.00075	0.00506	0.04966	0.05996	0.00070	0.00173	0.01260
Node5	56	T	0.06202	0.01574	0.03945	0.03464	0.00194	0.07417	0.09978	0.00658	0.00780	0.00324	0.00317	0.03712	0.00486	0.00051	0.00878	0.19932	0.38977	0.00014	0.00103	0.00994
Node5	57	S	0.07140	0.00497	0.02857	0.00725	0.00514	0.00556	0.00469	0.00889	0.00215	0.00125	0.00141	0.00661	0.00137	0.00059	0.00484	0.63575	0.20463	0.00009	0.00061	0.00420
Node5	58	T	0.11011	0.01358	0.06624	0.06802	0.00631	0.03715	0.09305	0.01167	0.00887	0.08905	0.04447	0.02872	0.02202	0.00499	0.00918	0.13045	0.15257	0.00040	0.00340	0.09975
Node5	59	A	0.28134	0.01282	0.04414	0.02712	0.00447	0.03883	0.04331	0.01743	0.00806	0.00401	0.00476	0.02380	0.00458	0.00082	0.06912	0.18533	0.21226	0.00015	0.00126	0.01638
Node5	60	N	0.01207	0.00573	0.59112	0.19650	0.00131	0.01168	0.02405	0.02834	0.02808	0.00082	0.00102	0.01467	0.00089	0.00107	0.00141	0.05459	0.02046	0.00013	0.00482	0.00125
Node5	61	N	0.03984	0.14507	0.17819	0.02436	0.00487	0.06962	0.02368	0.00845	0.03405	0.02219	0.04102	0.10052	0.02218	0.00502	0.00461	0.08985	0.15048	0.00080	0.00605	0.02918
Node5	62	S	0.13524	0.01125	0.05492	0.01456	0.00805	0.03536	0.01649	0.01917	0.00718	0.00406	0.00375	0.01771	0.00348	0.00105	0.00860	0.40506	0.24058	0.00018	0.00132	0.01197
Node5	63	P	0.04474	0.00790	0.00885	0.03372	0.00051	0.02080	0.05924	0.00565	0.00504	0.00082	0.00236	0.01571	0.00062	0.00035	0.72440	0.04799	0.01711	0.00010	0.00050	0.00360
Node5	64	M	0.01102	0.00114	0.00060	0.00008	0.00166	0.00266	0.00055	0.00029	0.00042	0.14577	0.16755	0.00160	0.55324	0.01020	0.00031	0.00195	0.01331	0.00039	0.00110	0.08615
Node5	65	G	0.02530	0.01184	0.01590	0.01812	0.00068	0.00587	0.01520	0.87037	0.00199	0.00009	0.00030	0.01023	0.00030	0.00013	0.00108	0.01917	0.00255	0.00015	0.00018	0.00057
Node5	66	N	0.00936	0.02204	0.62878	0.09067	0.00086	0.03054	0.03803	0.01153	0.02065	0.00066	0.00062	0.05833	0.00085	0.00022	0.00151	0.05704	0.02599	0.00005	0.00137	0.00091
Node5	67	V	0.06355	0.02302	0.00914	0.00489	0.00941	0.02091	0.01546	0.00613	0.00624	0.19522	0.21884	0.02673	0.05667	0.02413	0.00751	0.02559	0.05045	0.00165	0.00719	0.22728
Node5	68	E	0.09103	0.04068	0.05913	0.08107	0.00505	0.08187	0.17697	0.03571	0.01557	0.01031	0.01151	0.07590	0.00774	0.00221	0.01567	0.10956	0.15395	0.00054	0.00333	0.02219
Node5	69	N	0.14120	0.02825	0.16593	0.07512	0.01091	0.03362	0.05228	0.07506	0.02272	0.01106	0.01150	0.04758	0.00612	0.00397	0.04109	0.15782	0.08682	0.00066	0.00641	0.02188
Node5	70	L	0.08899	0.02673	0.01337	0.00879	0.00792	0.03056	0.02020	0.01082	0.00977	0.08494	0.16616	0.03094	0.09810	0.02332	0.16370	0.04898	0.06033	0.00259	0.00888	0.09492
Node5	71	E	0.06120	0.04228	0.07180	0.14073	0.00301	0.07513	0.28289	0.02334	0.01691	0.00764	0.01017	0.09365	0.00543	0.00214	0.02485	0.06381	0.05600	0.00053	0.00363	0.01483
Node5	72	P	0.09477	0.03050	0.02727	0.03298	0.00795	0.02803	0.04441	0.05735	0.01329	0.02379	0.03979	0.03737	0.00988	0.01169	0.37217	0.07308	0.04735	0.00282	0.00933	0.03619
Node5	73	V	0.03135	0.00071	0.00051	0.00021	0.00399	0.00081	0.00111	0.00068	0.00024	0.17527	0.03789	0.00094	0.00933	0.00350	0.00149	0.00283	0.01603	0.00014	0.00065	0.71231
Node5	74	T	0.03509	0.00767	0.09624	0.03550	0.00219	0.01352	0.02391	0.00562	0.00563	0.00454	0.00233	0.01953	0.00339	0.00054	0.00468	0.11453	0.61237	0.00010	0.00106	0.01157
Node5	75	N	0.03279	0.01184	0.53302	0.03686	0.00683	0.01947	0.01292	0.01812	0.02194	0.02894	0.01666	0.02997	0.01186	0.00467	0.00376	0.09305	0.07949	0.00035	0.00812	0.02937
Node5	76	I	0.00051	0.00006	0.00003	0.00000	0.00010	0.00012	0.00002	0.00001	0.00003	0.73652	0.02718	0.00008	0.20826	0.00179	0.00002	0.00008	0.00090	0.00003	0.00024	0.02402
Node5	77	D	0.01076	0.00551	0.16080	0.45268	0.00044	0.02282	0.26182	0.01185	0.00730	0.00034	0.00041	0.01974	0.00041	0.00012	0.00232	0.02808	0.01309	0.00004	0.00060	0.00086
Node5	78	F	0.06146	0.01445	0.01627	0.00573	0.01682	0.02653	0.01070	0.00803	0.02499	0.04049	0.16759	0.01302	0.04156	0.25736	0.00715	0.12778	0.04664	0.00556	0.06608	0.04180
Node5	79	E	0.08007	0.03525	0.04652	0.09371	0.00834	0.06995	0.22117	0.02633	0.03315	0.02343	0.04420	0.05804	0.01521	0.03322	0.01824	0.06410	0.04873	0.00515	0.03962	0.03558
Node5	80	P	0.01373	0.00162	0.00196	0.00254	0.00038	0.00183	0.00291	0.01236	0.00077	0.00045	0.00079	0.00210	0.00025	0.00018	0.94295	0.01031	0.00341	0.00005	0.00018	0.00122
Node5	81	T	0.11623	0.01619	0.02235	0.01276	0.01265	0.01732	0.02053	0.01526	0.00660	0.07922	0.05909	0.02335	0.02184	0.00992	0.07351	0.09859	0.25896	0.00101	0.00507	0.12955
Node5	82	T	0.06507	0.00864	0.01184	0.00451	0.00946	0.00880	0.00835	0.00697	0.00380	0.22771	0.07728	0.01151	0.03009	0.01209	0.00725	0.05194	0.27331	0.00090	0.00478	0.17570
Node5	83	E	0.02406	0.01812	0.02384	0.14273	0.00083	0.05223	0.62304	0.01269	0.00681	0.00178	0.00262	0.04334	0.00143	0.00057	0.00735	0.01983	0.01342	0.00020	0.00121	0.00390
Node5	84	E	0.03014	0.03456	0.02815	0.08839	0.00119	0.19761	0.44820	0.01224	0.01342	0.00295	0.00509	0.06851	0.00266	0.00109	0.00966	0.02777	0.02009	0.00037	0.00223	0.00569
Node5	85	N	0.02583	0.03922	0.38774	0.07119	0.00233	0.14110	0.06075	0.02208	0.03785	0.00331	0.00525	0.06679	0.00302	0.00192	0.00739	0.07871	0.03489	0.00046	0.00500	0.00516
Node5	86	E	0.08483	0.02510	0.04741	0.13135	0.00301	0.04714	0.28784	0.18762	0.00993	0.00354	0.00502	0.04809	0.00272	0.00138	0.01289	0.06116	0.02948	0.00062	0.00224	0.00865
Node5	87	D	0.03028	0.01239	0.07861	0.54682	0.00205	0.02018	0.10845	0.02993	0.01051	0.00323	0.00471	0.02243	0.00198	0.00192	0.01198	0.08120	0.02341	0.00053	0.00361	0.00577
Node5	88	L	0.01860	0.00878	0.00392	0.00257	0.00403	0.00920	0.00586	0.00374	0.00424	0.07419	0.69092	0.00778	0.03457	0.03682	0.00612	0.00899	0.01281	0.00390	0.01002	0.05293
Node5	89	D	0.02156	0.01064	0.05412	0.66003	0.00163	0.01738	0.10547	0.02295	0.00967	0.00318	0.00480	0.01938	0.00193	0.00204	0.00999	0.02938	0.01575	0.00061	0.00395	0.00554
Node5	90	M	0.02988	0.01281	0.00772	0.00445	0.00488	0.01691	0.01006	0.00652	0.00517	0.07032	0.14923	0.01595	0.52334	0.02799	0.00545	0.01466	0.02795	0.00379	0.01003	0.05289
Node4	1	M	0.00000	0.00000	0.00000	0.00000	0.00000	0.00000	0.00000	0.00000	0.00000	0.00001	0.00006	0.00000	0.99992	0.00000	0.00000	0.00000	0.00000	0.00000	0.00000	0.00000
Node4	2	M	0.00000	0.00000	0.00000	0.00000	0.00000	0.00000	0.00000	0.00000	0.00000	0.00000	0.00000	0.00000	1.00000	0.00000	0.00000	0.00000	0.00000	0.00000	0.00000	0.00000
Node4	3	V	0.00003	0.00000	0.00000	0.00000	0.00000	0.00000	0.00000	0.00000	0.00000	0.00133	0.00001	0.00000	0.00000	0.00000	0.00000	0.00000	0.00001	0.00000	0.00000	0.99862
Node4	4	D	0.00000	0.00000	0.00005	0.99986	0.00000	0.00000	0.00009	0.00000	0.00000	0.00000	0.00000	0.00000	0.00000	0.00000	0.00000	0.00000	0.00000	0.00000	0.00000	0.00000
Node4	5	M	0.00000	0.00000	0.00000	0.00000	0.00000	0.00000	0.00000	0.00000	0.00000	0.00001	0.00006	0.00000	0.99993	0.00000	0.00000	0.00000	0.00000	0.00000	0.00000	0.00000
Node4	6	L	0.05796	0.02581	0.01691	0.01345	0.01119	0.02420	0.02406	0.01746	0.01236	0.12637	0.23535	0.02888	0.08181	0.07032	0.01650	0.03340	0.04456	0.01017	0.03332	0.11591
Node4	7	L	0.07113	0.04314	0.03558	0.04300	0.01313	0.03483	0.05741	0.03953	0.02261	0.07897	0.13718	0.04955	0.02930	0.06568	0.03045	0.05276	0.04963	0.01408	0.05002	0.08201
Node4	8	P	0.07376	0.05648	0.02684	0.03260	0.00687	0.03451	0.04904	0.03104	0.01639	0.02713	0.04809	0.05636	0.01142	0.01466	0.36107	0.05945	0.04194	0.00381	0.01231	0.03622
Node4	9	-	0.07267	0.05112	0.05266	0.05123	0.01307	0.03861	0.06337	0.05117	0.02866	0.05759	0.09597	0.05909	0.02233	0.06209	0.03602	0.06122	0.05171	0.01340	0.05486	0.06319
Node4	10	L	0.06569	0.02987	0.02148	0.02288	0.01188	0.02392	0.03451	0.02716	0.01279	0.13476	0.20224	0.03376	0.03762	0.04938	0.02387	0.03845	0.04561	0.00848	0.02591	0.14976
Node4	11	T	0.00000	0.00000	0.00000	0.00000	0.00000	0.00000	0.00000	0.00000	0.00000	0.00000	0.00000	0.00000	0.00000	0.00000	0.00000	0.00004	0.99996	0.00000	0.00000	0.00000
Node4	12	Q	0.00000	0.00000	0.00000	0.00000	0.00000	1.00000	0.00000	0.00000	0.00000	0.00000	0.00000	0.00000	0.00000	0.00000	0.00000	0.00000	0.00000	0.00000	0.00000	0.00000
Node4	13	L	0.00000	0.00000	0.00000	0.00000	0.00000	0.00000	0.00000	0.00000	0.00000	0.00000	1.00000	0.00000	0.00000	0.00000	0.00000	0.00000	0.00000	0.00000	0.00000	0.00000
Node4	14	T	0.00000	0.00000	0.00000	0.00000	0.00000	0.00000	0.00000	0.00000	0.00000	0.00000	0.00000	0.00000	0.00000	0.00000	0.00000	0.00003	0.99996	0.00000	0.00000	0.00000
Node4	15	G	0.00000	0.00000	0.00000	0.00000	0.00000	0.00000	0.00000	1.00000	0.00000	0.00000	0.00000	0.00000	0.00000	0.00000	0.00000	0.00000	0.00000	0.00000	0.00000	0.00000
Node4	16	D	0.00000	0.00000	0.00014	0.99965	0.00000	0.00000	0.00014	0.00000	0.00000	0.00000	0.00000	0.00000	0.00000	0.00000	0.00000	0.00006	0.00000	0.00000	0.00000	0.00000
Node4	17	Y	0.00000	0.00000	0.00000	0.00000	0.00000	0.00000	0.00000	0.00000	0.00000	0.00000	0.00000	0.00000	0.00000	0.00000	0.00000	0.00000	0.00000	0.00000	1.00000	0.00000
Node4	18	A	0.99999	0.00000	0.00000	0.00000	0.00000	0.00000	0.00000	0.00000	0.00000	0.00000	0.00000	0.00000	0.00000	0.00000	0.00000	0.00001	0.00000	0.00000	0.00000	0.00000
Node4	19	A	0.99784	0.00000	0.00000	0.00000	0.00000	0.00000	0.00000	0.00210	0.00000	0.00000	0.00000	0.00000	0.00000	0.00000	0.00000	0.00006	0.00000	0.00000	0.00000	0.00000
Node4	20	S	0.00000	0.00000	0.00000	0.00000	0.00000	0.00000	0.00000	0.00000	0.00000	0.00000	0.00000	0.00000	0.00000	0.00000	0.00000	1.00000	0.00000	0.00000	0.00000	0.00000
Node4	21	W	0.00000	0.00000	0.00000	0.00000	0.00000	0.00000	0.00000	0.00000	0.00000	0.00000	0.00000	0.00000	0.00000	0.00000	0.00000	0.00000	0.00000	1.00000	0.00000	0.00000
Node4	22	L	0.00000	0.00000	0.00000	0.00000	0.00000	0.00000	0.00000	0.00000	0.00000	0.00000	1.00000	0.00000	0.00000	0.00000	0.00000	0.00000	0.00000	0.00000	0.00000	0.00000
Node4	23	P	0.00000	0.00000	0.00000	0.00000	0.00000	0.00000	0.00000	0.00000	0.00000	0.00000	0.00000	0.00000	0.00000	0.00000	1.00000	0.00000	0.00000	0.00000	0.00000	0.00000
Node4	24	W	0.00000	0.00000	0.00000	0.00000	0.00000	0.00000	0.00000	0.00000	0.00000	0.00000	0.00000	0.00000	0.00000	0.00000	0.00000	0.00000	0.00000	1.00000	0.00000	0.00000
Node4	25	I	0.00000	0.00000	0.00000	0.00000	0.00000	0.00000	0.00000	0.00000	0.00000	0.99994	0.00000	0.00000	0.00000	0.00000	0.00000	0.00000	0.00000	0.00000	0.00000	0.00005
Node4	26	M	0.00000	0.00000	0.00000	0.00000	0.00000	0.00000	0.00000	0.00000	0.00000	0.00000	0.00001	0.00000	0.99999	0.00000	0.00000	0.00000	0.00000	0.00000	0.00000	0.00000
Node4	27	I	0.00000	0.00000	0.00000	0.00000	0.00000	0.00000	0.00000	0.00000	0.00000	1.00000	0.00000	0.00000	0.00000	0.00000	0.00000	0.00000	0.00000	0.00000	0.00000	0.00000
Node4	28	P	0.00000	0.00000	0.00000	0.00000	0.00000	0.00000	0.00000	0.00000	0.00000	0.00000	0.00000	0.00000	0.00000	0.00000	1.00000	0.00000	0.00000	0.00000	0.00000	0.00000
Node4	29	L	0.00000	0.00000	0.00000	0.00000	0.00000	0.00000	0.00000	0.00000	0.00000	0.00017	0.99958	0.00000	0.00020	0.00003	0.00000	0.00000	0.00000	0.00000	0.00000	0.00002
Node4	30	V	0.00001	0.00000	0.00000	0.00000	0.00000	0.00000	0.00000	0.00000	0.00000	0.10592	0.00009	0.00000	0.00003	0.00000	0.00000	0.00000	0.00002	0.00000	0.00000	0.89394
Node4	31	F	0.00000	0.00000	0.00000	0.00000	0.00000	0.00000	0.00000	0.00000	0.00000	0.00000	0.00000	0.00000	0.00000	0.99998	0.00000	0.00000	0.00000	0.00000	0.00002	0.00000
Node4	32	Y	0.00000	0.00000	0.00000	0.00000	0.00000	0.00000	0.00000	0.00000	0.00000	0.00000	0.00000	0.00000	0.00000	0.00001	0.00000	0.00000	0.00000	0.00000	0.99999	0.00000
Node4	33	I	0.00000	0.00000	0.00000	0.00000	0.00000	0.00000	0.00000	0.00000	0.00000	0.99994	0.00000	0.00000	0.00000	0.00000	0.00000	0.00000	0.00000	0.00000	0.00000	0.00005
Node4	34	L	0.00000	0.00000	0.00000	0.00000	0.00000	0.00000	0.00000	0.00000	0.00000	0.00017	0.99959	0.00000	0.00020	0.00003	0.00000	0.00000	0.00000	0.00000	0.00000	0.00002
Node4	35	P	0.00000	0.00000	0.00000	0.00000	0.00000	0.00000	0.00000	0.00000	0.00000	0.00000	0.00000	0.00000	0.00000	0.00000	1.00000	0.00000	0.00000	0.00000	0.00000	0.00000
Node4	36	F	0.00000	0.00000	0.00000	0.00000	0.00000	0.00000	0.00000	0.00000	0.00000	0.00000	0.00000	0.00000	0.00000	0.99998	0.00000	0.00000	0.00000	0.00000	0.00002	0.00000
Node4	37	P	0.00000	0.00000	0.00000	0.00000	0.00000	0.00000	0.00000	0.00000	0.00000	0.00000	0.00000	0.00000	0.00000	0.00000	1.00000	0.00000	0.00000	0.00000	0.00000	0.00000
Node4	38	I	0.00001	0.00000	0.00000	0.00000	0.00000	0.00000	0.00000	0.00000	0.00000	0.82360	0.00067	0.00000	0.00017	0.00001	0.00000	0.00000	0.00003	0.00000	0.00000	0.17550
Node4	39	F	0.00000	0.00000	0.00000	0.00000	0.00000	0.00000	0.00000	0.00000	0.00000	0.00000	0.00000	0.00000	0.00000	1.00000	0.00000	0.00000	0.00000	0.00000	0.00000	0.00000
Node4	40	A	0.99999	0.00000	0.00000	0.00000	0.00000	0.00000	0.00000	0.00000	0.00000	0.00000	0.00000	0.00000	0.00000	0.00000	0.00000	0.00001	0.00000	0.00000	0.00000	0.00000
Node4	41	L	0.00000	0.00000	0.00000	0.00000	0.00000	0.00000	0.00000	0.00000	0.00000	0.00134	0.99863	0.00000	0.00002	0.00000	0.00000	0.00000	0.00000	0.00000	0.00000	0.00001
Node4	42	V	0.00662	0.00000	0.00000	0.00000	0.00002	0.00000	0.00000	0.00000	0.00000	0.00161	0.00037	0.00000	0.00004	0.00000	0.00000	0.00000	0.00009	0.00000	0.00000	0.99124
Node4	43	F	0.00000	0.00000	0.00000	0.00000	0.00000	0.00000	0.00000	0.00000	0.00000	0.00000	0.00000	0.00000	0.00000	1.00000	0.00000	0.00000	0.00000	0.00000	0.00000	0.00000
Node4	44	L	0.00000	0.00000	0.00000	0.00000	0.00000	0.00000	0.00000	0.00000	0.00000	0.01392	0.98533	0.00000	0.00044	0.00004	0.00000	0.00000	0.00000	0.00000	0.00000	0.00026
Node4	45	W	0.00000	0.00000	0.00000	0.00000	0.00000	0.00000	0.00000	0.00000	0.00000	0.00000	0.00000	0.00000	0.00000	0.00000	0.00000	0.00000	0.00000	1.00000	0.00000	0.00000
Node4	46	I	0.00000	0.00000	0.00000	0.00000	0.00000	0.00000	0.00000	0.00000	0.00000	0.99999	0.00000	0.00000	0.00000	0.00000	0.00000	0.00000	0.00000	0.00000	0.00000	0.00001
Node4	47	E	0.00000	0.00000	0.00000	0.00000	0.00000	0.00000	1.00000	0.00000	0.00000	0.00000	0.00000	0.00000	0.00000	0.00000	0.00000	0.00000	0.00000	0.00000	0.00000	0.00000
Node4	48	K	0.00000	0.00004	0.00000	0.00000	0.00000	0.00000	0.00000	0.00000	0.00000	0.00000	0.00000	0.99995	0.00000	0.00000	0.00000	0.00000	0.00000	0.00000	0.00000	0.00000
Node4	49	E	0.00006	0.00001	0.00223	0.00995	0.00000	0.00164	0.98519	0.00002	0.00003	0.00000	0.00000	0.00065	0.00000	0.00000	0.00000	0.00014	0.00006	0.00000	0.00000	0.00000
Node4	50	G	0.00154	0.00000	0.00076	0.00973	0.00000	0.00001	0.00013	0.98723	0.00001	0.00000	0.00000	0.00001	0.00000	0.00000	0.00000	0.00059	0.00001	0.00000	0.00000	0.00000
Node4	51	S	0.00136	0.00001	0.00044	0.00001	0.00004	0.00002	0.00001	0.00002	0.00001	0.00000	0.00000	0.00002	0.00000	0.00000	0.00002	0.91699	0.08104	0.00000	0.00000	0.00000
Node4	52	E	0.00000	0.00000	0.00000	0.00016	0.00000	0.00013	0.99969	0.00000	0.00000	0.00000	0.00000	0.00001	0.00000	0.00000	0.00000	0.00000	0.00000	0.00000	0.00000	0.00000
Node4	53	E	0.00001	0.00000	0.00000	0.00159	0.00000	0.00011	0.99826	0.00000	0.00000	0.00000	0.00000	0.00002	0.00000	0.00000	0.00000	0.00000	0.00000	0.00000	0.00000	0.00000
Node4	54	E	0.00053	0.00002	0.00012	0.00239	0.00000	0.00202	0.98958	0.00001	0.00001	0.00000	0.00000	0.00069	0.00001	0.00000	0.00002	0.00046	0.00411	0.00000	0.00000	0.00003
Node4	55	T	0.10862	0.21727	0.02634	0.00568	0.00568	0.04350	0.02146	0.00942	0.01111	0.01513	0.01175	0.13587	0.00842	0.00126	0.00740	0.10638	0.22011	0.00061	0.00191	0.04209
Node4	56	E	0.05722	0.02054	0.03394	0.05707	0.00115	0.20537	0.29827	0.00695	0.01144	0.00239	0.00418	0.05098	0.00501	0.00041	0.01256	0.09140	0.13187	0.00016	0.00108	0.00800
Node4	57	T	0.08829	0.00751	0.02830	0.00612	0.00603	0.00713	0.00577	0.00920	0.00251	0.00283	0.00191	0.01035	0.00245	0.00057	0.00505	0.36964	0.43596	0.00010	0.00065	0.00963
Node4	58	E	0.07730	0.01344	0.07582	0.20375	0.00317	0.05689	0.24197	0.01422	0.01086	0.02109	0.02032	0.03459	0.01087	0.00253	0.00882	0.08316	0.07627	0.00035	0.00312	0.04147
Node4	59	S	0.14999	0.02104	0.10962	0.06773	0.00408	0.09268	0.08507	0.02119	0.01741	0.00311	0.00437	0.04065	0.00405	0.00079	0.03784	0.19900	0.12956	0.00017	0.00171	0.00991
Node4	60	N	0.01883	0.01016	0.55391	0.13068	0.00268	0.02087	0.02693	0.02310	0.05506	0.00166	0.00271	0.02166	0.00198	0.00349	0.00210	0.07628	0.03348	0.00027	0.01150	0.00264
Node4	61	L	0.05922	0.09258	0.07666	0.01587	0.00675	0.10472	0.02771	0.00799	0.03169	0.04993	0.12621	0.07745	0.04781	0.01047	0.00627	0.07330	0.11994	0.00107	0.00702	0.05733
Node4	62	S	0.19022	0.01066	0.07113	0.01692	0.00998	0.02234	0.01634	0.02303	0.00743	0.00547	0.00430	0.01792	0.00396	0.00108	0.00857	0.32356	0.24867	0.00016	0.00137	0.01689
Node4	63	P	0.08209	0.01283	0.02824	0.08928	0.00114	0.04354	0.18596	0.01144	0.00807	0.00116	0.00244	0.03135	0.00114	0.00040	0.35727	0.10094	0.03693	0.00012	0.00075	0.00493
Node4	64	I	0.01537	0.00134	0.00064	0.00012	0.00241	0.00213	0.00071	0.00033	0.00044	0.30488	0.20053	0.00166	0.21180	0.01153	0.00048	0.00256	0.01659	0.00037	0.00125	0.22485
Node4	65	G	0.03653	0.03377	0.02778	0.03998	0.00085	0.01861	0.04737	0.72254	0.00430	0.00020	0.00050	0.02892	0.00049	0.00013	0.00175	0.02894	0.00589	0.00017	0.00031	0.00095
Node4	66	N	0.02497	0.05516	0.31061	0.12124	0.00126	0.06492	0.12653	0.01511	0.02492	0.00079	0.00104	0.11136	0.00122	0.00028	0.00305	0.08745	0.04662	0.00009	0.00149	0.00188
Node4	67	L	0.05871	0.03393	0.01088	0.00483	0.00811	0.03518	0.01718	0.00549	0.00856	0.15425	0.26806	0.03962	0.08375	0.02249	0.00704	0.02788	0.05249	0.00152	0.00680	0.15323
Node4	68	E	0.07834	0.03894	0.04935	0.09455	0.00321	0.11493	0.28308	0.04428	0.01527	0.00521	0.00748	0.07770	0.00513	0.00124	0.01213	0.07731	0.07593	0.00037	0.00231	0.01322
Node4	69	A	0.24393	0.02329	0.08437	0.05073	0.01233	0.02903	0.04912	0.07252	0.01487	0.01186	0.01147	0.03646	0.00606	0.00351	0.05946	0.16810	0.08840	0.00058	0.00459	0.02933
Node4	70	P	0.09518	0.02832	0.01212	0.00935	0.00691	0.02715	0.02017	0.01030	0.00973	0.06759	0.12714	0.03058	0.04759	0.01725	0.27879	0.05492	0.05570	0.00201	0.00723	0.09196
Node4	71	E	0.06532	0.04787	0.11208	0.12174	0.00385	0.06856	0.17190	0.02368	0.01998	0.00966	0.01192	0.10750	0.00722	0.00246	0.03080	0.08617	0.08750	0.00050	0.00388	0.01741
Node4	72	P	0.09546	0.02276	0.02139	0.02536	0.00620	0.02281	0.03375	0.05634	0.01053	0.01667	0.03125	0.02817	0.00737	0.00798	0.46127	0.07431	0.04168	0.00189	0.00608	0.02872
Node4	73	V	0.05969	0.00141	0.00125	0.00057	0.00730	0.00175	0.00206	0.00187	0.00053	0.21044	0.06595	0.00187	0.01644	0.00620	0.00340	0.00867	0.02771	0.00025	0.00121	0.58144
Node4	74	T	0.04302	0.01309	0.24431	0.11101	0.00293	0.02281	0.05047	0.01474	0.01225	0.00391	0.00287	0.03172	0.00314	0.00077	0.00604	0.13984	0.28612	0.00013	0.00180	0.00902
Node4	75	N	0.08676	0.01696	0.18392	0.03083	0.01429	0.02368	0.02172	0.02184	0.01982	0.08453	0.05200	0.03270	0.02487	0.01141	0.00832	0.10104	0.12663	0.00077	0.01097	0.12694
Node4	76	I	0.00067	0.00007	0.00004	0.00001	0.00014	0.00012	0.00003	0.00001	0.00003	0.79910	0.03222	0.00009	0.13064	0.00186	0.00003	0.00012	0.00106	0.00004	0.00022	0.03350
Node4	77	D	0.02243	0.01041	0.10739	0.36871	0.00086	0.03501	0.32629	0.02180	0.00943	0.00064	0.00081	0.03009	0.00071	0.00023	0.00455	0.03881	0.01910	0.00007	0.00088	0.00177
Node4	78	S	0.08204	0.03110	0.02970	0.01329	0.01573	0.07201	0.02868	0.01438	0.04288	0.03943	0.12389	0.03149	0.03841	0.11597	0.01245	0.12890	0.06262	0.00604	0.06401	0.04699
Node4	79	E	0.08816	0.03455	0.05082	0.07013	0.01312	0.05726	0.12836	0.02764	0.04209	0.03035	0.05973	0.04755	0.01951	0.06615	0.01824	0.08001	0.05743	0.00659	0.06020	0.04209
Node4	80	P	0.01637	0.00157	0.00228	0.00271	0.00041	0.00173	0.00284	0.01962	0.00073	0.00035	0.00061	0.00200	0.00023	0.00015	0.93178	0.01202	0.00336	0.00005	0.00015	0.00107
Node4	81	T	0.12808	0.01427	0.01692	0.01056	0.01293	0.01553	0.01883	0.01407	0.00577	0.09400	0.06723	0.01976	0.02131	0.01012	0.10182	0.08095	0.19831	0.00090	0.00454	0.16411
Node4	82	T	0.07941	0.00929	0.01547	0.00596	0.01063	0.00999	0.00959	0.00944	0.00425	0.11673	0.05237	0.01287	0.02392	0.00885	0.00826	0.08710	0.40358	0.00075	0.00422	0.12732
Node4	83	E	0.02516	0.01891	0.02547	0.14734	0.00090	0.05260	0.60943	0.01427	0.00703	0.00180	0.00261	0.04420	0.00144	0.00057	0.00759	0.02118	0.01422	0.00019	0.00118	0.00392
Node4	84	E	0.03175	0.04282	0.03241	0.07670	0.00139	0.27317	0.34748	0.01295	0.01748	0.00326	0.00607	0.07508	0.00321	0.00123	0.01048	0.03248	0.02332	0.00039	0.00246	0.00586
Node4	85	N	0.02902	0.04536	0.29693	0.06110	0.00220	0.20639	0.07509	0.02029	0.03833	0.00344	0.00622	0.07100	0.00344	0.00190	0.00856	0.08508	0.03500	0.00050	0.00459	0.00555
Node4	86	G	0.09589	0.02549	0.05326	0.11312	0.00387	0.03724	0.18416	0.29471	0.00982	0.00349	0.00495	0.04219	0.00269	0.00154	0.01262	0.07254	0.03093	0.00069	0.00218	0.00864
Node4	87	D	0.03864	0.01699	0.08517	0.46323	0.00291	0.02409	0.10945	0.03594	0.01206	0.00502	0.00727	0.02822	0.00280	0.00290	0.01511	0.10670	0.02978	0.00078	0.00465	0.00829
Node4	88	L	0.02330	0.01111	0.00554	0.00408	0.00496	0.01099	0.00828	0.00557	0.00535	0.08117	0.63717	0.01038	0.03669	0.04126	0.00790	0.01200	0.01614	0.00482	0.01290	0.06038
Node4	89	D	0.02699	0.01472	0.05769	0.60112	0.00230	0.02108	0.11330	0.02755	0.01138	0.00507	0.00763	0.02473	0.00280	0.00319	0.01267	0.03402	0.01945	0.00092	0.00528	0.00811
Node4	90	M	0.03466	0.01555	0.00963	0.00647	0.00580	0.01881	0.01306	0.00883	0.00636	0.07649	0.15839	0.01897	0.46172	0.03193	0.00741	0.01797	0.03114	0.00462	0.01260	0.05959
Node27	1	M	0.00034	0.00010	0.00006	0.00001	0.00004	0.00026	0.00005	0.00003	0.00004	0.00101	0.00238	0.00016	0.99415	0.00029	0.00002	0.00008	0.00041	0.00003	0.00006	0.00050
Node27	2	M	0.00000	0.00000	0.00000	0.00000	0.00000	0.00000	0.00000	0.00000	0.00000	0.00000	0.00000	0.00000	1.00000	0.00000	0.00000	0.00000	0.00000	0.00000	0.00000	0.00000
Node27	3	V	0.00000	0.00000	0.00000	0.00000	0.00000	0.00000	0.00000	0.00000	0.00000	0.00005	0.00000	0.00000	0.00000	0.00000	0.00000	0.00000	0.00000	0.00000	0.00000	0.99995
Node27	4	D	0.00000	0.00000	0.00000	1.00000	0.00000	0.00000	0.00000	0.00000	0.00000	0.00000	0.00000	0.00000	0.00000	0.00000	0.00000	0.00000	0.00000	0.00000	0.00000	0.00000
Node27	5	M	0.00000	0.00000	0.00000	0.00000	0.00000	0.00000	0.00000	0.00000	0.00000	0.00000	0.00000	0.00000	1.00000	0.00000	0.00000	0.00000	0.00000	0.00000	0.00000	0.00000
Node27	6	L	0.05930	0.02691	0.01777	0.01452	0.01144	0.02472	0.02548	0.01863	0.01282	0.12474	0.23028	0.03009	0.07613	0.06988	0.01744	0.03471	0.04519	0.01046	0.03402	0.11548
Node27	7	L	0.07159	0.04390	0.03576	0.04319	0.01317	0.03505	0.05787	0.04048	0.02251	0.07840	0.13518	0.05037	0.02896	0.06440	0.03119	0.05315	0.04982	0.01414	0.04919	0.08168
Node27	8	P	0.07480	0.05614	0.02773	0.03382	0.00714	0.03493	0.05049	0.03238	0.01667	0.02821	0.04935	0.05686	0.01177	0.01536	0.34705	0.06016	0.04283	0.00399	0.01290	0.03741
Node27	9	-	0.07296	0.05137	0.05183	0.05132	0.01306	0.03871	0.06378	0.05145	0.02826	0.05788	0.09632	0.05936	0.02238	0.06121	0.03635	0.06113	0.05175	0.01343	0.05390	0.06354
Node27	10	L	0.06640	0.03056	0.02201	0.02352	0.01200	0.02441	0.03537	0.02788	0.01309	0.13247	0.19922	0.03456	0.03735	0.04973	0.02442	0.03926	0.04608	0.00866	0.02643	0.14657
Node27	11	T	0.00000	0.00000	0.00000	0.00000	0.00000	0.00000	0.00000	0.00000	0.00000	0.00000	0.00000	0.00000	0.00000	0.00000	0.00000	0.00000	1.00000	0.00000	0.00000	0.00000
Node27	12	Q	0.00000	0.00000	0.00000	0.00000	0.00000	1.00000	0.00000	0.00000	0.00000	0.00000	0.00000	0.00000	0.00000	0.00000	0.00000	0.00000	0.00000	0.00000	0.00000	0.00000
Node27	13	L	0.00000	0.00000	0.00000	0.00000	0.00000	0.00000	0.00000	0.00000	0.00000	0.00000	1.00000	0.00000	0.00000	0.00000	0.00000	0.00000	0.00000	0.00000	0.00000	0.00000
Node27	14	T	0.00000	0.00000	0.00000	0.00000	0.00000	0.00000	0.00000	0.00000	0.00000	0.00000	0.00000	0.00000	0.00000	0.00000	0.00000	0.00000	1.00000	0.00000	0.00000	0.00000
Node27	15	G	0.00000	0.00000	0.00000	0.00000	0.00000	0.00000	0.00000	1.00000	0.00000	0.00000	0.00000	0.00000	0.00000	0.00000	0.00000	0.00000	0.00000	0.00000	0.00000	0.00000
Node27	16	D	0.00000	0.00000	0.00556	0.99441	0.00000	0.00000	0.00002	0.00000	0.00000	0.00000	0.00000	0.00000	0.00000	0.00000	0.00000	0.00001	0.00000	0.00000	0.00000	0.00000
Node27	17	Y	0.00000	0.00000	0.00000	0.00000	0.00000	0.00000	0.00000	0.00000	0.00000	0.00000	0.00000	0.00000	0.00000	0.00000	0.00000	0.00000	0.00000	0.00000	1.00000	0.00000
Node27	18	A	1.00000	0.00000	0.00000	0.00000	0.00000	0.00000	0.00000	0.00000	0.00000	0.00000	0.00000	0.00000	0.00000	0.00000	0.00000	0.00000	0.00000	0.00000	0.00000	0.00000
Node27	19	A	1.00000	0.00000	0.00000	0.00000	0.00000	0.00000	0.00000	0.00000	0.00000	0.00000	0.00000	0.00000	0.00000	0.00000	0.00000	0.00000	0.00000	0.00000	0.00000	0.00000
Node27	20	S	0.00000	0.00000	0.00000	0.00000	0.00000	0.00000	0.00000	0.00000	0.00000	0.00000	0.00000	0.00000	0.00000	0.00000	0.00000	1.00000	0.00000	0.00000	0.00000	0.00000
Node27	21	W	0.00000	0.00000	0.00000	0.00000	0.00000	0.00000	0.00000	0.00000	0.00000	0.00000	0.00000	0.00000	0.00000	0.00000	0.00000	0.00000	0.00000	1.00000	0.00000	0.00000
Node27	22	L	0.00000	0.00000	0.00000	0.00000	0.00000	0.00000	0.00000	0.00000	0.00000	0.00000	1.00000	0.00000	0.00000	0.00000	0.00000	0.00000	0.00000	0.00000	0.00000	0.00000
Node27	23	P	0.00000	0.00000	0.00000	0.00000	0.00000	0.00000	0.00000	0.00000	0.00000	0.00000	0.00000	0.00000	0.00000	0.00000	1.00000	0.00000	0.00000	0.00000	0.00000	0.00000
Node27	24	W	0.00000	0.00000	0.00000	0.00000	0.00000	0.00000	0.00000	0.00000	0.00000	0.00000	0.00000	0.00000	0.00000	0.00000	0.00000	0.00000	0.00000	1.00000	0.00000	0.00000
Node27	25	I	0.00000	0.00000	0.00000	0.00000	0.00000	0.00000	0.00000	0.00000	0.00000	1.00000	0.00000	0.00000	0.00000	0.00000	0.00000	0.00000	0.00000	0.00000	0.00000	0.00000
Node27	26	M	0.00000	0.00000	0.00000	0.00000	0.00000	0.00000	0.00000	0.00000	0.00000	0.00000	0.00000	0.00000	1.00000	0.00000	0.00000	0.00000	0.00000	0.00000	0.00000	0.00000
Node27	27	I	0.00000	0.00000	0.00000	0.00000	0.00000	0.00000	0.00000	0.00000	0.00000	1.00000	0.00000	0.00000	0.00000	0.00000	0.00000	0.00000	0.00000	0.00000	0.00000	0.00000
Node27	28	P	0.00000	0.00000	0.00000	0.00000	0.00000	0.00000	0.00000	0.00000	0.00000	0.00000	0.00000	0.00000	0.00000	0.00000	1.00000	0.00000	0.00000	0.00000	0.00000	0.00000
Node27	29	L	0.00000	0.00000	0.00000	0.00000	0.00000	0.00000	0.00000	0.00000	0.00000	0.00001	0.99998	0.00000	0.00001	0.00000	0.00000	0.00000	0.00000	0.00000	0.00000	0.00000
Node27	30	V	0.00000	0.00000	0.00000	0.00000	0.00000	0.00000	0.00000	0.00000	0.00000	0.05112	0.00001	0.00000	0.00000	0.00000	0.00000	0.00000	0.00000	0.00000	0.00000	0.94886
Node27	31	F	0.00000	0.00000	0.00000	0.00000	0.00000	0.00000	0.00000	0.00000	0.00000	0.00000	0.00000	0.00000	0.00000	1.00000	0.00000	0.00000	0.00000	0.00000	0.00000	0.00000
Node27	32	Y	0.00000	0.00000	0.00000	0.00000	0.00000	0.00000	0.00000	0.00000	0.00000	0.00000	0.00000	0.00000	0.00000	0.00000	0.00000	0.00000	0.00000	0.00000	1.00000	0.00000
Node27	33	I	0.00000	0.00000	0.00000	0.00000	0.00000	0.00000	0.00000	0.00000	0.00000	1.00000	0.00000	0.00000	0.00000	0.00000	0.00000	0.00000	0.00000	0.00000	0.00000	0.00000
Node27	34	L	0.00000	0.00000	0.00000	0.00000	0.00000	0.00000	0.00000	0.00000	0.00000	0.00001	0.99998	0.00000	0.00001	0.00000	0.00000	0.00000	0.00000	0.00000	0.00000	0.00000
Node27	35	P	0.00000	0.00000	0.00000	0.00000	0.00000	0.00000	0.00000	0.00000	0.00000	0.00000	0.00000	0.00000	0.00000	0.00000	1.00000	0.00000	0.00000	0.00000	0.00000	0.00000
Node27	36	F	0.00000	0.00000	0.00000	0.00000	0.00000	0.00000	0.00000	0.00000	0.00000	0.00000	0.00000	0.00000	0.00000	1.00000	0.00000	0.00000	0.00000	0.00000	0.00000	0.00000
Node27	37	P	0.00000	0.00000	0.00000	0.00000	0.00000	0.00000	0.00000	0.00000	0.00000	0.00000	0.00000	0.00000	0.00000	0.00000	1.00000	0.00000	0.00000	0.00000	0.00000	0.00000
Node27	38	V	0.00000	0.00000	0.00000	0.00000	0.00000	0.00000	0.00000	0.00000	0.00000	0.00005	0.00000	0.00000	0.00000	0.00000	0.00000	0.00000	0.00000	0.00000	0.00000	0.99995
Node27	39	F	0.00000	0.00000	0.00000	0.00000	0.00000	0.00000	0.00000	0.00000	0.00000	0.00000	0.00000	0.00000	0.00000	1.00000	0.00000	0.00000	0.00000	0.00000	0.00000	0.00000
Node27	40	A	1.00000	0.00000	0.00000	0.00000	0.00000	0.00000	0.00000	0.00000	0.00000	0.00000	0.00000	0.00000	0.00000	0.00000	0.00000	0.00000	0.00000	0.00000	0.00000	0.00000
Node27	41	I	0.00000	0.00000	0.00000	0.00000	0.00000	0.00000	0.00000	0.00000	0.00000	1.00000	0.00000	0.00000	0.00000	0.00000	0.00000	0.00000	0.00000	0.00000	0.00000	0.00000
Node27	42	L	0.00000	0.00000	0.00000	0.00000	0.00000	0.00000	0.00000	0.00000	0.00000	0.00000	1.00000	0.00000	0.00000	0.00000	0.00000	0.00000	0.00000	0.00000	0.00000	0.00000
Node27	43	F	0.00000	0.00000	0.00000	0.00000	0.00000	0.00000	0.00000	0.00000	0.00000	0.00000	0.00000	0.00000	0.00000	1.00000	0.00000	0.00000	0.00000	0.00000	0.00000	0.00000
Node27	44	L	0.00000	0.00000	0.00000	0.00000	0.00000	0.00000	0.00000	0.00000	0.00000	0.00000	1.00000	0.00000	0.00000	0.00000	0.00000	0.00000	0.00000	0.00000	0.00000	0.00000
Node27	45	W	0.00000	0.00000	0.00000	0.00000	0.00000	0.00000	0.00000	0.00000	0.00000	0.00000	0.00000	0.00000	0.00000	0.00000	0.00000	0.00000	0.00000	1.00000	0.00000	0.00000
Node27	46	I	0.00000	0.00000	0.00000	0.00000	0.00000	0.00000	0.00000	0.00000	0.00000	1.00000	0.00000	0.00000	0.00000	0.00000	0.00000	0.00000	0.00000	0.00000	0.00000	0.00000
Node27	47	Q	0.00000	0.00000	0.00000	0.00000	0.00000	1.00000	0.00000	0.00000	0.00000	0.00000	0.00000	0.00000	0.00000	0.00000	0.00000	0.00000	0.00000	0.00000	0.00000	0.00000
Node27	48	K	0.00000	0.00000	0.00000	0.00000	0.00000	0.00000	0.00000	0.00000	0.00000	0.00000	0.00000	1.00000	0.00000	0.00000	0.00000	0.00000	0.00000	0.00000	0.00000	0.00000
Node27	49	E	0.00000	0.00000	0.00000	0.00001	0.00000	0.00000	0.99999	0.00000	0.00000	0.00000	0.00000	0.00000	0.00000	0.00000	0.00000	0.00000	0.00000	0.00000	0.00000	0.00000
Node27	50	D	0.00061	0.00000	0.00029	0.99579	0.00000	0.00000	0.00041	0.00276	0.00000	0.00000	0.00000	0.00000	0.00000	0.00000	0.00000	0.00014	0.00000	0.00000	0.00000	0.00000
Node27	51	S	0.00000	0.00000	0.00000	0.00000	0.00000	0.00000	0.00000	0.00000	0.00000	0.00000	0.00000	0.00000	0.00000	0.00000	0.00000	0.99998	0.00001	0.00000	0.00000	0.00000
Node27	52	E	0.00000	0.00000	0.00000	0.00002	0.00000	0.00000	0.99998	0.00000	0.00000	0.00000	0.00000	0.00000	0.00000	0.00000	0.00000	0.00000	0.00000	0.00000	0.00000	0.00000
Node27	53	Q	0.00000	0.00002	0.00000	0.00000	0.00000	0.98748	0.01243	0.00000	0.00001	0.00000	0.00000	0.00005	0.00000	0.00000	0.00000	0.00000	0.00000	0.00000	0.00000	0.00000
Node27	54	I	0.00000	0.00000	0.00000	0.00000	0.00000	0.00000	0.00000	0.00000	0.00000	0.99971	0.00001	0.00000	0.00001	0.00000	0.00000	0.00000	0.00001	0.00000	0.00000	0.00026
Node27	55	K	0.00005	0.00818	0.00108	0.00001	0.00000	0.06926	0.00120	0.00000	0.00013	0.00000	0.00000	0.91972	0.00002	0.00000	0.00001	0.00012	0.00021	0.00000	0.00000	0.00000
Node27	56	E	0.00001	0.00000	0.00000	0.00043	0.00000	0.00153	0.99799	0.00000	0.00000	0.00000	0.00000	0.00004	0.00000	0.00000	0.00000	0.00000	0.00000	0.00000	0.00000	0.00000
Node27	57	T	0.00041	0.00001	0.00006	0.00000	0.00002	0.00001	0.00000	0.00000	0.00000	0.00477	0.00009	0.00003	0.00053	0.00000	0.00000	0.00079	0.98883	0.00000	0.00000	0.00443
Node27	58	D	0.00000	0.00000	0.00015	0.99947	0.00000	0.00000	0.00036	0.00000	0.00000	0.00000	0.00000	0.00000	0.00000	0.00000	0.00000	0.00000	0.00000	0.00000	0.00000	0.00000
Node27	59	S	0.00252	0.00272	0.31931	0.00203	0.00004	0.00359	0.00090	0.00064	0.00095	0.00000	0.00000	0.04833	0.00003	0.00000	0.00011	0.60472	0.01408	0.00000	0.00002	0.00001
Node27	60	N	0.00002	0.00006	0.99475	0.00199	0.00001	0.00017	0.00005	0.00018	0.00067	0.00000	0.00000	0.00041	0.00001	0.00000	0.00000	0.00132	0.00032	0.00000	0.00002	0.00000
Node27	61	L	0.00005	0.00002	0.00000	0.00000	0.00002	0.00005	0.00000	0.00000	0.00001	0.00388	0.99036	0.00001	0.00367	0.00096	0.00001	0.00001	0.00003	0.00002	0.00002	0.00090
Node27	62	A	0.97096	0.00006	0.00010	0.00006	0.00040	0.00020	0.00031	0.00086	0.00002	0.00005	0.00007	0.00013	0.00014	0.00001	0.00026	0.01418	0.01035	0.00000	0.00001	0.00180
Node27	63	E	0.00233	0.00737	0.00312	0.00630	0.00000	0.02646	0.50765	0.00037	0.00047	0.00003	0.00007	0.44149	0.00015	0.00000	0.00044	0.00168	0.00188	0.00000	0.00003	0.00018
Node27	64	V	0.00066	0.00001	0.00001	0.00000	0.00011	0.00001	0.00001	0.00000	0.00000	0.43937	0.00723	0.00002	0.00187	0.00031	0.00001	0.00002	0.00106	0.00000	0.00002	0.54926
Node27	65	G	0.00095	0.00056	0.00042	0.00015	0.00001	0.00005	0.00007	0.99692	0.00002	0.00000	0.00000	0.00015	0.00000	0.00000	0.00001	0.00068	0.00002	0.00000	0.00000	0.00000
Node27	66	E	0.00019	0.00003	0.00005	0.00376	0.00000	0.00160	0.99368	0.00002	0.00001	0.00000	0.00000	0.00051	0.00000	0.00000	0.00002	0.00006	0.00005	0.00000	0.00000	0.00001
Node27	67	L	0.00009	0.00003	0.00000	0.00000	0.00003	0.00009	0.00000	0.00000	0.00001	0.00595	0.96644	0.00001	0.02466	0.00119	0.00001	0.00001	0.00006	0.00002	0.00002	0.00136
Node27	68	E	0.00086	0.00007	0.00021	0.00840	0.00000	0.00298	0.98524	0.00074	0.00003	0.00000	0.00000	0.00097	0.00000	0.00000	0.00004	0.00030	0.00012	0.00000	0.00000	0.00002
Node27	69	A	0.92231	0.00007	0.00005	0.00004	0.00106	0.00020	0.00038	0.00078	0.00002	0.00117	0.00053	0.00013	0.00046	0.00006	0.00047	0.00463	0.00440	0.00000	0.00002	0.06322
Node27	70	P	0.00014	0.00001	0.00000	0.00001	0.00000	0.00002	0.00002	0.00000	0.00001	0.00000	0.00001	0.00001	0.00000	0.00000	0.99961	0.00013	0.00002	0.00000	0.00000	0.00001
Node27	71	K	0.00247	0.01483	0.33060	0.00436	0.00004	0.01235	0.00548	0.00112	0.00326	0.00017	0.00011	0.55859	0.00049	0.00001	0.00038	0.02085	0.04445	0.00000	0.00013	0.00030
Node27	72	P	0.00399	0.00011	0.00019	0.00018	0.00002	0.00024	0.00016	0.00018	0.00008	0.00001	0.00004	0.00015	0.00001	0.00001	0.96192	0.03126	0.00136	0.00000	0.00001	0.00006
Node27	73	V	0.10231	0.01488	0.01245	0.00981	0.01422	0.01400	0.01918	0.01794	0.00603	0.16465	0.13737	0.01807	0.03147	0.02888	0.01764	0.03732	0.05401	0.00323	0.01159	0.28495
Node27	74	N	0.06157	0.03616	0.19473	0.16597	0.00699	0.03912	0.09620	0.04611	0.02520	0.01436	0.01817	0.05745	0.00774	0.00704	0.01964	0.09044	0.07828	0.00172	0.01091	0.02221
Node27	75	V	0.09615	0.02843	0.03744	0.02861	0.01655	0.02545	0.03663	0.03269	0.01381	0.12147	0.12223	0.03630	0.03016	0.03035	0.02323	0.06537	0.07665	0.00398	0.01710	0.15739
Node27	76	I	0.00970	0.00272	0.00210	0.00062	0.00185	0.00270	0.00192	0.00093	0.00108	0.64931	0.09397	0.00346	0.06983	0.01242	0.00160	0.00306	0.01335	0.00078	0.00294	0.12565
Node27	77	E	0.06506	0.03995	0.07496	0.18796	0.00537	0.05771	0.22280	0.05414	0.02055	0.01153	0.01716	0.06696	0.00693	0.00586	0.02341	0.06477	0.04441	0.00176	0.00904	0.01968
Node27	78	S	0.09047	0.05365	0.04497	0.03944	0.01402	0.06392	0.06273	0.03885	0.03255	0.04613	0.08363	0.06123	0.02257	0.04296	0.02860	0.10796	0.06583	0.00740	0.03869	0.05439
Node27	79	A	0.08485	0.04429	0.04758	0.05531	0.01555	0.04178	0.07490	0.04346	0.03170	0.04804	0.08264	0.05270	0.02076	0.06720	0.02851	0.07557	0.05924	0.01056	0.05895	0.05642
Node27	80	P	0.03418	0.00820	0.00650	0.00961	0.00155	0.00871	0.01279	0.02178	0.00400	0.00397	0.00876	0.01039	0.00182	0.00217	0.81451	0.02714	0.01297	0.00059	0.00186	0.00850
Node27	81	V	0.10583	0.02700	0.02547	0.02315	0.01374	0.02446	0.03575	0.03052	0.01096	0.08846	0.09607	0.03381	0.02395	0.02313	0.11362	0.07076	0.11613	0.00337	0.01254	0.12127
Node27	82	T	0.09060	0.02309	0.03284	0.02165	0.01237	0.02125	0.02889	0.02799	0.00967	0.05005	0.05043	0.03133	0.01757	0.01372	0.02061	0.13592	0.33188	0.00229	0.00927	0.06858
Node27	83	E	0.05427	0.03998	0.04467	0.13474	0.00377	0.06276	0.37391	0.03522	0.01597	0.01062	0.01659	0.06884	0.00639	0.00499	0.02099	0.04524	0.03440	0.00160	0.00725	0.01779
Node27	84	Q	0.05442	0.06299	0.04399	0.07562	0.00442	0.21028	0.20526	0.02894	0.02551	0.01315	0.02421	0.08695	0.00944	0.00679	0.02230	0.05307	0.04129	0.00216	0.00967	0.01956
Node27	85	N	0.04846	0.05681	0.18854	0.06103	0.00490	0.17578	0.08414	0.03193	0.03395	0.01194	0.02108	0.07628	0.00825	0.00705	0.01858	0.09552	0.04590	0.00206	0.01090	0.01691
Node27	86	G	0.10384	0.03824	0.05486	0.08249	0.00875	0.03660	0.11021	0.25702	0.01546	0.01463	0.02113	0.05104	0.00775	0.00794	0.02425	0.08175	0.04744	0.00274	0.00862	0.02522
Node27	87	D	0.05473	0.02773	0.08485	0.33097	0.00533	0.03038	0.10724	0.04573	0.01560	0.01196	0.01783	0.03981	0.00581	0.00715	0.02239	0.12291	0.04166	0.00192	0.00872	0.01728
Node27	88	L	0.03290	0.01683	0.00983	0.00883	0.00674	0.01518	0.01498	0.01101	0.00792	0.09047	0.53077	0.01688	0.03971	0.04797	0.01240	0.01901	0.02273	0.00670	0.01835	0.07078
Node27	89	D	0.03746	0.02332	0.06279	0.48644	0.00386	0.02693	0.12232	0.03605	0.01432	0.01085	0.01650	0.03457	0.00509	0.00680	0.01855	0.04220	0.02637	0.00191	0.00859	0.01507
Node27	90	M	0.04406	0.02155	0.01412	0.01178	0.00752	0.02310	0.02033	0.01476	0.00896	0.08519	0.17144	0.02576	0.34520	0.03831	0.01218	0.02497	0.03743	0.00635	0.01769	0.06931
Node29	1	M	0.00000	0.00000	0.00000	0.00000	0.00000	0.00000	0.00000	0.00000	0.00000	0.00000	0.00000	0.00000	1.00000	0.00000	0.00000	0.00000	0.00000	0.00000	0.00000	0.00000
Node29	2	M	0.00000	0.00000	0.00000	0.00000	0.00000	0.00000	0.00000	0.00000	0.00000	0.00000	0.00000	0.00000	1.00000	0.00000	0.00000	0.00000	0.00000	0.00000	0.00000	0.00000
Node29	3	V	0.00000	0.00000	0.00000	0.00000	0.00000	0.00000	0.00000	0.00000	0.00000	0.00000	0.00000	0.00000	0.00000	0.00000	0.00000	0.00000	0.00000	0.00000	0.00000	1.00000
Node29	4	D	0.00000	0.00000	0.00000	1.00000	0.00000	0.00000	0.00000	0.00000	0.00000	0.00000	0.00000	0.00000	0.00000	0.00000	0.00000	0.00000	0.00000	0.00000	0.00000	0.00000
Node29	5	M	0.00000	0.00000	0.00000	0.00000	0.00000	0.00000	0.00000	0.00000	0.00000	0.00000	0.00000	0.00000	1.00000	0.00000	0.00000	0.00000	0.00000	0.00000	0.00000	0.00000
Node29	6	L	0.05942	0.02702	0.01785	0.01463	0.01147	0.02477	0.02562	0.01875	0.01287	0.12458	0.22977	0.03021	0.07560	0.06983	0.01753	0.03484	0.04525	0.01049	0.03408	0.11543
Node29	7	L	0.07164	0.04397	0.03578	0.04321	0.01317	0.03508	0.05791	0.04057	0.02250	0.07834	0.13499	0.05045	0.02893	0.06428	0.03126	0.05318	0.04984	0.01415	0.04911	0.08164
Node29	8	P	0.07490	0.05611	0.02781	0.03394	0.00717	0.03497	0.05064	0.03251	0.01670	0.02832	0.04947	0.05691	0.01180	0.01543	0.34568	0.06023	0.04292	0.00401	0.01296	0.03752
Node29	9	-	0.07299	0.05140	0.05175	0.05133	0.01306	0.03872	0.06383	0.05148	0.02823	0.05791	0.09635	0.05939	0.02238	0.06113	0.03638	0.06112	0.05175	0.01343	0.05381	0.06357
Node29	10	L	0.06647	0.03063	0.02207	0.02358	0.01202	0.02446	0.03546	0.02795	0.01312	0.13225	0.19892	0.03464	0.03733	0.04976	0.02447	0.03934	0.04613	0.00868	0.02648	0.14626
Node29	11	T	0.00000	0.00000	0.00000	0.00000	0.00000	0.00000	0.00000	0.00000	0.00000	0.00000	0.00000	0.00000	0.00000	0.00000	0.00000	0.00000	1.00000	0.00000	0.00000	0.00000
Node29	12	Q	0.00000	0.00000	0.00000	0.00000	0.00000	1.00000	0.00000	0.00000	0.00000	0.00000	0.00000	0.00000	0.00000	0.00000	0.00000	0.00000	0.00000	0.00000	0.00000	0.00000
Node29	13	L	0.00000	0.00000	0.00000	0.00000	0.00000	0.00000	0.00000	0.00000	0.00000	0.00000	1.00000	0.00000	0.00000	0.00000	0.00000	0.00000	0.00000	0.00000	0.00000	0.00000
Node29	14	T	0.00000	0.00000	0.00000	0.00000	0.00000	0.00000	0.00000	0.00000	0.00000	0.00000	0.00000	0.00000	0.00000	0.00000	0.00000	0.00000	1.00000	0.00000	0.00000	0.00000
Node29	15	G	0.00000	0.00000	0.00000	0.00000	0.00000	0.00000	0.00000	1.00000	0.00000	0.00000	0.00000	0.00000	0.00000	0.00000	0.00000	0.00000	0.00000	0.00000	0.00000	0.00000
Node29	16	D	0.00000	0.00000	0.00000	1.00000	0.00000	0.00000	0.00000	0.00000	0.00000	0.00000	0.00000	0.00000	0.00000	0.00000	0.00000	0.00000	0.00000	0.00000	0.00000	0.00000
Node29	17	Y	0.00000	0.00000	0.00000	0.00000	0.00000	0.00000	0.00000	0.00000	0.00000	0.00000	0.00000	0.00000	0.00000	0.00000	0.00000	0.00000	0.00000	0.00000	1.00000	0.00000
Node29	18	A	1.00000	0.00000	0.00000	0.00000	0.00000	0.00000	0.00000	0.00000	0.00000	0.00000	0.00000	0.00000	0.00000	0.00000	0.00000	0.00000	0.00000	0.00000	0.00000	0.00000
Node29	19	A	1.00000	0.00000	0.00000	0.00000	0.00000	0.00000	0.00000	0.00000	0.00000	0.00000	0.00000	0.00000	0.00000	0.00000	0.00000	0.00000	0.00000	0.00000	0.00000	0.00000
Node29	20	S	0.00000	0.00000	0.00000	0.00000	0.00000	0.00000	0.00000	0.00000	0.00000	0.00000	0.00000	0.00000	0.00000	0.00000	0.00000	1.00000	0.00000	0.00000	0.00000	0.00000
Node29	21	W	0.00000	0.00000	0.00000	0.00000	0.00000	0.00000	0.00000	0.00000	0.00000	0.00000	0.00000	0.00000	0.00000	0.00000	0.00000	0.00000	0.00000	1.00000	0.00000	0.00000
Node29	22	L	0.00000	0.00000	0.00000	0.00000	0.00000	0.00000	0.00000	0.00000	0.00000	0.00000	1.00000	0.00000	0.00000	0.00000	0.00000	0.00000	0.00000	0.00000	0.00000	0.00000
Node29	23	P	0.00000	0.00000	0.00000	0.00000	0.00000	0.00000	0.00000	0.00000	0.00000	0.00000	0.00000	0.00000	0.00000	0.00000	1.00000	0.00000	0.00000	0.00000	0.00000	0.00000
Node29	24	W	0.00000	0.00000	0.00000	0.00000	0.00000	0.00000	0.00000	0.00000	0.00000	0.00000	0.00000	0.00000	0.00000	0.00000	0.00000	0.00000	0.00000	1.00000	0.00000	0.00000
Node29	25	I	0.00000	0.00000	0.00000	0.00000	0.00000	0.00000	0.00000	0.00000	0.00000	1.00000	0.00000	0.00000	0.00000	0.00000	0.00000	0.00000	0.00000	0.00000	0.00000	0.00000
Node29	26	M	0.00000	0.00000	0.00000	0.00000	0.00000	0.00000	0.00000	0.00000	0.00000	0.00000	0.00000	0.00000	1.00000	0.00000	0.00000	0.00000	0.00000	0.00000	0.00000	0.00000
Node29	27	I	0.00000	0.00000	0.00000	0.00000	0.00000	0.00000	0.00000	0.00000	0.00000	1.00000	0.00000	0.00000	0.00000	0.00000	0.00000	0.00000	0.00000	0.00000	0.00000	0.00000
Node29	28	P	0.00000	0.00000	0.00000	0.00000	0.00000	0.00000	0.00000	0.00000	0.00000	0.00000	0.00000	0.00000	0.00000	0.00000	1.00000	0.00000	0.00000	0.00000	0.00000	0.00000
Node29	29	L	0.00000	0.00000	0.00000	0.00000	0.00000	0.00000	0.00000	0.00000	0.00000	0.00000	1.00000	0.00000	0.00000	0.00000	0.00000	0.00000	0.00000	0.00000	0.00000	0.00000
Node29	30	V	0.00000	0.00000	0.00000	0.00000	0.00000	0.00000	0.00000	0.00000	0.00000	0.00000	0.00000	0.00000	0.00000	0.00000	0.00000	0.00000	0.00000	0.00000	0.00000	1.00000
Node29	31	F	0.00000	0.00000	0.00000	0.00000	0.00000	0.00000	0.00000	0.00000	0.00000	0.00000	0.00000	0.00000	0.00000	1.00000	0.00000	0.00000	0.00000	0.00000	0.00000	0.00000
Node29	32	Y	0.00000	0.00000	0.00000	0.00000	0.00000	0.00000	0.00000	0.00000	0.00000	0.00000	0.00000	0.00000	0.00000	0.00000	0.00000	0.00000	0.00000	0.00000	1.00000	0.00000
Node29	33	I	0.00000	0.00000	0.00000	0.00000	0.00000	0.00000	0.00000	0.00000	0.00000	1.00000	0.00000	0.00000	0.00000	0.00000	0.00000	0.00000	0.00000	0.00000	0.00000	0.00000
Node29	34	L	0.00000	0.00000	0.00000	0.00000	0.00000	0.00000	0.00000	0.00000	0.00000	0.00000	0.99731	0.00000	0.00001	0.00268	0.00000	0.00000	0.00000	0.00000	0.00000	0.00000
Node29	35	P	0.00000	0.00000	0.00000	0.00000	0.00000	0.00000	0.00000	0.00000	0.00000	0.00000	0.00000	0.00000	0.00000	0.00000	1.00000	0.00000	0.00000	0.00000	0.00000	0.00000
Node29	36	F	0.00000	0.00000	0.00000	0.00000	0.00000	0.00000	0.00000	0.00000	0.00000	0.00000	0.00000	0.00000	0.00000	1.00000	0.00000	0.00000	0.00000	0.00000	0.00000	0.00000
Node29	37	P	0.00000	0.00000	0.00000	0.00000	0.00000	0.00000	0.00000	0.00000	0.00000	0.00000	0.00000	0.00000	0.00000	0.00000	1.00000	0.00000	0.00000	0.00000	0.00000	0.00000
Node29	38	V	0.00000	0.00000	0.00000	0.00000	0.00000	0.00000	0.00000	0.00000	0.00000	0.00000	0.00000	0.00000	0.00000	0.00000	0.00000	0.00000	0.00000	0.00000	0.00000	1.00000
Node29	39	F	0.00000	0.00000	0.00000	0.00000	0.00000	0.00000	0.00000	0.00000	0.00000	0.00000	0.00000	0.00000	0.00000	1.00000	0.00000	0.00000	0.00000	0.00000	0.00000	0.00000
Node29	40	A	1.00000	0.00000	0.00000	0.00000	0.00000	0.00000	0.00000	0.00000	0.00000	0.00000	0.00000	0.00000	0.00000	0.00000	0.00000	0.00000	0.00000	0.00000	0.00000	0.00000
Node29	41	I	0.00000	0.00000	0.00000	0.00000	0.00000	0.00000	0.00000	0.00000	0.00000	1.00000	0.00000	0.00000	0.00000	0.00000	0.00000	0.00000	0.00000	0.00000	0.00000	0.00000
Node29	42	L	0.00000	0.00000	0.00000	0.00000	0.00000	0.00000	0.00000	0.00000	0.00000	0.00002	0.99900	0.00000	0.00000	0.00000	0.00000	0.00000	0.00000	0.00000	0.00000	0.00097
Node29	43	F	0.00000	0.00000	0.00000	0.00000	0.00000	0.00000	0.00000	0.00000	0.00000	0.00000	0.00000	0.00000	0.00000	1.00000	0.00000	0.00000	0.00000	0.00000	0.00000	0.00000
Node29	44	L	0.00000	0.00000	0.00000	0.00000	0.00000	0.00000	0.00000	0.00000	0.00000	0.00000	1.00000	0.00000	0.00000	0.00000	0.00000	0.00000	0.00000	0.00000	0.00000	0.00000
Node29	45	W	0.00000	0.00000	0.00000	0.00000	0.00000	0.00000	0.00000	0.00000	0.00000	0.00000	0.00000	0.00000	0.00000	0.00000	0.00000	0.00000	0.00000	1.00000	0.00000	0.00000
Node29	46	I	0.00000	0.00000	0.00000	0.00000	0.00000	0.00000	0.00000	0.00000	0.00000	1.00000	0.00000	0.00000	0.00000	0.00000	0.00000	0.00000	0.00000	0.00000	0.00000	0.00000
Node29	47	Q	0.00000	0.00000	0.00000	0.00000	0.00000	1.00000	0.00000	0.00000	0.00000	0.00000	0.00000	0.00000	0.00000	0.00000	0.00000	0.00000	0.00000	0.00000	0.00000	0.00000
Node29	48	K	0.00000	0.00000	0.00000	0.00000	0.00000	0.00000	0.00000	0.00000	0.00000	0.00000	0.00000	1.00000	0.00000	0.00000	0.00000	0.00000	0.00000	0.00000	0.00000	0.00000
Node29	49	E	0.00000	0.00000	0.00000	0.00000	0.00000	0.00000	1.00000	0.00000	0.00000	0.00000	0.00000	0.00000	0.00000	0.00000	0.00000	0.00000	0.00000	0.00000	0.00000	0.00000
Node29	50	V	0.00184	0.00000	0.00000	0.00000	0.00000	0.00000	0.00000	0.00000	0.00000	0.00000	0.00000	0.00000	0.00000	0.00000	0.00000	0.00000	0.00000	0.00000	0.00000	0.99816
Node29	51	S	0.00000	0.00000	0.00000	0.00000	0.00000	0.00000	0.00000	0.00000	0.00000	0.00000	0.00000	0.00000	0.00000	0.00000	0.00000	1.00000	0.00000	0.00000	0.00000	0.00000
Node29	52	E	0.00000	0.00000	0.00000	0.00000	0.00000	0.00000	1.00000	0.00000	0.00000	0.00000	0.00000	0.00000	0.00000	0.00000	0.00000	0.00000	0.00000	0.00000	0.00000	0.00000
Node29	53	E	0.00000	0.00000	0.00000	0.00000	0.00000	0.00000	1.00000	0.00000	0.00000	0.00000	0.00000	0.00000	0.00000	0.00000	0.00000	0.00000	0.00000	0.00000	0.00000	0.00000
Node29	54	I	0.00000	0.00000	0.00000	0.00000	0.00000	0.00000	0.00000	0.00000	0.00000	1.00000	0.00000	0.00000	0.00000	0.00000	0.00000	0.00000	0.00000	0.00000	0.00000	0.00000
Node29	55	K	0.00000	0.00000	0.00000	0.00000	0.00000	0.00000	0.00000	0.00000	0.00000	0.00000	0.00000	0.99999	0.00000	0.00000	0.00000	0.00000	0.00000	0.00000	0.00000	0.00000
Node29	56	E	0.00000	0.00000	0.00000	0.00000	0.00000	0.00000	1.00000	0.00000	0.00000	0.00000	0.00000	0.00000	0.00000	0.00000	0.00000	0.00000	0.00000	0.00000	0.00000	0.00000
Node29	57	T	0.00000	0.00000	0.00000	0.00000	0.00000	0.00000	0.00000	0.00000	0.00000	0.00000	0.00000	0.00000	0.00000	0.00000	0.00000	0.00000	1.00000	0.00000	0.00000	0.00000
Node29	58	D	0.00000	0.00000	0.00000	1.00000	0.00000	0.00000	0.00000	0.00000	0.00000	0.00000	0.00000	0.00000	0.00000	0.00000	0.00000	0.00000	0.00000	0.00000	0.00000	0.00000
Node29	59	N	0.00000	0.00000	1.00000	0.00000	0.00000	0.00000	0.00000	0.00000	0.00000	0.00000	0.00000	0.00000	0.00000	0.00000	0.00000	0.00000	0.00000	0.00000	0.00000	0.00000
Node29	60	N	0.00000	0.00000	1.00000	0.00000	0.00000	0.00000	0.00000	0.00000	0.00000	0.00000	0.00000	0.00000	0.00000	0.00000	0.00000	0.00000	0.00000	0.00000	0.00000	0.00000
Node29	61	L	0.00000	0.00000	0.00000	0.00000	0.00000	0.00000	0.00000	0.00000	0.00000	0.00000	0.99999	0.00000	0.00000	0.00000	0.00000	0.00000	0.00000	0.00000	0.00000	0.00000
Node29	62	A	1.00000	0.00000	0.00000	0.00000	0.00000	0.00000	0.00000	0.00000	0.00000	0.00000	0.00000	0.00000	0.00000	0.00000	0.00000	0.00000	0.00000	0.00000	0.00000	0.00000
Node29	63	E	0.00000	0.00000	0.00000	0.00000	0.00000	0.00000	1.00000	0.00000	0.00000	0.00000	0.00000	0.00000	0.00000	0.00000	0.00000	0.00000	0.00000	0.00000	0.00000	0.00000
Node29	64	I	0.00000	0.00000	0.00000	0.00000	0.00000	0.00000	0.00000	0.00000	0.00000	0.99997	0.00000	0.00000	0.00000	0.00000	0.00000	0.00000	0.00000	0.00000	0.00000	0.00002
Node29	65	G	0.00000	0.00000	0.00000	0.00000	0.00000	0.00000	0.00000	1.00000	0.00000	0.00000	0.00000	0.00000	0.00000	0.00000	0.00000	0.00000	0.00000	0.00000	0.00000	0.00000
Node29	66	E	0.00000	0.00000	0.00000	0.00000	0.00000	0.00000	1.00000	0.00000	0.00000	0.00000	0.00000	0.00000	0.00000	0.00000	0.00000	0.00000	0.00000	0.00000	0.00000	0.00000
Node29	67	L	0.00000	0.00000	0.00000	0.00000	0.00000	0.00000	0.00000	0.00000	0.00000	0.00000	0.99999	0.00000	0.00000	0.00000	0.00000	0.00000	0.00000	0.00000	0.00000	0.00000
Node29	68	E	0.00000	0.00000	0.00000	0.00000	0.00000	0.00000	1.00000	0.00000	0.00000	0.00000	0.00000	0.00000	0.00000	0.00000	0.00000	0.00000	0.00000	0.00000	0.00000	0.00000
Node29	69	V	0.00000	0.00000	0.00000	0.00000	0.00000	0.00000	0.00000	0.00000	0.00000	0.00003	0.00000	0.00000	0.00000	0.00000	0.00000	0.00000	0.00000	0.00000	0.00000	0.99997
Node29	70	P	0.00000	0.00000	0.00000	0.00000	0.00000	0.00000	0.00000	0.00000	0.00000	0.00000	0.00000	0.00000	0.00000	0.00000	1.00000	0.00000	0.00000	0.00000	0.00000	0.00000
Node29	71	N	0.00000	0.00000	1.00000	0.00000	0.00000	0.00000	0.00000	0.00000	0.00000	0.00000	0.00000	0.00000	0.00000	0.00000	0.00000	0.00000	0.00000	0.00000	0.00000	0.00000
Node29	72	S	0.00000	0.00000	0.00000	0.00000	0.00000	0.00000	0.00000	0.00000	0.00000	0.00000	0.00000	0.00000	0.00000	0.00000	0.00000	0.99999	0.00000	0.00000	0.00000	0.00000
Node29	73	V	0.10148	0.01574	0.01311	0.01052	0.01431	0.01466	0.02015	0.01881	0.00640	0.16213	0.13934	0.01904	0.03177	0.03000	0.01826	0.03822	0.05426	0.00344	0.01230	0.27606
Node29	74	N	0.06267	0.03738	0.18843	0.16268	0.00722	0.03970	0.09692	0.04733	0.02542	0.01520	0.01946	0.05851	0.00805	0.00756	0.02049	0.08952	0.07699	0.00185	0.01143	0.02321
Node29	75	V	0.09541	0.02936	0.03705	0.02929	0.01648	0.02597	0.03775	0.03361	0.01405	0.11952	0.12345	0.03718	0.03016	0.03124	0.02395	0.06497	0.07520	0.00421	0.01772	0.15341
Node29	76	I	0.01042	0.00293	0.00225	0.00069	0.00198	0.00289	0.00209	0.00103	0.00116	0.63712	0.09784	0.00371	0.06927	0.01313	0.00174	0.00333	0.01413	0.00084	0.00316	0.13030
Node29	77	E	0.06616	0.04146	0.07419	0.18243	0.00562	0.05785	0.21662	0.05504	0.02098	0.01243	0.01847	0.06818	0.00729	0.00637	0.02435	0.06519	0.04516	0.00190	0.00957	0.02075
Node29	78	S	0.08995	0.05402	0.04497	0.04033	0.01399	0.06220	0.06335	0.03978	0.03186	0.04685	0.08402	0.06169	0.02242	0.04283	0.02923	0.10610	0.06525	0.00758	0.03852	0.05506
Node29	79	A	0.08433	0.04493	0.04728	0.05535	0.01542	0.04167	0.07479	0.04419	0.03112	0.04878	0.08352	0.05339	0.02082	0.06602	0.02909	0.07460	0.05881	0.01073	0.05812	0.05703
Node29	80	P	0.03513	0.00866	0.00682	0.01007	0.00164	0.00914	0.01346	0.02180	0.00420	0.00429	0.00933	0.01097	0.00195	0.00234	0.80707	0.02794	0.01356	0.00064	0.00200	0.00899
Node29	81	V	0.10444	0.02790	0.02611	0.02406	0.01378	0.02502	0.03684	0.03153	0.01132	0.08770	0.09713	0.03480	0.02409	0.02390	0.11124	0.07056	0.11398	0.00356	0.01314	0.11890
Node29	82	T	0.09054	0.02389	0.03336	0.02246	0.01241	0.02181	0.02994	0.02880	0.00997	0.05033	0.05156	0.03228	0.01774	0.01424	0.02124	0.13455	0.32417	0.00242	0.00968	0.06858
Node29	83	E	0.05532	0.04107	0.04528	0.13324	0.00398	0.06266	0.36416	0.03618	0.01637	0.01131	0.01763	0.06963	0.00667	0.00539	0.02172	0.04619	0.03522	0.00171	0.00766	0.01862
Node29	84	Q	0.05528	0.06344	0.04430	0.07573	0.00460	0.20518	0.20200	0.02981	0.02561	0.01384	0.02526	0.08705	0.00968	0.00722	0.02289	0.05359	0.04180	0.00228	0.01007	0.02036
Node29	85	N	0.04929	0.05707	0.18593	0.06142	0.00506	0.17218	0.08407	0.03265	0.03381	0.01252	0.02196	0.07640	0.00847	0.00742	0.01908	0.09528	0.04637	0.00217	0.01126	0.01759
Node29	86	G	0.10363	0.03900	0.05479	0.08198	0.00894	0.03696	0.10962	0.25064	0.01576	0.01545	0.02230	0.05181	0.00804	0.00840	0.02495	0.08164	0.04803	0.00287	0.00905	0.02614
Node29	87	D	0.05524	0.02814	0.08456	0.32722	0.00543	0.03059	0.10731	0.04602	0.01574	0.01234	0.01841	0.04023	0.00596	0.00739	0.02267	0.12211	0.04201	0.00199	0.00893	0.01772
Node29	88	L	0.03326	0.01707	0.01002	0.00906	0.00680	0.01535	0.01528	0.01125	0.00802	0.09074	0.52677	0.01716	0.03981	0.04818	0.01259	0.01928	0.02297	0.00676	0.01854	0.07109
Node29	89	D	0.03783	0.02361	0.06296	0.48219	0.00392	0.02711	0.12259	0.03634	0.01442	0.01112	0.01691	0.03490	0.00519	0.00697	0.01877	0.04248	0.02662	0.00196	0.00873	0.01537
Node29	90	M	0.04440	0.02179	0.01430	0.01200	0.00758	0.02328	0.02064	0.01501	0.00906	0.08545	0.17186	0.02604	0.34089	0.03852	0.01238	0.02524	0.03766	0.00642	0.01787	0.06962
Node28	1	M	0.00000	0.00000	0.00000	0.00000	0.00000	0.00000	0.00000	0.00000	0.00000	0.00000	0.00001	0.00000	0.99999	0.00000	0.00000	0.00000	0.00000	0.00000	0.00000	0.00000
Node28	2	M	0.00000	0.00000	0.00000	0.00000	0.00000	0.00000	0.00000	0.00000	0.00000	0.00000	0.00000	0.00000	1.00000	0.00000	0.00000	0.00000	0.00000	0.00000	0.00000	0.00000
Node28	3	V	0.00002	0.00000	0.00000	0.00000	0.00000	0.00000	0.00000	0.00000	0.00000	0.00023	0.00001	0.00000	0.00000	0.00000	0.00000	0.00000	0.00001	0.00000	0.00000	0.99973
Node28	4	D	0.00000	0.00000	0.00002	0.99993	0.00000	0.00000	0.00004	0.00000	0.00000	0.00000	0.00000	0.00000	0.00000	0.00000	0.00000	0.00000	0.00000	0.00000	0.00000	0.00000
Node28	5	M	0.00000	0.00000	0.00000	0.00000	0.00000	0.00000	0.00000	0.00000	0.00000	0.00000	0.00000	0.00000	1.00000	0.00000	0.00000	0.00000	0.00000	0.00000	0.00000	0.00000
Node28	6	L	0.05936	0.02696	0.01781	0.01457	0.01146	0.02474	0.02555	0.01869	0.01285	0.12466	0.23002	0.03015	0.07586	0.06986	0.01748	0.03478	0.04522	0.01047	0.03405	0.11545
Node28	7	L	0.07161	0.04393	0.03577	0.04320	0.01317	0.03506	0.05789	0.04052	0.02251	0.07837	0.13508	0.05041	0.02895	0.06434	0.03122	0.05317	0.04983	0.01415	0.04915	0.08166
Node28	8	P	0.07485	0.05612	0.02777	0.03388	0.00715	0.03495	0.05057	0.03245	0.01668	0.02826	0.04941	0.05689	0.01179	0.01539	0.34636	0.06020	0.04288	0.00400	0.01293	0.03747
Node28	9	-	0.07298	0.05139	0.05179	0.05133	0.01306	0.03872	0.06381	0.05147	0.02825	0.05790	0.09634	0.05937	0.02238	0.06117	0.03636	0.06112	0.05175	0.01343	0.05385	0.06356
Node28	10	L	0.06644	0.03060	0.02204	0.02355	0.01201	0.02443	0.03542	0.02792	0.01310	0.13236	0.19907	0.03460	0.03734	0.04974	0.02444	0.03930	0.04611	0.00867	0.02646	0.14641
Node28	11	T	0.00000	0.00000	0.00000	0.00000	0.00000	0.00000	0.00000	0.00000	0.00000	0.00000	0.00000	0.00000	0.00000	0.00000	0.00000	0.00000	1.00000	0.00000	0.00000	0.00000
Node28	12	Q	0.00000	0.00000	0.00000	0.00000	0.00000	1.00000	0.00000	0.00000	0.00000	0.00000	0.00000	0.00000	0.00000	0.00000	0.00000	0.00000	0.00000	0.00000	0.00000	0.00000
Node28	13	L	0.00000	0.00000	0.00000	0.00000	0.00000	0.00000	0.00000	0.00000	0.00000	0.00000	1.00000	0.00000	0.00000	0.00000	0.00000	0.00000	0.00000	0.00000	0.00000	0.00000
Node28	14	T	0.00000	0.00000	0.00000	0.00000	0.00000	0.00000	0.00000	0.00000	0.00000	0.00000	0.00000	0.00000	0.00000	0.00000	0.00000	0.00000	1.00000	0.00000	0.00000	0.00000
Node28	15	G	0.00000	0.00000	0.00000	0.00000	0.00000	0.00000	0.00000	1.00000	0.00000	0.00000	0.00000	0.00000	0.00000	0.00000	0.00000	0.00000	0.00000	0.00000	0.00000	0.00000
Node28	16	D	0.00000	0.00000	0.00000	1.00000	0.00000	0.00000	0.00000	0.00000	0.00000	0.00000	0.00000	0.00000	0.00000	0.00000	0.00000	0.00000	0.00000	0.00000	0.00000	0.00000
Node28	17	Y	0.00000	0.00000	0.00000	0.00000	0.00000	0.00000	0.00000	0.00000	0.00000	0.00000	0.00000	0.00000	0.00000	0.00000	0.00000	0.00000	0.00000	0.00000	1.00000	0.00000
Node28	18	A	1.00000	0.00000	0.00000	0.00000	0.00000	0.00000	0.00000	0.00000	0.00000	0.00000	0.00000	0.00000	0.00000	0.00000	0.00000	0.00000	0.00000	0.00000	0.00000	0.00000
Node28	19	A	1.00000	0.00000	0.00000	0.00000	0.00000	0.00000	0.00000	0.00000	0.00000	0.00000	0.00000	0.00000	0.00000	0.00000	0.00000	0.00000	0.00000	0.00000	0.00000	0.00000
Node28	20	S	0.00000	0.00000	0.00000	0.00000	0.00000	0.00000	0.00000	0.00000	0.00000	0.00000	0.00000	0.00000	0.00000	0.00000	0.00000	1.00000	0.00000	0.00000	0.00000	0.00000
Node28	21	W	0.00000	0.00000	0.00000	0.00000	0.00000	0.00000	0.00000	0.00000	0.00000	0.00000	0.00000	0.00000	0.00000	0.00000	0.00000	0.00000	0.00000	1.00000	0.00000	0.00000
Node28	22	L	0.00000	0.00000	0.00000	0.00000	0.00000	0.00000	0.00000	0.00000	0.00000	0.00000	1.00000	0.00000	0.00000	0.00000	0.00000	0.00000	0.00000	0.00000	0.00000	0.00000
Node28	23	P	0.00000	0.00000	0.00000	0.00000	0.00000	0.00000	0.00000	0.00000	0.00000	0.00000	0.00000	0.00000	0.00000	0.00000	1.00000	0.00000	0.00000	0.00000	0.00000	0.00000
Node28	24	W	0.00000	0.00000	0.00000	0.00000	0.00000	0.00000	0.00000	0.00000	0.00000	0.00000	0.00000	0.00000	0.00000	0.00000	0.00000	0.00000	0.00000	1.00000	0.00000	0.00000
Node28	25	I	0.00000	0.00000	0.00000	0.00000	0.00000	0.00000	0.00000	0.00000	0.00000	1.00000	0.00000	0.00000	0.00000	0.00000	0.00000	0.00000	0.00000	0.00000	0.00000	0.00000
Node28	26	M	0.00000	0.00000	0.00000	0.00000	0.00000	0.00000	0.00000	0.00000	0.00000	0.00000	0.00000	0.00000	1.00000	0.00000	0.00000	0.00000	0.00000	0.00000	0.00000	0.00000
Node28	27	I	0.00000	0.00000	0.00000	0.00000	0.00000	0.00000	0.00000	0.00000	0.00000	1.00000	0.00000	0.00000	0.00000	0.00000	0.00000	0.00000	0.00000	0.00000	0.00000	0.00000
Node28	28	P	0.00000	0.00000	0.00000	0.00000	0.00000	0.00000	0.00000	0.00000	0.00000	0.00000	0.00000	0.00000	0.00000	0.00000	1.00000	0.00000	0.00000	0.00000	0.00000	0.00000
Node28	29	L	0.00000	0.00000	0.00000	0.00000	0.00000	0.00000	0.00000	0.00000	0.00000	0.00000	1.00000	0.00000	0.00000	0.00000	0.00000	0.00000	0.00000	0.00000	0.00000	0.00000
Node28	30	V	0.00000	0.00000	0.00000	0.00000	0.00000	0.00000	0.00000	0.00000	0.00000	0.00000	0.00000	0.00000	0.00000	0.00000	0.00000	0.00000	0.00000	0.00000	0.00000	1.00000
Node28	31	F	0.00000	0.00000	0.00000	0.00000	0.00000	0.00000	0.00000	0.00000	0.00000	0.00000	0.00000	0.00000	0.00000	1.00000	0.00000	0.00000	0.00000	0.00000	0.00000	0.00000
Node28	32	Y	0.00000	0.00000	0.00000	0.00000	0.00000	0.00000	0.00000	0.00000	0.00000	0.00000	0.00000	0.00000	0.00000	0.00000	0.00000	0.00000	0.00000	0.00000	1.00000	0.00000
Node28	33	I	0.00000	0.00000	0.00000	0.00000	0.00000	0.00000	0.00000	0.00000	0.00000	1.00000	0.00000	0.00000	0.00000	0.00000	0.00000	0.00000	0.00000	0.00000	0.00000	0.00000
Node28	34	L	0.00000	0.00000	0.00000	0.00000	0.00000	0.00000	0.00000	0.00000	0.00000	0.00000	1.00000	0.00000	0.00000	0.00000	0.00000	0.00000	0.00000	0.00000	0.00000	0.00000
Node28	35	P	0.00000	0.00000	0.00000	0.00000	0.00000	0.00000	0.00000	0.00000	0.00000	0.00000	0.00000	0.00000	0.00000	0.00000	1.00000	0.00000	0.00000	0.00000	0.00000	0.00000
Node28	36	F	0.00000	0.00000	0.00000	0.00000	0.00000	0.00000	0.00000	0.00000	0.00000	0.00000	0.00000	0.00000	0.00000	1.00000	0.00000	0.00000	0.00000	0.00000	0.00000	0.00000
Node28	37	P	0.00000	0.00000	0.00000	0.00000	0.00000	0.00000	0.00000	0.00000	0.00000	0.00000	0.00000	0.00000	0.00000	0.00000	1.00000	0.00000	0.00000	0.00000	0.00000	0.00000
Node28	38	V	0.00000	0.00000	0.00000	0.00000	0.00000	0.00000	0.00000	0.00000	0.00000	0.00000	0.00000	0.00000	0.00000	0.00000	0.00000	0.00000	0.00000	0.00000	0.00000	1.00000
Node28	39	F	0.00000	0.00000	0.00000	0.00000	0.00000	0.00000	0.00000	0.00000	0.00000	0.00000	0.00000	0.00000	0.00000	1.00000	0.00000	0.00000	0.00000	0.00000	0.00000	0.00000
Node28	40	A	1.00000	0.00000	0.00000	0.00000	0.00000	0.00000	0.00000	0.00000	0.00000	0.00000	0.00000	0.00000	0.00000	0.00000	0.00000	0.00000	0.00000	0.00000	0.00000	0.00000
Node28	41	I	0.00000	0.00000	0.00000	0.00000	0.00000	0.00000	0.00000	0.00000	0.00000	1.00000	0.00000	0.00000	0.00000	0.00000	0.00000	0.00000	0.00000	0.00000	0.00000	0.00000
Node28	42	L	0.00000	0.00000	0.00000	0.00000	0.00000	0.00000	0.00000	0.00000	0.00000	0.00000	1.00000	0.00000	0.00000	0.00000	0.00000	0.00000	0.00000	0.00000	0.00000	0.00000
Node28	43	F	0.00000	0.00000	0.00000	0.00000	0.00000	0.00000	0.00000	0.00000	0.00000	0.00000	0.00000	0.00000	0.00000	1.00000	0.00000	0.00000	0.00000	0.00000	0.00000	0.00000
Node28	44	L	0.00000	0.00000	0.00000	0.00000	0.00000	0.00000	0.00000	0.00000	0.00000	0.00000	1.00000	0.00000	0.00000	0.00000	0.00000	0.00000	0.00000	0.00000	0.00000	0.00000
Node28	45	W	0.00000	0.00000	0.00000	0.00000	0.00000	0.00000	0.00000	0.00000	0.00000	0.00000	0.00000	0.00000	0.00000	0.00000	0.00000	0.00000	0.00000	1.00000	0.00000	0.00000
Node28	46	I	0.00000	0.00000	0.00000	0.00000	0.00000	0.00000	0.00000	0.00000	0.00000	1.00000	0.00000	0.00000	0.00000	0.00000	0.00000	0.00000	0.00000	0.00000	0.00000	0.00000
Node28	47	Q	0.00000	0.00000	0.00000	0.00000	0.00000	1.00000	0.00000	0.00000	0.00000	0.00000	0.00000	0.00000	0.00000	0.00000	0.00000	0.00000	0.00000	0.00000	0.00000	0.00000
Node28	48	K	0.00000	0.00000	0.00000	0.00000	0.00000	0.00000	0.00000	0.00000	0.00000	0.00000	0.00000	1.00000	0.00000	0.00000	0.00000	0.00000	0.00000	0.00000	0.00000	0.00000
Node28	49	E	0.00000	0.00000	0.00000	0.00000	0.00000	0.00000	1.00000	0.00000	0.00000	0.00000	0.00000	0.00000	0.00000	0.00000	0.00000	0.00000	0.00000	0.00000	0.00000	0.00000
Node28	50	A	0.99999	0.00000	0.00000	0.00000	0.00000	0.00000	0.00000	0.00000	0.00000	0.00000	0.00000	0.00000	0.00000	0.00000	0.00000	0.00000	0.00000	0.00000	0.00000	0.00001
Node28	51	S	0.00000	0.00000	0.00000	0.00000	0.00000	0.00000	0.00000	0.00000	0.00000	0.00000	0.00000	0.00000	0.00000	0.00000	0.00000	1.00000	0.00000	0.00000	0.00000	0.00000
Node28	52	E	0.00000	0.00000	0.00000	0.00000	0.00000	0.00000	1.00000	0.00000	0.00000	0.00000	0.00000	0.00000	0.00000	0.00000	0.00000	0.00000	0.00000	0.00000	0.00000	0.00000
Node28	53	E	0.00000	0.00000	0.00000	0.00000	0.00000	0.00000	1.00000	0.00000	0.00000	0.00000	0.00000	0.00000	0.00000	0.00000	0.00000	0.00000	0.00000	0.00000	0.00000	0.00000
Node28	54	I	0.00000	0.00000	0.00000	0.00000	0.00000	0.00000	0.00000	0.00000	0.00000	1.00000	0.00000	0.00000	0.00000	0.00000	0.00000	0.00000	0.00000	0.00000	0.00000	0.00000
Node28	55	K	0.00000	0.00000	0.00000	0.00000	0.00000	0.00000	0.00000	0.00000	0.00000	0.00000	0.00000	1.00000	0.00000	0.00000	0.00000	0.00000	0.00000	0.00000	0.00000	0.00000
Node28	56	E	0.00000	0.00000	0.00000	0.00000	0.00000	0.00000	1.00000	0.00000	0.00000	0.00000	0.00000	0.00000	0.00000	0.00000	0.00000	0.00000	0.00000	0.00000	0.00000	0.00000
Node28	57	T	0.00000	0.00000	0.00000	0.00000	0.00000	0.00000	0.00000	0.00000	0.00000	0.00000	0.00000	0.00000	0.00000	0.00000	0.00000	0.00000	1.00000	0.00000	0.00000	0.00000
Node28	58	D	0.00000	0.00000	0.00000	1.00000	0.00000	0.00000	0.00000	0.00000	0.00000	0.00000	0.00000	0.00000	0.00000	0.00000	0.00000	0.00000	0.00000	0.00000	0.00000	0.00000
Node28	59	N	0.00000	0.00000	1.00000	0.00000	0.00000	0.00000	0.00000	0.00000	0.00000	0.00000	0.00000	0.00000	0.00000	0.00000	0.00000	0.00000	0.00000	0.00000	0.00000	0.00000
Node28	60	N	0.00000	0.00000	1.00000	0.00000	0.00000	0.00000	0.00000	0.00000	0.00000	0.00000	0.00000	0.00000	0.00000	0.00000	0.00000	0.00000	0.00000	0.00000	0.00000	0.00000
Node28	61	L	0.00000	0.00000	0.00000	0.00000	0.00000	0.00000	0.00000	0.00000	0.00000	0.00000	1.00000	0.00000	0.00000	0.00000	0.00000	0.00000	0.00000	0.00000	0.00000	0.00000
Node28	62	A	1.00000	0.00000	0.00000	0.00000	0.00000	0.00000	0.00000	0.00000	0.00000	0.00000	0.00000	0.00000	0.00000	0.00000	0.00000	0.00000	0.00000	0.00000	0.00000	0.00000
Node28	63	E	0.00000	0.00000	0.00000	0.00000	0.00000	0.00000	1.00000	0.00000	0.00000	0.00000	0.00000	0.00000	0.00000	0.00000	0.00000	0.00000	0.00000	0.00000	0.00000	0.00000
Node28	64	I	0.00000	0.00000	0.00000	0.00000	0.00000	0.00000	0.00000	0.00000	0.00000	1.00000	0.00000	0.00000	0.00000	0.00000	0.00000	0.00000	0.00000	0.00000	0.00000	0.00000
Node28	65	G	0.00000	0.00000	0.00000	0.00000	0.00000	0.00000	0.00000	1.00000	0.00000	0.00000	0.00000	0.00000	0.00000	0.00000	0.00000	0.00000	0.00000	0.00000	0.00000	0.00000
Node28	66	E	0.00000	0.00000	0.00000	0.00000	0.00000	0.00000	1.00000	0.00000	0.00000	0.00000	0.00000	0.00000	0.00000	0.00000	0.00000	0.00000	0.00000	0.00000	0.00000	0.00000
Node28	67	L	0.00000	0.00000	0.00000	0.00000	0.00000	0.00000	0.00000	0.00000	0.00000	0.00000	1.00000	0.00000	0.00000	0.00000	0.00000	0.00000	0.00000	0.00000	0.00000	0.00000
Node28	68	E	0.00000	0.00000	0.00000	0.00000	0.00000	0.00000	1.00000	0.00000	0.00000	0.00000	0.00000	0.00000	0.00000	0.00000	0.00000	0.00000	0.00000	0.00000	0.00000	0.00000
Node28	69	V	0.00000	0.00000	0.00000	0.00000	0.00000	0.00000	0.00000	0.00000	0.00000	0.00000	0.00000	0.00000	0.00000	0.00000	0.00000	0.00000	0.00000	0.00000	0.00000	1.00000
Node28	70	P	0.00000	0.00000	0.00000	0.00000	0.00000	0.00000	0.00000	0.00000	0.00000	0.00000	0.00000	0.00000	0.00000	0.00000	1.00000	0.00000	0.00000	0.00000	0.00000	0.00000
Node28	71	N	0.00000	0.00000	1.00000	0.00000	0.00000	0.00000	0.00000	0.00000	0.00000	0.00000	0.00000	0.00000	0.00000	0.00000	0.00000	0.00000	0.00000	0.00000	0.00000	0.00000
Node28	72	S	0.00000	0.00000	0.00000	0.00000	0.00000	0.00000	0.00000	0.00000	0.00000	0.00000	0.00000	0.00000	0.00000	0.00000	0.00000	1.00000	0.00000	0.00000	0.00000	0.00000
Node28	73	V	0.10189	0.01532	0.01279	0.01017	0.01427	0.01434	0.01967	0.01838	0.00622	0.16337	0.13840	0.01856	0.03163	0.02945	0.01796	0.03778	0.05414	0.00334	0.01195	0.28038
Node28	74	N	0.06213	0.03678	0.19150	0.16429	0.00711	0.03942	0.09658	0.04674	0.02531	0.01478	0.01882	0.05799	0.00790	0.00730	0.02007	0.08997	0.07762	0.00179	0.01117	0.02272
Node28	75	V	0.09577	0.02890	0.03724	0.02896	0.01652	0.02572	0.03720	0.03316	0.01393	0.12048	0.12287	0.03675	0.03016	0.03081	0.02360	0.06517	0.07590	0.00410	0.01741	0.15535
Node28	76	I	0.01006	0.00283	0.00217	0.00065	0.00191	0.00280	0.00200	0.00098	0.00112	0.64311	0.09594	0.00359	0.06955	0.01278	0.00167	0.00319	0.01375	0.00081	0.00305	0.12802
Node28	77	E	0.06563	0.04072	0.07457	0.18514	0.00550	0.05779	0.21964	0.05460	0.02077	0.01198	0.01782	0.06759	0.00711	0.00612	0.02389	0.06499	0.04479	0.00183	0.00931	0.02022
Node28	78	S	0.09021	0.05384	0.04497	0.03990	0.01400	0.06303	0.06305	0.03932	0.03219	0.04650	0.08383	0.06147	0.02250	0.04289	0.02892	0.10701	0.06553	0.00749	0.03861	0.05474
Node28	79	A	0.08458	0.04462	0.04743	0.05533	0.01549	0.04172	0.07484	0.04383	0.03140	0.04842	0.08309	0.05305	0.02079	0.06659	0.02881	0.07507	0.05902	0.01065	0.05853	0.05674
Node28	80	P	0.03467	0.00843	0.00666	0.00984	0.00159	0.00893	0.01313	0.02179	0.00410	0.00413	0.00905	0.01068	0.00189	0.00226	0.81073	0.02755	0.01327	0.00062	0.00193	0.00875
Node28	81	V	0.10512	0.02746	0.02580	0.02362	0.01376	0.02475	0.03630	0.03103	0.01114	0.08808	0.09662	0.03431	0.02402	0.02352	0.11241	0.07066	0.11503	0.00347	0.01285	0.12005
Node28	82	T	0.09057	0.02350	0.03311	0.02207	0.01239	0.02154	0.02942	0.02841	0.00982	0.05019	0.05101	0.03181	0.01766	0.01399	0.02093	0.13523	0.32794	0.00235	0.00948	0.06858
Node28	83	E	0.05481	0.04054	0.04498	0.13399	0.00388	0.06272	0.36892	0.03571	0.01617	0.01097	0.01711	0.06924	0.00653	0.00519	0.02136	0.04573	0.03482	0.00166	0.00746	0.01821
Node28	84	Q	0.05486	0.06322	0.04415	0.07568	0.00451	0.20767	0.20360	0.02938	0.02556	0.01350	0.02474	0.08701	0.00956	0.00701	0.02260	0.05333	0.04155	0.00222	0.00987	0.01997
Node28	85	N	0.04889	0.05694	0.18721	0.06123	0.00498	0.17394	0.08410	0.03230	0.03388	0.01223	0.02152	0.07634	0.00836	0.00724	0.01883	0.09540	0.04614	0.00211	0.01109	0.01726
Node28	86	G	0.10374	0.03863	0.05483	0.08223	0.00884	0.03679	0.10991	0.25377	0.01561	0.01504	0.02172	0.05144	0.00790	0.00817	0.02461	0.08169	0.04775	0.00281	0.00884	0.02569
Node28	87	D	0.05499	0.02794	0.08470	0.32907	0.00538	0.03048	0.10728	0.04587	0.01567	0.01215	0.01812	0.04002	0.00588	0.00727	0.02253	0.12250	0.04184	0.00196	0.00883	0.01750
Node28	88	L	0.03308	0.01695	0.00993	0.00895	0.00677	0.01527	0.01513	0.01113	0.00797	0.09061	0.52874	0.01702	0.03976	0.04807	0.01250	0.01915	0.02285	0.00673	0.01845	0.07094
Node28	89	D	0.03765	0.02347	0.06287	0.48428	0.00389	0.02702	0.12245	0.03620	0.01437	0.01099	0.01671	0.03474	0.00514	0.00689	0.01866	0.04235	0.02649	0.00194	0.00866	0.01522
Node28	90	M	0.04423	0.02167	0.01421	0.01189	0.00755	0.02319	0.02049	0.01488	0.00901	0.08532	0.17165	0.02590	0.34301	0.03841	0.01228	0.02511	0.03754	0.00639	0.01778	0.06947
Node26	1	M	0.00000	0.00000	0.00000	0.00000	0.00000	0.00000	0.00000	0.00000	0.00000	0.00001	0.00002	0.00000	0.99996	0.00000	0.00000	0.00000	0.00000	0.00000	0.00000	0.00000
Node26	2	M	0.00000	0.00000	0.00000	0.00000	0.00000	0.00000	0.00000	0.00000	0.00000	0.00000	0.00000	0.00000	1.00000	0.00000	0.00000	0.00000	0.00000	0.00000	0.00000	0.00000
Node26	3	V	0.00000	0.00000	0.00000	0.00000	0.00000	0.00000	0.00000	0.00000	0.00000	0.00004	0.00000	0.00000	0.00000	0.00000	0.00000	0.00000	0.00000	0.00000	0.00000	0.99996
Node26	4	D	0.00000	0.00000	0.00000	1.00000	0.00000	0.00000	0.00000	0.00000	0.00000	0.00000	0.00000	0.00000	0.00000	0.00000	0.00000	0.00000	0.00000	0.00000	0.00000	0.00000
Node26	5	M	0.00000	0.00000	0.00000	0.00000	0.00000	0.00000	0.00000	0.00000	0.00000	0.00000	0.00000	0.00000	1.00000	0.00000	0.00000	0.00000	0.00000	0.00000	0.00000	0.00000
Node26	6	L	0.05907	0.02672	0.01762	0.01433	0.01140	0.02463	0.02523	0.01843	0.01274	0.12503	0.23117	0.02988	0.07708	0.06996	0.01727	0.03449	0.04509	0.01041	0.03390	0.11557
Node26	7	L	0.07151	0.04377	0.03573	0.04316	0.01316	0.03501	0.05779	0.04031	0.02253	0.07850	0.13552	0.05023	0.02902	0.06462	0.03106	0.05308	0.04979	0.01413	0.04933	0.08174
Node26	8	P	0.07463	0.05619	0.02757	0.03361	0.00709	0.03485	0.05024	0.03215	0.01662	0.02802	0.04913	0.05678	0.01171	0.01524	0.34947	0.06004	0.04268	0.00396	0.01280	0.03720
Node26	9	-	0.07291	0.05133	0.05197	0.05131	0.01306	0.03869	0.06371	0.05140	0.02833	0.05783	0.09626	0.05931	0.02237	0.06136	0.03629	0.06114	0.05174	0.01342	0.05406	0.06348
Node26	10	L	0.06628	0.03044	0.02192	0.02341	0.01198	0.02433	0.03522	0.02776	0.01304	0.13287	0.19975	0.03442	0.03740	0.04967	0.02432	0.03912	0.04600	0.00863	0.02634	0.14712
Node26	11	T	0.00000	0.00000	0.00000	0.00000	0.00000	0.00000	0.00000	0.00000	0.00000	0.00000	0.00000	0.00000	0.00000	0.00000	0.00000	0.00000	1.00000	0.00000	0.00000	0.00000
Node26	12	Q	0.00000	0.00000	0.00000	0.00000	0.00000	1.00000	0.00000	0.00000	0.00000	0.00000	0.00000	0.00000	0.00000	0.00000	0.00000	0.00000	0.00000	0.00000	0.00000	0.00000
Node26	13	L	0.00000	0.00000	0.00000	0.00000	0.00000	0.00000	0.00000	0.00000	0.00000	0.00000	1.00000	0.00000	0.00000	0.00000	0.00000	0.00000	0.00000	0.00000	0.00000	0.00000
Node26	14	T	0.00000	0.00000	0.00000	0.00000	0.00000	0.00000	0.00000	0.00000	0.00000	0.00000	0.00000	0.00000	0.00000	0.00000	0.00000	0.00000	1.00000	0.00000	0.00000	0.00000
Node26	15	G	0.00000	0.00000	0.00000	0.00000	0.00000	0.00000	0.00000	1.00000	0.00000	0.00000	0.00000	0.00000	0.00000	0.00000	0.00000	0.00000	0.00000	0.00000	0.00000	0.00000
Node26	16	D	0.00000	0.00000	0.00009	0.99990	0.00000	0.00000	0.00000	0.00000	0.00000	0.00000	0.00000	0.00000	0.00000	0.00000	0.00000	0.00000	0.00000	0.00000	0.00000	0.00000
Node26	17	Y	0.00000	0.00000	0.00000	0.00000	0.00000	0.00000	0.00000	0.00000	0.00000	0.00000	0.00000	0.00000	0.00000	0.00000	0.00000	0.00000	0.00000	0.00000	1.00000	0.00000
Node26	18	A	1.00000	0.00000	0.00000	0.00000	0.00000	0.00000	0.00000	0.00000	0.00000	0.00000	0.00000	0.00000	0.00000	0.00000	0.00000	0.00000	0.00000	0.00000	0.00000	0.00000
Node26	19	A	1.00000	0.00000	0.00000	0.00000	0.00000	0.00000	0.00000	0.00000	0.00000	0.00000	0.00000	0.00000	0.00000	0.00000	0.00000	0.00000	0.00000	0.00000	0.00000	0.00000
Node26	20	S	0.00000	0.00000	0.00000	0.00000	0.00000	0.00000	0.00000	0.00000	0.00000	0.00000	0.00000	0.00000	0.00000	0.00000	0.00000	1.00000	0.00000	0.00000	0.00000	0.00000
Node26	21	W	0.00000	0.00000	0.00000	0.00000	0.00000	0.00000	0.00000	0.00000	0.00000	0.00000	0.00000	0.00000	0.00000	0.00000	0.00000	0.00000	0.00000	1.00000	0.00000	0.00000
Node26	22	L	0.00000	0.00000	0.00000	0.00000	0.00000	0.00000	0.00000	0.00000	0.00000	0.00000	1.00000	0.00000	0.00000	0.00000	0.00000	0.00000	0.00000	0.00000	0.00000	0.00000
Node26	23	P	0.00000	0.00000	0.00000	0.00000	0.00000	0.00000	0.00000	0.00000	0.00000	0.00000	0.00000	0.00000	0.00000	0.00000	1.00000	0.00000	0.00000	0.00000	0.00000	0.00000
Node26	24	W	0.00000	0.00000	0.00000	0.00000	0.00000	0.00000	0.00000	0.00000	0.00000	0.00000	0.00000	0.00000	0.00000	0.00000	0.00000	0.00000	0.00000	1.00000	0.00000	0.00000
Node26	25	I	0.00000	0.00000	0.00000	0.00000	0.00000	0.00000	0.00000	0.00000	0.00000	1.00000	0.00000	0.00000	0.00000	0.00000	0.00000	0.00000	0.00000	0.00000	0.00000	0.00000
Node26	26	M	0.00000	0.00000	0.00000	0.00000	0.00000	0.00000	0.00000	0.00000	0.00000	0.00000	0.00000	0.00000	1.00000	0.00000	0.00000	0.00000	0.00000	0.00000	0.00000	0.00000
Node26	27	I	0.00000	0.00000	0.00000	0.00000	0.00000	0.00000	0.00000	0.00000	0.00000	1.00000	0.00000	0.00000	0.00000	0.00000	0.00000	0.00000	0.00000	0.00000	0.00000	0.00000
Node26	28	P	0.00000	0.00000	0.00000	0.00000	0.00000	0.00000	0.00000	0.00000	0.00000	0.00000	0.00000	0.00000	0.00000	0.00000	1.00000	0.00000	0.00000	0.00000	0.00000	0.00000
Node26	29	L	0.00000	0.00000	0.00000	0.00000	0.00000	0.00000	0.00000	0.00000	0.00000	0.00000	0.99999	0.00000	0.00001	0.00000	0.00000	0.00000	0.00000	0.00000	0.00000	0.00000
Node26	30	V	0.00000	0.00000	0.00000	0.00000	0.00000	0.00000	0.00000	0.00000	0.00000	0.02692	0.00000	0.00000	0.00000	0.00000	0.00000	0.00000	0.00000	0.00000	0.00000	0.97308
Node26	31	F	0.00000	0.00000	0.00000	0.00000	0.00000	0.00000	0.00000	0.00000	0.00000	0.00000	0.00000	0.00000	0.00000	1.00000	0.00000	0.00000	0.00000	0.00000	0.00000	0.00000
Node26	32	Y	0.00000	0.00000	0.00000	0.00000	0.00000	0.00000	0.00000	0.00000	0.00000	0.00000	0.00000	0.00000	0.00000	0.00000	0.00000	0.00000	0.00000	0.00000	1.00000	0.00000
Node26	33	I	0.00000	0.00000	0.00000	0.00000	0.00000	0.00000	0.00000	0.00000	0.00000	1.00000	0.00000	0.00000	0.00000	0.00000	0.00000	0.00000	0.00000	0.00000	0.00000	0.00000
Node26	34	L	0.00000	0.00000	0.00000	0.00000	0.00000	0.00000	0.00000	0.00000	0.00000	0.00000	0.99999	0.00000	0.00001	0.00000	0.00000	0.00000	0.00000	0.00000	0.00000	0.00000
Node26	35	P	0.00000	0.00000	0.00000	0.00000	0.00000	0.00000	0.00000	0.00000	0.00000	0.00000	0.00000	0.00000	0.00000	0.00000	1.00000	0.00000	0.00000	0.00000	0.00000	0.00000
Node26	36	F	0.00000	0.00000	0.00000	0.00000	0.00000	0.00000	0.00000	0.00000	0.00000	0.00000	0.00000	0.00000	0.00000	1.00000	0.00000	0.00000	0.00000	0.00000	0.00000	0.00000
Node26	37	P	0.00000	0.00000	0.00000	0.00000	0.00000	0.00000	0.00000	0.00000	0.00000	0.00000	0.00000	0.00000	0.00000	0.00000	1.00000	0.00000	0.00000	0.00000	0.00000	0.00000
Node26	38	V	0.00000	0.00000	0.00000	0.00000	0.00000	0.00000	0.00000	0.00000	0.00000	0.00004	0.00000	0.00000	0.00000	0.00000	0.00000	0.00000	0.00000	0.00000	0.00000	0.99996
Node26	39	F	0.00000	0.00000	0.00000	0.00000	0.00000	0.00000	0.00000	0.00000	0.00000	0.00000	0.00000	0.00000	0.00000	1.00000	0.00000	0.00000	0.00000	0.00000	0.00000	0.00000
Node26	40	A	1.00000	0.00000	0.00000	0.00000	0.00000	0.00000	0.00000	0.00000	0.00000	0.00000	0.00000	0.00000	0.00000	0.00000	0.00000	0.00000	0.00000	0.00000	0.00000	0.00000
Node26	41	I	0.00000	0.00000	0.00000	0.00000	0.00000	0.00000	0.00000	0.00000	0.00000	1.00000	0.00000	0.00000	0.00000	0.00000	0.00000	0.00000	0.00000	0.00000	0.00000	0.00000
Node26	42	L	0.00000	0.00000	0.00000	0.00000	0.00000	0.00000	0.00000	0.00000	0.00000	0.00001	0.99997	0.00000	0.00000	0.00000	0.00000	0.00000	0.00000	0.00000	0.00000	0.00001
Node26	43	F	0.00000	0.00000	0.00000	0.00000	0.00000	0.00000	0.00000	0.00000	0.00000	0.00000	0.00000	0.00000	0.00000	1.00000	0.00000	0.00000	0.00000	0.00000	0.00000	0.00000
Node26	44	L	0.00000	0.00000	0.00000	0.00000	0.00000	0.00000	0.00000	0.00000	0.00000	0.00000	1.00000	0.00000	0.00000	0.00000	0.00000	0.00000	0.00000	0.00000	0.00000	0.00000
Node26	45	W	0.00000	0.00000	0.00000	0.00000	0.00000	0.00000	0.00000	0.00000	0.00000	0.00000	0.00000	0.00000	0.00000	0.00000	0.00000	0.00000	0.00000	1.00000	0.00000	0.00000
Node26	46	I	0.00000	0.00000	0.00000	0.00000	0.00000	0.00000	0.00000	0.00000	0.00000	1.00000	0.00000	0.00000	0.00000	0.00000	0.00000	0.00000	0.00000	0.00000	0.00000	0.00000
Node26	47	Q	0.00000	0.00000	0.00000	0.00000	0.00000	1.00000	0.00000	0.00000	0.00000	0.00000	0.00000	0.00000	0.00000	0.00000	0.00000	0.00000	0.00000	0.00000	0.00000	0.00000
Node26	48	K	0.00000	0.00000	0.00000	0.00000	0.00000	0.00000	0.00000	0.00000	0.00000	0.00000	0.00000	1.00000	0.00000	0.00000	0.00000	0.00000	0.00000	0.00000	0.00000	0.00000
Node26	49	E	0.00000	0.00000	0.00000	0.00000	0.00000	0.00000	0.99999	0.00000	0.00000	0.00000	0.00000	0.00000	0.00000	0.00000	0.00000	0.00000	0.00000	0.00000	0.00000	0.00000
Node26	50	G	0.26585	0.00002	0.00146	0.13976	0.00002	0.00009	0.00208	0.58122	0.00004	0.00000	0.00000	0.00005	0.00000	0.00000	0.00006	0.00922	0.00012	0.00000	0.00000	0.00001
Node26	51	S	0.00001	0.00000	0.00001	0.00002	0.00000	0.00000	0.00000	0.00000	0.00000	0.00000	0.00000	0.00000	0.00000	0.00000	0.00000	0.99995	0.00001	0.00000	0.00000	0.00000
Node26	52	E	0.00000	0.00000	0.00000	0.00032	0.00000	0.00000	0.99968	0.00000	0.00000	0.00000	0.00000	0.00000	0.00000	0.00000	0.00000	0.00000	0.00000	0.00000	0.00000	0.00000
Node26	53	E	0.00001	0.00089	0.00001	0.00005	0.00000	0.27817	0.71980	0.00000	0.00002	0.00000	0.00000	0.00103	0.00000	0.00000	0.00000	0.00001	0.00001	0.00000	0.00000	0.00000
Node26	54	I	0.00004	0.00000	0.00001	0.00000	0.00000	0.00000	0.00002	0.00000	0.00000	0.99508	0.00035	0.00001	0.00024	0.00001	0.00000	0.00007	0.00072	0.00000	0.00000	0.00343
Node26	55	K	0.00008	0.00421	0.00234	0.00002	0.00000	0.01721	0.00049	0.00000	0.00010	0.00000	0.00000	0.97473	0.00002	0.00000	0.00000	0.00025	0.00054	0.00000	0.00000	0.00000
Node26	56	E	0.00003	0.00001	0.00001	0.00062	0.00000	0.01469	0.98435	0.00000	0.00001	0.00000	0.00000	0.00026	0.00000	0.00000	0.00000	0.00001	0.00001	0.00000	0.00000	0.00000
Node26	57	T	0.00050	0.00000	0.00003	0.00000	0.00001	0.00000	0.00000	0.00000	0.00000	0.00014	0.00000	0.00001	0.00004	0.00000	0.00000	0.00148	0.99737	0.00000	0.00000	0.00042
Node26	58	D	0.00000	0.00000	0.00025	0.99881	0.00000	0.00000	0.00093	0.00000	0.00000	0.00000	0.00000	0.00000	0.00000	0.00000	0.00000	0.00001	0.00000	0.00000	0.00000	0.00000
Node26	59	S	0.00139	0.00082	0.46501	0.00282	0.00005	0.00234	0.00053	0.00050	0.00069	0.00000	0.00000	0.01243	0.00001	0.00000	0.00004	0.50256	0.01081	0.00000	0.00001	0.00000
Node26	60	N	0.00000	0.00000	0.99890	0.00050	0.00000	0.00002	0.00000	0.00001	0.00020	0.00000	0.00000	0.00004	0.00000	0.00000	0.00000	0.00027	0.00004	0.00000	0.00000	0.00000
Node26	61	L	0.00001	0.00000	0.00000	0.00000	0.00000	0.00002	0.00000	0.00000	0.00000	0.00190	0.99477	0.00000	0.00265	0.00027	0.00000	0.00000	0.00001	0.00000	0.00000	0.00035
Node26	62	A	0.95961	0.00002	0.00007	0.00002	0.00027	0.00011	0.00012	0.00029	0.00001	0.00002	0.00001	0.00006	0.00007	0.00000	0.00009	0.01935	0.01875	0.00000	0.00000	0.00112
Node26	63	E	0.00045	0.00049	0.00045	0.00381	0.00000	0.00879	0.94495	0.00003	0.00004	0.00000	0.00000	0.04031	0.00000	0.00000	0.00011	0.00031	0.00025	0.00000	0.00000	0.00001
Node26	64	I	0.00003	0.00000	0.00000	0.00000	0.00001	0.00000	0.00000	0.00000	0.00000	0.80088	0.00282	0.00000	0.00078	0.00003	0.00000	0.00000	0.00009	0.00000	0.00000	0.19537
Node26	65	G	0.00074	0.00107	0.00050	0.00013	0.00001	0.00007	0.00008	0.99644	0.00003	0.00000	0.00000	0.00022	0.00000	0.00000	0.00000	0.00069	0.00001	0.00000	0.00000	0.00000
Node26	66	E	0.00003	0.00001	0.00002	0.00197	0.00000	0.00069	0.99710	0.00000	0.00000	0.00000	0.00000	0.00017	0.00000	0.00000	0.00000	0.00001	0.00001	0.00000	0.00000	0.00000
Node26	67	L	0.00004	0.00001	0.00000	0.00000	0.00001	0.00006	0.00000	0.00000	0.00000	0.00490	0.94968	0.00000	0.04385	0.00052	0.00000	0.00000	0.00003	0.00000	0.00000	0.00089
Node26	68	E	0.00119	0.00007	0.00028	0.00992	0.00000	0.00304	0.98264	0.00141	0.00003	0.00000	0.00000	0.00089	0.00000	0.00000	0.00002	0.00041	0.00009	0.00000	0.00000	0.00001
Node26	69	A	0.87133	0.00003	0.00003	0.00001	0.00113	0.00010	0.00020	0.00029	0.00001	0.00078	0.00022	0.00005	0.00030	0.00002	0.00044	0.00269	0.00542	0.00000	0.00000	0.11695
Node26	70	P	0.00002	0.00000	0.00000	0.00000	0.00000	0.00000	0.00000	0.00000	0.00000	0.00000	0.00000	0.00000	0.00000	0.00000	0.99996	0.00001	0.00000	0.00000	0.00000	0.00000
Node26	71	N	0.00158	0.00732	0.62861	0.00363	0.00003	0.00977	0.00335	0.00046	0.00226	0.00008	0.00003	0.23185	0.00028	0.00000	0.00022	0.03062	0.07978	0.00000	0.00003	0.00011
Node26	72	P	0.00437	0.00006	0.00012	0.00010	0.00001	0.00015	0.00008	0.00015	0.00005	0.00000	0.00001	0.00008	0.00000	0.00000	0.93046	0.06317	0.00116	0.00000	0.00000	0.00002
Node26	73	V	0.10381	0.01335	0.01125	0.00857	0.01401	0.01280	0.01742	0.01634	0.00537	0.16914	0.13321	0.01632	0.03083	0.02677	0.01652	0.03556	0.05344	0.00285	0.01033	0.30210
Node26	74	N	0.05939	0.03384	0.20686	0.17206	0.00656	0.03796	0.09463	0.04378	0.02470	0.01284	0.01591	0.05538	0.00717	0.00613	0.01807	0.09213	0.08079	0.00149	0.00994	0.02038
Node26	75	V	0.09746	0.02673	0.03828	0.02734	0.01666	0.02446	0.03457	0.03096	0.01338	0.12502	0.11964	0.03465	0.03014	0.02867	0.02189	0.06609	0.07945	0.00358	0.01597	0.16504
Node26	76	I	0.00846	0.00236	0.00183	0.00050	0.00162	0.00236	0.00163	0.00077	0.00093	0.67160	0.08687	0.00302	0.07085	0.01115	0.00137	0.00260	0.01193	0.00068	0.00256	0.11691
Node26	77	E	0.06293	0.03714	0.07631	0.19829	0.00491	0.05727	0.23439	0.05243	0.01971	0.00997	0.01488	0.06457	0.00628	0.00499	0.02167	0.06395	0.04296	0.00152	0.00808	0.01774
Node26	78	S	0.09147	0.05288	0.04495	0.03773	0.01407	0.06739	0.06150	0.03709	0.03388	0.04473	0.08292	0.06027	0.02290	0.04320	0.02741	0.11150	0.06696	0.00707	0.03899	0.05310
Node26	79	A	0.08585	0.04306	0.04815	0.05519	0.01579	0.04201	0.07509	0.04207	0.03283	0.04664	0.08096	0.05137	0.02068	0.06943	0.02741	0.07748	0.06005	0.01023	0.06044	0.05527
Node26	80	P	0.03243	0.00736	0.00594	0.00877	0.00139	0.00793	0.01158	0.02179	0.00362	0.00340	0.00773	0.00936	0.00160	0.00188	0.82791	0.02567	0.01189	0.00052	0.00161	0.00761
Node26	81	V	0.10849	0.02536	0.02426	0.02149	0.01364	0.02342	0.03374	0.02863	0.01030	0.08977	0.09394	0.03198	0.02366	0.02168	0.11797	0.07108	0.12020	0.00304	0.01147	0.12587
Node26	82	T	0.09066	0.02161	0.03182	0.02016	0.01227	0.02020	0.02694	0.02648	0.00910	0.04949	0.04830	0.02957	0.01725	0.01278	0.01942	0.13842	0.34637	0.00206	0.00852	0.06856
Node26	83	E	0.05227	0.03794	0.04345	0.13731	0.00342	0.06283	0.39232	0.03346	0.01520	0.00940	0.01478	0.06726	0.00589	0.00431	0.01966	0.04342	0.03286	0.00141	0.00652	0.01630
Node26	84	Q	0.05280	0.06206	0.04338	0.07531	0.00410	0.21995	0.21130	0.02736	0.02528	0.01192	0.02232	0.08665	0.00898	0.00604	0.02120	0.05207	0.04031	0.00195	0.00893	0.01810
Node26	85	N	0.04692	0.05627	0.19330	0.06027	0.00460	0.18259	0.08422	0.03061	0.03419	0.01090	0.01950	0.07601	0.00785	0.00638	0.01765	0.09592	0.04501	0.00188	0.01025	0.01568
Node26	86	G	0.10412	0.03683	0.05495	0.08342	0.00839	0.03593	0.11129	0.26884	0.01491	0.01319	0.01907	0.04961	0.00723	0.00713	0.02298	0.08188	0.04631	0.00251	0.00786	0.02356
Node26	87	D	0.05381	0.02698	0.08537	0.33780	0.00515	0.03000	0.10712	0.04519	0.01533	0.01130	0.01680	0.03903	0.00554	0.00672	0.02186	0.12434	0.04102	0.00181	0.00834	0.01649
Node26	88	L	0.03226	0.01640	0.00951	0.00844	0.00663	0.01486	0.01445	0.01057	0.00773	0.08999	0.53797	0.01639	0.03953	0.04759	0.01206	0.01851	0.02230	0.00657	0.01802	0.07022
Node26	89	D	0.03679	0.02277	0.06247	0.49410	0.00375	0.02659	0.12184	0.03553	0.01414	0.01038	0.01577	0.03398	0.00492	0.00650	0.01815	0.04169	0.02593	0.00183	0.00834	0.01453
Node26	90	M	0.04343	0.02111	0.01379	0.01137	0.00741	0.02279	0.01979	0.01431	0.00877	0.08471	0.17067	0.02527	0.35298	0.03793	0.01183	0.02447	0.03701	0.00624	0.01737	0.06875
Node30	1	M	0.00110	0.00034	0.00019	0.00002	0.00014	0.00084	0.00016	0.00010	0.00012	0.00329	0.00776	0.00053	0.98084	0.00095	0.00006	0.00027	0.00133	0.00010	0.00021	0.00164
Node30	2	M	0.00000	0.00000	0.00000	0.00000	0.00000	0.00000	0.00000	0.00000	0.00000	0.00000	0.00000	0.00000	1.00000	0.00000	0.00000	0.00000	0.00000	0.00000	0.00000	0.00000
Node30	3	V	0.00000	0.00000	0.00000	0.00000	0.00000	0.00000	0.00000	0.00000	0.00000	0.00000	0.00000	0.00000	0.00000	0.00000	0.00000	0.00000	0.00000	0.00000	0.00000	1.00000
Node30	4	D	0.00000	0.00000	0.00000	1.00000	0.00000	0.00000	0.00000	0.00000	0.00000	0.00000	0.00000	0.00000	0.00000	0.00000	0.00000	0.00000	0.00000	0.00000	0.00000	0.00000
Node30	5	M	0.00000	0.00000	0.00000	0.00000	0.00000	0.00000	0.00000	0.00000	0.00000	0.00000	0.00000	0.00000	1.00000	0.00000	0.00000	0.00000	0.00000	0.00000	0.00000	0.00000
Node30	6	L	0.05955	0.02712	0.01793	0.01473	0.01149	0.02481	0.02575	0.01886	0.01291	0.12442	0.22929	0.03033	0.07509	0.06979	0.01762	0.03496	0.04531	0.01051	0.03415	0.11538
Node30	7	L	0.07168	0.04404	0.03579	0.04323	0.01317	0.03510	0.05796	0.04066	0.02249	0.07828	0.13480	0.05053	0.02890	0.06416	0.03133	0.05322	0.04986	0.01415	0.04903	0.08161
Node30	8	P	0.07500	0.05608	0.02789	0.03406	0.00719	0.03500	0.05077	0.03264	0.01672	0.02842	0.04959	0.05696	0.01184	0.01549	0.34436	0.06030	0.04300	0.00403	0.01302	0.03764
Node30	9	-	0.07302	0.05142	0.05167	0.05134	0.01306	0.03873	0.06386	0.05151	0.02819	0.05794	0.09638	0.05941	0.02238	0.06104	0.03641	0.06111	0.05176	0.01343	0.05372	0.06361
Node30	10	L	0.06654	0.03070	0.02212	0.02364	0.01203	0.02450	0.03554	0.02802	0.01314	0.13203	0.19864	0.03472	0.03730	0.04979	0.02452	0.03941	0.04617	0.00870	0.02653	0.14596
Node30	11	T	0.00000	0.00000	0.00000	0.00000	0.00000	0.00000	0.00000	0.00000	0.00000	0.00000	0.00000	0.00000	0.00000	0.00000	0.00000	0.00000	1.00000	0.00000	0.00000	0.00000
Node30	12	Q	0.00000	0.00000	0.00000	0.00000	0.00000	1.00000	0.00000	0.00000	0.00000	0.00000	0.00000	0.00000	0.00000	0.00000	0.00000	0.00000	0.00000	0.00000	0.00000	0.00000
Node30	13	L	0.00000	0.00000	0.00000	0.00000	0.00000	0.00000	0.00000	0.00000	0.00000	0.00000	1.00000	0.00000	0.00000	0.00000	0.00000	0.00000	0.00000	0.00000	0.00000	0.00000
Node30	14	T	0.00000	0.00000	0.00000	0.00000	0.00000	0.00000	0.00000	0.00000	0.00000	0.00000	0.00000	0.00000	0.00000	0.00000	0.00000	0.00000	1.00000	0.00000	0.00000	0.00000
Node30	15	G	0.00000	0.00000	0.00000	0.00000	0.00000	0.00000	0.00000	1.00000	0.00000	0.00000	0.00000	0.00000	0.00000	0.00000	0.00000	0.00000	0.00000	0.00000	0.00000	0.00000
Node30	16	D	0.00000	0.00000	0.00000	1.00000	0.00000	0.00000	0.00000	0.00000	0.00000	0.00000	0.00000	0.00000	0.00000	0.00000	0.00000	0.00000	0.00000	0.00000	0.00000	0.00000
Node30	17	Y	0.00000	0.00000	0.00000	0.00000	0.00000	0.00000	0.00000	0.00000	0.00000	0.00000	0.00000	0.00000	0.00000	0.00000	0.00000	0.00000	0.00000	0.00000	1.00000	0.00000
Node30	18	A	1.00000	0.00000	0.00000	0.00000	0.00000	0.00000	0.00000	0.00000	0.00000	0.00000	0.00000	0.00000	0.00000	0.00000	0.00000	0.00000	0.00000	0.00000	0.00000	0.00000
Node30	19	A	1.00000	0.00000	0.00000	0.00000	0.00000	0.00000	0.00000	0.00000	0.00000	0.00000	0.00000	0.00000	0.00000	0.00000	0.00000	0.00000	0.00000	0.00000	0.00000	0.00000
Node30	20	S	0.00000	0.00000	0.00000	0.00000	0.00000	0.00000	0.00000	0.00000	0.00000	0.00000	0.00000	0.00000	0.00000	0.00000	0.00000	1.00000	0.00000	0.00000	0.00000	0.00000
Node30	21	W	0.00000	0.00000	0.00000	0.00000	0.00000	0.00000	0.00000	0.00000	0.00000	0.00000	0.00000	0.00000	0.00000	0.00000	0.00000	0.00000	0.00000	1.00000	0.00000	0.00000
Node30	22	L	0.00000	0.00000	0.00000	0.00000	0.00000	0.00000	0.00000	0.00000	0.00000	0.00000	1.00000	0.00000	0.00000	0.00000	0.00000	0.00000	0.00000	0.00000	0.00000	0.00000
Node30	23	P	0.00000	0.00000	0.00000	0.00000	0.00000	0.00000	0.00000	0.00000	0.00000	0.00000	0.00000	0.00000	0.00000	0.00000	1.00000	0.00000	0.00000	0.00000	0.00000	0.00000
Node30	24	W	0.00000	0.00000	0.00000	0.00000	0.00000	0.00000	0.00000	0.00000	0.00000	0.00000	0.00000	0.00000	0.00000	0.00000	0.00000	0.00000	0.00000	1.00000	0.00000	0.00000
Node30	25	I	0.00000	0.00000	0.00000	0.00000	0.00000	0.00000	0.00000	0.00000	0.00000	1.00000	0.00000	0.00000	0.00000	0.00000	0.00000	0.00000	0.00000	0.00000	0.00000	0.00000
Node30	26	M	0.00000	0.00000	0.00000	0.00000	0.00000	0.00000	0.00000	0.00000	0.00000	0.00000	0.00000	0.00000	1.00000	0.00000	0.00000	0.00000	0.00000	0.00000	0.00000	0.00000
Node30	27	I	0.00000	0.00000	0.00000	0.00000	0.00000	0.00000	0.00000	0.00000	0.00000	1.00000	0.00000	0.00000	0.00000	0.00000	0.00000	0.00000	0.00000	0.00000	0.00000	0.00000
Node30	28	P	0.00000	0.00000	0.00000	0.00000	0.00000	0.00000	0.00000	0.00000	0.00000	0.00000	0.00000	0.00000	0.00000	0.00000	1.00000	0.00000	0.00000	0.00000	0.00000	0.00000
Node30	29	L	0.00000	0.00000	0.00000	0.00000	0.00000	0.00000	0.00000	0.00000	0.00000	0.00000	1.00000	0.00000	0.00000	0.00000	0.00000	0.00000	0.00000	0.00000	0.00000	0.00000
Node30	30	V	0.00000	0.00000	0.00000	0.00000	0.00000	0.00000	0.00000	0.00000	0.00000	0.00002	0.00000	0.00000	0.00000	0.00000	0.00000	0.00000	0.00000	0.00000	0.00000	0.99998
Node30	31	F	0.00000	0.00000	0.00000	0.00000	0.00000	0.00000	0.00000	0.00000	0.00000	0.00000	0.00000	0.00000	0.00000	1.00000	0.00000	0.00000	0.00000	0.00000	0.00000	0.00000
Node30	32	Y	0.00000	0.00000	0.00000	0.00000	0.00000	0.00000	0.00000	0.00000	0.00000	0.00000	0.00000	0.00000	0.00000	0.00000	0.00000	0.00000	0.00000	0.00000	1.00000	0.00000
Node30	33	I	0.00000	0.00000	0.00000	0.00000	0.00000	0.00000	0.00000	0.00000	0.00000	1.00000	0.00000	0.00000	0.00000	0.00000	0.00000	0.00000	0.00000	0.00000	0.00000	0.00000
Node30	34	L	0.00000	0.00000	0.00000	0.00000	0.00000	0.00000	0.00000	0.00000	0.00000	0.00000	1.00000	0.00000	0.00000	0.00000	0.00000	0.00000	0.00000	0.00000	0.00000	0.00000
Node30	35	P	0.00000	0.00000	0.00000	0.00000	0.00000	0.00000	0.00000	0.00000	0.00000	0.00000	0.00000	0.00000	0.00000	0.00000	1.00000	0.00000	0.00000	0.00000	0.00000	0.00000
Node30	36	F	0.00000	0.00000	0.00000	0.00000	0.00000	0.00000	0.00000	0.00000	0.00000	0.00000	0.00000	0.00000	0.00000	1.00000	0.00000	0.00000	0.00000	0.00000	0.00000	0.00000
Node30	37	P	0.00000	0.00000	0.00000	0.00000	0.00000	0.00000	0.00000	0.00000	0.00000	0.00000	0.00000	0.00000	0.00000	0.00000	1.00000	0.00000	0.00000	0.00000	0.00000	0.00000
Node30	38	V	0.00000	0.00000	0.00000	0.00000	0.00000	0.00000	0.00000	0.00000	0.00000	0.00001	0.00000	0.00000	0.00000	0.00000	0.00000	0.00000	0.00000	0.00000	0.00000	0.99999
Node30	39	F	0.00000	0.00000	0.00000	0.00000	0.00000	0.00000	0.00000	0.00000	0.00000	0.00000	0.00000	0.00000	0.00000	1.00000	0.00000	0.00000	0.00000	0.00000	0.00000	0.00000
Node30	40	A	1.00000	0.00000	0.00000	0.00000	0.00000	0.00000	0.00000	0.00000	0.00000	0.00000	0.00000	0.00000	0.00000	0.00000	0.00000	0.00000	0.00000	0.00000	0.00000	0.00000
Node30	41	I	0.00000	0.00000	0.00000	0.00000	0.00000	0.00000	0.00000	0.00000	0.00000	1.00000	0.00000	0.00000	0.00000	0.00000	0.00000	0.00000	0.00000	0.00000	0.00000	0.00000
Node30	42	L	0.00000	0.00000	0.00000	0.00000	0.00000	0.00000	0.00000	0.00000	0.00000	0.00000	1.00000	0.00000	0.00000	0.00000	0.00000	0.00000	0.00000	0.00000	0.00000	0.00000
Node30	43	F	0.00000	0.00000	0.00000	0.00000	0.00000	0.00000	0.00000	0.00000	0.00000	0.00000	0.00000	0.00000	0.00000	1.00000	0.00000	0.00000	0.00000	0.00000	0.00000	0.00000
Node30	44	L	0.00000	0.00000	0.00000	0.00000	0.00000	0.00000	0.00000	0.00000	0.00000	0.00000	1.00000	0.00000	0.00000	0.00000	0.00000	0.00000	0.00000	0.00000	0.00000	0.00000
Node30	45	W	0.00000	0.00000	0.00000	0.00000	0.00000	0.00000	0.00000	0.00000	0.00000	0.00000	0.00000	0.00000	0.00000	0.00000	0.00000	0.00000	0.00000	1.00000	0.00000	0.00000
Node30	46	I	0.00000	0.00000	0.00000	0.00000	0.00000	0.00000	0.00000	0.00000	0.00000	1.00000	0.00000	0.00000	0.00000	0.00000	0.00000	0.00000	0.00000	0.00000	0.00000	0.00000
Node30	47	Q	0.00000	0.00000	0.00000	0.00000	0.00000	1.00000	0.00000	0.00000	0.00000	0.00000	0.00000	0.00000	0.00000	0.00000	0.00000	0.00000	0.00000	0.00000	0.00000	0.00000
Node30	48	K	0.00000	0.00000	0.00000	0.00000	0.00000	0.00000	0.00000	0.00000	0.00000	0.00000	0.00000	1.00000	0.00000	0.00000	0.00000	0.00000	0.00000	0.00000	0.00000	0.00000
Node30	49	E	0.00000	0.00000	0.00000	0.00000	0.00000	0.00000	1.00000	0.00000	0.00000	0.00000	0.00000	0.00000	0.00000	0.00000	0.00000	0.00000	0.00000	0.00000	0.00000	0.00000
Node30	50	G	0.00000	0.00000	0.00000	0.00000	0.00000	0.00000	0.00000	1.00000	0.00000	0.00000	0.00000	0.00000	0.00000	0.00000	0.00000	0.00000	0.00000	0.00000	0.00000	0.00000
Node30	51	D	0.00000	0.00000	0.00002	0.99992	0.00000	0.00000	0.00001	0.00000	0.00000	0.00000	0.00000	0.00000	0.00000	0.00000	0.00000	0.00005	0.00000	0.00000	0.00000	0.00000
Node30	52	D	0.00000	0.00000	0.00000	0.99975	0.00000	0.00000	0.00025	0.00000	0.00000	0.00000	0.00000	0.00000	0.00000	0.00000	0.00000	0.00000	0.00000	0.00000	0.00000	0.00000
Node30	53	R	0.00000	0.99988	0.00000	0.00000	0.00000	0.00005	0.00001	0.00000	0.00000	0.00000	0.00000	0.00006	0.00000	0.00000	0.00000	0.00000	0.00000	0.00000	0.00000	0.00000
Node30	54	S	0.00003	0.00000	0.00001	0.00000	0.00000	0.00000	0.00001	0.00000	0.00000	0.00000	0.00000	0.00000	0.00000	0.00000	0.00000	0.99985	0.00010	0.00000	0.00000	0.00000
Node30	55	K	0.00002	0.00152	0.12548	0.00007	0.00000	0.00108	0.00016	0.00002	0.00011	0.00000	0.00000	0.87070	0.00001	0.00000	0.00000	0.00038	0.00045	0.00000	0.00000	0.00000
Node30	56	Q	0.00000	0.00001	0.00000	0.00000	0.00000	0.99952	0.00044	0.00000	0.00001	0.00000	0.00000	0.00002	0.00000	0.00000	0.00000	0.00000	0.00000	0.00000	0.00000	0.00000
Node30	57	T	0.07932	0.00001	0.00004	0.00000	0.00004	0.00003	0.00002	0.00001	0.00000	0.00001	0.00000	0.00003	0.00006	0.00000	0.00002	0.00702	0.91289	0.00000	0.00000	0.00049
Node30	58	D	0.00000	0.00000	0.00002	0.99994	0.00000	0.00000	0.00004	0.00000	0.00000	0.00000	0.00000	0.00000	0.00000	0.00000	0.00000	0.00000	0.00000	0.00000	0.00000	0.00000
Node30	59	S	0.00005	0.00000	0.00034	0.00001	0.00000	0.00000	0.00000	0.00001	0.00000	0.00000	0.00000	0.00000	0.00000	0.00000	0.00000	0.99945	0.00013	0.00000	0.00000	0.00000
Node30	60	N	0.00000	0.00000	0.99997	0.00002	0.00000	0.00000	0.00000	0.00000	0.00001	0.00000	0.00000	0.00000	0.00000	0.00000	0.00000	0.00001	0.00000	0.00000	0.00000	0.00000
Node30	61	L	0.00000	0.00000	0.00000	0.00000	0.00000	0.00000	0.00000	0.00000	0.00000	0.00006	0.99986	0.00000	0.00007	0.00001	0.00000	0.00000	0.00000	0.00000	0.00000	0.00001
Node30	62	T	0.00021	0.00000	0.00001	0.00000	0.00000	0.00000	0.00000	0.00000	0.00000	0.00000	0.00000	0.00000	0.00000	0.00000	0.00000	0.00042	0.99933	0.00000	0.00000	0.00002
Node30	63	E	0.00000	0.00000	0.00000	0.00006	0.00000	0.00003	0.99990	0.00000	0.00000	0.00000	0.00000	0.00001	0.00000	0.00000	0.00000	0.00000	0.00000	0.00000	0.00000	0.00000
Node30	64	I	0.00000	0.00000	0.00000	0.00000	0.00000	0.00000	0.00000	0.00000	0.00000	0.99926	0.00005	0.00000	0.00001	0.00000	0.00000	0.00000	0.00000	0.00000	0.00000	0.00068
Node30	65	R	0.00001	0.99961	0.00001	0.00000	0.00000	0.00003	0.00000	0.00006	0.00001	0.00000	0.00000	0.00025	0.00000	0.00000	0.00000	0.00002	0.00000	0.00000	0.00000	0.00000
Node30	66	E	0.00000	0.00000	0.00000	0.00005	0.00000	0.00002	0.99993	0.00000	0.00000	0.00000	0.00000	0.00000	0.00000	0.00000	0.00000	0.00000	0.00000	0.00000	0.00000	0.00000
Node30	67	M	0.00000	0.00000	0.00000	0.00000	0.00000	0.00000	0.00000	0.00000	0.00000	0.00004	0.00044	0.00000	0.99951	0.00000	0.00000	0.00000	0.00000	0.00000	0.00000	0.00001
Node30	68	G	0.00007	0.00000	0.00002	0.00004	0.00000	0.00000	0.00004	0.99979	0.00000	0.00000	0.00000	0.00000	0.00000	0.00000	0.00000	0.00003	0.00000	0.00000	0.00000	0.00000
Node30	69	A	0.99987	0.00000	0.00000	0.00000	0.00000	0.00000	0.00000	0.00001	0.00000	0.00000	0.00000	0.00000	0.00000	0.00000	0.00000	0.00006	0.00001	0.00000	0.00000	0.00005
Node30	70	P	0.00000	0.00000	0.00000	0.00000	0.00000	0.00000	0.00000	0.00000	0.00000	0.00000	0.00000	0.00000	0.00000	0.00000	1.00000	0.00000	0.00000	0.00000	0.00000	0.00000
Node30	71	T	0.00002	0.00000	0.00015	0.00000	0.00000	0.00001	0.00000	0.00000	0.00000	0.00000	0.00000	0.00004	0.00000	0.00000	0.00000	0.00034	0.99942	0.00000	0.00000	0.00001
Node30	72	P	0.00000	0.00000	0.00000	0.00000	0.00000	0.00000	0.00000	0.00000	0.00000	0.00000	0.00000	0.00000	0.00000	0.00000	0.99999	0.00001	0.00000	0.00000	0.00000	0.00000
Node30	73	V	0.10072	0.01655	0.01374	0.01119	0.01439	0.01527	0.02106	0.01963	0.00675	0.15975	0.14098	0.01995	0.03200	0.03101	0.01884	0.03902	0.05446	0.00365	0.01297	0.26806
Node30	74	N	0.06364	0.03850	0.18276	0.15963	0.00743	0.04022	0.09750	0.04841	0.02559	0.01600	0.02068	0.05946	0.00834	0.00805	0.02128	0.08867	0.07582	0.00198	0.01191	0.02413
Node30	75	V	0.09472	0.03021	0.03673	0.02991	0.01642	0.02645	0.03877	0.03445	0.01427	0.11772	0.12447	0.03800	0.03015	0.03205	0.02462	0.06460	0.07390	0.00442	0.01830	0.14984
Node30	76	I	0.01110	0.00313	0.00239	0.00075	0.00210	0.00308	0.00225	0.00112	0.00124	0.62576	0.10144	0.00395	0.06875	0.01380	0.00187	0.00359	0.01487	0.00090	0.00337	0.13454
Node30	77	E	0.06716	0.04284	0.07346	0.17734	0.00586	0.05794	0.21095	0.05586	0.02135	0.01328	0.01973	0.06925	0.00762	0.00686	0.02523	0.06557	0.04583	0.00203	0.01007	0.02177
Node30	78	S	0.08948	0.05434	0.04496	0.04113	0.01396	0.06069	0.06389	0.04063	0.03124	0.04750	0.08438	0.06209	0.02230	0.04271	0.02981	0.10441	0.06472	0.00774	0.03835	0.05567
Node30	79	-	0.08387	0.04551	0.04700	0.05538	0.01531	0.04156	0.07470	0.04485	0.03060	0.04945	0.08432	0.05401	0.02088	0.06495	0.02963	0.07373	0.05843	0.01089	0.05734	0.05759
Node30	80	P	0.03602	0.00910	0.00712	0.01051	0.00172	0.00954	0.01410	0.02182	0.00439	0.00460	0.00988	0.01151	0.00208	0.00250	0.80006	0.02868	0.01411	0.00068	0.00214	0.00946
Node30	81	V	0.10318	0.02873	0.02669	0.02491	0.01381	0.02554	0.03785	0.03245	0.01165	0.08699	0.09806	0.03571	0.02421	0.02462	0.10904	0.07035	0.11202	0.00374	0.01371	0.11677
Node30	82	T	0.09049	0.02464	0.03384	0.02321	0.01245	0.02233	0.03092	0.02954	0.01025	0.05058	0.05260	0.03314	0.01790	0.01473	0.02183	0.13328	0.31710	0.00254	0.01007	0.06858
Node30	83	E	0.05628	0.04207	0.04580	0.13177	0.00417	0.06253	0.35528	0.03706	0.01673	0.01198	0.01862	0.07031	0.00693	0.00577	0.02240	0.04706	0.03596	0.00182	0.00805	0.01941
Node30	84	Q	0.05607	0.06383	0.04457	0.07579	0.00477	0.20053	0.19900	0.03061	0.02570	0.01449	0.02625	0.08712	0.00991	0.00763	0.02345	0.05406	0.04226	0.00239	0.01045	0.02112
Node30	85	N	0.05006	0.05729	0.18349	0.06177	0.00521	0.16888	0.08400	0.03332	0.03369	0.01307	0.02279	0.07650	0.00867	0.00778	0.01955	0.09505	0.04680	0.00226	0.01159	0.01824
Node30	86	G	0.10341	0.03971	0.05472	0.08150	0.00911	0.03729	0.10908	0.24474	0.01602	0.01622	0.02341	0.05252	0.00831	0.00884	0.02560	0.08152	0.04856	0.00300	0.00945	0.02700
Node30	87	D	0.05571	0.02851	0.08429	0.32371	0.00553	0.03078	0.10737	0.04629	0.01587	0.01269	0.01896	0.04062	0.00610	0.00762	0.02294	0.12135	0.04233	0.00206	0.00914	0.01814
Node30	88	L	0.03359	0.01730	0.01019	0.00927	0.00686	0.01552	0.01556	0.01149	0.00812	0.09098	0.52301	0.01742	0.03990	0.04837	0.01277	0.01954	0.02319	0.00683	0.01870	0.07138
Node30	89	D	0.03818	0.02389	0.06313	0.47819	0.00397	0.02729	0.12283	0.03661	0.01451	0.01137	0.01731	0.03520	0.00529	0.00714	0.01898	0.04275	0.02684	0.00201	0.00886	0.01565
Node30	90	M	0.04473	0.02202	0.01448	0.01222	0.00763	0.02344	0.02093	0.01525	0.00915	0.08569	0.17225	0.02630	0.33684	0.03871	0.01256	0.02550	0.03787	0.00648	0.01803	0.06991
Node25	1	M	0.00000	0.00000	0.00000	0.00000	0.00000	0.00000	0.00000	0.00000	0.00000	0.00001	0.00004	0.00000	0.99994	0.00000	0.00000	0.00000	0.00000	0.00000	0.00000	0.00000
Node25	2	M	0.00000	0.00000	0.00000	0.00000	0.00000	0.00000	0.00000	0.00000	0.00000	0.00000	0.00000	0.00000	1.00000	0.00000	0.00000	0.00000	0.00000	0.00000	0.00000	0.00000
Node25	3	V	0.00001	0.00000	0.00000	0.00000	0.00000	0.00000	0.00000	0.00000	0.00000	0.00029	0.00000	0.00000	0.00000	0.00000	0.00000	0.00000	0.00000	0.00000	0.00000	0.99970
Node25	4	D	0.00000	0.00000	0.00001	0.99997	0.00000	0.00000	0.00002	0.00000	0.00000	0.00000	0.00000	0.00000	0.00000	0.00000	0.00000	0.00000	0.00000	0.00000	0.00000	0.00000
Node25	5	M	0.00000	0.00000	0.00000	0.00000	0.00000	0.00000	0.00000	0.00000	0.00000	0.00005	0.00002	0.00000	0.99993	0.00000	0.00000	0.00000	0.00000	0.00000	0.00000	0.00000
Node25	6	L	0.05879	0.02649	0.01744	0.01411	0.01135	0.02452	0.02493	0.01818	0.01265	0.12538	0.23223	0.02963	0.07824	0.07005	0.01708	0.03421	0.04496	0.01035	0.03376	0.11566
Node25	7	L	0.07142	0.04361	0.03569	0.04312	0.01315	0.03497	0.05769	0.04012	0.02255	0.07862	0.13594	0.05006	0.02909	0.06489	0.03090	0.05300	0.04975	0.01412	0.04951	0.08181
Node25	8	P	0.07441	0.05626	0.02739	0.03336	0.00704	0.03477	0.04994	0.03187	0.01656	0.02779	0.04886	0.05667	0.01163	0.01509	0.35240	0.05990	0.04250	0.00392	0.01268	0.03695
Node25	9	-	0.07285	0.05128	0.05214	0.05129	0.01306	0.03867	0.06363	0.05134	0.02841	0.05777	0.09619	0.05926	0.02236	0.06154	0.03622	0.06116	0.05173	0.01342	0.05426	0.06341
Node25	10	L	0.06613	0.03030	0.02181	0.02327	0.01196	0.02422	0.03504	0.02760	0.01297	0.13335	0.20038	0.03425	0.03746	0.04960	0.02420	0.03895	0.04590	0.00859	0.02623	0.14778
Node25	11	T	0.00000	0.00000	0.00000	0.00000	0.00000	0.00000	0.00000	0.00000	0.00000	0.00000	0.00000	0.00000	0.00000	0.00000	0.00000	0.00001	0.99999	0.00000	0.00000	0.00000
Node25	12	Q	0.00000	0.00000	0.00000	0.00000	0.00000	1.00000	0.00000	0.00000	0.00000	0.00000	0.00000	0.00000	0.00000	0.00000	0.00000	0.00000	0.00000	0.00000	0.00000	0.00000
Node25	13	L	0.00000	0.00000	0.00000	0.00000	0.00000	0.00000	0.00000	0.00000	0.00000	0.00000	1.00000	0.00000	0.00000	0.00000	0.00000	0.00000	0.00000	0.00000	0.00000	0.00000
Node25	14	T	0.00000	0.00000	0.00000	0.00000	0.00000	0.00000	0.00000	0.00000	0.00000	0.00000	0.00000	0.00000	0.00000	0.00000	0.00000	0.00001	0.99999	0.00000	0.00000	0.00000
Node25	15	G	0.00000	0.00000	0.00000	0.00000	0.00000	0.00000	0.00000	1.00000	0.00000	0.00000	0.00000	0.00000	0.00000	0.00000	0.00000	0.00000	0.00000	0.00000	0.00000	0.00000
Node25	16	D	0.00000	0.00000	0.00002	0.99995	0.00000	0.00000	0.00002	0.00000	0.00000	0.00000	0.00000	0.00000	0.00000	0.00000	0.00000	0.00000	0.00000	0.00000	0.00000	0.00000
Node25	17	Y	0.00000	0.00000	0.00000	0.00000	0.00000	0.00000	0.00000	0.00000	0.00000	0.00000	0.00000	0.00000	0.00000	0.00000	0.00000	0.00000	0.00000	0.00000	1.00000	0.00000
Node25	18	A	1.00000	0.00000	0.00000	0.00000	0.00000	0.00000	0.00000	0.00000	0.00000	0.00000	0.00000	0.00000	0.00000	0.00000	0.00000	0.00000	0.00000	0.00000	0.00000	0.00000
Node25	19	A	1.00000	0.00000	0.00000	0.00000	0.00000	0.00000	0.00000	0.00000	0.00000	0.00000	0.00000	0.00000	0.00000	0.00000	0.00000	0.00000	0.00000	0.00000	0.00000	0.00000
Node25	20	S	0.00000	0.00000	0.00000	0.00000	0.00000	0.00000	0.00000	0.00000	0.00000	0.00000	0.00000	0.00000	0.00000	0.00000	0.00000	1.00000	0.00000	0.00000	0.00000	0.00000
Node25	21	W	0.00000	0.00000	0.00000	0.00000	0.00000	0.00000	0.00000	0.00000	0.00000	0.00000	0.00000	0.00000	0.00000	0.00000	0.00000	0.00000	0.00000	1.00000	0.00000	0.00000
Node25	22	L	0.00000	0.00000	0.00000	0.00000	0.00000	0.00000	0.00000	0.00000	0.00000	0.00000	1.00000	0.00000	0.00000	0.00000	0.00000	0.00000	0.00000	0.00000	0.00000	0.00000
Node25	23	P	0.00000	0.00000	0.00000	0.00000	0.00000	0.00000	0.00000	0.00000	0.00000	0.00000	0.00000	0.00000	0.00000	0.00000	1.00000	0.00000	0.00000	0.00000	0.00000	0.00000
Node25	24	W	0.00000	0.00000	0.00000	0.00000	0.00000	0.00000	0.00000	0.00000	0.00000	0.00000	0.00000	0.00000	0.00000	0.00000	0.00000	0.00000	0.00000	1.00000	0.00000	0.00000
Node25	25	I	0.00000	0.00000	0.00000	0.00000	0.00000	0.00000	0.00000	0.00000	0.00000	0.99999	0.00000	0.00000	0.00000	0.00000	0.00000	0.00000	0.00000	0.00000	0.00000	0.00001
Node25	26	M	0.00000	0.00000	0.00000	0.00000	0.00000	0.00000	0.00000	0.00000	0.00000	0.00000	0.00000	0.00000	1.00000	0.00000	0.00000	0.00000	0.00000	0.00000	0.00000	0.00000
Node25	27	I	0.00000	0.00000	0.00000	0.00000	0.00000	0.00000	0.00000	0.00000	0.00000	1.00000	0.00000	0.00000	0.00000	0.00000	0.00000	0.00000	0.00000	0.00000	0.00000	0.00000
Node25	28	P	0.00000	0.00000	0.00000	0.00000	0.00000	0.00000	0.00000	0.00000	0.00000	0.00000	0.00000	0.00000	0.00000	0.00000	1.00000	0.00000	0.00000	0.00000	0.00000	0.00000
Node25	29	L	0.00000	0.00000	0.00000	0.00000	0.00000	0.00000	0.00000	0.00000	0.00000	0.00004	0.99991	0.00000	0.00005	0.00001	0.00000	0.00000	0.00000	0.00000	0.00000	0.00000
Node25	30	V	0.00000	0.00000	0.00000	0.00000	0.00000	0.00000	0.00000	0.00000	0.00000	0.03922	0.00001	0.00000	0.00000	0.00000	0.00000	0.00000	0.00000	0.00000	0.00000	0.96076
Node25	31	F	0.00000	0.00000	0.00000	0.00000	0.00000	0.00000	0.00000	0.00000	0.00000	0.00000	0.00000	0.00000	0.00000	1.00000	0.00000	0.00000	0.00000	0.00000	0.00000	0.00000
Node25	32	Y	0.00000	0.00000	0.00000	0.00000	0.00000	0.00000	0.00000	0.00000	0.00000	0.00000	0.00000	0.00000	0.00000	0.00000	0.00000	0.00000	0.00000	0.00000	1.00000	0.00000
Node25	33	I	0.00000	0.00000	0.00000	0.00000	0.00000	0.00000	0.00000	0.00000	0.00000	0.99999	0.00000	0.00000	0.00000	0.00000	0.00000	0.00000	0.00000	0.00000	0.00000	0.00001
Node25	34	L	0.00000	0.00000	0.00000	0.00000	0.00000	0.00000	0.00000	0.00000	0.00000	0.00004	0.99991	0.00000	0.00004	0.00001	0.00000	0.00000	0.00000	0.00000	0.00000	0.00000
Node25	35	P	0.00000	0.00000	0.00000	0.00000	0.00000	0.00000	0.00000	0.00000	0.00000	0.00000	0.00000	0.00000	0.00000	0.00000	1.00000	0.00000	0.00000	0.00000	0.00000	0.00000
Node25	36	F	0.00000	0.00000	0.00000	0.00000	0.00000	0.00000	0.00000	0.00000	0.00000	0.00000	0.00000	0.00000	0.00000	1.00000	0.00000	0.00000	0.00000	0.00000	0.00000	0.00000
Node25	37	P	0.00000	0.00000	0.00000	0.00000	0.00000	0.00000	0.00000	0.00000	0.00000	0.00000	0.00000	0.00000	0.00000	0.00000	1.00000	0.00000	0.00000	0.00000	0.00000	0.00000
Node25	38	V	0.00001	0.00000	0.00000	0.00000	0.00000	0.00000	0.00000	0.00000	0.00000	0.00033	0.00000	0.00000	0.00000	0.00000	0.00000	0.00000	0.00000	0.00000	0.00000	0.99966
Node25	39	F	0.00000	0.00000	0.00000	0.00000	0.00000	0.00000	0.00000	0.00000	0.00000	0.00000	0.00000	0.00000	0.00000	1.00000	0.00000	0.00000	0.00000	0.00000	0.00000	0.00000
Node25	40	A	1.00000	0.00000	0.00000	0.00000	0.00000	0.00000	0.00000	0.00000	0.00000	0.00000	0.00000	0.00000	0.00000	0.00000	0.00000	0.00000	0.00000	0.00000	0.00000	0.00000
Node25	41	I	0.00000	0.00000	0.00000	0.00000	0.00000	0.00000	0.00000	0.00000	0.00000	0.99999	0.00000	0.00000	0.00000	0.00000	0.00000	0.00000	0.00000	0.00000	0.00000	0.00001
Node25	42	L	0.00000	0.00000	0.00000	0.00000	0.00000	0.00000	0.00000	0.00000	0.00000	0.00101	0.99571	0.00000	0.00016	0.00002	0.00000	0.00000	0.00000	0.00000	0.00000	0.00309
Node25	43	F	0.00000	0.00000	0.00000	0.00000	0.00000	0.00000	0.00000	0.00000	0.00000	0.00000	0.00000	0.00000	0.00000	1.00000	0.00000	0.00000	0.00000	0.00000	0.00000	0.00000
Node25	44	L	0.00000	0.00000	0.00000	0.00000	0.00000	0.00000	0.00000	0.00000	0.00000	0.00001	0.99998	0.00000	0.00001	0.00000	0.00000	0.00000	0.00000	0.00000	0.00000	0.00000
Node25	45	W	0.00000	0.00000	0.00000	0.00000	0.00000	0.00000	0.00000	0.00000	0.00000	0.00000	0.00000	0.00000	0.00000	0.00000	0.00000	0.00000	0.00000	1.00000	0.00000	0.00000
Node25	46	I	0.00000	0.00000	0.00000	0.00000	0.00000	0.00000	0.00000	0.00000	0.00000	1.00000	0.00000	0.00000	0.00000	0.00000	0.00000	0.00000	0.00000	0.00000	0.00000	0.00000
Node25	47	Q	0.00000	0.00000	0.00000	0.00000	0.00000	1.00000	0.00000	0.00000	0.00000	0.00000	0.00000	0.00000	0.00000	0.00000	0.00000	0.00000	0.00000	0.00000	0.00000	0.00000
Node25	48	K	0.00000	0.00001	0.00000	0.00000	0.00000	0.00000	0.00000	0.00000	0.00000	0.00000	0.00000	0.99999	0.00000	0.00000	0.00000	0.00000	0.00000	0.00000	0.00000	0.00000
Node25	49	E	0.00000	0.00000	0.00000	0.00003	0.00000	0.00001	0.99995	0.00000	0.00000	0.00000	0.00000	0.00000	0.00000	0.00000	0.00000	0.00000	0.00000	0.00000	0.00000	0.00000
Node25	50	G	0.01515	0.00000	0.00013	0.00298	0.00000	0.00000	0.00003	0.98116	0.00000	0.00000	0.00000	0.00000	0.00000	0.00000	0.00000	0.00054	0.00000	0.00000	0.00000	0.00000
Node25	51	S	0.00028	0.00000	0.00121	0.00490	0.00000	0.00002	0.00006	0.00006	0.00001	0.00000	0.00000	0.00001	0.00000	0.00000	0.00001	0.99303	0.00041	0.00000	0.00000	0.00000
Node25	52	E	0.00000	0.00000	0.00001	0.02104	0.00000	0.00004	0.97889	0.00000	0.00000	0.00000	0.00000	0.00001	0.00000	0.00000	0.00000	0.00000	0.00000	0.00000	0.00000	0.00000
Node25	53	E	0.00008	0.01284	0.00006	0.00025	0.00000	0.25472	0.72729	0.00001	0.00016	0.00000	0.00000	0.00446	0.00000	0.00000	0.00001	0.00007	0.00004	0.00000	0.00000	0.00000
Node25	54	S	0.06314	0.00259	0.01824	0.00407	0.00044	0.01495	0.17930	0.00042	0.00118	0.12745	0.00633	0.01319	0.00713	0.00046	0.00201	0.33698	0.18812	0.00003	0.00041	0.03356
Node25	55	K	0.00249	0.01428	0.03368	0.00050	0.00002	0.01541	0.00252	0.00025	0.00066	0.00019	0.00010	0.90937	0.00034	0.00000	0.00012	0.00606	0.01349	0.00000	0.00002	0.00048
Node25	56	E	0.00089	0.00091	0.00063	0.00402	0.00000	0.33851	0.64704	0.00005	0.00070	0.00000	0.00002	0.00581	0.00005	0.00000	0.00016	0.00065	0.00053	0.00000	0.00001	0.00002
Node25	57	T	0.01221	0.00005	0.00050	0.00003	0.00013	0.00012	0.00007	0.00006	0.00002	0.00013	0.00002	0.00016	0.00013	0.00000	0.00005	0.01769	0.96778	0.00000	0.00000	0.00084
Node25	58	D	0.00008	0.00001	0.00371	0.97949	0.00000	0.00021	0.01577	0.00010	0.00009	0.00000	0.00000	0.00007	0.00000	0.00000	0.00002	0.00040	0.00007	0.00000	0.00000	0.00000
Node25	59	S	0.00740	0.00171	0.36015	0.01396	0.00027	0.00645	0.00285	0.00200	0.00246	0.00001	0.00001	0.01049	0.00004	0.00001	0.00043	0.57137	0.02031	0.00000	0.00005	0.00004
Node25	60	N	0.00006	0.00010	0.98846	0.00393	0.00002	0.00036	0.00012	0.00028	0.00216	0.00000	0.00000	0.00060	0.00001	0.00000	0.00000	0.00307	0.00075	0.00000	0.00007	0.00000
Node25	61	L	0.00050	0.00027	0.00003	0.00000	0.00011	0.00082	0.00003	0.00001	0.00014	0.01097	0.96731	0.00010	0.01322	0.00184	0.00005	0.00014	0.00045	0.00003	0.00007	0.00391
Node25	62	A	0.56587	0.00053	0.00326	0.00068	0.00188	0.00167	0.00156	0.00176	0.00028	0.00035	0.00023	0.00141	0.00081	0.00003	0.00086	0.12509	0.28694	0.00000	0.00004	0.00675
Node25	63	E	0.00165	0.00081	0.00098	0.01340	0.00000	0.01079	0.94376	0.00012	0.00012	0.00000	0.00000	0.02578	0.00001	0.00000	0.00065	0.00114	0.00073	0.00000	0.00000	0.00003
Node25	64	I	0.00015	0.00000	0.00000	0.00000	0.00003	0.00000	0.00000	0.00000	0.00000	0.81450	0.01062	0.00000	0.00311	0.00018	0.00000	0.00000	0.00031	0.00000	0.00000	0.17107
Node25	65	G	0.01126	0.12473	0.01284	0.00509	0.00024	0.00845	0.00777	0.78802	0.00242	0.00001	0.00004	0.02402	0.00008	0.00001	0.00027	0.01372	0.00091	0.00004	0.00003	0.00007
Node25	66	E	0.00068	0.00025	0.00060	0.01276	0.00000	0.00597	0.97587	0.00008	0.00009	0.00000	0.00000	0.00286	0.00000	0.00000	0.00004	0.00047	0.00030	0.00000	0.00000	0.00001
Node25	67	L	0.00164	0.00074	0.00008	0.00001	0.00027	0.00229	0.00009	0.00002	0.00022	0.02768	0.66683	0.00056	0.28459	0.00321	0.00006	0.00034	0.00178	0.00007	0.00015	0.00937
Node25	68	E	0.03295	0.00332	0.01026	0.06026	0.00006	0.02660	0.72102	0.10966	0.00120	0.00002	0.00005	0.01368	0.00010	0.00001	0.00080	0.01649	0.00317	0.00001	0.00004	0.00031
Node25	69	A	0.90701	0.00018	0.00024	0.00018	0.00175	0.00049	0.00096	0.00230	0.00006	0.00166	0.00050	0.00032	0.00049	0.00005	0.00215	0.01374	0.00924	0.00000	0.00002	0.05866
Node25	70	P	0.00082	0.00005	0.00001	0.00003	0.00000	0.00010	0.00006	0.00001	0.00003	0.00002	0.00012	0.00007	0.00001	0.00001	0.99774	0.00059	0.00018	0.00000	0.00000	0.00013
Node25	71	N	0.00804	0.01189	0.42424	0.01201	0.00040	0.01585	0.00906	0.00144	0.00440	0.00073	0.00035	0.16678	0.00135	0.00004	0.00172	0.07863	0.26153	0.00001	0.00019	0.00134
Node25	72	P	0.00700	0.00017	0.00038	0.00029	0.00006	0.00035	0.00026	0.00070	0.00012	0.00002	0.00009	0.00023	0.00002	0.00002	0.94320	0.04478	0.00219	0.00000	0.00001	0.00012
Node25	73	V	0.10569	0.01146	0.00974	0.00710	0.01369	0.01127	0.01522	0.01434	0.00457	0.17450	0.12687	0.01414	0.02980	0.02398	0.01510	0.03314	0.05249	0.00239	0.00877	0.32576
Node25	74	N	0.05629	0.03077	0.22352	0.17989	0.00597	0.03633	0.09217	0.04059	0.02390	0.01096	0.01318	0.05249	0.00641	0.00504	0.01605	0.09427	0.08424	0.00121	0.00870	0.01802
Node25	75	V	0.09907	0.02452	0.03957	0.02568	0.01676	0.02317	0.03190	0.02869	0.01283	0.12949	0.11565	0.03251	0.03004	0.02645	0.02015	0.06695	0.08331	0.00308	0.01457	0.17559
Node25	76	I	0.00697	0.00193	0.00151	0.00037	0.00134	0.00196	0.00129	0.00059	0.00076	0.69998	0.07779	0.00249	0.07212	0.00956	0.00110	0.00206	0.01015	0.00055	0.00211	0.10535
Node25	77	E	0.06004	0.03350	0.07796	0.21182	0.00432	0.05640	0.24965	0.05014	0.01851	0.00812	0.01218	0.06120	0.00546	0.00399	0.01944	0.06283	0.04097	0.00124	0.00690	0.01534
Node25	78	S	0.09280	0.05173	0.04485	0.03541	0.01412	0.07241	0.05973	0.03474	0.03572	0.04281	0.08200	0.05883	0.02341	0.04353	0.02584	0.11629	0.06847	0.00665	0.03932	0.05133
Node25	79	A	0.08722	0.04142	0.04890	0.05496	0.01609	0.04234	0.07535	0.04021	0.03439	0.04474	0.07870	0.04955	0.02060	0.07243	0.02599	0.08019	0.06113	0.00977	0.06227	0.05375
Node25	80	P	0.03017	0.00634	0.00526	0.00774	0.00120	0.00693	0.01007	0.02186	0.00315	0.00274	0.00648	0.00808	0.00132	0.00153	0.84462	0.02376	0.01051	0.00043	0.00131	0.00651
Node25	81	V	0.11209	0.02327	0.02265	0.01936	0.01348	0.02205	0.03116	0.02616	0.00946	0.09127	0.09086	0.02963	0.02321	0.01980	0.12352	0.07136	0.12566	0.00263	0.01013	0.13225
Node25	82	T	0.09067	0.01970	0.03041	0.01822	0.01212	0.01881	0.02443	0.02450	0.00837	0.04868	0.04549	0.02725	0.01683	0.01157	0.01787	0.14157	0.36557	0.00179	0.00760	0.06855
Node25	83	E	0.04958	0.03525	0.04168	0.14019	0.00298	0.06267	0.41688	0.03122	0.01417	0.00795	0.01261	0.06500	0.00525	0.00353	0.01796	0.04098	0.03082	0.00119	0.00562	0.01446
Node25	84	Q	0.05065	0.06069	0.04251	0.07467	0.00370	0.23291	0.21914	0.02534	0.02492	0.01042	0.01998	0.08609	0.00837	0.00515	0.01979	0.05072	0.03900	0.00169	0.00800	0.01628
Node25	85	N	0.04490	0.05546	0.19936	0.05920	0.00423	0.19167	0.08425	0.02892	0.03450	0.00963	0.01754	0.07557	0.00734	0.00558	0.01647	0.09636	0.04383	0.00165	0.00940	0.01415
Node25	86	G	0.10432	0.03500	0.05499	0.08458	0.00791	0.03503	0.11267	0.28414	0.01417	0.01145	0.01661	0.04775	0.00657	0.00616	0.02136	0.08193	0.04474	0.00223	0.00693	0.02145
Node25	87	D	0.05262	0.02603	0.08601	0.34642	0.00492	0.02950	0.10694	0.04450	0.01499	0.01050	0.01555	0.03804	0.00522	0.00620	0.02121	0.12612	0.04020	0.00166	0.00786	0.01551
Node25	88	L	0.03146	0.01587	0.00910	0.00796	0.00649	0.01448	0.01380	0.01004	0.00750	0.08936	0.54695	0.01579	0.03931	0.04710	0.01164	0.01790	0.02175	0.00642	0.01760	0.06949
Node25	89	D	0.03595	0.02208	0.06207	0.50367	0.00361	0.02617	0.12123	0.03486	0.01391	0.00981	0.01487	0.03322	0.00470	0.00614	0.01764	0.04104	0.02537	0.00173	0.00803	0.01388
Node25	90	M	0.04265	0.02058	0.01339	0.01087	0.00727	0.02240	0.01911	0.01376	0.00854	0.08410	0.16968	0.02466	0.36270	0.03745	0.01140	0.02386	0.03648	0.00609	0.01696	0.06803
Node33	1	M	0.00229	0.00071	0.00041	0.00004	0.00030	0.00174	0.00034	0.00021	0.00026	0.00680	0.01601	0.00110	0.96028	0.00198	0.00012	0.00057	0.00275	0.00022	0.00043	0.00344
Node33	2	M	0.00000	0.00000	0.00000	0.00000	0.00000	0.00000	0.00000	0.00000	0.00000	0.00000	0.00000	0.00000	1.00000	0.00000	0.00000	0.00000	0.00000	0.00000	0.00000	0.00000
Node33	3	V	0.00000	0.00000	0.00000	0.00000	0.00000	0.00000	0.00000	0.00000	0.00000	0.00000	0.00000	0.00000	0.00000	0.00000	0.00000	0.00000	0.00000	0.00000	0.00000	1.00000
Node33	4	D	0.00000	0.00000	0.00000	1.00000	0.00000	0.00000	0.00000	0.00000	0.00000	0.00000	0.00000	0.00000	0.00000	0.00000	0.00000	0.00000	0.00000	0.00000	0.00000	0.00000
Node33	5	I	0.00000	0.00000	0.00000	0.00000	0.00000	0.00000	0.00000	0.00000	0.00000	1.00000	0.00000	0.00000	0.00000	0.00000	0.00000	0.00000	0.00000	0.00000	0.00000	0.00000
Node33	6	L	0.05942	0.02701	0.01785	0.01462	0.01147	0.02476	0.02561	0.01874	0.01287	0.12458	0.22979	0.03021	0.07562	0.06983	0.01752	0.03484	0.04525	0.01049	0.03408	0.11543
Node33	7	L	0.07163	0.04397	0.03578	0.04321	0.01317	0.03507	0.05791	0.04057	0.02250	0.07834	0.13500	0.05045	0.02893	0.06428	0.03125	0.05318	0.04984	0.01415	0.04911	0.08164
Node33	8	P	0.07490	0.05611	0.02781	0.03394	0.00717	0.03496	0.05063	0.03251	0.01670	0.02831	0.04947	0.05691	0.01180	0.01543	0.34573	0.06023	0.04292	0.00401	0.01296	0.03752
Node33	9	-	0.07299	0.05140	0.05175	0.05133	0.01306	0.03872	0.06382	0.05148	0.02823	0.05791	0.09635	0.05939	0.02238	0.06113	0.03638	0.06112	0.05175	0.01343	0.05381	0.06357
Node33	10	L	0.06647	0.03063	0.02206	0.02358	0.01201	0.02446	0.03545	0.02795	0.01312	0.13225	0.19894	0.03464	0.03733	0.04976	0.02447	0.03933	0.04613	0.00868	0.02648	0.14627
Node33	11	T	0.00000	0.00000	0.00000	0.00000	0.00000	0.00000	0.00000	0.00000	0.00000	0.00000	0.00000	0.00000	0.00000	0.00000	0.00000	0.00000	1.00000	0.00000	0.00000	0.00000
Node33	12	Q	0.00000	0.00000	0.00000	0.00000	0.00000	1.00000	0.00000	0.00000	0.00000	0.00000	0.00000	0.00000	0.00000	0.00000	0.00000	0.00000	0.00000	0.00000	0.00000	0.00000
Node33	13	L	0.00000	0.00000	0.00000	0.00000	0.00000	0.00000	0.00000	0.00000	0.00000	0.00000	1.00000	0.00000	0.00000	0.00000	0.00000	0.00000	0.00000	0.00000	0.00000	0.00000
Node33	14	T	0.00000	0.00000	0.00000	0.00000	0.00000	0.00000	0.00000	0.00000	0.00000	0.00000	0.00000	0.00000	0.00000	0.00000	0.00000	0.00000	1.00000	0.00000	0.00000	0.00000
Node33	15	G	0.00000	0.00000	0.00000	0.00000	0.00000	0.00000	0.00000	1.00000	0.00000	0.00000	0.00000	0.00000	0.00000	0.00000	0.00000	0.00000	0.00000	0.00000	0.00000	0.00000
Node33	16	D	0.00000	0.00000	0.00000	1.00000	0.00000	0.00000	0.00000	0.00000	0.00000	0.00000	0.00000	0.00000	0.00000	0.00000	0.00000	0.00000	0.00000	0.00000	0.00000	0.00000
Node33	17	Y	0.00000	0.00000	0.00000	0.00000	0.00000	0.00000	0.00000	0.00000	0.00000	0.00000	0.00000	0.00000	0.00000	0.00000	0.00000	0.00000	0.00000	0.00000	1.00000	0.00000
Node33	18	A	1.00000	0.00000	0.00000	0.00000	0.00000	0.00000	0.00000	0.00000	0.00000	0.00000	0.00000	0.00000	0.00000	0.00000	0.00000	0.00000	0.00000	0.00000	0.00000	0.00000
Node33	19	A	1.00000	0.00000	0.00000	0.00000	0.00000	0.00000	0.00000	0.00000	0.00000	0.00000	0.00000	0.00000	0.00000	0.00000	0.00000	0.00000	0.00000	0.00000	0.00000	0.00000
Node33	20	S	0.00000	0.00000	0.00000	0.00000	0.00000	0.00000	0.00000	0.00000	0.00000	0.00000	0.00000	0.00000	0.00000	0.00000	0.00000	1.00000	0.00000	0.00000	0.00000	0.00000
Node33	21	W	0.00000	0.00000	0.00000	0.00000	0.00000	0.00000	0.00000	0.00000	0.00000	0.00000	0.00000	0.00000	0.00000	0.00000	0.00000	0.00000	0.00000	1.00000	0.00000	0.00000
Node33	22	L	0.00000	0.00000	0.00000	0.00000	0.00000	0.00000	0.00000	0.00000	0.00000	0.00000	1.00000	0.00000	0.00000	0.00000	0.00000	0.00000	0.00000	0.00000	0.00000	0.00000
Node33	23	P	0.00000	0.00000	0.00000	0.00000	0.00000	0.00000	0.00000	0.00000	0.00000	0.00000	0.00000	0.00000	0.00000	0.00000	1.00000	0.00000	0.00000	0.00000	0.00000	0.00000
Node33	24	W	0.00000	0.00000	0.00000	0.00000	0.00000	0.00000	0.00000	0.00000	0.00000	0.00000	0.00000	0.00000	0.00000	0.00000	0.00000	0.00000	0.00000	1.00000	0.00000	0.00000
Node33	25	I	0.00000	0.00000	0.00000	0.00000	0.00000	0.00000	0.00000	0.00000	0.00000	1.00000	0.00000	0.00000	0.00000	0.00000	0.00000	0.00000	0.00000	0.00000	0.00000	0.00000
Node33	26	M	0.00000	0.00000	0.00000	0.00000	0.00000	0.00000	0.00000	0.00000	0.00000	0.00000	0.00000	0.00000	1.00000	0.00000	0.00000	0.00000	0.00000	0.00000	0.00000	0.00000
Node33	27	I	0.00000	0.00000	0.00000	0.00000	0.00000	0.00000	0.00000	0.00000	0.00000	1.00000	0.00000	0.00000	0.00000	0.00000	0.00000	0.00000	0.00000	0.00000	0.00000	0.00000
Node33	28	P	0.00000	0.00000	0.00000	0.00000	0.00000	0.00000	0.00000	0.00000	0.00000	0.00000	0.00000	0.00000	0.00000	0.00000	1.00000	0.00000	0.00000	0.00000	0.00000	0.00000
Node33	29	L	0.00000	0.00000	0.00000	0.00000	0.00000	0.00000	0.00000	0.00000	0.00000	0.00000	1.00000	0.00000	0.00000	0.00000	0.00000	0.00000	0.00000	0.00000	0.00000	0.00000
Node33	30	V	0.00000	0.00000	0.00000	0.00000	0.00000	0.00000	0.00000	0.00000	0.00000	0.00000	0.00000	0.00000	0.00000	0.00000	0.00000	0.00000	0.00000	0.00000	0.00000	1.00000
Node33	31	F	0.00000	0.00000	0.00000	0.00000	0.00000	0.00000	0.00000	0.00000	0.00000	0.00000	0.00000	0.00000	0.00000	1.00000	0.00000	0.00000	0.00000	0.00000	0.00000	0.00000
Node33	32	Y	0.00000	0.00000	0.00000	0.00000	0.00000	0.00000	0.00000	0.00000	0.00000	0.00000	0.00000	0.00000	0.00000	0.00000	0.00000	0.00000	0.00000	0.00000	1.00000	0.00000
Node33	33	I	0.00000	0.00000	0.00000	0.00000	0.00000	0.00000	0.00000	0.00000	0.00000	1.00000	0.00000	0.00000	0.00000	0.00000	0.00000	0.00000	0.00000	0.00000	0.00000	0.00000
Node33	34	L	0.00000	0.00000	0.00000	0.00000	0.00000	0.00000	0.00000	0.00000	0.00000	0.00000	1.00000	0.00000	0.00000	0.00000	0.00000	0.00000	0.00000	0.00000	0.00000	0.00000
Node33	35	P	0.00000	0.00000	0.00000	0.00000	0.00000	0.00000	0.00000	0.00000	0.00000	0.00000	0.00000	0.00000	0.00000	0.00000	1.00000	0.00000	0.00000	0.00000	0.00000	0.00000
Node33	36	F	0.00000	0.00000	0.00000	0.00000	0.00000	0.00000	0.00000	0.00000	0.00000	0.00000	0.00000	0.00000	0.00000	1.00000	0.00000	0.00000	0.00000	0.00000	0.00000	0.00000
Node33	37	P	0.00000	0.00000	0.00000	0.00000	0.00000	0.00000	0.00000	0.00000	0.00000	0.00000	0.00000	0.00000	0.00000	0.00000	1.00000	0.00000	0.00000	0.00000	0.00000	0.00000
Node33	38	V	0.00000	0.00000	0.00000	0.00000	0.00000	0.00000	0.00000	0.00000	0.00000	0.00000	0.00000	0.00000	0.00000	0.00000	0.00000	0.00000	0.00000	0.00000	0.00000	1.00000
Node33	39	F	0.00000	0.00000	0.00000	0.00000	0.00000	0.00000	0.00000	0.00000	0.00000	0.00000	0.00000	0.00000	0.00000	1.00000	0.00000	0.00000	0.00000	0.00000	0.00000	0.00000
Node33	40	A	1.00000	0.00000	0.00000	0.00000	0.00000	0.00000	0.00000	0.00000	0.00000	0.00000	0.00000	0.00000	0.00000	0.00000	0.00000	0.00000	0.00000	0.00000	0.00000	0.00000
Node33	41	L	0.00000	0.00000	0.00000	0.00000	0.00000	0.00000	0.00000	0.00000	0.00000	0.00000	1.00000	0.00000	0.00000	0.00000	0.00000	0.00000	0.00000	0.00000	0.00000	0.00000
Node33	42	V	0.00000	0.00000	0.00000	0.00000	0.00000	0.00000	0.00000	0.00000	0.00000	0.00000	0.00000	0.00000	0.00000	0.00000	0.00000	0.00000	0.00000	0.00000	0.00000	1.00000
Node33	43	F	0.00000	0.00000	0.00000	0.00000	0.00000	0.00000	0.00000	0.00000	0.00000	0.00000	0.00000	0.00000	0.00000	1.00000	0.00000	0.00000	0.00000	0.00000	0.00000	0.00000
Node33	44	I	0.00000	0.00000	0.00000	0.00000	0.00000	0.00000	0.00000	0.00000	0.00000	1.00000	0.00000	0.00000	0.00000	0.00000	0.00000	0.00000	0.00000	0.00000	0.00000	0.00000
Node33	45	W	0.00000	0.00000	0.00000	0.00000	0.00000	0.00000	0.00000	0.00000	0.00000	0.00000	0.00000	0.00000	0.00000	0.00000	0.00000	0.00000	0.00000	1.00000	0.00000	0.00000
Node33	46	I	0.00000	0.00000	0.00000	0.00000	0.00000	0.00000	0.00000	0.00000	0.00000	1.00000	0.00000	0.00000	0.00000	0.00000	0.00000	0.00000	0.00000	0.00000	0.00000	0.00000
Node33	47	Q	0.00000	0.00000	0.00000	0.00000	0.00000	1.00000	0.00000	0.00000	0.00000	0.00000	0.00000	0.00000	0.00000	0.00000	0.00000	0.00000	0.00000	0.00000	0.00000	0.00000
Node33	48	K	0.00000	0.00000	0.00000	0.00000	0.00000	0.00000	0.00000	0.00000	0.00000	0.00000	0.00000	1.00000	0.00000	0.00000	0.00000	0.00000	0.00000	0.00000	0.00000	0.00000
Node33	49	E	0.00000	0.00000	0.00000	0.00000	0.00000	0.00000	1.00000	0.00000	0.00000	0.00000	0.00000	0.00000	0.00000	0.00000	0.00000	0.00000	0.00000	0.00000	0.00000	0.00000
Node33	50	G	0.00000	0.00000	0.00000	0.00000	0.00000	0.00000	0.00000	1.00000	0.00000	0.00000	0.00000	0.00000	0.00000	0.00000	0.00000	0.00000	0.00000	0.00000	0.00000	0.00000
Node33	51	S	0.00000	0.00000	0.00000	0.00000	0.00000	0.00000	0.00000	0.00000	0.00000	0.00000	0.00000	0.00000	0.00000	0.00000	0.00000	1.00000	0.00000	0.00000	0.00000	0.00000
Node33	52	Q	0.00000	0.00000	0.00000	0.00000	0.00000	1.00000	0.00000	0.00000	0.00000	0.00000	0.00000	0.00000	0.00000	0.00000	0.00000	0.00000	0.00000	0.00000	0.00000	0.00000
Node33	53	D	0.00000	0.00000	0.00000	1.00000	0.00000	0.00000	0.00000	0.00000	0.00000	0.00000	0.00000	0.00000	0.00000	0.00000	0.00000	0.00000	0.00000	0.00000	0.00000	0.00000
Node33	54	E	0.00000	0.00000	0.00000	0.00000	0.00000	0.00000	1.00000	0.00000	0.00000	0.00000	0.00000	0.00000	0.00000	0.00000	0.00000	0.00000	0.00000	0.00000	0.00000	0.00000
Node33	55	V	0.00000	0.00000	0.00000	0.00000	0.00000	0.00000	0.00000	0.00000	0.00000	0.00000	0.00000	0.00000	0.00000	0.00000	0.00000	0.00000	0.00000	0.00000	0.00000	1.00000
Node33	56	E	0.05023	0.05321	0.03687	0.09182	0.00285	0.17253	0.29704	0.02130	0.02454	0.01009	0.02194	0.08361	0.00937	0.00470	0.01991	0.04105	0.03291	0.00179	0.00769	0.01654
Node33	57	T	0.11206	0.03034	0.04828	0.02912	0.01281	0.02839	0.03739	0.03197	0.01240	0.03835	0.03610	0.04385	0.01726	0.01065	0.02506	0.14956	0.26367	0.00220	0.00924	0.06130
Node33	58	D	0.04885	0.02872	0.07792	0.27818	0.00345	0.05425	0.24283	0.03556	0.01882	0.00768	0.01193	0.05316	0.00509	0.00402	0.01825	0.05409	0.03492	0.00124	0.00731	0.01373
Node33	59	S	0.09089	0.04512	0.11738	0.10606	0.00948	0.06008	0.09786	0.04981	0.02820	0.01482	0.02138	0.06615	0.00913	0.00829	0.02802	0.12898	0.07919	0.00211	0.01201	0.02506
Node33	60	N	0.05422	0.04242	0.23597	0.11210	0.00790	0.04340	0.06254	0.05228	0.04914	0.01338	0.01924	0.06678	0.00813	0.01152	0.01622	0.09823	0.06331	0.00235	0.02241	0.01846
Node33	61	L	0.06482	0.04620	0.02587	0.01833	0.01021	0.04938	0.03664	0.01803	0.01889	0.09930	0.23810	0.04782	0.04791	0.04049	0.01749	0.04720	0.05742	0.00512	0.01779	0.09298
Node33	62	A	0.18540	0.03146	0.05476	0.03805	0.01676	0.03107	0.04633	0.05697	0.01441	0.03086	0.03424	0.04268	0.01411	0.01124	0.03109	0.15224	0.13996	0.00241	0.01007	0.05589
Node33	63	E	0.07657	0.03739	0.04787	0.13252	0.00501	0.06490	0.27608	0.03419	0.01595	0.01152	0.01743	0.06828	0.00701	0.00513	0.05899	0.06532	0.04574	0.00157	0.00703	0.02149
Node33	64	I	0.05389	0.01156	0.00798	0.00485	0.00927	0.01094	0.01152	0.00750	0.00477	0.25233	0.20177	0.01349	0.04752	0.03627	0.00928	0.01986	0.04229	0.00338	0.01174	0.23980
Node33	65	G	0.08589	0.06138	0.04677	0.05575	0.00663	0.03143	0.06211	0.41734	0.01353	0.00758	0.01301	0.05724	0.00543	0.00516	0.01463	0.06403	0.02829	0.00264	0.00592	0.01522
Node33	66	E	0.06259	0.06195	0.07444	0.12050	0.00467	0.07282	0.23604	0.03361	0.02137	0.01089	0.01707	0.09864	0.00736	0.00515	0.01931	0.07354	0.05143	0.00169	0.00827	0.01864
Node33	67	L	0.05827	0.03797	0.01776	0.01291	0.00982	0.03458	0.02797	0.01456	0.01290	0.12004	0.26989	0.04129	0.06709	0.04668	0.01508	0.03484	0.04646	0.00558	0.01779	0.10852
Node33	68	E	0.07086	0.04892	0.04744	0.11742	0.00484	0.08685	0.26789	0.06503	0.01918	0.01150	0.01863	0.08058	0.00770	0.00525	0.02126	0.05624	0.04055	0.00179	0.00762	0.02045
Node33	69	A	0.22703	0.03074	0.03775	0.03745	0.01705	0.03070	0.05417	0.07538	0.01275	0.03389	0.03899	0.03988	0.01363	0.01200	0.06788	0.11677	0.07853	0.00253	0.00970	0.06317
Node33	70	P	0.08638	0.03260	0.02001	0.02251	0.00742	0.02718	0.03566	0.02361	0.01218	0.04489	0.07255	0.03699	0.01733	0.01647	0.36248	0.06063	0.04718	0.00287	0.00985	0.06119
Node33	71	N	0.07751	0.06467	0.10388	0.08335	0.00873	0.05225	0.08703	0.04265	0.02659	0.02422	0.03142	0.10167	0.01258	0.00999	0.03678	0.09442	0.09219	0.00236	0.01267	0.03504
Node33	72	P	0.09038	0.02718	0.02396	0.02946	0.00682	0.02586	0.03998	0.04793	0.01214	0.01989	0.03460	0.03353	0.00842	0.00978	0.43269	0.07122	0.04404	0.00237	0.00785	0.03189
Node33	73	V	0.10152	0.01571	0.01309	0.01049	0.01431	0.01463	0.02011	0.01878	0.00639	0.16223	0.13926	0.01901	0.03175	0.02995	0.01824	0.03818	0.05425	0.00344	0.01227	0.27639
Node33	74	N	0.06262	0.03734	0.18867	0.16280	0.00721	0.03968	0.09689	0.04728	0.02541	0.01517	0.01941	0.05847	0.00804	0.00754	0.02046	0.08956	0.07704	0.00185	0.01141	0.02317
Node33	75	V	0.09544	0.02932	0.03707	0.02926	0.01649	0.02595	0.03770	0.03358	0.01404	0.11960	0.12341	0.03715	0.03016	0.03121	0.02392	0.06499	0.07525	0.00420	0.01769	0.15357
Node33	76	I	0.01039	0.00292	0.00224	0.00068	0.00197	0.00289	0.00208	0.00103	0.00116	0.63759	0.09769	0.00370	0.06930	0.01311	0.00173	0.00332	0.01410	0.00084	0.00315	0.13012
[truncated: 9,378,852 more chars]
