# Supplementary material for: Molecular diversity and evolution of far-red light-acclimated photosystem I
Source: Front Plant Sci. 2023 Nov 20;14:1289199. doi: 10.3389/fpls.2023.1289199 (PMC10694217; doi:10.3389/fpls.2023.1289199)
Supplement: Supplementary file 1 [file DataSheet_1.zip › Supplementary Data 1/PsaI_sequences_with_FRL_ancestor.fasta]

>ASR_FRL_PsaI
MMVDMLLP-LTQMTGSYAASWLPWIFIPLITYILPFPVFALLFLWIEREGLEKEVESSQQ
IINRQTKQAPEPVNVIEELPVTEQQGDLDM
>1_Pleurocapsales|WP_015143519.1
-MVDM-----TQLTGSYAASWLPWIMIPLVFYILPFPVFALLFLWIEKEGSQEESPREQF
QNSVER------VNVIEQFGVTEQQG----
>2_Plectonema_radiosum|WP_193922320.1
-MVDM-----TQLTGEYAASWLPWIMIPLVFYILPFPVFAILFLWIEKEDIEEERTDVPG
NKLMGN------VINMDS------------
>4_Richelia_sp._SM2_1_7|NJL78323.1 3_Rivularia_sp._T60_A2020_040|MBF2016193.1
-MVDM-----TQLTGEYAASWLPWIMIPLVFYILPFPVFAILFLWIEKEDIEEERTDIPG
NQLMGN------VINMDS------------
>6_Mastigocoleus_testarum|WP_036265992.1
-MVDM-----TQLTGEYAASWLPWIMIPLVFYILPFPVFALVFLWIQKEDGDDERSSSAD
R-PMGN------VTNINF------------
>7_Chlorogloeopsis_fritschii|WP_016873408.1
-MVDM-----TQLTGDYAASWLPWIMIPLIFYILPFPVFAILFLWIQKEDSEQIQETDSN
LAKVGELEAPKP------------------
>8_Scytonematopsis_contorta_HA4267-MV1|MBW4506403.1
-MADI-----TQLTGAYAASWLPWIMIPLVFYILPFPIFALLFLWIEKEDVEEERTSITN
TSPMGN------VTNYE-------------
>12_Fischerella_sp.|NWF57990.1
-MVDM-----TQLTGDYAASWLPWIMIPLVFYILPFPVFAILFLWIQKEGDDRSNQTDSN
LTEIREMGAPTP------------------
>14_Fischerella_sp._PCC_9605|WP_082209822.1
-MVDM-----TQLTGDYAASWLPWIMIPLVFYILPFPVFAILFLWIQKEGDDRSKQADSN
LTEIREMGAPTP------------------
>15_Fischerella_sp._NIES-4106|WP_096680222.1
-MVDM-----TQLTGNYAASWLPWIMIPLVFYILPFPVFAILFLWIQKEDSEQIKEIDK-
------------------------------
>16_Fischerella_thermalis|WP_219725438.1 13_Fischerella_thermalis_CCMEE_5268|PLZ97722.1
MMVDM-----TQLTGDYAASWLPWIMIPLVFYIFPFPVFAILFLWIQKEVSEEIKETDNN
LAEIGELEVPNS------------------
>19_Fischerella|WP_009453711.1 17_Fischerella_sp._FACHB-380|MBD2431583.1
MMVDM-----TQLTGDYAASWLPWIMIPLVFYILPFPVFAIVFLWIQKEVSEEIKETDNN
LAEIGELEVPNS------------------
>20_Romeria_gracilis|WP_193909364.1
-MADM-----TQLTGDYAAAWLPWIMIPMIFYILPFPVFAIVFLWIEREGRDEGEMGADR
TGQAAGMLTQTQADPMGADPMGGTSTS---
>21_Fischerella_thermalis|WP_235656136.1 5_Fischerella_thermalis_CCMEE_5330|PMB38812.1 9_Fischerella_thermalis_M58_A2018_009|MBF1988152.1 10_Fischerella|WP_219724887.1 11_Fischerella|WP_016871861.1
----M-----TQLTGDYAASWLPWIMIPLVFYILPFPVFAILFLWIQKEASEEIKETDNN
LAEIGELEVPNS------------------
>28_Nostoc_sp._C052|WP_179065298.1
-MVDI-----TQLTGDYAASWLPWIMIPLIFYILPFPVFALVFIWIQKEDSQEEV-----
------------------------------
>31_Leptolyngbya_ectocarpi|WP_193993748.1
-MADM-----TQLTGDYAISWLPWIMIPLIFYILPFPIFAIIFLWIERESDNETAMGQDL
SSEVRSQQSVMGADVISSSPPS--------
>32_Leptolyngbya_sp._SIO1E4|MBE7379947.1
-MADM-----TQLTGAYAAPWLPWIMIPLVFYILPFPIFAIAFLWIEREGSSESTMGQEA
KPQSAGLLSQVQPESMGAEPTSTS------
>33_Nostoc_sp._NMS9|MBN3942466.1
-MVDI-----TQLTGDYAASWLPWIMIPLVFYILPFPVFALVFIWIQKEGSQDEV-----
------------------------------
>34_Leptolyngbyaceae_cyanobacterium_JSC-12|EKQ66836.1
-MVDM-----SQLTGAYSASWLPWIMIPLIFYILPFPVIAIVFLWIEKEANGEETQT---
------------------------------
>35_Nostoc_sp._JL34|MBN3884309.1
-MVDI-----TQLTGDYAASWLPWIMIPLVFYILPFPVFALVFIWIQKESSQDEV-----
------------------------------
>36_Leptolyngbya_sp._LCM1.Bin17|TVP66170.1
-MADI-----TQLTGAYAASWLPWIMIPMIFYILPFPIFAIIFLWIERESNGDTALGEDS
TQAADASAPRPL------------------
>38_Chroococcidiopsis_sp._FACHB-1243|WP_192158349.1
-MVDM-----TQLTGSYAASWLPWIMIPLIFYILPFPVFALIFIWIEKEVGTADEEV---
------------------------------
>40_Leptolyngbyaceae_cyanobacterium_SM1_3_5|NJL23387.1
-MADF-----SELTGAYAASWLPWIMIPLVFYILPFPIFALVFLWIEREDSDPNLDT---
------------------------------
>41_Rivularia_sp._IAM_M-261|WP_223972651.1 37_Calothrix_sp._PCC_7716|WP_224175054.1
MTTDM-----TQLTGQYAAAWLPWIMIPLVFYILPFPIFALAFLWIEKENIEEERTSLLI
DTPMGS------IPSMTLEPTIEENEDLDM
>43_Calothrix_sp._SM1_7_51|NJL10110.1
-MVDM-----TQLTGDYAASWLPWIMIPLVFYILPFPIFALVFLWIEKEDTE--------
------------------------------
>44_Halomicronema_hongdechloris|WP_080806401.1
-MADM-----TQLTGAYAAPWLPWIMIPLIFYILPFPIFAIIFLWIEREGNGVNDMGGEP
MKSDGNYPV---------------------
>47_Synechococcales_cyanobacterium_C42_A2020_086|MBF2072662.1
METDL-----TQLTGAYSAPWLPWIMIPMIFYILPFPVFALVFLWIERENVEEDQQSF--
------------------------------
>49_Nodosilinea_sp._P-1105|NMF86525.1
-MADM-----TQLTGAYAAPWLPWIMIPMIFYILPFPIFAIIFLWIERESNGDTALGQDS
TQAADASAPRPL------------------
>53_Cyanobacteria_bacterium_RU_5_0|NJO43334.1
-MADL-----TQLTGDYAASWLPWIMIPMVFYILPFPVFALLFLWIERMTVEEEN-----
------------------------------
>54_Kovacikia_sp._CCNU0001|WP_224340630.1
-MADL-----TQLTGAYAASWLPWIMIPLVFYILPFPIIALIFLWIERESVEEET-----
------------------------------
>66_Calothrix_sp._PCC_7507|WP_015126599.1
-MVDI-----TQLTGDYAASWLPWIMIPLIFYILPFPVFAIVFLWIQKEGSEE-------
------------------------------
>70_Nodosilinea_sp._LEGE_07088|WP_193966889.1
-MADM-----TQLTGAYAAPWLPWIMIPMIFYILPFPIFAIIFLWIERESNGDSTMGQDP
MNPPSG------------------------
>71_Leptolyngbyaceae_cyanobacterium_SU_3_3|NJK53428.1
-MADL-----TQLTGHYALSWLPWIMIPLIFYILPFPIFAIIFLWIEKEASSEEP-----
------------------------------
>72_Calothrix_sp._CSU_2_0|NJR18290.1
-MVDM-----TQLTGDYAGSWLPWIMIPLVFYILPFPIFALAFIWIEKNGSEET------
------------------------------
>73_Chroococcidiopsis_cubana|WP_041462831.1 29_Chroococcidiopsis|WP_015153097.1
----M-----TQLTGSYAASWLPWIMIPLIFYILPFPVFALIFIWIEKEAGTADEEV---
------------------------------
>75_Aphanocapsa_sp._GSE-SYN-MK-11-07L|MBW4554244.1
-MVDL-----TQLTGDYAASWLPWIMIPLIFYILPFPVVAIVFLWIEQETTEEEV-----
------------------------------
>79_Leptolyngbya_sp._7M|WP_211628140.1 77_Elainella_sp._C42_A2020_010|MBF2050138.1
METNL-----TELTGAYAGAWLPWIMIPLIFYILPFPVFALVFLWIERENVDQETGEQET
------------------------------
>82_Leptolyngbyaceae_cyanobacterium_RU_5_1|NJP09465.1
METDF-----TQLTGAYAAPWLPWIMIPMVFYILPFPVVALIFLWIEREGDAEEES----
------------------------------
>83_Calothrix_sp._NIES-3974|WP_096620624.1
-MADM-----TQLTGEYSASWLPWIMIPLVFYILPFPIFALVFLWIEKEQ----------
------------------------------
>85_Pleurocapsales_cyanobacterium_LEGE_10410|MBE9046858.1
------------MTGSYAASWLPWIFIPLITYILPFPVFALLFLWIEREGLEKEV-----
------------------------------
>181_Calothrix_parasitica|WP_096658597.1
-MVDI-----TQLTGEYAASWLPWIMIPLIFYILPFPVFAILFLWIEKEDIEEEITDIPG
TQMMGNVTNME-------------------
>189_Pantanalinema_sp._GBBB05|MBL1178444.1
METDI-----TQLTGAYAAPWLPWIMIPMVFYILPFPVMALIFLWIEREAETESIEEEP-
------------------------------
>259_Leptolyngbya_sp._DLM2.Bin27|TVQ11155.1
-MADM-----TQLTGAYAAAWLPWIMIPMIFYILPFPVFAIIFLGCIPVLQDLG------
------------------------------
>45_cf._Phormidesmis_sp._LEGE_11477|WP_228024794.1
-MVDA-----TQLEGAYAAAWLPWIMIPMITYILPFPIFAIAFLWIEREGGEGGLDIEIM
GSNAGS-NEAMGQDVSP-------------
>56_Synechococcus_sp._PCC_7335|WP_006454332.1
-MVDA-----TQLEGAYAAAWLPWIMIPMITYILPFPIFAIAFLWIEREGGEGGLDIDVM
GSNAMS-NEAMGRDISS-------------
>18_Phormidesmis_sp._RL_2_1|NJM97214.1
-MTDV-----TQLTGDYAAAWLPWIFIPLITYILPFPIFAILFLWIERESPGNTDMGQDS
QST---------------------------
>176_Hyella_patelloides|WP_222427276.1 51_Hyella_patelloides_LEGE_07179|VEP15057.1
------------MTGAYALSWLPWILIPLITYILPFPIFALVFLWIEKEAVEEEV-----
------------------------------
>27_Pleurocapsa_sp._SU_5_0|NJK57219.1
------------MTGSYAVSWLPWIFIPLITYILPFPVFALLFLWIEKEGTEKEVESSQQ
IINRQTKQ----------------------
>110_Pleurocapsa_minor_HA4230-MV1|MBW4537242.1
------------MTGSYAVSWLPWIFIPLITYILPFPVFALLFLWIEKEGAEKEV-----
------------------------------
>112_Pleurocapsa_sp._CCALA_161|PSB05815.1 24_Pleurocapsa_sp._CCALA_161|WP_233220141.1
------------MTGSYAASWLPWIFIPLITYILPFPVFALLFLWIEKEGLEK-------
------------------------------
>150_Leptolyngbyaceae_cyanobacterium_SL_7_1|NJN86198.1
------------MTGAYAASWLPWIMIPLVFYILPFPVVALVFLWIERESIEEEV-----
------------------------------
>163_Leptolyngbya_sp._PKUAC-SCTE412|WP_223050816.1
------------MTGDYAASWLPWLMIPLVFYILPFPIVALVFLWIEKESAEEET-----
------------------------------
>167_Leptolyngbyaceae_cyanobacterium_SM1_4_3|NJL39715.1
------------MTGAYAASWLPWIMIPLVFYILPFPIVALVFLWIERETTEEEA-----
------------------------------
>Gloeobacter_7f4v_aI
----------------MQSYNVFPALVIITTLVVPFMAAAALLFIIERDPS---------
------------------------------
>Gloeobacter_morelensis Frame 2, start_pos=69
----------------MQSYNVFPALVIITTLVVPFMAAAALLFIIERDPS---------
------------------------------
>Anthoceritobacter_panamensis Frame 2, start_pos=15
-------------------MNVYPWLVYVTTLVFPLVSLAALFILIERDTI---------
------------------------------
>Gloeobacter_kilaueensis
-----------------MQYNVIPPLVIIVGLVVPFMAFAALLFIIERDPT---------
------------------------------
>22_Stenomitos_rutilans_HA7619-LM2|MBW4471930.1
------------MTGSYAASFLPWILIPVVCWLLPAVVFGLLFLYIEREDPSGI------
------------------------------
>23_Leptolyngbyaceae_cyanobacterium_RU_5_1|NJP09620.1
------------MTGTYAASFLPWILIPVVCWLLPAVVFGLLFLYIEREDPSGV------
------------------------------
>25_Leptolyngbya_sp._PKUAC-SCTE412|WP_223046032.1
------------MTGEYAASFLPWILIPVVCWLLPAVVFGLLFIYIEREDPSGI------
------------------------------
>26_Kovacikia_sp._CCNU0001|WP_224343607.1
------------MTGSYAASFLPWILIPIVCWLLPAVVFGLLFIYIEREDPSGI------
------------------------------
>30_Leptodesmis_sichuanensis|WP_233745883.1
------------MTGSYAASFLPWILIPVVCWLLPAIVFGLLFLYIEREDPSGI------
------------------------------
>39_Geitlerinema_sp._PCC_9228|WP_071515553.1
------------MSGEYAASWLPWIMIPIVGWLLPAVGMGLLFLYIERDQISEN------
------------------------------
>42_Oscillatoriales_cyanobacterium_SpSt-418|HFM96233.1
------------MTGSYAASFLPWILIPVVTWLFPAVTMGLLFLYIEREDPNGI------
------------------------------
>46_Oscillatoriales_cyanobacterium_SpSt-402|HGW95256.1
------------MTGSYAASFLPWILIPVVTWLLPAVTMGLLFLYIEREDPSGI------
------------------------------
>48_Stenomitos_frigidus|WP_106258970.1
------------MTGSYAASFLPWILIPVVTWLLPAVVFGLLFLYIEREDPSGI------
------------------------------
>50_Leptolyngbya_sp.|PZV10482.1
------------MTGSYAASFLPWILIPVVTWLLPAVTMGLLFLYIEREDPTGI------
------------------------------
>52_Phormidium_sp._CLA17|WP_171574128.1
------------MTGSYAASFLPWILIPVVTWLLPAVVMGLLFLYIEREDPTGI------
------------------------------
>55_Leptolyngbya|WP_017290022.1
------------MTGSYAASYLPWILIPVVTWLLPTVVMGLLFLYIEREDPSGI------
------------------------------
>57_Cyanobacteria_bacterium_FACHB-63|MBD1844322.1
------------MTGSYAASYLPWILIPVVTWLLPTVVFGLLFLYIEREDPSGI------
------------------------------
>58_Leptolyngbyaceae_cyanobacterium_JSC-12|EKQ69827.1
------------MTGSYAASFLPWILIPVVTWLLPAVAMGLLFLYIEREDPSGI------
------------------------------
>59_Nostoc_sp._HG1|MBC6434943.1
------------MTGSYAASYLPWILIPIVTWLLPIVVMGLLFLYIEREDPTGV------
------------------------------
>60_Scytolyngbya_sp._HA4215-MV1|MBW4522959.1
------------MTGSYAAAYLPWILIPITCWLFPIVGMGLLFLYVEREDPSGI------
------------------------------
>61_Phormidesmis_priestleyi|WP_073069127.1
------------MTGSYAASYLPWILIPVVTWLLPIVVMGLLFLYIEREDPTGI------
------------------------------
>62_Leptolyngbyaceae_cyanobacterium_JSC-12|MBF2028944.1
------------MTGSYAASFLPWILIPVVTWLLPAITMGLLFLYIEREDPSGI------
------------------------------
>63_Myxacorys_californica_WJT36-NPBG1|MBW4419302.1
------------MTGSYAASYLPWILIPVVTWLLPVVVMGLLFLYIEREDPTGI------
------------------------------
>64_Leptolyngbyaceae_cyanobacterium_SU_3_3|NJK53340.1
------------MTGSYAASYLPWILIPIVTWLLPIVVMGLLFLYIEREDPTGI------
------------------------------
>65_Leptolyngbya_sp._NIES-3755|WP_068387014.1
------------MTGSYAASYLPWILIPIVTWLLPTVVMGLLFLYIEREDPTGI------
------------------------------
>67_Phormidesmis_priestleyi|WP_068816871.1
------------MTGSYAASYLPWILIPVVTWLVPIVVMGLLFLYIEREDPTGV------
------------------------------
>68_Cyanobacteria|WP_190451407.1
------------MTGSYAASFLPWILIPVVTWLLPAVVFGLLFLYIEREDASGI------
------------------------------
>69_Leptolyngbya_sp._FACHB-17|WP_190375794.1
------------MTGSYAASYLPWILIPVVTWLVPTVVFGLLFLYIEREDPSGI------
------------------------------
>74_Myxacorys_almedinensis|WP_162423202.1
------------MTGSYAASYLPWILIPVVTWLLPVVVMGLLFLYIEHEDPTGV------
------------------------------
>76_Myxacorys_chilensis_ATA2-1-KO14|MBW4539233.1
------------MTGSYAASYLPWILIPVVTWLLPVVVMGLLFLYIEHEDPTGI------
------------------------------
>78_Plectolyngbya_sp._WJT66-NPBG17|MBW4443433.1
------------MTGSYAASYLPWILIPVVTWLVPTVVFALLFLYIEREDPGGI------
------------------------------
>80_Leptolyngbya_sp._NIES-2104|WP_058999375.1
------------MTGSYAASYLPWILIPVVTWLVPTVVFALLFLYIEREDPTGI------
------------------------------
>81_Pseudanabaenaceae_cyanobacterium_LEGE_13415|MBE9011268.1
------------MTGSYAASYLPWILIPVVTWLVPTIVFALLFLYIEREDPSGI------
------------------------------
>84_Symploca_sp._SIO2B6|NET05603.1
------------MTGAYAASYLPWILIPLVCWLLPAVVMGLLFIHIESDA----------
------------------------------
>86_Oscillatoriales|WP_074162781.1
------------MTGDYAASYLPWILIPVVCWLMPVVTMGLLFIYIEKEA----------
------------------------------
>87_Hydrococcus_sp._RU_2_2|NJM90142.1
------------MTGTYAASYLPWILIPLTCWLLPAVTMGLLFIYIESDA----------
------------------------------
>88_Cyanobacteria_bacterium_UBA11162|HBL14775.1
------------MTGSYAASYLPWILIPVVCWLLPAVVMGLLFIYIESDA----------
------------------------------
>89_Kamptonema_sp._SIO4C4|NEO25877.1
------------MTGEYAASYLPWILIPVVCWLMPAVVMGLLFLHIESDA----------
------------------------------
>90_Pantanalinema_sp._GBBB05|MBL1175032.1
------------MTGTYAASFLPWILIPVVCWLLPAVTMGLLFLYIEQDA----------
------------------------------
>91_Cyanothece_sp._PCC_7425|B8HRF1.1
------------MTGSYAASFLPWIMIPVTCWLFPVVVMGLLFIYIESDAPST-------
------------------------------
>92_Microcystis|WP_004162778.1
------------MTGDYAASYLPWILIPIVCWLMPAVVMGLLFIYIESES----------
------------------------------
>93_Pleurocapsales|WP_015143920.1
------------MTGTYAASYLPWILIPIVCWLLPAVVMGLLFIYIESEA----------
------------------------------
>94_Pseudanabaena_sp._PCC_7367|WP_015163615.1
------------MTGSYAASYLPWILIPVICWLLPVVTMGLLFIYIENEA----------
------------------------------
>95_Jacksonvillea_sp._ISTCYN1|WP_162545481.1
------------MTGTYAASFLPWILIPVTCWLFPAVVMGLLFIHIESDA----------
------------------------------
>96_Spirulina_subsalsa|WP_071525295.1
------------MTGAYAASYLPWILIPLVCWLMPAVVMGLLFIHIESDA----------
------------------------------
>98_Sodalinema_gerasimenkoae|WP_159783526.1
------------MTGDYAASYLPWILIPMVCWLMPVVTMGLLFIYIEKEA----------
------------------------------
>99_Cyanobacteria_bacterium_UBA9273|HBB34889.1
------------MTGSYAASYLPWILIPVVCWLMPAVVMGLLFIYIESDA----------
------------------------------
>100_Microcoleaceae|WP_006618478.1
------------MTGDYAASFLPWILIPVVCWLMPAVLMGLLFIHIESDA----------
------------------------------
>101_Okeania_sp._SIO2F4|NES05809.1
------------MTGDYAASYLPWILIPVVCWLMPIVVMGLLFIYIESEA----------
------------------------------
>102_Oscillatoria_salina|WP_224412740.1
------------MTGAYAASYLPWILIPVVCWLFPAVAMGLLFIYIESEG----------
------------------------------
>103_filamentous_cyanobacterium_LEGE_11480|MBE9028596.1
------------MTGSYAASFLPWIMIPLIGWVFPAVVMGLLFLYVEKEA----------
------------------------------
>104_Spirulinaceae_cyanobacterium_SM2_1_0|NJL00601.1
------------MTGAYAASYLPWILIPVVCWLFPAVAMGLLFIYIESDA----------
------------------------------
>105_Spirulina_major|WP_072622286.1
------------MTGDYAASFLPWILIPMVCWLMPLVTMGLLFIYIEKEA----------
------------------------------
>106_Hormoscilla_sp._SP12CHS1|MBC6420411.1
------------MTGSYAASFLPWILIPVVCWLLPAVFMGLLFIHIESDA----------
------------------------------
>107_Microcystis_aeruginosa|WP_150978276.1
------------MTGAYAASYLPWILIPIVCWLMPAVVMGLLFIHIESES----------
------------------------------
>108_unclassified_Desertifilum|WP_071958183.1
------------MTGDYAASFLPWILIPVVCWLMPLVVMGLLFIYIESDA----------
------------------------------
>109_Oscillatoriaceae_cyanobacterium_M7585_C2015_266|HIK28083.1
------------MTGAYAASYLPWILIPVVCWLMPAVVMGLLFIYIESDA----------
------------------------------
>111_Okeania_sp._SIO2D1|NES72362.1
------------MTGTYAASYLPWIMIPLVCWLMPAVVMGLLFIYIESDA----------
------------------------------
>113_Baaleninema_simplex|WP_017659404.1
------------MSGDYAASYLPWILIPVVCWLMPVVTMGLLFIYIEQDA----------
------------------------------
>114_Acaryochloridaceae_cyanobacterium_RU_4_10|NJM75797.1
------------MTGEYAASFLPWIMIPVVCWVLPVVTLGLLFIHIESDA----------
------------------------------
>115_Microcoleus_sp._PH2017_02_FOX_O_A|MCC3414731.1
------------MTGSYAASFLPWILIPVVCWLMPVVVMGLLFIHIESDA----------
------------------------------
>116_Aphanocapsa_sp._GSE-SYN-MK-11-07L|MBW4553350.1
------------MTGSYAASFLPWILIPIVCWLMPVVVMGLLFIHIESDAA---------
------------------------------
>117_Planktothrix_tepida|WP_072717599.1
------------MTGAYAASFLPWILIPVVCWLLPIVAMGLLFIHIESDA----------
------------------------------
>118_Coleofasciculus_chthonoplastes|WP_006100027.1
------------MTGSYAASFLPWILIPVVCWLMPAVLMGLLFIHIESDA----------
------------------------------
>119_Cyanobacteria_bacterium_UBA12227|HAG81684.1
------------MTGSYAASYLPWILIPVVCWLMPAVLMGLLFIYIESDA----------
------------------------------
>120_Neosynechococcus_sphagnicola|WP_072016456.1
------------MEGSYAASFLPWILIPVTCWLFPAVTMGLLFLYIESDA----------
------------------------------
>121_Chroococcidiopsis_sp._PCC_6712|NMN49239.1
------------MTGTYAASFLPWILIPVVCWLMPAVVMGLLFLYIEGEA----------
------------------------------
>122_Synechococcus_sp._PCC_6312|WP_015125219.1
------------MSGDYAASFLPWIFIPVVCWLMPVVVMGLLFLYIEQDA----------
------------------------------
>123_Coleofasciculaceae_cyanobacterium_SM2_1_6|NJL91207.1
------------MTGDYAAAFLPWILIPVVCWLMPAVVMGLLFIYIEQDS----------
------------------------------
>124_Microcystis|WP_002737043.1
------------MTGAYAASYLPWILIPIVCWLMPAVVMGLLFIYIESES----------
------------------------------
>125_Cyanobacteria_bacterium_RI_101|MBJ7900710.1
------------MTGAYAASYLPWILIPIVGWLFPAVAMGLLFIHIESEA----------
------------------------------
>126_unclassified_Tychonema|WP_194063327.1
------------MTGTYAASFLPWILIPVVCWLMPVVVMGLLFIHIESDA----------
------------------------------
>127_Chroococcus_sp._FPU101|WP_206813328.1
------------MNGAYAASFLPWIMIPLTCWLLPAVVMGLLFIYIESEA----------
------------------------------
>128_Snowella_sp.|PZV25302.1
------------MTGAYAASYLPWILIPVVGWLFPAVTMALLFIHIESDA----------
------------------------------
>129_Gomphosphaeria_aponina_SAG_52.96__DSM_107014|MBR8827087.1
------------MTGEYAASFLPWILIPVVCWLMPAVVMGLLFIYIETDA----------
------------------------------
>130_Microcoleus_sp._SU_5_6|NJK73718.1
------------MTGSYAASFLPWILIPVVCWLMPVVVMGLLFIYIESDA----------
------------------------------
>131_Synechocystis|WP_028948017.1 97_unclassified_Synechocystis|WP_010874255.1
------------MDGSYAASYLPWILIPMVGWLFPAVTMGLLFIHIESEG----------
------------------------------
>132_Planktothrix|WP_190520322.1
------------MTGAYAASFLPWILIPVVCWLMPVVVMGLLFIHIESDA----------
------------------------------
>133_Synechococcales_cyanobacterium_C|NCJ05819.1
------------MTGAYAASYLPWIFIPVVCWLMPVVIMGLLFIHIESDA----------
------------------------------
>134_Planktothrix_sp._UBA8402|HAN74786.1
------------MTGAYAASFLPWILIPVVCWLMPIVVMGLLFIHIESEA----------
------------------------------
>135_Gloeothece_citriformis|WP_015956421.1
------------MTGAYAASYLPWILIPIIGWLMPAVVMGLLFLYIESDA----------
------------------------------
>136_Oscillatoriales_cyanobacterium_LEGE_11467|MBE9039329.1
------------MTGDYAASFLPWIMIPVTCWLMPVVIMGLLFIHIESEA----------
------------------------------
>137_Planktothrix|WP_079677766.1
------------MTGAYAASFLPWILIPVVCWLMPVVVMGLLFIHIESEA----------
------------------------------
>138_Synechococcus_sp._Nb3U1|WP_235278246.1
------------MTGSYAAAYLPWIFIPIVCWLLPAVSMAVLFLYIERD-----------
------------------------------
>139_unclassified_Synechococcus|WP_011428960.1
------------MTGSYAAAYLPWIFVPIVGWLLPAVTMAVLFLYIERD-----------
------------------------------
>140_Planktothrix_serta|WP_083619018.1
------------MTGAYAASFLPWILIPVVCWLMPIVAMGLLFIHIESDA----------
------------------------------
>141_[Phormidium|WP_199247648.1
------------MTGSYAASFLPWIMIPVTCWLMPLVVMGLLFIHIESDA----------
------------------------------
>142_Rubidibacter_lacunae|WP_022604378.1
------------MTGDYAASFLPWILIPAVCWLMPAMVMGLLFIHIESDA----------
------------------------------
>143_Synechococcus_sp._W6-28|AYG86675.1
------------MTGSYAAAYLPWIFVPIVGWLLPAVGMAVLFLYIERD-----------
------------------------------
>144_Okeania_sp._SIO2C9|NEQ72850.1
------------MTGSYAAAYLPWILIPVVCWLMPIVTMGLLFLYIESEA----------
------------------------------
>145_Limnoraphis_robusta|WP_046279731.1
------------MTGSYAAAYLPWILIPVVCWLMPVVVMGLLFIHIESEA----------
------------------------------
>146_Chlorogloea_purpurea_SAG_13.99|MBR8832451.1
------------MSGAYAASYLPWILIPIIGWLLPAVVMGLLFIYIESDA----------
------------------------------
>147_Aphanothece_hegewaldii|WP_106456006.1
------------MNGAYAASFLPWILIPFVCWLLPAIVMGLLFIYIESEA----------
------------------------------
>148_unclassified_Planktothrix|WP_190462035.1
------------MTGSYAASYLPWILIPVITWLLPAVVMGLLFIYIESDAA---------
------------------------------
>149_Planktothrix|WP_026787896.1
------------MTGAYAASFLPWILIPVVCWLMPVVAMGLLFIHIESEA----------
------------------------------
>151_Microcoleus_sp._FACHB-672|WP_190667504.1
------------MTGAYAASYLPWILIPVVTWLLPAVVMGLLFIYIESEQ----------
------------------------------
>152_unclassified_Planktothricoides|WP_054470364.1
------------MTGDYAASFLPWIMIPLTCWVMPLVVMGLLFIEIEKEA----------
------------------------------
>153_Hyella_patelloides|WP_144871395.1
------------MTGAYAASFLPWILIPVVCWLMPAVVMGLLFFYIEGEA----------
------------------------------
>154_Synechococcus_sp._JA-2-3Ba2-13|WP_011433114.1
------------MTGSYAAAYLPWIFIPIVGWLLPAVGMAVLFLYIERD-----------
------------------------------
>155_Cyanobacteria_bacterium_QH_1_48_107|PSO51539.1
------------MTGEYAASFLPWILVPVVGLLMPAVVMGLLFIYIEKEA----------
------------------------------
>156_Oxynema|WP_168567805.1
------------MDGAYAASYLPWILIPVVCWLMPPVIMGLLFIHIESEQ----------
------------------------------
>157_Cyanobacteria_bacterium_QS_8_64_29|PSP16708.1
------------MSGEYAASFLPWILVPAVGLLLPAVTMGLLFIYIEREA----------
------------------------------
>158_Lyngbya_sp._PCC_8106|WP_009787333.1
------------MTGSYAAAYLPWILIPVVCWLMPVVIMGLLFIHIESEA----------
------------------------------
>159_Phormidium_ambiguum|WP_073595561.1
------------MTGSYAASYLPWILIPIITWLLPAVVMGLLFIYIESEA----------
------------------------------
>160_Cyanosarcina_radialis_HA8281-LM2|MBW4619122.1
------------MTGSYAASYLPWILIPVVCWLFPLVVSGLAFLYIESDE----------
------------------------------
>161_Alkalinema_sp._RU_4_3|NJM46447.1
------------MTGTYAASYLSWILIPVVGWVFPAVMMGLLFLYVEKDA----------
------------------------------
>162_Cyanobacteria_bacterium_UBA8543|HAJ60639.1
------------MTGSYAASFLPWILIPIVTWLLPAVVFGLLFIYIESDA----------
------------------------------
>164_unclassified_Coleofasciculus|WP_193875421.1
------------MIGSYSASFLPWILIPVICWLMPAVVMGLLFIYIESDA----------
------------------------------
>165_Pseudanabaena_sp._SU_2_4|NJL42988.1
------------MFGSYAASYLPWIFIPLVCWVFPMAAMGLLFLYVERDA----------
------------------------------
>166_Microcoleaceae_bacterium_UBA11344|HAT15918.1
------------MTGSYAASFLPWILIPLVTWVMPVVVMGLLFVHIESDA----------
------------------------------
>168_Microcoleus_sp._FACHB-68|WP_190758723.1
------------MTGAYAASYLPWILIPVVTWLMPAVVMGLLFIYIESEQ----------
------------------------------
>169_Allocoleopsis_franciscana|WP_015185144.1
------------MTGAYAASFLPWILIPVVTWLLPAVVMGLLFIYIESDA----------
------------------------------
>170_Thermostichus_lividus|WP_099798457.1
------------MMGSYAASFLPWIFIPVVCWLMPVVVMGLLFLYIEGDAQA--------
------------------------------
>171_Stanieria|WP_015193669.1
------------MTGTYAAAYLPWIFIPVICWLMPAVVMGLLFIYIESEI----------
------------------------------
>172_Euhalothece_natronophila|WP_146294428.1
------------MSGDYAASFLPYILIPVVGWLMPAVVMGLLFIHIESDA----------
------------------------------
>173_Pleurocapsales_cyanobacterium_LEGE_06147|MBE9167497.1
------------MSGGYAAAYLPWILIPVICWLLPAIVMGLLFIYIESEPS---------
------------------------------
>174_Cyanobacteria_bacterium_UBA8156|HAN46288.1
------------MTGDYAASYLPWILIPAITWLLPLVGMGLLFLYIEGEA----------
------------------------------
>175_Phormidium_tenue|WP_191128186.1
------------MGPSYAASYLPSILVPIIGWVFPAVAMAFLFIYIEREDSPT-------
------------------------------
>177_Oscillatoriales_cyanobacterium|TAD81894.1
------------MTGSYAASFLPWILIPLVTWLMPVVVMGLLFIHIESDA----------
------------------------------
>178_Gloeothece_verrucosa|WP_013323648.1
------------MTGTYAASYLPWILIPVITWLFPAVVMGLLFFYIESDA----------
------------------------------
>179_Oscillatoriales_cyanobacterium_SM2_3_0|NJK39889.1
------------MTGSYAASFLPWILIPVVCWLMPIVAMGLLFFYIETEA----------
------------------------------
>180_Coleofasciculus_sp._Co-bin14|MBD0344836.1
------------MTGSYAASFLPWILIPVVCWLLPLVVFSLFFIYIESES----------
------------------------------
>182_Oscillatoria_sp._FACHB-1406|WP_190714872.1
------------MTGSYAASYLPLIMIPLVCWLMPAVVMGLLFIYIESDA----------
------------------------------
>183_Tychonema_sp._BBK16|WP_236503123.1
------------MTGSYAASFLPWILIPVVTWLMPVVVMGLLFIHIESDA----------
------------------------------
>184_Cyanobacteria_bacterium_REEB444|MBU6186062.1
------------MTGSYAASFLPWILIPVTTWLLPLITMGLLFLYIEQDA----------
------------------------------
>185_Phormidium_sp._LEGE_05292|WP_193982002.1
------------MTGSYAASFLPWILIPIITWLLPAIVMGLLFIYIESEA----------
------------------------------
>186_Okeania_sp._KiyG1|WP_202224502.1
------------MTGSYAASYLPWILIPVVTWLMPIVVMGLLFIYIESEA----------
------------------------------
>187_Oscillatoria_acuminata|WP_015148866.1
------------MTGAYAAAYLPWILIPVVCWLMPTVLMGLLFIYIESDS----------
------------------------------
>188_Pseudanabaena_sp._PCC_6802|WP_071592302.1
------------MLGSYAASYLPWIFIPVTCWVFPMAAMALLFLYVEREA----------
------------------------------
>190_unclassified_Microcoleus|WP_190494350.1
------------MTGTYAASFLPWILIPIVTWLMPAVVMGLFFIYIESESDA--------
------------------------------
>191_Cyanobacteria_bacterium_RU_5_0|NJO42042.1
-----------MIIASYAASFLPTILVPIIGWVFPAVVMAFLFIYIEREDPSGI------
------------------------------
>192_Thermosynechococcus|WP_149820283.1
------------MMGSYAASFLPWIFIPVVCWLMPTVVMGLLFLYIEGDA----------
------------------------------
>193_Microcoleus_sp._PH2017_10_PVI_O_A|MCC3405049.1
------------MTGSYAASFLPWILIPLITWLMPVVVMGLLFIYIESDA----------
------------------------------
>194_Phormidium_pseudopriestleyi|WP_207087898.1
------------MTGAYAAAYLPWILIPVVCWLMPPVLMGLLFIYIESDE----------
------------------------------
>195_Cyanobacteria|WP_011058237.1
------------MMGSYAASFLPWIFIPVVCWLMPTVVMGLLFLYIEGEA----------
------------------------------
>196_Cyanothece_sp._BG0011|WP_107670976.1
------------MNGAYAASYLPWILIPVVTWLMPIVVMGLLFIYIEQEG----------
------------------------------
>197_filamentous_cyanobacterium_Phorm_46|PSB23532.1
------------MTGSYAASFLPWILIPVVTWLMPVVVMGLLFIYIESDA----------
------------------------------
>198_Tychonema_bourrellyi|WP_096828445.1
------------MTGSYAAAFLPWILIPLVTWVMPIVVMGLLFIHIESDA----------
------------------------------
>199_Crocosphaera|WP_008275886.1
------------MNGAYAASYLPWILIPVVTWLMPIVVMGLLFIYIEQEA----------
------------------------------
>200_Microcoleus_sp._LEGE_07076|WP_193971574.1
------------MTGTYAASFLPWILIPLITWLMPVVVMGLLFIYIESDA----------
------------------------------
>201_Oculatella_sp._LEGE_06141|WP_193874359.1
----------------MAASYLPSIFVPLIGWVFPAVTMALLFIYIEREDPSGL------
------------------------------
>202_Lyngbya_aestuarii|WP_023067446.1
------------MTGSYAAAYLPWILIPVVTWLLPVVIMGLLFIHIESEA----------
------------------------------
>203_Leptolyngbyaceae_cyanobacterium_T60_A2020_046|MBF2034339.1
------------MDGTYAASWLPWIMIPVVTWLMPAVVMGLLFFYIESDA----------
------------------------------
>204_Oscillatoriales|WP_015174678.1
------------MTGSYAASFLPWILIPVITWLMPVVVMGLLFIYIESDA----------
------------------------------
>205_Oscillatoriales_cyanobacterium|TAG97456.1
------------MTGSYAAAFLPWILIPLVTWVMPIVVMGLLFIHIESEA----------
------------------------------
>206_Trichodesmium_erythraeum_GBRTRLIN201|MBS9769002.1
------------MTGSYAASYLPWILIPVVTWLMPIIVMGLLFVYIESDA----------
------------------------------
>207_Leptolyngbya_sp._SIO1E4|MBE7383162.1
------------MDGTYAASWLPWILIPVVTWLMPAAVMGLLFFYIESDA----------
------------------------------
>208_unclassified_Tychonema|WP_194012095.1
------------MTGTYAASFLPWILIPVITWLMPVVVMGLLFIYIESDA----------
------------------------------
>209_Oscillatoriales_cyanobacterium_SM2_1_8|NJK59314.1
------------MTGAYAASYLPWILIPAITWLLPLVGMGLLFLYIEGEA----------
------------------------------
>210_Cyanobacteria_bacterium_UBA8543|HAJ62196.1
---------------MYSASFLPTILVPIIGWVFPAVVMAFLFIYIEREDPSGI------
------------------------------
>211_Halomicronema_hongdechloris|WP_080809879.1
------------MDGTYAASWLPWLLIPVVTWLMPAVVMGLLFFYIESDA----------
------------------------------
>212_Coleofasciculus_sp._S288|MCA1994792.1
------------MTGSYAASFLPWILIPVVTWLLPAVVFALFFIYIESEA----------
------------------------------
>213_Microcoleus_vaginatus_FGP-2|EGK87662.1
------------MTGSYAASFLPWIMIPLITWLMPVVVMGLLFIYIESDA----------
------------------------------
>214_filamentous_cyanobacterium_CCP2|PSB08067.1
-----------MIIASYAASFLPTIFVPIIGWVFPAVVMAFLFIYIEREDASGI------
------------------------------
>215_unclassified_Leptolyngbya|WP_190772106.1
----------------MAASYLPSIFVPIIGWVFPAVTMALLFIYIEREDPSGI------
------------------------------
>216_Tolypothrix_sp._T3-bin4|MBD0301398.1
------------MTGSYAASFLPWILIPLVTWVLPLVVFALFFIYIESEA----------
------------------------------
>217_Microseira_wollei|WP_226589866.1
---------------MYAASFLPTILIPIVGWVFPAVAMAFLFIYIEREDPSGI------
------------------------------
>218_Aphanothece_sacrum|WP_124976290.1
------------MTGAYAASYLPWILIPAITWLMPLVVMGLLFIYIEQDA----------
------------------------------
>219_Cyanobacteria_bacterium_J055|RMG08951.1
------------MGGDFAASFLPGIMIPLTCWLMPVVVMGLLFIHIESEA----------
------------------------------
>220_Aphanocapsa_montana|WP_166282698.1
------------MVGDYAASFLPWILIPAIGWLMPVVVMGLLFFYIEGDA----------
------------------------------
>221_Synechococcales_cyanobacterium_M55_K2018_004|HIK56678.1
----------------MAASFLPSIFVPIVGWVFPAVTMALLFIYIEREDPSGI------
------------------------------
>222_Oscillatoriales_cyanobacterium_USR001|OCR02433.1
------------MTGAYAASFLPWILIPAITWLMPVVVMGLLFIHIESDA----------
------------------------------
>223_Okeania_hirsuta|WP_124143427.1
------------MTGSYAAAYLPWILIPVVTWLMPIVVMGLLFIYIESEA----------
------------------------------
>224_Kamptonema|WP_019486933.1
------------MTGSYAASFLPWILIPAITWLFPLVAMGLLFIYIESEA----------
------------------------------
>225_Thermosynechococcus_vestitus_BP-1|6TRA_I
------------XMGSYAASFLPWIFIPVVCWLMPTVVMGLLFLYIEGEA----------
------------------------------
>226_Lusitaniella_coriacea|WP_194028696.1
------------MTGAYTAAYLPWILIPIVCWLLPVVVSALLFIYIESEA----------
------------------------------
>227_Microcoleus_sp._FACHB-61|MBD1827812.1
------------MTGSYAASFLPWILIPVITWVMPVVVMSLLFIYIESDA----------
------------------------------
>228_Leptolyngbya_sp._SIO1D8|NER83809.1
------------MDGTYAASWLPWILIPVVTWLMPAALMGLLFFYIESDA----------
------------------------------
>229_Leptolyngbyaceae_cyanobacterium_M65_K2018_010|HIK43317.1
------------MDGTYAASWLPWILIPVITWLMPAALMGLLFFYIESDA----------
------------------------------
>230_Leptolyngbya_sp._7M|WP_036003613.1
----------------MAASFLPSIFVPIIGWVFPAVVMAFLFIYIEREDPSGI------
------------------------------
>231_Okeania_sp._SIO4D6|NEP06286.1
------------MTGSYAAAYLPWILIPIVTWLMPIVAMGLLFIYIESEA----------
------------------------------
>232_Leptolyngbya|WP_088891588.1
----------------MAASFLPSILVPIVGWVFPAVAMAFLFIYIEREDPSGI------
------------------------------
>233_Leptolyngbyaceae_cyanobacterium_CRU_2_3|NJR65130.1
----------------MAASFLPSIFVPIIGWVFPAVTMAFLFIYIERDDSAEG------
------------------------------
>234_Leptolyngbyaceae_cyanobacterium_SL_7_1|NJN88248.1
----------------MAASYLPSILVPIVGWVFPAVAMALLFIYIEREDSEGI------
------------------------------
>235_Oscillatoriales_cyanobacterium_SM2_2_1|NJK34525.1
------------MTGEYAASYLPWLLIPLTTWLLPLIAMGLLFIYIER------------
------------------------------
>236_Geminocystis_sp._M7585_C2015_104|HIK37590.1
------------MTGEFAASFLPSILVPMVGLVMPAVVMGLLFLHIESEA----------
------------------------------
>237_Tolypothrix_sp._T3-bin4|MBD0301388.1
------------MTGSYAASFLPWILIPLVTWVLPLIVFSLFFIYIESES----------
------------------------------
>238_Oscillatoria_sp._FACHB-1407|WP_190507896.1
----------------MAASFLPSIFVPIIGWVFPAVTMALLFIYIEREDADGI------
------------------------------
>239_Geminocystis_sp._NIES-3709|WP_066121282.1
------------MIGDFAASFLPTVFVPIVGWVFPAVVMGLLFLHFESEA----------
------------------------------
>240_Roseofilum_sp._Belize_Diploria|MBP0010577.1
------------MTGAYAASFLPFILVPLVGLVTPAVVMGLLFIHIETEA----------
------------------------------
>241_Microcoleus_sp._FACHB-SPT15|WP_192221465.1
------------MTGSYAASFLPWILIPLVTWVLPLIAFSLFFIYIESES----------
------------------------------
>242_Leptolyngbya_sp._BC1307|WP_121970516.1
----------------MTASFLPTILVPLVGLVFPAVTMAALFLYIERGQAKTGG-DTTP
WGQLSEDS---QKEVV--------------
>243_unclassified_Synechococcus|WP_024546621.1
------------MNGAYAASFLPVILVPLVGVVFPALAMGLLFKYIESEA----------
------------------------------
>244_Pleurocapsa_minor_HA4230-MV1|MBW4534721.1
------------MIGDYAASWLPVAMVPLVGLVGAAVSMALLFIYIENESPAK-------
------------------------------
>245_Tildeniella_torsiva_UHER_1998/13D|MBW4482324.1
------------MDGTYAASWLPWILIPTITWLMPVVLMSLLFVYIESDA----------
------------------------------
>246_Halothece_sp._PCC_7418|WP_015224773.1
------------MTGEYAASFLPLILVPAVGLLMPAVTMGLLFIYIESDA----------
------------------------------
>247_Nodosilinea_sp._LEGE_07088|WP_193965765.1
------------MDGTYAASWLPWILIPIITWLMPVAVMGMLFFYIESDA----------
------------------------------
>248_Synechococcales_cyanobacterium_M58_A2018_015|MBF2003468.1
----------------MAASFLPSIFVPIIGWVFPAVAMAFLFIYIEREDASGI------
------------------------------
>249_Okeania_sp._SIO3I5|NEQ35162.1
------------MIGSYAASYLPVILVPVVGLLMPLVGMGLLFIYIEKEA----------
------------------------------
>250_unclassified_Synechococcus|WP_012308216.1
------------MNGAYAASFLPVILVPLAGVVFPALAMGLLFNYIESDA----------
------------------------------
>251_Dactylococcopsis_salina|WP_015230764.1
------------MTGEYAASFLPLILVPAVGLLMPAVVMGLLFIYIESEA----------
------------------------------
>252_Hydrocoleum_sp._CS-953|WP_094677038.1
------------MIGDYAASYLPLILVPVVGLLMPIVVMGLLFIYIESEA----------
------------------------------
>253_Pegethrix_bostrychoides_GSE-TBD4-15B|MBW4465858.1
----------------MAASFLPSILVPIVGWVFPAVTMAFLFIYIERDDTVQ-------
------------------------------
>254_Oscillatoriophycideae_cyanobacterium_NC_groundwater_1537_Pr4_S-0.65um_50_18|MBI4783760.1
----------------MAASFLPSIFVPIVGWVFPAVAMAFLFIYIERDDAAGL------
------------------------------
>255_Nostoc_punctiforme|WP_083782445.1
----------------MAASFLPSIFVPIIGWVLPAVTFAFLFLYIERDDIG--------
------------------------------
>256_Drouetiella_hepatica_Uher_2000/2452|MBW4660473.1
----------------MAASFLPSILVPIVGWVFPAVAMAFLFIYIERDDAAGL------
------------------------------
>257_Nostoc_favosum|WP_229486813.1
----------------MAASFLPSILVPIIGWVLPAVTFAFLFLYIERDDIG--------
------------------------------
>258_Cyanobacteria_bacterium_SW_9_44_58|PSO47600.1
------------MSGDYAASFLPLVLVPAVGLLIPAVTMGLLFIYIESDA----------
------------------------------
>260_Leptolyngbya_sp._hensonii|WP_075600676.1
----------------MAASYLPSIFVPLVGLVFPAVTMALLFLYVEREDPAGI------
------------------------------
>261_Moorena_producens|WP_083305222.1
------------MTGAYAASFLPAMLVPFVGLVMPTVVLGLLFIHIESDAD---------
------------------------------
>262_Moorena_sp._SIO2I5|NEQ81356.1
------------MTGAYAASFLPTMLVPFVGLVMPIIVLGLLFLHIESDAN---------
------------------------------
>263_Leptolyngbya_sp._FACHB-671|WP_190679713.1
----------------MAASYLPSIFVPIVGWVFPAVAMALLFIYIEREDSPT-------
------------------------------
>264_Pseudanabaenales|WP_190641916.1
----------------MAASYLPSILVPIVGWVFPAVAMALLFIYIEREDSPT-------
------------------------------
>265_Moorena|WP_071986957.1
------------MTGAYAASFLPTMLVPFIGLVMPTVVLGLLFIHIESDAD---------
------------------------------
>266_Leptolyngbya_sp._LCM1.Bin17|TVP61626.1
------------MDGTYAAAWLPWILIPVITWLMPVAVMGMLFFYIESDA----------
------------------------------
>268_Cyanobacteria_bacterium_KgW148|MCA1904371.1
------------MTGTYAATYLPWILIPVITWLLPVVTMAVMFFYIEQEA----------
------------------------------
>269_Nostoc|WP_196526956.1
----------------MAASFLPSILVPIIGWVLPTVTFAFLFLYIERDDIG--------
------------------------------
>270_Pleurocapsa_sp._CCALA_161|WP_106236219.1
------------MIGDYAASWLPVAMVPLVGLVGAGISMALLFIYIEGESPAK-------
------------------------------
>271_uncultured_Synechococcales_cyanobacterium|CAA9552298.1
----------------MAAGYLPSILVPLIGLVFPAVTFAFFFLYIEREDPRGI------
------------------------------
>272_Pleurocapsa_sp._SU_5_0|NJK56032.1
------------MIGDYAASWLPVAMVPLVGLVGAGIAMALLFIYIEGESPAK-------
------------------------------
>273_Cyanobacterium_sp._T60_A2020_053|MBF2058292.1
------------MLGEYAASFLPSILVPFVGLVMPAIVMGLLFLQIESEA----------
------------------------------
>274_Moorena_producens|WP_083373767.1
------------MTGAYAASFLPTMLVPFVGLVMPTIVLGLLFIHIESDAD---------
------------------------------
>275_Chroococcidiopsidaceae_cyanobacterium_CP_BM_RX_35|MBV8882525.1
---------------MFAASYLPAFLVPLVGLVVPAVGMAFLFLYIEREDPSGI------
------------------------------
>276_filamentous_cyanobacterium_LEGE_07170|MBE9099415.1
----------------MAASYLPSIFVPIVGWVFPAVVMAFLFIYIESDNPPSL------
------------------------------
>277_Nodosilinea_sp._P-1105|WP_169611689.1
------------MDGTYAAAWLPWILIPVITWLMPVVVMSMLFFYIESDA----------
------------------------------
>279_Pleurocapsales_cyanobacterium_LEGE_10410|MBE9043715.1
------------MIGDYAASWLPVAMVPLVGIVGAAISMALLFIYIEGESPVK-------
------------------------------
>280_unclassified_Nostoc|WP_185583148.1
----------------MAASFLPSILVPIIGWVLPSITFAFLFLYIERDDIG--------
------------------------------
>281_Leptolyngbya_sp._CCY15150|WP_204153178.1
----------------MAASYLPSILVPIVGLVFPAVTMALLFIYIEREDAAGI------
------------------------------
>282_Coleofasciculaceae_cyanobacterium_RL_1_1|NJN62056.1
------------MTDAYTASFLPYILVPMIGLVFPAVTMGLLFVYIESEA----------
------------------------------
>283_Chroococcaceae|WP_015188887.1
---------------MFSASFLPSILVPLTGLVFPAVAMALLLIYIEREDPSGI------
------------------------------
>284_unclassified_Trichocoleus|WP_190436145.1
----------------MAASFLPSILVPAVGLLFPAVAMAFLFIYIEREDPSGI------
------------------------------
>285_Nostoc_sp._LEGE_12450|WP_193950956.1
----------------MAASFLPSIFVPIIGWVLPAVTFAFLFLYIESDDIS--------
------------------------------
>286_cf._Phormidesmis_sp._LEGE_11477|WP_193854783.1
----------------MSASFLPSILVPTVGLVFPAIAMAALFIYIERGQATTGG-ESAP
WGQVSEDS---QTDVV--------------
>288_Leptolyngbya_sp._O-77|WP_068509443.1
----------------MAASYLPSIFVPIVGWVFPAVTMALLFIYIERDE----------
------------------------------
>289_Gloeocapsopsis_crepidinum|WP_099700283.1
---------------MFSASFLPSLLVPLTGLVFPAVGMALLLLYIEREDPSGI------
------------------------------
>290_Cyanobacterium_aponinum|WP_041922957.1
------------MLGDFAASFLPAILVPAVGLVMPAVVMGLLFLQIESEA----------
------------------------------
>292_Geitlerinema_sp._PCC_7407|WP_015170400.1
----------------MAASFLPSILVPLVGLVFPAVAMAFLFLYIEREDAAGI------
------------------------------
>293_Coleofasciculus_sp._FACHB-1120|WP_190821782.1
----------------MGASFLPSILVPLTGLIFPAVAMAFLFLYIEREDATGI------
------------------------------
>294_Synechococcaceae_bacterium_WB9_2_112|NDC34756.1
------------MTGEFAAAWLPSVFVPLVGIVGPAVAMALLFNVIEARD----------
------------------------------
>295_Pleurocapsa_sp._PCC_7319|WP_019504027.1
------------MIGDYAASWLPVAMVPLVGIVGAAVSMALLFIYIEGEAEA--------
------------------------------
>296_Calothrix_sp._336/3|WP_046814868.1
----------------MAASFLPSIFVPIIGWVFPAITMALLFIYIERDDIA--------
------------------------------
>297_Synechococcus_sp._Tobar2m-G35|MCF8132808.1
------------MTGDFAAAWLPSVLVPLVGIGLPAVAMALLFNVIEARD----------
------------------------------
>298_Chroococcidiopsidaceae_cyanobacterium_CP_BM_ER_R8_30|MBV9387929.1
---------------MFAASYLPAFLVPIVGLVVPAVAMAFLFLYIEREDPSGI------
------------------------------
>299_Cyanobacteria_bacterium_J069|RMF63218.1
----------------MAASYLPSIFVPIVGWVFPAVTMALLFIYIEREE----------
------------------------------
>300_Cyanobacteria|WP_190629129.1
----------------MPAAFLPTILVPLVGLVFPAVAMAFLFLYIERDDAAEPLKKS--
------------------------------
>301_aff._Roholtiella_sp._LEGE_12411|WP_194002602.1
----------------MAASFLPSILVPIIGWVLPGVVFAFLFLYMESDDISNVS-----
------------------------------
>302_Vulcanococcus_limneticus|WP_094589773.1
------------MTGDFAAAWLPSVFVPLVGLLGPAVAFALLFNVVEARD----------
------------------------------
>303_Thermoleptolyngbya|WP_172358117.1
----------------MAASYLPSIFVPIIGWVFPAVTMALLFIYIERDE----------
------------------------------
>304_unclassified_Coleofasciculus|WP_190410993.1
----------------MGASFLPSILVPLTGLIFPAVAMAFLFLYIEHEDPTGI------
------------------------------
>305_Merismopedia_glauca|WP_106291504.1
------------MTASYAAHFLPAILVPVIGWVFPAVSIVMLFFYIEKDIED--------
------------------------------
>306_Nostoc_sp._CHAB_5824|WP_229461508.1
----------------MAASFLPSILVPIIGWVVPAVTFAFLLLYIERDDIG--------
------------------------------
>307_Nostoc_sp._CHAB_5715|WP_229457009.1
-MAASFLP----SILA-STSYLPSILVPIIGWVLPGVVFAFLFLYIESDDISDIN-----
------------------------------
>308_unclassified_Trichocoleus|WP_190427178.1
----------------MAASFLPSILVPLTGLVFPAIAMAFLFLYIEHEDPTGI------
------------------------------
>309_Geminocystis|WP_017295711.1
------------MIGDFAAAFLPSILVPAVGLVMPAVVMGLLFLQIESEA----------
------------------------------
>310_Synechococcus_sp._PCC_7335|EDX83689.1
----------------MSASFLPTILVPTVGLVFPAIAMAALFLYIERGQATTGG-ESAP
WGQVSEDS---QTDVV--------------
>311_Nostoc_commune|WP_109010098.1
----------------MAASFLPSILVPIIGWVLPTVTFAFLLLYIERDDIG--------
------------------------------
>312_Nostocaceae|WP_084227157.1
----------------MAASFLPSIFVPIIGWVLPAITFAFLFLYIESDDIS--------
------------------------------
>313_Waterburya_agarophytonicola_KI4|MCC0176245.1
------------MIGDYAASWLPVAMVPLVGLVSAAVSMALLFVYIEGDAEA--------
------------------------------
>314_Cyanobium_sp._FACHB-13342|WP_190388774.1
------------MTGEFAAAWLPSVFVPLVGILGPAVAMALLFNVIEARD----------
------------------------------
>315_Synechococcales_cyanobacterium_T60_A2020_003|MBF2078198.1
----------------MAASYLPSILVPMVGLVFPAVAMALLFIYIEREDAAGV------
------------------------------
>316_Microcoleus_sp._FACHB-831|WP_190484399.1
----------------MAASFLPSILVPLTGLVFPALAMAFLFLYVEHEDPRGI------
------------------------------
>317_Synechococcales|WP_106632445.1
------------MTGEFAAAWLPSVLVPLVGILGPAVAMALLFNVIEARD----------
------------------------------
>318_Synechococcaceae_bacterium_WB9_2_170|NDC14386.1
------------MTGEFAAAWLPSVLVPLVGILGPAVAMALLFNVIEARN----------
------------------------------
>320_Crinalium_epipsammum|WP_015204061.1
----------------MAASFLPSLLVPAVGLVFPALTMAFLFLYIEREDPTGI------
------------------------------
>321_Nostoc_sp._NMS8|MBN3958143.1
-MAASFLP----SILA-STSYLPAIFVPIIGWVLPAVVFAFLFLYIESDDISNIN-----
------------------------------
>323_Cyanobacteria_bacterium_K_Offshore_0m_m2_072|MBM5798184.1
------------MTGDFAAAWMPSVFVPLVGIVGPAVAMALLFNVIEARN----------
------------------------------
>324_Cyanobacterium_sp._IPPAS_B-1200|WP_069789508.1
------------MLGEYAASFLPSILVPAVGLVMPAVVMALLFLQIEAEA----------
------------------------------
>325_Nostoc_sp._XA010|WP_229553408.1
----------------MAASFLPSILVPLTGLVLPAVTFAFFFLYIERDDIG--------
------------------------------
>326_Leptolyngbya_ectocarpi|WP_193994411.1
------------MDGTYTLSWLPWILIPVVCWLFPVVSMVMLMFYIESDAA---------
------------------------------
>327_Atlanticothrix_silvestris|WP_214438852.1
----------------MAASFLPSIFVPIIGWVLPAITFAFLFLYIESNDID--------
------------------------------
>328_Chondrocystis_sp._NIES-4102|WP_096720613.1
------------MIGSYAASWLPIAMVPLVGIVGAAISMALLHVYIEGESETK-------
------------------------------
>329_Synechococcus|WP_011244070.1
------------MSGDFAAAFLPTIFVPLVGLGLPAVLMSLLFTYIESEA----------
------------------------------
>330_Cyanobacteria|WP_015154003.1
---------------MFSASFLPSILVPLTVLVFPSVAMALLFLYIEREDPSGI------
------------------------------
>331_Synechococcaceae_bacterium_WB6_3B_236|NBQ21057.1
------------MTGEFAAAWLPSVLVPLVGIGLPAVAMALLFNVIEARD----------
------------------------------
>332_Chroococcidiopsis_sp._TS-821|WP_104546723.1
---------------MFSASFLPSILVPLTGLVFPAIAMALLLIYVEREDPSGI------
------------------------------
>333_Cyanobacteria_bacterium_K_Offshore_surface_m2_239|MBM5815759.1
------------MTGSFAASWMPSVFIPLVGILGPAVAMALLFNVIEARD----------
------------------------------
>334_Myxosarcina_sp._GI1|WP_036483424.1
------------MIGDYAAAWLPVAMVPLVGLVGAGVAMALLFIYIENEA----------
------------------------------
>335_Nostoc_flagelliforme|WP_100899265.1
----------------MAASFLPSILVPLTGLVFPAVTFAFFFLYIERDDIG--------
------------------------------
>336_Synechococcus_elongatus|WP_208676165.1
------------MSGDFAAAFLPTIFVPLVGLGFPAVLMSLLFTYIESEA----------
------------------------------
>337_Nostoc_sp._HG1|MBC6429773.1
----------------MAASFLPSILVPIIGLVLPTVTFAFLFLYIERDDIG--------
------------------------------
>338_unclassified_Trichocoleus|WP_190440863.1
----------------MAASFLPSILVPLTGLVFPAIAMAFFFLYIEHEDPTGI------
------------------------------
>339_Brasilonema_bromeliae|WP_169155172.1
MLTASFLP----LILTYPASYLSSIFVPVIGWVLPSVTFAFLLLYIERDDIG--------
------------------------------
>340_Microcoleus_sp._FACHB-1515|WP_190768915.1
-----M-L----LEVSYSASILPTILVPIVGLVFPLVASAFLFIYIEREDPSGI------
------------------------------
>341_Nostoc_sp._FACHB-110|WP_190687587.1
-MPTELFP----HILGYSASYLSAIFVPVIGWVLPIGTFAFLLLYIEREDIA--------
------------------------------
>342_Cyanobacteria_bacterium_K_DeepCast_35m_m2_155|MBM5802898.1
------------MTGDFAAAWMPSVFIPLVGIVGPAVAMALLFNVIEARN----------
------------------------------
>343_Nostoc_sp._C052|WP_179065659.1
-MAASFLP----SILA-STSYLPAIFVPIIGWVLPAVVFSFLFLYIESDDISNIN-----
------------------------------
>344_Cyanobacterium_stanieri|WP_015223948.1
------------MLGEYAASFLPSILVPAVGLVMPAVAMALLFLQIEAEA----------
------------------------------
>345_Oscillatoriales_cyanobacterium|TAD78205.1
----------------MAASFLPSIFVPIVGWVFPAVVMALLFLHIESDA----------
------------------------------
>346_Cyanobium_sp.|PZV01442.1
------------MTGEFAAAWLPSILVPFVGILGPAMAMALLFNVIESRD----------
------------------------------
>348_unclassified_Nodularia|WP_071839278.1
----------------MAASFLPSILVPLTGLVFPAVTMAFLLLYIERDDIS--------
------------------------------
>349_Nodularia_sp._in__Bacteria|TVP66457.1
----------------MAASFLPSILVPLTGLVFPAVTMAFLLLYIERDDIG--------
------------------------------
>350_Cyanobium_sp._49614_E6|MCE2836512.1
------------MTGEFAAAWLPSVLVPLVGILAPAVAMALLFNVIEARD----------
------------------------------
>351_Nostoc_sp._LEGE_06077|WP_193900114.1
-MSTELLP----HILAYSASYLSPIFVPIIGWVLPIATFAFLLVYIEREDIA--------
------------------------------
>352_Chroococcidiopsis_sp._FACHB-1243|WP_192154324.1
---------------MFSASFLPSILVPLTVLVFPSIAMALLFLYIEREDPSGI------
------------------------------
>353_unclassified_Synechococcus|WP_071800911.1
------------MTGEFAAAWLPSILVPFVGILGPAIAMALLFNVIEARD----------
------------------------------
>354_Synechococcus_sp._CBW1107|WP_197162095.1
------------MTGEFAAAWLPSMFVPLVGILGPAVAMALLFNVIEARD----------
------------------------------
>355_Brasilonema_sp._UFV-L1|WP_169222476.1
MYTASLLP----HVFMYAASYLSSIFVPVIGWVVPITTFAFLLLYIERDDIA--------
------------------------------
>356_unclassified_Synechococcus|WP_197157084.1
------------MTGEFAAAWLPSVFVPLVGILGPAVAMALLFNVIEATD----------
------------------------------
>357_unclassified_Limnothrix|WP_099534644.1
----------------MAASFLPSIFVPIVGWVFPAVTMALLFLYIESDA----------
------------------------------
>358_Nostoc_sp._JL34|MBN3884191.1
-MAASFLP----SILA-STSYLPAIFIPIIGWVLPGVVFAFLFLYIESDDISDT------
------------------------------
>359_Oscillatoria_princeps_RMCB-10|MBW4492521.1
----------------MAASYLPTIFVPLVGWVFPAVTMALLFIYIESDA----------
------------------------------
>360_Nostoc_indistinguendum_CM1-VF10|MBW4452389.1
----------------MAASFVPSILVPLVGLVFPAVTFAFFFLYIERDDIG--------
------------------------------
>361_Mastigocladopsis_repens|WP_198014957.1
MYTASFLP----PILMYAASFLPSILVPVTGLVLPAVTFAFMLLYIERDDIG--------
------------------------------
>362_unclassified_Nostoc|WP_190700193.1
-MSTAFLP----YIFGYSASFLSAIFVPVIGWVVPIATFAFFFLYIERDDIG--------
------------------------------
>363_unclassified_Nostoc|WP_190729084.1
----------------MAASFIPSILVPLVGLVFPAVTFAFFFLYIERDDIG--------
------------------------------
>364_Scytonema_tolypothrichoides|WP_071654125.1
MYTASFLP----PILMYAASYLSSIFVPVIGWVVPSVVFAFLLLYIEREDIA--------
------------------------------
>365_Alkalinema_sp._FACHB-956|WP_190574653.1
---------------MYAASYLTWFLIPAVCWLLPLVGMGLLFLYVEKDA----------
------------------------------
>366_Nostoc_sp._TH1S01|MBU7584873.1
-MSTELLP----HILAYSASYLSPIFVPIIGWVLPIATFSFLLVYIERDDIA--------
------------------------------
>367_Aliterella_atlantica|WP_045055527.1
--------------MLFSASYLPSLLVPLTGLVFPAVAVVFFFLYIEREDPSGI------
------------------------------
>368_unclassified_Cyanobium|WP_006910603.1
------------MTGEFAAAWMPSVFVPLVGILGPAVAMALLFNVIEARD----------
------------------------------
>369_Synechococcus_sp._MW101C3|WP_094514330.1
------------MTGEFVAAWLPSVFVPLVGILGPAVAMALLFNVIEARD----------
------------------------------
>370_Fortiea_sp._LEGE_XX443|WP_193882457.1
-MSTEFLP----HILAYSASYLSPIFIPIIGWVLPIATFAFLLVYIEREDIA--------
------------------------------
>371_Synechococcus_sp._1G10|WP_094555195.1
------------MTGEFAAAWLPALLVPVVGILGPAVAMALLFNVIEARD----------
------------------------------
>372_Candidatus_Paraprochloron_terpiosi_SP5CPC1|MBC6418314.1
------------MTGAYTASFLPIVFVPLICMVVFAVVLGLLFVYIESEA----------
------------------------------
>373_Nostoc_sp._B2019|WP_162399773.1
----------------MAASFLPSILLPIIGWIVPGVVFAFLFLYMESDDISDIS-----
------------------------------
>374_Nostoc_sp._WHI|WP_196517558.1
----------------MAASFLPSILVPIVGLVVPAVTFAFLFLYIESDNIN--------
------------------------------
>375_Aphanothece_sp._CMT-3BRIN-NPC111|MBW4574861.1
----------------MSASFLPYILVPLVGLVFPALAMSFLFIYIEHEDPTGI------
------------------------------
>376_Nostoc_sp._NOS2021|MBN3894074.1
-MAASFLP----SILA-STSYLSSIFVPIIGWVLPGVIFAFLFLYIESDDISDIN-----
------------------------------
>377_Nostoc_sp._PCC_7107|WP_015115277.1
-MSTEFLP----HILAYSASYLSPIFVPIIGWVLPIATFSFLLVYIERDDIA--------
------------------------------
>378_Synechococcus_lacustris|WP_106498649.1
------------MTGEFAAAWMPSVFIPLVGIGLPAVVMALLFNVIEARD----------
------------------------------
>379_Cyanobacterium_aponinum|WP_015220963.1 347_Cyanobacterium_aponinum_0216|6VPV_7
-----------MILGDFAASFLPAILVPAVGLVMPAVVMGLLFLQIESEA----------
------------------------------
>380_Oscillatoria_sp._PCC_10802|WP_017719271.1
----------------MAASYLPTIFVPLIGWVFPAVTMALLFIYIESEA----------
------------------------------
>381_Synechococcus_sp._GFB01|WP_048017513.1
------------MTGDFAAAWMPSVFVPLVGILGPAVAMALLFNVIEASD----------
------------------------------
>382_Nostoc_sp._JL31|MBN3890830.1
-MATSFLP----TVLA-STSYLSAILVPIIGWVLPGVVFAFLFLYIESDDISDIN-----
------------------------------
>384_Nostocales_cyanobacterium_LEGE_11386|MBE9049241.1
----------------MAASFLPSIFVPLTGLVFPAVTMAFLLLYIERDDIA--------
------------------------------
>385_Nostoc_sp._JL23|MBN3878681.1
-MAASFLP----TVLA-STSYLSAIFVPIIGWVLPGVVFAFLFLYIESDDISDIN-----
------------------------------
>386_Cyanobacteria_bacterium_K_DeepCast_35m_m2_023|MBM5800748.1
------------MTGDFAAAWMPTVFIPLVGILGPAVAMALLFNVIEARD----------
------------------------------
>387_Synechococcales_cyanobacterium_SupBloom_Metag_052|MBJ7491640.1
------------MTGDFVAAWLPSVLVPLVGILGPAVAMALLFNVIEASD----------
------------------------------
>388_Nostoc_sp._RI_552|MBI1243127.1
----------------MAASFLPSILVPLTGLVFPAVTMAFLMLYIERDDIG--------
------------------------------
>389_Synechococcus_sp._WH_5701|WP_037981685.1 319_Synechococcus_sp._WH_5701|EAQ76700.1
------------MTGEFAAAWLPSLLVPVVGILGPAVAMALLFNVIEATD----------
------------------------------
>390_Nostocales|WP_096578396.1
-MSTEFLP----HILAYSASYLSPILVPIIGWVLPIATFSFLLVYIERDDVA--------
------------------------------
>391_Brasilonema|WP_169266843.1
---------------MYSASYISSILVPVIGWVVPAIVFGFLFVYMEREDIA--------
------------------------------
>392_Gloeocapsopsis_dulcis|WP_105220802.1
---------------MFSASFLPSLLVPLTVLVFPAVGMALLLLYIEREDPSGI------
------------------------------
>393_Chlorogloeopsis_fritschii|WP_016876452.1
----------------MAASFLPSIFVPLTGLVFPFVAMAFLFVYIEREDLV--------
------------------------------
>394_Anabaena_sphaerica|WP_190558249.1
-MSGSF-L----PSILAYSSFLPSIFVPLTGLVLPAVVFAFLFLYIEREDIA--------
------------------------------
>395_Nostoc_mirabile|WP_229495118.1
-MAASFLP----TVLA-STSYLSAILVPIIGWVLPGVVFAFLFLYIESDDISDIN-----
------------------------------
>396_Prochlorothrix_hollandica|WP_017711041.1
------------MIGDYAASFLPFIMVPLVGLVTAAVAMGLFFQYVEADS----------
------------------------------
>397_Nostoc_piscinale|WP_083468811.1
-MSTELFP----HILAYSASYLSPIFVPIIGWVLPIATFSFLMLYIERDDIA--------
------------------------------
>398_Nostocales|WP_190587924.1
-MSTELFP----QIFAYSASFLSPIFVPIIGWVLPIATFSFLLLYIERDDIA--------
------------------------------
>399_Kaiparowitsia_implicata_GSE-PSE-MK54-09C|MBW4654791.1
----------------MAASYLPSIFVPIVGWVFPALVMAFLFIYIESDA----------
------------------------------
>400_Halomicronema_sp._CCY15110|WP_204137264.1
----------------MAASFLPTILVPLVGIVFPAAAMAFLFLYIERDEATDA------
------------------------------
>401_Tolypothrix_campylonemoides|WP_201279606.1 322_Tolypothrix_campylonemoides_VB511288|KAB8319008.1
MYTASFMP----TILMYAASFVPSILVPVTGLVVPAVTFAFFFLYIERDDIG--------
------------------------------
>402_Anabaenopsis_elenkinii|WP_200989902.1
----------------MAASFLPSILVPLTGLVFPAVTMAFLMLYIEREDIG--------
------------------------------
>403_unclassified_Synechococcus|WP_185464398.1
------------MTGEFAAAWLPSILVPFVGILGPAMAMALLFNVIEARD----------
------------------------------
>404_Brasilonema_sp._CT11|WP_210612162.1
---------------MYSASYISSILVPVIGWVIPAIVFGFLFVYMEREDIA--------
------------------------------
>405_Leptolyngbyaceae_cyanobacterium_CSU_1_4|NJR40254.1
----------------MTASLLPSIFVPLTGIIMPAVAMAFLFLYIEREDAEGI------
------------------------------
>406_Timaviella_obliquedivisa_GSE-PSE-MK23-08B|MBW4514893.1
----------------MTASLLPSIFVPLTGIIMPAVAMAFLFLYIEREDADGI------
------------------------------
>407_Nostoc_sp._Lobaria_pulmonaria_5183_cyanobiont|WP_104908254.1
-MAVSFLP----SVLA-STSYLSAIFIPIIGWVLPGVVFAFLFLYIESDDISDIN-----
------------------------------
>408_Synechococcus_sp._CBW1004|WP_197211056.1
------------MIGDFAAAWMPSVFVPLVGILGPAVAMALLFNVIEARD----------
------------------------------
>409_Desmonostoc_vinosum_HA7617-LM4|MBW4612760.1
----------------MAASFLPSIFVPIIGWVLPAVTFAFLLVYMERDDIA--------
------------------------------
>410_Nostoc_sp._NMS9|MBN3941201.1
-MAASFLP----TVLA-STSYLSAIFIPIIGWVLPGVVFAFLFLYIESDDISDIN-----
------------------------------
>411_Trichormus_azollae|WP_013190554.1
-MLGSF-L----PSILAYSSFLPSIFVPLTGLVLPAVVFAFLFLYIEREDIA--------
------------------------------
>412_Synechococcus_sp._Baikal-G1|PHX88109.1
------------MTGDFIAAWLPSVFVPLVGILGPAVAMALLFNVIEASD----------
------------------------------
>413_Nostocaceae|WP_015139787.1
----------------MAASFLPSIFVPLTGLVFPAVAMAFMLLYIERDDIG--------
------------------------------
>414_Synechococcus_sp._CB0101|WP_010311585.1
------------MTGDFVAAWMPSVFVPIVGILGPAVAMALLFNVIEARD----------
------------------------------
>415_Halomicronema_hongdechloris|WP_080810812.1
----------------MAASFLPSVMVPLVGLVFPATAMAFLFLYIERDDAA--------
------------------------------
>416_Nostoc_sp._Peltigera_membranacea_cyanobiont_210A|OYD96222.1
-MATSFLP----TVLA-STSYLSAILVPIIGWVLPGAVFAFLFLYIESDDISDIN-----
------------------------------
>417_Nostocales_cyanobacterium_LEGE_12452|MBE8965379.1
-MAVSFLP----TVLA-STSYLSAIFVPIIGWVLPGAVFAFLFLYIESDDISDIN-----
------------------------------
>418_Kastovskya_adunca_ATA6-11-RM4|MBW4650426.1
----------------MPASFLPSILVPLTGLVFPAIAMAFLFLYIESEDSTEM------
------------------------------
>419_Nostoc_sp._CHAB_5844|WP_229541149.1
-MSTEFLP----YILTYPASYLSAIFVPIIGWVLPIVTFAFLAVYIERDDIA--------
------------------------------
>420_Nostocales_cyanobacterium|TAF07143.1
-MSGSFLP-----SILAYSSFLPSIFVPLTGLVLPAAVFAFLFLYIEREDIA--------
------------------------------
>422_Pseudanabaena_sp._FACHB-1277|WP_190351050.1
------------MTGYYAHYYVSYIFVPLVGVILPIASMGLLLNYIEK------------
------------------------------
>423_Geminocystis_sp._GBBB08|MBL1209894.1
------------MIATFAASFLPSIFVPAVGLVFPAIVFGLLFLQVESEA----------
------------------------------
>424_Shackletoniella_antarctica|PZO45427.1 278_unclassified_Nodosilinea|WP_190517518.1
----------------MPAAFLPSILVPLVGLVFPAVAMAFLFLYIERDDAA--------
------------------------------
>425_Cyanobacteria|WP_039724881.1
----------------MAASFLPTILVPLVGIVFPAAAMAFLFLYIERDEAADA------
------------------------------
>426_Leptolyngbya_sp._PCC_6406|WP_008307773.1
----------------MAASFLPSVLVPLVGIVFPAATMAFLFLYVEREDAA--------
------------------------------
>427_Hapalosiphonaceae|WP_071780277.1
-MVTS-------LLASYAASFLSPILVYSIGWIVPIVVFSFLLIYIEREDIA--------
------------------------------
>428_Nostoc_sp._T09|WP_086690032.1
-MSTAFLP-----SLLAYSTFLPSILVPLTGLVFPALTFAFFFLYIEREDAIQSDNK---
------------------------------
>429_Romeria_gracilis|WP_193907547.1
----------------MAASFLPSILVPLVGLVFPAVAMAFLFLYVERGQEA--------
------------------------------
>430_Phormidesmis_priestleyi_Ana|KPQ34127.1
----------------MTASFLPTILVPTVGLVFPAIAMAALFLYIERGQATTPSGSSST
FGQISEDS---QTDVV--------------
>431_Nostoc_sphaeroides|WP_152589563.1
-MAASFLP----SILA-STSYLSSIFVPIIGWVLPGVIFASLFLYIESDDISDIN-----
------------------------------
>432_Hassallia_sp._WJT32-NPBG1|MBW4611256.1
----------------MSASFLPSILVPLSCLIFPAVTFAFMLIYIERDDVG--------
------------------------------
>433_Tolypothrix_bouteillei|WP_072040824.1
---------------MYSASFLPSILVPLTGLVIPGIVSAFMLLYIERDDIG--------
------------------------------
>434_Scytonema_hyalinum_WJT4-NPBG1|MBW4499234.1 383_unclassified_Scytonema|WP_073636475.1
MYTASFVP----SILMYAASFVPSILVPVTGLVVPAVTFAFMLLYIERDDIG--------
------------------------------
>435_Chroococcus_sp._CMT-3BRIN-NPC107|MBW4664527.1
--------------MLFTASYLPSLLVPLTCLVFPAIGLIFMFLYIEREDTVNN------
------------------------------
>436_Iphinoe_sp._HA4291-MV1|MBW4634264.1
MYTASLLP----HILMYAASYVSSIFVPVIVWVLPAVTFAFLLVYIEREDIA--------
------------------------------
>437_Chlorogloea_sp._CCALA_695|WP_106369679.1
--------------MLFSASYLPSLLVPLTCLVFPAIGLVFMFLYVEREDTVND------
------------------------------
>438_Leptolyngbya_sp._DLM2.Bin27|TVQ06685.1
----------------MSAAFLPSVLVPLVGLVFPAVAMAFLFLYIEREDAA--------
------------------------------
>439_Cyanobium_sp._CACIAM_14|KEF42340.1
------------MTGDFAVAWLPSVLVPLVGILGPAVAMALLFNVIEATE----------
------------------------------
>440_unclassified_Synechococcus|WP_010315023.1
------------MTGDFVAAWMPSVFVPLVGILAPAVAMALLFNVIEARD----------
------------------------------
>441_Tildeniella_torsiva_UHER_1998/13D|MBW4483215.1 287_Leptolyngbya_sp.|PZV00341.1 291_Phormidium_tenue|WP_073607859.1
----------------MPAAFLPSILVPLVGIVFPAVAMAFLFLYIERDDAA--------
------------------------------
>442_Fischerella_sp._PCC_9605|WP_026733499.1
MDASL-------LAASYSASFLSPILVYTIGWILPIATFAFMLIYIEREDIA--------
------------------------------
>443_Leptolyngbyaceae_cyanobacterium_SM1_1_3|NJL86502.1
----------------MAASFLPSILVPVVGLVFPAIAMAFLFLYIEQEDAA--------
------------------------------
>444_Hassallia_byssoidea|WP_163519163.1
----------------MSASFLPSILVPLTGLIFPAVTFAFMLIYIERDDVG--------
------------------------------
>445_Nostoc_sphaeroides|WP_118167880.1
-MAASFLP----SILA-STSYLSSILVPIIGWVLPGIVFASLFLYIESDDISDIN-----
------------------------------
>446_Sphaerospermopsis_aphanizomenoides|WP_200324670.1
-MSGSFLP-----SILAYSSFLPSIFVPLTGLVLPATVFAFLFVYIEREDIA--------
------------------------------
>447_Leptolyngbya_sp._SIO4C5|NEQ34547.1
----------------MAASFLPSVLVPIVGLVFPAVAMAFLFLYIEQEDAA--------
------------------------------
>448_Nostoc_calcicola|WP_073644362.1
-MAFEFLP----TILA-STSYLPAIFVPIIGWVLPGVVFAFLFLYIESEDIA--------
------------------------------
>449_Nostocales_cyanobacterium|TAE58155.1
-MSGSFLP-----SILAYSSFLPSIFVPLTGLVLPAVIFAFLFSYIEREDIA--------
------------------------------
>450_unclassified_Synechococcus|WP_131454745.1
------------MTGDFVAAWMPSVFVPLVGIMGPAVAMALLFNVIEARD----------
------------------------------
>451_unclassified_Nostoc|WP_103136074.1
----------------MAASFLPSIFVPLTGLVFSAATMAFMFLYIERDDIG--------
------------------------------
>452_Leptolyngbyaceae_cyanobacterium_M65_K2018_010|HIK44533.1
----------------MAAAFLPSILVPLVGIVFPAAAMAFLFLYIEREDAA--------
------------------------------
>453_Rivularia_sp._PCC_7116|WP_015117109.1
----------------MAASFLPSVLVPLTGLVFPAVTMAFLLLYMERDDIG--------
------------------------------
>454_Pseudanabaena_sp._FACHB-723|WP_190403597.1
------------MTGYYAHYYVSFIFVPLVGVILPIATMGLLLNYIEN------------
------------------------------
>455_Pseudanabaena_biceps|WP_175358156.1
------------MTGYYAHYYVSFILVPLVGVILPIATMGLLLNYIEN------------
------------------------------
>456_Nostoc_sp._NMS4|MBN3922364.1
-MAASFLP----TVLA-STSYLSAIFIPIIGWVLPGAIFAFLFLYIESDDISDIN-----
------------------------------
>457_Nodosilinea_sp._LEGE_06152|WP_194051268.1
----------------MPAAFLPSVLVPLVGLVFPAVAMAFLFLYIEREDAA--------
------------------------------
>458_Gloeomargaritaceae_cyanobacterium_C42_A2020_066|MBF2097999.1
----------------MAASFLPSILVPMVGLVLPAVAMAFLFVYIERDEIA--------
------------------------------
>459_Cyanobacteria_bacterium_Co-bin13|MBD0336221.1
----------------MAASFLPSILVPMVGIVFPAVAMAALFLYIERDDAAA-------
------------------------------
>460_Scytonema_sp._NIES-4073|BAZ25794.1
MYTASFMP----SILMYAASFVPSILVPVTGLVVPAVTFAFMLLYIERDDIG--------
------------------------------
>461_Synechococcaceae_bacterium_WB4_1_0192|NBW63477.1
------------MTGDFVAAWMPSVFVPIVGILAPAVAMALLFNVIEARD----------
------------------------------
>462_Pseudanabaena_sp.|PZV13160.1
------------MTGYYTASYLTYILLPLFCLILPIATMGLVLNYIEN------------
------------------------------
>463_Scytonema_sp._HK-05|WP_198941123.1
MYTASFMP----TILMYAASFVPSILVPVTGLVVPAVTFAFMLLYIERDDIG--------
------------------------------
>464_Pseudanabaena|WP_071590184.1
------------MTGYYAHYYVSFIFVPLIGVILPIATMGLLLNYIEN------------
------------------------------
>465_Anabaena_sp._UHCC_0187|WP_168505205.1
-MSSSFLP-----TVLAYSSFLPSIFVPLTGLVLPAVIFAFLFSYIEREDIA--------
------------------------------
>466_Synechocystis_sp._PCC_7509|WP_009634028.1
--------------MLFTASYLPSLLVPLTCLVFPAIGLIFMFLYVEREDTVNN------
------------------------------
>467_Cyanobacteria_bacterium_M_surface_9_m1_291|MBM5808330.1
------------MTGAFVAAWMPSVFVPIVGILGPAVAMALLFNVIEARD----------
------------------------------
>468_Nostocales_cyanobacterium|TAF15689.1
--MFAFQP-----SILAYSSFLPSIFVPLTGLVLPAVIFAFLFSYIEREDIA--------
------------------------------
>469_Pseudanabaena_yagii|WP_169362633.1
------------MTGYYAHYYVSYIFVPLFGVILPIAAMGLLFNYVEN------------
------------------------------
>470_Pseudanabaena_sp._FACHB-2040|WP_190483164.1
----------------MAASFLPSILVPMVGIIFPAVAMAALFLYIERDDAAA-------
------------------------------
>471_Anabaena_subtropica|WP_190409179.1
-MATAFLP-----SILADTSFLSSILVPVVGWVVPIVTFAFLFLYIEREDVA--------
------------------------------
>472_Nodosilinea_sp._LEGE_07298|WP_194025210.1
----------------MPAAFLPSILVPLVGLIFPAAAMAFLFLYIEREDAA--------
------------------------------
>473_Nostoc_linckia|WP_096533974.1
-MAFEFLP----TILA-STSYLPAIFVPIIGWVLPGIVFAFLFLYIESEDIA--------
------------------------------
>474_Brasilonema_angustatum_HA4187-MV1|MBW4591820.1
MYTASFLP----LILTYPASYLSSIFVPVIGWVIPTIVFAFLTVYIEREDIV--------
------------------------------
>475_Sphaerospermopsis|WP_096565957.1
-MSTSFLP-----SILAYSSFLPSIFVPLTGLVFPAVAFAFMFLYIEREDIA--------
------------------------------
>476_Nodosilinea_nodulosa|WP_017301129.1
----------------MPAAFLPSILVPLVGIVFPAAAMAFLFLYIERDDAA--------
------------------------------
>477_Pseudanabaena_sp._SR411|WP_094536360.1
------------MTGYYAHYYVSFIFVPLAGVILPILTMGLLFNYVEN------------
------------------------------
>478_Aphanizomenonaceae|WP_071985125.1
-MSGSL-L----PSILAYSSFLPSIFVPLTGLVLPAVAFASLFLYIESEDIG--------
------------------------------
>479_Hapalosiphonaceae|WP_071524776.1
-MVTS-------LLASYPASFLSPILVYSIGWIVPIVVFSFLLIYIEREDIA--------
------------------------------
>480_Nostoc|WP_099066072.1
-MAFEFLP----TILA-STSYLPAIFVPIIGWVLPGAVFAFLFLYIESEDIA--------
------------------------------
>481_Nostocaceae|WP_190877154.1
-MAFEFLP----TILA-STSYLPAIFVPIIGWVLPGVVFAFLFLYVESEDIA--------
------------------------------
>482_Cylindrospermum_sp._FACHB-282|WP_190460960.1
-MSGSFLP-----SILAYSSFLPSIFVPLTGLVLPAVVFAFFFLYIESEDIA--------
------------------------------
>483_Goleter_apudmare_HA4340-LM2|MBW4645868.1
-MTTEFLP----HILA-STSYLSSIFVPIIGWVVPAVGIAFLFLYIESEDIA--------
------------------------------
>484_Nostocales_cyanobacterium_HT-58-2|ARV63303.1
---------------MYAASFVPSVLVPVTGLVVPAITFAFMLLYIERDDIA--------
------------------------------
>485_Leptolyngbya_sp._KIOST-1|WP_035984968.1
----------------MPAAFLPSILVPLVGIVFPAAAMAFLFLYIEREDAA--------
------------------------------
>486_Nostocaceae|WP_083389547.1
-MSGSF-L----PSILAYSSFLPSIFVPLTGLVLPAVVFAFLFSYIESEDIA--------
------------------------------
>487_unclassified_Nostoc|WP_086757071.1
-MSTAFLP----SILA-YSTFLPSIFVPIIGWVLPIAIFAFLFLYIEREDAV--------
------------------------------
>488_Leptolyngbyaceae_cyanobacterium_SM2_5_2|NJL47818.1
----------------MSAAFLPSILVPLVGIVVPAAAMAFLFLYIEREDAA--------
------------------------------
>490_Nostocaceae|WP_191759413.1
---------------M-AAPFLPSILVYTIGWILPGVVFAFLFLYMESDDISDAS-----
------------------------------
>491_Nodosilinea_sp._LEGE_07088|WP_193965999.1
----------------MSAAFLPSILVPLTGIIFPAAAMAFLFLYIEREDAA--------
------------------------------
>492_Cylindrospermum_sp._NIES-4074|BAZ28737.1
-MSGSFLP-----SILAYSSFLPSIFVPLTGLVLPAVIFSFLFLYIESEDIA--------
------------------------------
>493_Cylindrospermopsis|WP_071985341.1
-MSGSL-F----PSILAYSSFLPSIFVPLTGLVLPAVAFASLFLYIESEDIG--------
------------------------------
>494_Tolypothrix_carrinoi_HA7290-LM1|MBW4571656.1
----------------MSASFLPSILVPLTGLIFPAVVFAFMLIYIEREDIA--------
------------------------------
>495_cyanobiont_of_Ornithocercus_magnificus|GCE64537.1
------------MIGDFAAAWMPSVFVPLVGIMLPAVAMALLFNVIEVRS----------
------------------------------
>496_Calothrix_sp._NIES-4101|BAZ42917.1
----------------MAASFLPSILVPCIGYVFSAVTIAFMFLYIESDNIG--------
------------------------------
>497_filamentous_cyanobacterium_CCT1|PSN14264.1
----------------MPAAFLPSVLVPLVGLVFPAAAMAFLFLYIEREDAA--------
------------------------------
>498_Nostoc_sp._Peltigera_malacea_cyanobiont_DB3992|PHM06253.1
-MAASFLP----TVLA-STSYLSAIFVPIIGWILPGVVFASLFLYIESNDISDIN-----
------------------------------
>499_unclassified_Synechococcus|WP_066904541.1
------------MTGDFVASWMPSVFIPLAGVLGPAVVMVLMFNLIESTAD---------
------------------------------
>500_Leptolyngbya_sp._SIO1E4|MBE7383879.1
----------------MAASFLPSILVPLVGIVFPAAAMAFIFLYIEREEAA--------
------------------------------
>501_Anabaena_minutissima|WP_190702304.1
----------------MAASFLPSIFVPLTGLVFPAVAMAFMMLYIERDDIA--------
------------------------------
>503_Scytonema_sp._RU_4_4|NJM70593.1
MYTASFLP----HIFMYAASYVSSIFVPVIGWVLPIVTFAFMLQYMESDDIS--------
------------------------------
>504_Nostoc_sp._PCC_7120__FACHB-418|6TCL_I 421_Nostoc_sp._PCC_7120__FACHB-418|6TCL_I2 489_Nostocaceae|WP_010997990.1
------------------ASFLSSIFVPVIGWVVPIATFSFLFLYIERE-----------
------------------------------
>505_Anabaena_sp._PCC_7108|WP_084776859.1
-MSGSLLP-----SILAYSSFLPSIFVPLTGLVLPAVIFAFLFSYIESEDIA--------
------------------------------
>506_Nostoc_sp._NIES-4103|WP_096559199.1
-MVTSFLP----SILAYSASFLSPIFVPIIGWVVPIVTFAFLLVYIENDNVA--------
------------------------------
>507_Synechococcaceae_cyanobacterium_RL_1_2|NJN75836.1
-----------MVAGDFAASFLPVVLVPAIGLVGFFVSMGLFFLYVEKEA----------
------------------------------
>509_Cyanobacteria_bacterium|RYX99912.1
----------------MAASYLPSILVPLVGLVFPAIAMASLFLYIEKEEIV--------
------------------------------
>510_Anabaena_cylindrica|WP_081593674.1
-MSSSFLP-----SILAYSSFLPSIFVPLTGLVLPAVVFAFFFSYIESEDIS--------
------------------------------
>511_Tolypothrix_sp._NIES-4075|WP_089125459.1
----------------MSASFLPSILVPLTGLIFPAVVFAFMLVYIEREDIA--------
------------------------------
>512_Calothrix|WP_096644024.1
-MTSQLLP----SILA-STSYLPALFVPIIGWGVPIAVFAFLFLYIEREDIA--------
------------------------------
>513_Synechococcus_sp._8F6|WP_094560077.1
------------MTGEFAAAWMPSVFVPLVGILGPALAMTLLFNVIEASD----------
------------------------------
>514_Dendronalium_phyllosphericum|WP_214434867.1
----------------MAASFLPSILVPIIGWILPILTFSFLLVYIENDNVA--------
------------------------------
>515_Cylindrospermum_stagnale|WP_015209607.1
-MSGSFLP-----SILAYSSFLPSIFVPLTGLVLPAVVFAFFFVYIESEDIA--------
------------------------------
>516_Nostocales|WP_015081480.1
-MSSSFLP-----TILAYSSFLPSVFVPLTGLVLPAVIFAFLFSYIEREDIA--------
------------------------------
>517_Spirulina_sp._SIO3F2|NEO87165.1
---------------MYPASFLPAIFVPLVGLVMPAVAMGVLFMHIESDE----------
------------------------------
>518_Pseudanabaena_frigida|PZO42766.1
------------MTGYYAHYYVSFIFVPLAGVILPILAMGLLFNYVEN------------
------------------------------
>519_Nodosilinea_sp._P-1105|WP_169613251.1
----------------MPAAFLPSIFVPLVGIVVPAATMAFLFLYIEKEDAA--------
------------------------------
>520_Nostoc_sp._PA-18-2419|WP_138502248.1
-MAFEFLP----TMLA-STSYLPAIFVPIIGWIVPGVVFAFLFLYIESEDIA--------
------------------------------
>521_Microcoleus_sp._SIO2G3|NEQ28517.1
---------------------LPTILVPLVGLVFPLVASAFLFIYIEREDPSGI------
------------------------------
>522_Tolypothrix_sp._Co-bin9|MBD0262709.1
----------------MSASFLSSILVPLSCLIFPAVTFAFMLIYIERDDVG--------
------------------------------
>523_Gloeocapsa_sp._DLM2.Bin57|TVQ47326.1
------------MTGAYAASFLPTVLVPLLPVA-AFAVMGLLFLYVETDAEGEA------
------------------------------
>524_Leptolyngbya_sp._LCM1.Bin17|TVP65071.1
----------------MPAAFLPSILVPLVGIVVPAATMAFLFLYIEKEDAA--------
------------------------------
>525_Oscillatoria_sp._SIO1A7|NER33657.1
-----------------MASYLPWIFVPLVGMVVPAVAMGLFFIHVESDE----------
------------------------------
>526_Tolypothrix_sp._FACHB-123|WP_190743827.1
-MASQLLP----SILA-STSYLPALFVPIIGWGVPIAVFAFLFLYIEREDIA--------
------------------------------
>527_Cyanobacteria|WP_190499471.1
----------------MAAAFLPSILVPLVGIVFPAAAMAFLFLYIEREEA---------
------------------------------
>528_Rivularia_sp._in__Bacteria|MBV6625006.1
----------------MAASFLPSVLVPLTGLIFPAVTMAFMLLYMERDDIG--------
------------------------------
>529_Calothrix|WP_190538689.1
-MVSQLLP----SILA-STSYLPALFVPIIGWGVPIAVFAFLFLYIEREDIA--------
------------------------------
>530_Cuspidothrix_issatschenkoi|WP_104386001.1
-MSGSFLP-----TVFAYSSFLPSIFVPLTGLVLPAVIFAFLFSYIESEDIA--------
------------------------------
>531_Calothrix_sp._NIES-2100|WP_096604191.1
-MATQLLP----SILA-STSYLPALFVPIIGWGVPIAVFAFLFLYIEREDIA--------
------------------------------
>532_unclassified_Anabaena|WP_168497752.1
-MSSSFLP-----TILAYSSFLPSILVPFTGLVLPAVIFAFLFSYIEREDIA--------
------------------------------
>533_Fortiea_contorta|WP_017656085.1
-MATEFLP----HILA-STSYLPALFVPIIGWGVPAATIAFLFLYIEREDAV--------
------------------------------
>534_Calothrix_parasitica|WP_096658390.1
----------------MAASFLPSVLVPLTGLIFPAVGMAFMLLYMERDDIG--------
------------------------------
>535_Synechococcus_sp._BIOS-U3-1|WP_186491716.1
------------MTGDFVASWMPSVFIPLAGVLGPAVVMVLMFNLIETTD----------
------------------------------
>536_Xenococcus_sp._PCC_7305|WP_006510807.1
------------MIGDFAASWIPVVMVPFIGMVCFAVSMALFFFYVESEA----------
------------------------------
>537_Calothrix_sp._CSU_2_0|NJR17401.1
----------------MSASFLPSILVPCIGYVFAGVTMAFMFLYMESDDIS--------
------------------------------
>538_Calothrix_elsteri|WP_095721383.1
----------------MAASFLPSILVPCIGYVFASVTMAFMFLYMESDDIS--------
------------------------------
>539_Nostoc_sp._LPT|MBN4001508.1
-MAASFLP----TVLA-STSYLSAIFIPIIGWVLPGVVFASLFLYLESDDISDIN-----
------------------------------
>540_Pseudanabaena_sp._ABRG5-3|WP_126388708.1
------------MTGYYAHFYVSYIFVPLFGVILPIAAMGLLFNYVEN------------
------------------------------
>541_Hormoscilla_sp._GUM202|MBO1349819.1
--------------MATTASYLPWIFVPLVGMVLPTVAMGLFFIYVESEE----------
------------------------------
>542_Iningainema_tapete|WP_190838799.1
-MATSFLPFLFVPLTAYAASFVPSLLVPLTGLVIPAVTFAFMLLYIERDEIG--------
------------------------------
>543_Aetokthonos_hydrillicola|WP_208341070.1
----------------MAASFLQSIFVPIVTWILPILTFSFLFLYIESDNIG--------
------------------------------
>544_Dolichospermum_sp._UHCC_0259|WP_168645990.1
-MSSSFLP-----TILAYSSFLPSVFVPLTGLVLPAVIFAFLFSYIERDNIA--------
------------------------------
>545_Pseudanabaena_sp._M53BS1SP1A06MG|MCA6574599.1
------------MTGYYAHFYISYIFVPLFGVILPIAAMGLLFNYVEN------------
------------------------------
>546_Nostocales|WP_071604786.1
-MSSSFLP-----TVLAYSSFLPSIFVPLTGLVLPAVIFAFLFSYIESEDIA--------
------------------------------
>547_Dolichospermum_planctonicum|WP_168359135.1
-MSSSFLP-----TLLAYSSFLPSIFVPLTGLVLPAVIFAFLFSYIESEDIA--------
------------------------------
>548_Plectonema_radiosum|WP_193920388.1
----------------MAASFLPSVLVPLTGLVFPAVAMAFMLLYMERDDIG--------
------------------------------
>549_Dolichospermum_sp._DET66|MBS3026254.1
-MSSSFFP-----TILAYSSFLPSVLVPLTGLVLPAVIFAFLFSYIEREDVA--------
------------------------------
>550_Nostocaceae_cyanobacterium|MBA3922266.1
----------------MSASFLPSVLVPLVGLVFAAVTMASLFLYFENEDASGI------
------------------------------
>551_Fischerella_sp._NIES-4106|WP_096678280.1
-MVTS-------LLASYPASFLSPILVYSIGWIVPIVVFSFLMIYIEREDIV--------
------------------------------
>552_unclassified_Synechococcus|WP_114993331.1
------------MTGDFVASWMPSVFIPLAGVLGPAVVMVLMFNLIETTAD---------
------------------------------
>553_Cyanobacteria_bacterium_J083|RMF23338.1
------------MIGDYAASWVPVAMVPFIGMVCFAVSLALFFYYVESEA----------
------------------------------
>554_Cyanomargarita_calcarea_GSE-NOS-MK-12-04C|MBW4666888.1
----------------MAASFLPSILVPLTGLVFPAVAMAFMLLYIETDDIT--------
------------------------------
>555_unclassified_Nostoc|WP_082727148.1
-MVSTLFP-----HLFAYSTFLPSILVPTVGLILPAVTFAYLFLYIEREDLV--------
------------------------------
>556_Fischerella|WP_071588834.1
--MVS-------LLASYPASFLSPILVYSIGWIVPIVVFSFLLIYIEREDIV--------
------------------------------
>557_Nostocales|WP_071992853.1
-MSSSF-L----PTILAYSSFLPSILVPLTGLVLPAVIFAFLFSYIESEDIA--------
------------------------------
>559_Scytonema_sp._UIC_10036|WP_155749457.1
---------------MYSASYLSAIFVPLTGFLIPAVVSAFMLLYIERDDIG--------
------------------------------
>560_Phormidesmis_priestleyi|PZO54037.1
----------------MAASFLPTLLVPFVGLIFPAVTMAALFLYIERDQAA--------
------------------------------
>561_Calothrix_sp._C42_A2020_038|MBF2067219.1
----------------MAASFLPSILVPLTGLVLPALTIAFMTLYIERDNVIDS------
------------------------------
>563_Synechococcus_sp._BMK-MC-1|QNI66621.1 508_Synechococcus_sp._BMK-MC-1|WP_186472598.1
---MA-----AAMTGDFVAAWMPSVFVPLVGIMGPAVAMALLFNVIEATD----------
------------------------------
>564_Calothrix_sp._NIES-2098|WP_096591753.1
-MATELFP----SILA-STSYLPALFVPIIGWGVPIAVFAFLFLYIEREDIA--------
------------------------------
>565_Sphaerospermopsis_sp._SIO1G1|NES99903.1
-MSGSFLP-----SILAYSSFLPSIFVPLTGLALPAIIFAFLFSYIEREDIA--------
------------------------------
>566_Nostoc_sp._TCL26-01|WP_179050474.1
-MALEFVP----SILA-STSYLSAIFVPVIGWVLPIVTFAFLFVYIESEDIA--------
------------------------------
>567_Scytonematopsis_contorta_HA4267-MV1|MBW4513213.1
----------------MSASFLPSILVPLTGLVFPAVVMAFMLLYIESDSIG--------
------------------------------
>568_Nostocales|WP_045872956.1
-MTTELFP----SILA-STSYLPALFVPIIGWGVPIAVFAFLFIYIEREDIA--------
------------------------------
>569_Cyanobacteria_bacterium_REEB459|MBU6228994.1
----------------MPAAFLPSILVPLVGIVMPAALMAFLFLYIEREDLA--------
------------------------------
>570_Nostoc_sp._JL33|MBN3870866.1
-MAVSFLP----SVLA-TTSFLSPILVYTIGWILPAVTFAFLFLYIESDDISDIK-----
------------------------------
>571_unclassified_Synechococcus|WP_067095236.1
------------MTGEFAAAWMPSVFIPLAGVLGPAVVMVLMFNLIETTAD---------
------------------------------
>572_Calothrix_sp._PCC_7507|WP_015127968.1
-MATQFLP----HILA-STSYLPALFVPIIGWGVPAAVIAFLFLYIESEDIA--------
------------------------------
>573_Dolichospermum_sp._FACHB-1091|WP_190393012.1
-MSSSFLP-----TVLAYSSFLPSVFVPLTGLVLPAVIFAFLFSYIESEDIA--------
------------------------------
>574_Nostocales|WP_167725641.1
-MATELFP----SILA-STSYLPALFVPIIGWGVPIAVFAFLFIYIEREDIA--------
------------------------------
>575_Synechococcus_sp._WH_8101|QNI44253.1 502_unclassified_Synechococcus|WP_007100652.1
---MA-----IAMTGDFVAAWMPSVFVPLVGIMGPAVAMALLFNVIEASD----------
------------------------------
>576_Synechococcus_sp._RSCCF101|WP_150884948.1
------------MTGEFAAAWMPSVFVPLVGILGAAVAMALLFNVIEATE----------
------------------------------
>577_Nostoc_sp._Peltigera_membranacea_cyanobiont_210A|WP_223265185.1
---------------------MSAILVPIIGWVLPGAVFAFLFLYIESDDISDIN-----
------------------------------
>578_Dolichospermum_sp._LEGE_00240|WP_193891539.1
-MSSSFLP-----TILAYSSFLPSVFVPLTGLVLPAVIFAFLFSYIESEDIA--------
------------------------------
>579_Chamaesiphon|WP_015162045.1
----------------MAASFLPSILVPTVGLVFPAIAMAFLFMYIDRDSI---------
------------------------------
>580_Nostocaceae|WP_011318654.1
-MATAFLP----SILA-DASFLSSIFVPVIGWVVPIATFSFLFLYIEGEDVA--------
------------------------------
>581_Fischerella|WP_009460052.1
--MAS-------LLASYPASFLSPILVYSIGWIVPIVVFSFMLIYIEREDIA--------
------------------------------
>582_Stigonema_ocellatum_SAG_48.90__DSM_106950|MBR8836777.1
----------------MAASFLPSVFVPLTGLVFSAVVFAFSFLYIESNDIG--------
------------------------------
>584_Cyanobium_sp._PLM2.Bin73|TVS04253.1
------------MSGDFAAAWMPSVLVPLVGILGAAVAMALLFNVIEATE----------
------------------------------
>585_Calothrix_sp._SM1_7_51|NJL09343.1
----------------MSASFLPSILVPLTGLVLPAVAMAFMLVYMERDDIA--------
------------------------------
>586_Synechococcus_sp._WH_7805|EAR19116.1 558_unclassified_Synechococcus|WP_006854791.1
---MA-----AAMTGEFVAAWMPSVFVPLVGIMGPAVAMALLFNVIEATD----------
------------------------------
>587_Scytonema_hofmannii|WP_081402841.1
---------------MYSASYLSSIFVPLIGFVIPAVVSVFMLLYIERDDIAA-------
------------------------------
>588_Nostocales|WP_072022152.1
----------------MSTSFLPSIFVPLTGLVFSAVAIALLFIYIEREDIA--------
------------------------------
>589_Tolypothrix_brevis_GSE-NOS-MK-07-07A|MBW4476544.1
----------------MSTSFLPSILVPLTGLVFSAVAIALLFIYIEREDIA--------
------------------------------
>590_Nostoc_parmelioides|WP_190572052.1
-MATAFLP----SILA-DASFLSSIFVPVIGWVVPIAIFSFLFLYIEGEDVA--------
------------------------------
>591_Nostoc_sp._MS1|WP_224092607.1
-MVSTLFP-----HLFAYSTFLPSILVPTVGLILPAVTFAYLFLYIESEDLV--------
------------------------------
>592_Cyanobium_sp._M30B3|QVL52554.1
------------MTGDFVAAWMPSVFVPLVGILGAAVAMALLFNVIEATE----------
------------------------------
>593_Cyanobacteria_bacterium|RYY00144.1
----------------MVASYLPSILVPLVGLVFPAIAMASIFLYIEKEEIA--------
------------------------------
>594_Rippkaea_orientalis|WP_203427678.1 267_Rippkaea_orientalis_PCC_8801|ACK67922.1
------------MIGNYAASYLPVIFVPLMAVL-AFTVMGLLFIYVESEA----------
------------------------------
>595_Amazonocrinis_nigriterrae|WP_198123503.1
-MATSFLP----SIL-AYSSFLPSIFVPIIGWVVPIATFAFLLVYIESDNIA--------
------------------------------
>596_Leptolyngbyaceae_cyanobacterium_T60_A2020_046|MBF2036516.1
----------------MAASFLPSVMVPLVGLVFPAAAMAFLFLYIQGEA----------
------------------------------
>597_Nostoc_sp._UHCC_0702|WP_206264190.1
-MATSFLP----SIL-AYSSFLPSILVPIIGWVVPIATFAFLLVYIENDNVA--------
------------------------------
>598_Anabaena_azotica|WP_190465430.1
-MVSTLFP-----SLLAYSTFLPSLLVPLTGLVFPAVAFAFMFLYIEREDLV--------
------------------------------
>599_Cyanobacteria|WP_015109434.1
------------MTGEFAVAWMPSVMVPLVGILGAAVAMALLFNVIEATD----------
------------------------------
>600_Leptolyngbya_sp._PCC_7376|WP_015132326.1
------------MTGTYAASFLPAMMVPMMAVL-NFVVLGLLFKYIESEA----------
------------------------------
>601_Limnothrix_sp._RL_2_0|NJN72433.1
------------MTGTYAASFLPAILVPGLPLM-FFVTLGLLFTYIETEAEA--------
------------------------------
>603_Calothrix_sp._NIES-3974|WP_096622884.1
----------------MAASFLPSILVPLTGLVFPAVTMAFMLLYMESDSI---------
------------------------------
>604_Phormidesmis_sp._RL_2_1|NJM96351.1
----------------MAASFLPTLLVPFVGLVFPAVAMAALFLYIERG-----------
------------------------------
>605_Cyanobacteria_bacterium_UBA11367|HBE20035.1
------------MTGAFAASFLPAVMIPLVVIC-AFVSMGLFFLYVEGEA----------
------------------------------
>606_Limnothrix_rosea_IAM_M-220|OKH19718.1
------------MTGAYAASFLPAMLVPMMAV-LNFVVLGLLFTYIESEA----------
------------------------------
>607_Nostoc_sp._NMS7|MBN3949186.1
-MAASFLP----SMLA-TTSFLSPIFIYIIGWILPAATFAFLLLYIESDDISDIK-----
------------------------------
>608_Cyanothece_sp._UBA12306|HAC63059.1
------------MTGTYAAAYLPLIFVPLMALL-AFTVMGLLFIYVESEA----------
------------------------------
>609_Anabaena_sp._FACHB-1237|WP_190368249.1
-MSSSFFP-----TILAYTPFLSSIFVPLTGLVLPAVIFAFLFSYIESDNIG--------
------------------------------
>610_Leptolyngbya_sp._RL_3_1|NJN20395.1
------------MLGDYAASFLPVALVPILAV-SAFAVMGLLFIYIESDA----------
------------------------------
>611_Calothrix_sp._HK-06|WP_073623186.1
----------------MSASFLPAILVPLTCLIFPAITIVFIMLYAENQDIARDVKE---
------------------------------
>612_Symploca_sp._SIO2B6|NET09631.1
------------MIGDYAASFIPVIFVPLLAVV-AFAVMGLFFIYVESDA----------
------------------------------
>613_Gloeomargarita_lithophora|WP_071454878.1
----------------MAASFLPAILVPLVGLVLPAVAMAFLFVYIE-------------
------------------------------
>614_Crocosphaera_watsonii|WP_007313465.1
------------MTGTYAAAYLPAIFVALLPVL-AFTVMGLLFVYIETEA----------
------------------------------
>615_Mastigocoleus_testarum|WP_072207711.1
----------------MAASFLPSVLVPLVGLVFSAAGMAYMLLYMESDDIS--------
------------------------------
>616_Leptolyngbya_sp._SIO1D8|NER84970.1
----------------METAWLPSIMVPLVGIVFPMTAMACLFLYVEQGERP--------
------------------------------
>617_Synechococcus_sp._MED-G71|RCL52495.1
------------MTGEFAAAWMPAVFVPIVGIVFPAVFIVLVGNYITASE----------
------------------------------
>618_Calothrix_sp._FI2-JRJ7|MBW4599381.1
----------------MSASFLPAILVPLTCLIFPALTIVFIMLYAENQDMPRDIKE---
------------------------------
>619_Synechococcus_sp._SAT82|MAX88795.1
------------MTGDFAAAWLPAIFVPITGIVFPAVFIVLTGRVITASE----------
------------------------------
>620_Synechococcus_sp._PCC_7502|WP_015168346.1
----------------MAASYLPPIFVLLTGLVFPAVAITSLFLYIERQA----------
------------------------------
>621_Calothrix_sp._PCC_7103|WP_083872312.1
----------------MSASFLPAILVPLTCLIFPAITIIFMTLYAENENVIKE------
------------------------------
>622_Spirulina_major|WP_204104772.1
-----------MVTGSYAASFLPIILVPLMPVL-AAVMMGLFFMHVESDA----------
------------------------------
>623_Synechococcales|WP_006851672.1 562_Synechococcus_sp._RS9915|QNI52122.1 583_Synechococcus_sp._A15-28|QNI43369.1
------------MTGDFAAAWLPAIFVPITGIVFPAVFIVLVGRVITAAE----------
------------------------------
>624_Synechococcus_sp._ARS1019|MAH58497.1
------------MTGDFAAAWLPAIFVPITGIVFPAVFIVLMGRVITAAE----------
------------------------------
>625_Calothrix_sp._PCC_6303|WP_015196545.1
----------------MAASFLPSILVPLVGLVSSAVVMAYMLLYMESDQI---------
------------------------------
>626_Dulcicalothrix_desertica|WP_127085094.1
----------------MSASFLPAILVPLTCLIFPAMTIVFIMLYAENQDMARDIKE---
------------------------------
>627_Leptolyngbya_sp._FACHB-261|WP_190803768.1
-------------MPEYAASYLSPILVVFVGLIFPAIAMSALFLTIEREEEA--------
------------------------------
>628_Cyanothece_sp._SIO2G6|NEQ96263.1
------------MLGDYAASYFPFVFVPLLAVA-AFAVMGLLFMYVESET----------
------------------------------
>629_Synechococcus_sp._TMED205|OUW65853.1
------------MTGEFAAAWLPAIFVPITGIVFPAVFIVLVGRVITASE----------
------------------------------
>630_Cyanothece_sp._SIO1E1|NET33886.1
----------------MISSYFPVLFVPLFGIVLPAVGMALFFKYIETEAS---------
------------------------------
>631_unclassified_Synechococcus|WP_043694829.1
------------MTGEFAAAWLPAIFVPITGIVFPAVFIVLVGRVITAAE----------
------------------------------
>632_unclassified_Calothrix|WP_096692286.1
----------------MSASFLPAILVPLTCLIFPALTVVFMIIYGENEGVIKE------
------------------------------
>633_Synechococcus_sp._Minos11|WP_011936567.1 602_Synechococcus_sp._Minos11|QNJ09769.1
------------MTGEFAAAWLPAVFVPIVGIVFPAVFIVLVGSQITASE----------
------------------------------
>634_Aphanocapsa_montana|WP_166282851.1
------------MLGNYAASFLPVAFVPMLAIV-AFAVMGLFFIYVETDA----------
------------------------------
>635_unclassified_Synechococcus|WP_115019370.1
------------MTGDFAAAWLPVVFVPIIGIVFPAVFIVLVGRVITAAE----------
------------------------------
>636_Candidatus_Atelocyanobacterium_thalassa|WP_012953942.1
------------MLGTYALPYLPVIFVPLMAVL-AFTVMGLLFMHVESEA----------
------------------------------
>637_Nostocales|WP_223989901.1
----------------MSASFLPAILVPLTCLIFPAMTIIFMTLYAENENVIKE------
------------------------------
>639_Synechococcus_sp._TMED19|OUT72524.1
------------MTGEFAAAWMPAVFVPIIGIVFPAVFIVLVGSHITASE----------
------------------------------
>640_unclassified_Synechococcus|WP_009788901.1
------------MTGEFAAAWLPAIFVPMTGIVFPAVFIVLVGRVITAAE----------
------------------------------
>641_Synechococcus_sp._A15-60|QNI47121.1 638_unclassified_Synechococcus|WP_186470955.1
---MA-----AAMTGEFAAAWLPVIFVPIIGIVFPAVFIVLVGRVITAAE----------
------------------------------
>643_unclassified_Synechococcus|WP_011618369.1
------------MTGDFAAAWLPVLFVPMIGIVFPAVFIILVGRAITAAD----------
------------------------------
>644_Cyanobium_sp._MED195|MAK15568.1
------------MTGDFAAAWLPVLFVPMIGIVFPAVFIILVGRVITAAD----------
------------------------------
>645_Synechococcus_sp._RS9916|WP_007099851.1
------------MTGDFAAAWLPVMFVPMIGIVFPAVFIVLVGRAITAAE----------
------------------------------
>649_Synechococcus_sp._WH_8020|WP_048348459.1
------------MTGDFAAAWLPVLFVPMIGIVFPAVFIILVGGVITAAD----------
------------------------------
>650_unclassified_Prochlorococcus|WP_072013347.1 642_Prochlorococcus_sp._MIT_0603|KGG15858.1
------------MSSEFAATWLPAVFVPLIGLITPAVFIVLIGRYITATD----------
------------------------------
>651_Aphanocapsa_feldmannii_288cV|TGG86915.1
------------MTGAYAAAWMPSAFVPLMAV-GFFVALGLLFNVVEASD----------
------------------------------
>652_Moorena_sp._SIO2B7|NES85300.1
----------------MTAAYLPQIFVPLVGLFFPVITMFSIFIYIENSSIE--------
------------------------------
>653_Prochlorococcus|WP_012196197.1
------------MSSEFAATWLPAVFVPLIGLVTPAVFIVLIGRYITAAD----------
------------------------------
>654_Richelia_intracellularis_HH01|CCH68032.1
-----MDRNVIIIGIAMAASFLPSLLVPFMAVH-FFVVMAFMFIYIERETIS--------
------------------------------
>655_Candidatus_Synechococcus_spongiarum_SP3|KKZ10305.1
-MIGD-----FSMIGDYAAAWMPSVFIPLLVI-SAFAAMGILFTVVESTD----------
------------------------------
>656_Symploca_sp._SIO2G7|NEP56772.1
------------MTGTYAASFLAPVLVGFLPIA-LAVVMGLFFLYIQSEA----------
------------------------------
>657_Candidatus_Synechococcus_spongiarum|WP_143325324.1 647_Candidatus_Synechococcus_spongiarum_LMB_bulk15N|OOV34601.1
------------MIGDYAAAWMPAVFIPLVLI-SAFAAMGILFTVVESTD----------
------------------------------
>658_Candidatus_Synechococcus_spongiarum|WP_152535180.1
--MTV-----DFTIGDYAAAWMPSVFIPLVLI-SAFVAMGILFTVVESTD----------
------------------------------
>659_Symploca_sp._SIO2D2|NEQ63993.1
------------MTGTYAASFLTPMLVGFLPIA-LAVVMGLFFLYVESEA----------
------------------------------
>660_Leptolyngbya_sp._SIO1D8|NER78658.1
----------------MAASFLPAVCVPLCAILA-FVVMGLLFTYVEAEG----------
------------------------------
>661_Prochlorococcus_marinus|CAB11178.1 646_Prochlorococcus|WP_011125827.1
MVELLVFP----MSSEFAATWLPAVFVPLIGLVTPAVFIVLIGRYITATD----------
------------------------------
