# Supplementary material for: Molecular diversity and evolution of far-red light-acclimated photosystem I
Source: Front Plant Sci. 2023 Nov 20;14:1289199. doi: 10.3389/fpls.2023.1289199 (PMC10694217; doi:10.3389/fpls.2023.1289199)
Supplement: Supplementary file 1 [file DataSheet_1.zip › Supplementary Data 1/PsaJ.treefile]

(254_Fischerella|WP_016868692.1:0.0000021283,((((255_Calothrix_sp._NIES-3974|WP_096620781.1:0.2199796212,((((((((259_Nostoc_sp._C052|WP_179065309.1:0.0740890352,319_Calothrix_sp._PCC_7507|WP_015126581.1:0.0465761571)Node13/42.1/94:0.0247532685,(363_Nostoc_sp._NMS9|MBN3942455.1:0.1010069545,534_Calothrix_sp._CSU_2_0|NJR19860.1:0.2414240509)Node14/0/75:0.0000020936)Node12/94.8/100:0.1048170939,322_Scytonematopsis_contorta_HA4267-MV1|MBW4506414.1:0.0529703488)Node11/72.4/98:0.0353560140,334_Calothrix_parasitica|WP_096658616.1:0.0854268587)Node10/25.8/81:0.0527420020,304_Nostocales|WP_223972627.1:0.0773601884)Node9/76.2/79:0.0485925782,305_Rivularia_sp._T60_A2020_040|MBF2016174.1:0.0209571631)Node8/0/65:0.0000023320,288_Plectonema_radiosum|WP_193923197.1:0.0256686979)Node7/89/94:0.0927376788,292_Mastigocoleus_testarum|WP_072207797.1:0.1329952946)Node6/87.9/100:0.1108392535)Node5/89.8/97:0.1450630691,(299_Chlorogloeopsis_fritschii|WP_016873431.1:0.0225541811,313_Chlorogloeopsis_fritschii_C42_A2020_084|MBF2009256.1:0.0000022643)Node15/81.5/100:0.0439088651)Node4/75.5/97:0.0264327568,(603_Fischerella_thermalis|WP_009453690.1:0.0000022037,563_Fischerella_thermalis_CCMEE_5205|PMB45100.1:0.0228713373)Node16/79.3/99:0.0228979465)Node3/96.4/79:0.1023932429,260_Fischerella_sp._NIES-4106|WP_096679884.1:0.0255314600)Node2/74.8/75:0.0211054139,(264_Fischerella|WP_071846743.1:0.0000020911,(389_Fischerella_thermalis|WP_102150187.1:0.0460288440,((((549_Chroococcidiopsis_cubana_CCALA_043|PSB64516.1:0.0221054740,537_Chroococcidiopsis_sp._FACHB-1243|WP_192159594.1:0.0243728548)Node22/0/64:0.0000020569,664_Chroococcidiopsis_sp._CCALA_051|PSM49817.1:0.1368430433)Node21/0/94:0.0000022295,550_Scytonema_millei_VB511283|NHC34748.1:0.0000024969)Node20/99.9/100:0.5354030287,(((((((((41_Leptolyngbyaceae_cyanobacterium_RU_5_1|NJP09467.1:0.1465327935,100_Pantanalinema_sp._GBBB05|MBL1178446.1:0.1749067579)Node31/76.8/100:0.0560735876,(((((((((((((((((((((((((352_unclassified_Microcoleus|WP_190501594.1:0.1046687476,385_Allocoleopsis_franciscana|WP_015180818.1:0.0000022897)Node56/99.6/100:0.2013472786,(277_Roseofilum_sp._Belize_Diploria|MBP0008863.1:0.0000022366,(((364_Caldora_sp._SIO3E6|NES18118.1:0.0308734197,421_Symploca_sp._SIO2D2|NEQ66866.1:0.0347635604)Node60/80.3/100:0.0341332881,392_Symploca_sp._SIO2C1|NEP10740.1:0.0331003955)Node59/0/88:0.0000025860,(377_Symploca_sp._SIO2E6|NET56612.1:0.0000020568,448_Symploca_sp._SIO2G7|NEP58730.1:0.1776035555)Node61/86.9/99:0.0982092946)Node58/96.5/100:0.1463845981)Node57/88.7/99:0.0721412274)Node55/0/90:0.0000020399,434_Oscillatoria_sp._FACHB-1406|WP_190712565.1:0.0621374950)Node54/87.2/95:0.0636239791,((303_Oscillatoriophycideae|WP_008275518.1:0.0000024559,(((338_Chroococcus_sp._FPU101|WP_206813405.1:0.0301618629,342_Aphanothece_hegewaldii|WP_106459096.1:0.0000025267)Node66/85.8/100:0.0673915729,347_Chlorogloea_purpurea_SAG_13.99|MBR8830465.1:0.0567711917)Node65/77.8/93:0.0407400406,(((366_Snowella_sp.|PZV25478.1:0.0289037716,((441_Cyanobacteria_bacterium_SW_9_44_58|PSO49000.1:0.1269586201,465_Halothece_sp._PCC_7418|WP_015225226.1:0.0011512871)Node71/92.2/99:0.1817875228,481_Synechocystis|WP_010872732.1:0.0000026851)Node70/80.8/98:0.1163401583)Node69/86.3/98:0.0623122312,424_Cyanobacteria_bacterium_RI_101|MBJ7898508.1:0.0000021804)Node68/0/90:0.0000021970,(369_Microcystis|WP_002738148.1:0.0306933363,(423_Rippkaea_orientalis|WP_012596629.1:0.0000022465,(480_Candidatus_Atelocyanobacterium_thalassa|WP_040054926.1:0.1285443746,((606_Spirulina_major|WP_072619554.1:0.0732160640,609_Spirulina_sp._DLM2.Bin59|TVQ54082.1:0.0334109712)Node76/66.1/55:0.0377985755,(621_Xenococcus_sp._PCC_7305|WP_040896675.1:0.0000028560,625_Gloeothece_verrucosa|WP_013323196.1:0.1128498587)Node77/93.8/99:0.1097701284)Node75/79.4/97:0.0352793787)Node74/0/89:0.0000028137)Node73/85.8/89:0.0312521556)Node72/0/46:0.0000027221)Node67/84.5/54:0.0322367494)Node64/0/34:0.0000029923)Node63/0/35:0.0000028990,312_Lusitaniella_coriacea|WP_194027366.1:0.0299158239)Node62/77.6/79:0.0304394358)Node53/76.8/49:0.0295725222,(580_Cyanobacteria_bacterium_J083|RMF24550.1:0.0689555266,590_Pleurocapsa_sp._PCC_7319|WP_026102330.1:0.0936362615)Node78/0/48:0.0000025044)Node52/83.4/82:0.0288745622,571_Spirulina_sp._SIO3F2|NEO85457.1:0.0000028036)Node51/0/32:0.0000020054,((272_Myxosarcina_sp._GI1|WP_072013749.1:0.0292009953,(326_Chondrocystis_sp._NIES-4102|WP_096722916.1:0.0000021366,(((356_Waterburya_agarophytonicola|WP_229642049.1:0.0312088621,428_Pleurocapsa_sp._CCALA_161|WP_106235952.1:0.0358481341)Node84/41.8/96:0.0297719542,((((((417_Geminocystis|WP_017296182.1:0.0000028910,(((474_Cyanobacterium_sp._IPPAS_B-1200|WP_069790752.1:0.0000027576,(502_Cyanobacterium_stanieri|WP_015222960.1:0.0209716987,524_Cyanobacterium_sp._T60_A2020_053|MBF2055997.1:0.0204640977)Node94/73.1/100:0.0239901893)Node93/76.7/100:0.0318598114,552_Spirulinaceae_cyanobacterium_SM2_1_0|NJK99224.1:0.1425093089)Node92/76.7/99:0.0350204583,555_Cyanobacterium_aponinum_0216|6VPV_8:0.0000020944)Node91/83.2/99:0.0304857757)Node90/83.2/99:0.0299983734,452_Geminocystis_sp._M7585_C2015_104|HIK37416.1:0.1295660476)Node89/0/89:0.0000029175,453_Geminocystis_sp._GBBB08|MBL1211141.1:0.0000022917)Node88/77.8/98:0.0548062926,(511_Gloeocapsa_sp._PCC_73106|WP_006529134.1:0.1342528717,554_Gloeocapsa_sp._DLM2.Bin57|TVQ48037.1:0.0510669472)Node95/28.4/93:0.0333811407)Node87/88.7/99:0.1027063886,498_Gomphosphaeria_aponina_SAG_52.96__DSM_107014|MBR8828458.1:0.0000022253)Node86/90.6/100:0.0658240144,466_Crocosphaera_watsonii|WP_007303088.1:0.0301464914)Node85/76.3/97:0.0333929171)Node83/85.7/93:0.0631239174,388_Hyella_patelloides|WP_144863584.1:0.0600535212)Node82/0/94:0.0000028019)Node81/90.6/96:0.0830299833)Node80/77.5/95:0.0348426370,318_Pleurocapsales_cyanobacterium_LEGE_10410|MBE9048534.1:0.0292657812)Node79/90.1/92:0.0734458183)Node50/74.8/93:0.0722843179,(506_filamentous_cyanobacterium_LEGE_11480|MBE9032637.1:0.1445682079,(532_Alkalinema_sp._FACHB-956|WP_190571725.1:0.0349802513,574_Alkalinema_sp._RU_4_3|NJM47220.1:0.0000021367)Node97/86.9/99:0.1846175737)Node96/45.1/84:0.1078258886)Node49/90.8/97:0.1890333490,((((((((74_Planktothricoides_sp._SpSt-374|HGG02861.1:0.0564684309,89__Phormidium|WP_199245484.1:0.0000024475)Node105/86.7/100:0.0429939189,(251_Pseudanabaena_sp._PCC_7367|WP_015163665.1:0.0926703972,449_Cyanobacteria_bacterium_UBA8156|HAN45124.1:0.2591396013)Node106/87.4/99:0.1501441936)Node104/69.3/93:0.0567336307,(130_Oxynema|WP_168571085.1:0.1431340924,((((443_Cyanobacteria_bacterium|RYY00280.1:0.0927484506,483_Cyanobacteria_bacterium|RYX99203.1:0.0000023356)Node111/91/100:0.2010942711,587_Thermostichus_vulcanus|P23075.2:0.1585416324)Node110/81.7/100:0.1645428455,((675_Acaryochloridaceae_cyanobacterium_SU_2_1|NJK40434.1:0.0000021707,(703_Acaryochloris_marina|WP_187152943.1:0.0000023453,(705_Acaryochloris|WP_212662552.1:0.0000028937,707_Acaryochloris_sp._CCMEE_5410|WP_010468466.1:0.0353874061)Node115/72.9/87:0.0355520329)Node114/95.1/98:0.1099553006)Node113/0/84:0.0000025154,688_Acaryochloris_sp._RU_4_1|NJM67976.1:0.1927794123)Node112/97.8/100:0.4028217106)Node109/69.4/93:0.0691102088,(((646_Synechococcaceae_cyanobacterium_SM2_3_60|NJK71946.1:0.1591323001,698_Synechococcaceae_cyanobacterium_SM2_3_2|NJL99777.1:0.2816693102)Node118/62.8/99:0.1090034017,711_Synechococcaceae_cyanobacterium_SM2_3_1|NJK64959.1:0.2613063896)Node117/82.8/100:0.1885545852,683_Synechococcus_sp._PCC_7336|WP_202951196.1:0.6364300884)Node116/79.5/85:0.1613568049)Node108/92.4/89:0.3085932114)Node107/76.5/24:0.0883338799)Node103/0/12:0.0000028877,(201_Cyanobacteria_bacterium_KgW148|MCA1904648.1:0.1572822746,(239_Gloeomargaritaceae_cyanobacterium_C42_A2020_066|MBF2098618.1:0.1348543898,341_Gloeomargarita_lithophora|WP_071454868.1:0.1684016481)Node120/94/100:0.2373350565)Node119/76/15:0.0447213903)Node102/85.6/20:0.2020393289,248_Synechococcus_sp._PCC_7502|WP_015169540.1:0.2192931252)Node101/85.4/23:0.1656847209,((425_Oscillatoriales_cyanobacterium_SM2_2_1|NJK35230.1:0.4817963718,(((464_Pseudanabaena|WP_126386881.1:0.1064540785,515_unclassified_Pseudanabaena|WP_103667310.1:0.0000029140)Node125/82.1/95:0.0333667718,((((486_Pseudanabaena_sp._UWO310|WP_142600857.1:0.0345728705,488_Pseudanabaena_sp._FACHB-723|WP_190404004.1:0.0337629850)Node129/79.3/99:0.0332794708,491_Pseudanabaena|WP_071590168.1:0.0000022843)Node128/0/84:0.0000022822,(487_Pseudanabaena_sp._FACHB-1998|WP_190400037.1:0.0336243718,490_Pseudanabaena_sp.|PZU95309.1:0.0000029999)Node130/91.5/100:0.0683884995)Node127/85.3/94:0.0340037231,525_Pseudanabaena_sp.|PZV17346.1:0.0668740132)Node126/0/65:0.0000020490)Node124/42.4/75:0.0331782653,501_Pseudanabaena_sp._lw0831|WP_201322657.1:0.0000020257)Node123/91.5/98:0.2692674602)Node122/0/13:0.0082222852,583_Pseudanabaena_sp._PCC_6802|WP_019500617.1:0.3193034649)Node121/74.7/16:0.0466890204)Node100/86.3/93:0.0999630547,404_Acaryochloridaceae_cyanobacterium_RU_4_10|NJM78246.1:0.0963288884)Node99/78.1/72:0.0381096994,((((145_Leptolyngbya_sp._NIES-3755|WP_071837188.1:0.0801057168,(177_Pseudanabaenaceae_cyanobacterium_LEGE_13415|MBE9011107.1:0.0884046629,199_Leptolyngbya|WP_071596157.1:0.1186124490)Node135/0/96:0.0000029818)Node134/83.6/100:0.1025543440,396_Myxacorys_almedinensis|WP_202925100.1:0.0504651029)Node133/95.2/100:0.2592412459,351_Synechococcales_cyanobacterium_C|NCJ07430.1:0.0097943864)Node132/88.2/97:0.1398219430,320_Aphanocapsa_montana|WP_166280734.1:0.0000023174)Node131/0/46:0.0000027728)Node98/84.8/76:0.0553930063)Node48/0/18:0.0000022239,((((((((((((245_unclassified_Synechococcus|WP_186470495.1:0.0329307355,(283_unclassified_Synechococcus|WP_011620067.1:0.0000020801,(((286_Synechococcus_sp._CC9616|WP_028951391.1:0.0354111720,328_Synechococcus_sp._KORDI-100|WP_038543529.1:0.0000026221)Node151/83.5/41:0.0336624795,(297_Cyanobium_sp._NAT70|MAR06524.1:0.0335106096,343_cyanobiont_of_Ornithocercus_magnificus|GCE64363.1:0.0694511545)Node152/0/22:0.0000028108)Node150/17.5/6:0.0334188402,((339_unclassified_Synechococcus|WP_066905917.1:0.0000027643,(518_Synechococcus_sp._CPC35|MAB55260.1:0.0340698533,589_Synechococcus_sp._SAT82|MAX88309.1:0.0000027936)Node155/95.7/100:0.1104595170)Node154/82.2/97:0.0356582163,(365_Synechococcus_sp._WH_7805|WP_006043529.1:0.0353226430,((((578_Cyanobacteria|WP_106220441.1:0.0350072461,623_Synechococcus_sp._1G10|WP_094554336.1:0.0000022152)Node160/0/83:0.0000022825,626_Synechococcales|WP_015110760.1:0.0340021485)Node159/80.1/98:0.0359987239,616_Cyanobium_sp._PCC_7001|WP_006910042.1:0.0357808831)Node158/77.9/95:0.0300983271,((624_Cyanobium_sp._NS01|WP_186697019.1:0.0000021589,627_Cyanobium_sp._PLM2.Bin73|TVS06724.1:0.0342861918)Node162/86.6/100:0.0357193899,(((652_unclassified_Synechococcus|WP_071800043.1:0.0730094608,653_Cyanobium_sp.|PZU97185.1:0.0000022828)Node165/90.7/96:0.0707609579,668_Synechococcus_sp._WH_5701|WP_006170315.1:0.0000025378)Node164/0/95:0.0000027904,667_unclassified_Cyanobium|WP_193815443.1:0.0359145730)Node163/97.1/99:0.1100698044)Node161/0/87:0.0000021376)Node157/99.4/100:0.1983966492)Node156/0/20:0.0000023787)Node153/82.8/79:0.0680301770)Node149/0/16:0.0000029382)Node148/84.7/18:0.0352499364)Node147/0/17:0.0000020919,323_unclassified_Synechococcus|WP_009789189.1:0.0000027908)Node146/0/12:0.0000022109,597_Synechococcus_sp._MED650|MAI96111.1:0.0000025937)Node145/0/14:0.0000023754,(444_Synechococcus_sp._A15-127|WP_186484982.1:0.0000021635,712_Synechococcus_sp._RS344|MBN89793.1:0.0000022190)Node166/80.9/100:0.0702144032)Node144/94.2/99:0.0734784527,459_Synechococcus_sp._LA31|WP_214337808.1:0.0000020598)Node143/83.9/18:0.0348049447,((414_unclassified_Synechococcus|WP_010303754.1:0.0000024758,433_Synechococcaceae_bacterium_WB9_2_170|NDC14826.1:0.1051513964)Node168/82.3/12:0.0335508232,440_Synechococcus_sp._CB0205|WP_010317976.1:0.0000022755)Node167/0/5:0.0000028487)Node142/92.8/7:0.0341675145,442_Synechococcaceae_bacterium_WB4_1_0192|NBW62015.1:0.0339664713)Node141/0/5:0.0000024397,((467_Cyanobacteria_bacterium_M_surface_10_m2_119|MBM5824039.1:0.0000020322,494_Cyanobium_sp._M30B3|QVL52181.1:0.0336856108)Node170/0/83:0.0000020784,476_Synechococcus_sp._GFB01|WP_048017955.1:0.0328481709)Node169/84/83:0.0333992078)Node140/83.6/5:0.0350299140,(((((455_Synechococcus_sp._TMED19|OUT71419.1:0.0335222399,(475_unclassified_Synechococcus|WP_011935127.1:0.0000026596,479_Synechococcus_sp._8F6|WP_094559737.1:0.0349098852)Node176/0/84:0.0000020493)Node175/66.4/11:0.0338188505,(514_Cyanobacteria_bacterium_K_Offshore_surface_m2_239|MBM5815077.1:0.0000020821,530_Synechococcus_sp._RSCCF101|WP_150881891.1:0.0361431620)Node177/80.1/82:0.0348928313)Node174/0/6:0.0000020480,(468_Synechococcus_sp._CCY_9618|WP_035834007.1:0.0000022670,((528_Cyanobium_sp._49614_E6|MCE2837931.1:0.0469323762,(629_Synechococcus_lacustris|WP_106499821.1:0.1233650939,636_Synechococcus_sp._SupBloom_Metag_053|MBJ7364022.1:0.0602530394)Node181/89.2/100:0.1104156345)Node180/76.9/99:0.0512740131,633_Cyanobium_usitatum|WP_106501463.1:0.1009664059)Node179/89.8/99:0.1050578752)Node178/82.5/98:0.0406121479)Node173/0/3:0.0000029703,473_unclassified_Synechococcus|WP_185465876.1:0.0000029506)Node172/0/3:0.0000027163,519_Cyanobium_sp._NIES-981|WP_087067657.1:0.0341070777)Node171/85.9/11:0.0343194811)Node139/0/4:0.0000021255,458_Cyanobium_sp._FACHB-13342|WP_190389022.1:0.0698604148)Node138/80/13:0.0352676785,(462_Synechococcus_sp._CBW1108|WP_197148426.1:0.0000023073,(499_Synechococcales_bacterium_UBA10510|HBH74194.1:0.0000029277,505_Vulcanococcus_limneticus|WP_094588094.1:0.0358919186)Node183/72.2/10:0.0357486886)Node182/0/8:0.0000021370)Node137/79/97:0.0763953804,(((371_Aphanocapsa_feldmannii_288cV|TGG85351.1:0.1383278199,510_Synechococcus_sp._SB0668_bin_15|MXW39696.1:0.0000027913)Node186/82.5/95:0.0405167285,533_Candidatus_Synechococcus_spongiarum_LMB_bulk15M|OOV31324.1:0.0000028131)Node185/93.1/97:0.1329936733,(522_Synechococcus_sp._SB0668_bin_13|MXW13079.1:0.0000021644,551_Candidatus_Synechococcus_spongiarum|WP_071994729.1:0.0369495012)Node187/76.9/100:0.0379236503)Node184/84.3/97:0.0989505709)Node136/87.5/99:0.0914808980)Node47/91/86:0.1109761645,((((((((126_Oscillatoria_sp._PCC_10802|WP_017718713.1:0.0000022285,160_Oscillatoria_princeps_RMCB-10|MBW4496810.1:0.0305157259)Node195/72.9/99:0.0622984145,(188_Oscillatoriales_cyanobacterium|TAD75305.1:0.0000026988,207_unclassified_Limnothrix|WP_099532391.1:0.0309552856)Node196/98.6/100:0.2838177838)Node194/78.4/99:0.1226397389,327_Cyanothece_sp._SIO1E1|NET38779.1:0.1531588406)Node193/53.9/71:0.0734416823,(485_Prochlorothrix_hollandica|WP_016925117.1:0.2445921624,(542_Acaryochloris_sp._RCC1774|WP_110985801.1:0.0006237821,581_Acaryochloris_sp._RCC1774|WP_110986502.1:0.3797276681)Node198/80.4/100:0.1858311594)Node197/91.5/99:0.2716702662)Node192/78.7/64:0.0856102750,559_Cyanobacteria_bacterium_SBLK|MBP0019840.1:0.1084704570)Node191/76.4/54:0.0374692975,((((315_Euhalothece_natronophila|WP_146297081.1:0.1598714610,382_Dactylococcopsis_salina|WP_015229827.1:0.0464496996)Node202/86.6/93:0.1160909609,((((((((((((344_Chroococcidiopsis_sp._TS-821|WP_104546779.1:0.0245854585,497_Gloeocapsopsis_crepidinum|WP_099699849.1:0.0241855602)Node214/0/87:0.0000027527,500_Gloeocapsopsis_dulcis|WP_105220701.1:0.0242978360)Node213/81.1/100:0.0455322611,445_Chroococcaceae|WP_015188951.1:0.0288548322)Node212/96.1/100:0.2498157652,((512_Cyanobacteria|WP_132866728.1:0.0289508636,539_Chroococcidiopsis|WP_015153890.1:0.0000024712)Node216/97.8/100:0.1904170054,631_Nostocaceae_cyanobacterium|MBA3923988.1:0.0000025246)Node215/87.6/100:0.1010441537)Node211/76/98:0.0567882136,(((595_Plectonema_radiosum|WP_193922774.1:0.0000020368,602_Rivularia_sp._T60_A2020_040|MBF2015181.1:0.0309221157)Node219/85.9/100:0.0894210361,((660_Nostocales|WP_073618674.1:0.0000023024,669_Calothrix_parietina_UTEX_LB_1952|AVG72864.1:0.0564554318)Node221/32.4/86:0.0532571317,671_unclassified_Calothrix|WP_096690266.1:0.0326252739)Node220/99.1/100:0.3205210503)Node218/71.1/87:0.0395072833,(658_Calothrix_parasitica|WP_096657631.1:0.0723763798,682_Rivularia_sp._PCC_7116|WP_015117732.1:0.1243807431)Node222/0/56:0.0000024519)Node217/87.5/96:0.0892187391)Node210/79.1/83:0.0512564535,((((((((523_Stigonema_ocellatum_SAG_48.90__DSM_106950|MBR8839006.1:0.1287826352,540_Aetokthonos_hydrillicola|WP_208343901.1:0.0414592536)Node230/86.4/100:0.0685244314,(596_Nostocales|WP_072022151.1:0.0000022432,622_Tolypothrix_brevis_GSE-NOS-MK-07-07A|MBW4475375.1:0.1241382419)Node231/87/100:0.0550593169)Node229/77.3/97:0.0286013770,577_Nostoc|WP_196523099.1:0.0000024701)Node228/87.4/95:0.0282065526,((((566_Nostoc_sp._C3-bin3|MBD0389999.1:0.0270530022,(582_Nostoc_sp._XA010|WP_229553758.1:0.0278986662,607_unclassified_Nostoc|WP_190728320.1:0.0281578311)Node236/78.9/100:0.0273967771)Node235/0/93:0.0000025354,593_Nostoc_sp._FACHB-892|WP_190914143.1:0.0000026686)Node234/92.2/100:0.0278314635,586_Nostoc_favosum|WP_229484489.1:0.0000022414)Node233/0/70:0.0000021933,573_Nostoc_commune|WP_109011157.1:0.0276090231)Node232/25.9/65:0.0276036570)Node227/0/85:0.0000021819,576_Komarekiella_sp._clone_1|WP_191756983.1:0.0276153316)Node226/91.8/98:0.1027701308,639_Nostoc_sp._CHAB_5824|WP_229465256.1:0.0578298544)Node225/88.4/99:0.0587563389,((527_Iningainema_tapete|WP_190825990.1:0.2191790198,((645_Scytonema_sp._UIC_10036|WP_155752169.1:0.0292427239,655_Tolypothrix_bouteillei|WP_072040711.1:0.0000025320)Node240/74.8/98:0.0277034961,657_Scytonema_hofmannii|WP_081403013.1:0.0325625190)Node239/87.4/98:0.1122819095)Node238/47.9/62:0.0425431385,((535_Scytonemataceae|WP_048870973.1:0.1901707000,643_Nostocales_cyanobacterium_HT-58-2|ARV62305.1:0.0716751045)Node242/76.3/92:0.0244662732,((562_Mastigocladopsis_repens|WP_017319270.1:0.0231914658,599_Scytonema_sp._HK-05|WP_073633836.1:0.0000021399)Node244/87.5/90:0.0225286285,605_Scytonema_sp._NIES-4073|WP_096566002.1:0.0226464064)Node243/0/80:0.0000025204)Node241/87.8/95:0.1078353663)Node237/75.4/54:0.0394622243)Node224/0/55:0.0062150118,(((610_Tolypothrichaceae|WP_089125795.1:0.0000025900,(637_Spirirestis_rafaelensis_SRS70|AVG72880.1:0.0223773789,663_Calothrix_membranacea_SAG_1410-1|AVG72844.1:0.0098931104)Node248/98.8/100:0.1409541885)Node247/87.5/98:0.0276218993,620_Tolypothrix_carrinoi_HA7290-LM1|MBW4567996.1:0.0000022313)Node246/94.2/98:0.0575479661,641_Tolypothrix_distorta_var._symplocoides_UTEX_B_424|AVG72852.1:0.0000026102)Node245/94.8/100:0.1366603349)Node223/79.1/88:0.0357410528)Node209/88.6/98:0.0862382805,(614_Heteroscytonema_crispum_UTEX_LB_1556|AVG72896.1:0.1111215662,615_Cyanomargarita_calcarea_GSE-NOS-MK-12-04C|MBW4666670.1:0.0021849296)Node249/91/99:0.0778379387)Node208/83.3/94:0.0757128476,558_Scytonematopsis_contorta_HA4292-MV4|AVG72884.1:0.0000025912)Node207/64.2/71:0.0632451245,(((495_Calothrix_sp._CSU_2_0|NJR18164.1:0.0000026434,(548_Calothrix_elsteri|WP_211293263.1:0.0283305272,630_Calothrix_elsteri_CCALA_953|PAX51834.1:0.0000024694)Node253/99.8/100:0.2796455821)Node252/79.3/81:0.0518886411,546_Pegethrix_bostrychoides_GSE-TBD4-15B|MBW4468251.1:0.2810695727)Node251/37.5/73:0.0119473786,513_Calothrix_sp._PCC_7103|WP_083872216.1:0.0305073810)Node250/85.5/75:0.0621272139)Node206/78.7/87:0.0436247993,477_Calothrix_sp._NIES-3974|WP_096625952.1:0.0753853058)Node205/80.2/95:0.1186211344,556_Calothrix_sp._PCC_6303|WP_041739903.1:0.2107596776)Node204/88.5/100:0.1211932966,470_Symploca_sp._SIO3C6|NEO32957.1:0.1612869836)Node203/75.2/87:0.0565665979)Node201/60.3/56:0.0622503170,(415_Cyanobacteria_bacterium_QS_8_64_29|PSP16859.1:0.2770964630,((521_Limnothrix_sp._RL_2_0|NJN71956.1:0.0357042820,((544_Limnothrix_rosea|WP_075892797.1:0.0344675937,564_Leptolyngbya_sp._PCC_7376|WP_015134976.1:0.0367525134)Node258/0/83:0.0000020278,588_unclassified_Synechococcus|WP_012306636.1:0.0000021785)Node257/85.1/85:0.0695832313)Node256/66.8/94:0.0266617004,567_Kamptonema_sp._SIO4C4|NEO25583.1:0.1698501008)Node255/93.3/76:0.1028422626)Node254/0/9:0.0000026968)Node200/84.4/59:0.0333660705,553_Spirulina_major|WP_204105932.1:0.0000022264)Node199/87.8/60:0.0493987667)Node190/95.4/96:0.1017569973,(298_Cyanobacteria_bacterium_UBA11162|HBL14777.1:0.0641146941,316_Cyanobacteria_bacterium_UBA12227|HAG81686.1:0.0000023071)Node259/73.1/98:0.0322657698)Node189/0/72:0.0000029708,190_Merismopedia_glauca|WP_106289099.1:0.1512247609)Node188/58.9/79:0.0380636938)Node46/76/92:0.0372324854,(((((((((((6_Oscillatoria_sp._SIO1A7|NER34182.1:0.0560209282,(195_Synechococcus|WP_011242615.1:0.0000021075,332_Synechococcus_elongatus|WP_228383291.1:0.0350433624)Node271/94.1/100:0.1522734308)Node270/74.4/85:0.0335216579,(168_Coleofasciculaceae_cyanobacterium_RL_1_1|NJN62035.1:0.0322010821,179_Oscillatoriales_cyanobacterium|TAF51913.1:0.0305496981)Node272/94.8/100:0.1331786534)Node269/66.2/81:0.0564970923,(84_Cyanobacteria_bacterium_SID2|MBP0000307.1:0.0303995532,(87_Leptolyngbya_valderiana|WP_074170979.1:0.0354218851,114_Oscillatoriales_cyanobacterium_SM2_3_0|NJK38045.1:0.0984119224)Node274/56.7/86:0.0647632157)Node273/80.8/98:0.0980071188)Node268/90.3/91:0.1331356441,230_Oscillatoriales_cyanobacterium_LEGE_11467|MBE9040118.1:0.0258288359)Node267/88.6/89:0.0869214457,(219_Geitlerinema_sp._PCC_7407|WP_015171223.1:0.2206107590,(280_Oscillatoriales_cyanobacterium_M4454_W2019_049|HIK33620.1:0.0000029597,333_Cyanobacteria_bacterium_J055|RMG09878.1:0.0333135601)Node276/81/100:0.0384674734)Node275/0/81:0.0000025876)Node266/52.4/88:0.0345678212,(411_Synechococcales_cyanobacterium_RM1_1_8|NJN31319.1:0.0545815371,426_Synechococcales_cyanobacterium_RU_4_20|NJM57496.1:0.0841317649)Node277/84.8/100:0.0979702622)Node265/88.1/97:0.0968925380,(209_Leptolyngbya_sp._Heron_Island_J|WP_023074756.1:0.0000025674,210_Leptolyngbya_sp._PCC_7375|WP_006517993.1:0.0689240194)Node278/89.6/100:0.1089829417)Node264/78.5/84:0.0577358552,235_Leptolyngbya_ectocarpi|WP_228016048.1:0.0000025003)Node263/80.8/14:0.0318937443,244_Leptothoe|WP_215606971.1:0.0000024091)Node262/76.7/16:0.0381706775,123_Halomicronema_hongdechloris|WP_080805473.1:0.1540620673)Node261/85.8/14:0.0739302551,206_Cyanobacteria_bacterium_UBA11372|HAX80186.1:0.0995253685)Node260/0/9:0.0000027364)Node45/52.5/8:0.0432651167,(((((((90_Leptolyngbya_sp._SIO1D8|NER82874.1:0.0000020607,((93_Leptolyngbya_sp._SIO4C1|NEP15336.1:0.0443735256,((((((139_Nodosilinea|WP_017301046.1:0.0000027764,(141_Leptolyngbya_sp._KIOST-1|WP_035985099.1:0.0000026919,(146_Phormidium_tenue|WP_073609413.1:0.0000027431,((307_Cyanobacteria|WP_190523167.1:0.0318380089,309_Nodosilinea_sp._FACHB-131|WP_190755385.1:0.0000023172)Node297/74.5/100:0.0698735422,(439_Pseudanabaena_sp._FACHB-2040|WP_190484004.1:0.0000025688,472_Cyanobacteria_bacterium_Co-bin13|MBD0337597.1:0.0287321215)Node298/99.2/100:0.4145932322)Node296/86.7/98:0.1509766854)Node295/87.4/93:0.0607985609)Node294/83.7/93:0.0290102172)Node293/0/87:0.0000027826,178_Nodosilinea_sp._LEGE_06152|WP_194050790.1:0.0598500497)Node292/90.8/95:0.0936779160,(628_Merismopedia_sp._SIO2A8|NET50242.1:0.2099710234,661_Cyanothece_sp._SIO2G6|NEQ96860.1:0.3340650696)Node299/86.5/99:0.1101178504)Node291/0/87:0.0000023200,236_filamentous_cyanobacterium_CCP5|PSN19317.1:0.0925184977)Node290/72.7/91:0.0296764848,(203_Halomicronema_sp._CCY15110|WP_204140858.1:0.0000024475,223_Cyanobacteria|WP_063776155.1:0.0290917638)Node300/0/92:0.0000028913)Node289/95.7/99:0.0939252576,((152_Leptolyngbya_foveolarum|PZO19886.1:0.0565302021,155_Synechococcus_sp._PCC_7335|WP_006456081.1:0.0000023117)Node302/0/85:0.0000027617,(164_Phormidesmis_sp._RL_2_1|NJM98506.1:0.0000024227,(300_cf._Phormidesmis_sp._LEGE_11477|WP_193854101.1:0.1209433513,697_Leptolyngbya_sp._BC1307|WP_121970168.1:0.2486242711)Node304/89.8/100:0.1262597296)Node303/88.1/100:0.0268425328)Node301/0/91:0.0000026537)Node288/82.1/97:0.0562459401)Node287/61.5/95:0.0160794306,((153_Leptolyngbya_sp._SIO4C5|NEQ30061.1:0.0000029995,256_Leptolyngbyaceae_cyanobacterium_SM1_1_3|NJL85793.1:0.0946554313)Node306/75/97:0.0567808269,156_Romeria_gracilis|WP_193907477.1:0.0823281584)Node305/66.6/14:0.0161775234)Node286/0/12:0.0000025297)Node285/0/11:0.0000025726,138_Leptolyngbya_sp._PCC_6406|WP_008315006.1:0.0309213510)Node284/86.6/19:0.0330617413,106_Cyanobacteria_bacterium_REEB459|MBU6228407.1:0.0306174028)Node283/0/9:0.0000021263,91_Leptolyngbyaceae_cyanobacterium_T60_A2020_046|MBF2036211.1:0.0000029305)Node282/0/8:0.0000026200,102_Cyanobacteria|WP_190494970.1:0.0304731713)Node281/92.6/15:0.0336848408,113_Nodosilinea_sp._P-1105|WP_169612480.1:0.0000029066)Node280/0/13:0.0000020130,163_Leptolyngbya_sp._SIO1E4|MBE7380146.1:0.0999405974)Node279/94.5/86:0.1171076695)Node44/0/85:0.0000023998,((35_Microseira_wollei|WP_226572486.1:0.0000022455,((101_Phormidium_willei|WP_068787884.1:0.0000020785,(103_Geitlerinema_sp._P-1104|WP_170190531.1:0.0282084040,117_Sodalinema_gerasimenkoae|WP_159784872.1:0.0000022076)Node311/37.5/77:0.0284594926)Node310/91/97:0.1237810120,(120_Synechococcales_cyanobacterium_M55_K2018_004|HIK56696.1:0.0284613734,149_Jacksonvillea_sp._ISTCYN1|WP_162547072.1:0.1212334058)Node312/41.9/98:0.0314206051)Node309/91.8/99:0.1017868973)Node308/91.5/92:0.0596471418,(((75_Okeania_sp._SIO3I5|NEQ35756.1:0.0000027282,86_Hydrocoleum_sp._CS-953|WP_094673647.1:0.0290934156)Node315/85.5/100:0.0585711193,((((((181_Moorena_sp._SIO3H5|NEO72599.1:0.0000029190,213_Moorena|WP_071105376.1:0.0309792519)Node321/84.9/24:0.0289326627,182_Moorena_producens|WP_070394080.1:0.0000025585)Node320/86.5/24:0.0320901769,(191_Hormoscilla_sp._GM7CHS1pb|MBC6481383.1:0.0000024383,345_Hormoscilla_sp._SP12CHS1|MBC6421849.1:0.2084542819)Node322/57.6/94:0.0302472020)Node319/0/21:0.0000029985,194_Moorena_producens|WP_009148746.1:0.0000026759)Node318/71.9/25:0.0211150301,379_Moorena_sp._SIO2I5|NEQ81217.1:0.1193378785)Node317/85.7/98:0.0571247915,196_unclassified_Planktothricoides|WP_054464296.1:0.0966783161)Node316/75.1/93:0.0316020184)Node314/0/84:0.0000023280,95_Okeania|WP_124143070.1:0.0613240628)Node313/0/66:0.0000024135)Node307/80.7/84:0.0283799001)Node43/75.3/92:0.0273470461,31_unclassified_Planktothrix|WP_190470966.1:0.0348625159)Node42/74.9/94:0.0268166926,59_Leptolyngbya_sp._hensonii|WP_075599526.1:0.1302555999)Node41/78.8/83:0.0312197896,(((((((Anthocerotibacter:0.1530357341,(Cyanaurora_vandensis:0.3607496536,(Gloeobacter_kilaueensis_GKIL_3849:0.2892983019,(PsaJ_Gloeobacter_morelensis:0.0000010916,PsaJ_Gloeobacter_violaceus:0.0000026703)Node332/68.9/100:0.0767237556)Node331/99/100:0.7996424650)Node330/69.3/96:0.1690198197)Node329/100/100:3.0532407630,(((((((((((((((258_Nostoc|WP_083782300.1:0.1054172358,310_Nostoc_sp._NMS8|MBN3958104.1:0.0979856854)Node347/93.3/100:0.1136043180,635_Chroococcidiopsidaceae_cyanobacterium_CP_BM_ER_R8_30|MBV9386581.1:0.0000020435)Node346/73.3/97:0.0440971865,647_Chroococcidiopsidaceae_cyanobacterium_CP_BM_RX_35|MBV8885094.1:0.0000025367)Node345/89.2/98:0.0618414204,592_Gloeocapsa_sp._UFS-A4-WI-NPMV-4B04|MBW4637999.1:0.3861198435)Node344/0/80:0.0000026851,(((((293_Nostocaceae|WP_010997341.1:0.0216135333,336_Nostocaceae|WP_041456327.1:0.0646902707)Node352/93.4/100:0.0654901556,314_Nostoc_parmelioides|WP_190572646.1:0.0000022426)Node351/93.8/100:0.1377767777,(454_Nostoc_sp._MS1|WP_224088963.1:0.0481722692,496_Anabaena_azotica|WP_190480198.1:0.0687692459)Node353/93.4/100:0.1577327653)Node350/88.4/99:0.0995741358,394_Aliterella_atlantica|WP_072044862.1:0.0000026542)Node349/76.9/89:0.0210818065,(380_Chlorogloea_sp._CCALA_695|WP_106368036.1:0.0680925653,(418_Synechocystis_sp._PCC_7509|WP_009631137.1:0.0498427281,437_Chroococcus_sp._CMT-3BRIN-NPC107|MBW4662807.1:0.0658090654)Node355/0/82:0.0000026381)Node354/92.8/94:0.0701808905)Node348/87.5/91:0.0444820546)Node343/91/71:0.0648907334,((269_unclassified_Nostoc|WP_185581591.1:0.0799800809,(409_Brasilonema_bromeliae|WP_169156374.1:0.0329904725,416_Brasilonema_sp._UFV-L1|WP_169222384.1:0.0324324379)Node358/93.8/100:0.1100456323)Node357/63.3/60:0.0190412048,((((((331_Calothrix_sp._PCC_7103|WP_019491360.1:0.0826504342,460_Nostocales|WP_223985021.1:0.0000020671)Node364/93.1/48:0.0622278952,694_Dulcicalothrix_desertica|WP_127081675.1:0.0000025656)Node363/78.1/48:0.0225111943,687_Calothrix_sp._HK-06|WP_073621756.1:0.0202325506)Node362/72.1/69:0.0436827712,359_unclassified_Calothrix|WP_096689174.1:0.2331692301)Node361/82.3/100:0.0619830604,412_Calothrix_sp._CSU_2_0|NJR15861.1:0.2018677663)Node360/90.8/100:0.1184062448,(632_Spirirestis_rafaelensis_WJT71-NPBG6|MBW4450138.1:0.0993731561,708_Cyanobacteria|WP_015153889.1:0.1268952388)Node365/79.5/89:0.0703782270)Node359/61.5/84:0.0357298323)Node356/93.6/86:0.1008590545)Node342/0/15:0.0000021113,(((((391_Cyanobacteria_bacterium_RM1_2_2|NJO79559.1:0.0000025821,(482_Elainella_sp._C42_A2020_010|MBF2046790.1:0.1738257403,685_filamentous_cyanobacterium_CCP2|PSB16943.1:0.6880775468)Node371/81.7/58:0.1094094211)Node370/36.8/58:0.2118951713,695_Oculatella_sp._LEGE_06141|MBE9180891.1:0.5129620892)Node369/81.9/96:0.0656508670,677_Tolypothrix_bouteillei|WP_050046693.1:0.0000026331)Node368/52.3/72:0.0206059629,690_Scytonema_sp._UIC_10036|WP_155747527.1:0.0683053156)Node367/85.2/87:0.0546886120,484_Leptolyngbyaceae_cyanobacterium_JSC-12|MBF2026287.1:0.3257899420)Node366/76.8/21:0.0344540657)Node341/0/12:0.0000024869,(((358_Nostoc_sp._RI_552|MBI1241049.1:0.3177069392,(447_Nodularia_spumigena|WP_063872384.1:0.0000022669,461_Nodularia_spumigena|WP_006195831.1:0.0210659754)Node375/56.3/100:0.0115469478)Node374/75.9/98:0.0524613091,420_Nodularia_sp._NIES-3585|WP_089091768.1:0.0279123480)Node373/94.8/99:0.1416195560,(384_Phormidium_sp._CLA17|WP_171575576.1:0.0000022437,(422_Leptolyngbya_sp.|PZV10775.1:0.0636120414,(478_Tildeniella_nuda_ZEHNDER_1965/U140|MBW4580870.1:0.1462445688,(517_Cyanobacteria|WP_190447773.1:0.0215954934,569_Stenomitos_rutilans_HA7619-LM2|MBW4471410.1:0.1723594238)Node379/86.6/99:0.0824060873)Node378/85.6/70:0.0677488886)Node377/0/49:0.0000021259)Node376/96.1/100:0.1375384506)Node372/84/31:0.0415095172)Node340/36.9/51:0.0229565300,((361_Trichormus_sp._ATA11-4-KO1|MBW4559531.1:0.0443207471,400_Nostocales_cyanobacterium_LEGE_11386|MBE9054132.1:0.0000029354)Node381/90/98:0.1003029809,((648_Leptolyngbya_ohadii|WP_088892123.1:0.0628635100,691_Leptolyngbya_sp._FACHB-711|WP_190793269.1:0.0842740659)Node383/93.6/100:0.2333152431,716_Oscillatoria_sp._FACHB-1407|WP_190504429.1:0.2101629518)Node382/88.8/100:0.1353705379)Node380/77.6/90:0.0384942069)Node339/76.5/69:0.0304493005,(((((289_Nostoc_desertorum_CM1-VF14|MBW4424549.1:0.0201829822,294_unclassified_Nostoc|WP_190734338.1:0.0000022710)Node388/97.7/93:0.0867236754,672_Nostoc_sp._XA010|WP_229555988.1:0.0000024232)Node387/83.7/76:0.0231099605,329_Nostoc_mirabile|WP_229493909.1:0.0220766050)Node386/0/18:0.0000027799,(306_Nostoc_flagelliforme|WP_190943064.1:0.1632298437,676_Nostoc_flagelliforme|WP_100898253.1:0.0000029826)Node389/82.4/91:0.0225142276)Node385/67.4/38:0.0114107821,(355_Nostocales_cyanobacterium_LEGE_12452|MBE8970206.1:0.0000024497,435_Nostoc_edaphicum|WP_194040828.1:0.0894414673)Node390/84.4/91:0.0404411343)Node384/78.2/84:0.0323873806)Node338/77.4/57:0.0186714150,(((((((261_Nostoc_sp._TH1S01|MBU7582954.1:0.1291658679,(350_Nostoc_sp._FACHB-280|WP_190979348.1:0.0199863873,489_Nostoc_piscinale|WP_083468768.1:0.0444425044)Node398/73.7/100:0.0273693175)Node397/83.5/99:0.0615567509,325_Nostoc_sp._LEGE_06077|WP_193889872.1:0.1180499708)Node396/76.5/87:0.0277042865,((395_Nostoc_sp._CENA543|WP_103140612.1:0.1151737996,(463_Fortiea_sp._LEGE_XX443|WP_193888430.1:0.0409220005,(471_Anabaena_sp.|HFS11708.1:0.0539506166,529_Nostoc_sp._NIES-4103|WP_096559237.1:0.1643297995)Node402/77/100:0.0350816454)Node401/76.5/70:0.0196177944)Node400/75.9/71:0.0251505997,(429_Atlanticothrix_silvestris|WP_214439006.1:0.0505347540,456_Goleter_apudmare_HA4340-LM2|MBW4645630.1:0.1946048355)Node403/79.4/71:0.0354478379)Node399/86.8/97:0.0487405528)Node395/47.3/86:0.0220658144,(308_Fortiea_contorta|WP_081603039.1:0.0456288059,674_Scytonema_sp._NIES-4073|WP_096563830.1:0.1957969658)Node404/85.1/84:0.0541670575)Node394/87.1/76:0.0475218385,370_Nostoc|WP_190958084.1:0.0667602349)Node393/0/69:0.0061459147,((((((((340_unclassified_Anabaena|WP_082803766.1:0.0960429991,357_Nostoc_sp._PCC_7524|WP_015138876.1:0.0846823785)Node412/91.7/99:0.1229995319,401_Tolypothrix_sp._FACHB-123|WP_190747598.1:0.0551661614)Node411/66.8/8:0.0314145060,450_Calothrix_sp._NIES-2098|WP_096588156.1:0.0302808980)Node410/63.5/9:0.0283960207,((((373_Nostocales|WP_190619167.1:0.0000022537,((375_Nostocales|WP_096575534.1:0.0211170169,516_Nostocales|WP_071989428.1:0.0681651637)Node418/65.7/18:0.0201330681,398_Nostoc_carneum|WP_096729692.1:0.0201244992)Node417/80.1/13:0.0216711485)Node416/0/11:0.0000027259,374_Tolypothrix_sp._PCC_7910|WP_167725885.1:0.0206270803)Node415/98.6/98:0.1134258372,432_Calothrix|WP_190538840.1:0.0000022980)Node414/69.9/12:0.0207941028,406_unclassified_Calothrix|WP_190631754.1:0.0000023333)Node413/89.6/13:0.0780801991)Node409/83.8/99:0.0531106520,397_Nostoc_sp._RF31YmG|WP_086835219.1:0.0000023323)Node408/81.9/97:0.0221699115,393_Nostoc_sp._106C|WP_086762385.1:0.0000021293)Node407/85.3/98:0.0219192175,410_Nostoc_sp._T09|WP_086683973.1:0.0000026579)Node406/83.6/98:0.0447420995,(504_Cyanobacteria_bacterium_UBA11371|HAZ46762.1:0.0007002487,659_Phormidium_tenue|WP_191129478.1:0.2956356030)Node419/90.8/89:0.1059120244)Node405/78.4/88:0.0672859887)Node392/96.9/66:0.1422893349,296_Nostoc|WP_190899310.1:0.0000024042)Node391/88.3/49:0.0462064392)Node337/0/35:0.0000022475,710_Mojavia_pulchra_JT2-VF2|MBW4564366.1:0.0964976863)Node336/41.3/19:0.0221778292,281_Komarekiella_atlantica_HA4396-MV6|MBW4684807.1:0.0000026110)Node335/83.1/66:0.0451670561,(399_Hapalosiphonaceae|WP_071524739.1:0.0000023445,(((430_Hapalosiphon_sp._MRB220|WP_072160341.1:0.0377636973,431_Fischerella_sp._PCC_9431|WP_071780242.1:0.0048436441)Node423/92.9/100:0.0683333214,((469_Fischerella_sp._PCC_9605|WP_072032405.1:0.0537004854,(508_Fischerella|WP_071588823.1:0.0651271954,520_Fischerella_thermalis_CCMEE_5201|PMB52389.1:0.0211890745)Node426/55/100:0.0094343077)Node425/84.8/100:0.0461161725,493_Chlorogloeopsis_fritschii|WP_026087525.1:0.1505001161)Node424/57.4/97:0.0439254721)Node422/0/93:0.0000028987,451_Fischerella_muscicola|WP_071589204.1:0.0220665497)Node421/90.8/98:0.0439976934)Node420/97.3/97:0.1234038800)Node334/74.5/70:0.0414354617,282_Nostoc_sp._B2019|WP_162396802.1:0.0069608121)Node333/88.8/94:0.5200624691)Node328/0/62:0.0419504364,((526_unclassified_Coleofasciculus|WP_190413988.1:0.0000025676,561_Coleofasciculus_sp._FACHB-1120|WP_190818778.1:0.0297176212)Node428/84.3/100:0.0644695479,((((560_Cyanobacteria_bacterium_FACHB-472|MBD1836406.1:0.0000024887,584_Trichocoleus_sp._FACHB-90|MBD1929723.1:0.0284152069)Node432/0/14:0.0000021656,(585_unclassified_Trichocoleus|WP_199295013.1:0.0000023547,618_Trichocoleus_sp._FACHB-90|WP_199301644.1:0.0256660567)Node433/86.2/17:0.0255406751)Node431/63.5/69:0.0313483813,638_Crinalium_epipsammum_PCC_9333|AFZ13297.1:0.4539580859)Node430/58.2/73:0.0770348698,(((642_unclassified_Leptolyngbya|WP_190690553.1:0.0000023205,650_Oculatella_sp._FACHB-28|WP_190641038.1:0.0254313719)Node436/89.3/100:0.1279329902,(649_Leptolyngbyaceae_cyanobacterium_SM1_4_3|NJL39168.1:0.0000029346,654_Leptolyngbyaceae_cyanobacterium_SL_5_9|NJN59436.1:0.0286242444)Node437/76.4/100:0.0548565813)Node435/89.4/100:0.2448264974,(684_Leptolyngbyaceae_cyanobacterium_SM1_4_3|NJL41879.1:0.0613936787,(686_Microcoleus_sp._FACHB-1515|WP_199304208.1:0.0000025896,699_Microcoleus_sp._FACHB-1515|MBD2088731.1:0.0264450071)Node439/0/97:0.0000023248)Node438/87.1/100:0.1491569737)Node434/99.8/99:0.6276021279)Node429/77.7/95:0.0658916273)Node427/77.3/94:0.0330882506)Node327/88.7/69:0.0916024108,(((241_Microseira_wollei|WP_226572490.1:0.1611155934,(273_Cyanobacteria_bacterium_UBA11372|HAX80187.1:0.0262771752,287_Cyanobacteria_bacterium_UBA11372|HAX80263.1:0.0269585465)Node443/68/100:0.0257389671)Node442/79/99:0.0655169977,266_unclassified_Microcoleus|WP_190669853.1:0.2930276080)Node441/20.4/92:0.0607880087,279_Aphanothece_sp._CMT-3BRIN-NPC111|MBW4576961.1:0.0303362930)Node440/75.1/92:0.0227278757)Node326/0/65:0.0000021129,((335_Microcoleus_sp._FACHB-831|WP_199321306.1:0.0000028270,378_Microcoleus_sp._FACHB-831|MBD1921835.1:0.0269840876)Node445/74.6/96:0.0388773502,(((536_Aphanothece_hegewaldii|WP_106456953.1:0.1578690383,617_Chroococcus_sp._FPU101|WP_206816467.1:0.1266331199)Node448/85/100:0.2050396877,(((568_Pleurocapsales_cyanobacterium_LEGE_06147|MBE9168932.1:0.3119910287,680_Hydrococcus_sp._RU_2_2|NJM89979.1:0.0737554501)Node451/75.2/93:0.0479128006,((((579_Stanieria_cyanosphaera_PCC_7437|AFZ34232.1:0.0000029710,611_Stanieria_sp._NIES-3757|WP_096383936.1:0.0683860157)Node455/41.7/97:0.0339030613,673_Stanieria_cyanosphaera|WP_216087127.1:0.0000022353)Node454/88.7/100:0.1131808097,692_Cyanosarcina_radialis_HA8281-LM2|MBW4620717.1:0.1218046680)Node453/86.5/100:0.1160050163,((640_Chroococcidiopsis_sp._PCC_6712|NMN48689.1:0.2148845431,666_Pleurocapsales|WP_015142240.1:0.0434054539)Node457/76.9/95:0.0651203922,704_Cyanobacteria_bacterium_REEB444|MBU6186476.1:0.1507086413)Node456/0/85:0.0000020326)Node452/14/89:0.0363480920)Node450/96.4/96:0.3258089516,((570_Coleofasciculaceae_cyanobacterium_SM2_3_26|NJK28577.1:0.6897696246,((644_Oscillatoria_acuminata|WP_015147195.1:0.0334273328,651_Phormidium_pseudopriestleyi|WP_207087589.1:0.0568921831)Node461/89.8/100:0.2146568358,((((665_Cyanobacteria_bacterium_UBA8553|HAA26426.1:0.2107439929,679_Microcoleus_sp._T1-bin1|MBD0309577.1:0.0639311603)Node465/52.8/97:0.0429254855,702_Coleofasciculus_sp._C3-bin4|MBD0363787.1:0.0000020152)Node464/85.1/97:0.1148175136,693_Coleofasciculus_sp._S288|MCA1994943.1:0.1597074510)Node463/20.7/74:0.0607805499,(696_Kastovskya_adunca_ATA6-11-RM4|MBW4647832.1:0.1533764006,700_Microcoleus_sp._FACHB-SPT15|WP_192220997.1:0.1182600816)Node466/94.4/100:0.3671599371)Node462/92.7/99:0.4723042927)Node460/73.3/71:0.1522425591)Node459/85.4/77:0.2689712723,634_Gloeothece_citriformis|WP_012598581.1:0.2692288350)Node458/75.3/82:0.0682807285)Node449/87.1/99:0.2151020182)Node447/90.3/98:0.2558651640,(538_Geitlerinema_sp._PCC_9228|WP_139240440.1:0.7827976566,(((594_Coleofasciculaceae_cyanobacterium_SM2_1_6|NJL88883.1:0.4982256899,612_Rubidibacter_lacunae|WP_022607873.1:0.3979775704)Node470/0/87:0.0000028343,604_Cyanobacteria_bacterium_QH_1_48_107|PSO52630.1:0.3534847028)Node469/94.2/100:0.3259155661,((701_unclassified_Trichocoleus|WP_190437982.1:0.4214524651,(713_Phormidesmis_priestleyi|WP_082906395.1:0.2024652678,715_Leptolyngbya_sp._FACHB-36|WP_190344481.1:0.3236362676)Node473/66.7/95:0.0892219476)Node472/0/69:0.0000023168,((706_Myxacorys_californica_WJT36-NPBG1|MBW4418760.1:0.0000029541,714_Myxacorys_chilensis_ATA2-1-KO14|MBW4537793.1:0.0919468766)Node475/76.7/100:0.0912268472,709_Myxacorys_almedinensis|WP_162424032.1:0.0892467775)Node474/97/100:0.5488589278)Node471/97.8/100:0.6909896850)Node468/6.2/98:0.0475758596)Node467/90.7/97:0.2201555484)Node446/60.9/74:0.0817739250)Node444/91.6/70:0.1371207938)Node325/96.4/99:0.1935162322,121_Phormidium_tenue|WP_191127013.1:0.0307183002)Node324/74.4/48:0.0248532441,(((((((((((((((((((((((1_Komarekiella_atlantica_HA4396-MV6|MBW4685289.1:0.0000023423,(11_Nostoc_sp._CHAB_5836|WP_229549447.1:0.0000023507,((34_Nostoc_sp._Peltigera_membranacea_cyanobiont_232|WP_094339707.1:0.0000020319,(43_Nostoc_sp._JL31|MBN3892938.1:0.0218507341,57_Nostocales_cyanobacterium_LEGE_12452|MBE8964851.1:0.0219505889)Node502/0/13:0.0000021743)Node501/0/15:0.0000021589,67_unclassified_Nostoc|WP_094328214.1:0.0230651462)Node500/85.3/47:0.0217947267)Node499/45.8/39:0.0214992030)Node498/85.4/77:0.0214875084,(14_Nostoc_sp._RI_552|MBI1242609.1:0.0222619302,15_Nostoc_sp._TCL240-02|WP_174712527.1:0.0000022204)Node503/84.5/97:0.0216889918)Node497/0/23:0.0000029430,(((71_Nostoc_sp._NMS8|MBN3962882.1:0.0000024033,(((99_Nostoc_sp._CHAB_5834|WP_229468100.1:0.0475955738,128_Nostoc_flagelliforme|WP_100899853.1:0.0000024484)Node509/11.8/70:0.0426547444,116_Nostoc_sphaeroides|WP_118169020.1:0.0442039927)Node508/76.6/100:0.0310831983,135_Nostoc_mirabile|WP_229492501.1:0.0444162521)Node507/90.1/72:0.0636480023)Node506/86.8/61:0.0219444335,(97_Nostoc|WP_094349471.1:0.0000023966,134_Nostoc_sp._NMS9|MBN3939727.1:0.0223518412)Node510/86.6/70:0.0221384796)Node505/0/74:0.0000023378,78_Nostoc_sp._KVJ20|WP_069070099.1:0.0000024495)Node504/91.2/97:0.0227811521)Node496/0/3:0.0000022441,(((7_Sphaerospermopsis|WP_096565856.1:0.0216552852,47_Nostoc_sp._C052|WP_179067568.1:0.0215058953)Node513/0/6:0.0000022379,(8_Nostoc|WP_062296705.1:0.0216559756,((((((12_Nostoc|WP_099070454.1:0.0000029950,((27_Nostoc_sp._CENA543|WP_103137633.1:0.0209189504,48_Sphaerospermopsis_aphanizomenoides|WP_200324187.1:0.0068959052)Node522/74.9/100:0.0172387572,37_Sphaerospermopsis_sp._SIO1G1|NET00565.1:0.0000024190)Node521/98/100:0.0989021023)Node520/83.1/55:0.0221561254,(58_Nostoc_calcicola|WP_073639754.1:0.0000022021,(69_Fortiea_contorta|WP_017654965.1:0.0105263955,((94_Calothrix_sp._PCC_7507|WP_015127202.1:0.0451328224,133_Gloeotrichia_ghosei_UTEX_LB_1920|AVG72860.1:0.0677570307)Node526/52.8/99:0.0446776844,105_Goleter_apudmare_HA4340-LM2|MBW4643699.1:0.0000020431)Node525/92.7/100:0.1156990993)Node524/85.3/90:0.0606790687)Node523/92.3/92:0.0524683439)Node519/0/61:0.0000020539,29_Desmonostoc_geniculatum_HA4340-LM1|MBW4674238.1:0.0000023759)Node518/0/49:0.0007231971,(((22_Nostocales|WP_045868123.1:0.0000023620,64_Nostocales|WP_190579422.1:0.0216008355)Node529/85.1/70:0.0220317268,32_Calothrix|WP_096645568.1:0.0221967422)Node528/0/42:0.0000023713,39_Nostocales|WP_096591219.1:0.0000023486)Node527/73.7/53:0.0217482258)Node517/73.7/90:0.0222770567,((24_unclassified_Nostoc|WP_185585063.1:0.0222275303,25_Nostocales|WP_190595023.1:0.0222282143)Node531/0/11:0.0000024846,26_Nostocaceae|WP_086688029.1:0.0000027901)Node530/0/10:0.0000024770)Node516/0/10:0.0000021954,(18_Atlanticothrix_silvestris|WP_214437242.1:0.0449085255,(45_Cylindrospermum_stagnale|WP_015210164.1:0.0000024078,82_Nostoc|WP_190892844.1:0.0214943720)Node533/0/98:0.0000022052)Node532/79.6/90:0.0220803191)Node515/83.4/29:0.0221230321)Node514/0/11:0.0000021798)Node512/0/3:0.0000021790,9_Nostocales|WP_012410218.1:0.0000022631)Node511/0/3:0.0000021944)Node495/0/15:0.0000020749,(((3_Desmonostoc_vinosum_HA7617-LM4|MBW4612056.1:0.0000029439,13_Nostocales|WP_096605611.1:0.0220493587)Node536/0/60:0.0000023392,19_Nostoc_sp._PA-18-2419|WP_138496891.1:0.0219573251)Node535/85.1/90:0.0217146227,((17_Dendronalium_phyllosphericum|WP_214436171.1:0.0220326869,((176_Nostoc_sp._WHI|WP_196518475.1:0.0922135904,252_Nostoc_sp._NMS7|MBN3948561.1:0.0232886865)Node540/76.3/25:0.0209601360,(187_Nostoc_sp._Lobaria_pulmonaria_5183_cyanobiont|WP_104907527.1:0.0000022820,218_Nostoc_sp._JL33|MBN3872246.1:0.1162986135)Node541/36.5/17:0.0223051761)Node539/94.2/100:0.0723481943)Node538/0/72:0.0000023364,(((51_Nodularia_spumigena_PCC_73104|AVG72892.1:0.0000021670,55_Nodularia_spumigena|WP_006194867.1:0.0217517487)Node544/97.6/100:0.0935434961,56_Anabaenopsis_elenkinii|WP_200987820.1:0.0000027326)Node543/82.3/92:0.0212311586,(54_Nostocales_cyanobacterium_LEGE_11386|MBE9050464.1:0.0000021902,(61_Trichormus_sp._ATA11-4-KO1|MBW4554663.1:0.0208776198,73_unclassified_Nodularia|WP_089092352.1:0.0000023836)Node546/86.2/90:0.0215100357)Node545/0/79:0.0000023315)Node542/84.7/98:0.0214825586)Node537/84.8/82:0.0212828900)Node534/0/9:0.0000020963)Node494/74.7/85:0.0189912753,((42_Nostocaceae|WP_010994285.1:0.0000020860,65_Nostocaceae|WP_011318299.1:0.0215460085)Node548/0/79:0.0000020292,66_Anabaena_subtropica|WP_190406465.1:0.0441380104)Node547/0/98:0.0078255995)Node493/36.6/83:0.0149067324,((10_Nostoc_linckia|WP_096539923.1:0.0212064428,36_Nostoc|WP_190956288.1:0.0000025345)Node550/90.3/100:0.0430071121,40_Nostocaceae|WP_015137730.1:0.0000020214)Node549/90.8/72:0.0209707017)Node492/0/60:0.0000021172,30_Nostocales|WP_006276004.1:0.0000020052)Node491/0/55:0.0000027297,21_Cylindrospermum_sp._NIES-4074|BAZ28926.1:0.0208835541)Node490/85.4/70:0.0204114444,((33_Nostoc_sp._MS1|WP_224085718.1:0.0226017634,60_unclassified_Nostoc|WP_067774574.1:0.0000027677)Node552/85/98:0.0221777264,52_Anabaena_azotica|WP_190474976.1:0.0000025034)Node551/92.9/97:0.0440693671)Node489/0/2:0.0000022760,(((5_Fortiea_sp._LEGE_XX443|WP_193883328.1:0.0000028881,16_unclassified_Nostoc|WP_190697381.1:0.0206176393)Node555/83.8/84:0.0206894813,((((50_Aphanizomenonaceae|WP_035081674.1:0.0235983592,107_Nostocales|WP_039203682.1:0.0000029517)Node559/86.9/88:0.0231005377,119_Nostocales|WP_015079100.1:0.0221589183)Node558/0/71:0.0000022137,115_Cuspidothrix_issatschenkoi|WP_104388246.1:0.0000022994)Node557/82.4/84:0.0221322902,((108_unclassified_Anabaena|WP_168491054.1:0.0214820589,140_Anabaena_sp._LE011-02|OBQ13368.1:0.0212931206)Node561/0/21:0.0000023900,131_Cuspidothrix_issatschenkoi|WP_193938709.1:0.0000029260)Node560/0/36:0.0000028469)Node556/98.2/99:0.0897978386)Node554/0/15:0.0000023686,28_Nostocales|WP_015112405.1:0.0000022834)Node553/0/12:0.0000022047)Node488/0/28:0.0000021865,53_Nostoc_sp._TCL26-01|WP_179047167.1:0.0423154415)Node487/94.6/97:0.0629531746,4_Nostocaceae|WP_127055184.1:0.0000020049)Node486/0/71:0.0013109608,23_Nostocaceae|WP_016949893.1:0.0198916617)Node485/76.8/77:0.0888142960,2_Anabaena_sp._FACHB-1237|WP_190368605.1:0.2756008908)Node484/38.2/98:0.0916948013,271_Cyanobacteria_bacterium_UBA9273|HBB34891.1:0.1592754548)Node483/79/97:0.0716987531,(((((((186_Microcoleus_sp._PH2017_10_PVI_O_A|MCC3408652.1:0.0338219058,233_Microcoleus_sp._PH2017_02_FOX_O_A|MCC3414026.1:0.1378777841)Node568/78/17:0.0272458274,193_Microcoleus_asticus|WP_172188099.1:0.0000020876)Node567/0/13:0.0000026116,221_Microcoleaceae|WP_193971956.1:0.0289868327)Node566/88.7/16:0.0283981935,232_Microcoleus_sp._FACHB-61|MBD1826740.1:0.0280818452)Node565/0/11:0.0000025223,240_uncultured_Microcoleus_sp.|CAA9423444.1:0.0284672438)Node564/77.3/14:0.0280934489,(231_Microcoleus_sp._FACHB-DQ6|MBD1815226.1:0.0000021416,(237_Microcoleus_sp._T1-bin1|MBD0308451.1:0.0320118376,(238_Cyanobacteria_bacterium_0813|MBW3586453.1:0.0611137152,242_Microcoleus_vaginatus_FGP-2|EGK83987.1:0.0000028516)Node571/87.3/98:0.0288479482)Node570/0/80:0.0000028180)Node569/78.2/99:0.0294222328)Node563/76.9/56:0.0360913807,(265_Kamptonema|WP_007355062.1:0.0000024209,284_Oscillatoriales_cyanobacterium_USR001|OCR01937.1:0.0282412589)Node572/93.2/100:0.1261903250)Node562/95.1/100:0.1662946182)Node482/74.1/94:0.0471025171,(80_Kovacikia_sp._CCNU0001|WP_224341795.1:0.1386118287,129_Scytolyngbya_sp._HA4215-MV1|MBW4522794.1:0.0294925338)Node573/76.2/96:0.0428180716)Node481/0/27:0.0000023440,(46_Leptolyngbyaceae_cyanobacterium_RU_5_1|NJP09837.1:0.0280120987,((387_Prochlorococcus_marinus_CUG1439|MBO6962165.1:0.0198040964,438_Prochlorococcus_marinus|WP_011376028.1:0.0376295328)Node576/77.7/97:0.0630679294,((((403_Prochlorococcus_marinus|WP_011132104.1:0.0489483687,(407_Prochlorococcus_sp._SP3034|MBK16880.1:0.1013562259,(408_Prochlorococcus_marinus|WP_002806959.1:0.0000022866,(413_Prochlorococcus|WP_011862490.1:0.0000024787,446_Prochlorococcus_marinus|WP_032513953.1:0.0492802545)Node583/83.3/93:0.0242189839)Node582/0/82:0.0000020415)Node581/78.9/95:0.0248432079)Node580/75.2/97:0.0261477867,503_Prochlorococcus_marinus|WP_011819849.1:0.0482152033)Node579/91.8/77:0.0777615174,405_Prochlorococcus_marinus|WP_209083080.1:0.0563752682)Node578/70.8/74:0.0204668648,(((((492_Prochlorococcus|WP_011124621.1:0.0250714777,509_Prochlorococcus_sp._MIT_0601|WP_072013251.1:0.0000022506)Node588/86.1/100:0.0258378226,545_Prochlorococcus_marinus|WP_012195022.1:0.0000022944)Node587/99.4/100:0.1817119318,(((531_Prochlorococcus_marinus|WP_072013385.1:0.0240001073,600_Prochlorococcus_sp._MIT_0801|WP_038651554.1:0.0485903375)Node591/0/75:0.0000029111,557_Prochlorococcus_marinus|WP_011294433.1:0.0000021565)Node590/82.7/92:0.0240383328,591_Prochlorococcus_marinus|WP_158466150.1:0.0239398781)Node589/0/55:0.0000026669)Node586/74.7/59:0.0373103406,598_unclassified_Prochlorococcus|WP_072014309.1:0.6151461444)Node585/66.5/52:0.0441902320,((656_Prochlorococcus_marinus|WP_158466093.1:0.2369972414,(662_Prochlorococcus_marinus|WP_011294643.1:0.0000024856,(689_Prochlorococcus_marinus|WP_110861110.1:0.0000025087,719_Prochlorococcus_marinus|WP_072013382.1:0.1715192552)Node595/82.5/94:0.0243856684)Node594/0/88:0.0000029171)Node593/37.1/95:0.0159923850,681_Prochlorococcus_sp._MIT_0801|WP_071841055.1:0.0347077351)Node592/100/100:0.4995486545)Node584/91.9/88:0.1402259319)Node577/0/83:0.0000025915)Node575/100/100:0.5122395782)Node574/0/36:0.0000021289)Node480/0/36:0.0000028212,112_Pantanalinema_sp._GBBB05|MBL1178849.1:0.0280697591)Node479/82.8/94:0.0558333260,((88_Leptolyngbyaceae_cyanobacterium_JSC-12|EKQ68664.1:0.0000022042,(109_Leptolyngbyaceae_cyanobacterium_JSC-12|MBF2026584.1:0.0000022854,(211_Cyanothece_sp._PCC_7425|B8HVK3.1:0.1245790901,270_Aphanocapsa_sp._GSE-SYN-MK-11-07L|MBW4551854.1:0.0604487743)Node599/84.8/100:0.0620324401)Node598/89.6/100:0.0582198383)Node597/90.5/100:0.0957961939,92_unclassified_Desertifilum|WP_069967951.1:0.0302863355)Node596/77.7/92:0.0350131884)Node478/75.6/78:0.0252019034,(214_Microcoleaceae|WP_006619223.1:0.0307957152,226_Arthrospira_platensis|WP_014274546.1:0.0000029338)Node600/98/100:0.1387602062)Node477/0/28:0.0000022197,(150_Coleofasciculus_chthonoplastes|WP_006099310.1:0.0000024510,158_Cyanobacteria_bacterium_UBA11367|HBE17930.1:0.1845364650)Node601/92.4/97:0.0711831345)Node476/0/27:0.0000024120)Node323/84.5/38:0.0228189217)Node40/0/33:0.0000024152,((104_Oscillatoriaceae_cyanobacterium_M7585_C2015_266|HIK27421.1:0.0639446812,185_Leptolyngbyaceae_cyanobacterium_SU_3_3|NJK52802.1:0.0303094677)Node603/0/96:0.0000021936,((((173_Cyanobacteria|WP_011058244.1:0.0000024407,225_Thermosynechococcus_vestitus_BP-1|6TRA_J:0.0000020860)Node607/0/95:0.0000027602,204_Thermostichus_lividus|WP_099797570.1:0.0835167985)Node606/90.1/100:0.0544449959,(257_Limnoraphis_robusta|WP_072075533.1:0.0676314116,321_Oscillatoria_salina|WP_224409926.1:0.1276727784)Node608/80.4/99:0.0589955937)Node605/0/75:0.0000026863,((268_Chamaesiphon_minutus_PCC_6605|AFY95532.1:0.0000022190,(324_Chamaesiphon_polymorphus|WP_106299660.1:0.0276035569,436_Chamaesiphon_minutus|WP_232432319.1:0.0363351617)Node611/0/100:0.0040561548)Node610/92.1/100:0.1097927609,330_Synechococcus_sp._PCC_6312|WP_015123668.1:0.1216371012)Node609/52.3/95:0.0565177373)Node604/92.2/90:0.0812426846)Node602/81.9/69:0.0261170170)Node39/79.2/49:0.0251398300,((((68_Microcoleus_sp._SU_5_3|NJK65654.1:0.0293395723,77_Planktothrix|WP_072720591.1:0.0295737781)Node615/0/42:0.0000025375,(((81_Oscillatoriales_cyanobacterium|TAD80951.1:0.0295384443,83_Tychonema_sp._BBK16|WP_236504585.1:0.0627658416)Node618/0/28:0.0000024910,98_Tychonema_bourrellyi|WP_096829860.1:0.0000024430)Node617/0/93:0.0000023829,184_Lyngbya_sp._PCC_8106|WP_009787899.1:0.0636294457)Node616/43.5/82:0.0610525715)Node614/63.7/28:0.0291096489,(192_Kaiparowitsia_implicata_GSE-PSE-MK54-09C|MBW4653214.1:0.0963809858,(263_Planktothrix_serta|WP_083619289.1:0.0664204252,(278_Planktothrix|WP_026795751.1:0.0000020291,376_Planktothrix_paucivesiculata|WP_083623657.1:0.0618539385)Node621/88.5/100:0.0636860693)Node620/82.2/98:0.0563502143)Node619/78.6/98:0.0395702699)Node613/0/40:0.0000025777,72_Oscillatoria_nigro-viridis|WP_015174876.1:0.0000025456)Node612/78.8/88:0.0291572064)Node38/80.3/34:0.0251984843,(((85_Leptolyngbyaceae_cyanobacterium_SL_7_1|NJN87856.1:0.0297499989,125_Neosynechococcus_sphagnicola|WP_072016339.1:0.0000026060)Node624/85.1/88:0.0297775875,(167_Lyngbya_aestuarii|WP_023066706.1:0.0000024375,171_Oscillatoriales_cyanobacterium_SpSt-418|HFM98068.1:0.0995067555)Node625/86.2/58:0.0308662798)Node623/0/50:0.0000026770,((((((143_Leptodesmis_sichuanensis|WP_233744882.1:0.0964668287,(154_Leptolyngbya_sp._CCY15150|WP_204151140.1:0.1789645889,(267_Oculatella_sp._LEGE_06141|WP_228035488.1:0.0000020783,311_Oculatella_sp._LEGE_06141|MBE9180479.1:0.0268182535)Node633/83.1/100:0.0829138878)Node632/85.8/99:0.1122939375)Node631/0/73:0.0000025373,((198_Leptolyngbyaceae_cyanobacterium_SL_5_9|NJN59584.1:0.0000025141,(291_Cyanobacteria_bacterium_FACHB-471|MBD1871060.1:0.0000021868,302_Pseudanabaenales|WP_190642662.1:0.0274396648)Node636/98.7/100:0.1743431232)Node635/91.8/100:0.0557623582,208_Leptolyngbyaceae_cyanobacterium_SM1_4_3|NJL35789.1:0.0000028435)Node634/94.9/99:0.0847358470)Node630/82.8/78:0.0267368670,(202_filamentous_cyanobacterium_CCP2|PSB14438.1:0.0000021101,216_unclassified_Coleofasciculus|WP_193875417.1:0.1619306874)Node637/0/10:0.0000028368)Node629/87.8/75:0.0267641222,(166_Pseudanabaenales|WP_068509544.1:0.0000020860,253_Synechococcales_cyanobacterium_T60_A2020_003|MBF2080525.1:0.1283635381)Node638/0/87:0.0000020769)Node628/0/79:0.0000020535,((((((((157_Calothrix_sp._336/3|WP_035156345.1:0.0485887919,(227_Mastigocoleus_testarum|WP_072207738.1:0.0355209041,((274_Calothrix_rhizosoleniae|WP_088242241.1:0.0257624888,290_Richelia_intracellularis|WP_008229746.1:0.0326295700)Node649/0/100:0.0000024619,367_Richelia_sp.|NRB07377.1:0.0564728291)Node648/91.7/99:0.1066762315)Node647/79.7/92:0.0395555781)Node646/76.4/61:0.0271453983,((262_Chlorogloeopsis_fritschii|WP_016879756.1:0.0000023499,276_Mastigocladus_laminosus|O31128.1:0.0510183953)Node651/77.9/98:0.0379381608,(295_Fischerella_sp._NIES-4106|WP_096676747.1:0.0255882248,301_Hapalosiphonaceae|WP_009459082.1:0.0000025648)Node652/60.7/97:0.0165220083)Node650/77.2/60:0.0525643129)Node645/87/97:0.0631907742,212_Brasilonema_sp._CT11|WP_210612196.1:0.0000022438)Node644/82.2/85:0.0231958546,183_Brasilonema|WP_169265701.1:0.0000021644)Node643/92.6/88:0.0494398785,220_Scytonema_sp._RU_4_4|NJM72150.1:0.0000025878)Node642/78.3/89:0.0492406134,246_Brasilonema_sp._UFV-L1|WP_169221911.1:0.0271510684)Node641/87.7/92:0.0545689884,247_Iphinoe_sp._HA4291-MV1|MBW4634130.1:0.0000030004)Node640/95.4/99:0.0968807663,165_Phormidium_sp._LEGE_05292|WP_193982757.1:0.0000020892)Node639/94.3/99:0.0912214256)Node627/81.6/8:0.0244936146,(172_Leptolyngbyaceae_cyanobacterium_CRU_2_3|NJR65620.1:0.0326709963,215_Oscillatoria_sp._FACHB-1407|WP_190503277.1:0.1738186531)Node653/0/11:0.0000024750)Node626/82.6/9:0.0256019076)Node622/84.1/7:0.0242115892)Node37/0/6:0.0000026076,((((76_Trichodesmium_erythraeum_IMS101|Q115B5.1:0.0317457769,142_Drouetiella_hepatica_Uher_2000/2452|MBW4658409.1:0.1061716403)Node657/0/69:0.0000024927,(144_Synechococcales_cyanobacterium_M58_A2018_015|MBF2000464.1:0.0500139343,(151_Leptolyngbya_sp._7M|WP_036004000.1:0.0000020785,(197_Leptolyngbya_ohadii|WP_088891397.1:0.1287290744,(217_Cyanobacteria_bacterium_RM1_2_2|NJO78199.1:0.0616107057,222_Cyanobacteria_bacterium_RU_5_0|NJO39989.1:0.0000029918)Node661/90.5/89:0.0602527887)Node660/0/13:0.0000027743)Node659/75.7/13:0.0281674012)Node658/78.6/87:0.0401041838)Node656/72.7/13:0.0296180209,122_Oscillatoriophycideae_cyanobacterium_NC_groundwater_1537_Pr4_S-0.65um_50_18|MBI4783874.1:0.0323907611)Node655/78.6/13:0.0277316042,205_filamentous_cyanobacterium_LEGE_07170|MBE9098488.1:0.2459735269)Node654/0/5:0.0000028013)Node36/0/4:0.0000026457,((49_Phormidium_sp._CLA17|WP_171573917.1:0.0000029242,63_Leptolyngbya_sp.|PZV18576.1:0.0587869041)Node663/83.9/71:0.0288594730,(96_Leptolyngbya_sp._PKUAC-SCTE412|WP_223049581.1:0.2223062527,((110_Stenomitos_rutilans_HA7619-LM2|MBW4471064.1:0.0325353169,(162_Cyanobacteria|WP_190449101.1:0.0000021621,224_Stenomitos_frigidus|WP_106260079.1:0.0316727763)Node667/79.1/100:0.0320309143)Node666/70.4/70:0.0317101132,137_Lyngbya_sp._HA4199-MV5|MBW4690160.1:0.0254814547)Node665/80/96:0.0641735349)Node664/0/10:0.0000023627)Node662/85.1/8:0.0286388473)Node35/81.8/90:0.0304502010,(38_Microcoleus_sp._SM1_3_4|NJL68416.1:0.0000025392,(70_Timaviella_obliquedivisa_GSE-PSE-MK23-08B|MBW4515276.1:0.0000027531,79_Leptolyngbyaceae_cyanobacterium_CSU_1_4|NJR38730.1:0.0280296296)Node669/94.2/100:0.0562822588)Node668/0/90:0.0000022966)Node34/87.4/96:0.0830547806,(383_Cyanobacteria_bacterium_FACHB-502|MBD1853464.1:0.0000025254,402_Leptolyngbya_sp._FACHB-711|WP_190789810.1:0.0265017845)Node670/99.6/100:0.3538621222)Node33/37.1/99:0.0310743160,670_unclassified_Leptolyngbya|WP_190770728.1:0.2351812117)Node32/99.6/100:0.5869029301)Node30/9/59:0.0255460882,(44_Leptolyngbya_sp._PKUAC-SCTE412|WP_223046600.1:0.0463216904,62_Kovacikia_sp._CCNU0001|WP_224340628.1:0.0478743893)Node671/86.2/100:0.0658118324)Node29/92.3/100:0.1148604536,(((((((136_Pleurocapsales_cyanobacterium_LEGE_10410|MBE9046856.1:0.0385754058,170_Pleurocapsa_sp._CCALA_161|WP_106243851.1:0.0679434571)Node678/48.1/93:0.0377823213,(161_Pleurocapsa_minor_HA4230-MV1|MBW4537244.1:0.0239078375,229_Pleurocapsa_sp._SU_5_0|NJK57217.1:0.0489108120)Node679/89.4/100:0.1050928228)Node677/78.8/83:0.0395792080,(147_Leptolyngbyaceae_cyanobacterium_SL_7_1|NJN86200.1:0.2128161545,(169_Leptolyngbyaceae_cyanobacterium_SM1_4_3|NJL39713.1:0.0000020655,(228_Leptolyngbyaceae_cyanobacterium_CSU_1_3|NJR49112.1:0.1732217129,(349_Aphanocapsa_sp._GSE-SYN-MK-11-07L|MBW4551299.1:0.4975400518,601_Leptolyngbyaceae_cyanobacterium_JSC-12|EKQ66851.1:0.2537839532)Node683/49/100:0.0964406256)Node682/59/100:0.0682570618)Node681/78.8/100:0.0755907068)Node680/78.7/93:0.0523703705)Node676/0/70:0.0000020830,250_Cyanobacteria_bacterium_RU_5_0|NJO43336.1:0.2290106768)Node675/84.2/32:0.0602966571,((180_Synechococcales_cyanobacterium_M58_A2018_015|MBF2002799.1:0.2131072521,337_Leptolyngbyaceae_cyanobacterium_SM1_3_5|NJL23385.1:0.3250286610)Node685/0/17:0.0284682124,(390_Leptolyngbya_sp._7M|WP_211628141.1:0.0604383882,353_Elainella_sp._C42_A2020_010|MBF2050136.1:0.0789338009)Node686/95.8/100:0.2417406779)Node684/85.8/37:0.0960112347)Node674/86.4/80:0.0731498067,200_Hyella_patelloides|WP_144873830.1:0.2076938830)Node673/71.7/65:0.0424804100,(249_Hydrococcus_sp._RU_2_2|NJM89483.1:0.1124206278,(346_Pleurocapsa_sp._PCC_7327|WP_015143517.1:0.0000023222,368_Hydrococcus_rivularis|WP_073600214.1:0.0482772260)Node688/94.1/100:0.1342542474)Node687/92.4/96:0.1144108972)Node672/77.1/72:0.0291309735)Node28/74.7/92:0.0386918164,(124_cf._Phormidesmis_sp._LEGE_11477|WP_193855684.1:0.0000025770,127_Synechococcus_sp._PCC_7335|WP_006457306.1:0.0331565272)Node689/92.4/98:0.1446010719)Node27/78.6/66:0.0853882541,(174_Halomicronema_hongdechloris|WP_080806403.1:0.0843352413,175_Nodosilinea_sp._LEGE_07088|WP_193966891.1:0.0792743754)Node690/75.3/89:0.0303613573)Node26/77.7/59:0.0465468947,234_Romeria_gracilis|WP_193909319.1:0.0785909403)Node25/83.9/60:0.0615588681,((118_Leptolyngbya_ectocarpi|WP_193993731.1:0.1360288718,189_Phormidesmis_sp._RL_2_1|NJM97212.1:0.1659079241)Node692/77.5/83:0.0522737419,381_Leptolyngbya_sp._SIO1E4|MBE7379945.1:0.0835026735)Node691/77.2/79:0.0365267700)Node24/84.8/83:0.0564700356,((507_Nodosilinea_sp._P-1105|WP_169617663.1:0.0219064444,547_Leptolyngbya_sp._LCM1.Bin17|TVP66172.1:0.0548691898)Node694/81.5/100:0.0860837174,608_Nodosilinea_sp._LEGE_07298|WP_194021997.1:0.2522445448)Node693/33.9/78:0.0528803879)Node23/0/76:0.0000024867)Node19/98.5/99:0.3577236713)Node18/0/75:0.0000021176)Node17/85.9/75:0.0226830129);
