# Supplementary material for: Molecular diversity and evolution of far-red light-acclimated photosystem I
Source: Front Plant Sci. 2023 Nov 20;14:1289199. doi: 10.3389/fpls.2023.1289199 (PMC10694217; doi:10.3389/fpls.2023.1289199)
Supplement: Supplementary file 1 [file DataSheet_1.zip › Supplementary Data 1/PsaJ_asr_all_posterior_probabilities.state]

# Ancestral state reconstruction for all nodes in /rds/general/user/tcardona/home/Gloeobacter_project/Photosystem_I/PsaJ/PsaJ_Gloeo.fasta.treefile
# This file can be read in MS Excel or in R with command:
#   tab=read.table('/rds/general/user/tcardona/home/Gloeobacter_project/Photosystem_I/PsaJ/PsaJ_Gloeo.fasta.state',header=TRUE)
# Columns are tab-separated with following meaning:
#   Node:  Node name in the tree
#   Site:  Alignment site ID
#   State: Most likely state assignment
#   p_X:   Posterior probability for state X (empirical Bayesian method)
Node	Site	State	p_A	p_R	p_N	p_D	p_C	p_Q	p_E	p_G	p_H	p_I	p_L	p_K	p_M	p_F	p_P	p_S	p_T	p_W	p_Y	p_V
Node13	1	L	0.06584	0.03814	0.02678	0.02827	0.01166	0.03134	0.04220	0.03247	0.01601	0.09192	0.16467	0.04375	0.10708	0.05097	0.02639	0.04445	0.04841	0.01061	0.03060	0.08843
Node13	2	L	0.06717	0.04775	0.03097	0.03368	0.01105	0.05402	0.05518	0.03367	0.01941	0.08250	0.14913	0.05530	0.07155	0.04522	0.02741	0.04777	0.04947	0.00940	0.02825	0.08111
Node13	3	Q	0.04742	0.06742	0.03608	0.03896	0.00453	0.34998	0.09954	0.02424	0.03136	0.01807	0.03808	0.08202	0.01349	0.01063	0.02218	0.04208	0.03455	0.00345	0.01288	0.02303
Node13	4	L	0.06103	0.04324	0.02194	0.01930	0.01079	0.03103	0.03297	0.02295	0.01418	0.10478	0.19794	0.04303	0.10753	0.05213	0.01920	0.03870	0.04782	0.00913	0.02636	0.09596
Node13	5	L	0.05697	0.02719	0.01700	0.01268	0.01003	0.02788	0.02425	0.01647	0.01133	0.11699	0.23130	0.03177	0.13493	0.05384	0.01430	0.03287	0.04713	0.00813	0.02314	0.10181
Node13	6	L	0.05589	0.02618	0.01605	0.01110	0.00971	0.02804	0.02252	0.01484	0.01078	0.11915	0.23937	0.03086	0.13910	0.05326	0.01284	0.03159	0.04733	0.00772	0.02164	0.10201
Node13	7	A	0.10067	0.05864	0.04192	0.04947	0.01275	0.05787	0.08010	0.06113	0.02278	0.05291	0.08485	0.06978	0.02504	0.02681	0.03702	0.06993	0.05831	0.00609	0.02069	0.06323
Node13	8	E	0.08099	0.06424	0.04708	0.06499	0.01202	0.04704	0.08946	0.05845	0.02314	0.05138	0.07950	0.07597	0.01974	0.03055	0.04223	0.06477	0.05485	0.00796	0.02583	0.05983
Node13	9	K	0.07735	0.07755	0.04811	0.06158	0.01135	0.04970	0.08645	0.05696	0.02488	0.04648	0.07344	0.08835	0.01868	0.02957	0.04209	0.06387	0.05379	0.00858	0.02673	0.05448
Node13	10	L	0.07375	0.04347	0.03097	0.03354	0.01353	0.03286	0.04902	0.03826	0.01862	0.09305	0.15351	0.04909	0.03301	0.05697	0.03149	0.05147	0.05149	0.01258	0.03729	0.09602
Node13	11	M	0.00000	0.00000	0.00000	0.00000	0.00000	0.00000	0.00000	0.00000	0.00000	0.00000	0.00001	0.00000	0.99999	0.00000	0.00000	0.00000	0.00000	0.00000	0.00000	0.00000
Node13	12	E	0.00000	0.00000	0.00000	0.00000	0.00000	0.00000	0.99999	0.00000	0.00000	0.00000	0.00000	0.00000	0.00000	0.00000	0.00000	0.00000	0.00000	0.00000	0.00000	0.00000
Node13	13	S	0.00012	0.00000	0.00001	0.00000	0.00000	0.00000	0.00000	0.00000	0.00000	0.00000	0.00000	0.00000	0.00000	0.00000	0.00261	0.99684	0.00041	0.00000	0.00000	0.00000
Node13	14	R	0.00000	0.99996	0.00000	0.00000	0.00000	0.00000	0.00000	0.00000	0.00000	0.00000	0.00000	0.00003	0.00000	0.00000	0.00000	0.00000	0.00000	0.00000	0.00000	0.00000
Node13	15	Y	0.00000	0.00000	0.00000	0.00000	0.00000	0.00000	0.00000	0.00000	0.00000	0.00000	0.00000	0.00000	0.00000	0.00002	0.00000	0.00000	0.00000	0.00000	0.99998	0.00000
Node13	16	L	0.00000	0.00000	0.00000	0.00000	0.00000	0.00000	0.00000	0.00000	0.00000	0.00001	0.99992	0.00000	0.00001	0.00007	0.00000	0.00000	0.00000	0.00000	0.00000	0.00000
Node13	17	L	0.00000	0.00000	0.00000	0.00000	0.00000	0.00000	0.00000	0.00000	0.00000	0.00030	0.99939	0.00000	0.00024	0.00003	0.00000	0.00000	0.00000	0.00000	0.00000	0.00004
Node13	18	K	0.00000	0.00001	0.00000	0.00000	0.00000	0.00000	0.00000	0.00000	0.00000	0.00000	0.00000	0.99999	0.00000	0.00000	0.00000	0.00000	0.00000	0.00000	0.00000	0.00000
Node13	19	Y	0.00000	0.00000	0.00000	0.00000	0.00000	0.00000	0.00000	0.00000	0.00000	0.00000	0.00000	0.00000	0.00000	0.00000	0.00000	0.00000	0.00000	0.00000	1.00000	0.00000
Node13	20	F	0.00000	0.00000	0.00000	0.00000	0.00000	0.00000	0.00000	0.00000	0.00000	0.00000	0.00390	0.00000	0.00000	0.99609	0.00000	0.00000	0.00000	0.00000	0.00000	0.00000
Node13	21	T	0.00000	0.00000	0.00000	0.00000	0.00000	0.00000	0.00000	0.00000	0.00000	0.00000	0.00000	0.00000	0.00000	0.00000	0.00000	0.00000	1.00000	0.00000	0.00000	0.00000
Node13	22	M	0.00000	0.00000	0.00000	0.00000	0.00000	0.00000	0.00000	0.00000	0.00000	0.00001	0.00171	0.00000	0.99828	0.00000	0.00000	0.00000	0.00000	0.00000	0.00000	0.00000
Node13	23	L	0.00000	0.00000	0.00000	0.00000	0.00000	0.00000	0.00000	0.00000	0.00000	0.00013	0.99436	0.00000	0.00002	0.00000	0.00000	0.00000	0.00000	0.00000	0.00000	0.00549
Node13	24	P	0.00000	0.00000	0.00000	0.00000	0.00000	0.00000	0.00000	0.00000	0.00000	0.00000	0.00000	0.00000	0.00000	0.00000	1.00000	0.00000	0.00000	0.00000	0.00000	0.00000
Node13	25	V	0.00000	0.00000	0.00000	0.00000	0.00000	0.00000	0.00000	0.00000	0.00000	0.00000	0.00000	0.00000	0.00000	0.00000	0.00000	0.00000	0.00000	0.00000	0.00000	1.00000
Node13	26	V	0.00000	0.00000	0.00000	0.00000	0.00000	0.00000	0.00000	0.00000	0.00000	0.00014	0.00000	0.00000	0.00000	0.00000	0.00000	0.00000	0.00000	0.00000	0.00000	0.99986
Node13	27	A	1.00000	0.00000	0.00000	0.00000	0.00000	0.00000	0.00000	0.00000	0.00000	0.00000	0.00000	0.00000	0.00000	0.00000	0.00000	0.00000	0.00000	0.00000	0.00000	0.00000
Node13	28	T	0.00000	0.00000	0.00000	0.00000	0.00000	0.00000	0.00000	0.00000	0.00000	0.00000	0.00000	0.00000	0.00000	0.00000	0.00000	0.00000	1.00000	0.00000	0.00000	0.00000
Node13	29	L	0.00000	0.00000	0.00000	0.00000	0.00000	0.00000	0.00000	0.00000	0.00000	0.00003	0.99992	0.00000	0.00004	0.00001	0.00000	0.00000	0.00000	0.00000	0.00000	0.00000
Node13	30	A	0.99999	0.00000	0.00000	0.00000	0.00000	0.00000	0.00000	0.00000	0.00000	0.00000	0.00000	0.00000	0.00000	0.00000	0.00000	0.00001	0.00000	0.00000	0.00000	0.00000
Node13	31	V	0.00000	0.00000	0.00000	0.00000	0.00000	0.00000	0.00000	0.00000	0.00000	0.00013	0.00000	0.00000	0.00000	0.00000	0.00000	0.00000	0.00000	0.00000	0.00000	0.99986
Node13	32	I	0.00000	0.00000	0.00000	0.00000	0.00000	0.00000	0.00000	0.00000	0.00000	0.99994	0.00000	0.00000	0.00000	0.00000	0.00000	0.00000	0.00000	0.00000	0.00000	0.00005
Node13	33	I	0.00000	0.00000	0.00000	0.00000	0.00000	0.00000	0.00000	0.00000	0.00000	0.94263	0.00014	0.00000	0.00004	0.00000	0.00000	0.00000	0.00001	0.00000	0.00000	0.05718
Node13	34	L	0.00000	0.00000	0.00000	0.00000	0.00000	0.00000	0.00000	0.00000	0.00000	0.00000	1.00000	0.00000	0.00000	0.00000	0.00000	0.00000	0.00000	0.00000	0.00000	0.00000
Node13	35	A	1.00000	0.00000	0.00000	0.00000	0.00000	0.00000	0.00000	0.00000	0.00000	0.00000	0.00000	0.00000	0.00000	0.00000	0.00000	0.00000	0.00000	0.00000	0.00000	0.00000
Node13	36	V	0.00000	0.00000	0.00000	0.00000	0.00000	0.00000	0.00000	0.00000	0.00000	0.00002	0.00000	0.00000	0.00000	0.00000	0.00000	0.00000	0.00000	0.00000	0.00000	0.99998
Node13	37	I	0.00000	0.00000	0.00000	0.00000	0.00000	0.00000	0.00000	0.00000	0.00000	0.99990	0.00000	0.00000	0.00000	0.00000	0.00000	0.00000	0.00000	0.00000	0.00000	0.00010
Node13	38	F	0.00000	0.00000	0.00000	0.00000	0.00000	0.00000	0.00000	0.00000	0.00000	0.00000	0.00000	0.00000	0.00000	1.00000	0.00000	0.00000	0.00000	0.00000	0.00000	0.00000
Node13	39	I	0.00000	0.00000	0.00000	0.00000	0.00000	0.00000	0.00000	0.00000	0.00000	1.00000	0.00000	0.00000	0.00000	0.00000	0.00000	0.00000	0.00000	0.00000	0.00000	0.00000
Node13	40	E	0.00000	0.00000	0.00000	0.00000	0.00000	0.00000	1.00000	0.00000	0.00000	0.00000	0.00000	0.00000	0.00000	0.00000	0.00000	0.00000	0.00000	0.00000	0.00000	0.00000
Node13	41	L	0.00000	0.00000	0.00000	0.00000	0.00000	0.00000	0.00000	0.00000	0.00000	0.00000	1.00000	0.00000	0.00000	0.00000	0.00000	0.00000	0.00000	0.00000	0.00000	0.00000
Node13	42	N	0.00000	0.00000	1.00000	0.00000	0.00000	0.00000	0.00000	0.00000	0.00000	0.00000	0.00000	0.00000	0.00000	0.00000	0.00000	0.00000	0.00000	0.00000	0.00000	0.00000
Node13	43	Y	0.00000	0.00000	0.00001	0.00000	0.00001	0.00000	0.00000	0.00000	0.00008	0.00000	0.00000	0.00000	0.00000	0.00011	0.00000	0.00038	0.00000	0.00000	0.99940	0.00000
Node13	44	I	0.00000	0.00000	0.00000	0.00000	0.00000	0.00000	0.00000	0.00000	0.00000	0.99957	0.00000	0.00000	0.00000	0.00000	0.00000	0.00000	0.00000	0.00000	0.00000	0.00043
Node13	45	F	0.00000	0.00000	0.00000	0.00000	0.00000	0.00000	0.00000	0.00000	0.00000	0.00000	0.00000	0.00000	0.00000	1.00000	0.00000	0.00000	0.00000	0.00000	0.00000	0.00000
Node13	46	P	0.00000	0.00000	0.00000	0.00000	0.00000	0.00000	0.00000	0.00000	0.00000	0.00000	0.00000	0.00000	0.00000	0.00000	1.00000	0.00000	0.00000	0.00000	0.00000	0.00000
Node13	47	G	0.00000	0.00000	0.00000	0.00000	0.00000	0.00000	0.00000	1.00000	0.00000	0.00000	0.00000	0.00000	0.00000	0.00000	0.00000	0.00000	0.00000	0.00000	0.00000	0.00000
Node13	48	L	0.00000	0.00000	0.00000	0.00000	0.00000	0.00000	0.00000	0.00000	0.00000	0.00000	1.00000	0.00000	0.00000	0.00000	0.00000	0.00000	0.00000	0.00000	0.00000	0.00000
Node13	49	Q	0.00000	0.00000	0.00000	0.00000	0.00000	1.00000	0.00000	0.00000	0.00000	0.00000	0.00000	0.00000	0.00000	0.00000	0.00000	0.00000	0.00000	0.00000	0.00000	0.00000
Node13	50	Y	0.00000	0.00000	0.00000	0.00000	0.00000	0.00000	0.00000	0.00000	0.00000	0.00000	0.00000	0.00000	0.00000	0.00000	0.00000	0.00000	0.00000	0.00000	1.00000	0.00000
Node13	51	G	0.00000	0.00000	0.00000	0.00000	0.00000	0.00000	0.00000	1.00000	0.00000	0.00000	0.00000	0.00000	0.00000	0.00000	0.00000	0.00000	0.00000	0.00000	0.00000	0.00000
Node13	52	T	0.00000	0.00000	0.00000	0.00000	0.00000	0.00000	0.00000	0.00000	0.00000	0.00000	0.00000	0.00000	0.00000	0.00000	0.00000	0.00000	1.00000	0.00000	0.00000	0.00000
Node13	53	F	0.00000	0.00000	0.00000	0.00000	0.00000	0.00000	0.00000	0.00000	0.00000	0.00000	0.00000	0.00000	0.00000	1.00000	0.00000	0.00000	0.00000	0.00000	0.00000	0.00000
Node13	54	F	0.00000	0.00000	0.00000	0.00000	0.00000	0.00000	0.00000	0.00000	0.00000	0.00000	0.00000	0.00000	0.00000	0.99999	0.00000	0.00000	0.00000	0.00000	0.00001	0.00000
Node13	55	H	0.00000	0.00000	0.00000	0.00000	0.00000	0.00000	0.00000	0.00000	1.00000	0.00000	0.00000	0.00000	0.00000	0.00000	0.00000	0.00000	0.00000	0.00000	0.00000	0.00000
Node13	56	P	0.00000	0.00000	0.00000	0.00000	0.00000	0.00000	0.00000	0.00000	0.00000	0.00000	0.00000	0.00000	0.00000	0.00000	1.00000	0.00000	0.00000	0.00000	0.00000	0.00000
Node13	57	L	0.00000	0.00000	0.00000	0.00000	0.00000	0.00000	0.00000	0.00000	0.00000	0.00002	0.99995	0.00000	0.00002	0.00000	0.00000	0.00000	0.00000	0.00000	0.00000	0.00000
Node13	58	P	0.00000	0.00000	0.00000	0.00000	0.00000	0.00000	0.00000	0.00000	0.00000	0.00000	0.00000	0.00000	0.00000	0.00000	1.00000	0.00000	0.00000	0.00000	0.00000	0.00000
Node13	59	Y	0.03337	0.01258	0.03571	0.00673	0.01310	0.04492	0.00763	0.00527	0.06279	0.00278	0.00830	0.00918	0.00410	0.04570	0.00392	0.26318	0.03221	0.00538	0.39817	0.00495
Node13	60	N	0.02142	0.01995	0.55570	0.07832	0.00321	0.02455	0.02528	0.02934	0.02882	0.00498	0.00561	0.04396	0.00348	0.00281	0.02427	0.07584	0.03814	0.00058	0.00804	0.00568
Node13	61	V	0.07709	0.03167	0.02392	0.02560	0.01347	0.02491	0.03865	0.03156	0.01321	0.12203	0.13470	0.03666	0.02973	0.04171	0.02699	0.04439	0.05184	0.00796	0.02493	0.19901
Node14	1	L	0.06578	0.03807	0.02672	0.02818	0.01165	0.03131	0.04209	0.03237	0.01599	0.09202	0.16491	0.04368	0.10753	0.05098	0.02632	0.04438	0.04839	0.01060	0.03056	0.08848
Node14	2	L	0.06708	0.04770	0.03090	0.03357	0.01103	0.05417	0.05510	0.03355	0.01939	0.08256	0.14937	0.05526	0.07201	0.04519	0.02732	0.04769	0.04944	0.00937	0.02818	0.08111
Node14	3	Q	0.04729	0.06734	0.03600	0.03884	0.00451	0.35147	0.09948	0.02413	0.03135	0.01797	0.03794	0.08195	0.01347	0.01056	0.02210	0.04197	0.03446	0.00343	0.01282	0.02292
Node14	4	L	0.06091	0.04321	0.02185	0.01917	0.01077	0.03100	0.03282	0.02282	0.01414	0.10485	0.19829	0.04294	0.10846	0.05208	0.01909	0.03857	0.04777	0.00910	0.02626	0.09592
Node14	5	L	0.05675	0.02703	0.01688	0.01252	0.00998	0.02784	0.02404	0.01630	0.01125	0.11699	0.23170	0.03161	0.13690	0.05369	0.01415	0.03266	0.04705	0.00808	0.02298	0.10160
Node14	6	L	0.05567	0.02602	0.01593	0.01096	0.00966	0.02801	0.02232	0.01468	0.01071	0.11909	0.23968	0.03070	0.14130	0.05308	0.01270	0.03138	0.04726	0.00767	0.02147	0.10171
Node14	7	A	0.10117	0.05858	0.04184	0.04930	0.01273	0.05828	0.08014	0.06110	0.02278	0.05277	0.08471	0.06975	0.02516	0.02666	0.03690	0.07004	0.05834	0.00604	0.02056	0.06315
Node14	8	E	0.08102	0.06435	0.04712	0.06515	0.01200	0.04714	0.08979	0.05838	0.02314	0.05125	0.07925	0.07614	0.01970	0.03039	0.04214	0.06480	0.05487	0.00791	0.02571	0.05973
Node14	9	K	0.07726	0.07805	0.04819	0.06164	0.01132	0.04987	0.08664	0.05686	0.02493	0.04624	0.07307	0.08891	0.01861	0.02938	0.04200	0.06386	0.05378	0.00853	0.02662	0.05425
Node14	10	L	0.07365	0.04331	0.03082	0.03328	0.01352	0.03277	0.04874	0.03800	0.01856	0.09349	0.15439	0.04890	0.03321	0.05709	0.03130	0.05132	0.05147	0.01255	0.03723	0.09637
Node14	11	M	0.00000	0.00000	0.00000	0.00000	0.00000	0.00000	0.00000	0.00000	0.00000	0.00000	0.00000	0.00000	1.00000	0.00000	0.00000	0.00000	0.00000	0.00000	0.00000	0.00000
Node14	12	E	0.00000	0.00000	0.00000	0.00000	0.00000	0.00000	1.00000	0.00000	0.00000	0.00000	0.00000	0.00000	0.00000	0.00000	0.00000	0.00000	0.00000	0.00000	0.00000	0.00000
Node14	13	S	0.00004	0.00000	0.00000	0.00000	0.00000	0.00000	0.00000	0.00000	0.00000	0.00000	0.00000	0.00000	0.00000	0.00000	0.00012	0.99917	0.00067	0.00000	0.00000	0.00000
Node14	14	R	0.00000	0.99998	0.00000	0.00000	0.00000	0.00000	0.00000	0.00000	0.00000	0.00000	0.00000	0.00002	0.00000	0.00000	0.00000	0.00000	0.00000	0.00000	0.00000	0.00000
Node14	15	Y	0.00000	0.00000	0.00000	0.00000	0.00000	0.00000	0.00000	0.00000	0.00000	0.00000	0.00000	0.00000	0.00000	0.00001	0.00000	0.00000	0.00000	0.00000	0.99999	0.00000
Node14	16	L	0.00000	0.00000	0.00000	0.00000	0.00000	0.00000	0.00000	0.00000	0.00000	0.00002	0.99831	0.00000	0.00004	0.00163	0.00000	0.00000	0.00000	0.00000	0.00000	0.00000
Node14	17	L	0.00000	0.00000	0.00000	0.00000	0.00000	0.00000	0.00000	0.00000	0.00000	0.00127	0.99786	0.00000	0.00053	0.00006	0.00000	0.00000	0.00000	0.00000	0.00000	0.00028
Node14	18	K	0.00000	0.00000	0.00000	0.00000	0.00000	0.00000	0.00000	0.00000	0.00000	0.00000	0.00000	1.00000	0.00000	0.00000	0.00000	0.00000	0.00000	0.00000	0.00000	0.00000
Node14	19	Y	0.00000	0.00000	0.00000	0.00000	0.00000	0.00000	0.00000	0.00000	0.00000	0.00000	0.00000	0.00000	0.00000	0.00001	0.00000	0.00000	0.00000	0.00000	0.99999	0.00000
Node14	20	F	0.00000	0.00000	0.00000	0.00000	0.00000	0.00000	0.00000	0.00000	0.00000	0.00000	0.00314	0.00000	0.00000	0.99686	0.00000	0.00000	0.00000	0.00000	0.00000	0.00000
Node14	21	T	0.00000	0.00000	0.00000	0.00000	0.00000	0.00000	0.00000	0.00000	0.00000	0.00000	0.00000	0.00000	0.00000	0.00000	0.00000	0.00000	1.00000	0.00000	0.00000	0.00000
Node14	22	M	0.00000	0.00000	0.00000	0.00000	0.00000	0.00000	0.00000	0.00000	0.00000	0.00000	0.00005	0.00000	0.99994	0.00000	0.00000	0.00000	0.00001	0.00000	0.00000	0.00000
Node14	23	V	0.00000	0.00000	0.00000	0.00000	0.00000	0.00000	0.00000	0.00000	0.00000	0.00003	0.00009	0.00000	0.00000	0.00000	0.00000	0.00000	0.00000	0.00000	0.00000	0.99987
Node14	24	P	0.00000	0.00000	0.00000	0.00000	0.00000	0.00000	0.00000	0.00000	0.00000	0.00000	0.00000	0.00000	0.00000	0.00000	1.00000	0.00000	0.00000	0.00000	0.00000	0.00000
Node14	25	V	0.00000	0.00000	0.00000	0.00000	0.00000	0.00000	0.00000	0.00000	0.00000	0.00000	0.00000	0.00000	0.00000	0.00000	0.00000	0.00000	0.00000	0.00000	0.00000	1.00000
Node14	26	V	0.00000	0.00000	0.00000	0.00000	0.00000	0.00000	0.00000	0.00000	0.00000	0.00091	0.00000	0.00000	0.00000	0.00000	0.00000	0.00000	0.00000	0.00000	0.00000	0.99909
Node14	27	A	0.99997	0.00000	0.00000	0.00000	0.00000	0.00000	0.00000	0.00000	0.00000	0.00000	0.00000	0.00000	0.00000	0.00000	0.00000	0.00001	0.00002	0.00000	0.00000	0.00000
Node14	28	T	0.00000	0.00000	0.00000	0.00000	0.00000	0.00000	0.00000	0.00000	0.00000	0.00000	0.00000	0.00000	0.00000	0.00000	0.00000	0.00000	1.00000	0.00000	0.00000	0.00000
Node14	29	L	0.00000	0.00000	0.00000	0.00000	0.00000	0.00000	0.00000	0.00000	0.00000	0.00002	0.99987	0.00000	0.00004	0.00006	0.00000	0.00000	0.00000	0.00000	0.00000	0.00000
Node14	30	A	1.00000	0.00000	0.00000	0.00000	0.00000	0.00000	0.00000	0.00000	0.00000	0.00000	0.00000	0.00000	0.00000	0.00000	0.00000	0.00000	0.00000	0.00000	0.00000	0.00000
Node14	31	V	0.00000	0.00000	0.00000	0.00000	0.00000	0.00000	0.00000	0.00000	0.00000	0.00083	0.00017	0.00000	0.00000	0.00000	0.00000	0.00000	0.00000	0.00000	0.00000	0.99900
Node14	32	I	0.00000	0.00000	0.00000	0.00000	0.00000	0.00000	0.00000	0.00000	0.00000	0.99989	0.00000	0.00000	0.00000	0.00000	0.00000	0.00000	0.00000	0.00000	0.00000	0.00011
Node14	33	I	0.00000	0.00000	0.00000	0.00000	0.00000	0.00000	0.00000	0.00000	0.00000	0.99106	0.00002	0.00000	0.00001	0.00000	0.00000	0.00000	0.00000	0.00000	0.00000	0.00891
Node14	34	L	0.00000	0.00000	0.00000	0.00000	0.00000	0.00000	0.00000	0.00000	0.00000	0.00000	1.00000	0.00000	0.00000	0.00000	0.00000	0.00000	0.00000	0.00000	0.00000	0.00000
Node14	35	A	1.00000	0.00000	0.00000	0.00000	0.00000	0.00000	0.00000	0.00000	0.00000	0.00000	0.00000	0.00000	0.00000	0.00000	0.00000	0.00000	0.00000	0.00000	0.00000	0.00000
Node14	36	V	0.00000	0.00000	0.00000	0.00000	0.00000	0.00000	0.00000	0.00000	0.00000	0.00008	0.00001	0.00000	0.00000	0.00000	0.00000	0.00000	0.00000	0.00000	0.00000	0.99991
Node14	37	I	0.00000	0.00000	0.00000	0.00000	0.00000	0.00000	0.00000	0.00000	0.00000	0.99934	0.00000	0.00000	0.00000	0.00000	0.00000	0.00000	0.00000	0.00000	0.00000	0.00066
Node14	38	F	0.00000	0.00000	0.00000	0.00000	0.00000	0.00000	0.00000	0.00000	0.00000	0.00000	0.00000	0.00000	0.00000	1.00000	0.00000	0.00000	0.00000	0.00000	0.00000	0.00000
Node14	39	I	0.00000	0.00000	0.00000	0.00000	0.00000	0.00000	0.00000	0.00000	0.00000	0.99987	0.00000	0.00000	0.00000	0.00000	0.00000	0.00000	0.00000	0.00000	0.00000	0.00013
Node14	40	E	0.00000	0.00000	0.00000	0.00000	0.00000	0.00000	1.00000	0.00000	0.00000	0.00000	0.00000	0.00000	0.00000	0.00000	0.00000	0.00000	0.00000	0.00000	0.00000	0.00000
Node14	41	L	0.00000	0.00000	0.00000	0.00000	0.00000	0.00000	0.00000	0.00000	0.00000	0.00000	1.00000	0.00000	0.00000	0.00000	0.00000	0.00000	0.00000	0.00000	0.00000	0.00000
Node14	42	N	0.00000	0.00000	1.00000	0.00000	0.00000	0.00000	0.00000	0.00000	0.00000	0.00000	0.00000	0.00000	0.00000	0.00000	0.00000	0.00000	0.00000	0.00000	0.00000	0.00000
Node14	43	Y	0.00000	0.00000	0.00000	0.00000	0.00000	0.00000	0.00000	0.00000	0.00002	0.00000	0.00000	0.00000	0.00000	0.00002	0.00000	0.00017	0.00000	0.00000	0.99979	0.00000
Node14	44	I	0.00000	0.00000	0.00000	0.00000	0.00000	0.00000	0.00000	0.00000	0.00000	0.99593	0.00001	0.00000	0.00000	0.00000	0.00000	0.00000	0.00000	0.00000	0.00000	0.00406
Node14	45	F	0.00000	0.00000	0.00000	0.00000	0.00000	0.00000	0.00000	0.00000	0.00000	0.00000	0.00000	0.00000	0.00000	1.00000	0.00000	0.00000	0.00000	0.00000	0.00000	0.00000
Node14	46	P	0.00000	0.00000	0.00000	0.00000	0.00000	0.00000	0.00000	0.00000	0.00000	0.00000	0.00000	0.00000	0.00000	0.00000	1.00000	0.00000	0.00000	0.00000	0.00000	0.00000
Node14	47	G	0.00000	0.00000	0.00000	0.00000	0.00000	0.00000	0.00000	1.00000	0.00000	0.00000	0.00000	0.00000	0.00000	0.00000	0.00000	0.00000	0.00000	0.00000	0.00000	0.00000
Node14	48	L	0.00000	0.00000	0.00000	0.00000	0.00000	0.00000	0.00000	0.00000	0.00000	0.00000	1.00000	0.00000	0.00000	0.00000	0.00000	0.00000	0.00000	0.00000	0.00000	0.00000
Node14	49	Q	0.00000	0.00000	0.00000	0.00000	0.00000	1.00000	0.00000	0.00000	0.00000	0.00000	0.00000	0.00000	0.00000	0.00000	0.00000	0.00000	0.00000	0.00000	0.00000	0.00000
Node14	50	Y	0.00000	0.00000	0.00000	0.00000	0.00000	0.00000	0.00000	0.00000	0.00000	0.00000	0.00000	0.00000	0.00000	0.00000	0.00000	0.00000	0.00000	0.00000	1.00000	0.00000
Node14	51	G	0.00000	0.00000	0.00000	0.00000	0.00000	0.00000	0.00000	1.00000	0.00000	0.00000	0.00000	0.00000	0.00000	0.00000	0.00000	0.00000	0.00000	0.00000	0.00000	0.00000
Node14	52	T	0.00000	0.00000	0.00000	0.00000	0.00000	0.00000	0.00000	0.00000	0.00000	0.00000	0.00000	0.00000	0.00000	0.00000	0.00000	0.00000	1.00000	0.00000	0.00000	0.00000
Node14	53	F	0.00000	0.00000	0.00000	0.00000	0.00000	0.00000	0.00000	0.00000	0.00000	0.00000	0.00000	0.00000	0.00000	1.00000	0.00000	0.00000	0.00000	0.00000	0.00000	0.00000
Node14	54	F	0.00000	0.00000	0.00000	0.00000	0.00000	0.00000	0.00000	0.00000	0.00000	0.00000	0.00000	0.00000	0.00000	1.00000	0.00000	0.00000	0.00000	0.00000	0.00000	0.00000
Node14	55	H	0.00000	0.00000	0.00000	0.00000	0.00000	0.00000	0.00000	0.00000	1.00000	0.00000	0.00000	0.00000	0.00000	0.00000	0.00000	0.00000	0.00000	0.00000	0.00000	0.00000
Node14	56	P	0.00000	0.00000	0.00000	0.00000	0.00000	0.00000	0.00000	0.00000	0.00000	0.00000	0.00000	0.00000	0.00000	0.00000	1.00000	0.00000	0.00000	0.00000	0.00000	0.00000
Node14	57	L	0.00000	0.00000	0.00000	0.00000	0.00000	0.00000	0.00000	0.00000	0.00000	0.00001	0.99997	0.00000	0.00002	0.00000	0.00000	0.00000	0.00000	0.00000	0.00000	0.00000
Node14	58	P	0.00000	0.00000	0.00000	0.00000	0.00000	0.00000	0.00000	0.00000	0.00000	0.00000	0.00000	0.00000	0.00000	0.00000	1.00000	0.00000	0.00000	0.00000	0.00000	0.00000
Node14	59	Y	0.02987	0.01117	0.03441	0.00532	0.01284	0.04594	0.00613	0.00379	0.06342	0.00203	0.00673	0.00763	0.00370	0.04139	0.00300	0.27572	0.02939	0.00470	0.40886	0.00398
Node14	60	N	0.01962	0.01845	0.57909	0.07475	0.00297	0.02322	0.02309	0.02747	0.02760	0.00456	0.00501	0.04166	0.00322	0.00251	0.02401	0.07351	0.03623	0.00051	0.00744	0.00508
Node14	61	V	0.07708	0.03157	0.02384	0.02549	0.01347	0.02484	0.03851	0.03145	0.01317	0.12229	0.13477	0.03654	0.02975	0.04167	0.02691	0.04431	0.05183	0.00794	0.02486	0.19972
Node12	1	L	0.06578	0.03807	0.02672	0.02818	0.01165	0.03131	0.04209	0.03237	0.01599	0.09202	0.16491	0.04368	0.10753	0.05098	0.02632	0.04438	0.04839	0.01060	0.03056	0.08848
Node12	2	L	0.06708	0.04770	0.03090	0.03357	0.01103	0.05417	0.05510	0.03355	0.01939	0.08256	0.14937	0.05526	0.07201	0.04519	0.02732	0.04769	0.04944	0.00937	0.02818	0.08111
Node12	3	Q	0.04729	0.06734	0.03600	0.03884	0.00451	0.35147	0.09948	0.02413	0.03135	0.01797	0.03794	0.08195	0.01347	0.01056	0.02210	0.04197	0.03446	0.00343	0.01282	0.02292
Node12	4	L	0.06091	0.04321	0.02185	0.01917	0.01077	0.03100	0.03282	0.02282	0.01414	0.10485	0.19829	0.04294	0.10846	0.05208	0.01909	0.03857	0.04777	0.00910	0.02626	0.09592
Node12	5	L	0.05675	0.02703	0.01688	0.01252	0.00998	0.02784	0.02404	0.01630	0.01125	0.11699	0.23170	0.03161	0.13690	0.05369	0.01415	0.03266	0.04705	0.00808	0.02298	0.10160
Node12	6	L	0.05567	0.02602	0.01593	0.01096	0.00966	0.02801	0.02232	0.01468	0.01071	0.11909	0.23968	0.03070	0.14130	0.05308	0.01270	0.03138	0.04726	0.00767	0.02147	0.10171
Node12	7	A	0.10117	0.05858	0.04184	0.04930	0.01273	0.05828	0.08014	0.06110	0.02278	0.05277	0.08471	0.06975	0.02516	0.02666	0.03690	0.07004	0.05834	0.00604	0.02056	0.06315
Node12	8	E	0.08102	0.06435	0.04712	0.06515	0.01200	0.04714	0.08979	0.05838	0.02314	0.05125	0.07925	0.07614	0.01970	0.03039	0.04214	0.06480	0.05487	0.00791	0.02571	0.05973
Node12	9	K	0.07726	0.07805	0.04819	0.06164	0.01132	0.04987	0.08664	0.05686	0.02493	0.04624	0.07307	0.08891	0.01861	0.02938	0.04200	0.06386	0.05378	0.00853	0.02662	0.05425
Node12	10	L	0.07365	0.04331	0.03082	0.03328	0.01352	0.03277	0.04874	0.03800	0.01856	0.09349	0.15439	0.04890	0.03321	0.05709	0.03130	0.05132	0.05147	0.01255	0.03723	0.09637
Node12	11	M	0.00000	0.00000	0.00000	0.00000	0.00000	0.00000	0.00000	0.00000	0.00000	0.00000	0.00000	0.00000	1.00000	0.00000	0.00000	0.00000	0.00000	0.00000	0.00000	0.00000
Node12	12	E	0.00000	0.00000	0.00000	0.00000	0.00000	0.00000	1.00000	0.00000	0.00000	0.00000	0.00000	0.00000	0.00000	0.00000	0.00000	0.00000	0.00000	0.00000	0.00000	0.00000
Node12	13	S	0.00004	0.00000	0.00000	0.00000	0.00000	0.00000	0.00000	0.00000	0.00000	0.00000	0.00000	0.00000	0.00000	0.00000	0.00012	0.99917	0.00067	0.00000	0.00000	0.00000
Node12	14	R	0.00000	0.99998	0.00000	0.00000	0.00000	0.00000	0.00000	0.00000	0.00000	0.00000	0.00000	0.00002	0.00000	0.00000	0.00000	0.00000	0.00000	0.00000	0.00000	0.00000
Node12	15	Y	0.00000	0.00000	0.00000	0.00000	0.00000	0.00000	0.00000	0.00000	0.00000	0.00000	0.00000	0.00000	0.00000	0.00001	0.00000	0.00000	0.00000	0.00000	0.99999	0.00000
Node12	16	L	0.00000	0.00000	0.00000	0.00000	0.00000	0.00000	0.00000	0.00000	0.00000	0.00002	0.99831	0.00000	0.00004	0.00163	0.00000	0.00000	0.00000	0.00000	0.00000	0.00000
Node12	17	L	0.00000	0.00000	0.00000	0.00000	0.00000	0.00000	0.00000	0.00000	0.00000	0.00127	0.99786	0.00000	0.00053	0.00006	0.00000	0.00000	0.00000	0.00000	0.00000	0.00028
Node12	18	K	0.00000	0.00000	0.00000	0.00000	0.00000	0.00000	0.00000	0.00000	0.00000	0.00000	0.00000	1.00000	0.00000	0.00000	0.00000	0.00000	0.00000	0.00000	0.00000	0.00000
Node12	19	Y	0.00000	0.00000	0.00000	0.00000	0.00000	0.00000	0.00000	0.00000	0.00000	0.00000	0.00000	0.00000	0.00000	0.00001	0.00000	0.00000	0.00000	0.00000	0.99999	0.00000
Node12	20	F	0.00000	0.00000	0.00000	0.00000	0.00000	0.00000	0.00000	0.00000	0.00000	0.00000	0.00315	0.00000	0.00000	0.99685	0.00000	0.00000	0.00000	0.00000	0.00000	0.00000
Node12	21	T	0.00000	0.00000	0.00000	0.00000	0.00000	0.00000	0.00000	0.00000	0.00000	0.00000	0.00000	0.00000	0.00000	0.00000	0.00000	0.00000	1.00000	0.00000	0.00000	0.00000
Node12	22	M	0.00000	0.00000	0.00000	0.00000	0.00000	0.00000	0.00000	0.00000	0.00000	0.00000	0.00005	0.00000	0.99994	0.00000	0.00000	0.00000	0.00001	0.00000	0.00000	0.00000
Node12	23	V	0.00000	0.00000	0.00000	0.00000	0.00000	0.00000	0.00000	0.00000	0.00000	0.00003	0.00009	0.00000	0.00000	0.00000	0.00000	0.00000	0.00000	0.00000	0.00000	0.99987
Node12	24	P	0.00000	0.00000	0.00000	0.00000	0.00000	0.00000	0.00000	0.00000	0.00000	0.00000	0.00000	0.00000	0.00000	0.00000	1.00000	0.00000	0.00000	0.00000	0.00000	0.00000
Node12	25	V	0.00000	0.00000	0.00000	0.00000	0.00000	0.00000	0.00000	0.00000	0.00000	0.00000	0.00000	0.00000	0.00000	0.00000	0.00000	0.00000	0.00000	0.00000	0.00000	1.00000
Node12	26	V	0.00000	0.00000	0.00000	0.00000	0.00000	0.00000	0.00000	0.00000	0.00000	0.00091	0.00000	0.00000	0.00000	0.00000	0.00000	0.00000	0.00000	0.00000	0.00000	0.99909
Node12	27	A	0.99997	0.00000	0.00000	0.00000	0.00000	0.00000	0.00000	0.00000	0.00000	0.00000	0.00000	0.00000	0.00000	0.00000	0.00000	0.00001	0.00002	0.00000	0.00000	0.00000
Node12	28	T	0.00000	0.00000	0.00000	0.00000	0.00000	0.00000	0.00000	0.00000	0.00000	0.00000	0.00000	0.00000	0.00000	0.00000	0.00000	0.00000	1.00000	0.00000	0.00000	0.00000
Node12	29	L	0.00000	0.00000	0.00000	0.00000	0.00000	0.00000	0.00000	0.00000	0.00000	0.00002	0.99987	0.00000	0.00004	0.00006	0.00000	0.00000	0.00000	0.00000	0.00000	0.00000
Node12	30	A	1.00000	0.00000	0.00000	0.00000	0.00000	0.00000	0.00000	0.00000	0.00000	0.00000	0.00000	0.00000	0.00000	0.00000	0.00000	0.00000	0.00000	0.00000	0.00000	0.00000
Node12	31	V	0.00000	0.00000	0.00000	0.00000	0.00000	0.00000	0.00000	0.00000	0.00000	0.00082	0.00017	0.00000	0.00000	0.00000	0.00000	0.00000	0.00000	0.00000	0.00000	0.99900
Node12	32	I	0.00000	0.00000	0.00000	0.00000	0.00000	0.00000	0.00000	0.00000	0.00000	0.99989	0.00000	0.00000	0.00000	0.00000	0.00000	0.00000	0.00000	0.00000	0.00000	0.00011
Node12	33	I	0.00000	0.00000	0.00000	0.00000	0.00000	0.00000	0.00000	0.00000	0.00000	0.99106	0.00002	0.00000	0.00001	0.00000	0.00000	0.00000	0.00000	0.00000	0.00000	0.00891
Node12	34	L	0.00000	0.00000	0.00000	0.00000	0.00000	0.00000	0.00000	0.00000	0.00000	0.00000	1.00000	0.00000	0.00000	0.00000	0.00000	0.00000	0.00000	0.00000	0.00000	0.00000
Node12	35	A	1.00000	0.00000	0.00000	0.00000	0.00000	0.00000	0.00000	0.00000	0.00000	0.00000	0.00000	0.00000	0.00000	0.00000	0.00000	0.00000	0.00000	0.00000	0.00000	0.00000
Node12	36	V	0.00000	0.00000	0.00000	0.00000	0.00000	0.00000	0.00000	0.00000	0.00000	0.00008	0.00001	0.00000	0.00000	0.00000	0.00000	0.00000	0.00000	0.00000	0.00000	0.99991
Node12	37	I	0.00000	0.00000	0.00000	0.00000	0.00000	0.00000	0.00000	0.00000	0.00000	0.99934	0.00000	0.00000	0.00000	0.00000	0.00000	0.00000	0.00000	0.00000	0.00000	0.00066
Node12	38	F	0.00000	0.00000	0.00000	0.00000	0.00000	0.00000	0.00000	0.00000	0.00000	0.00000	0.00000	0.00000	0.00000	1.00000	0.00000	0.00000	0.00000	0.00000	0.00000	0.00000
Node12	39	I	0.00000	0.00000	0.00000	0.00000	0.00000	0.00000	0.00000	0.00000	0.00000	0.99987	0.00000	0.00000	0.00000	0.00000	0.00000	0.00000	0.00000	0.00000	0.00000	0.00013
Node12	40	E	0.00000	0.00000	0.00000	0.00000	0.00000	0.00000	1.00000	0.00000	0.00000	0.00000	0.00000	0.00000	0.00000	0.00000	0.00000	0.00000	0.00000	0.00000	0.00000	0.00000
Node12	41	L	0.00000	0.00000	0.00000	0.00000	0.00000	0.00000	0.00000	0.00000	0.00000	0.00000	1.00000	0.00000	0.00000	0.00000	0.00000	0.00000	0.00000	0.00000	0.00000	0.00000
Node12	42	N	0.00000	0.00000	1.00000	0.00000	0.00000	0.00000	0.00000	0.00000	0.00000	0.00000	0.00000	0.00000	0.00000	0.00000	0.00000	0.00000	0.00000	0.00000	0.00000	0.00000
Node12	43	Y	0.00000	0.00000	0.00000	0.00000	0.00000	0.00000	0.00000	0.00000	0.00002	0.00000	0.00000	0.00000	0.00000	0.00002	0.00000	0.00017	0.00000	0.00000	0.99979	0.00000
Node12	44	I	0.00000	0.00000	0.00000	0.00000	0.00000	0.00000	0.00000	0.00000	0.00000	0.99594	0.00001	0.00000	0.00000	0.00000	0.00000	0.00000	0.00000	0.00000	0.00000	0.00405
Node12	45	F	0.00000	0.00000	0.00000	0.00000	0.00000	0.00000	0.00000	0.00000	0.00000	0.00000	0.00000	0.00000	0.00000	1.00000	0.00000	0.00000	0.00000	0.00000	0.00000	0.00000
Node12	46	P	0.00000	0.00000	0.00000	0.00000	0.00000	0.00000	0.00000	0.00000	0.00000	0.00000	0.00000	0.00000	0.00000	0.00000	1.00000	0.00000	0.00000	0.00000	0.00000	0.00000
Node12	47	G	0.00000	0.00000	0.00000	0.00000	0.00000	0.00000	0.00000	1.00000	0.00000	0.00000	0.00000	0.00000	0.00000	0.00000	0.00000	0.00000	0.00000	0.00000	0.00000	0.00000
Node12	48	L	0.00000	0.00000	0.00000	0.00000	0.00000	0.00000	0.00000	0.00000	0.00000	0.00000	1.00000	0.00000	0.00000	0.00000	0.00000	0.00000	0.00000	0.00000	0.00000	0.00000
Node12	49	Q	0.00000	0.00000	0.00000	0.00000	0.00000	1.00000	0.00000	0.00000	0.00000	0.00000	0.00000	0.00000	0.00000	0.00000	0.00000	0.00000	0.00000	0.00000	0.00000	0.00000
Node12	50	Y	0.00000	0.00000	0.00000	0.00000	0.00000	0.00000	0.00000	0.00000	0.00000	0.00000	0.00000	0.00000	0.00000	0.00000	0.00000	0.00000	0.00000	0.00000	1.00000	0.00000
Node12	51	G	0.00000	0.00000	0.00000	0.00000	0.00000	0.00000	0.00000	1.00000	0.00000	0.00000	0.00000	0.00000	0.00000	0.00000	0.00000	0.00000	0.00000	0.00000	0.00000	0.00000
Node12	52	T	0.00000	0.00000	0.00000	0.00000	0.00000	0.00000	0.00000	0.00000	0.00000	0.00000	0.00000	0.00000	0.00000	0.00000	0.00000	0.00000	1.00000	0.00000	0.00000	0.00000
Node12	53	F	0.00000	0.00000	0.00000	0.00000	0.00000	0.00000	0.00000	0.00000	0.00000	0.00000	0.00000	0.00000	0.00000	1.00000	0.00000	0.00000	0.00000	0.00000	0.00000	0.00000
Node12	54	F	0.00000	0.00000	0.00000	0.00000	0.00000	0.00000	0.00000	0.00000	0.00000	0.00000	0.00000	0.00000	0.00000	1.00000	0.00000	0.00000	0.00000	0.00000	0.00000	0.00000
Node12	55	H	0.00000	0.00000	0.00000	0.00000	0.00000	0.00000	0.00000	0.00000	1.00000	0.00000	0.00000	0.00000	0.00000	0.00000	0.00000	0.00000	0.00000	0.00000	0.00000	0.00000
Node12	56	P	0.00000	0.00000	0.00000	0.00000	0.00000	0.00000	0.00000	0.00000	0.00000	0.00000	0.00000	0.00000	0.00000	0.00000	1.00000	0.00000	0.00000	0.00000	0.00000	0.00000
Node12	57	L	0.00000	0.00000	0.00000	0.00000	0.00000	0.00000	0.00000	0.00000	0.00000	0.00001	0.99997	0.00000	0.00002	0.00000	0.00000	0.00000	0.00000	0.00000	0.00000	0.00000
Node12	58	P	0.00000	0.00000	0.00000	0.00000	0.00000	0.00000	0.00000	0.00000	0.00000	0.00000	0.00000	0.00000	0.00000	0.00000	1.00000	0.00000	0.00000	0.00000	0.00000	0.00000
Node12	59	Y	0.02987	0.01117	0.03441	0.00532	0.01284	0.04594	0.00613	0.00379	0.06342	0.00203	0.00673	0.00763	0.00370	0.04139	0.00300	0.27572	0.02939	0.00470	0.40885	0.00398
Node12	60	N	0.01962	0.01845	0.57909	0.07475	0.00297	0.02322	0.02309	0.02747	0.02760	0.00456	0.00501	0.04166	0.00322	0.00251	0.02401	0.07351	0.03623	0.00051	0.00744	0.00508
Node12	61	V	0.07708	0.03157	0.02384	0.02549	0.01347	0.02484	0.03851	0.03145	0.01317	0.12229	0.13477	0.03654	0.02975	0.04167	0.02691	0.04431	0.05183	0.00794	0.02486	0.19972
Node11	1	L	0.06551	0.03778	0.02646	0.02778	0.01161	0.03116	0.04162	0.03197	0.01587	0.09243	0.16595	0.04334	0.10947	0.05102	0.02602	0.04407	0.04828	0.01054	0.03041	0.08869
Node11	2	L	0.06672	0.04751	0.03063	0.03310	0.01095	0.05484	0.05473	0.03300	0.01932	0.08282	0.15041	0.05506	0.07401	0.04506	0.02692	0.04732	0.04932	0.00927	0.02791	0.08110
Node11	3	Q	0.04670	0.06701	0.03570	0.03832	0.00440	0.35795	0.09922	0.02363	0.03132	0.01753	0.03732	0.08161	0.01335	0.01027	0.02175	0.04151	0.03406	0.00335	0.01258	0.02241
Node11	4	L	0.06035	0.04312	0.02147	0.01861	0.01065	0.03088	0.03215	0.02224	0.01394	0.10515	0.19974	0.04258	0.11254	0.05183	0.01862	0.03802	0.04759	0.00897	0.02584	0.09571
Node11	5	L	0.05580	0.02633	0.01635	0.01185	0.00977	0.02765	0.02314	0.01558	0.01094	0.11692	0.23328	0.03090	0.14571	0.05303	0.01353	0.03177	0.04672	0.00787	0.02226	0.10060
Node11	6	L	0.05468	0.02531	0.01542	0.01033	0.00943	0.02786	0.02144	0.01401	0.01039	0.11876	0.24083	0.03001	0.15122	0.05227	0.01210	0.03045	0.04692	0.00745	0.02073	0.10036
Node11	7	A	0.10344	0.05829	0.04149	0.04851	0.01268	0.06015	0.08025	0.06096	0.02278	0.05216	0.08409	0.06957	0.02571	0.02600	0.03634	0.07050	0.05847	0.00585	0.01998	0.06276
Node11	8	E	0.08119	0.06481	0.04731	0.06585	0.01193	0.04763	0.09129	0.05803	0.02314	0.05069	0.07818	0.07692	0.01954	0.02969	0.04177	0.06495	0.05496	0.00768	0.02517	0.05927
Node11	9	K	0.07685	0.08030	0.04852	0.06185	0.01116	0.05063	0.08748	0.05636	0.02511	0.04518	0.07143	0.09143	0.01835	0.02856	0.04160	0.06384	0.05371	0.00833	0.02613	0.05320
Node11	10	L	0.07323	0.04262	0.03016	0.03218	0.01348	0.03240	0.04751	0.03687	0.01827	0.09541	0.15833	0.04808	0.03413	0.05759	0.03049	0.05067	0.05136	0.01241	0.03691	0.09790
Node11	11	M	0.00000	0.00000	0.00000	0.00000	0.00000	0.00000	0.00000	0.00000	0.00000	0.00000	0.00002	0.00000	0.99997	0.00000	0.00000	0.00000	0.00000	0.00000	0.00000	0.00000
Node11	12	E	0.00000	0.00000	0.00000	0.00001	0.00000	0.00000	0.99999	0.00000	0.00000	0.00000	0.00000	0.00000	0.00000	0.00000	0.00000	0.00000	0.00000	0.00000	0.00000	0.00000
Node11	13	S	0.00008	0.00000	0.00003	0.00000	0.00000	0.00000	0.00000	0.00000	0.00000	0.00000	0.00000	0.00000	0.00000	0.00000	0.00000	0.97750	0.02238	0.00000	0.00000	0.00000
Node11	14	R	0.00000	0.99991	0.00000	0.00000	0.00000	0.00000	0.00000	0.00000	0.00000	0.00000	0.00000	0.00008	0.00000	0.00000	0.00000	0.00000	0.00000	0.00000	0.00000	0.00000
Node11	15	Y	0.00000	0.00000	0.00000	0.00000	0.00000	0.00000	0.00000	0.00000	0.00001	0.00000	0.00000	0.00000	0.00000	0.00004	0.00000	0.00000	0.00000	0.00000	0.99996	0.00000
Node11	16	L	0.00000	0.00000	0.00000	0.00000	0.00000	0.00000	0.00000	0.00000	0.00000	0.00003	0.99809	0.00000	0.00005	0.00183	0.00000	0.00000	0.00000	0.00000	0.00000	0.00000
Node11	17	L	0.00000	0.00000	0.00000	0.00000	0.00000	0.00000	0.00000	0.00000	0.00000	0.00054	0.99618	0.00000	0.00071	0.00252	0.00000	0.00000	0.00000	0.00000	0.00000	0.00006
Node11	18	K	0.00000	0.00002	0.00000	0.00000	0.00000	0.00000	0.00000	0.00000	0.00000	0.00000	0.00000	0.99998	0.00000	0.00000	0.00000	0.00000	0.00000	0.00000	0.00000	0.00000
Node11	19	Y	0.00000	0.00000	0.00000	0.00000	0.00000	0.00000	0.00000	0.00000	0.00000	0.00000	0.00000	0.00000	0.00000	0.00000	0.00000	0.00000	0.00000	0.00000	1.00000	0.00000
Node11	20	L	0.00000	0.00000	0.00000	0.00000	0.00000	0.00000	0.00000	0.00000	0.00000	0.00002	0.99786	0.00000	0.00003	0.00209	0.00000	0.00000	0.00000	0.00000	0.00000	0.00000
Node11	21	T	0.00000	0.00000	0.00000	0.00000	0.00000	0.00000	0.00000	0.00000	0.00000	0.00000	0.00000	0.00000	0.00000	0.00000	0.00000	0.00429	0.99570	0.00000	0.00000	0.00000
Node11	22	T	0.00205	0.00003	0.00029	0.00000	0.00009	0.00020	0.00001	0.00001	0.00001	0.00004	0.00008	0.00008	0.02041	0.00001	0.00001	0.21401	0.76258	0.00000	0.00000	0.00008
Node11	23	V	0.00000	0.00000	0.00000	0.00000	0.00000	0.00000	0.00000	0.00000	0.00000	0.00000	0.00000	0.00000	0.00000	0.00000	0.00000	0.00000	0.00000	0.00000	0.00000	1.00000
Node11	24	P	0.00000	0.00000	0.00000	0.00000	0.00000	0.00000	0.00000	0.00000	0.00000	0.00000	0.00000	0.00000	0.00000	0.00000	1.00000	0.00000	0.00000	0.00000	0.00000	0.00000
Node11	25	V	0.00000	0.00000	0.00000	0.00000	0.00000	0.00000	0.00000	0.00000	0.00000	0.00000	0.00000	0.00000	0.00000	0.00000	0.00000	0.00000	0.00000	0.00000	0.00000	1.00000
Node11	26	V	0.00000	0.00000	0.00000	0.00000	0.00000	0.00000	0.00000	0.00000	0.00000	0.00070	0.00000	0.00000	0.00000	0.00000	0.00000	0.00000	0.00000	0.00000	0.00000	0.99930
Node11	27	A	1.00000	0.00000	0.00000	0.00000	0.00000	0.00000	0.00000	0.00000	0.00000	0.00000	0.00000	0.00000	0.00000	0.00000	0.00000	0.00000	0.00000	0.00000	0.00000	0.00000
Node11	28	T	0.00000	0.00000	0.00000	0.00000	0.00000	0.00000	0.00000	0.00000	0.00000	0.00000	0.00000	0.00000	0.00000	0.00000	0.00000	0.00000	1.00000	0.00000	0.00000	0.00000
Node11	29	L	0.00000	0.00000	0.00000	0.00000	0.00000	0.00000	0.00000	0.00000	0.00000	0.00069	0.96154	0.00000	0.00093	0.03671	0.00000	0.00000	0.00000	0.00001	0.00002	0.00009
Node11	30	A	0.99998	0.00000	0.00000	0.00000	0.00000	0.00000	0.00000	0.00000	0.00000	0.00000	0.00000	0.00000	0.00000	0.00000	0.00000	0.00001	0.00000	0.00000	0.00000	0.00000
Node11	31	V	0.00000	0.00000	0.00000	0.00000	0.00000	0.00000	0.00000	0.00000	0.00000	0.00013	0.00000	0.00000	0.00000	0.00000	0.00000	0.00000	0.00000	0.00000	0.00000	0.99987
Node11	32	I	0.00000	0.00000	0.00000	0.00000	0.00000	0.00000	0.00000	0.00000	0.00000	0.97655	0.00004	0.00000	0.00001	0.00000	0.00000	0.00000	0.00000	0.00000	0.00000	0.02340
Node11	33	I	0.00000	0.00000	0.00000	0.00000	0.00000	0.00000	0.00000	0.00000	0.00000	0.99913	0.00005	0.00000	0.00001	0.00000	0.00000	0.00000	0.00000	0.00000	0.00000	0.00080
Node11	34	L	0.00000	0.00000	0.00000	0.00000	0.00000	0.00000	0.00000	0.00000	0.00000	0.00000	1.00000	0.00000	0.00000	0.00000	0.00000	0.00000	0.00000	0.00000	0.00000	0.00000
Node11	35	F	0.00008	0.00000	0.00000	0.00000	0.00000	0.00000	0.00000	0.00000	0.00000	0.00000	0.00002	0.00000	0.00000	0.99986	0.00000	0.00000	0.00000	0.00000	0.00003	0.00000
Node11	36	V	0.00000	0.00000	0.00000	0.00000	0.00000	0.00000	0.00000	0.00000	0.00000	0.00003	0.00000	0.00000	0.00000	0.00000	0.00000	0.00000	0.00000	0.00000	0.00000	0.99997
Node11	37	I	0.00000	0.00000	0.00000	0.00000	0.00000	0.00000	0.00000	0.00000	0.00000	0.99988	0.00001	0.00000	0.00000	0.00000	0.00000	0.00000	0.00000	0.00000	0.00000	0.00010
Node11	38	F	0.00000	0.00000	0.00000	0.00000	0.00000	0.00000	0.00000	0.00000	0.00000	0.00000	0.00000	0.00000	0.00000	1.00000	0.00000	0.00000	0.00000	0.00000	0.00000	0.00000
Node11	39	V	0.00000	0.00000	0.00000	0.00000	0.00000	0.00000	0.00000	0.00000	0.00000	0.00294	0.00000	0.00000	0.00000	0.00000	0.00000	0.00000	0.00000	0.00000	0.00000	0.99706
Node11	40	E	0.00001	0.00000	0.00000	0.00007	0.00000	0.00002	0.99989	0.00001	0.00000	0.00000	0.00000	0.00000	0.00000	0.00000	0.00000	0.00000	0.00001	0.00000	0.00000	0.00000
Node11	41	L	0.00000	0.00000	0.00000	0.00000	0.00000	0.00000	0.00000	0.00000	0.00000	0.00000	0.99999	0.00000	0.00000	0.00000	0.00000	0.00000	0.00000	0.00000	0.00000	0.00000
Node11	42	N	0.00000	0.00000	1.00000	0.00000	0.00000	0.00000	0.00000	0.00000	0.00000	0.00000	0.00000	0.00000	0.00000	0.00000	0.00000	0.00000	0.00000	0.00000	0.00000	0.00000
Node11	43	Y	0.00000	0.00000	0.00000	0.00000	0.00000	0.00000	0.00000	0.00000	0.00000	0.00000	0.00000	0.00000	0.00000	0.00001	0.00000	0.00000	0.00000	0.00000	0.99999	0.00000
Node11	44	I	0.00000	0.00000	0.00000	0.00000	0.00000	0.00000	0.00000	0.00000	0.00000	0.99876	0.00089	0.00000	0.00002	0.00000	0.00000	0.00000	0.00000	0.00000	0.00000	0.00033
Node11	45	F	0.00000	0.00000	0.00000	0.00000	0.00000	0.00000	0.00000	0.00000	0.00000	0.00000	0.00000	0.00000	0.00000	0.99999	0.00000	0.00000	0.00000	0.00000	0.00001	0.00000
Node11	46	P	0.00000	0.00000	0.00000	0.00000	0.00000	0.00000	0.00000	0.00000	0.00000	0.00000	0.00000	0.00000	0.00000	0.00000	1.00000	0.00000	0.00000	0.00000	0.00000	0.00000
Node11	47	G	0.00000	0.00000	0.00000	0.00000	0.00000	0.00000	0.00000	1.00000	0.00000	0.00000	0.00000	0.00000	0.00000	0.00000	0.00000	0.00000	0.00000	0.00000	0.00000	0.00000
Node11	48	L	0.00000	0.00000	0.00000	0.00000	0.00000	0.00000	0.00000	0.00000	0.00000	0.00000	1.00000	0.00000	0.00000	0.00000	0.00000	0.00000	0.00000	0.00000	0.00000	0.00000
Node11	49	Q	0.00000	0.00000	0.00000	0.00000	0.00000	1.00000	0.00000	0.00000	0.00000	0.00000	0.00000	0.00000	0.00000	0.00000	0.00000	0.00000	0.00000	0.00000	0.00000	0.00000
Node11	50	Y	0.00000	0.00000	0.00000	0.00000	0.00000	0.00000	0.00000	0.00000	0.00000	0.00000	0.00000	0.00000	0.00000	0.00000	0.00000	0.00000	0.00000	0.00000	1.00000	0.00000
Node11	51	G	0.00000	0.00000	0.00000	0.00000	0.00000	0.00000	0.00000	1.00000	0.00000	0.00000	0.00000	0.00000	0.00000	0.00000	0.00000	0.00000	0.00000	0.00000	0.00000	0.00000
Node11	52	T	0.00000	0.00000	0.00000	0.00000	0.00000	0.00000	0.00000	0.00000	0.00000	0.00000	0.00000	0.00000	0.00000	0.00000	0.00000	0.00000	1.00000	0.00000	0.00000	0.00000
Node11	53	F	0.00000	0.00000	0.00000	0.00000	0.00000	0.00000	0.00000	0.00000	0.00000	0.00000	0.00000	0.00000	0.00000	0.99999	0.00000	0.00000	0.00000	0.00000	0.00001	0.00000
Node11	54	F	0.00000	0.00000	0.00000	0.00000	0.00000	0.00000	0.00000	0.00000	0.00000	0.00000	0.00000	0.00000	0.00000	0.99999	0.00000	0.00000	0.00000	0.00000	0.00001	0.00000
Node11	55	H	0.00000	0.00000	0.00000	0.00000	0.00000	0.00000	0.00000	0.00000	0.99999	0.00000	0.00000	0.00000	0.00000	0.00000	0.00000	0.00000	0.00000	0.00000	0.00000	0.00000
Node11	56	P	0.00000	0.00000	0.00000	0.00000	0.00000	0.00000	0.00000	0.00000	0.00000	0.00000	0.00000	0.00000	0.00000	0.00000	1.00000	0.00000	0.00000	0.00000	0.00000	0.00000
Node11	57	L	0.00000	0.00000	0.00000	0.00000	0.00000	0.00000	0.00000	0.00000	0.00000	0.00004	0.99989	0.00000	0.00005	0.00001	0.00000	0.00000	0.00000	0.00000	0.00000	0.00000
Node11	58	P	0.00000	0.00000	0.00000	0.00000	0.00000	0.00000	0.00000	0.00000	0.00000	0.00000	0.00000	0.00000	0.00000	0.00000	1.00000	0.00000	0.00000	0.00000	0.00000	0.00000
Node11	59	S	0.03001	0.01025	0.03256	0.00486	0.01105	0.07957	0.00587	0.00384	0.05070	0.00137	0.00583	0.00811	0.00318	0.03071	0.00288	0.46882	0.03036	0.00362	0.21367	0.00276
Node11	60	N	0.01192	0.01165	0.69485	0.05501	0.00184	0.01655	0.01372	0.01839	0.02069	0.00275	0.00266	0.02977	0.00202	0.00133	0.02305	0.05988	0.02630	0.00025	0.00467	0.00268
Node11	61	V	0.07703	0.03112	0.02351	0.02502	0.01346	0.02454	0.03795	0.03099	0.01298	0.12341	0.13506	0.03603	0.02981	0.04148	0.02659	0.04396	0.05179	0.00783	0.02459	0.20284
Node10	1	L	0.06542	0.03767	0.02638	0.02765	0.01160	0.03111	0.04146	0.03183	0.01583	0.09257	0.16631	0.04322	0.11014	0.05103	0.02592	0.04397	0.04825	0.01052	0.03036	0.08876
Node10	2	L	0.06659	0.04744	0.03054	0.03294	0.01092	0.05507	0.05460	0.03281	0.01929	0.08291	0.15077	0.05500	0.07471	0.04501	0.02678	0.04719	0.04928	0.00924	0.02781	0.08110
Node10	3	Q	0.04650	0.06689	0.03559	0.03813	0.00437	0.36020	0.09913	0.02346	0.03131	0.01737	0.03711	0.08149	0.01331	0.01017	0.02163	0.04136	0.03393	0.00333	0.01249	0.02224
Node10	4	L	0.06016	0.04308	0.02134	0.01842	0.01061	0.03084	0.03191	0.02204	0.01388	0.10524	0.20022	0.04245	0.11398	0.05174	0.01846	0.03783	0.04752	0.00892	0.02570	0.09563
Node10	5	L	0.05547	0.02608	0.01617	0.01162	0.00970	0.02759	0.02283	0.01533	0.01083	0.11687	0.23377	0.03066	0.14888	0.05278	0.01332	0.03146	0.04659	0.00779	0.02202	0.10023
Node10	6	L	0.05433	0.02506	0.01525	0.01012	0.00935	0.02780	0.02115	0.01378	0.01028	0.11861	0.24116	0.02978	0.15480	0.05198	0.01190	0.03013	0.04680	0.00738	0.02048	0.09986
Node10	7	A	0.10427	0.05818	0.04137	0.04823	0.01266	0.06084	0.08028	0.06090	0.02278	0.05194	0.08387	0.06950	0.02592	0.02576	0.03614	0.07066	0.05851	0.00578	0.01978	0.06262
Node10	8	E	0.08126	0.06497	0.04737	0.06609	0.01190	0.04781	0.09183	0.05789	0.02313	0.05049	0.07781	0.07719	0.01948	0.02944	0.04164	0.06501	0.05499	0.00760	0.02498	0.05911
Node10	9	K	0.07669	0.08111	0.04864	0.06192	0.01110	0.05090	0.08777	0.05617	0.02518	0.04481	0.07085	0.09235	0.01825	0.02826	0.04145	0.06383	0.05368	0.00825	0.02595	0.05283
Node10	10	L	0.07307	0.04238	0.02993	0.03180	0.01346	0.03228	0.04708	0.03647	0.01817	0.09608	0.15973	0.04779	0.03448	0.05775	0.03020	0.05044	0.05132	0.01236	0.03679	0.09842
Node10	11	M	0.00000	0.00000	0.00000	0.00000	0.00000	0.00000	0.00000	0.00000	0.00000	0.00000	0.00002	0.00000	0.99998	0.00000	0.00000	0.00000	0.00000	0.00000	0.00000	0.00000
Node10	12	E	0.00000	0.00000	0.00000	0.00001	0.00000	0.00000	0.99999	0.00000	0.00000	0.00000	0.00000	0.00000	0.00000	0.00000	0.00000	0.00000	0.00000	0.00000	0.00000	0.00000
Node10	13	S	0.00002	0.00000	0.00000	0.00000	0.00000	0.00000	0.00000	0.00000	0.00000	0.00000	0.00000	0.00000	0.00000	0.00000	0.00000	0.99799	0.00198	0.00000	0.00000	0.00000
Node10	14	R	0.00000	0.99992	0.00000	0.00000	0.00000	0.00000	0.00000	0.00000	0.00000	0.00000	0.00000	0.00007	0.00000	0.00000	0.00000	0.00000	0.00000	0.00000	0.00000	0.00000
Node10	15	Y	0.00000	0.00000	0.00000	0.00000	0.00000	0.00000	0.00000	0.00000	0.00000	0.00000	0.00000	0.00000	0.00000	0.00003	0.00000	0.00000	0.00000	0.00000	0.99996	0.00000
Node10	16	L	0.00000	0.00000	0.00000	0.00000	0.00000	0.00000	0.00000	0.00000	0.00000	0.00019	0.98128	0.00000	0.00026	0.01824	0.00000	0.00000	0.00000	0.00000	0.00000	0.00002
Node10	17	L	0.00000	0.00000	0.00000	0.00000	0.00000	0.00000	0.00000	0.00000	0.00000	0.00117	0.97619	0.00000	0.00157	0.02087	0.00000	0.00000	0.00000	0.00001	0.00003	0.00016
Node10	18	K	0.00000	0.00002	0.00000	0.00000	0.00000	0.00000	0.00000	0.00000	0.00000	0.00000	0.00000	0.99998	0.00000	0.00000	0.00000	0.00000	0.00000	0.00000	0.00000	0.00000
Node10	19	Y	0.00000	0.00000	0.00000	0.00000	0.00000	0.00000	0.00000	0.00000	0.00000	0.00000	0.00000	0.00000	0.00000	0.00000	0.00000	0.00000	0.00000	0.00000	1.00000	0.00000
Node10	20	L	0.00000	0.00000	0.00000	0.00000	0.00000	0.00000	0.00000	0.00000	0.00000	0.00000	0.99997	0.00000	0.00000	0.00003	0.00000	0.00000	0.00000	0.00000	0.00000	0.00000
Node10	21	T	0.00000	0.00000	0.00000	0.00000	0.00000	0.00000	0.00000	0.00000	0.00000	0.00000	0.00000	0.00000	0.00000	0.00000	0.00000	0.36465	0.63534	0.00000	0.00000	0.00000
Node10	22	S	0.00014	0.00000	0.00003	0.00000	0.00000	0.00000	0.00000	0.00000	0.00000	0.00000	0.00000	0.00000	0.00005	0.00000	0.00000	0.97226	0.02751	0.00000	0.00000	0.00000
Node10	23	V	0.00000	0.00000	0.00000	0.00000	0.00000	0.00000	0.00000	0.00000	0.00000	0.00000	0.00000	0.00000	0.00000	0.00000	0.00000	0.00000	0.00000	0.00000	0.00000	1.00000
Node10	24	P	0.00000	0.00000	0.00000	0.00000	0.00000	0.00000	0.00000	0.00000	0.00000	0.00000	0.00000	0.00000	0.00000	0.00000	1.00000	0.00000	0.00000	0.00000	0.00000	0.00000
Node10	25	V	0.00000	0.00000	0.00000	0.00000	0.00000	0.00000	0.00000	0.00000	0.00000	0.00000	0.00000	0.00000	0.00000	0.00000	0.00000	0.00000	0.00000	0.00000	0.00000	1.00000
Node10	26	V	0.00000	0.00000	0.00000	0.00000	0.00000	0.00000	0.00000	0.00000	0.00000	0.00456	0.00000	0.00000	0.00000	0.00000	0.00000	0.00000	0.00000	0.00000	0.00000	0.99543
Node10	27	A	1.00000	0.00000	0.00000	0.00000	0.00000	0.00000	0.00000	0.00000	0.00000	0.00000	0.00000	0.00000	0.00000	0.00000	0.00000	0.00000	0.00000	0.00000	0.00000	0.00000
Node10	28	T	0.00000	0.00000	0.00000	0.00000	0.00000	0.00000	0.00000	0.00000	0.00000	0.00000	0.00000	0.00000	0.00000	0.00000	0.00000	0.00000	1.00000	0.00000	0.00000	0.00000
Node10	29	L	0.00000	0.00000	0.00000	0.00000	0.00000	0.00000	0.00000	0.00000	0.00000	0.00014	0.99728	0.00000	0.00022	0.00233	0.00000	0.00000	0.00000	0.00000	0.00000	0.00001
Node10	30	A	0.99999	0.00000	0.00000	0.00000	0.00000	0.00000	0.00000	0.00000	0.00000	0.00000	0.00000	0.00000	0.00000	0.00000	0.00000	0.00001	0.00000	0.00000	0.00000	0.00000
Node10	31	V	0.00000	0.00000	0.00000	0.00000	0.00000	0.00000	0.00000	0.00000	0.00000	0.00010	0.00000	0.00000	0.00000	0.00000	0.00000	0.00000	0.00000	0.00000	0.00000	0.99990
Node10	32	I	0.00000	0.00000	0.00000	0.00000	0.00000	0.00000	0.00000	0.00000	0.00000	0.78200	0.00006	0.00000	0.00002	0.00000	0.00000	0.00000	0.00000	0.00000	0.00000	0.21793
Node10	33	I	0.00000	0.00000	0.00000	0.00000	0.00000	0.00000	0.00000	0.00000	0.00000	0.99940	0.00004	0.00000	0.00001	0.00000	0.00000	0.00000	0.00000	0.00000	0.00000	0.00055
Node10	34	L	0.00000	0.00000	0.00000	0.00000	0.00000	0.00000	0.00000	0.00000	0.00000	0.00000	1.00000	0.00000	0.00000	0.00000	0.00000	0.00000	0.00000	0.00000	0.00000	0.00000
Node10	35	F	0.00000	0.00000	0.00000	0.00000	0.00000	0.00000	0.00000	0.00000	0.00000	0.00000	0.00000	0.00000	0.00000	1.00000	0.00000	0.00000	0.00000	0.00000	0.00000	0.00000
Node10	36	V	0.00000	0.00000	0.00000	0.00000	0.00000	0.00000	0.00000	0.00000	0.00000	0.00002	0.00000	0.00000	0.00000	0.00000	0.00000	0.00000	0.00000	0.00000	0.00000	0.99998
Node10	37	I	0.00000	0.00000	0.00000	0.00000	0.00000	0.00000	0.00000	0.00000	0.00000	0.99991	0.00001	0.00000	0.00000	0.00000	0.00000	0.00000	0.00000	0.00000	0.00000	0.00008
Node10	38	F	0.00000	0.00000	0.00000	0.00000	0.00000	0.00000	0.00000	0.00000	0.00000	0.00000	0.00000	0.00000	0.00000	1.00000	0.00000	0.00000	0.00000	0.00000	0.00000	0.00000
Node10	39	V	0.00000	0.00000	0.00000	0.00000	0.00000	0.00000	0.00000	0.00000	0.00000	0.00006	0.00000	0.00000	0.00000	0.00000	0.00000	0.00000	0.00000	0.00000	0.00000	0.99994
Node10	40	E	0.00057	0.00001	0.00008	0.00098	0.00000	0.00027	0.99512	0.00130	0.00000	0.00000	0.00000	0.00011	0.00000	0.00000	0.00000	0.00045	0.00110	0.00000	0.00000	0.00000
Node10	41	L	0.00000	0.00000	0.00000	0.00000	0.00000	0.00000	0.00000	0.00000	0.00000	0.00000	0.99999	0.00000	0.00000	0.00000	0.00000	0.00000	0.00000	0.00000	0.00000	0.00000
Node10	42	N	0.00000	0.00000	1.00000	0.00000	0.00000	0.00000	0.00000	0.00000	0.00000	0.00000	0.00000	0.00000	0.00000	0.00000	0.00000	0.00000	0.00000	0.00000	0.00000	0.00000
Node10	43	Y	0.00000	0.00000	0.00000	0.00000	0.00000	0.00000	0.00000	0.00000	0.00000	0.00000	0.00000	0.00000	0.00000	0.00001	0.00000	0.00000	0.00000	0.00000	0.99999	0.00000
Node10	44	I	0.00000	0.00000	0.00000	0.00000	0.00000	0.00000	0.00000	0.00000	0.00000	0.98082	0.01806	0.00000	0.00017	0.00001	0.00000	0.00000	0.00000	0.00000	0.00000	0.00094
Node10	45	F	0.00000	0.00000	0.00000	0.00000	0.00000	0.00000	0.00000	0.00000	0.00000	0.00000	0.00000	0.00000	0.00000	0.99999	0.00000	0.00000	0.00000	0.00000	0.00001	0.00000
Node10	46	P	0.00000	0.00000	0.00000	0.00000	0.00000	0.00000	0.00000	0.00000	0.00000	0.00000	0.00000	0.00000	0.00000	0.00000	1.00000	0.00000	0.00000	0.00000	0.00000	0.00000
Node10	47	G	0.00000	0.00000	0.00000	0.00000	0.00000	0.00000	0.00000	1.00000	0.00000	0.00000	0.00000	0.00000	0.00000	0.00000	0.00000	0.00000	0.00000	0.00000	0.00000	0.00000
Node10	48	L	0.00000	0.00000	0.00000	0.00000	0.00000	0.00000	0.00000	0.00000	0.00000	0.00000	1.00000	0.00000	0.00000	0.00000	0.00000	0.00000	0.00000	0.00000	0.00000	0.00000
Node10	49	Q	0.00000	0.00000	0.00000	0.00000	0.00000	1.00000	0.00000	0.00000	0.00000	0.00000	0.00000	0.00000	0.00000	0.00000	0.00000	0.00000	0.00000	0.00000	0.00000	0.00000
Node10	50	Y	0.00000	0.00000	0.00000	0.00000	0.00000	0.00000	0.00000	0.00000	0.00000	0.00000	0.00000	0.00000	0.00000	0.00000	0.00000	0.00000	0.00000	0.00000	1.00000	0.00000
Node10	51	G	0.00000	0.00000	0.00000	0.00000	0.00000	0.00000	0.00000	1.00000	0.00000	0.00000	0.00000	0.00000	0.00000	0.00000	0.00000	0.00000	0.00000	0.00000	0.00000	0.00000
Node10	52	T	0.00000	0.00000	0.00000	0.00000	0.00000	0.00000	0.00000	0.00000	0.00000	0.00000	0.00000	0.00000	0.00000	0.00000	0.00000	0.00000	1.00000	0.00000	0.00000	0.00000
Node10	53	F	0.00000	0.00000	0.00000	0.00000	0.00000	0.00000	0.00000	0.00000	0.00000	0.00000	0.00000	0.00000	0.00000	0.99999	0.00000	0.00000	0.00000	0.00000	0.00001	0.00000
Node10	54	F	0.00000	0.00000	0.00000	0.00000	0.00000	0.00000	0.00000	0.00000	0.00000	0.00000	0.00000	0.00000	0.00000	0.99999	0.00000	0.00000	0.00000	0.00000	0.00001	0.00000
Node10	55	H	0.00000	0.00000	0.00000	0.00000	0.00000	0.00000	0.00000	0.00000	0.99999	0.00000	0.00000	0.00000	0.00000	0.00000	0.00000	0.00000	0.00000	0.00000	0.00000	0.00000
Node10	56	P	0.00000	0.00000	0.00000	0.00000	0.00000	0.00000	0.00000	0.00000	0.00000	0.00000	0.00000	0.00000	0.00000	0.00000	1.00000	0.00000	0.00000	0.00000	0.00000	0.00000
Node10	57	L	0.00000	0.00000	0.00000	0.00000	0.00000	0.00000	0.00000	0.00000	0.00000	0.00004	0.99991	0.00000	0.00005	0.00001	0.00000	0.00000	0.00000	0.00000	0.00000	0.00000
Node10	58	P	0.00000	0.00000	0.00000	0.00000	0.00000	0.00000	0.00000	0.00000	0.00000	0.00000	0.00000	0.00000	0.00000	0.00000	1.00000	0.00000	0.00000	0.00000	0.00000	0.00000
Node10	59	S	0.02652	0.00884	0.02845	0.00412	0.00924	0.09362	0.00510	0.00336	0.04152	0.00101	0.00484	0.00757	0.00265	0.02443	0.00249	0.54973	0.02722	0.00291	0.15433	0.00205
Node10	60	N	0.00938	0.00923	0.74103	0.04629	0.00144	0.01388	0.01060	0.01485	0.01757	0.00213	0.00195	0.02482	0.00158	0.00096	0.02280	0.05354	0.02219	0.00018	0.00363	0.00196
Node10	61	V	0.07702	0.03096	0.02339	0.02486	0.01346	0.02444	0.03776	0.03083	0.01292	0.12380	0.13515	0.03586	0.02983	0.04141	0.02648	0.04384	0.05177	0.00779	0.02449	0.20392
Node9	1	L	0.06528	0.03752	0.02624	0.02745	0.01158	0.03104	0.04122	0.03162	0.01576	0.09278	0.16685	0.04305	0.11116	0.05105	0.02576	0.04381	0.04820	0.01049	0.03028	0.08886
Node9	2	L	0.06639	0.04733	0.03040	0.03269	0.01088	0.05543	0.05441	0.03253	0.01925	0.08304	0.15130	0.05490	0.07580	0.04494	0.02657	0.04700	0.04922	0.00918	0.02766	0.08108
Node9	3	Q	0.04619	0.06671	0.03542	0.03786	0.00431	0.36361	0.09898	0.02320	0.03129	0.01714	0.03679	0.08131	0.01325	0.01002	0.02145	0.04112	0.03372	0.00329	0.01237	0.02198
Node9	4	L	0.05987	0.04304	0.02115	0.01814	0.01055	0.03079	0.03157	0.02174	0.01377	0.10537	0.20094	0.04226	0.11619	0.05160	0.01822	0.03754	0.04742	0.00885	0.02547	0.09550
Node9	5	L	0.05496	0.02571	0.01590	0.01128	0.00958	0.02749	0.02236	0.01496	0.01066	0.11677	0.23446	0.03029	0.15381	0.05241	0.01301	0.03098	0.04640	0.00768	0.02164	0.09964
Node9	6	L	0.05380	0.02469	0.01498	0.00980	0.00923	0.02771	0.02070	0.01344	0.01012	0.11835	0.24158	0.02941	0.16036	0.05152	0.01160	0.02965	0.04661	0.00727	0.02010	0.09908
Node9	7	A	0.10557	0.05801	0.04116	0.04779	0.01262	0.06192	0.08032	0.06081	0.02278	0.05159	0.08353	0.06938	0.02625	0.02541	0.03583	0.07091	0.05857	0.00568	0.01947	0.06240
Node9	8	E	0.08136	0.06521	0.04745	0.06646	0.01186	0.04808	0.09267	0.05768	0.02312	0.05020	0.07723	0.07761	0.01940	0.02907	0.04142	0.06508	0.05504	0.00748	0.02468	0.05887
Node9	9	K	0.07644	0.08238	0.04881	0.06201	0.01102	0.05132	0.08822	0.05588	0.02527	0.04424	0.06997	0.09379	0.01811	0.02782	0.04121	0.06380	0.05364	0.00815	0.02568	0.05226
Node9	10	L	0.07283	0.04201	0.02958	0.03121	0.01343	0.03209	0.04643	0.03587	0.01801	0.09710	0.16189	0.04735	0.03503	0.05799	0.02977	0.05009	0.05126	0.01228	0.03660	0.09921
Node9	11	M	0.00000	0.00000	0.00000	0.00000	0.00000	0.00000	0.00000	0.00000	0.00000	0.00000	0.00002	0.00000	0.99997	0.00000	0.00000	0.00000	0.00000	0.00000	0.00000	0.00000
Node9	12	E	0.00000	0.00000	0.00000	0.00001	0.00000	0.00000	0.99999	0.00000	0.00000	0.00000	0.00000	0.00000	0.00000	0.00000	0.00000	0.00000	0.00000	0.00000	0.00000	0.00000
Node9	13	S	0.00033	0.00001	0.00002	0.00000	0.00003	0.00002	0.00000	0.00000	0.00000	0.00000	0.00031	0.00000	0.00001	0.00001	0.00001	0.99775	0.00150	0.00000	0.00000	0.00000
Node9	14	R	0.00000	0.99992	0.00000	0.00000	0.00000	0.00000	0.00000	0.00000	0.00000	0.00000	0.00000	0.00008	0.00000	0.00000	0.00000	0.00000	0.00000	0.00000	0.00000	0.00000
Node9	15	Y	0.00000	0.00000	0.00000	0.00000	0.00000	0.00000	0.00000	0.00000	0.00001	0.00000	0.00000	0.00000	0.00000	0.00004	0.00000	0.00000	0.00000	0.00000	0.99996	0.00000
Node9	16	F	0.00000	0.00000	0.00000	0.00000	0.00000	0.00000	0.00000	0.00000	0.00000	0.00003	0.00876	0.00000	0.00004	0.99111	0.00000	0.00000	0.00000	0.00000	0.00005	0.00000
Node9	17	L	0.00000	0.00000	0.00000	0.00000	0.00000	0.00000	0.00000	0.00000	0.00000	0.00039	0.99784	0.00000	0.00051	0.00122	0.00000	0.00000	0.00000	0.00000	0.00000	0.00004
Node9	18	K	0.00000	0.00002	0.00000	0.00000	0.00000	0.00000	0.00000	0.00000	0.00000	0.00000	0.00000	0.99998	0.00000	0.00000	0.00000	0.00000	0.00000	0.00000	0.00000	0.00000
Node9	19	Y	0.00000	0.00000	0.00000	0.00000	0.00000	0.00000	0.00000	0.00000	0.00000	0.00000	0.00000	0.00000	0.00000	0.00000	0.00000	0.00000	0.00000	0.00000	1.00000	0.00000
Node9	20	L	0.00000	0.00000	0.00000	0.00000	0.00000	0.00000	0.00000	0.00000	0.00000	0.00000	1.00000	0.00000	0.00000	0.00000	0.00000	0.00000	0.00000	0.00000	0.00000	0.00000
Node9	21	T	0.00000	0.00000	0.00000	0.00000	0.00000	0.00000	0.00000	0.00000	0.00000	0.00000	0.00000	0.00000	0.00000	0.00000	0.00000	0.36762	0.63238	0.00000	0.00000	0.00000
Node9	22	S	0.00001	0.00000	0.00000	0.00000	0.00000	0.00000	0.00000	0.00000	0.00000	0.00000	0.00000	0.00000	0.00000	0.00000	0.00000	0.99936	0.00063	0.00000	0.00000	0.00000
Node9	23	V	0.00000	0.00000	0.00000	0.00000	0.00000	0.00000	0.00000	0.00000	0.00000	0.00000	0.00000	0.00000	0.00000	0.00000	0.00000	0.00000	0.00000	0.00000	0.00000	1.00000
Node9	24	P	0.00000	0.00000	0.00000	0.00000	0.00000	0.00000	0.00000	0.00000	0.00000	0.00000	0.00000	0.00000	0.00000	0.00000	1.00000	0.00000	0.00000	0.00000	0.00000	0.00000
Node9	25	V	0.00000	0.00000	0.00000	0.00000	0.00000	0.00000	0.00000	0.00000	0.00000	0.00000	0.00000	0.00000	0.00000	0.00000	0.00000	0.00000	0.00000	0.00000	0.00000	1.00000
Node9	26	V	0.00000	0.00000	0.00000	0.00000	0.00000	0.00000	0.00000	0.00000	0.00000	0.08646	0.00003	0.00000	0.00001	0.00000	0.00000	0.00000	0.00001	0.00000	0.00000	0.91348
Node9	27	A	1.00000	0.00000	0.00000	0.00000	0.00000	0.00000	0.00000	0.00000	0.00000	0.00000	0.00000	0.00000	0.00000	0.00000	0.00000	0.00000	0.00000	0.00000	0.00000	0.00000
Node9	28	T	0.00000	0.00000	0.00000	0.00000	0.00000	0.00000	0.00000	0.00000	0.00000	0.00000	0.00000	0.00000	0.00000	0.00000	0.00000	0.00000	1.00000	0.00000	0.00000	0.00000
Node9	29	L	0.00000	0.00000	0.00000	0.00000	0.00000	0.00000	0.00000	0.00000	0.00000	0.00007	0.99973	0.00000	0.00009	0.00009	0.00000	0.00000	0.00000	0.00000	0.00000	0.00001
Node9	30	A	0.99998	0.00000	0.00000	0.00000	0.00000	0.00000	0.00000	0.00000	0.00000	0.00000	0.00000	0.00000	0.00000	0.00000	0.00000	0.00001	0.00000	0.00000	0.00000	0.00000
Node9	31	V	0.00000	0.00000	0.00000	0.00000	0.00000	0.00000	0.00000	0.00000	0.00000	0.00011	0.00000	0.00000	0.00000	0.00000	0.00000	0.00000	0.00000	0.00000	0.00000	0.99989
Node9	32	I	0.00000	0.00000	0.00000	0.00000	0.00000	0.00000	0.00000	0.00000	0.00000	0.77680	0.00007	0.00000	0.00002	0.00000	0.00000	0.00000	0.00000	0.00000	0.00000	0.22311
Node9	33	I	0.00000	0.00000	0.00000	0.00000	0.00000	0.00000	0.00000	0.00000	0.00000	0.99941	0.00005	0.00000	0.00001	0.00000	0.00000	0.00000	0.00000	0.00000	0.00000	0.00053
Node9	34	L	0.00000	0.00000	0.00000	0.00000	0.00000	0.00000	0.00000	0.00000	0.00000	0.00000	1.00000	0.00000	0.00000	0.00000	0.00000	0.00000	0.00000	0.00000	0.00000	0.00000
Node9	35	F	0.00000	0.00000	0.00000	0.00000	0.00000	0.00000	0.00000	0.00000	0.00000	0.00000	0.00000	0.00000	0.00000	1.00000	0.00000	0.00000	0.00000	0.00000	0.00000	0.00000
Node9	36	V	0.00000	0.00000	0.00000	0.00000	0.00000	0.00000	0.00000	0.00000	0.00000	0.00003	0.00000	0.00000	0.00000	0.00000	0.00000	0.00000	0.00000	0.00000	0.00000	0.99997
Node9	37	I	0.00000	0.00000	0.00000	0.00000	0.00000	0.00000	0.00000	0.00000	0.00000	0.99990	0.00001	0.00000	0.00000	0.00000	0.00000	0.00000	0.00000	0.00000	0.00000	0.00009
Node9	38	F	0.00000	0.00000	0.00000	0.00000	0.00000	0.00000	0.00000	0.00000	0.00000	0.00000	0.00000	0.00000	0.00000	1.00000	0.00000	0.00000	0.00000	0.00000	0.00000	0.00000
Node9	39	V	0.00000	0.00000	0.00000	0.00000	0.00000	0.00000	0.00000	0.00000	0.00000	0.00000	0.00000	0.00000	0.00000	0.00000	0.00000	0.00000	0.00000	0.00000	0.00000	1.00000
Node9	40	E	0.00045	0.00001	0.00006	0.00077	0.00000	0.00051	0.99190	0.00021	0.00000	0.00000	0.00000	0.00018	0.00000	0.00000	0.00000	0.00037	0.00552	0.00000	0.00000	0.00001
Node9	41	L	0.00000	0.00000	0.00000	0.00000	0.00000	0.00000	0.00000	0.00000	0.00000	0.00000	0.99999	0.00000	0.00000	0.00000	0.00000	0.00000	0.00000	0.00000	0.00000	0.00000
Node9	42	N	0.00000	0.00000	1.00000	0.00000	0.00000	0.00000	0.00000	0.00000	0.00000	0.00000	0.00000	0.00000	0.00000	0.00000	0.00000	0.00000	0.00000	0.00000	0.00000	0.00000
Node9	43	Y	0.00000	0.00000	0.00000	0.00000	0.00000	0.00000	0.00000	0.00000	0.00000	0.00000	0.00000	0.00000	0.00000	0.00001	0.00000	0.00000	0.00000	0.00000	0.99999	0.00000
Node9	44	L	0.00000	0.00000	0.00000	0.00000	0.00000	0.00000	0.00000	0.00000	0.00000	0.03018	0.96910	0.00000	0.00042	0.00004	0.00000	0.00000	0.00000	0.00000	0.00000	0.00026
Node9	45	F	0.00000	0.00000	0.00000	0.00000	0.00000	0.00000	0.00000	0.00000	0.00000	0.00000	0.00000	0.00000	0.00000	0.99999	0.00000	0.00000	0.00000	0.00000	0.00001	0.00000
Node9	46	P	0.00000	0.00000	0.00000	0.00000	0.00000	0.00000	0.00000	0.00000	0.00000	0.00000	0.00000	0.00000	0.00000	0.00000	1.00000	0.00000	0.00000	0.00000	0.00000	0.00000
Node9	47	G	0.00000	0.00000	0.00000	0.00000	0.00000	0.00000	0.00000	1.00000	0.00000	0.00000	0.00000	0.00000	0.00000	0.00000	0.00000	0.00000	0.00000	0.00000	0.00000	0.00000
Node9	48	L	0.00000	0.00000	0.00000	0.00000	0.00000	0.00000	0.00000	0.00000	0.00000	0.00000	1.00000	0.00000	0.00000	0.00000	0.00000	0.00000	0.00000	0.00000	0.00000	0.00000
Node9	49	Q	0.00000	0.00000	0.00000	0.00000	0.00000	1.00000	0.00000	0.00000	0.00000	0.00000	0.00000	0.00000	0.00000	0.00000	0.00000	0.00000	0.00000	0.00000	0.00000	0.00000
Node9	50	Y	0.00000	0.00000	0.00000	0.00000	0.00000	0.00000	0.00000	0.00000	0.00000	0.00000	0.00000	0.00000	0.00000	0.00000	0.00000	0.00000	0.00000	0.00000	1.00000	0.00000
Node9	51	G	0.00000	0.00000	0.00000	0.00000	0.00000	0.00000	0.00000	1.00000	0.00000	0.00000	0.00000	0.00000	0.00000	0.00000	0.00000	0.00000	0.00000	0.00000	0.00000	0.00000
Node9	52	T	0.00000	0.00000	0.00000	0.00000	0.00000	0.00000	0.00000	0.00000	0.00000	0.00000	0.00000	0.00000	0.00000	0.00000	0.00000	0.00000	1.00000	0.00000	0.00000	0.00000
Node9	53	F	0.00000	0.00000	0.00000	0.00000	0.00000	0.00000	0.00000	0.00000	0.00000	0.00000	0.00000	0.00000	0.00000	0.99999	0.00000	0.00000	0.00000	0.00000	0.00001	0.00000
Node9	54	F	0.00000	0.00000	0.00000	0.00000	0.00000	0.00000	0.00000	0.00000	0.00000	0.00000	0.00000	0.00000	0.00000	0.99999	0.00000	0.00000	0.00000	0.00000	0.00001	0.00000
Node9	55	H	0.00000	0.00000	0.00000	0.00000	0.00000	0.00000	0.00000	0.00000	0.99999	0.00000	0.00000	0.00000	0.00000	0.00000	0.00000	0.00000	0.00000	0.00000	0.00000	0.00000
Node9	56	P	0.00000	0.00000	0.00000	0.00000	0.00000	0.00000	0.00000	0.00000	0.00000	0.00000	0.00000	0.00000	0.00000	0.00000	1.00000	0.00000	0.00000	0.00000	0.00000	0.00000
Node9	57	L	0.00000	0.00000	0.00000	0.00000	0.00000	0.00000	0.00000	0.00000	0.00000	0.00004	0.99990	0.00000	0.00005	0.00001	0.00000	0.00000	0.00000	0.00000	0.00000	0.00000
Node9	58	P	0.00000	0.00000	0.00000	0.00000	0.00000	0.00000	0.00000	0.00000	0.00000	0.00000	0.00000	0.00000	0.00000	0.00000	1.00000	0.00000	0.00000	0.00000	0.00000	0.00000
Node9	59	S	0.01664	0.00552	0.01819	0.00238	0.00523	0.11776	0.00312	0.00204	0.02331	0.00045	0.00270	0.00592	0.00149	0.01286	0.00148	0.68939	0.01782	0.00155	0.07125	0.00090
Node9	60	N	0.00578	0.00552	0.81796	0.03084	0.00081	0.00941	0.00612	0.00905	0.01197	0.00118	0.00099	0.01632	0.00090	0.00047	0.02252	0.04192	0.01519	0.00008	0.00199	0.00099
Node9	61	V	0.07700	0.03073	0.02322	0.02462	0.01345	0.02428	0.03747	0.03059	0.01282	0.12439	0.13529	0.03560	0.02986	0.04131	0.02631	0.04366	0.05175	0.00774	0.02435	0.20557
Node8	1	L	0.06515	0.03737	0.02612	0.02725	0.01156	0.03097	0.04099	0.03142	0.01571	0.09298	0.16735	0.04288	0.11213	0.05107	0.02561	0.04366	0.04815	0.01047	0.03020	0.08896
Node8	2	L	0.06621	0.04724	0.03027	0.03246	0.01084	0.05577	0.05423	0.03226	0.01921	0.08315	0.15180	0.05480	0.07683	0.04486	0.02637	0.04681	0.04916	0.00913	0.02752	0.08107
Node8	3	Q	0.04590	0.06653	0.03527	0.03760	0.00426	0.36681	0.09884	0.02296	0.03127	0.01693	0.03649	0.08113	0.01320	0.00988	0.02128	0.04089	0.03352	0.00325	0.01225	0.02174
Node8	4	L	0.05959	0.04299	0.02096	0.01787	0.01049	0.03073	0.03124	0.02147	0.01368	0.10548	0.20160	0.04208	0.11830	0.05146	0.01800	0.03728	0.04733	0.00879	0.02527	0.09537
Node8	5	L	0.05447	0.02537	0.01564	0.01096	0.00947	0.02739	0.02193	0.01462	0.01051	0.11664	0.23504	0.02994	0.15857	0.05204	0.01271	0.03054	0.04622	0.00758	0.02129	0.09906
Node8	6	L	0.05329	0.02434	0.01474	0.00951	0.00912	0.02763	0.02028	0.01312	0.00996	0.11808	0.24190	0.02907	0.16573	0.05109	0.01131	0.02919	0.04642	0.00716	0.01974	0.09831
Node8	7	A	0.10683	0.05783	0.04096	0.04737	0.01259	0.06297	0.08035	0.06071	0.02278	0.05126	0.08320	0.06925	0.02658	0.02508	0.03554	0.07113	0.05861	0.00559	0.01918	0.06219
Node8	8	E	0.08146	0.06544	0.04753	0.06680	0.01182	0.04834	0.09349	0.05747	0.02311	0.04992	0.07669	0.07802	0.01932	0.02871	0.04122	0.06515	0.05509	0.00737	0.02440	0.05865
Node8	9	K	0.07620	0.08361	0.04898	0.06208	0.01093	0.05172	0.08863	0.05558	0.02537	0.04369	0.06913	0.09520	0.01797	0.02739	0.04098	0.06377	0.05359	0.00804	0.02543	0.05172
Node8	10	L	0.07259	0.04166	0.02924	0.03065	0.01340	0.03191	0.04581	0.03529	0.01786	0.09805	0.16395	0.04694	0.03557	0.05820	0.02935	0.04975	0.05120	0.01220	0.03640	0.09994
Node8	11	M	0.00000	0.00000	0.00000	0.00000	0.00000	0.00000	0.00000	0.00000	0.00000	0.00000	0.00000	0.00000	1.00000	0.00000	0.00000	0.00000	0.00000	0.00000	0.00000	0.00000
Node8	12	E	0.00000	0.00000	0.00000	0.00000	0.00000	0.00000	1.00000	0.00000	0.00000	0.00000	0.00000	0.00000	0.00000	0.00000	0.00000	0.00000	0.00000	0.00000	0.00000	0.00000
Node8	13	S	0.00000	0.00000	0.00000	0.00000	0.00000	0.00000	0.00000	0.00000	0.00000	0.00000	0.00000	0.00000	0.00000	0.00000	0.00000	1.00000	0.00000	0.00000	0.00000	0.00000
Node8	14	R	0.00000	1.00000	0.00000	0.00000	0.00000	0.00000	0.00000	0.00000	0.00000	0.00000	0.00000	0.00000	0.00000	0.00000	0.00000	0.00000	0.00000	0.00000	0.00000	0.00000
Node8	15	Y	0.00000	0.00000	0.00000	0.00000	0.00000	0.00000	0.00000	0.00000	0.00000	0.00000	0.00000	0.00000	0.00000	0.00000	0.00000	0.00000	0.00000	0.00000	1.00000	0.00000
Node8	16	F	0.00000	0.00000	0.00000	0.00000	0.00000	0.00000	0.00000	0.00000	0.00000	0.00000	0.00000	0.00000	0.00000	1.00000	0.00000	0.00000	0.00000	0.00000	0.00000	0.00000
Node8	17	L	0.00000	0.00000	0.00000	0.00000	0.00000	0.00000	0.00000	0.00000	0.00000	0.00001	0.99997	0.00000	0.00001	0.00001	0.00000	0.00000	0.00000	0.00000	0.00000	0.00000
Node8	18	K	0.00000	0.00000	0.00000	0.00000	0.00000	0.00000	0.00000	0.00000	0.00000	0.00000	0.00000	1.00000	0.00000	0.00000	0.00000	0.00000	0.00000	0.00000	0.00000	0.00000
Node8	19	Y	0.00000	0.00000	0.00000	0.00000	0.00000	0.00000	0.00000	0.00000	0.00000	0.00000	0.00000	0.00000	0.00000	0.00000	0.00000	0.00000	0.00000	0.00000	1.00000	0.00000
Node8	20	L	0.00000	0.00000	0.00000	0.00000	0.00000	0.00000	0.00000	0.00000	0.00000	0.00000	1.00000	0.00000	0.00000	0.00000	0.00000	0.00000	0.00000	0.00000	0.00000	0.00000
Node8	21	S	0.00000	0.00000	0.00000	0.00000	0.00000	0.00000	0.00000	0.00000	0.00000	0.00000	0.00000	0.00000	0.00000	0.00000	0.00000	0.99999	0.00001	0.00000	0.00000	0.00000
Node8	22	S	0.00000	0.00000	0.00000	0.00000	0.00000	0.00000	0.00000	0.00000	0.00000	0.00000	0.00000	0.00000	0.00000	0.00000	0.00000	0.99991	0.00009	0.00000	0.00000	0.00000
Node8	23	V	0.00000	0.00000	0.00000	0.00000	0.00000	0.00000	0.00000	0.00000	0.00000	0.00000	0.00000	0.00000	0.00000	0.00000	0.00000	0.00000	0.00000	0.00000	0.00000	1.00000
Node8	24	P	0.00000	0.00000	0.00000	0.00000	0.00000	0.00000	0.00000	0.00000	0.00000	0.00000	0.00000	0.00000	0.00000	0.00000	1.00000	0.00000	0.00000	0.00000	0.00000	0.00000
Node8	25	V	0.00000	0.00000	0.00000	0.00000	0.00000	0.00000	0.00000	0.00000	0.00000	0.00000	0.00000	0.00000	0.00000	0.00000	0.00000	0.00000	0.00000	0.00000	0.00000	1.00000
Node8	26	V	0.00000	0.00000	0.00000	0.00000	0.00000	0.00000	0.00000	0.00000	0.00000	0.06316	0.00000	0.00000	0.00000	0.00000	0.00000	0.00000	0.00000	0.00000	0.00000	0.93683
Node8	27	A	1.00000	0.00000	0.00000	0.00000	0.00000	0.00000	0.00000	0.00000	0.00000	0.00000	0.00000	0.00000	0.00000	0.00000	0.00000	0.00000	0.00000	0.00000	0.00000	0.00000
Node8	28	T	0.00000	0.00000	0.00000	0.00000	0.00000	0.00000	0.00000	0.00000	0.00000	0.00000	0.00000	0.00000	0.00000	0.00000	0.00000	0.00000	1.00000	0.00000	0.00000	0.00000
Node8	29	L	0.00000	0.00000	0.00000	0.00000	0.00000	0.00000	0.00000	0.00000	0.00000	0.00000	1.00000	0.00000	0.00000	0.00000	0.00000	0.00000	0.00000	0.00000	0.00000	0.00000
Node8	30	A	1.00000	0.00000	0.00000	0.00000	0.00000	0.00000	0.00000	0.00000	0.00000	0.00000	0.00000	0.00000	0.00000	0.00000	0.00000	0.00000	0.00000	0.00000	0.00000	0.00000
Node8	31	V	0.00000	0.00000	0.00000	0.00000	0.00000	0.00000	0.00000	0.00000	0.00000	0.00000	0.00000	0.00000	0.00000	0.00000	0.00000	0.00000	0.00000	0.00000	0.00000	1.00000
Node8	32	I	0.00000	0.00000	0.00000	0.00000	0.00000	0.00000	0.00000	0.00000	0.00000	0.99826	0.00000	0.00000	0.00000	0.00000	0.00000	0.00000	0.00000	0.00000	0.00000	0.00174
Node8	33	I	0.00000	0.00000	0.00000	0.00000	0.00000	0.00000	0.00000	0.00000	0.00000	0.99998	0.00000	0.00000	0.00000	0.00000	0.00000	0.00000	0.00000	0.00000	0.00000	0.00002
Node8	34	L	0.00000	0.00000	0.00000	0.00000	0.00000	0.00000	0.00000	0.00000	0.00000	0.00000	1.00000	0.00000	0.00000	0.00000	0.00000	0.00000	0.00000	0.00000	0.00000	0.00000
Node8	35	F	0.00000	0.00000	0.00000	0.00000	0.00000	0.00000	0.00000	0.00000	0.00000	0.00000	0.00000	0.00000	0.00000	1.00000	0.00000	0.00000	0.00000	0.00000	0.00000	0.00000
Node8	36	V	0.00000	0.00000	0.00000	0.00000	0.00000	0.00000	0.00000	0.00000	0.00000	0.00000	0.00000	0.00000	0.00000	0.00000	0.00000	0.00000	0.00000	0.00000	0.00000	1.00000
Node8	37	I	0.00000	0.00000	0.00000	0.00000	0.00000	0.00000	0.00000	0.00000	0.00000	0.99995	0.00000	0.00000	0.00000	0.00000	0.00000	0.00000	0.00000	0.00000	0.00000	0.00005
Node8	38	F	0.00000	0.00000	0.00000	0.00000	0.00000	0.00000	0.00000	0.00000	0.00000	0.00000	0.00000	0.00000	0.00000	1.00000	0.00000	0.00000	0.00000	0.00000	0.00000	0.00000
Node8	39	V	0.00000	0.00000	0.00000	0.00000	0.00000	0.00000	0.00000	0.00000	0.00000	0.00001	0.00000	0.00000	0.00000	0.00000	0.00000	0.00000	0.00000	0.00000	0.00000	0.99999
Node8	40	T	0.00002	0.00000	0.00000	0.00000	0.00000	0.00000	0.00004	0.00000	0.00000	0.00000	0.00000	0.00000	0.00000	0.00000	0.00000	0.00001	0.99969	0.00000	0.00000	0.00024
Node8	41	L	0.00000	0.00000	0.00000	0.00000	0.00000	0.00000	0.00000	0.00000	0.00000	0.00000	1.00000	0.00000	0.00000	0.00000	0.00000	0.00000	0.00000	0.00000	0.00000	0.00000
Node8	42	N	0.00000	0.00000	1.00000	0.00000	0.00000	0.00000	0.00000	0.00000	0.00000	0.00000	0.00000	0.00000	0.00000	0.00000	0.00000	0.00000	0.00000	0.00000	0.00000	0.00000
Node8	43	Y	0.00000	0.00000	0.00000	0.00000	0.00000	0.00000	0.00000	0.00000	0.00000	0.00000	0.00000	0.00000	0.00000	0.00000	0.00000	0.00000	0.00000	0.00000	1.00000	0.00000
Node8	44	L	0.00000	0.00000	0.00000	0.00000	0.00000	0.00000	0.00000	0.00000	0.00000	0.00001	0.99999	0.00000	0.00000	0.00000	0.00000	0.00000	0.00000	0.00000	0.00000	0.00000
Node8	45	F	0.00000	0.00000	0.00000	0.00000	0.00000	0.00000	0.00000	0.00000	0.00000	0.00000	0.00000	0.00000	0.00000	1.00000	0.00000	0.00000	0.00000	0.00000	0.00000	0.00000
Node8	46	P	0.00000	0.00000	0.00000	0.00000	0.00000	0.00000	0.00000	0.00000	0.00000	0.00000	0.00000	0.00000	0.00000	0.00000	1.00000	0.00000	0.00000	0.00000	0.00000	0.00000
Node8	47	G	0.00000	0.00000	0.00000	0.00000	0.00000	0.00000	0.00000	1.00000	0.00000	0.00000	0.00000	0.00000	0.00000	0.00000	0.00000	0.00000	0.00000	0.00000	0.00000	0.00000
Node8	48	L	0.00000	0.00000	0.00000	0.00000	0.00000	0.00000	0.00000	0.00000	0.00000	0.00000	1.00000	0.00000	0.00000	0.00000	0.00000	0.00000	0.00000	0.00000	0.00000	0.00000
Node8	49	Q	0.00000	0.00000	0.00000	0.00000	0.00000	1.00000	0.00000	0.00000	0.00000	0.00000	0.00000	0.00000	0.00000	0.00000	0.00000	0.00000	0.00000	0.00000	0.00000	0.00000
Node8	50	Y	0.00000	0.00000	0.00000	0.00000	0.00000	0.00000	0.00000	0.00000	0.00000	0.00000	0.00000	0.00000	0.00000	0.00000	0.00000	0.00000	0.00000	0.00000	1.00000	0.00000
Node8	51	G	0.00000	0.00000	0.00000	0.00000	0.00000	0.00000	0.00000	1.00000	0.00000	0.00000	0.00000	0.00000	0.00000	0.00000	0.00000	0.00000	0.00000	0.00000	0.00000	0.00000
Node8	52	T	0.00000	0.00000	0.00000	0.00000	0.00000	0.00000	0.00000	0.00000	0.00000	0.00000	0.00000	0.00000	0.00000	0.00000	0.00000	0.00000	1.00000	0.00000	0.00000	0.00000
Node8	53	F	0.00000	0.00000	0.00000	0.00000	0.00000	0.00000	0.00000	0.00000	0.00000	0.00000	0.00000	0.00000	0.00000	1.00000	0.00000	0.00000	0.00000	0.00000	0.00000	0.00000
Node8	54	F	0.00000	0.00000	0.00000	0.00000	0.00000	0.00000	0.00000	0.00000	0.00000	0.00000	0.00000	0.00000	0.00000	1.00000	0.00000	0.00000	0.00000	0.00000	0.00000	0.00000
Node8	55	H	0.00000	0.00000	0.00000	0.00000	0.00000	0.00000	0.00000	0.00000	1.00000	0.00000	0.00000	0.00000	0.00000	0.00000	0.00000	0.00000	0.00000	0.00000	0.00000	0.00000
Node8	56	P	0.00000	0.00000	0.00000	0.00000	0.00000	0.00000	0.00000	0.00000	0.00000	0.00000	0.00000	0.00000	0.00000	0.00000	1.00000	0.00000	0.00000	0.00000	0.00000	0.00000
Node8	57	L	0.00000	0.00000	0.00000	0.00000	0.00000	0.00000	0.00000	0.00000	0.00000	0.00000	1.00000	0.00000	0.00000	0.00000	0.00000	0.00000	0.00000	0.00000	0.00000	0.00000
Node8	58	P	0.00000	0.00000	0.00000	0.00000	0.00000	0.00000	0.00000	0.00000	0.00000	0.00000	0.00000	0.00000	0.00000	0.00000	1.00000	0.00000	0.00000	0.00000	0.00000	0.00000
Node8	59	S	0.00120	0.00099	0.00352	0.00004	0.00001	0.14399	0.00023	0.00002	0.00168	0.00000	0.00001	0.00339	0.00002	0.00000	0.00002	0.84213	0.00267	0.00000	0.00008	0.00000
Node8	60	N	0.00280	0.00205	0.89865	0.01354	0.00021	0.00471	0.00231	0.00308	0.00561	0.00026	0.00023	0.00710	0.00022	0.00007	0.02239	0.02840	0.00772	0.00001	0.00038	0.00025
Node8	61	V	0.07697	0.03051	0.02306	0.02440	0.01345	0.02413	0.03720	0.03036	0.01273	0.12494	0.13541	0.03535	0.02989	0.04121	0.02616	0.04349	0.05173	0.00768	0.02421	0.20713
Node7	1	L	0.06515	0.03737	0.02612	0.02725	0.01156	0.03097	0.04099	0.03142	0.01571	0.09298	0.16735	0.04288	0.11213	0.05107	0.02561	0.04366	0.04815	0.01047	0.03020	0.08896
Node7	2	L	0.06621	0.04724	0.03027	0.03246	0.01084	0.05577	0.05423	0.03226	0.01921	0.08315	0.15180	0.05480	0.07683	0.04486	0.02637	0.04681	0.04916	0.00913	0.02752	0.08107
Node7	3	Q	0.04590	0.06653	0.03527	0.03760	0.00426	0.36681	0.09884	0.02296	0.03127	0.01693	0.03649	0.08113	0.01320	0.00988	0.02128	0.04089	0.03352	0.00325	0.01225	0.02174
Node7	4	L	0.05959	0.04299	0.02096	0.01787	0.01049	0.03073	0.03124	0.02147	0.01368	0.10548	0.20160	0.04208	0.11830	0.05146	0.01800	0.03728	0.04733	0.00879	0.02527	0.09537
Node7	5	L	0.05447	0.02537	0.01564	0.01096	0.00947	0.02739	0.02193	0.01462	0.01051	0.11664	0.23504	0.02994	0.15857	0.05204	0.01271	0.03054	0.04622	0.00758	0.02129	0.09906
Node7	6	L	0.05329	0.02434	0.01474	0.00951	0.00912	0.02763	0.02028	0.01312	0.00996	0.11808	0.24190	0.02907	0.16573	0.05109	0.01131	0.02919	0.04642	0.00716	0.01974	0.09831
Node7	7	A	0.10683	0.05783	0.04096	0.04737	0.01259	0.06297	0.08035	0.06071	0.02278	0.05126	0.08320	0.06925	0.02658	0.02508	0.03554	0.07113	0.05861	0.00559	0.01918	0.06219
Node7	8	E	0.08146	0.06544	0.04753	0.06680	0.01182	0.04834	0.09349	0.05747	0.02311	0.04991	0.07669	0.07802	0.01932	0.02871	0.04122	0.06515	0.05509	0.00737	0.02440	0.05865
Node7	9	K	0.07620	0.08361	0.04898	0.06208	0.01093	0.05172	0.08863	0.05558	0.02537	0.04369	0.06913	0.09520	0.01797	0.02739	0.04098	0.06377	0.05359	0.00804	0.02543	0.05172
Node7	10	L	0.07259	0.04166	0.02924	0.03065	0.01340	0.03191	0.04581	0.03529	0.01786	0.09805	0.16396	0.04694	0.03557	0.05820	0.02935	0.04975	0.05120	0.01220	0.03640	0.09994
Node7	11	M	0.00000	0.00000	0.00000	0.00000	0.00000	0.00000	0.00000	0.00000	0.00000	0.00000	0.00000	0.00000	1.00000	0.00000	0.00000	0.00000	0.00000	0.00000	0.00000	0.00000
Node7	12	E	0.00000	0.00000	0.00000	0.00000	0.00000	0.00000	1.00000	0.00000	0.00000	0.00000	0.00000	0.00000	0.00000	0.00000	0.00000	0.00000	0.00000	0.00000	0.00000	0.00000
Node7	13	S	0.00000	0.00000	0.00000	0.00000	0.00000	0.00000	0.00000	0.00000	0.00000	0.00000	0.00000	0.00000	0.00000	0.00000	0.00000	1.00000	0.00000	0.00000	0.00000	0.00000
Node7	14	R	0.00000	1.00000	0.00000	0.00000	0.00000	0.00000	0.00000	0.00000	0.00000	0.00000	0.00000	0.00000	0.00000	0.00000	0.00000	0.00000	0.00000	0.00000	0.00000	0.00000
Node7	15	Y	0.00000	0.00000	0.00000	0.00000	0.00000	0.00000	0.00000	0.00000	0.00000	0.00000	0.00000	0.00000	0.00000	0.00000	0.00000	0.00000	0.00000	0.00000	1.00000	0.00000
Node7	16	F	0.00000	0.00000	0.00000	0.00000	0.00000	0.00000	0.00000	0.00000	0.00000	0.00000	0.00000	0.00000	0.00000	1.00000	0.00000	0.00000	0.00000	0.00000	0.00000	0.00000
Node7	17	L	0.00000	0.00000	0.00000	0.00000	0.00000	0.00000	0.00000	0.00000	0.00000	0.00001	0.99997	0.00000	0.00001	0.00001	0.00000	0.00000	0.00000	0.00000	0.00000	0.00000
Node7	18	K	0.00000	0.00000	0.00000	0.00000	0.00000	0.00000	0.00000	0.00000	0.00000	0.00000	0.00000	1.00000	0.00000	0.00000	0.00000	0.00000	0.00000	0.00000	0.00000	0.00000
Node7	19	Y	0.00000	0.00000	0.00000	0.00000	0.00000	0.00000	0.00000	0.00000	0.00000	0.00000	0.00000	0.00000	0.00000	0.00000	0.00000	0.00000	0.00000	0.00000	1.00000	0.00000
Node7	20	L	0.00000	0.00000	0.00000	0.00000	0.00000	0.00000	0.00000	0.00000	0.00000	0.00000	1.00000	0.00000	0.00000	0.00000	0.00000	0.00000	0.00000	0.00000	0.00000	0.00000
Node7	21	S	0.00000	0.00000	0.00000	0.00000	0.00000	0.00000	0.00000	0.00000	0.00000	0.00000	0.00000	0.00000	0.00000	0.00000	0.00000	0.99999	0.00001	0.00000	0.00000	0.00000
Node7	22	S	0.00000	0.00000	0.00000	0.00000	0.00000	0.00000	0.00000	0.00000	0.00000	0.00000	0.00000	0.00000	0.00000	0.00000	0.00000	0.99990	0.00009	0.00000	0.00000	0.00000
Node7	23	V	0.00000	0.00000	0.00000	0.00000	0.00000	0.00000	0.00000	0.00000	0.00000	0.00000	0.00000	0.00000	0.00000	0.00000	0.00000	0.00000	0.00000	0.00000	0.00000	1.00000
Node7	24	P	0.00000	0.00000	0.00000	0.00000	0.00000	0.00000	0.00000	0.00000	0.00000	0.00000	0.00000	0.00000	0.00000	0.00000	1.00000	0.00000	0.00000	0.00000	0.00000	0.00000
Node7	25	V	0.00000	0.00000	0.00000	0.00000	0.00000	0.00000	0.00000	0.00000	0.00000	0.00000	0.00000	0.00000	0.00000	0.00000	0.00000	0.00000	0.00000	0.00000	0.00000	1.00000
Node7	26	V	0.00000	0.00000	0.00000	0.00000	0.00000	0.00000	0.00000	0.00000	0.00000	0.06317	0.00000	0.00000	0.00000	0.00000	0.00000	0.00000	0.00000	0.00000	0.00000	0.93683
Node7	27	A	1.00000	0.00000	0.00000	0.00000	0.00000	0.00000	0.00000	0.00000	0.00000	0.00000	0.00000	0.00000	0.00000	0.00000	0.00000	0.00000	0.00000	0.00000	0.00000	0.00000
Node7	28	T	0.00000	0.00000	0.00000	0.00000	0.00000	0.00000	0.00000	0.00000	0.00000	0.00000	0.00000	0.00000	0.00000	0.00000	0.00000	0.00000	1.00000	0.00000	0.00000	0.00000
Node7	29	L	0.00000	0.00000	0.00000	0.00000	0.00000	0.00000	0.00000	0.00000	0.00000	0.00000	1.00000	0.00000	0.00000	0.00000	0.00000	0.00000	0.00000	0.00000	0.00000	0.00000
Node7	30	A	1.00000	0.00000	0.00000	0.00000	0.00000	0.00000	0.00000	0.00000	0.00000	0.00000	0.00000	0.00000	0.00000	0.00000	0.00000	0.00000	0.00000	0.00000	0.00000	0.00000
Node7	31	V	0.00000	0.00000	0.00000	0.00000	0.00000	0.00000	0.00000	0.00000	0.00000	0.00000	0.00000	0.00000	0.00000	0.00000	0.00000	0.00000	0.00000	0.00000	0.00000	1.00000
Node7	32	I	0.00000	0.00000	0.00000	0.00000	0.00000	0.00000	0.00000	0.00000	0.00000	0.99826	0.00000	0.00000	0.00000	0.00000	0.00000	0.00000	0.00000	0.00000	0.00000	0.00174
Node7	33	I	0.00000	0.00000	0.00000	0.00000	0.00000	0.00000	0.00000	0.00000	0.00000	0.99998	0.00000	0.00000	0.00000	0.00000	0.00000	0.00000	0.00000	0.00000	0.00000	0.00002
Node7	34	L	0.00000	0.00000	0.00000	0.00000	0.00000	0.00000	0.00000	0.00000	0.00000	0.00000	1.00000	0.00000	0.00000	0.00000	0.00000	0.00000	0.00000	0.00000	0.00000	0.00000
Node7	35	F	0.00000	0.00000	0.00000	0.00000	0.00000	0.00000	0.00000	0.00000	0.00000	0.00000	0.00000	0.00000	0.00000	1.00000	0.00000	0.00000	0.00000	0.00000	0.00000	0.00000
Node7	36	V	0.00000	0.00000	0.00000	0.00000	0.00000	0.00000	0.00000	0.00000	0.00000	0.00000	0.00000	0.00000	0.00000	0.00000	0.00000	0.00000	0.00000	0.00000	0.00000	1.00000
Node7	37	I	0.00000	0.00000	0.00000	0.00000	0.00000	0.00000	0.00000	0.00000	0.00000	0.99995	0.00000	0.00000	0.00000	0.00000	0.00000	0.00000	0.00000	0.00000	0.00000	0.00005
Node7	38	F	0.00000	0.00000	0.00000	0.00000	0.00000	0.00000	0.00000	0.00000	0.00000	0.00000	0.00000	0.00000	0.00000	1.00000	0.00000	0.00000	0.00000	0.00000	0.00000	0.00000
Node7	39	V	0.00000	0.00000	0.00000	0.00000	0.00000	0.00000	0.00000	0.00000	0.00000	0.00001	0.00000	0.00000	0.00000	0.00000	0.00000	0.00000	0.00000	0.00000	0.00000	0.99999
Node7	40	T	0.00002	0.00000	0.00000	0.00000	0.00000	0.00000	0.00004	0.00000	0.00000	0.00000	0.00000	0.00000	0.00000	0.00000	0.00000	0.00001	0.99969	0.00000	0.00000	0.00024
Node7	41	L	0.00000	0.00000	0.00000	0.00000	0.00000	0.00000	0.00000	0.00000	0.00000	0.00000	1.00000	0.00000	0.00000	0.00000	0.00000	0.00000	0.00000	0.00000	0.00000	0.00000
Node7	42	N	0.00000	0.00000	1.00000	0.00000	0.00000	0.00000	0.00000	0.00000	0.00000	0.00000	0.00000	0.00000	0.00000	0.00000	0.00000	0.00000	0.00000	0.00000	0.00000	0.00000
Node7	43	Y	0.00000	0.00000	0.00000	0.00000	0.00000	0.00000	0.00000	0.00000	0.00000	0.00000	0.00000	0.00000	0.00000	0.00000	0.00000	0.00000	0.00000	0.00000	1.00000	0.00000
Node7	44	L	0.00000	0.00000	0.00000	0.00000	0.00000	0.00000	0.00000	0.00000	0.00000	0.00001	0.99999	0.00000	0.00000	0.00000	0.00000	0.00000	0.00000	0.00000	0.00000	0.00000
Node7	45	F	0.00000	0.00000	0.00000	0.00000	0.00000	0.00000	0.00000	0.00000	0.00000	0.00000	0.00000	0.00000	0.00000	1.00000	0.00000	0.00000	0.00000	0.00000	0.00000	0.00000
Node7	46	P	0.00000	0.00000	0.00000	0.00000	0.00000	0.00000	0.00000	0.00000	0.00000	0.00000	0.00000	0.00000	0.00000	0.00000	1.00000	0.00000	0.00000	0.00000	0.00000	0.00000
Node7	47	G	0.00000	0.00000	0.00000	0.00000	0.00000	0.00000	0.00000	1.00000	0.00000	0.00000	0.00000	0.00000	0.00000	0.00000	0.00000	0.00000	0.00000	0.00000	0.00000	0.00000
Node7	48	L	0.00000	0.00000	0.00000	0.00000	0.00000	0.00000	0.00000	0.00000	0.00000	0.00000	1.00000	0.00000	0.00000	0.00000	0.00000	0.00000	0.00000	0.00000	0.00000	0.00000
Node7	49	Q	0.00000	0.00000	0.00000	0.00000	0.00000	1.00000	0.00000	0.00000	0.00000	0.00000	0.00000	0.00000	0.00000	0.00000	0.00000	0.00000	0.00000	0.00000	0.00000	0.00000
Node7	50	Y	0.00000	0.00000	0.00000	0.00000	0.00000	0.00000	0.00000	0.00000	0.00000	0.00000	0.00000	0.00000	0.00000	0.00000	0.00000	0.00000	0.00000	0.00000	1.00000	0.00000
Node7	51	G	0.00000	0.00000	0.00000	0.00000	0.00000	0.00000	0.00000	1.00000	0.00000	0.00000	0.00000	0.00000	0.00000	0.00000	0.00000	0.00000	0.00000	0.00000	0.00000	0.00000
Node7	52	T	0.00000	0.00000	0.00000	0.00000	0.00000	0.00000	0.00000	0.00000	0.00000	0.00000	0.00000	0.00000	0.00000	0.00000	0.00000	0.00000	1.00000	0.00000	0.00000	0.00000
Node7	53	F	0.00000	0.00000	0.00000	0.00000	0.00000	0.00000	0.00000	0.00000	0.00000	0.00000	0.00000	0.00000	0.00000	1.00000	0.00000	0.00000	0.00000	0.00000	0.00000	0.00000
Node7	54	F	0.00000	0.00000	0.00000	0.00000	0.00000	0.00000	0.00000	0.00000	0.00000	0.00000	0.00000	0.00000	0.00000	1.00000	0.00000	0.00000	0.00000	0.00000	0.00000	0.00000
Node7	55	H	0.00000	0.00000	0.00000	0.00000	0.00000	0.00000	0.00000	0.00000	1.00000	0.00000	0.00000	0.00000	0.00000	0.00000	0.00000	0.00000	0.00000	0.00000	0.00000	0.00000
Node7	56	P	0.00000	0.00000	0.00000	0.00000	0.00000	0.00000	0.00000	0.00000	0.00000	0.00000	0.00000	0.00000	0.00000	0.00000	1.00000	0.00000	0.00000	0.00000	0.00000	0.00000
Node7	57	L	0.00000	0.00000	0.00000	0.00000	0.00000	0.00000	0.00000	0.00000	0.00000	0.00000	1.00000	0.00000	0.00000	0.00000	0.00000	0.00000	0.00000	0.00000	0.00000	0.00000
Node7	58	P	0.00000	0.00000	0.00000	0.00000	0.00000	0.00000	0.00000	0.00000	0.00000	0.00000	0.00000	0.00000	0.00000	0.00000	1.00000	0.00000	0.00000	0.00000	0.00000	0.00000
Node7	59	S	0.00120	0.00099	0.00351	0.00004	0.00001	0.14390	0.00023	0.00002	0.00168	0.00000	0.00001	0.00339	0.00002	0.00000	0.00002	0.84222	0.00267	0.00000	0.00008	0.00000
Node7	60	N	0.00280	0.00205	0.89865	0.01354	0.00021	0.00471	0.00231	0.00308	0.00561	0.00026	0.00023	0.00710	0.00022	0.00007	0.02239	0.02840	0.00772	0.00001	0.00038	0.00025
Node7	61	V	0.07697	0.03051	0.02306	0.02440	0.01345	0.02413	0.03720	0.03036	0.01273	0.12494	0.13541	0.03535	0.02989	0.04121	0.02616	0.04349	0.05173	0.00768	0.02421	0.20713
Node6	1	L	0.06490	0.03709	0.02588	0.02688	0.01152	0.03083	0.04055	0.03104	0.01559	0.09336	0.16833	0.04257	0.11402	0.05109	0.02533	0.04337	0.04805	0.01041	0.03006	0.08914
Node6	2	L	0.06585	0.04704	0.03001	0.03201	0.01076	0.05645	0.05388	0.03174	0.01914	0.08337	0.15277	0.05461	0.07889	0.04472	0.02599	0.04646	0.04904	0.00904	0.02724	0.08102
Node6	3	Q	0.04534	0.06618	0.03496	0.03708	0.00416	0.37311	0.09855	0.02249	0.03123	0.01652	0.03592	0.08076	0.01309	0.00961	0.02094	0.04045	0.03314	0.00318	0.01202	0.02127
Node6	4	L	0.05905	0.04291	0.02061	0.01736	0.01038	0.03062	0.03062	0.02093	0.01349	0.10567	0.20284	0.04174	0.12253	0.05118	0.01757	0.03675	0.04714	0.00866	0.02486	0.09508
Node6	5	L	0.05350	0.02469	0.01515	0.01036	0.00926	0.02719	0.02109	0.01397	0.01020	0.11631	0.23600	0.02926	0.16828	0.05129	0.01215	0.02966	0.04583	0.00738	0.02060	0.09784
Node6	6	L	0.05229	0.02366	0.01426	0.00896	0.00889	0.02745	0.01947	0.01252	0.00966	0.11744	0.24228	0.02840	0.17670	0.05020	0.01077	0.02828	0.04603	0.00696	0.01904	0.09673
Node6	7	A	0.10944	0.05746	0.04055	0.04650	0.01251	0.06516	0.08039	0.06050	0.02276	0.05058	0.08253	0.06897	0.02729	0.02443	0.03495	0.07157	0.05867	0.00541	0.01861	0.06174
Node6	8	E	0.08169	0.06587	0.04766	0.06747	0.01174	0.04887	0.09517	0.05702	0.02309	0.04936	0.07561	0.07883	0.01916	0.02800	0.04079	0.06529	0.05518	0.00715	0.02385	0.05821
Node6	9	K	0.07568	0.08613	0.04930	0.06218	0.01076	0.05252	0.08943	0.05497	0.02554	0.04261	0.06746	0.09813	0.01770	0.02655	0.04050	0.06368	0.05348	0.00784	0.02491	0.05063
Node6	10	L	0.07211	0.04096	0.02858	0.02956	0.01333	0.03158	0.04459	0.03416	0.01755	0.09994	0.16813	0.04613	0.03675	0.05859	0.02852	0.04906	0.05109	0.01204	0.03598	0.10135
Node6	11	M	0.00000	0.00000	0.00000	0.00000	0.00000	0.00000	0.00000	0.00000	0.00000	0.00004	0.00020	0.00000	0.99975	0.00000	0.00000	0.00000	0.00000	0.00000	0.00000	0.00001
Node6	12	E	0.00000	0.00000	0.00000	0.00008	0.00000	0.00003	0.99989	0.00000	0.00000	0.00000	0.00000	0.00000	0.00000	0.00000	0.00000	0.00000	0.00000	0.00000	0.00000	0.00000
Node6	13	S	0.02057	0.00000	0.00002	0.00000	0.00005	0.00001	0.00000	0.00003	0.00000	0.00000	0.00000	0.00000	0.00000	0.00000	0.00001	0.97828	0.00099	0.00000	0.00000	0.00002
Node6	14	R	0.00000	0.99933	0.00000	0.00000	0.00000	0.00003	0.00000	0.00000	0.00001	0.00000	0.00000	0.00061	0.00000	0.00000	0.00000	0.00000	0.00000	0.00000	0.00000	0.00000
Node6	15	Y	0.00000	0.00000	0.00000	0.00000	0.00000	0.00000	0.00000	0.00000	0.00004	0.00000	0.00000	0.00000	0.00000	0.00026	0.00000	0.00000	0.00000	0.00001	0.99969	0.00000
Node6	16	F	0.00000	0.00000	0.00000	0.00000	0.00000	0.00000	0.00000	0.00000	0.00000	0.00000	0.00031	0.00000	0.00001	0.99960	0.00000	0.00000	0.00000	0.00000	0.00008	0.00000
Node6	17	L	0.00001	0.00000	0.00000	0.00000	0.00001	0.00001	0.00000	0.00000	0.00000	0.00351	0.98073	0.00000	0.00402	0.01107	0.00000	0.00000	0.00001	0.00002	0.00005	0.00057
Node6	18	K	0.00000	0.00401	0.00001	0.00000	0.00000	0.00004	0.00001	0.00000	0.00000	0.00000	0.00000	0.99594	0.00000	0.00000	0.00000	0.00000	0.00000	0.00000	0.00000	0.00000
Node6	19	Y	0.00000	0.00000	0.00000	0.00000	0.00000	0.00000	0.00000	0.00000	0.00000	0.00000	0.00000	0.00000	0.00000	0.00000	0.00000	0.00000	0.00000	0.00000	1.00000	0.00000
Node6	20	L	0.00000	0.00000	0.00000	0.00000	0.00000	0.00000	0.00000	0.00000	0.00000	0.00026	0.99971	0.00000	0.00002	0.00000	0.00000	0.00000	0.00000	0.00000	0.00000	0.00000
Node6	21	S	0.00000	0.00000	0.00000	0.00000	0.00000	0.00000	0.00000	0.00000	0.00000	0.00000	0.00000	0.00000	0.00000	0.00000	0.00000	1.00000	0.00000	0.00000	0.00000	0.00000
Node6	22	T	0.00012	0.00000	0.00005	0.00000	0.00000	0.00000	0.00000	0.00000	0.00000	0.00000	0.00000	0.00000	0.00000	0.00000	0.00000	0.04228	0.95753	0.00000	0.00000	0.00000
Node6	23	V	0.01238	0.00000	0.00000	0.00000	0.00000	0.00000	0.00000	0.00000	0.00000	0.00002	0.00000	0.00000	0.00000	0.00000	0.00000	0.00000	0.00001	0.00000	0.00000	0.98758
Node6	24	P	0.00000	0.00000	0.00000	0.00000	0.00000	0.00000	0.00000	0.00000	0.00000	0.00000	0.00000	0.00000	0.00000	0.00000	1.00000	0.00000	0.00000	0.00000	0.00000	0.00000
Node6	25	V	0.00000	0.00000	0.00000	0.00000	0.00000	0.00000	0.00000	0.00000	0.00000	0.00001	0.00000	0.00000	0.00000	0.00000	0.00000	0.00000	0.00000	0.00000	0.00000	0.99999
Node6	26	V	0.00001	0.00000	0.00000	0.00000	0.00000	0.00000	0.00000	0.00000	0.00000	0.01714	0.00002	0.00000	0.00001	0.00000	0.00000	0.00000	0.00001	0.00000	0.00000	0.98280
Node6	27	A	0.99997	0.00000	0.00000	0.00000	0.00000	0.00000	0.00000	0.00000	0.00000	0.00000	0.00000	0.00000	0.00000	0.00000	0.00000	0.00002	0.00000	0.00000	0.00000	0.00000
Node6	28	T	0.00000	0.00000	0.00000	0.00000	0.00000	0.00000	0.00000	0.00000	0.00000	0.00000	0.00000	0.00000	0.00000	0.00000	0.00000	0.00003	0.99997	0.00000	0.00000	0.00000
Node6	29	L	0.00000	0.00000	0.00000	0.00000	0.00000	0.00000	0.00000	0.00000	0.00000	0.00272	0.99510	0.00000	0.00117	0.00014	0.00000	0.00000	0.00000	0.00000	0.00000	0.00086
Node6	30	A	0.99969	0.00000	0.00000	0.00000	0.00001	0.00000	0.00000	0.00001	0.00000	0.00000	0.00001	0.00000	0.00001	0.00000	0.00000	0.00014	0.00002	0.00000	0.00000	0.00010
Node6	31	V	0.00002	0.00000	0.00000	0.00000	0.00000	0.00000	0.00000	0.00000	0.00000	0.00400	0.00054	0.00000	0.00003	0.00000	0.00000	0.00000	0.00001	0.00000	0.00000	0.99539
Node6	32	I	0.00000	0.00000	0.00000	0.00000	0.00000	0.00000	0.00000	0.00000	0.00000	0.93076	0.00031	0.00000	0.00008	0.00000	0.00000	0.00000	0.00001	0.00000	0.00000	0.06883
Node6	33	I	0.00002	0.00000	0.00000	0.00000	0.00000	0.00000	0.00000	0.00000	0.00000	0.97911	0.00100	0.00000	0.00035	0.00001	0.00000	0.00000	0.00004	0.00000	0.00000	0.01947
Node6	34	L	0.00000	0.00000	0.00000	0.00000	0.00000	0.00000	0.00000	0.00000	0.00000	0.01790	0.98162	0.00000	0.00021	0.00002	0.00000	0.00000	0.00000	0.00000	0.00000	0.00025
Node6	35	F	0.00001	0.00000	0.00000	0.00000	0.00001	0.00000	0.00000	0.00000	0.00000	0.00000	0.00003	0.00000	0.00001	0.99900	0.00000	0.00070	0.00000	0.00000	0.00022	0.00000
Node6	36	V	0.00011	0.00000	0.00000	0.00000	0.00001	0.00000	0.00000	0.00000	0.00000	0.00613	0.00040	0.00000	0.00775	0.00001	0.00000	0.00000	0.00010	0.00000	0.00000	0.98549
Node6	37	I	0.00001	0.00000	0.00000	0.00000	0.00000	0.00000	0.00000	0.00000	0.00000	0.68378	0.00029	0.00000	0.00008	0.00000	0.00000	0.00000	0.00002	0.00000	0.00000	0.31582
Node6	38	F	0.00000	0.00000	0.00000	0.00000	0.00000	0.00000	0.00000	0.00000	0.00000	0.00005	0.00490	0.00000	0.00133	0.99363	0.00000	0.00000	0.00000	0.00001	0.00008	0.00001
Node6	39	I	0.00000	0.00000	0.00000	0.00000	0.00000	0.00000	0.00000	0.00000	0.00000	0.97631	0.00001	0.00000	0.00000	0.00000	0.00000	0.00000	0.00000	0.00000	0.00000	0.02368
Node6	40	V	0.00053	0.00000	0.00000	0.00000	0.00003	0.00000	0.00000	0.00000	0.00000	0.00389	0.00006	0.00000	0.00010	0.00000	0.00000	0.00001	0.02448	0.00000	0.00000	0.97090
Node6	41	L	0.00000	0.00000	0.00000	0.00000	0.00000	0.00000	0.00000	0.00000	0.00000	0.00002	0.99994	0.00000	0.00003	0.00000	0.00000	0.00000	0.00000	0.00000	0.00000	0.00000
Node6	42	N	0.00000	0.00000	1.00000	0.00000	0.00000	0.00000	0.00000	0.00000	0.00000	0.00000	0.00000	0.00000	0.00000	0.00000	0.00000	0.00000	0.00000	0.00000	0.00000	0.00000
Node6	43	Y	0.00000	0.00000	0.00000	0.00000	0.00000	0.00000	0.00000	0.00000	0.00001	0.00000	0.00000	0.00000	0.00000	0.00004	0.00000	0.00000	0.00000	0.00000	0.99995	0.00000
Node6	44	L	0.00000	0.00000	0.00000	0.00000	0.00000	0.00000	0.00000	0.00000	0.00000	0.00146	0.99820	0.00000	0.00026	0.00002	0.00000	0.00000	0.00000	0.00000	0.00000	0.00006
Node6	45	F	0.00000	0.00000	0.00000	0.00000	0.00000	0.00000	0.00000	0.00000	0.00000	0.00000	0.00001	0.00000	0.00000	0.99994	0.00000	0.00000	0.00000	0.00000	0.00006	0.00000
Node6	46	P	0.00000	0.00000	0.00000	0.00000	0.00000	0.00000	0.00000	0.00000	0.00000	0.00000	0.00000	0.00000	0.00000	0.00000	1.00000	0.00000	0.00000	0.00000	0.00000	0.00000
Node6	47	G	0.00000	0.00000	0.00000	0.00000	0.00000	0.00000	0.00000	1.00000	0.00000	0.00000	0.00000	0.00000	0.00000	0.00000	0.00000	0.00000	0.00000	0.00000	0.00000	0.00000
Node6	48	L	0.00000	0.00000	0.00000	0.00000	0.00000	0.00000	0.00000	0.00000	0.00000	0.00001	0.99998	0.00000	0.00001	0.00000	0.00000	0.00000	0.00000	0.00000	0.00000	0.00000
Node6	49	Q	0.00000	0.00000	0.00000	0.00000	0.00000	1.00000	0.00000	0.00000	0.00000	0.00000	0.00000	0.00000	0.00000	0.00000	0.00000	0.00000	0.00000	0.00000	0.00000	0.00000
Node6	50	Y	0.00000	0.00000	0.00000	0.00000	0.00000	0.00000	0.00000	0.00000	0.00000	0.00000	0.00000	0.00000	0.00000	0.00000	0.00000	0.00000	0.00000	0.00000	1.00000	0.00000
Node6	51	G	0.00000	0.00000	0.00000	0.00000	0.00000	0.00000	0.00000	1.00000	0.00000	0.00000	0.00000	0.00000	0.00000	0.00000	0.00000	0.00000	0.00000	0.00000	0.00000	0.00000
Node6	52	T	0.00000	0.00000	0.00000	0.00000	0.00000	0.00000	0.00000	0.00000	0.00000	0.00000	0.00000	0.00000	0.00000	0.00000	0.00000	0.00000	1.00000	0.00000	0.00000	0.00000
Node6	53	F	0.00000	0.00000	0.00000	0.00000	0.00000	0.00000	0.00000	0.00000	0.00000	0.00000	0.00001	0.00000	0.00000	0.99993	0.00000	0.00000	0.00000	0.00000	0.00007	0.00000
Node6	54	F	0.00000	0.00000	0.00000	0.00000	0.00000	0.00000	0.00000	0.00000	0.00000	0.00000	0.00001	0.00000	0.00000	0.99989	0.00000	0.00000	0.00000	0.00000	0.00010	0.00000
Node6	55	H	0.00000	0.00000	0.00001	0.00000	0.00000	0.00002	0.00000	0.00000	0.99995	0.00000	0.00000	0.00000	0.00000	0.00000	0.00000	0.00000	0.00000	0.00000	0.00002	0.00000
Node6	56	P	0.00505	0.00004	0.00021	0.00009	0.00002	0.00012	0.00006	0.00009	0.00004	0.00000	0.00001	0.00006	0.00000	0.00000	0.73581	0.25609	0.00230	0.00000	0.00000	0.00001
Node6	57	L	0.00000	0.00000	0.00000	0.00000	0.00000	0.00000	0.00000	0.00000	0.00000	0.00031	0.99922	0.00000	0.00038	0.00006	0.00000	0.00000	0.00000	0.00000	0.00000	0.00004
Node6	58	P	0.00000	0.00000	0.00000	0.00000	0.00000	0.00000	0.00000	0.00000	0.00000	0.00000	0.00000	0.00000	0.00000	0.00000	1.00000	0.00000	0.00000	0.00000	0.00000	0.00000
Node6	59	S	0.00547	0.00529	0.00988	0.00030	0.00005	0.07992	0.00211	0.00035	0.00115	0.00000	0.00002	0.05317	0.00008	0.00000	0.00024	0.82909	0.01286	0.00000	0.00002	0.00002
Node6	60	N	0.01440	0.00788	0.59621	0.04440	0.00075	0.01672	0.01013	0.01033	0.01869	0.00088	0.00107	0.02399	0.00076	0.00031	0.12717	0.09689	0.02681	0.00005	0.00130	0.00127
Node6	61	V	0.07693	0.03009	0.02274	0.02396	0.01344	0.02385	0.03667	0.02993	0.01256	0.12601	0.13563	0.03487	0.02993	0.04102	0.02585	0.04315	0.05168	0.00758	0.02394	0.21018
Node5	1	L	0.06458	0.03675	0.02559	0.02643	0.01147	0.03067	0.04001	0.03057	0.01545	0.09381	0.16953	0.04217	0.11639	0.05111	0.02498	0.04301	0.04793	0.01034	0.02987	0.08935
Node5	2	L	0.06539	0.04680	0.02968	0.03144	0.01066	0.05733	0.05343	0.03110	0.01905	0.08361	0.15394	0.05437	0.08152	0.04452	0.02551	0.04601	0.04889	0.00891	0.02689	0.08093
Node5	3	Q	0.04464	0.06573	0.03457	0.03644	0.00404	0.38095	0.09816	0.02191	0.03116	0.01602	0.03521	0.08029	0.01295	0.00929	0.02053	0.03989	0.03267	0.00309	0.01174	0.02070
Node5	4	L	0.05837	0.04282	0.02017	0.01674	0.01024	0.03049	0.02985	0.02029	0.01326	0.10586	0.20429	0.04131	0.12795	0.05082	0.01704	0.03609	0.04690	0.00851	0.02435	0.09467
Node5	5	L	0.05227	0.02384	0.01454	0.00964	0.00898	0.02692	0.02007	0.01318	0.00982	0.11572	0.23683	0.02840	0.18109	0.05031	0.01146	0.02856	0.04532	0.00712	0.01975	0.09617
Node5	6	L	0.05101	0.02281	0.01367	0.00830	0.00860	0.02720	0.01849	0.01179	0.00928	0.11647	0.24230	0.02757	0.19117	0.04905	0.01012	0.02716	0.04550	0.00670	0.01818	0.09462
Node5	7	A	0.11293	0.05693	0.03999	0.04537	0.01240	0.06813	0.08038	0.06020	0.02273	0.04968	0.08166	0.06856	0.02826	0.02361	0.03419	0.07209	0.05869	0.00518	0.01790	0.06113
Node5	8	E	0.08202	0.06640	0.04778	0.06828	0.01164	0.04958	0.09740	0.05639	0.02303	0.04866	0.07425	0.07987	0.01896	0.02710	0.04021	0.06545	0.05530	0.00688	0.02314	0.05766
Node5	9	K	0.07497	0.08947	0.04968	0.06225	0.01052	0.05357	0.09042	0.05413	0.02575	0.04122	0.06534	0.10209	0.01735	0.02548	0.03986	0.06352	0.05332	0.00758	0.02425	0.04923
Node5	10	L	0.07145	0.04008	0.02774	0.02818	0.01323	0.03119	0.04306	0.03273	0.01716	0.10228	0.17352	0.04511	0.03844	0.05901	0.02746	0.04817	0.05095	0.01182	0.03538	0.10303
Node5	11	M	0.00000	0.00000	0.00000	0.00000	0.00000	0.00000	0.00000	0.00000	0.00000	0.00011	0.00055	0.00000	0.99929	0.00001	0.00000	0.00000	0.00001	0.00000	0.00000	0.00002
Node5	12	E	0.00000	0.00000	0.00000	0.00019	0.00000	0.00007	0.99973	0.00000	0.00000	0.00000	0.00000	0.00001	0.00000	0.00000	0.00000	0.00000	0.00000	0.00000	0.00000	0.00000
Node5	13	A	0.86012	0.00004	0.00006	0.00001	0.00143	0.00010	0.00011	0.00020	0.00001	0.00011	0.00013	0.00005	0.00017	0.00003	0.00019	0.10418	0.01287	0.00000	0.00001	0.02018
Node5	14	R	0.00000	0.99844	0.00000	0.00000	0.00000	0.00009	0.00000	0.00000	0.00003	0.00000	0.00000	0.00143	0.00000	0.00000	0.00000	0.00000	0.00000	0.00000	0.00000	0.00000
Node5	15	Y	0.00000	0.00000	0.00000	0.00000	0.00000	0.00000	0.00000	0.00000	0.00009	0.00000	0.00000	0.00000	0.00000	0.00063	0.00000	0.00000	0.00000	0.00002	0.99926	0.00000
Node5	16	F	0.00000	0.00000	0.00000	0.00000	0.00001	0.00000	0.00000	0.00000	0.00000	0.00019	0.02150	0.00000	0.00025	0.97756	0.00000	0.00000	0.00000	0.00003	0.00043	0.00004
Node5	17	L	0.00007	0.00001	0.00000	0.00000	0.00008	0.00002	0.00000	0.00000	0.00004	0.01116	0.84582	0.00000	0.01175	0.12760	0.00001	0.00002	0.00004	0.00017	0.00077	0.00245
Node5	18	K	0.00000	0.07780	0.00005	0.00000	0.00000	0.00040	0.00004	0.00000	0.00001	0.00000	0.00000	0.92166	0.00000	0.00000	0.00000	0.00001	0.00002	0.00000	0.00000	0.00000
Node5	19	Y	0.00000	0.00000	0.00000	0.00000	0.00000	0.00000	0.00000	0.00000	0.00000	0.00000	0.00000	0.00000	0.00000	0.00001	0.00000	0.00000	0.00000	0.00000	0.99999	0.00000
Node5	20	L	0.00000	0.00000	0.00000	0.00000	0.00000	0.00000	0.00000	0.00000	0.00000	0.01286	0.98663	0.00000	0.00031	0.00003	0.00000	0.00000	0.00000	0.00000	0.00000	0.00018
Node5	21	S	0.00000	0.00000	0.00000	0.00000	0.00000	0.00000	0.00000	0.00000	0.00000	0.00000	0.00000	0.00000	0.00000	0.00000	0.00000	1.00000	0.00000	0.00000	0.00000	0.00000
Node5	22	T	0.00002	0.00000	0.00001	0.00000	0.00000	0.00000	0.00000	0.00000	0.00000	0.00000	0.00000	0.00000	0.00000	0.00000	0.00000	0.00556	0.99441	0.00000	0.00000	0.00000
Node5	23	V	0.00929	0.00000	0.00000	0.00000	0.00000	0.00000	0.00000	0.00000	0.00000	0.00002	0.00000	0.00000	0.00000	0.00000	0.00000	0.00000	0.00000	0.00000	0.00000	0.99068
Node5	24	P	0.00000	0.00000	0.00000	0.00000	0.00000	0.00000	0.00000	0.00000	0.00000	0.00000	0.00000	0.00000	0.00000	0.00000	1.00000	0.00000	0.00000	0.00000	0.00000	0.00000
Node5	25	V	0.00000	0.00000	0.00000	0.00000	0.00000	0.00000	0.00000	0.00000	0.00000	0.00001	0.00000	0.00000	0.00000	0.00000	0.00000	0.00000	0.00000	0.00000	0.00000	0.99998
Node5	26	V	0.00004	0.00000	0.00000	0.00000	0.00000	0.00000	0.00000	0.00000	0.00000	0.02161	0.00006	0.00000	0.00002	0.00000	0.00000	0.00000	0.00002	0.00000	0.00000	0.97825
Node5	27	A	0.99992	0.00000	0.00000	0.00000	0.00000	0.00000	0.00000	0.00000	0.00000	0.00000	0.00000	0.00000	0.00000	0.00000	0.00000	0.00005	0.00001	0.00000	0.00000	0.00001
Node5	28	T	0.00000	0.00000	0.00000	0.00000	0.00000	0.00000	0.00000	0.00000	0.00000	0.00000	0.00000	0.00000	0.00000	0.00000	0.00000	0.00006	0.99993	0.00000	0.00000	0.00000
Node5	29	L	0.00011	0.00000	0.00000	0.00000	0.00003	0.00001	0.00000	0.00000	0.00000	0.02569	0.94663	0.00000	0.00547	0.00076	0.00000	0.00000	0.00005	0.00000	0.00001	0.02122
Node5	30	A	0.99101	0.00002	0.00000	0.00000	0.00022	0.00010	0.00003	0.00007	0.00001	0.00009	0.00293	0.00002	0.00066	0.00004	0.00007	0.00115	0.00045	0.00000	0.00000	0.00314
Node5	31	V	0.00027	0.00000	0.00000	0.00000	0.00004	0.00000	0.00000	0.00000	0.00000	0.03366	0.02961	0.00000	0.00080	0.00008	0.00000	0.00000	0.00012	0.00000	0.00000	0.93539
Node5	32	I	0.00000	0.00000	0.00000	0.00000	0.00000	0.00000	0.00000	0.00000	0.00000	0.98549	0.00026	0.00000	0.00006	0.00000	0.00000	0.00000	0.00000	0.00000	0.00000	0.01418
Node5	33	I	0.00309	0.00001	0.00001	0.00000	0.00008	0.00001	0.00000	0.00000	0.00000	0.85914	0.00735	0.00001	0.00367	0.00019	0.00001	0.00005	0.00140	0.00000	0.00001	0.12496
Node5	34	I	0.00000	0.00000	0.00000	0.00000	0.00000	0.00000	0.00000	0.00000	0.00000	0.94162	0.04144	0.00000	0.00032	0.00002	0.00000	0.00000	0.00000	0.00000	0.00000	0.01659
Node5	35	S	0.00047	0.00000	0.00007	0.00000	0.00012	0.00000	0.00000	0.00002	0.00002	0.00000	0.00001	0.00000	0.00001	0.00304	0.00001	0.99577	0.00040	0.00000	0.00005	0.00000
Node5	36	V	0.00002	0.00000	0.00000	0.00000	0.00000	0.00000	0.00000	0.00000	0.00000	0.00140	0.00003	0.00000	0.00024	0.00000	0.00000	0.00000	0.00001	0.00000	0.00000	0.99831
Node5	37	I	0.00001	0.00000	0.00000	0.00000	0.00000	0.00000	0.00000	0.00000	0.00000	0.68513	0.00048	0.00000	0.00013	0.00001	0.00000	0.00000	0.00003	0.00000	0.00000	0.31421
Node5	38	L	0.00004	0.00000	0.00000	0.00000	0.00003	0.00001	0.00000	0.00000	0.00001	0.00433	0.54811	0.00000	0.22795	0.21862	0.00000	0.00001	0.00002	0.00005	0.00019	0.00063
Node5	39	I	0.00000	0.00000	0.00000	0.00000	0.00000	0.00000	0.00000	0.00000	0.00000	0.99902	0.00000	0.00000	0.00000	0.00000	0.00000	0.00000	0.00000	0.00000	0.00000	0.00097
Node5	40	V	0.00008	0.00000	0.00000	0.00000	0.00001	0.00000	0.00000	0.00000	0.00000	0.00204	0.00002	0.00000	0.00001	0.00000	0.00000	0.00000	0.00111	0.00000	0.00000	0.99673
Node5	41	L	0.00000	0.00000	0.00000	0.00000	0.00000	0.00000	0.00000	0.00000	0.00000	0.00006	0.99986	0.00000	0.00007	0.00001	0.00000	0.00000	0.00000	0.00000	0.00000	0.00001
Node5	42	N	0.00000	0.00000	1.00000	0.00000	0.00000	0.00000	0.00000	0.00000	0.00000	0.00000	0.00000	0.00000	0.00000	0.00000	0.00000	0.00000	0.00000	0.00000	0.00000	0.00000
Node5	43	Y	0.00000	0.00000	0.00000	0.00000	0.00000	0.00000	0.00000	0.00000	0.00002	0.00000	0.00000	0.00000	0.00000	0.00011	0.00000	0.00000	0.00000	0.00000	0.99987	0.00000
Node5	44	L	0.00000	0.00000	0.00000	0.00000	0.00000	0.00000	0.00000	0.00000	0.00000	0.02994	0.96693	0.00000	0.00181	0.00018	0.00000	0.00000	0.00000	0.00000	0.00000	0.00112
Node5	45	F	0.00000	0.00000	0.00000	0.00000	0.00000	0.00000	0.00000	0.00000	0.00000	0.00000	0.00001	0.00000	0.00000	0.99984	0.00000	0.00000	0.00000	0.00000	0.00014	0.00000
Node5	46	P	0.00000	0.00000	0.00000	0.00000	0.00000	0.00000	0.00000	0.00000	0.00000	0.00000	0.00000	0.00000	0.00000	0.00000	1.00000	0.00000	0.00000	0.00000	0.00000	0.00000
Node5	47	G	0.00000	0.00000	0.00000	0.00000	0.00000	0.00000	0.00000	1.00000	0.00000	0.00000	0.00000	0.00000	0.00000	0.00000	0.00000	0.00000	0.00000	0.00000	0.00000	0.00000
Node5	48	L	0.00000	0.00000	0.00000	0.00000	0.00000	0.00000	0.00000	0.00000	0.00000	0.00002	0.99996	0.00000	0.00002	0.00000	0.00000	0.00000	0.00000	0.00000	0.00000	0.00000
Node5	49	Q	0.00000	0.00000	0.00000	0.00000	0.00000	1.00000	0.00000	0.00000	0.00000	0.00000	0.00000	0.00000	0.00000	0.00000	0.00000	0.00000	0.00000	0.00000	0.00000	0.00000
Node5	50	Y	0.00000	0.00000	0.00000	0.00000	0.00000	0.00000	0.00000	0.00000	0.00000	0.00000	0.00000	0.00000	0.00000	0.00001	0.00000	0.00000	0.00000	0.00000	0.99999	0.00000
Node5	51	G	0.00000	0.00000	0.00000	0.00000	0.00000	0.00000	0.00000	1.00000	0.00000	0.00000	0.00000	0.00000	0.00000	0.00000	0.00000	0.00000	0.00000	0.00000	0.00000	0.00000
Node5	52	T	0.00000	0.00000	0.00000	0.00000	0.00000	0.00000	0.00000	0.00000	0.00000	0.00000	0.00000	0.00000	0.00000	0.00000	0.00000	0.00000	0.99999	0.00000	0.00000	0.00000
Node5	53	F	0.00000	0.00000	0.00000	0.00000	0.00000	0.00000	0.00000	0.00000	0.00000	0.00000	0.00002	0.00000	0.00000	0.99982	0.00000	0.00000	0.00000	0.00000	0.00016	0.00000
Node5	54	F	0.00000	0.00000	0.00000	0.00000	0.00000	0.00000	0.00000	0.00000	0.00000	0.00000	0.00003	0.00000	0.00000	0.99973	0.00000	0.00000	0.00000	0.00000	0.00023	0.00000
Node5	55	H	0.00000	0.00001	0.00003	0.00000	0.00000	0.00004	0.00000	0.00000	0.99986	0.00000	0.00000	0.00000	0.00000	0.00000	0.00000	0.00000	0.00000	0.00000	0.00005	0.00000
Node5	56	P	0.00597	0.00006	0.00031	0.00013	0.00004	0.00016	0.00008	0.00013	0.00005	0.00000	0.00001	0.00008	0.00000	0.00000	0.72939	0.26076	0.00280	0.00000	0.00000	0.00002
Node5	57	L	0.00000	0.00000	0.00000	0.00000	0.00000	0.00000	0.00000	0.00000	0.00000	0.00071	0.99824	0.00000	0.00081	0.00014	0.00000	0.00000	0.00000	0.00000	0.00000	0.00009
Node5	58	P	0.00000	0.00000	0.00000	0.00000	0.00000	0.00000	0.00000	0.00000	0.00000	0.00000	0.00000	0.00000	0.00000	0.00000	0.99999	0.00000	0.00000	0.00000	0.00000	0.00000
Node5	59	S	0.00780	0.00179	0.00703	0.00050	0.00020	0.01165	0.00100	0.00062	0.00055	0.00001	0.00002	0.00734	0.00005	0.00001	0.00034	0.94737	0.01369	0.00000	0.00002	0.00004
Node5	60	N	0.02568	0.01124	0.33912	0.05389	0.00092	0.02236	0.01591	0.01266	0.02316	0.00109	0.00181	0.03044	0.00094	0.00049	0.29790	0.12409	0.03439	0.00009	0.00162	0.00221
Node5	61	V	0.07687	0.02956	0.02235	0.02342	0.01342	0.02349	0.03602	0.02938	0.01234	0.12734	0.13586	0.03428	0.02999	0.04076	0.02547	0.04274	0.05162	0.00745	0.02361	0.21401
Node15	1	L	0.06427	0.03642	0.02531	0.02600	0.01142	0.03051	0.03950	0.03013	0.01532	0.09424	0.17065	0.04181	0.11865	0.05113	0.02465	0.04267	0.04781	0.01028	0.02968	0.08954
Node15	2	L	0.06495	0.04656	0.02938	0.03091	0.01056	0.05818	0.05301	0.03049	0.01896	0.08383	0.15502	0.05415	0.08410	0.04432	0.02506	0.04558	0.04875	0.00879	0.02656	0.08083
Node15	3	Q	0.04398	0.06528	0.03420	0.03583	0.00393	0.38844	0.09776	0.02138	0.03110	0.01555	0.03455	0.07982	0.01283	0.00899	0.02015	0.03936	0.03222	0.00301	0.01148	0.02017
Node15	4	L	0.05771	0.04274	0.01976	0.01617	0.01010	0.03036	0.02913	0.01968	0.01304	0.10599	0.20556	0.04090	0.13328	0.05045	0.01654	0.03547	0.04667	0.00836	0.02386	0.09422
Node15	5	L	0.05106	0.02303	0.01397	0.00898	0.00872	0.02665	0.01911	0.01246	0.00946	0.11500	0.23725	0.02759	0.19404	0.04931	0.01082	0.02750	0.04480	0.00688	0.01894	0.09444
Node15	6	L	0.04976	0.02200	0.01312	0.00770	0.00833	0.02694	0.01757	0.01113	0.00892	0.11535	0.24185	0.02677	0.20581	0.04789	0.00952	0.02608	0.04496	0.00646	0.01737	0.09247
Node15	7	A	0.11653	0.05636	0.03941	0.04423	0.01228	0.07121	0.08031	0.05986	0.02269	0.04876	0.08078	0.06810	0.02932	0.02282	0.03343	0.07256	0.05866	0.00497	0.01722	0.06051
Node15	8	E	0.08239	0.06688	0.04785	0.06902	0.01153	0.05029	0.09969	0.05573	0.02297	0.04799	0.07293	0.08091	0.01878	0.02623	0.03962	0.06559	0.05540	0.00661	0.02244	0.05715
Node15	9	K	0.07421	0.09285	0.05004	0.06224	0.01029	0.05460	0.09133	0.05324	0.02595	0.03987	0.06328	0.10621	0.01702	0.02445	0.03920	0.06331	0.05313	0.00733	0.02360	0.04785
Node15	10	L	0.07077	0.03921	0.02693	0.02686	0.01311	0.03084	0.04159	0.03136	0.01678	0.10449	0.17885	0.04414	0.04032	0.05934	0.02644	0.04729	0.05081	0.01159	0.03474	0.10454
Node15	11	M	0.00000	0.00000	0.00000	0.00000	0.00000	0.00000	0.00000	0.00000	0.00000	0.00000	0.00000	0.00000	1.00000	0.00000	0.00000	0.00000	0.00000	0.00000	0.00000	0.00000
Node15	12	E	0.00000	0.00000	0.00000	0.00000	0.00000	0.00000	1.00000	0.00000	0.00000	0.00000	0.00000	0.00000	0.00000	0.00000	0.00000	0.00000	0.00000	0.00000	0.00000	0.00000
Node15	13	A	1.00000	0.00000	0.00000	0.00000	0.00000	0.00000	0.00000	0.00000	0.00000	0.00000	0.00000	0.00000	0.00000	0.00000	0.00000	0.00000	0.00000	0.00000	0.00000	0.00000
Node15	14	R	0.00000	1.00000	0.00000	0.00000	0.00000	0.00000	0.00000	0.00000	0.00000	0.00000	0.00000	0.00000	0.00000	0.00000	0.00000	0.00000	0.00000	0.00000	0.00000	0.00000
Node15	15	Y	0.00000	0.00000	0.00000	0.00000	0.00000	0.00000	0.00000	0.00000	0.00000	0.00000	0.00000	0.00000	0.00000	0.00000	0.00000	0.00000	0.00000	0.00000	1.00000	0.00000
Node15	16	L	0.00000	0.00000	0.00000	0.00000	0.00000	0.00000	0.00000	0.00000	0.00000	0.00000	1.00000	0.00000	0.00000	0.00000	0.00000	0.00000	0.00000	0.00000	0.00000	0.00000
Node15	17	F	0.00000	0.00000	0.00000	0.00000	0.00000	0.00000	0.00000	0.00000	0.00000	0.00000	0.00000	0.00000	0.00000	1.00000	0.00000	0.00000	0.00000	0.00000	0.00000	0.00000
Node15	18	R	0.00000	1.00000	0.00000	0.00000	0.00000	0.00000	0.00000	0.00000	0.00000	0.00000	0.00000	0.00000	0.00000	0.00000	0.00000	0.00000	0.00000	0.00000	0.00000	0.00000
Node15	19	Y	0.00000	0.00000	0.00000	0.00000	0.00000	0.00000	0.00000	0.00000	0.00000	0.00000	0.00000	0.00000	0.00000	0.00000	0.00000	0.00000	0.00000	0.00000	1.00000	0.00000
Node15	20	L	0.00000	0.00000	0.00000	0.00000	0.00000	0.00000	0.00000	0.00000	0.00000	0.00000	1.00000	0.00000	0.00000	0.00000	0.00000	0.00000	0.00000	0.00000	0.00000	0.00000
Node15	21	S	0.00000	0.00000	0.00000	0.00000	0.00000	0.00000	0.00000	0.00000	0.00000	0.00000	0.00000	0.00000	0.00000	0.00000	0.00000	1.00000	0.00000	0.00000	0.00000	0.00000
Node15	22	T	0.00000	0.00000	0.00000	0.00000	0.00000	0.00000	0.00000	0.00000	0.00000	0.00000	0.00000	0.00000	0.00000	0.00000	0.00000	0.00000	1.00000	0.00000	0.00000	0.00000
Node15	23	V	0.00000	0.00000	0.00000	0.00000	0.00000	0.00000	0.00000	0.00000	0.00000	0.00000	0.00000	0.00000	0.00000	0.00000	0.00000	0.00000	0.00000	0.00000	0.00000	1.00000
Node15	24	P	0.00000	0.00000	0.00000	0.00000	0.00000	0.00000	0.00000	0.00000	0.00000	0.00000	0.00000	0.00000	0.00000	0.00000	1.00000	0.00000	0.00000	0.00000	0.00000	0.00000
Node15	25	V	0.00000	0.00000	0.00000	0.00000	0.00000	0.00000	0.00000	0.00000	0.00000	0.00000	0.00000	0.00000	0.00000	0.00000	0.00000	0.00000	0.00000	0.00000	0.00000	1.00000
Node15	26	I	0.00000	0.00000	0.00000	0.00000	0.00000	0.00000	0.00000	0.00000	0.00000	1.00000	0.00000	0.00000	0.00000	0.00000	0.00000	0.00000	0.00000	0.00000	0.00000	0.00000
Node15	27	A	1.00000	0.00000	0.00000	0.00000	0.00000	0.00000	0.00000	0.00000	0.00000	0.00000	0.00000	0.00000	0.00000	0.00000	0.00000	0.00000	0.00000	0.00000	0.00000	0.00000
Node15	28	T	0.00000	0.00000	0.00000	0.00000	0.00000	0.00000	0.00000	0.00000	0.00000	0.00000	0.00000	0.00000	0.00000	0.00000	0.00000	0.00000	1.00000	0.00000	0.00000	0.00000
Node15	29	L	0.00000	0.00000	0.00000	0.00000	0.00000	0.00000	0.00000	0.00000	0.00000	0.00000	1.00000	0.00000	0.00000	0.00000	0.00000	0.00000	0.00000	0.00000	0.00000	0.00000
Node15	30	A	1.00000	0.00000	0.00000	0.00000	0.00000	0.00000	0.00000	0.00000	0.00000	0.00000	0.00000	0.00000	0.00000	0.00000	0.00000	0.00000	0.00000	0.00000	0.00000	0.00000
Node15	31	L	0.00000	0.00000	0.00000	0.00000	0.00000	0.00000	0.00000	0.00000	0.00000	0.00000	1.00000	0.00000	0.00000	0.00000	0.00000	0.00000	0.00000	0.00000	0.00000	0.00000
Node15	32	I	0.00000	0.00000	0.00000	0.00000	0.00000	0.00000	0.00000	0.00000	0.00000	1.00000	0.00000	0.00000	0.00000	0.00000	0.00000	0.00000	0.00000	0.00000	0.00000	0.00000
Node15	33	I	0.00000	0.00000	0.00000	0.00000	0.00000	0.00000	0.00000	0.00000	0.00000	1.00000	0.00000	0.00000	0.00000	0.00000	0.00000	0.00000	0.00000	0.00000	0.00000	0.00000
Node15	34	V	0.00000	0.00000	0.00000	0.00000	0.00000	0.00000	0.00000	0.00000	0.00000	0.00000	0.00000	0.00000	0.00000	0.00000	0.00000	0.00000	0.00000	0.00000	0.00000	1.00000
Node15	35	S	0.00000	0.00000	0.00000	0.00000	0.00000	0.00000	0.00000	0.00000	0.00000	0.00000	0.00000	0.00000	0.00000	0.00000	0.00000	1.00000	0.00000	0.00000	0.00000	0.00000
Node15	36	V	0.00000	0.00000	0.00000	0.00000	0.00000	0.00000	0.00000	0.00000	0.00000	0.00000	0.00000	0.00000	0.00000	0.00000	0.00000	0.00000	0.00000	0.00000	0.00000	1.00000
Node15	37	I	0.00000	0.00000	0.00000	0.00000	0.00000	0.00000	0.00000	0.00000	0.00000	1.00000	0.00000	0.00000	0.00000	0.00000	0.00000	0.00000	0.00000	0.00000	0.00000	0.00000
Node15	38	L	0.00000	0.00000	0.00000	0.00000	0.00000	0.00000	0.00000	0.00000	0.00000	0.00000	1.00000	0.00000	0.00000	0.00000	0.00000	0.00000	0.00000	0.00000	0.00000	0.00000
Node15	39	I	0.00000	0.00000	0.00000	0.00000	0.00000	0.00000	0.00000	0.00000	0.00000	1.00000	0.00000	0.00000	0.00000	0.00000	0.00000	0.00000	0.00000	0.00000	0.00000	0.00000
Node15	40	V	0.00000	0.00000	0.00000	0.00000	0.00000	0.00000	0.00000	0.00000	0.00000	0.00000	0.00000	0.00000	0.00000	0.00000	0.00000	0.00000	0.00000	0.00000	0.00000	1.00000
Node15	41	L	0.00000	0.00000	0.00000	0.00000	0.00000	0.00000	0.00000	0.00000	0.00000	0.00000	1.00000	0.00000	0.00000	0.00000	0.00000	0.00000	0.00000	0.00000	0.00000	0.00000
Node15	42	N	0.00000	0.00000	1.00000	0.00000	0.00000	0.00000	0.00000	0.00000	0.00000	0.00000	0.00000	0.00000	0.00000	0.00000	0.00000	0.00000	0.00000	0.00000	0.00000	0.00000
Node15	43	Y	0.00000	0.00000	0.00000	0.00000	0.00000	0.00000	0.00000	0.00000	0.00000	0.00000	0.00000	0.00000	0.00000	0.00000	0.00000	0.00000	0.00000	0.00000	1.00000	0.00000
Node15	44	L	0.00000	0.00000	0.00000	0.00000	0.00000	0.00000	0.00000	0.00000	0.00000	0.00000	1.00000	0.00000	0.00000	0.00000	0.00000	0.00000	0.00000	0.00000	0.00000	0.00000
Node15	45	F	0.00000	0.00000	0.00000	0.00000	0.00000	0.00000	0.00000	0.00000	0.00000	0.00000	0.00000	0.00000	0.00000	1.00000	0.00000	0.00000	0.00000	0.00000	0.00000	0.00000
Node15	46	P	0.00000	0.00000	0.00000	0.00000	0.00000	0.00000	0.00000	0.00000	0.00000	0.00000	0.00000	0.00000	0.00000	0.00000	1.00000	0.00000	0.00000	0.00000	0.00000	0.00000
Node15	47	G	0.00000	0.00000	0.00000	0.00000	0.00000	0.00000	0.00000	1.00000	0.00000	0.00000	0.00000	0.00000	0.00000	0.00000	0.00000	0.00000	0.00000	0.00000	0.00000	0.00000
Node15	48	L	0.00000	0.00000	0.00000	0.00000	0.00000	0.00000	0.00000	0.00000	0.00000	0.00000	1.00000	0.00000	0.00000	0.00000	0.00000	0.00000	0.00000	0.00000	0.00000	0.00000
Node15	49	Q	0.00000	0.00000	0.00000	0.00000	0.00000	1.00000	0.00000	0.00000	0.00000	0.00000	0.00000	0.00000	0.00000	0.00000	0.00000	0.00000	0.00000	0.00000	0.00000	0.00000
Node15	50	Y	0.00000	0.00000	0.00000	0.00000	0.00000	0.00000	0.00000	0.00000	0.00000	0.00000	0.00000	0.00000	0.00000	0.00000	0.00000	0.00000	0.00000	0.00000	1.00000	0.00000
Node15	51	G	0.00000	0.00000	0.00000	0.00000	0.00000	0.00000	0.00000	1.00000	0.00000	0.00000	0.00000	0.00000	0.00000	0.00000	0.00000	0.00000	0.00000	0.00000	0.00000	0.00000
Node15	52	T	0.00000	0.00000	0.00000	0.00000	0.00000	0.00000	0.00000	0.00000	0.00000	0.00000	0.00000	0.00000	0.00000	0.00000	0.00000	0.00000	1.00000	0.00000	0.00000	0.00000
Node15	53	F	0.00000	0.00000	0.00000	0.00000	0.00000	0.00000	0.00000	0.00000	0.00000	0.00000	0.00000	0.00000	0.00000	1.00000	0.00000	0.00000	0.00000	0.00000	0.00000	0.00000
Node15	54	F	0.00000	0.00000	0.00000	0.00000	0.00000	0.00000	0.00000	0.00000	0.00000	0.00000	0.00000	0.00000	0.00000	1.00000	0.00000	0.00000	0.00000	0.00000	0.00000	0.00000
Node15	55	H	0.00000	0.00000	0.00000	0.00000	0.00000	0.00000	0.00000	0.00000	1.00000	0.00000	0.00000	0.00000	0.00000	0.00000	0.00000	0.00000	0.00000	0.00000	0.00000	0.00000
Node15	56	S	0.00000	0.00000	0.00000	0.00000	0.00000	0.00000	0.00000	0.00000	0.00000	0.00000	0.00000	0.00000	0.00000	0.00000	0.00000	1.00000	0.00000	0.00000	0.00000	0.00000
Node15	57	L	0.00000	0.00000	0.00000	0.00000	0.00000	0.00000	0.00000	0.00000	0.00000	0.00000	1.00000	0.00000	0.00000	0.00000	0.00000	0.00000	0.00000	0.00000	0.00000	0.00000
Node15	58	P	0.00000	0.00000	0.00000	0.00000	0.00000	0.00000	0.00000	0.00000	0.00000	0.00000	0.00000	0.00000	0.00000	0.00000	1.00000	0.00000	0.00000	0.00000	0.00000	0.00000
Node15	59	S	0.03741	0.00530	0.01830	0.00597	0.00318	0.00863	0.00475	0.00879	0.00232	0.00060	0.00160	0.00744	0.00085	0.00114	0.00502	0.84676	0.03910	0.00023	0.00110	0.00150
Node15	60	P	0.03158	0.01159	0.11947	0.03968	0.00101	0.01941	0.01748	0.01072	0.01733	0.00141	0.00337	0.02549	0.00108	0.00086	0.57293	0.09263	0.02819	0.00020	0.00178	0.00379
Node15	61	V	0.07681	0.02907	0.02198	0.02292	0.01341	0.02316	0.03541	0.02887	0.01213	0.12859	0.13606	0.03372	0.03003	0.04052	0.02512	0.04234	0.05156	0.00733	0.02329	0.21769
Node4	1	L	0.06414	0.03628	0.02519	0.02582	0.01140	0.03045	0.03927	0.02993	0.01526	0.09442	0.17114	0.04165	0.11967	0.05114	0.02450	0.04252	0.04776	0.01025	0.02960	0.08962
Node4	2	L	0.06475	0.04646	0.02924	0.03067	0.01051	0.05857	0.05283	0.03022	0.01892	0.08391	0.15550	0.05405	0.08528	0.04423	0.02486	0.04539	0.04869	0.00874	0.02641	0.08078
Node4	3	Q	0.04368	0.06507	0.03403	0.03555	0.00388	0.39180	0.09757	0.02114	0.03106	0.01535	0.03426	0.07960	0.01277	0.00885	0.01998	0.03913	0.03201	0.00298	0.01136	0.01993
Node4	4	L	0.05742	0.04271	0.01958	0.01591	0.01003	0.03031	0.02881	0.01942	0.01295	0.10603	0.20610	0.04071	0.13572	0.05028	0.01632	0.03519	0.04656	0.00830	0.02364	0.09401
Node4	5	L	0.05051	0.02266	0.01371	0.00870	0.00860	0.02653	0.01869	0.01214	0.00930	0.11462	0.23730	0.02722	0.20008	0.04884	0.01054	0.02703	0.04455	0.00677	0.01858	0.09362
Node4	6	L	0.04919	0.02164	0.01288	0.00744	0.00820	0.02682	0.01717	0.01084	0.00876	0.11479	0.24149	0.02641	0.21263	0.04736	0.00926	0.02559	0.04469	0.00636	0.01701	0.09146
Node4	7	A	0.11822	0.05609	0.03913	0.04370	0.01223	0.07267	0.08025	0.05970	0.02266	0.04833	0.08036	0.06788	0.02982	0.02247	0.03309	0.07276	0.05863	0.00488	0.01691	0.06021
Node4	8	E	0.08258	0.06708	0.04787	0.06934	0.01148	0.05062	0.10077	0.05541	0.02293	0.04769	0.07233	0.08138	0.01870	0.02584	0.03935	0.06565	0.05545	0.00649	0.02213	0.05693
Node4	9	K	0.07384	0.09443	0.05020	0.06221	0.01018	0.05507	0.09173	0.05282	0.02603	0.03926	0.06235	0.10817	0.01686	0.02398	0.03889	0.06320	0.05303	0.00721	0.02331	0.04722
Node4	10	L	0.07046	0.03882	0.02657	0.02627	0.01305	0.03069	0.04093	0.03075	0.01660	0.10547	0.18129	0.04370	0.04127	0.05946	0.02597	0.04689	0.05075	0.01149	0.03443	0.10517
Node4	11	M	0.00000	0.00000	0.00000	0.00000	0.00000	0.00000	0.00000	0.00000	0.00000	0.00000	0.00002	0.00000	0.99997	0.00000	0.00000	0.00000	0.00000	0.00000	0.00000	0.00000
Node4	12	E	0.00000	0.00000	0.00000	0.00001	0.00000	0.00000	0.99999	0.00000	0.00000	0.00000	0.00000	0.00000	0.00000	0.00000	0.00000	0.00000	0.00000	0.00000	0.00000	0.00000
Node4	13	A	0.99973	0.00000	0.00000	0.00000	0.00000	0.00000	0.00000	0.00000	0.00000	0.00000	0.00000	0.00000	0.00000	0.00000	0.00000	0.00023	0.00001	0.00000	0.00000	0.00002
Node4	14	R	0.00000	0.99992	0.00000	0.00000	0.00000	0.00000	0.00000	0.00000	0.00000	0.00000	0.00000	0.00008	0.00000	0.00000	0.00000	0.00000	0.00000	0.00000	0.00000	0.00000
Node4	15	Y	0.00000	0.00000	0.00000	0.00000	0.00000	0.00000	0.00000	0.00000	0.00000	0.00000	0.00000	0.00000	0.00000	0.00003	0.00000	0.00000	0.00000	0.00000	0.99996	0.00000
Node4	16	L	0.00000	0.00000	0.00000	0.00000	0.00000	0.00000	0.00000	0.00000	0.00000	0.00007	0.99751	0.00000	0.00010	0.00231	0.00000	0.00000	0.00000	0.00000	0.00000	0.00001
Node4	17	F	0.00000	0.00000	0.00000	0.00000	0.00000	0.00000	0.00000	0.00000	0.00000	0.00019	0.02499	0.00000	0.00029	0.97423	0.00000	0.00000	0.00000	0.00001	0.00025	0.00003
Node4	18	R	0.00000	0.99697	0.00000	0.00000	0.00000	0.00001	0.00000	0.00000	0.00000	0.00000	0.00000	0.00301	0.00000	0.00000	0.00000	0.00000	0.00000	0.00000	0.00000	0.00000
Node4	19	Y	0.00000	0.00000	0.00000	0.00000	0.00000	0.00000	0.00000	0.00000	0.00000	0.00000	0.00000	0.00000	0.00000	0.00000	0.00000	0.00000	0.00000	0.00000	1.00000	0.00000
Node4	20	L	0.00000	0.00000	0.00000	0.00000	0.00000	0.00000	0.00000	0.00000	0.00000	0.00002	0.99998	0.00000	0.00000	0.00000	0.00000	0.00000	0.00000	0.00000	0.00000	0.00000
Node4	21	S	0.00000	0.00000	0.00000	0.00000	0.00000	0.00000	0.00000	0.00000	0.00000	0.00000	0.00000	0.00000	0.00000	0.00000	0.00000	1.00000	0.00000	0.00000	0.00000	0.00000
Node4	22	T	0.00000	0.00000	0.00000	0.00000	0.00000	0.00000	0.00000	0.00000	0.00000	0.00000	0.00000	0.00000	0.00000	0.00000	0.00000	0.00459	0.99541	0.00000	0.00000	0.00000
Node4	23	V	0.01898	0.00000	0.00000	0.00000	0.00000	0.00000	0.00000	0.00000	0.00000	0.00001	0.00000	0.00000	0.00000	0.00000	0.00000	0.00000	0.00001	0.00000	0.00000	0.98100
Node4	24	P	0.00000	0.00000	0.00000	0.00000	0.00000	0.00000	0.00000	0.00000	0.00000	0.00000	0.00000	0.00000	0.00000	0.00000	1.00000	0.00000	0.00000	0.00000	0.00000	0.00000
Node4	25	V	0.00000	0.00000	0.00000	0.00000	0.00000	0.00000	0.00000	0.00000	0.00000	0.00004	0.00000	0.00000	0.00000	0.00000	0.00000	0.00000	0.00000	0.00000	0.00000	0.99996
Node4	26	V	0.00000	0.00000	0.00000	0.00000	0.00000	0.00000	0.00000	0.00000	0.00000	0.08914	0.00005	0.00000	0.00001	0.00000	0.00000	0.00000	0.00001	0.00000	0.00000	0.91078
Node4	27	A	1.00000	0.00000	0.00000	0.00000	0.00000	0.00000	0.00000	0.00000	0.00000	0.00000	0.00000	0.00000	0.00000	0.00000	0.00000	0.00000	0.00000	0.00000	0.00000	0.00000
Node4	28	T	0.00000	0.00000	0.00000	0.00000	0.00000	0.00000	0.00000	0.00000	0.00000	0.00000	0.00000	0.00000	0.00000	0.00000	0.00000	0.00000	1.00000	0.00000	0.00000	0.00000
Node4	29	L	0.00000	0.00000	0.00000	0.00000	0.00000	0.00000	0.00000	0.00000	0.00000	0.00025	0.99954	0.00000	0.00014	0.00001	0.00000	0.00000	0.00000	0.00000	0.00000	0.00006
Node4	30	A	0.99982	0.00000	0.00000	0.00000	0.00000	0.00000	0.00000	0.00000	0.00000	0.00000	0.00000	0.00000	0.00000	0.00000	0.00000	0.00005	0.00011	0.00000	0.00000	0.00002
Node4	31	L	0.00000	0.00000	0.00000	0.00000	0.00000	0.00000	0.00000	0.00000	0.00000	0.00091	0.99764	0.00000	0.00015	0.00002	0.00000	0.00000	0.00000	0.00000	0.00000	0.00128
Node4	32	I	0.00000	0.00000	0.00000	0.00000	0.00000	0.00000	0.00000	0.00000	0.00000	0.99967	0.00001	0.00000	0.00000	0.00000	0.00000	0.00000	0.00000	0.00000	0.00000	0.00032
Node4	33	I	0.00000	0.00000	0.00000	0.00000	0.00000	0.00000	0.00000	0.00000	0.00000	0.99514	0.00012	0.00000	0.00007	0.00000	0.00000	0.00000	0.00016	0.00000	0.00000	0.00451
Node4	34	I	0.00000	0.00000	0.00000	0.00000	0.00000	0.00000	0.00000	0.00000	0.00000	0.95102	0.00099	0.00000	0.00002	0.00000	0.00000	0.00000	0.00000	0.00000	0.00000	0.04797
Node4	35	S	0.00000	0.00000	0.00000	0.00000	0.00000	0.00000	0.00000	0.00000	0.00000	0.00000	0.00000	0.00000	0.00000	0.00000	0.00000	1.00000	0.00000	0.00000	0.00000	0.00000
Node4	36	V	0.00000	0.00000	0.00000	0.00000	0.00000	0.00000	0.00000	0.00000	0.00000	0.00003	0.00000	0.00000	0.00000	0.00000	0.00000	0.00000	0.00000	0.00000	0.00000	0.99997
Node4	37	I	0.00000	0.00000	0.00000	0.00000	0.00000	0.00000	0.00000	0.00000	0.00000	0.99799	0.00002	0.00000	0.00000	0.00000	0.00000	0.00000	0.00000	0.00000	0.00000	0.00199
Node4	38	L	0.00000	0.00000	0.00000	0.00000	0.00000	0.00000	0.00000	0.00000	0.00000	0.00003	0.99886	0.00000	0.00079	0.00032	0.00000	0.00000	0.00000	0.00000	0.00000	0.00000
Node4	39	I	0.00000	0.00000	0.00000	0.00000	0.00000	0.00000	0.00000	0.00000	0.00000	1.00000	0.00000	0.00000	0.00000	0.00000	0.00000	0.00000	0.00000	0.00000	0.00000	0.00000
Node4	40	V	0.00000	0.00000	0.00000	0.00000	0.00000	0.00000	0.00000	0.00000	0.00000	0.00007	0.00000	0.00000	0.00000	0.00000	0.00000	0.00000	0.00000	0.00000	0.00000	0.99992
Node4	41	L	0.00000	0.00000	0.00000	0.00000	0.00000	0.00000	0.00000	0.00000	0.00000	0.00000	0.99999	0.00000	0.00000	0.00000	0.00000	0.00000	0.00000	0.00000	0.00000	0.00000
Node4	42	N	0.00000	0.00000	1.00000	0.00000	0.00000	0.00000	0.00000	0.00000	0.00000	0.00000	0.00000	0.00000	0.00000	0.00000	0.00000	0.00000	0.00000	0.00000	0.00000	0.00000
Node4	43	Y	0.00000	0.00000	0.00000	0.00000	0.00000	0.00000	0.00000	0.00000	0.00000	0.00000	0.00000	0.00000	0.00000	0.00001	0.00000	0.00000	0.00000	0.00000	0.99999	0.00000
Node4	44	L	0.00000	0.00000	0.00000	0.00000	0.00000	0.00000	0.00000	0.00000	0.00000	0.00012	0.99985	0.00000	0.00003	0.00000	0.00000	0.00000	0.00000	0.00000	0.00000	0.00000
Node4	45	F	0.00000	0.00000	0.00000	0.00000	0.00000	0.00000	0.00000	0.00000	0.00000	0.00000	0.00000	0.00000	0.00000	0.99999	0.00000	0.00000	0.00000	0.00000	0.00001	0.00000
Node4	46	P	0.00000	0.00000	0.00000	0.00000	0.00000	0.00000	0.00000	0.00000	0.00000	0.00000	0.00000	0.00000	0.00000	0.00000	1.00000	0.00000	0.00000	0.00000	0.00000	0.00000
Node4	47	G	0.00000	0.00000	0.00000	0.00000	0.00000	0.00000	0.00000	1.00000	0.00000	0.00000	0.00000	0.00000	0.00000	0.00000	0.00000	0.00000	0.00000	0.00000	0.00000	0.00000
Node4	48	L	0.00000	0.00000	0.00000	0.00000	0.00000	0.00000	0.00000	0.00000	0.00000	0.00000	1.00000	0.00000	0.00000	0.00000	0.00000	0.00000	0.00000	0.00000	0.00000	0.00000
Node4	49	Q	0.00000	0.00000	0.00000	0.00000	0.00000	1.00000	0.00000	0.00000	0.00000	0.00000	0.00000	0.00000	0.00000	0.00000	0.00000	0.00000	0.00000	0.00000	0.00000	0.00000
Node4	50	Y	0.00000	0.00000	0.00000	0.00000	0.00000	0.00000	0.00000	0.00000	0.00000	0.00000	0.00000	0.00000	0.00000	0.00000	0.00000	0.00000	0.00000	0.00000	1.00000	0.00000
Node4	51	G	0.00000	0.00000	0.00000	0.00000	0.00000	0.00000	0.00000	1.00000	0.00000	0.00000	0.00000	0.00000	0.00000	0.00000	0.00000	0.00000	0.00000	0.00000	0.00000	0.00000
Node4	52	T	0.00000	0.00000	0.00000	0.00000	0.00000	0.00000	0.00000	0.00000	0.00000	0.00000	0.00000	0.00000	0.00000	0.00000	0.00000	0.00000	1.00000	0.00000	0.00000	0.00000
Node4	53	F	0.00000	0.00000	0.00000	0.00000	0.00000	0.00000	0.00000	0.00000	0.00000	0.00000	0.00000	0.00000	0.00000	0.99999	0.00000	0.00000	0.00000	0.00000	0.00001	0.00000
Node4	54	F	0.00000	0.00000	0.00000	0.00000	0.00000	0.00000	0.00000	0.00000	0.00000	0.00000	0.00000	0.00000	0.00000	0.99999	0.00000	0.00000	0.00000	0.00000	0.00001	0.00000
Node4	55	H	0.00000	0.00000	0.00000	0.00000	0.00000	0.00000	0.00000	0.00000	0.99999	0.00000	0.00000	0.00000	0.00000	0.00000	0.00000	0.00000	0.00000	0.00000	0.00000	0.00000
Node4	56	S	0.00052	0.00000	0.00005	0.00001	0.00000	0.00001	0.00000	0.00001	0.00000	0.00000	0.00000	0.00000	0.00000	0.00000	0.00127	0.99774	0.00038	0.00000	0.00000	0.00000
Node4	57	L	0.00000	0.00000	0.00000	0.00000	0.00000	0.00000	0.00000	0.00000	0.00000	0.00004	0.99990	0.00000	0.00005	0.00001	0.00000	0.00000	0.00000	0.00000	0.00000	0.00000
Node4	58	P	0.00000	0.00000	0.00000	0.00000	0.00000	0.00000	0.00000	0.00000	0.00000	0.00000	0.00000	0.00000	0.00000	0.00000	1.00000	0.00000	0.00000	0.00000	0.00000	0.00000
Node4	59	S	0.01440	0.00183	0.00808	0.00126	0.00080	0.00565	0.00126	0.00190	0.00068	0.00004	0.00010	0.00393	0.00012	0.00006	0.00094	0.93966	0.01902	0.00001	0.00009	0.00017
Node4	60	P	0.02643	0.00960	0.12580	0.03817	0.00057	0.01816	0.01453	0.00869	0.01694	0.00074	0.00180	0.02359	0.00063	0.00042	0.58990	0.09509	0.02553	0.00008	0.00112	0.00219
Node4	61	V	0.07679	0.02885	0.02182	0.02270	0.01340	0.02301	0.03514	0.02865	0.01204	0.12915	0.13613	0.03347	0.03005	0.04040	0.02496	0.04216	0.05153	0.00728	0.02315	0.21933
Node16	1	L	0.06413	0.03627	0.02518	0.02580	0.01140	0.03044	0.03926	0.02992	0.01525	0.09444	0.17118	0.04163	0.11975	0.05114	0.02449	0.04251	0.04776	0.01024	0.02960	0.08962
Node16	2	L	0.06474	0.04645	0.02923	0.03065	0.01051	0.05860	0.05281	0.03020	0.01892	0.08392	0.15554	0.05404	0.08537	0.04422	0.02485	0.04537	0.04868	0.00874	0.02639	0.08077
Node16	3	Q	0.04366	0.06505	0.03402	0.03553	0.00388	0.39207	0.09756	0.02112	0.03106	0.01533	0.03424	0.07958	0.01276	0.00884	0.01996	0.03911	0.03200	0.00297	0.01135	0.01991
Node16	4	L	0.05739	0.04270	0.01957	0.01589	0.01003	0.03030	0.02879	0.01940	0.01294	0.10603	0.20614	0.04070	0.13592	0.05026	0.01631	0.03517	0.04655	0.00829	0.02362	0.09399
Node16	5	L	0.05047	0.02264	0.01369	0.00867	0.00859	0.02651	0.01865	0.01212	0.00929	0.11458	0.23730	0.02719	0.20058	0.04880	0.01052	0.02699	0.04453	0.00676	0.01855	0.09355
Node16	6	L	0.04915	0.02161	0.01286	0.00742	0.00819	0.02681	0.01713	0.01082	0.00875	0.11475	0.24146	0.02638	0.21319	0.04732	0.00924	0.02555	0.04467	0.00635	0.01698	0.09138
Node16	7	A	0.11836	0.05606	0.03911	0.04366	0.01222	0.07279	0.08025	0.05969	0.02266	0.04830	0.08033	0.06786	0.02987	0.02244	0.03306	0.07278	0.05863	0.00487	0.01689	0.06019
Node16	8	E	0.08259	0.06710	0.04787	0.06937	0.01147	0.05064	0.10086	0.05538	0.02293	0.04766	0.07228	0.08142	0.01869	0.02581	0.03932	0.06565	0.05546	0.00648	0.02210	0.05691
Node16	9	K	0.07381	0.09456	0.05021	0.06220	0.01017	0.05511	0.09177	0.05279	0.02604	0.03921	0.06227	0.10834	0.01685	0.02394	0.03886	0.06319	0.05302	0.00720	0.02328	0.04717
Node16	10	L	0.07043	0.03879	0.02654	0.02622	0.01305	0.03067	0.04087	0.03070	0.01658	0.10554	0.18149	0.04366	0.04135	0.05947	0.02593	0.04685	0.05075	0.01148	0.03440	0.10522
Node16	11	M	0.00000	0.00000	0.00000	0.00000	0.00000	0.00000	0.00000	0.00000	0.00000	0.00000	0.00000	0.00000	1.00000	0.00000	0.00000	0.00000	0.00000	0.00000	0.00000	0.00000
Node16	12	E	0.00000	0.00000	0.00000	0.00000	0.00000	0.00000	1.00000	0.00000	0.00000	0.00000	0.00000	0.00000	0.00000	0.00000	0.00000	0.00000	0.00000	0.00000	0.00000	0.00000
Node16	13	A	1.00000	0.00000	0.00000	0.00000	0.00000	0.00000	0.00000	0.00000	0.00000	0.00000	0.00000	0.00000	0.00000	0.00000	0.00000	0.00000	0.00000	0.00000	0.00000	0.00000
Node16	14	R	0.00000	1.00000	0.00000	0.00000	0.00000	0.00000	0.00000	0.00000	0.00000	0.00000	0.00000	0.00000	0.00000	0.00000	0.00000	0.00000	0.00000	0.00000	0.00000	0.00000
Node16	15	Y	0.00000	0.00000	0.00000	0.00000	0.00000	0.00000	0.00000	0.00000	0.00000	0.00000	0.00000	0.00000	0.00000	0.00000	0.00000	0.00000	0.00000	0.00000	1.00000	0.00000
Node16	16	L	0.00000	0.00000	0.00000	0.00000	0.00000	0.00000	0.00000	0.00000	0.00000	0.00000	1.00000	0.00000	0.00000	0.00000	0.00000	0.00000	0.00000	0.00000	0.00000	0.00000
Node16	17	F	0.00000	0.00000	0.00000	0.00000	0.00000	0.00000	0.00000	0.00000	0.00000	0.00000	0.00000	0.00000	0.00000	1.00000	0.00000	0.00000	0.00000	0.00000	0.00000	0.00000
Node16	18	R	0.00000	1.00000	0.00000	0.00000	0.00000	0.00000	0.00000	0.00000	0.00000	0.00000	0.00000	0.00000	0.00000	0.00000	0.00000	0.00000	0.00000	0.00000	0.00000	0.00000
Node16	19	Y	0.00000	0.00000	0.00000	0.00000	0.00000	0.00000	0.00000	0.00000	0.00000	0.00000	0.00000	0.00000	0.00000	0.00000	0.00000	0.00000	0.00000	0.00000	1.00000	0.00000
Node16	20	L	0.00000	0.00000	0.00000	0.00000	0.00000	0.00000	0.00000	0.00000	0.00000	0.00000	1.00000	0.00000	0.00000	0.00000	0.00000	0.00000	0.00000	0.00000	0.00000	0.00000
Node16	21	S	0.00000	0.00000	0.00000	0.00000	0.00000	0.00000	0.00000	0.00000	0.00000	0.00000	0.00000	0.00000	0.00000	0.00000	0.00000	1.00000	0.00000	0.00000	0.00000	0.00000
Node16	22	S	0.00000	0.00000	0.00000	0.00000	0.00000	0.00000	0.00000	0.00000	0.00000	0.00000	0.00000	0.00000	0.00000	0.00000	0.00000	1.00000	0.00000	0.00000	0.00000	0.00000
Node16	23	A	1.00000	0.00000	0.00000	0.00000	0.00000	0.00000	0.00000	0.00000	0.00000	0.00000	0.00000	0.00000	0.00000	0.00000	0.00000	0.00000	0.00000	0.00000	0.00000	0.00000
Node16	24	P	0.00000	0.00000	0.00000	0.00000	0.00000	0.00000	0.00000	0.00000	0.00000	0.00000	0.00000	0.00000	0.00000	0.00000	1.00000	0.00000	0.00000	0.00000	0.00000	0.00000
Node16	25	V	0.00000	0.00000	0.00000	0.00000	0.00000	0.00000	0.00000	0.00000	0.00000	0.00000	0.00000	0.00000	0.00000	0.00000	0.00000	0.00000	0.00000	0.00000	0.00000	1.00000
Node16	26	V	0.00000	0.00000	0.00000	0.00000	0.00000	0.00000	0.00000	0.00000	0.00000	0.00000	0.00000	0.00000	0.00000	0.00000	0.00000	0.00000	0.00000	0.00000	0.00000	1.00000
Node16	27	A	1.00000	0.00000	0.00000	0.00000	0.00000	0.00000	0.00000	0.00000	0.00000	0.00000	0.00000	0.00000	0.00000	0.00000	0.00000	0.00000	0.00000	0.00000	0.00000	0.00000
Node16	28	T	0.00000	0.00000	0.00000	0.00000	0.00000	0.00000	0.00000	0.00000	0.00000	0.00000	0.00000	0.00000	0.00000	0.00000	0.00000	0.00000	1.00000	0.00000	0.00000	0.00000
Node16	29	L	0.00000	0.00000	0.00000	0.00000	0.00000	0.00000	0.00000	0.00000	0.00000	0.00000	1.00000	0.00000	0.00000	0.00000	0.00000	0.00000	0.00000	0.00000	0.00000	0.00000
Node16	30	A	1.00000	0.00000	0.00000	0.00000	0.00000	0.00000	0.00000	0.00000	0.00000	0.00000	0.00000	0.00000	0.00000	0.00000	0.00000	0.00000	0.00000	0.00000	0.00000	0.00000
Node16	31	L	0.00000	0.00000	0.00000	0.00000	0.00000	0.00000	0.00000	0.00000	0.00000	0.00000	1.00000	0.00000	0.00000	0.00000	0.00000	0.00000	0.00000	0.00000	0.00000	0.00000
Node16	32	I	0.00000	0.00000	0.00000	0.00000	0.00000	0.00000	0.00000	0.00000	0.00000	1.00000	0.00000	0.00000	0.00000	0.00000	0.00000	0.00000	0.00000	0.00000	0.00000	0.00000
Node16	33	I	0.00000	0.00000	0.00000	0.00000	0.00000	0.00000	0.00000	0.00000	0.00000	1.00000	0.00000	0.00000	0.00000	0.00000	0.00000	0.00000	0.00000	0.00000	0.00000	0.00000
Node16	34	I	0.00000	0.00000	0.00000	0.00000	0.00000	0.00000	0.00000	0.00000	0.00000	1.00000	0.00000	0.00000	0.00000	0.00000	0.00000	0.00000	0.00000	0.00000	0.00000	0.00000
Node16	35	S	0.00000	0.00000	0.00000	0.00000	0.00000	0.00000	0.00000	0.00000	0.00000	0.00000	0.00000	0.00000	0.00000	0.00000	0.00000	1.00000	0.00000	0.00000	0.00000	0.00000
Node16	36	V	0.00000	0.00000	0.00000	0.00000	0.00000	0.00000	0.00000	0.00000	0.00000	0.00000	0.00000	0.00000	0.00000	0.00000	0.00000	0.00000	0.00000	0.00000	0.00000	1.00000
Node16	37	I	0.00000	0.00000	0.00000	0.00000	0.00000	0.00000	0.00000	0.00000	0.00000	1.00000	0.00000	0.00000	0.00000	0.00000	0.00000	0.00000	0.00000	0.00000	0.00000	0.00000
Node16	38	L	0.00000	0.00000	0.00000	0.00000	0.00000	0.00000	0.00000	0.00000	0.00000	0.00000	1.00000	0.00000	0.00000	0.00000	0.00000	0.00000	0.00000	0.00000	0.00000	0.00000
Node16	39	I	0.00000	0.00000	0.00000	0.00000	0.00000	0.00000	0.00000	0.00000	0.00000	1.00000	0.00000	0.00000	0.00000	0.00000	0.00000	0.00000	0.00000	0.00000	0.00000	0.00000
Node16	40	V	0.00000	0.00000	0.00000	0.00000	0.00000	0.00000	0.00000	0.00000	0.00000	0.00000	0.00000	0.00000	0.00000	0.00000	0.00000	0.00000	0.00000	0.00000	0.00000	1.00000
Node16	41	L	0.00000	0.00000	0.00000	0.00000	0.00000	0.00000	0.00000	0.00000	0.00000	0.00000	1.00000	0.00000	0.00000	0.00000	0.00000	0.00000	0.00000	0.00000	0.00000	0.00000
Node16	42	N	0.00000	0.00000	1.00000	0.00000	0.00000	0.00000	0.00000	0.00000	0.00000	0.00000	0.00000	0.00000	0.00000	0.00000	0.00000	0.00000	0.00000	0.00000	0.00000	0.00000
Node16	43	Y	0.00000	0.00000	0.00000	0.00000	0.00000	0.00000	0.00000	0.00000	0.00000	0.00000	0.00000	0.00000	0.00000	0.00000	0.00000	0.00000	0.00000	0.00000	1.00000	0.00000
Node16	44	L	0.00000	0.00000	0.00000	0.00000	0.00000	0.00000	0.00000	0.00000	0.00000	0.00000	1.00000	0.00000	0.00000	0.00000	0.00000	0.00000	0.00000	0.00000	0.00000	0.00000
Node16	45	F	0.00000	0.00000	0.00000	0.00000	0.00000	0.00000	0.00000	0.00000	0.00000	0.00000	0.00000	0.00000	0.00000	1.00000	0.00000	0.00000	0.00000	0.00000	0.00000	0.00000
Node16	46	P	0.00000	0.00000	0.00000	0.00000	0.00000	0.00000	0.00000	0.00000	0.00000	0.00000	0.00000	0.00000	0.00000	0.00000	1.00000	0.00000	0.00000	0.00000	0.00000	0.00000
Node16	47	G	0.00000	0.00000	0.00000	0.00000	0.00000	0.00000	0.00000	1.00000	0.00000	0.00000	0.00000	0.00000	0.00000	0.00000	0.00000	0.00000	0.00000	0.00000	0.00000	0.00000
Node16	48	L	0.00000	0.00000	0.00000	0.00000	0.00000	0.00000	0.00000	0.00000	0.00000	0.00000	1.00000	0.00000	0.00000	0.00000	0.00000	0.00000	0.00000	0.00000	0.00000	0.00000
Node16	49	Q	0.00000	0.00000	0.00000	0.00000	0.00000	1.00000	0.00000	0.00000	0.00000	0.00000	0.00000	0.00000	0.00000	0.00000	0.00000	0.00000	0.00000	0.00000	0.00000	0.00000
Node16	50	Y	0.00000	0.00000	0.00000	0.00000	0.00000	0.00000	0.00000	0.00000	0.00000	0.00000	0.00000	0.00000	0.00000	0.00000	0.00000	0.00000	0.00000	0.00000	1.00000	0.00000
Node16	51	G	0.00000	0.00000	0.00000	0.00000	0.00000	0.00000	0.00000	1.00000	0.00000	0.00000	0.00000	0.00000	0.00000	0.00000	0.00000	0.00000	0.00000	0.00000	0.00000	0.00000
Node16	52	T	0.00000	0.00000	0.00000	0.00000	0.00000	0.00000	0.00000	0.00000	0.00000	0.00000	0.00000	0.00000	0.00000	0.00000	0.00000	0.00000	1.00000	0.00000	0.00000	0.00000
Node16	53	F	0.00000	0.00000	0.00000	0.00000	0.00000	0.00000	0.00000	0.00000	0.00000	0.00000	0.00000	0.00000	0.00000	1.00000	0.00000	0.00000	0.00000	0.00000	0.00000	0.00000
Node16	54	F	0.00000	0.00000	0.00000	0.00000	0.00000	0.00000	0.00000	0.00000	0.00000	0.00000	0.00000	0.00000	0.00000	1.00000	0.00000	0.00000	0.00000	0.00000	0.00000	0.00000
Node16	55	H	0.00000	0.00000	0.00000	0.00000	0.00000	0.00000	0.00000	0.00000	1.00000	0.00000	0.00000	0.00000	0.00000	0.00000	0.00000	0.00000	0.00000	0.00000	0.00000	0.00000
Node16	56	S	0.00000	0.00000	0.00000	0.00000	0.00000	0.00000	0.00000	0.00000	0.00000	0.00000	0.00000	0.00000	0.00000	0.00000	0.00000	1.00000	0.00000	0.00000	0.00000	0.00000
Node16	57	L	0.00000	0.00000	0.00000	0.00000	0.00000	0.00000	0.00000	0.00000	0.00000	0.00000	1.00000	0.00000	0.00000	0.00000	0.00000	0.00000	0.00000	0.00000	0.00000	0.00000
Node16	58	P	0.00000	0.00000	0.00000	0.00000	0.00000	0.00000	0.00000	0.00000	0.00000	0.00000	0.00000	0.00000	0.00000	0.00000	1.00000	0.00000	0.00000	0.00000	0.00000	0.00000
Node16	59	S	0.02627	0.00350	0.01308	0.00372	0.00206	0.00633	0.00296	0.00552	0.00149	0.00030	0.00087	0.00516	0.00048	0.00064	0.00309	0.89416	0.02885	0.00013	0.00062	0.00077
Node16	60	P	0.02698	0.00961	0.09610	0.03375	0.00068	0.01684	0.01456	0.00838	0.01496	0.00095	0.00248	0.02193	0.00075	0.00059	0.64109	0.08260	0.02355	0.00013	0.00126	0.00282
Node16	61	V	0.07679	0.02883	0.02180	0.02268	0.01340	0.02300	0.03512	0.02863	0.01203	0.12919	0.13614	0.03345	0.03005	0.04039	0.02494	0.04215	0.05153	0.00728	0.02313	0.21947
Node3	1	L	0.06406	0.03619	0.02511	0.02570	0.01139	0.03040	0.03914	0.02982	0.01522	0.09453	0.17144	0.04155	0.12029	0.05114	0.02441	0.04243	0.04773	0.01023	0.02955	0.08967
Node3	2	L	0.06463	0.04639	0.02916	0.03052	0.01049	0.05881	0.05271	0.03006	0.01890	0.08396	0.15579	0.05399	0.08601	0.04417	0.02474	0.04527	0.04865	0.00871	0.02631	0.08074
Node3	3	Q	0.04350	0.06494	0.03393	0.03539	0.00385	0.39385	0.09745	0.02099	0.03104	0.01522	0.03408	0.07947	0.01273	0.00877	0.01987	0.03898	0.03189	0.00296	0.01129	0.01979
Node3	4	L	0.05724	0.04269	0.01947	0.01576	0.01000	0.03027	0.02862	0.01926	0.01289	0.10605	0.20642	0.04060	0.13723	0.05017	0.01619	0.03502	0.04649	0.00826	0.02351	0.09387
Node3	5	L	0.05018	0.02244	0.01356	0.00852	0.00853	0.02645	0.01843	0.01195	0.00920	0.11437	0.23730	0.02700	0.20385	0.04855	0.01037	0.02674	0.04440	0.00670	0.01836	0.09311
Node3	6	L	0.04885	0.02142	0.01273	0.00729	0.00813	0.02674	0.01692	0.01067	0.00867	0.11443	0.24123	0.02619	0.21688	0.04703	0.00910	0.02530	0.04453	0.00629	0.01679	0.09083
Node3	7	A	0.11928	0.05591	0.03896	0.04338	0.01219	0.07359	0.08021	0.05960	0.02265	0.04807	0.08011	0.06773	0.03015	0.02225	0.03288	0.07288	0.05860	0.00482	0.01673	0.06002
Node3	8	E	0.08270	0.06720	0.04787	0.06953	0.01145	0.05082	0.10145	0.05521	0.02290	0.04750	0.07196	0.08167	0.01865	0.02560	0.03917	0.06569	0.05548	0.00642	0.02193	0.05679
Node3	9	K	0.07361	0.09541	0.05029	0.06218	0.01011	0.05536	0.09198	0.05256	0.02608	0.03888	0.06178	0.10941	0.01677	0.02369	0.03869	0.06313	0.05297	0.00714	0.02312	0.04683
Node3	10	L	0.07025	0.03858	0.02634	0.02591	0.01301	0.03060	0.04052	0.03037	0.01649	0.10606	0.18280	0.04343	0.04189	0.05953	0.02568	0.04663	0.05071	0.01142	0.03423	0.10555
Node3	11	M	0.00000	0.00000	0.00000	0.00000	0.00000	0.00000	0.00000	0.00000	0.00000	0.00000	0.00001	0.00000	0.99999	0.00000	0.00000	0.00000	0.00000	0.00000	0.00000	0.00000
Node3	12	E	0.00000	0.00000	0.00000	0.00000	0.00000	0.00000	1.00000	0.00000	0.00000	0.00000	0.00000	0.00000	0.00000	0.00000	0.00000	0.00000	0.00000	0.00000	0.00000	0.00000
Node3	13	A	0.99999	0.00000	0.00000	0.00000	0.00000	0.00000	0.00000	0.00000	0.00000	0.00000	0.00000	0.00000	0.00000	0.00000	0.00000	0.00001	0.00000	0.00000	0.00000	0.00000
Node3	14	R	0.00000	0.99997	0.00000	0.00000	0.00000	0.00000	0.00000	0.00000	0.00000	0.00000	0.00000	0.00003	0.00000	0.00000	0.00000	0.00000	0.00000	0.00000	0.00000	0.00000
Node3	15	Y	0.00000	0.00000	0.00000	0.00000	0.00000	0.00000	0.00000	0.00000	0.00000	0.00000	0.00000	0.00000	0.00000	0.00001	0.00000	0.00000	0.00000	0.00000	0.99999	0.00000
Node3	16	L	0.00000	0.00000	0.00000	0.00000	0.00000	0.00000	0.00000	0.00000	0.00000	0.00001	0.99992	0.00000	0.00001	0.00006	0.00000	0.00000	0.00000	0.00000	0.00000	0.00000
Node3	17	F	0.00000	0.00000	0.00000	0.00000	0.00000	0.00000	0.00000	0.00000	0.00000	0.00014	0.02473	0.00000	0.00022	0.97475	0.00000	0.00000	0.00000	0.00001	0.00013	0.00002
Node3	18	R	0.00000	0.99989	0.00000	0.00000	0.00000	0.00000	0.00000	0.00000	0.00000	0.00000	0.00000	0.00011	0.00000	0.00000	0.00000	0.00000	0.00000	0.00000	0.00000	0.00000
Node3	19	Y	0.00000	0.00000	0.00000	0.00000	0.00000	0.00000	0.00000	0.00000	0.00000	0.00000	0.00000	0.00000	0.00000	0.00000	0.00000	0.00000	0.00000	0.00000	1.00000	0.00000
Node3	20	L	0.00000	0.00000	0.00000	0.00000	0.00000	0.00000	0.00000	0.00000	0.00000	0.00000	1.00000	0.00000	0.00000	0.00000	0.00000	0.00000	0.00000	0.00000	0.00000	0.00000
Node3	21	S	0.00000	0.00000	0.00000	0.00000	0.00000	0.00000	0.00000	0.00000	0.00000	0.00000	0.00000	0.00000	0.00000	0.00000	0.00000	1.00000	0.00000	0.00000	0.00000	0.00000
Node3	22	T	0.00002	0.00000	0.00001	0.00000	0.00000	0.00000	0.00000	0.00000	0.00000	0.00000	0.00000	0.00000	0.00000	0.00000	0.00000	0.03254	0.96743	0.00000	0.00000	0.00000
Node3	23	A	0.99595	0.00000	0.00000	0.00000	0.00000	0.00000	0.00000	0.00000	0.00000	0.00000	0.00000	0.00000	0.00000	0.00000	0.00000	0.00000	0.00000	0.00000	0.00000	0.00404
Node3	24	P	0.00000	0.00000	0.00000	0.00000	0.00000	0.00000	0.00000	0.00000	0.00000	0.00000	0.00000	0.00000	0.00000	0.00000	1.00000	0.00000	0.00000	0.00000	0.00000	0.00000
Node3	25	V	0.00000	0.00000	0.00000	0.00000	0.00000	0.00000	0.00000	0.00000	0.00000	0.00099	0.00000	0.00000	0.00000	0.00000	0.00000	0.00000	0.00000	0.00000	0.00000	0.99901
Node3	26	V	0.00000	0.00000	0.00000	0.00000	0.00000	0.00000	0.00000	0.00000	0.00000	0.00618	0.00000	0.00000	0.00000	0.00000	0.00000	0.00000	0.00000	0.00000	0.00000	0.99381
Node3	27	A	1.00000	0.00000	0.00000	0.00000	0.00000	0.00000	0.00000	0.00000	0.00000	0.00000	0.00000	0.00000	0.00000	0.00000	0.00000	0.00000	0.00000	0.00000	0.00000	0.00000
Node3	28	T	0.00000	0.00000	0.00000	0.00000	0.00000	0.00000	0.00000	0.00000	0.00000	0.00000	0.00000	0.00000	0.00000	0.00000	0.00000	0.00000	1.00000	0.00000	0.00000	0.00000
Node3	29	L	0.00000	0.00000	0.00000	0.00000	0.00000	0.00000	0.00000	0.00000	0.00000	0.00004	0.99992	0.00000	0.00004	0.00000	0.00000	0.00000	0.00000	0.00000	0.00000	0.00000
Node3	30	A	0.99849	0.00000	0.00000	0.00000	0.00000	0.00000	0.00000	0.00000	0.00000	0.00000	0.00000	0.00000	0.00000	0.00000	0.00000	0.00027	0.00119	0.00000	0.00000	0.00003
Node3	31	L	0.00000	0.00000	0.00000	0.00000	0.00000	0.00000	0.00000	0.00000	0.00000	0.00004	0.99992	0.00000	0.00001	0.00000	0.00000	0.00000	0.00000	0.00000	0.00000	0.00002
Node3	32	I	0.00000	0.00000	0.00000	0.00000	0.00000	0.00000	0.00000	0.00000	0.00000	0.99943	0.00000	0.00000	0.00000	0.00000	0.00000	0.00000	0.00000	0.00000	0.00000	0.00056
Node3	33	I	0.00000	0.00000	0.00000	0.00000	0.00000	0.00000	0.00000	0.00000	0.00000	0.99393	0.00012	0.00000	0.00015	0.00000	0.00000	0.00000	0.00092	0.00000	0.00000	0.00487
Node3	34	I	0.00000	0.00000	0.00000	0.00000	0.00000	0.00000	0.00000	0.00000	0.00000	0.99878	0.00001	0.00000	0.00000	0.00000	0.00000	0.00000	0.00000	0.00000	0.00000	0.00121
Node3	35	S	0.00000	0.00000	0.00000	0.00000	0.00000	0.00000	0.00000	0.00000	0.00000	0.00000	0.00000	0.00000	0.00000	0.00000	0.00000	1.00000	0.00000	0.00000	0.00000	0.00000
Node3	36	V	0.00000	0.00000	0.00000	0.00000	0.00000	0.00000	0.00000	0.00000	0.00000	0.00001	0.00000	0.00000	0.00000	0.00000	0.00000	0.00000	0.00000	0.00000	0.00000	0.99999
Node3	37	I	0.00000	0.00000	0.00000	0.00000	0.00000	0.00000	0.00000	0.00000	0.00000	0.99985	0.00000	0.00000	0.00000	0.00000	0.00000	0.00000	0.00000	0.00000	0.00000	0.00015
Node3	38	L	0.00000	0.00000	0.00000	0.00000	0.00000	0.00000	0.00000	0.00000	0.00000	0.00000	0.99996	0.00000	0.00003	0.00001	0.00000	0.00000	0.00000	0.00000	0.00000	0.00000
Node3	39	I	0.00000	0.00000	0.00000	0.00000	0.00000	0.00000	0.00000	0.00000	0.00000	1.00000	0.00000	0.00000	0.00000	0.00000	0.00000	0.00000	0.00000	0.00000	0.00000	0.00000
Node3	40	V	0.00000	0.00000	0.00000	0.00000	0.00000	0.00000	0.00000	0.00000	0.00000	0.00003	0.00000	0.00000	0.00000	0.00000	0.00000	0.00000	0.00000	0.00000	0.00000	0.99997
Node3	41	L	0.00000	0.00000	0.00000	0.00000	0.00000	0.00000	0.00000	0.00000	0.00000	0.00000	1.00000	0.00000	0.00000	0.00000	0.00000	0.00000	0.00000	0.00000	0.00000	0.00000
Node3	42	N	0.00000	0.00000	1.00000	0.00000	0.00000	0.00000	0.00000	0.00000	0.00000	0.00000	0.00000	0.00000	0.00000	0.00000	0.00000	0.00000	0.00000	0.00000	0.00000	0.00000
Node3	43	Y	0.00000	0.00000	0.00000	0.00000	0.00000	0.00000	0.00000	0.00000	0.00000	0.00000	0.00000	0.00000	0.00000	0.00000	0.00000	0.00000	0.00000	0.00000	1.00000	0.00000
Node3	44	L	0.00000	0.00000	0.00000	0.00000	0.00000	0.00000	0.00000	0.00000	0.00000	0.00001	0.99998	0.00000	0.00001	0.00000	0.00000	0.00000	0.00000	0.00000	0.00000	0.00000
Node3	45	F	0.00000	0.00000	0.00000	0.00000	0.00000	0.00000	0.00000	0.00000	0.00000	0.00000	0.00000	0.00000	0.00000	1.00000	0.00000	0.00000	0.00000	0.00000	0.00000	0.00000
Node3	46	P	0.00000	0.00000	0.00000	0.00000	0.00000	0.00000	0.00000	0.00000	0.00000	0.00000	0.00000	0.00000	0.00000	0.00000	1.00000	0.00000	0.00000	0.00000	0.00000	0.00000
Node3	47	G	0.00000	0.00000	0.00000	0.00000	0.00000	0.00000	0.00000	1.00000	0.00000	0.00000	0.00000	0.00000	0.00000	0.00000	0.00000	0.00000	0.00000	0.00000	0.00000	0.00000
Node3	48	L	0.00000	0.00000	0.00000	0.00000	0.00000	0.00000	0.00000	0.00000	0.00000	0.00000	1.00000	0.00000	0.00000	0.00000	0.00000	0.00000	0.00000	0.00000	0.00000	0.00000
Node3	49	Q	0.00000	0.00000	0.00000	0.00000	0.00000	1.00000	0.00000	0.00000	0.00000	0.00000	0.00000	0.00000	0.00000	0.00000	0.00000	0.00000	0.00000	0.00000	0.00000	0.00000
Node3	50	Y	0.00000	0.00000	0.00000	0.00000	0.00000	0.00000	0.00000	0.00000	0.00000	0.00000	0.00000	0.00000	0.00000	0.00000	0.00000	0.00000	0.00000	0.00000	1.00000	0.00000
Node3	51	G	0.00000	0.00000	0.00000	0.00000	0.00000	0.00000	0.00000	1.00000	0.00000	0.00000	0.00000	0.00000	0.00000	0.00000	0.00000	0.00000	0.00000	0.00000	0.00000	0.00000
Node3	52	T	0.00000	0.00000	0.00000	0.00000	0.00000	0.00000	0.00000	0.00000	0.00000	0.00000	0.00000	0.00000	0.00000	0.00000	0.00000	0.00000	1.00000	0.00000	0.00000	0.00000
Node3	53	F	0.00000	0.00000	0.00000	0.00000	0.00000	0.00000	0.00000	0.00000	0.00000	0.00000	0.00000	0.00000	0.00000	1.00000	0.00000	0.00000	0.00000	0.00000	0.00000	0.00000
Node3	54	F	0.00000	0.00000	0.00000	0.00000	0.00000	0.00000	0.00000	0.00000	0.00000	0.00000	0.00000	0.00000	0.00000	1.00000	0.00000	0.00000	0.00000	0.00000	0.00000	0.00000
Node3	55	H	0.00000	0.00000	0.00000	0.00000	0.00000	0.00000	0.00000	0.00000	1.00000	0.00000	0.00000	0.00000	0.00000	0.00000	0.00000	0.00000	0.00000	0.00000	0.00000	0.00000
Node3	56	S	0.00006	0.00000	0.00001	0.00000	0.00000	0.00000	0.00000	0.00000	0.00000	0.00000	0.00000	0.00000	0.00000	0.00000	0.00003	0.99982	0.00007	0.00000	0.00000	0.00000
Node3	57	L	0.00000	0.00000	0.00000	0.00000	0.00000	0.00000	0.00000	0.00000	0.00000	0.00001	0.99996	0.00000	0.00002	0.00000	0.00000	0.00000	0.00000	0.00000	0.00000	0.00000
Node3	58	P	0.00000	0.00000	0.00000	0.00000	0.00000	0.00000	0.00000	0.00000	0.00000	0.00000	0.00000	0.00000	0.00000	0.00000	1.00000	0.00000	0.00000	0.00000	0.00000	0.00000
Node3	59	S	0.01358	0.00166	0.00744	0.00121	0.00077	0.00468	0.00114	0.00182	0.00062	0.00004	0.00010	0.00329	0.00011	0.00006	0.00089	0.94468	0.01767	0.00001	0.00009	0.00015
Node3	60	P	0.02416	0.00862	0.09851	0.03302	0.00047	0.01616	0.01308	0.00741	0.01476	0.00062	0.00163	0.02097	0.00053	0.00037	0.65107	0.08344	0.02217	0.00008	0.00095	0.00198
Node3	61	V	0.07677	0.02872	0.02172	0.02256	0.01339	0.02292	0.03498	0.02851	0.01198	0.12948	0.13617	0.03332	0.03006	0.04033	0.02486	0.04205	0.05151	0.00725	0.02306	0.22035
Node2	1	L	0.06373	0.03585	0.02482	0.02525	0.01133	0.03024	0.03860	0.02935	0.01508	0.09497	0.17262	0.04116	0.12277	0.05114	0.02406	0.04207	0.04760	0.01016	0.02935	0.08985
Node2	2	L	0.06415	0.04613	0.02882	0.02995	0.01038	0.05979	0.05225	0.02941	0.01880	0.08415	0.15691	0.05374	0.08896	0.04394	0.02426	0.04480	0.04849	0.00858	0.02594	0.08058
Node2	3	Q	0.04278	0.06442	0.03352	0.03472	0.00373	0.40202	0.09697	0.02042	0.03095	0.01473	0.03339	0.07891	0.01260	0.00846	0.01946	0.03841	0.03140	0.00287	0.01101	0.01923
Node2	4	L	0.05652	0.04261	0.01904	0.01516	0.00984	0.03014	0.02786	0.01863	0.01265	0.10608	0.20760	0.04016	0.14335	0.04973	0.01567	0.03434	0.04622	0.00810	0.02298	0.09330
Node2	5	L	0.04881	0.02156	0.01295	0.00786	0.00823	0.02611	0.01743	0.01121	0.00882	0.11325	0.23698	0.02611	0.21942	0.04736	0.00971	0.02558	0.04374	0.00644	0.01748	0.09096
Node2	6	L	0.04744	0.02054	0.01215	0.00669	0.00782	0.02640	0.01596	0.00999	0.00828	0.11286	0.23981	0.02530	0.23444	0.04568	0.00848	0.02412	0.04384	0.00603	0.01593	0.08824
Node2	7	A	0.12372	0.05518	0.03823	0.04204	0.01203	0.07745	0.08001	0.05915	0.02256	0.04696	0.07904	0.06709	0.03153	0.02139	0.03200	0.07333	0.05846	0.00460	0.01599	0.05924
Node2	8	E	0.08323	0.06767	0.04785	0.07026	0.01131	0.05168	0.10427	0.05435	0.02279	0.04676	0.07049	0.08288	0.01845	0.02463	0.03845	0.06582	0.05559	0.00614	0.02115	0.05625
Node2	9	K	0.07262	0.09946	0.05065	0.06201	0.00983	0.05655	0.09291	0.05145	0.02626	0.03736	0.05947	0.11463	0.01639	0.02253	0.03788	0.06280	0.05269	0.00686	0.02238	0.04526
Node2	10	L	0.06941	0.03760	0.02544	0.02446	0.01284	0.03026	0.03890	0.02887	0.01604	0.10838	0.18891	0.04236	0.04465	0.05972	0.02453	0.04560	0.05056	0.01115	0.03340	0.10694
Node2	11	M	0.00000	0.00000	0.00000	0.00000	0.00000	0.00000	0.00000	0.00000	0.00000	0.00000	0.00001	0.00000	0.99999	0.00000	0.00000	0.00000	0.00000	0.00000	0.00000	0.00000
Node2	12	E	0.00000	0.00000	0.00000	0.00000	0.00000	0.00000	1.00000	0.00000	0.00000	0.00000	0.00000	0.00000	0.00000	0.00000	0.00000	0.00000	0.00000	0.00000	0.00000	0.00000
Node2	13	A	0.99391	0.00000	0.00000	0.00000	0.00000	0.00000	0.00000	0.00000	0.00000	0.00000	0.00000	0.00000	0.00000	0.00000	0.00592	0.00014	0.00001	0.00000	0.00000	0.00001
Node2	14	R	0.00000	0.99998	0.00000	0.00000	0.00000	0.00000	0.00000	0.00000	0.00000	0.00000	0.00000	0.00002	0.00000	0.00000	0.00000	0.00000	0.00000	0.00000	0.00000	0.00000
Node2	15	Y	0.00000	0.00000	0.00000	0.00000	0.00000	0.00000	0.00000	0.00000	0.00000	0.00000	0.00000	0.00000	0.00000	0.00001	0.00000	0.00000	0.00000	0.00000	0.99999	0.00000
Node2	16	L	0.00000	0.00000	0.00000	0.00000	0.00000	0.00000	0.00000	0.00000	0.00000	0.00000	0.99999	0.00000	0.00000	0.00000	0.00000	0.00000	0.00000	0.00000	0.00000	0.00000
Node2	17	L	0.00000	0.00000	0.00000	0.00000	0.00000	0.00000	0.00000	0.00000	0.00000	0.00026	0.99533	0.00000	0.00033	0.00403	0.00000	0.00000	0.00000	0.00000	0.00001	0.00004
Node2	18	R	0.00000	1.00000	0.00000	0.00000	0.00000	0.00000	0.00000	0.00000	0.00000	0.00000	0.00000	0.00000	0.00000	0.00000	0.00000	0.00000	0.00000	0.00000	0.00000	0.00000
Node2	19	Y	0.00000	0.00000	0.00000	0.00000	0.00000	0.00000	0.00000	0.00000	0.00000	0.00000	0.00000	0.00000	0.00000	0.00000	0.00000	0.00000	0.00000	0.00000	1.00000	0.00000
Node2	20	L	0.00000	0.00000	0.00000	0.00000	0.00000	0.00000	0.00000	0.00000	0.00000	0.00000	1.00000	0.00000	0.00000	0.00000	0.00000	0.00000	0.00000	0.00000	0.00000	0.00000
Node2	21	S	0.00000	0.00000	0.00000	0.00000	0.00000	0.00000	0.00000	0.00000	0.00000	0.00000	0.00000	0.00000	0.00000	0.00000	0.00000	1.00000	0.00000	0.00000	0.00000	0.00000
Node2	22	T	0.00000	0.00000	0.00000	0.00000	0.00000	0.00000	0.00000	0.00000	0.00000	0.00000	0.00000	0.00000	0.00000	0.00000	0.00000	0.00004	0.99996	0.00000	0.00000	0.00000
Node2	23	A	1.00000	0.00000	0.00000	0.00000	0.00000	0.00000	0.00000	0.00000	0.00000	0.00000	0.00000	0.00000	0.00000	0.00000	0.00000	0.00000	0.00000	0.00000	0.00000	0.00000
Node2	24	P	0.00000	0.00000	0.00000	0.00000	0.00000	0.00000	0.00000	0.00000	0.00000	0.00000	0.00000	0.00000	0.00000	0.00000	1.00000	0.00000	0.00000	0.00000	0.00000	0.00000
Node2	25	I	0.00000	0.00000	0.00000	0.00000	0.00000	0.00000	0.00000	0.00000	0.00000	0.99923	0.00000	0.00000	0.00000	0.00000	0.00000	0.00000	0.00000	0.00000	0.00000	0.00077
Node2	26	V	0.00000	0.00000	0.00000	0.00000	0.00000	0.00000	0.00000	0.00000	0.00000	0.00006	0.00000	0.00000	0.00000	0.00000	0.00000	0.00000	0.00000	0.00000	0.00000	0.99994
Node2	27	A	1.00000	0.00000	0.00000	0.00000	0.00000	0.00000	0.00000	0.00000	0.00000	0.00000	0.00000	0.00000	0.00000	0.00000	0.00000	0.00000	0.00000	0.00000	0.00000	0.00000
Node2	28	T	0.00000	0.00000	0.00000	0.00000	0.00000	0.00000	0.00000	0.00000	0.00000	0.00000	0.00000	0.00000	0.00000	0.00000	0.00000	0.00000	1.00000	0.00000	0.00000	0.00000
Node2	29	L	0.00000	0.00000	0.00000	0.00000	0.00000	0.00000	0.00000	0.00000	0.00000	0.00002	0.99996	0.00000	0.00002	0.00000	0.00000	0.00000	0.00000	0.00000	0.00000	0.00000
Node2	30	T	0.00066	0.00000	0.00000	0.00000	0.00000	0.00000	0.00000	0.00000	0.00000	0.00000	0.00000	0.00000	0.00000	0.00000	0.00000	0.00020	0.99912	0.00000	0.00000	0.00001
Node2	31	L	0.00000	0.00000	0.00000	0.00000	0.00000	0.00000	0.00000	0.00000	0.00000	0.00000	0.99999	0.00000	0.00000	0.00000	0.00000	0.00000	0.00000	0.00000	0.00000	0.00000
Node2	32	I	0.00000	0.00000	0.00000	0.00000	0.00000	0.00000	0.00000	0.00000	0.00000	0.91355	0.00006	0.00000	0.00002	0.00000	0.00000	0.00000	0.00000	0.00000	0.00000	0.08638
Node2	33	T	0.00001	0.00000	0.00000	0.00000	0.00000	0.00000	0.00000	0.00000	0.00000	0.00050	0.00000	0.00000	0.00004	0.00000	0.00000	0.00003	0.99909	0.00000	0.00000	0.00032
Node2	34	I	0.00000	0.00000	0.00000	0.00000	0.00000	0.00000	0.00000	0.00000	0.00000	1.00000	0.00000	0.00000	0.00000	0.00000	0.00000	0.00000	0.00000	0.00000	0.00000	0.00000
Node2	35	S	0.00000	0.00000	0.00000	0.00000	0.00000	0.00000	0.00000	0.00000	0.00000	0.00000	0.00000	0.00000	0.00000	0.00000	0.00000	1.00000	0.00000	0.00000	0.00000	0.00000
Node2	36	V	0.00000	0.00000	0.00000	0.00000	0.00000	0.00000	0.00000	0.00000	0.00000	0.00001	0.00000	0.00000	0.00000	0.00000	0.00000	0.00000	0.00000	0.00000	0.00000	0.99999
Node2	37	I	0.00000	0.00000	0.00000	0.00000	0.00000	0.00000	0.00000	0.00000	0.00000	0.99997	0.00000	0.00000	0.00000	0.00000	0.00000	0.00000	0.00000	0.00000	0.00000	0.00002
Node2	38	L	0.00000	0.00000	0.00000	0.00000	0.00000	0.00000	0.00000	0.00000	0.00000	0.00000	1.00000	0.00000	0.00000	0.00000	0.00000	0.00000	0.00000	0.00000	0.00000	0.00000
Node2	39	I	0.00000	0.00000	0.00000	0.00000	0.00000	0.00000	0.00000	0.00000	0.00000	1.00000	0.00000	0.00000	0.00000	0.00000	0.00000	0.00000	0.00000	0.00000	0.00000	0.00000
Node2	40	V	0.00000	0.00000	0.00000	0.00000	0.00000	0.00000	0.00000	0.00000	0.00000	0.00002	0.00000	0.00000	0.00000	0.00000	0.00000	0.00000	0.00000	0.00000	0.00000	0.99998
Node2	41	L	0.00000	0.00000	0.00000	0.00000	0.00000	0.00000	0.00000	0.00000	0.00000	0.00000	1.00000	0.00000	0.00000	0.00000	0.00000	0.00000	0.00000	0.00000	0.00000	0.00000
Node2	42	N	0.00000	0.00000	1.00000	0.00000	0.00000	0.00000	0.00000	0.00000	0.00000	0.00000	0.00000	0.00000	0.00000	0.00000	0.00000	0.00000	0.00000	0.00000	0.00000	0.00000
Node2	43	Y	0.00000	0.00000	0.00000	0.00000	0.00000	0.00000	0.00000	0.00000	0.00000	0.00000	0.00000	0.00000	0.00000	0.00000	0.00000	0.00000	0.00000	0.00000	1.00000	0.00000
Node2	44	L	0.00000	0.00000	0.00000	0.00000	0.00000	0.00000	0.00000	0.00000	0.00000	0.00000	0.99999	0.00000	0.00000	0.00000	0.00000	0.00000	0.00000	0.00000	0.00000	0.00000
Node2	45	F	0.00000	0.00000	0.00000	0.00000	0.00000	0.00000	0.00000	0.00000	0.00000	0.00000	0.00000	0.00000	0.00000	1.00000	0.00000	0.00000	0.00000	0.00000	0.00000	0.00000
Node2	46	P	0.00000	0.00000	0.00000	0.00000	0.00000	0.00000	0.00000	0.00000	0.00000	0.00000	0.00000	0.00000	0.00000	0.00000	1.00000	0.00000	0.00000	0.00000	0.00000	0.00000
Node2	47	G	0.00000	0.00000	0.00000	0.00000	0.00000	0.00000	0.00000	1.00000	0.00000	0.00000	0.00000	0.00000	0.00000	0.00000	0.00000	0.00000	0.00000	0.00000	0.00000	0.00000
Node2	48	L	0.00000	0.00000	0.00000	0.00000	0.00000	0.00000	0.00000	0.00000	0.00000	0.00000	1.00000	0.00000	0.00000	0.00000	0.00000	0.00000	0.00000	0.00000	0.00000	0.00000
Node2	49	Q	0.00000	0.00000	0.00000	0.00000	0.00000	1.00000	0.00000	0.00000	0.00000	0.00000	0.00000	0.00000	0.00000	0.00000	0.00000	0.00000	0.00000	0.00000	0.00000	0.00000
Node2	50	Y	0.00000	0.00000	0.00000	0.00000	0.00000	0.00000	0.00000	0.00000	0.00000	0.00000	0.00000	0.00000	0.00000	0.00000	0.00000	0.00000	0.00000	0.00000	1.00000	0.00000
Node2	51	G	0.00000	0.00000	0.00000	0.00000	0.00000	0.00000	0.00000	1.00000	0.00000	0.00000	0.00000	0.00000	0.00000	0.00000	0.00000	0.00000	0.00000	0.00000	0.00000	0.00000
Node2	52	T	0.00000	0.00000	0.00000	0.00000	0.00000	0.00000	0.00000	0.00000	0.00000	0.00000	0.00000	0.00000	0.00000	0.00000	0.00000	0.00000	1.00000	0.00000	0.00000	0.00000
Node2	53	F	0.00000	0.00000	0.00000	0.00000	0.00000	0.00000	0.00000	0.00000	0.00000	0.00000	0.00000	0.00000	0.00000	1.00000	0.00000	0.00000	0.00000	0.00000	0.00000	0.00000
Node2	54	F	0.00000	0.00000	0.00000	0.00000	0.00000	0.00000	0.00000	0.00000	0.00000	0.00000	0.00000	0.00000	0.00000	1.00000	0.00000	0.00000	0.00000	0.00000	0.00000	0.00000
Node2	55	H	0.00000	0.00000	0.00000	0.00000	0.00000	0.00000	0.00000	0.00000	1.00000	0.00000	0.00000	0.00000	0.00000	0.00000	0.00000	0.00000	0.00000	0.00000	0.00000	0.00000
Node2	56	S	0.00002	0.00000	0.00001	0.00000	0.00000	0.00000	0.00000	0.00000	0.00000	0.00000	0.00000	0.00000	0.00000	0.00000	0.00000	0.99993	0.00004	0.00000	0.00000	0.00000
Node2	57	L	0.00000	0.00000	0.00000	0.00000	0.00000	0.00000	0.00000	0.00000	0.00000	0.00001	0.99997	0.00000	0.00001	0.00000	0.00000	0.00000	0.00000	0.00000	0.00000	0.00000
Node2	58	P	0.00000	0.00000	0.00000	0.00000	0.00000	0.00000	0.00000	0.00000	0.00000	0.00000	0.00000	0.00000	0.00000	0.00000	1.00000	0.00000	0.00000	0.00000	0.00000	0.00000
Node2	59	S	0.00398	0.00050	0.00220	0.00038	0.00023	0.00102	0.00030	0.00056	0.00017	0.00001	0.00002	0.00077	0.00002	0.00002	0.00027	0.98445	0.00506	0.00000	0.00002	0.00002
Node2	60	P	0.00683	0.00305	0.01958	0.00858	0.00007	0.00512	0.00401	0.00159	0.00399	0.00010	0.00038	0.00782	0.00009	0.00007	0.91061	0.02204	0.00542	0.00002	0.00017	0.00047
Node2	61	V	0.07671	0.02819	0.02132	0.02203	0.01338	0.02256	0.03433	0.02797	0.01176	0.13082	0.13631	0.03273	0.03010	0.04005	0.02448	0.04162	0.05144	0.00712	0.02271	0.22438
Node22	1	L	0.06415	0.03630	0.02520	0.02584	0.01140	0.03045	0.03930	0.02996	0.01527	0.09440	0.17108	0.04166	0.11955	0.05114	0.02452	0.04254	0.04777	0.01025	0.02961	0.08961
Node22	2	L	0.06478	0.04647	0.02926	0.03070	0.01052	0.05853	0.05285	0.03025	0.01893	0.08390	0.15544	0.05406	0.08514	0.04424	0.02489	0.04541	0.04869	0.00875	0.02642	0.08078
Node22	3	Q	0.04372	0.06510	0.03405	0.03559	0.00389	0.39141	0.09759	0.02117	0.03107	0.01537	0.03429	0.07963	0.01277	0.00887	0.02000	0.03916	0.03204	0.00298	0.01137	0.01996
Node22	4	L	0.05745	0.04271	0.01961	0.01594	0.01004	0.03031	0.02885	0.01945	0.01296	0.10602	0.20604	0.04074	0.13544	0.05030	0.01635	0.03522	0.04657	0.00830	0.02367	0.09404
Node22	5	L	0.05058	0.02271	0.01374	0.00873	0.00861	0.02654	0.01874	0.01218	0.00932	0.11466	0.23730	0.02727	0.19937	0.04890	0.01057	0.02708	0.04458	0.00678	0.01862	0.09372
Node22	6	L	0.04926	0.02168	0.01291	0.00747	0.00822	0.02683	0.01721	0.01087	0.00878	0.11486	0.24154	0.02645	0.21183	0.04742	0.00929	0.02565	0.04473	0.00637	0.01705	0.09158
Node22	7	A	0.11802	0.05612	0.03916	0.04377	0.01223	0.07250	0.08026	0.05972	0.02267	0.04838	0.08041	0.06790	0.02976	0.02251	0.03313	0.07274	0.05863	0.00489	0.01695	0.06025
Node22	8	E	0.08255	0.06706	0.04787	0.06930	0.01148	0.05058	0.10065	0.05545	0.02293	0.04772	0.07240	0.08132	0.01871	0.02589	0.03938	0.06564	0.05545	0.00651	0.02216	0.05695
Node22	9	K	0.07388	0.09424	0.05018	0.06221	0.01019	0.05502	0.09169	0.05287	0.02602	0.03933	0.06246	0.10794	0.01688	0.02403	0.03892	0.06322	0.05304	0.00723	0.02334	0.04730
Node22	10	L	0.07049	0.03887	0.02661	0.02634	0.01306	0.03070	0.04100	0.03082	0.01662	0.10535	0.18100	0.04375	0.04116	0.05945	0.02602	0.04693	0.05076	0.01150	0.03447	0.10510
Node22	11	M	0.00000	0.00000	0.00000	0.00000	0.00000	0.00000	0.00000	0.00000	0.00000	0.00000	0.00000	0.00000	1.00000	0.00000	0.00000	0.00000	0.00000	0.00000	0.00000	0.00000
Node22	12	A	0.99971	0.00000	0.00000	0.00000	0.00000	0.00000	0.00000	0.00000	0.00000	0.00000	0.00000	0.00000	0.00000	0.00000	0.00000	0.00001	0.00028	0.00000	0.00000	0.00000
Node22	13	M	0.00000	0.00000	0.00000	0.00000	0.00000	0.00000	0.00000	0.00000	0.00000	0.00000	0.00000	0.00000	1.00000	0.00000	0.00000	0.00000	0.00000	0.00000	0.00000	0.00000
Node22	14	Q	0.00000	0.00000	0.00000	0.00000	0.00000	1.00000	0.00000	0.00000	0.00000	0.00000	0.00000	0.00000	0.00000	0.00000	0.00000	0.00000	0.00000	0.00000	0.00000	0.00000
Node22	15	H	0.00000	0.00000	0.00000	0.00000	0.00000	0.00000	0.00000	0.00000	1.00000	0.00000	0.00000	0.00000	0.00000	0.00000	0.00000	0.00000	0.00000	0.00000	0.00000	0.00000
Node22	16	V	0.00000	0.00000	0.00000	0.00000	0.00000	0.00000	0.00000	0.00000	0.00000	0.00000	0.00000	0.00000	0.00000	0.00000	0.00000	0.00000	0.00000	0.00000	0.00000	1.00000
Node22	17	F	0.00000	0.00000	0.00000	0.00000	0.00000	0.00000	0.00000	0.00000	0.00000	0.00000	0.00000	0.00000	0.00000	1.00000	0.00000	0.00000	0.00000	0.00000	0.00000	0.00000
Node22	18	K	0.00000	0.00000	0.00000	0.00000	0.00000	0.00000	0.00000	0.00000	0.00000	0.00000	0.00000	1.00000	0.00000	0.00000	0.00000	0.00000	0.00000	0.00000	0.00000	0.00000
Node22	19	Y	0.00000	0.00000	0.00000	0.00000	0.00000	0.00000	0.00000	0.00000	0.00000	0.00000	0.00000	0.00000	0.00000	0.00000	0.00000	0.00000	0.00000	0.00000	1.00000	0.00000
Node22	20	L	0.00000	0.00000	0.00000	0.00000	0.00000	0.00000	0.00000	0.00000	0.00000	0.00000	1.00000	0.00000	0.00000	0.00000	0.00000	0.00000	0.00000	0.00000	0.00000	0.00000
Node22	21	T	0.00000	0.00000	0.00000	0.00000	0.00000	0.00000	0.00000	0.00000	0.00000	0.00000	0.00000	0.00000	0.00000	0.00000	0.00000	0.00000	1.00000	0.00000	0.00000	0.00000
Node22	22	L	0.00000	0.00000	0.00000	0.00000	0.00000	0.00000	0.00000	0.00000	0.00000	0.00000	1.00000	0.00000	0.00000	0.00000	0.00000	0.00000	0.00000	0.00000	0.00000	0.00000
Node22	23	A	1.00000	0.00000	0.00000	0.00000	0.00000	0.00000	0.00000	0.00000	0.00000	0.00000	0.00000	0.00000	0.00000	0.00000	0.00000	0.00000	0.00000	0.00000	0.00000	0.00000
Node22	24	P	0.00000	0.00000	0.00000	0.00000	0.00000	0.00000	0.00000	0.00000	0.00000	0.00000	0.00000	0.00000	0.00000	0.00000	1.00000	0.00000	0.00000	0.00000	0.00000	0.00000
Node22	25	V	0.00000	0.00000	0.00000	0.00000	0.00000	0.00000	0.00000	0.00000	0.00000	0.00000	0.00000	0.00000	0.00000	0.00000	0.00000	0.00000	0.00000	0.00000	0.00000	1.00000
Node22	26	M	0.00000	0.00000	0.00000	0.00000	0.00000	0.00000	0.00000	0.00000	0.00000	0.00000	0.00000	0.00000	1.00000	0.00000	0.00000	0.00000	0.00000	0.00000	0.00000	0.00000
Node22	27	A	1.00000	0.00000	0.00000	0.00000	0.00000	0.00000	0.00000	0.00000	0.00000	0.00000	0.00000	0.00000	0.00000	0.00000	0.00000	0.00000	0.00000	0.00000	0.00000	0.00000
Node22	28	T	0.00000	0.00000	0.00000	0.00000	0.00000	0.00000	0.00000	0.00000	0.00000	0.00000	0.00000	0.00000	0.00000	0.00000	0.00000	0.00000	1.00000	0.00000	0.00000	0.00000
Node22	29	F	0.00000	0.00000	0.00000	0.00000	0.00000	0.00000	0.00000	0.00000	0.00000	0.00000	0.00000	0.00000	0.00000	1.00000	0.00000	0.00000	0.00000	0.00000	0.00000	0.00000
Node22	30	T	0.00000	0.00000	0.00000	0.00000	0.00000	0.00000	0.00000	0.00000	0.00000	0.00000	0.00000	0.00000	0.00000	0.00000	0.00000	0.00000	1.00000	0.00000	0.00000	0.00000
Node22	31	M	0.00000	0.00000	0.00000	0.00000	0.00000	0.00000	0.00000	0.00000	0.00000	0.00000	0.00000	0.00000	1.00000	0.00000	0.00000	0.00000	0.00000	0.00000	0.00000	0.00000
Node22	32	V	0.00000	0.00000	0.00000	0.00000	0.00000	0.00000	0.00000	0.00000	0.00000	0.00000	0.00000	0.00000	0.00000	0.00000	0.00000	0.00000	0.00000	0.00000	0.00000	1.00000
Node22	33	A	1.00000	0.00000	0.00000	0.00000	0.00000	0.00000	0.00000	0.00000	0.00000	0.00000	0.00000	0.00000	0.00000	0.00000	0.00000	0.00000	0.00000	0.00000	0.00000	0.00000
Node22	34	L	0.00000	0.00000	0.00000	0.00000	0.00000	0.00000	0.00000	0.00000	0.00000	0.00000	1.00000	0.00000	0.00000	0.00000	0.00000	0.00000	0.00000	0.00000	0.00000	0.00000
Node22	35	S	0.00000	0.00000	0.00000	0.00000	0.00000	0.00000	0.00000	0.00000	0.00000	0.00000	0.00000	0.00000	0.00000	0.00000	0.00000	1.00000	0.00000	0.00000	0.00000	0.00000
Node22	36	V	0.00000	0.00000	0.00000	0.00000	0.00000	0.00000	0.00000	0.00000	0.00000	0.00000	0.00000	0.00000	0.00000	0.00000	0.00000	0.00000	0.00000	0.00000	0.00000	1.00000
Node22	37	V	0.00000	0.00000	0.00000	0.00000	0.00000	0.00000	0.00000	0.00000	0.00000	0.00000	0.00000	0.00000	0.00000	0.00000	0.00000	0.00000	0.00000	0.00000	0.00000	1.00000
Node22	38	L	0.00000	0.00000	0.00000	0.00000	0.00000	0.00000	0.00000	0.00000	0.00000	0.00000	1.00000	0.00000	0.00000	0.00000	0.00000	0.00000	0.00000	0.00000	0.00000	0.00000
Node22	39	I	0.00000	0.00000	0.00000	0.00000	0.00000	0.00000	0.00000	0.00000	0.00000	1.00000	0.00000	0.00000	0.00000	0.00000	0.00000	0.00000	0.00000	0.00000	0.00000	0.00000
Node22	40	M	0.00000	0.00000	0.00000	0.00000	0.00000	0.00000	0.00000	0.00000	0.00000	0.00000	0.00000	0.00000	1.00000	0.00000	0.00000	0.00000	0.00000	0.00000	0.00000	0.00000
Node22	41	L	0.00000	0.00000	0.00000	0.00000	0.00000	0.00000	0.00000	0.00000	0.00000	0.00000	1.00000	0.00000	0.00000	0.00000	0.00000	0.00000	0.00000	0.00000	0.00000	0.00000
Node22	42	Q	0.00000	0.00000	0.00000	0.00000	0.00000	1.00000	0.00000	0.00000	0.00000	0.00000	0.00000	0.00000	0.00000	0.00000	0.00000	0.00000	0.00000	0.00000	0.00000	0.00000
Node22	43	I	0.00000	0.00000	0.00000	0.00000	0.00000	0.00000	0.00000	0.00000	0.00000	1.00000	0.00000	0.00000	0.00000	0.00000	0.00000	0.00000	0.00000	0.00000	0.00000	0.00000
Node22	44	W	0.00000	0.00000	0.00000	0.00000	0.00000	0.00000	0.00000	0.00000	0.00000	0.00000	0.00000	0.00000	0.00000	0.00000	0.00000	0.00000	0.00000	1.00000	0.00000	0.00000
Node22	45	F	0.00000	0.00000	0.00000	0.00000	0.00000	0.00000	0.00000	0.00000	0.00000	0.00000	0.00000	0.00000	0.00000	1.00000	0.00000	0.00000	0.00000	0.00000	0.00000	0.00000
Node22	46	P	0.00000	0.00000	0.00000	0.00000	0.00000	0.00000	0.00000	0.00000	0.00000	0.00000	0.00000	0.00000	0.00000	0.00000	1.00000	0.00000	0.00000	0.00000	0.00000	0.00000
Node22	47	G	0.00000	0.00000	0.00000	0.00000	0.00000	0.00000	0.00000	1.00000	0.00000	0.00000	0.00000	0.00000	0.00000	0.00000	0.00000	0.00000	0.00000	0.00000	0.00000	0.00000
Node22	48	L	0.00000	0.00000	0.00000	0.00000	0.00000	0.00000	0.00000	0.00000	0.00000	0.00000	1.00000	0.00000	0.00000	0.00000	0.00000	0.00000	0.00000	0.00000	0.00000	0.00000
Node22	49	Q	0.00000	0.00000	0.00000	0.00000	0.00000	1.00000	0.00000	0.00000	0.00000	0.00000	0.00000	0.00000	0.00000	0.00000	0.00000	0.00000	0.00000	0.00000	0.00000	0.00000
Node22	50	Y	0.00000	0.00000	0.00000	0.00000	0.00000	0.00000	0.00000	0.00000	0.00000	0.00000	0.00000	0.00000	0.00000	0.00000	0.00000	0.00000	0.00000	0.00000	1.00000	0.00000
Node22	51	G	0.00000	0.00000	0.00000	0.00000	0.00000	0.00000	0.00000	1.00000	0.00000	0.00000	0.00000	0.00000	0.00000	0.00000	0.00000	0.00000	0.00000	0.00000	0.00000	0.00000
Node22	52	T	0.00000	0.00000	0.00000	0.00000	0.00000	0.00000	0.00000	0.00000	0.00000	0.00000	0.00000	0.00000	0.00000	0.00000	0.00000	0.00000	1.00000	0.00000	0.00000	0.00000
Node22	53	Y	0.00000	0.00000	0.00000	0.00000	0.00000	0.00000	0.00000	0.00000	0.00000	0.00000	0.00000	0.00000	0.00000	0.00000	0.00000	0.00000	0.00000	0.00000	1.00000	0.00000
Node22	54	F	0.00000	0.00000	0.00000	0.00000	0.00000	0.00000	0.00000	0.00000	0.00000	0.00000	0.00000	0.00000	0.00000	1.00000	0.00000	0.00000	0.00000	0.00000	0.00000	0.00000
Node22	55	K	0.00000	0.00000	0.00000	0.00000	0.00000	0.00000	0.00000	0.00000	0.00000	0.00000	0.00000	1.00000	0.00000	0.00000	0.00000	0.00000	0.00000	0.00000	0.00000	0.00000
Node22	56	P	0.00000	0.00000	0.00000	0.00000	0.00000	0.00000	0.00000	0.00000	0.00000	0.00000	0.00000	0.00000	0.00000	0.00000	1.00000	0.00000	0.00000	0.00000	0.00000	0.00000
Node22	57	T	0.00000	0.00000	0.00000	0.00000	0.00000	0.00000	0.00000	0.00000	0.00000	0.00000	0.00000	0.00000	0.00000	0.00000	0.00000	0.00000	1.00000	0.00000	0.00000	0.00000
Node22	58	P	0.00000	0.00000	0.00000	0.00000	0.00000	0.00000	0.00000	0.00000	0.00000	0.00000	0.00000	0.00000	0.00000	0.00000	1.00000	0.00000	0.00000	0.00000	0.00000	0.00000
Node22	59	S	0.12095	0.05265	0.06305	0.04944	0.01542	0.03812	0.05498	0.06235	0.01926	0.02200	0.03121	0.05930	0.01121	0.01318	0.03801	0.19957	0.09706	0.00339	0.01350	0.03537
Node22	60	P	0.07030	0.03503	0.02862	0.03305	0.00496	0.02983	0.04503	0.02595	0.01404	0.01531	0.02720	0.04585	0.00684	0.00795	0.47649	0.06093	0.03822	0.00206	0.00753	0.02480
Node22	61	V	0.07679	0.02888	0.02183	0.02272	0.01340	0.02303	0.03517	0.02867	0.01205	0.12908	0.13612	0.03350	0.03005	0.04042	0.02498	0.04218	0.05153	0.00729	0.02316	0.21914
Node21	1	L	0.06415	0.03630	0.02520	0.02584	0.01140	0.03045	0.03930	0.02996	0.01527	0.09440	0.17108	0.04166	0.11955	0.05114	0.02452	0.04254	0.04777	0.01025	0.02961	0.08961
Node21	2	L	0.06478	0.04647	0.02926	0.03070	0.01052	0.05853	0.05285	0.03025	0.01893	0.08390	0.15544	0.05406	0.08514	0.04424	0.02489	0.04541	0.04869	0.00875	0.02642	0.08078
Node21	3	Q	0.04372	0.06510	0.03405	0.03559	0.00389	0.39141	0.09759	0.02117	0.03107	0.01537	0.03429	0.07963	0.01277	0.00887	0.02000	0.03916	0.03204	0.00298	0.01137	0.01996
Node21	4	L	0.05745	0.04271	0.01961	0.01594	0.01004	0.03031	0.02885	0.01945	0.01296	0.10602	0.20604	0.04074	0.13544	0.05030	0.01635	0.03522	0.04657	0.00830	0.02367	0.09404
Node21	5	L	0.05058	0.02271	0.01374	0.00873	0.00861	0.02654	0.01874	0.01218	0.00932	0.11466	0.23730	0.02727	0.19937	0.04890	0.01057	0.02708	0.04458	0.00678	0.01862	0.09372
Node21	6	L	0.04926	0.02168	0.01291	0.00747	0.00822	0.02683	0.01721	0.01087	0.00878	0.11486	0.24154	0.02645	0.21183	0.04742	0.00929	0.02565	0.04473	0.00637	0.01705	0.09158
Node21	7	A	0.11802	0.05612	0.03916	0.04377	0.01223	0.07250	0.08026	0.05972	0.02267	0.04838	0.08041	0.06790	0.02976	0.02251	0.03313	0.07274	0.05863	0.00489	0.01695	0.06025
Node21	8	E	0.08255	0.06706	0.04787	0.06930	0.01148	0.05058	0.10065	0.05545	0.02293	0.04772	0.07240	0.08132	0.01871	0.02589	0.03938	0.06564	0.05545	0.00651	0.02216	0.05695
Node21	9	K	0.07388	0.09424	0.05018	0.06221	0.01019	0.05502	0.09169	0.05287	0.02602	0.03933	0.06246	0.10794	0.01688	0.02403	0.03892	0.06322	0.05304	0.00723	0.02334	0.04730
Node21	10	L	0.07049	0.03887	0.02661	0.02634	0.01306	0.03070	0.04100	0.03082	0.01662	0.10535	0.18100	0.04375	0.04116	0.05945	0.02602	0.04693	0.05076	0.01150	0.03447	0.10510
Node21	11	M	0.00000	0.00000	0.00000	0.00000	0.00000	0.00000	0.00000	0.00000	0.00000	0.00000	0.00000	0.00000	1.00000	0.00000	0.00000	0.00000	0.00000	0.00000	0.00000	0.00000
Node21	12	A	0.99980	0.00000	0.00000	0.00000	0.00000	0.00000	0.00000	0.00000	0.00000	0.00000	0.00000	0.00000	0.00000	0.00000	0.00000	0.00000	0.00019	0.00000	0.00000	0.00000
Node21	13	M	0.00000	0.00000	0.00000	0.00000	0.00000	0.00000	0.00000	0.00000	0.00000	0.00000	0.00000	0.00000	1.00000	0.00000	0.00000	0.00000	0.00000	0.00000	0.00000	0.00000
Node21	14	Q	0.00000	0.00000	0.00000	0.00000	0.00000	1.00000	0.00000	0.00000	0.00000	0.00000	0.00000	0.00000	0.00000	0.00000	0.00000	0.00000	0.00000	0.00000	0.00000	0.00000
Node21	15	H	0.00000	0.00000	0.00000	0.00000	0.00000	0.00000	0.00000	0.00000	1.00000	0.00000	0.00000	0.00000	0.00000	0.00000	0.00000	0.00000	0.00000	0.00000	0.00000	0.00000
Node21	16	V	0.00000	0.00000	0.00000	0.00000	0.00000	0.00000	0.00000	0.00000	0.00000	0.00000	0.00000	0.00000	0.00000	0.00000	0.00000	0.00000	0.00000	0.00000	0.00000	1.00000
Node21	17	F	0.00000	0.00000	0.00000	0.00000	0.00000	0.00000	0.00000	0.00000	0.00000	0.00000	0.00000	0.00000	0.00000	1.00000	0.00000	0.00000	0.00000	0.00000	0.00000	0.00000
Node21	18	K	0.00000	0.00000	0.00000	0.00000	0.00000	0.00000	0.00000	0.00000	0.00000	0.00000	0.00000	1.00000	0.00000	0.00000	0.00000	0.00000	0.00000	0.00000	0.00000	0.00000
Node21	19	Y	0.00000	0.00000	0.00000	0.00000	0.00000	0.00000	0.00000	0.00000	0.00000	0.00000	0.00000	0.00000	0.00000	0.00000	0.00000	0.00000	0.00000	0.00000	1.00000	0.00000
Node21	20	L	0.00000	0.00000	0.00000	0.00000	0.00000	0.00000	0.00000	0.00000	0.00000	0.00000	1.00000	0.00000	0.00000	0.00000	0.00000	0.00000	0.00000	0.00000	0.00000	0.00000
Node21	21	T	0.00000	0.00000	0.00000	0.00000	0.00000	0.00000	0.00000	0.00000	0.00000	0.00000	0.00000	0.00000	0.00000	0.00000	0.00000	0.00000	1.00000	0.00000	0.00000	0.00000
Node21	22	L	0.00000	0.00000	0.00000	0.00000	0.00000	0.00000	0.00000	0.00000	0.00000	0.00000	1.00000	0.00000	0.00000	0.00000	0.00000	0.00000	0.00000	0.00000	0.00000	0.00000
Node21	23	A	1.00000	0.00000	0.00000	0.00000	0.00000	0.00000	0.00000	0.00000	0.00000	0.00000	0.00000	0.00000	0.00000	0.00000	0.00000	0.00000	0.00000	0.00000	0.00000	0.00000
Node21	24	P	0.00000	0.00000	0.00000	0.00000	0.00000	0.00000	0.00000	0.00000	0.00000	0.00000	0.00000	0.00000	0.00000	0.00000	1.00000	0.00000	0.00000	0.00000	0.00000	0.00000
Node21	25	V	0.00000	0.00000	0.00000	0.00000	0.00000	0.00000	0.00000	0.00000	0.00000	0.00000	0.00000	0.00000	0.00000	0.00000	0.00000	0.00000	0.00000	0.00000	0.00000	1.00000
Node21	26	M	0.00000	0.00000	0.00000	0.00000	0.00000	0.00000	0.00000	0.00000	0.00000	0.00000	0.00000	0.00000	1.00000	0.00000	0.00000	0.00000	0.00000	0.00000	0.00000	0.00000
Node21	27	A	1.00000	0.00000	0.00000	0.00000	0.00000	0.00000	0.00000	0.00000	0.00000	0.00000	0.00000	0.00000	0.00000	0.00000	0.00000	0.00000	0.00000	0.00000	0.00000	0.00000
Node21	28	T	0.00000	0.00000	0.00000	0.00000	0.00000	0.00000	0.00000	0.00000	0.00000	0.00000	0.00000	0.00000	0.00000	0.00000	0.00000	0.00000	1.00000	0.00000	0.00000	0.00000
Node21	29	F	0.00000	0.00000	0.00000	0.00000	0.00000	0.00000	0.00000	0.00000	0.00000	0.00000	0.00000	0.00000	0.00000	1.00000	0.00000	0.00000	0.00000	0.00000	0.00000	0.00000
Node21	30	T	0.00000	0.00000	0.00000	0.00000	0.00000	0.00000	0.00000	0.00000	0.00000	0.00000	0.00000	0.00000	0.00000	0.00000	0.00000	0.00000	1.00000	0.00000	0.00000	0.00000
Node21	31	M	0.00000	0.00000	0.00000	0.00000	0.00000	0.00000	0.00000	0.00000	0.00000	0.00000	0.00000	0.00000	1.00000	0.00000	0.00000	0.00000	0.00000	0.00000	0.00000	0.00000
Node21	32	V	0.00000	0.00000	0.00000	0.00000	0.00000	0.00000	0.00000	0.00000	0.00000	0.00000	0.00000	0.00000	0.00000	0.00000	0.00000	0.00000	0.00000	0.00000	0.00000	1.00000
Node21	33	A	1.00000	0.00000	0.00000	0.00000	0.00000	0.00000	0.00000	0.00000	0.00000	0.00000	0.00000	0.00000	0.00000	0.00000	0.00000	0.00000	0.00000	0.00000	0.00000	0.00000
Node21	34	L	0.00000	0.00000	0.00000	0.00000	0.00000	0.00000	0.00000	0.00000	0.00000	0.00000	1.00000	0.00000	0.00000	0.00000	0.00000	0.00000	0.00000	0.00000	0.00000	0.00000
Node21	35	S	0.00000	0.00000	0.00000	0.00000	0.00000	0.00000	0.00000	0.00000	0.00000	0.00000	0.00000	0.00000	0.00000	0.00000	0.00000	1.00000	0.00000	0.00000	0.00000	0.00000
Node21	36	V	0.00000	0.00000	0.00000	0.00000	0.00000	0.00000	0.00000	0.00000	0.00000	0.00000	0.00000	0.00000	0.00000	0.00000	0.00000	0.00000	0.00000	0.00000	0.00000	1.00000
Node21	37	V	0.00000	0.00000	0.00000	0.00000	0.00000	0.00000	0.00000	0.00000	0.00000	0.00000	0.00000	0.00000	0.00000	0.00000	0.00000	0.00000	0.00000	0.00000	0.00000	1.00000
Node21	38	L	0.00000	0.00000	0.00000	0.00000	0.00000	0.00000	0.00000	0.00000	0.00000	0.00000	1.00000	0.00000	0.00000	0.00000	0.00000	0.00000	0.00000	0.00000	0.00000	0.00000
Node21	39	I	0.00000	0.00000	0.00000	0.00000	0.00000	0.00000	0.00000	0.00000	0.00000	1.00000	0.00000	0.00000	0.00000	0.00000	0.00000	0.00000	0.00000	0.00000	0.00000	0.00000
Node21	40	M	0.00000	0.00000	0.00000	0.00000	0.00000	0.00000	0.00000	0.00000	0.00000	0.00000	0.00000	0.00000	1.00000	0.00000	0.00000	0.00000	0.00000	0.00000	0.00000	0.00000
Node21	41	L	0.00000	0.00000	0.00000	0.00000	0.00000	0.00000	0.00000	0.00000	0.00000	0.00000	1.00000	0.00000	0.00000	0.00000	0.00000	0.00000	0.00000	0.00000	0.00000	0.00000
Node21	42	Q	0.00000	0.00000	0.00000	0.00000	0.00000	1.00000	0.00000	0.00000	0.00000	0.00000	0.00000	0.00000	0.00000	0.00000	0.00000	0.00000	0.00000	0.00000	0.00000	0.00000
Node21	43	I	0.00000	0.00000	0.00000	0.00000	0.00000	0.00000	0.00000	0.00000	0.00000	1.00000	0.00000	0.00000	0.00000	0.00000	0.00000	0.00000	0.00000	0.00000	0.00000	0.00000
Node21	44	W	0.00000	0.00000	0.00000	0.00000	0.00000	0.00000	0.00000	0.00000	0.00000	0.00000	0.00000	0.00000	0.00000	0.00000	0.00000	0.00000	0.00000	1.00000	0.00000	0.00000
Node21	45	F	0.00000	0.00000	0.00000	0.00000	0.00000	0.00000	0.00000	0.00000	0.00000	0.00000	0.00000	0.00000	0.00000	1.00000	0.00000	0.00000	0.00000	0.00000	0.00000	0.00000
Node21	46	P	0.00000	0.00000	0.00000	0.00000	0.00000	0.00000	0.00000	0.00000	0.00000	0.00000	0.00000	0.00000	0.00000	0.00000	1.00000	0.00000	0.00000	0.00000	0.00000	0.00000
Node21	47	G	0.00000	0.00000	0.00000	0.00000	0.00000	0.00000	0.00000	1.00000	0.00000	0.00000	0.00000	0.00000	0.00000	0.00000	0.00000	0.00000	0.00000	0.00000	0.00000	0.00000
Node21	48	L	0.00000	0.00000	0.00000	0.00000	0.00000	0.00000	0.00000	0.00000	0.00000	0.00000	1.00000	0.00000	0.00000	0.00000	0.00000	0.00000	0.00000	0.00000	0.00000	0.00000
Node21	49	Q	0.00000	0.00000	0.00000	0.00000	0.00000	1.00000	0.00000	0.00000	0.00000	0.00000	0.00000	0.00000	0.00000	0.00000	0.00000	0.00000	0.00000	0.00000	0.00000	0.00000
Node21	50	Y	0.00000	0.00000	0.00000	0.00000	0.00000	0.00000	0.00000	0.00000	0.00000	0.00000	0.00000	0.00000	0.00000	0.00000	0.00000	0.00000	0.00000	0.00000	1.00000	0.00000
Node21	51	G	0.00000	0.00000	0.00000	0.00000	0.00000	0.00000	0.00000	1.00000	0.00000	0.00000	0.00000	0.00000	0.00000	0.00000	0.00000	0.00000	0.00000	0.00000	0.00000	0.00000
Node21	52	T	0.00000	0.00000	0.00000	0.00000	0.00000	0.00000	0.00000	0.00000	0.00000	0.00000	0.00000	0.00000	0.00000	0.00000	0.00000	0.00000	1.00000	0.00000	0.00000	0.00000
Node21	53	Y	0.00000	0.00000	0.00000	0.00000	0.00000	0.00000	0.00000	0.00000	0.00000	0.00000	0.00000	0.00000	0.00000	0.00000	0.00000	0.00000	0.00000	0.00000	1.00000	0.00000
Node21	54	F	0.00000	0.00000	0.00000	0.00000	0.00000	0.00000	0.00000	0.00000	0.00000	0.00000	0.00000	0.00000	0.00000	1.00000	0.00000	0.00000	0.00000	0.00000	0.00000	0.00000
Node21	55	K	0.00000	0.00000	0.00000	0.00000	0.00000	0.00000	0.00000	0.00000	0.00000	0.00000	0.00000	1.00000	0.00000	0.00000	0.00000	0.00000	0.00000	0.00000	0.00000	0.00000
Node21	56	P	0.00000	0.00000	0.00000	0.00000	0.00000	0.00000	0.00000	0.00000	0.00000	0.00000	0.00000	0.00000	0.00000	0.00000	1.00000	0.00000	0.00000	0.00000	0.00000	0.00000
Node21	57	T	0.00000	0.00000	0.00000	0.00000	0.00000	0.00000	0.00000	0.00000	0.00000	0.00000	0.00000	0.00000	0.00000	0.00000	0.00000	0.00000	1.00000	0.00000	0.00000	0.00000
Node21	58	P	0.00000	0.00000	0.00000	0.00000	0.00000	0.00000	0.00000	0.00000	0.00000	0.00000	0.00000	0.00000	0.00000	0.00000	1.00000	0.00000	0.00000	0.00000	0.00000	0.00000
Node21	59	S	0.12095	0.05265	0.06305	0.04944	0.01542	0.03812	0.05498	0.06235	0.01926	0.02200	0.03121	0.05930	0.01121	0.01318	0.03801	0.19957	0.09706	0.00339	0.01350	0.03537
Node21	60	P	0.07030	0.03503	0.02862	0.03305	0.00496	0.02983	0.04503	0.02595	0.01404	0.01531	0.02720	0.04585	0.00684	0.00795	0.47649	0.06093	0.03822	0.00206	0.00753	0.02480
Node21	61	V	0.07679	0.02888	0.02183	0.02272	0.01340	0.02303	0.03517	0.02867	0.01205	0.12908	0.13612	0.03350	0.03005	0.04042	0.02498	0.04218	0.05153	0.00729	0.02316	0.21914
Node20	1	L	0.06415	0.03630	0.02520	0.02584	0.01140	0.03045	0.03930	0.02996	0.01527	0.09440	0.17108	0.04166	0.11955	0.05114	0.02452	0.04254	0.04777	0.01025	0.02961	0.08961
Node20	2	L	0.06478	0.04647	0.02926	0.03070	0.01052	0.05853	0.05285	0.03025	0.01893	0.08390	0.15544	0.05406	0.08514	0.04424	0.02489	0.04541	0.04869	0.00875	0.02642	0.08078
Node20	3	Q	0.04372	0.06510	0.03405	0.03559	0.00389	0.39141	0.09759	0.02117	0.03107	0.01537	0.03429	0.07963	0.01277	0.00887	0.02000	0.03916	0.03204	0.00298	0.01137	0.01996
Node20	4	L	0.05745	0.04271	0.01961	0.01594	0.01004	0.03031	0.02885	0.01945	0.01296	0.10602	0.20604	0.04074	0.13544	0.05030	0.01635	0.03522	0.04657	0.00830	0.02367	0.09404
Node20	5	L	0.05058	0.02271	0.01374	0.00873	0.00861	0.02654	0.01874	0.01218	0.00932	0.11466	0.23730	0.02727	0.19937	0.04890	0.01057	0.02708	0.04458	0.00678	0.01862	0.09372
Node20	6	L	0.04926	0.02168	0.01291	0.00747	0.00822	0.02683	0.01721	0.01087	0.00878	0.11486	0.24154	0.02645	0.21183	0.04742	0.00929	0.02565	0.04472	0.00637	0.01705	0.09158
Node20	7	A	0.11802	0.05612	0.03916	0.04377	0.01223	0.07250	0.08026	0.05972	0.02267	0.04838	0.08041	0.06790	0.02976	0.02251	0.03313	0.07274	0.05863	0.00489	0.01695	0.06025
Node20	8	E	0.08255	0.06706	0.04787	0.06930	0.01148	0.05058	0.10065	0.05545	0.02293	0.04772	0.07240	0.08132	0.01871	0.02589	0.03938	0.06564	0.05545	0.00651	0.02216	0.05695
Node20	9	K	0.07388	0.09424	0.05018	0.06221	0.01019	0.05502	0.09169	0.05287	0.02602	0.03933	0.06246	0.10794	0.01688	0.02403	0.03892	0.06322	0.05304	0.00723	0.02334	0.04730
Node20	10	L	0.07049	0.03887	0.02661	0.02634	0.01306	0.03070	0.04100	0.03082	0.01662	0.10535	0.18100	0.04375	0.04116	0.05945	0.02602	0.04693	0.05076	0.01150	0.03447	0.10510
Node20	11	M	0.00000	0.00000	0.00000	0.00000	0.00000	0.00000	0.00000	0.00000	0.00000	0.00000	0.00000	0.00000	1.00000	0.00000	0.00000	0.00000	0.00000	0.00000	0.00000	0.00000
Node20	12	A	0.99991	0.00000	0.00000	0.00000	0.00000	0.00000	0.00000	0.00000	0.00000	0.00000	0.00000	0.00000	0.00000	0.00000	0.00000	0.00000	0.00009	0.00000	0.00000	0.00000
Node20	13	M	0.00000	0.00000	0.00000	0.00000	0.00000	0.00000	0.00000	0.00000	0.00000	0.00000	0.00000	0.00000	1.00000	0.00000	0.00000	0.00000	0.00000	0.00000	0.00000	0.00000
Node20	14	Q	0.00000	0.00000	0.00000	0.00000	0.00000	1.00000	0.00000	0.00000	0.00000	0.00000	0.00000	0.00000	0.00000	0.00000	0.00000	0.00000	0.00000	0.00000	0.00000	0.00000
Node20	15	H	0.00000	0.00000	0.00000	0.00000	0.00000	0.00000	0.00000	0.00000	1.00000	0.00000	0.00000	0.00000	0.00000	0.00000	0.00000	0.00000	0.00000	0.00000	0.00000	0.00000
Node20	16	V	0.00000	0.00000	0.00000	0.00000	0.00000	0.00000	0.00000	0.00000	0.00000	0.00000	0.00000	0.00000	0.00000	0.00000	0.00000	0.00000	0.00000	0.00000	0.00000	1.00000
Node20	17	F	0.00000	0.00000	0.00000	0.00000	0.00000	0.00000	0.00000	0.00000	0.00000	0.00000	0.00000	0.00000	0.00000	1.00000	0.00000	0.00000	0.00000	0.00000	0.00000	0.00000
Node20	18	K	0.00000	0.00000	0.00000	0.00000	0.00000	0.00000	0.00000	0.00000	0.00000	0.00000	0.00000	1.00000	0.00000	0.00000	0.00000	0.00000	0.00000	0.00000	0.00000	0.00000
Node20	19	Y	0.00000	0.00000	0.00000	0.00000	0.00000	0.00000	0.00000	0.00000	0.00000	0.00000	0.00000	0.00000	0.00000	0.00000	0.00000	0.00000	0.00000	0.00000	1.00000	0.00000
Node20	20	L	0.00000	0.00000	0.00000	0.00000	0.00000	0.00000	0.00000	0.00000	0.00000	0.00000	1.00000	0.00000	0.00000	0.00000	0.00000	0.00000	0.00000	0.00000	0.00000	0.00000
Node20	21	T	0.00000	0.00000	0.00000	0.00000	0.00000	0.00000	0.00000	0.00000	0.00000	0.00000	0.00000	0.00000	0.00000	0.00000	0.00000	0.00000	1.00000	0.00000	0.00000	0.00000
Node20	22	L	0.00000	0.00000	0.00000	0.00000	0.00000	0.00000	0.00000	0.00000	0.00000	0.00000	1.00000	0.00000	0.00000	0.00000	0.00000	0.00000	0.00000	0.00000	0.00000	0.00000
Node20	23	A	1.00000	0.00000	0.00000	0.00000	0.00000	0.00000	0.00000	0.00000	0.00000	0.00000	0.00000	0.00000	0.00000	0.00000	0.00000	0.00000	0.00000	0.00000	0.00000	0.00000
Node20	24	P	0.00000	0.00000	0.00000	0.00000	0.00000	0.00000	0.00000	0.00000	0.00000	0.00000	0.00000	0.00000	0.00000	0.00000	1.00000	0.00000	0.00000	0.00000	0.00000	0.00000
Node20	25	V	0.00000	0.00000	0.00000	0.00000	0.00000	0.00000	0.00000	0.00000	0.00000	0.00000	0.00000	0.00000	0.00000	0.00000	0.00000	0.00000	0.00000	0.00000	0.00000	1.00000
Node20	26	M	0.00000	0.00000	0.00000	0.00000	0.00000	0.00000	0.00000	0.00000	0.00000	0.00000	0.00000	0.00000	1.00000	0.00000	0.00000	0.00000	0.00000	0.00000	0.00000	0.00000
Node20	27	A	1.00000	0.00000	0.00000	0.00000	0.00000	0.00000	0.00000	0.00000	0.00000	0.00000	0.00000	0.00000	0.00000	0.00000	0.00000	0.00000	0.00000	0.00000	0.00000	0.00000
Node20	28	T	0.00000	0.00000	0.00000	0.00000	0.00000	0.00000	0.00000	0.00000	0.00000	0.00000	0.00000	0.00000	0.00000	0.00000	0.00000	0.00000	1.00000	0.00000	0.00000	0.00000
Node20	29	F	0.00000	0.00000	0.00000	0.00000	0.00000	0.00000	0.00000	0.00000	0.00000	0.00000	0.00000	0.00000	0.00000	1.00000	0.00000	0.00000	0.00000	0.00000	0.00000	0.00000
Node20	30	T	0.00000	0.00000	0.00000	0.00000	0.00000	0.00000	0.00000	0.00000	0.00000	0.00000	0.00000	0.00000	0.00000	0.00000	0.00000	0.00000	1.00000	0.00000	0.00000	0.00000
Node20	31	M	0.00000	0.00000	0.00000	0.00000	0.00000	0.00000	0.00000	0.00000	0.00000	0.00000	0.00000	0.00000	1.00000	0.00000	0.00000	0.00000	0.00000	0.00000	0.00000	0.00000
Node20	32	V	0.00000	0.00000	0.00000	0.00000	0.00000	0.00000	0.00000	0.00000	0.00000	0.00000	0.00000	0.00000	0.00000	0.00000	0.00000	0.00000	0.00000	0.00000	0.00000	1.00000
Node20	33	A	1.00000	0.00000	0.00000	0.00000	0.00000	0.00000	0.00000	0.00000	0.00000	0.00000	0.00000	0.00000	0.00000	0.00000	0.00000	0.00000	0.00000	0.00000	0.00000	0.00000
Node20	34	L	0.00000	0.00000	0.00000	0.00000	0.00000	0.00000	0.00000	0.00000	0.00000	0.00000	1.00000	0.00000	0.00000	0.00000	0.00000	0.00000	0.00000	0.00000	0.00000	0.00000
Node20	35	S	0.00000	0.00000	0.00000	0.00000	0.00000	0.00000	0.00000	0.00000	0.00000	0.00000	0.00000	0.00000	0.00000	0.00000	0.00000	1.00000	0.00000	0.00000	0.00000	0.00000
Node20	36	V	0.00000	0.00000	0.00000	0.00000	0.00000	0.00000	0.00000	0.00000	0.00000	0.00000	0.00000	0.00000	0.00000	0.00000	0.00000	0.00000	0.00000	0.00000	0.00000	1.00000
Node20	37	V	0.00000	0.00000	0.00000	0.00000	0.00000	0.00000	0.00000	0.00000	0.00000	0.00000	0.00000	0.00000	0.00000	0.00000	0.00000	0.00000	0.00000	0.00000	0.00000	1.00000
Node20	38	L	0.00000	0.00000	0.00000	0.00000	0.00000	0.00000	0.00000	0.00000	0.00000	0.00000	1.00000	0.00000	0.00000	0.00000	0.00000	0.00000	0.00000	0.00000	0.00000	0.00000
Node20	39	I	0.00000	0.00000	0.00000	0.00000	0.00000	0.00000	0.00000	0.00000	0.00000	1.00000	0.00000	0.00000	0.00000	0.00000	0.00000	0.00000	0.00000	0.00000	0.00000	0.00000
Node20	40	M	0.00000	0.00000	0.00000	0.00000	0.00000	0.00000	0.00000	0.00000	0.00000	0.00000	0.00000	0.00000	1.00000	0.00000	0.00000	0.00000	0.00000	0.00000	0.00000	0.00000
Node20	41	L	0.00000	0.00000	0.00000	0.00000	0.00000	0.00000	0.00000	0.00000	0.00000	0.00000	1.00000	0.00000	0.00000	0.00000	0.00000	0.00000	0.00000	0.00000	0.00000	0.00000
Node20	42	Q	0.00000	0.00000	0.00000	0.00000	0.00000	1.00000	0.00000	0.00000	0.00000	0.00000	0.00000	0.00000	0.00000	0.00000	0.00000	0.00000	0.00000	0.00000	0.00000	0.00000
Node20	43	I	0.00000	0.00000	0.00000	0.00000	0.00000	0.00000	0.00000	0.00000	0.00000	1.00000	0.00000	0.00000	0.00000	0.00000	0.00000	0.00000	0.00000	0.00000	0.00000	0.00000
Node20	44	W	0.00000	0.00000	0.00000	0.00000	0.00000	0.00000	0.00000	0.00000	0.00000	0.00000	0.00000	0.00000	0.00000	0.00000	0.00000	0.00000	0.00000	1.00000	0.00000	0.00000
Node20	45	F	0.00000	0.00000	0.00000	0.00000	0.00000	0.00000	0.00000	0.00000	0.00000	0.00000	0.00000	0.00000	0.00000	1.00000	0.00000	0.00000	0.00000	0.00000	0.00000	0.00000
Node20	46	P	0.00000	0.00000	0.00000	0.00000	0.00000	0.00000	0.00000	0.00000	0.00000	0.00000	0.00000	0.00000	0.00000	0.00000	1.00000	0.00000	0.00000	0.00000	0.00000	0.00000
Node20	47	G	0.00000	0.00000	0.00000	0.00000	0.00000	0.00000	0.00000	1.00000	0.00000	0.00000	0.00000	0.00000	0.00000	0.00000	0.00000	0.00000	0.00000	0.00000	0.00000	0.00000
Node20	48	L	0.00000	0.00000	0.00000	0.00000	0.00000	0.00000	0.00000	0.00000	0.00000	0.00000	1.00000	0.00000	0.00000	0.00000	0.00000	0.00000	0.00000	0.00000	0.00000	0.00000
Node20	49	Q	0.00000	0.00000	0.00000	0.00000	0.00000	1.00000	0.00000	0.00000	0.00000	0.00000	0.00000	0.00000	0.00000	0.00000	0.00000	0.00000	0.00000	0.00000	0.00000	0.00000
Node20	50	Y	0.00000	0.00000	0.00000	0.00000	0.00000	0.00000	0.00000	0.00000	0.00000	0.00000	0.00000	0.00000	0.00000	0.00000	0.00000	0.00000	0.00000	0.00000	1.00000	0.00000
Node20	51	G	0.00000	0.00000	0.00000	0.00000	0.00000	0.00000	0.00000	1.00000	0.00000	0.00000	0.00000	0.00000	0.00000	0.00000	0.00000	0.00000	0.00000	0.00000	0.00000	0.00000
Node20	52	T	0.00000	0.00000	0.00000	0.00000	0.00000	0.00000	0.00000	0.00000	0.00000	0.00000	0.00000	0.00000	0.00000	0.00000	0.00000	0.00000	1.00000	0.00000	0.00000	0.00000
Node20	53	Y	0.00000	0.00000	0.00000	0.00000	0.00000	0.00000	0.00000	0.00000	0.00000	0.00000	0.00000	0.00000	0.00000	0.00000	0.00000	0.00000	0.00000	0.00000	1.00000	0.00000
Node20	54	F	0.00000	0.00000	0.00000	0.00000	0.00000	0.00000	0.00000	0.00000	0.00000	0.00000	0.00000	0.00000	0.00000	1.00000	0.00000	0.00000	0.00000	0.00000	0.00000	0.00000
Node20	55	K	0.00000	0.00000	0.00000	0.00000	0.00000	0.00000	0.00000	0.00000	0.00000	0.00000	0.00000	1.00000	0.00000	0.00000	0.00000	0.00000	0.00000	0.00000	0.00000	0.00000
Node20	56	P	0.00000	0.00000	0.00000	0.00000	0.00000	0.00000	0.00000	0.00000	0.00000	0.00000	0.00000	0.00000	0.00000	0.00000	1.00000	0.00000	0.00000	0.00000	0.00000	0.00000
Node20	57	T	0.00000	0.00000	0.00000	0.00000	0.00000	0.00000	0.00000	0.00000	0.00000	0.00000	0.00000	0.00000	0.00000	0.00000	0.00000	0.00000	1.00000	0.00000	0.00000	0.00000
Node20	58	P	0.00000	0.00000	0.00000	0.00000	0.00000	0.00000	0.00000	0.00000	0.00000	0.00000	0.00000	0.00000	0.00000	0.00000	1.00000	0.00000	0.00000	0.00000	0.00000	0.00000
Node20	59	S	0.12095	0.05265	0.06305	0.04944	0.01542	0.03812	0.05498	0.06235	0.01926	0.02200	0.03121	0.05930	0.01121	0.01318	0.03801	0.19957	0.09706	0.00339	0.01350	0.03537
Node20	60	P	0.07030	0.03503	0.02862	0.03305	0.00496	0.02983	0.04503	0.02595	0.01404	0.01531	0.02720	0.04585	0.00684	0.00795	0.47649	0.06093	0.03822	0.00206	0.00753	0.02480
Node20	61	V	0.07679	0.02888	0.02183	0.02272	0.01340	0.02303	0.03517	0.02867	0.01205	0.12908	0.13612	0.03350	0.03005	0.04042	0.02498	0.04218	0.05153	0.00729	0.02316	0.21914
Node31	1	L	0.06071	0.03284	0.02227	0.02143	0.01081	0.02888	0.03400	0.02537	0.01381	0.09831	0.18248	0.03781	0.14642	0.05083	0.02103	0.03882	0.04645	0.00948	0.02738	0.09083
Node31	2	L	0.05944	0.04352	0.02575	0.02472	0.00929	0.07014	0.04791	0.02375	0.01787	0.08449	0.16520	0.05132	0.12087	0.04111	0.01995	0.04035	0.04688	0.00738	0.02235	0.07769
Node31	3	Q	0.03626	0.05875	0.02949	0.02849	0.00274	0.47867	0.09107	0.01562	0.02965	0.01073	0.02743	0.07271	0.01131	0.00594	0.01585	0.03305	0.02685	0.00219	0.00863	0.01457
Node31	4	L	0.04959	0.04223	0.01532	0.01037	0.00837	0.02879	0.02146	0.01357	0.01055	0.10355	0.21245	0.03607	0.20972	0.04473	0.01139	0.02817	0.04332	0.00667	0.01823	0.08545
Node31	5	M	0.03425	0.01336	0.00770	0.00311	0.00533	0.02112	0.00916	0.00556	0.00529	0.09227	0.20773	0.01741	0.41221	0.03344	0.00461	0.01479	0.03461	0.00402	0.00990	0.06414
Node31	6	M	0.03262	0.01247	0.00716	0.00255	0.00493	0.02098	0.00822	0.00493	0.00486	0.08735	0.19703	0.01667	0.44718	0.03078	0.00388	0.01346	0.03397	0.00369	0.00877	0.05849
Node31	7	A	0.18259	0.04446	0.02897	0.02751	0.00958	0.13105	0.07275	0.05234	0.02025	0.03355	0.06451	0.05650	0.05369	0.01330	0.02250	0.07376	0.05263	0.00269	0.00932	0.04804
Node31	8	E	0.09454	0.06856	0.04352	0.07187	0.00954	0.06240	0.14333	0.04236	0.02004	0.03909	0.05542	0.09695	0.01705	0.01545	0.02939	0.06563	0.05611	0.00359	0.01339	0.05179
Node31	9	K	0.05789	0.14521	0.05213	0.05499	0.00646	0.06749	0.09777	0.03689	0.02589	0.02229	0.03687	0.19476	0.01253	0.01169	0.02774	0.05498	0.04689	0.00417	0.01451	0.02884
Node31	10	L	0.05727	0.02681	0.01653	0.01149	0.00998	0.02829	0.02319	0.01529	0.01106	0.12107	0.24203	0.03150	0.12169	0.05440	0.01329	0.03283	0.04838	0.00786	0.02216	0.10485
Node31	11	M	0.01685	0.00501	0.00255	0.00067	0.00282	0.00971	0.00271	0.00147	0.00208	0.09484	0.25419	0.00641	0.48306	0.02632	0.00149	0.00590	0.01896	0.00191	0.00486	0.05817
Node31	12	E	0.07278	0.01918	0.01294	0.03440	0.00080	0.32473	0.41111	0.00647	0.01033	0.00129	0.00397	0.04465	0.00315	0.00041	0.00566	0.02646	0.01560	0.00021	0.00101	0.00486
Node31	13	M	0.00000	0.00000	0.00000	0.00000	0.00000	0.00000	0.00000	0.00000	0.00000	0.00000	0.00001	0.00000	0.99999	0.00000	0.00000	0.00000	0.00000	0.00000	0.00000	0.00000
Node31	14	Q	0.00003	0.01909	0.00226	0.00002	0.00000	0.97114	0.00052	0.00000	0.00190	0.00000	0.00001	0.00481	0.00002	0.00000	0.00001	0.00014	0.00006	0.00000	0.00000	0.00000
Node31	15	H	0.00000	0.00001	0.00003	0.00000	0.00000	0.00003	0.00000	0.00000	0.99448	0.00000	0.00000	0.00000	0.00000	0.00001	0.00000	0.00000	0.00000	0.00000	0.00544	0.00000
Node31	16	F	0.00000	0.00000	0.00000	0.00000	0.00000	0.00000	0.00000	0.00000	0.00000	0.00007	0.00875	0.00000	0.00010	0.99086	0.00000	0.00000	0.00000	0.00001	0.00019	0.00001
Node31	17	L	0.04131	0.00015	0.00007	0.00001	0.00322	0.00043	0.00006	0.00012	0.00043	0.05120	0.56226	0.00008	0.08267	0.18566	0.00023	0.00246	0.00255	0.00055	0.00369	0.06286
Node31	18	K	0.00000	0.02490	0.00002	0.00000	0.00000	0.00015	0.00001	0.00000	0.00000	0.00000	0.00000	0.97490	0.00000	0.00000	0.00000	0.00000	0.00001	0.00000	0.00000	0.00000
Node31	19	Y	0.00000	0.00000	0.00000	0.00000	0.00000	0.00000	0.00000	0.00000	0.00000	0.00000	0.00000	0.00000	0.00000	0.00000	0.00000	0.00000	0.00000	0.00000	1.00000	0.00000
Node31	20	L	0.00000	0.00000	0.00000	0.00000	0.00000	0.00000	0.00000	0.00000	0.00000	0.00001	0.99998	0.00000	0.00001	0.00000	0.00000	0.00000	0.00000	0.00000	0.00000	0.00000
Node31	21	T	0.00000	0.00000	0.00000	0.00000	0.00000	0.00000	0.00000	0.00000	0.00000	0.00000	0.00000	0.00000	0.00000	0.00000	0.00000	0.00001	0.99999	0.00000	0.00000	0.00000
Node31	22	S	0.00002	0.00000	0.00001	0.00000	0.00000	0.00000	0.00000	0.00000	0.00000	0.00000	0.00000	0.00000	0.00000	0.00000	0.00000	0.99984	0.00013	0.00000	0.00000	0.00000
Node31	23	A	1.00000	0.00000	0.00000	0.00000	0.00000	0.00000	0.00000	0.00000	0.00000	0.00000	0.00000	0.00000	0.00000	0.00000	0.00000	0.00000	0.00000	0.00000	0.00000	0.00000
Node31	24	P	0.00000	0.00000	0.00000	0.00000	0.00000	0.00000	0.00000	0.00000	0.00000	0.00000	0.00000	0.00000	0.00000	0.00000	1.00000	0.00000	0.00000	0.00000	0.00000	0.00000
Node31	25	V	0.00000	0.00000	0.00000	0.00000	0.00000	0.00000	0.00000	0.00000	0.00000	0.00001	0.00000	0.00000	0.00000	0.00000	0.00000	0.00000	0.00000	0.00000	0.00000	0.99999
Node31	26	M	0.00000	0.00000	0.00000	0.00000	0.00000	0.00000	0.00000	0.00000	0.00000	0.01114	0.00301	0.00000	0.98550	0.00002	0.00000	0.00000	0.00002	0.00000	0.00000	0.00029
Node31	27	A	0.99997	0.00000	0.00000	0.00000	0.00000	0.00000	0.00000	0.00000	0.00000	0.00000	0.00000	0.00000	0.00000	0.00000	0.00000	0.00002	0.00000	0.00000	0.00000	0.00000
Node31	28	T	0.00000	0.00000	0.00000	0.00000	0.00000	0.00000	0.00000	0.00000	0.00000	0.00000	0.00000	0.00000	0.00000	0.00000	0.00000	0.00003	0.99997	0.00000	0.00000	0.00000
Node31	29	I	0.00011	0.00000	0.00000	0.00000	0.00003	0.00000	0.00000	0.00000	0.00000	0.56728	0.17010	0.00000	0.00446	0.00034	0.00000	0.00000	0.00016	0.00000	0.00000	0.25750
Node31	30	T	0.29352	0.00002	0.00003	0.00000	0.00039	0.00006	0.00006	0.00001	0.00000	0.00084	0.00013	0.00005	0.00053	0.00001	0.00005	0.00373	0.57625	0.00000	0.00000	0.12433
Node31	31	M	0.00004	0.00000	0.00000	0.00000	0.00000	0.00000	0.00000	0.00000	0.00000	0.00214	0.00504	0.00000	0.98919	0.00002	0.00000	0.00000	0.00006	0.00000	0.00000	0.00350
Node31	32	F	0.00003	0.00000	0.00000	0.00000	0.00007	0.00000	0.00000	0.00000	0.00000	0.00227	0.00258	0.00000	0.00033	0.97723	0.00000	0.00000	0.00001	0.00003	0.00109	0.01635
Node31	33	I	0.00000	0.00000	0.00000	0.00000	0.00000	0.00000	0.00000	0.00000	0.00000	0.99308	0.00052	0.00000	0.00012	0.00001	0.00000	0.00000	0.00001	0.00000	0.00000	0.00626
Node31	34	L	0.00000	0.00000	0.00000	0.00000	0.00000	0.00000	0.00000	0.00000	0.00000	0.00001	0.99994	0.00000	0.00001	0.00004	0.00000	0.00000	0.00000	0.00000	0.00000	0.00000
Node31	35	A	0.99993	0.00000	0.00000	0.00000	0.00000	0.00000	0.00000	0.00000	0.00000	0.00000	0.00000	0.00000	0.00000	0.00000	0.00000	0.00007	0.00000	0.00000	0.00000	0.00000
Node31	36	G	0.00002	0.00000	0.00000	0.00000	0.00000	0.00000	0.00000	0.99998	0.00000	0.00000	0.00000	0.00000	0.00000	0.00000	0.00000	0.00000	0.00000	0.00000	0.00000	0.00000
Node31	37	V	0.01962	0.00000	0.00000	0.00000	0.00005	0.00000	0.00000	0.00000	0.00000	0.00839	0.00016	0.00000	0.00011	0.00000	0.00000	0.00001	0.00027	0.00000	0.00000	0.97138
Node31	38	L	0.00000	0.00000	0.00000	0.00000	0.00000	0.00000	0.00000	0.00000	0.00000	0.00002	0.99991	0.00000	0.00006	0.00001	0.00000	0.00000	0.00000	0.00000	0.00000	0.00000
Node31	39	I	0.00000	0.00000	0.00000	0.00000	0.00000	0.00000	0.00000	0.00000	0.00000	0.99999	0.00000	0.00000	0.00000	0.00000	0.00000	0.00000	0.00000	0.00000	0.00000	0.00001
Node31	40	E	0.00000	0.00000	0.00000	0.00006	0.00000	0.00002	0.99991	0.00000	0.00000	0.00000	0.00000	0.00000	0.00000	0.00000	0.00000	0.00000	0.00000	0.00000	0.00000	0.00000
Node31	41	L	0.00000	0.00000	0.00000	0.00000	0.00000	0.00000	0.00000	0.00000	0.00000	0.00004	0.99989	0.00000	0.00004	0.00003	0.00000	0.00000	0.00000	0.00000	0.00000	0.00000
Node31	42	N	0.00000	0.00000	1.00000	0.00000	0.00000	0.00000	0.00000	0.00000	0.00000	0.00000	0.00000	0.00000	0.00000	0.00000	0.00000	0.00000	0.00000	0.00000	0.00000	0.00000
Node31	43	R	0.00000	0.99985	0.00000	0.00000	0.00000	0.00001	0.00000	0.00000	0.00003	0.00000	0.00000	0.00011	0.00000	0.00000	0.00000	0.00000	0.00000	0.00000	0.00000	0.00000
Node31	44	F	0.00000	0.00000	0.00000	0.00000	0.00000	0.00000	0.00000	0.00000	0.00000	0.00000	0.00001	0.00000	0.00000	0.99992	0.00000	0.00000	0.00000	0.00000	0.00007	0.00000
Node31	45	F	0.00000	0.00000	0.00000	0.00000	0.00000	0.00000	0.00000	0.00000	0.00000	0.00000	0.00001	0.00000	0.00000	0.99993	0.00000	0.00000	0.00000	0.00000	0.00006	0.00000
Node31	46	P	0.00000	0.00000	0.00000	0.00000	0.00000	0.00000	0.00000	0.00000	0.00000	0.00000	0.00000	0.00000	0.00000	0.00000	1.00000	0.00000	0.00000	0.00000	0.00000	0.00000
Node31	47	G	0.00000	0.00000	0.00000	0.00000	0.00000	0.00000	0.00000	1.00000	0.00000	0.00000	0.00000	0.00000	0.00000	0.00000	0.00000	0.00000	0.00000	0.00000	0.00000	0.00000
Node31	48	L	0.00000	0.00000	0.00000	0.00000	0.00000	0.00000	0.00000	0.00000	0.00000	0.00001	0.99998	0.00000	0.00001	0.00000	0.00000	0.00000	0.00000	0.00000	0.00000	0.00000
Node31	49	Q	0.00000	0.00000	0.00000	0.00000	0.00000	1.00000	0.00000	0.00000	0.00000	0.00000	0.00000	0.00000	0.00000	0.00000	0.00000	0.00000	0.00000	0.00000	0.00000	0.00000
Node31	50	Y	0.00000	0.00000	0.00000	0.00000	0.00000	0.00000	0.00000	0.00000	0.00000	0.00000	0.00000	0.00000	0.00000	0.00002	0.00000	0.00000	0.00000	0.00000	0.99998	0.00000
Node31	51	G	0.00000	0.00000	0.00000	0.00000	0.00000	0.00000	0.00000	1.00000	0.00000	0.00000	0.00000	0.00000	0.00000	0.00000	0.00000	0.00000	0.00000	0.00000	0.00000	0.00000
Node31	52	T	0.00000	0.00000	0.00000	0.00000	0.00000	0.00000	0.00000	0.00000	0.00000	0.00000	0.00000	0.00000	0.00000	0.00000	0.00000	0.00000	1.00000	0.00000	0.00000	0.00000
Node31	53	Y	0.00000	0.00000	0.00000	0.00000	0.00000	0.00000	0.00000	0.00000	0.00001	0.00000	0.00000	0.00000	0.00000	0.00012	0.00000	0.00000	0.00000	0.00000	0.99987	0.00000
Node31	54	F	0.00000	0.00000	0.00000	0.00000	0.00000	0.00000	0.00000	0.00000	0.00000	0.00000	0.00002	0.00000	0.00000	0.99984	0.00000	0.00000	0.00000	0.00000	0.00014	0.00000
Node31	55	H	0.00000	0.00001	0.00002	0.00000	0.00000	0.00003	0.00000	0.00000	0.99992	0.00000	0.00000	0.00000	0.00000	0.00000	0.00000	0.00000	0.00000	0.00000	0.00002	0.00000
Node31	56	S	0.35877	0.00022	0.00909	0.00074	0.00080	0.00042	0.00039	0.14214	0.00029	0.00000	0.00001	0.00026	0.00003	0.00001	0.00027	0.48283	0.00363	0.00000	0.00001	0.00010
Node31	57	V	0.00009	0.00000	0.00000	0.00000	0.00001	0.00000	0.00000	0.00000	0.00000	0.00364	0.00005	0.00000	0.00002	0.00000	0.00000	0.00000	0.00004	0.00000	0.00000	0.99616
Node31	58	P	0.00000	0.00000	0.00000	0.00000	0.00000	0.00000	0.00000	0.00000	0.00000	0.00000	0.00000	0.00000	0.00000	0.00000	1.00000	0.00000	0.00000	0.00000	0.00000	0.00000
Node31	59	S	0.11127	0.07914	0.06622	0.04616	0.01329	0.04404	0.05514	0.05566	0.02092	0.01613	0.02321	0.07864	0.00900	0.00946	0.03320	0.20411	0.09411	0.00270	0.01076	0.02683
Node31	60	P	0.06701	0.04730	0.03024	0.03349	0.00405	0.03582	0.04991	0.02324	0.01479	0.01131	0.02014	0.06703	0.00550	0.00546	0.45840	0.06232	0.03778	0.00143	0.00559	0.01918
Node31	61	V	0.07591	0.02361	0.01786	0.01752	0.01311	0.01938	0.02882	0.02324	0.00980	0.14242	0.13564	0.02758	0.03007	0.03704	0.02111	0.03754	0.05062	0.00596	0.01950	0.26328
Node56	1	L	0.06082	0.03294	0.02236	0.02156	0.01083	0.02893	0.03416	0.02551	0.01386	0.09821	0.18216	0.03792	0.14554	0.05085	0.02114	0.03894	0.04649	0.00950	0.02746	0.09082
Node56	2	L	0.05962	0.04362	0.02586	0.02491	0.00933	0.06972	0.04808	0.02395	0.01791	0.08453	0.16497	0.05141	0.11955	0.04123	0.02010	0.04052	0.04695	0.00742	0.02249	0.07784
Node56	3	Q	0.03650	0.05899	0.02964	0.02872	0.00277	0.47584	0.09133	0.01578	0.02971	0.01086	0.02764	0.07297	0.01136	0.00602	0.01597	0.03324	0.02702	0.00221	0.00871	0.01473
Node56	4	L	0.04985	0.04224	0.01545	0.01052	0.00842	0.02884	0.02167	0.01373	0.01062	0.10373	0.21248	0.03622	0.20698	0.04494	0.01154	0.02840	0.04345	0.00672	0.01840	0.08581
Node56	5	M	0.03050	0.01149	0.00656	0.00239	0.00469	0.01923	0.00757	0.00456	0.00454	0.08659	0.19890	0.01517	0.45945	0.03031	0.00378	0.01249	0.03155	0.00351	0.00850	0.05822
Node56	6	M	0.02876	0.01066	0.00610	0.00193	0.00426	0.01909	0.00676	0.00403	0.00413	0.07943	0.18181	0.01453	0.50474	0.02707	0.00310	0.01121	0.03070	0.00318	0.00736	0.05114
Node56	7	A	0.18021	0.04279	0.02855	0.02575	0.00873	0.14657	0.07043	0.06643	0.01996	0.02988	0.05993	0.05459	0.05944	0.01161	0.01978	0.07226	0.04974	0.00237	0.00812	0.04289
Node56	8	E	0.09867	0.05770	0.03539	0.04947	0.01087	0.05329	0.10369	0.03420	0.01722	0.06671	0.09541	0.08020	0.02873	0.02266	0.02468	0.06225	0.06032	0.00398	0.01448	0.08009
Node56	9	K	0.05366	0.15460	0.05383	0.05931	0.00561	0.07117	0.10615	0.03436	0.02613	0.01757	0.02971	0.20675	0.01094	0.00898	0.02458	0.05280	0.04417	0.00343	0.01251	0.02374
Node56	10	L	0.06558	0.02920	0.02030	0.01404	0.01068	0.03205	0.02687	0.01853	0.01176	0.11030	0.21552	0.03549	0.12590	0.04584	0.01458	0.04114	0.05925	0.00640	0.01885	0.09774
Node56	11	L	0.05548	0.03296	0.01742	0.01146	0.00898	0.03307	0.02494	0.01420	0.01137	0.11212	0.23104	0.03972	0.14677	0.04654	0.01210	0.03256	0.04990	0.00646	0.01823	0.09467
Node56	12	M	0.03600	0.01394	0.00799	0.00312	0.00559	0.02227	0.00948	0.00568	0.00552	0.09883	0.22303	0.01819	0.37497	0.03551	0.00470	0.01552	0.03660	0.00420	0.01028	0.06856
Node56	13	M	0.00000	0.00000	0.00000	0.00000	0.00000	0.00000	0.00000	0.00000	0.00000	0.00000	0.00000	0.00000	1.00000	0.00000	0.00000	0.00000	0.00000	0.00000	0.00000	0.00000
Node56	14	D	0.00000	0.00000	0.00000	1.00000	0.00000	0.00000	0.00000	0.00000	0.00000	0.00000	0.00000	0.00000	0.00000	0.00000	0.00000	0.00000	0.00000	0.00000	0.00000	0.00000
Node56	15	G	0.00000	0.00000	0.00000	0.00000	0.00000	0.00000	0.00000	1.00000	0.00000	0.00000	0.00000	0.00000	0.00000	0.00000	0.00000	0.00000	0.00000	0.00000	0.00000	0.00000
Node56	16	L	0.00000	0.00000	0.00000	0.00000	0.00000	0.00000	0.00000	0.00000	0.00000	0.00000	1.00000	0.00000	0.00000	0.00000	0.00000	0.00000	0.00000	0.00000	0.00000	0.00000
Node56	17	P	0.00000	0.00000	0.00000	0.00000	0.00000	0.00000	0.00000	0.00000	0.00000	0.00000	0.00000	0.00000	0.00000	0.00000	1.00000	0.00000	0.00000	0.00000	0.00000	0.00000
Node56	18	R	0.00000	1.00000	0.00000	0.00000	0.00000	0.00000	0.00000	0.00000	0.00000	0.00000	0.00000	0.00000	0.00000	0.00000	0.00000	0.00000	0.00000	0.00000	0.00000	0.00000
Node56	19	F	0.00000	0.00000	0.00000	0.00000	0.00000	0.00000	0.00000	0.00000	0.00000	0.00000	0.00000	0.00000	0.00000	1.00000	0.00000	0.00000	0.00000	0.00000	0.00000	0.00000
Node56	20	L	0.00000	0.00000	0.00000	0.00000	0.00000	0.00000	0.00000	0.00000	0.00000	0.00000	1.00000	0.00000	0.00000	0.00000	0.00000	0.00000	0.00000	0.00000	0.00000	0.00000
Node56	21	S	0.00000	0.00000	0.00000	0.00000	0.00000	0.00000	0.00000	0.00000	0.00000	0.00000	0.00000	0.00000	0.00000	0.00000	0.00000	1.00000	0.00000	0.00000	0.00000	0.00000
Node56	22	S	0.00000	0.00000	0.00000	0.00000	0.00000	0.00000	0.00000	0.00000	0.00000	0.00000	0.00000	0.00000	0.00000	0.00000	0.00000	1.00000	0.00000	0.00000	0.00000	0.00000
Node56	23	A	1.00000	0.00000	0.00000	0.00000	0.00000	0.00000	0.00000	0.00000	0.00000	0.00000	0.00000	0.00000	0.00000	0.00000	0.00000	0.00000	0.00000	0.00000	0.00000	0.00000
Node56	24	P	0.00000	0.00000	0.00000	0.00000	0.00000	0.00000	0.00000	0.00000	0.00000	0.00000	0.00000	0.00000	0.00000	0.00000	1.00000	0.00000	0.00000	0.00000	0.00000	0.00000
Node56	25	V	0.00000	0.00000	0.00000	0.00000	0.00000	0.00000	0.00000	0.00000	0.00000	0.00000	0.00000	0.00000	0.00000	0.00000	0.00000	0.00000	0.00000	0.00000	0.00000	1.00000
Node56	26	L	0.00000	0.00000	0.00000	0.00000	0.00000	0.00000	0.00000	0.00000	0.00000	0.00000	1.00000	0.00000	0.00000	0.00000	0.00000	0.00000	0.00000	0.00000	0.00000	0.00000
Node56	27	I	0.00000	0.00000	0.00000	0.00000	0.00000	0.00000	0.00000	0.00000	0.00000	1.00000	0.00000	0.00000	0.00000	0.00000	0.00000	0.00000	0.00000	0.00000	0.00000	0.00000
Node56	28	M	0.00000	0.00000	0.00000	0.00000	0.00000	0.00000	0.00000	0.00000	0.00000	0.00000	0.00000	0.00000	1.00000	0.00000	0.00000	0.00000	0.00000	0.00000	0.00000	0.00000
Node56	29	L	0.00000	0.00000	0.00000	0.00000	0.00000	0.00000	0.00000	0.00000	0.00000	0.00000	1.00000	0.00000	0.00000	0.00000	0.00000	0.00000	0.00000	0.00000	0.00000	0.00000
Node56	30	L	0.00000	0.00000	0.00000	0.00000	0.00000	0.00000	0.00000	0.00000	0.00000	0.00000	1.00000	0.00000	0.00000	0.00000	0.00000	0.00000	0.00000	0.00000	0.00000	0.00000
Node56	31	L	0.00000	0.00000	0.00000	0.00000	0.00000	0.00000	0.00000	0.00000	0.00000	0.00000	1.00000	0.00000	0.00000	0.00000	0.00000	0.00000	0.00000	0.00000	0.00000	0.00000
Node56	32	S	0.00000	0.00000	0.00000	0.00000	0.00000	0.00000	0.00000	0.00000	0.00000	0.00000	0.00000	0.00000	0.00000	0.00000	0.00000	1.00000	0.00000	0.00000	0.00000	0.00000
Node56	33	V	0.00000	0.00000	0.00000	0.00000	0.00000	0.00000	0.00000	0.00000	0.00000	0.00000	0.00000	0.00000	0.00000	0.00000	0.00000	0.00000	0.00000	0.00000	0.00000	1.00000
Node56	34	T	0.00000	0.00000	0.00000	0.00000	0.00000	0.00000	0.00000	0.00000	0.00000	0.00000	0.00000	0.00000	0.00000	0.00000	0.00000	0.00000	1.00000	0.00000	0.00000	0.00000
Node56	35	A	1.00000	0.00000	0.00000	0.00000	0.00000	0.00000	0.00000	0.00000	0.00000	0.00000	0.00000	0.00000	0.00000	0.00000	0.00000	0.00000	0.00000	0.00000	0.00000	0.00000
Node56	36	G	0.00000	0.00000	0.00000	0.00000	0.00000	0.00000	0.00000	1.00000	0.00000	0.00000	0.00000	0.00000	0.00000	0.00000	0.00000	0.00000	0.00000	0.00000	0.00000	0.00000
Node56	37	I	0.00000	0.00000	0.00000	0.00000	0.00000	0.00000	0.00000	0.00000	0.00000	1.00000	0.00000	0.00000	0.00000	0.00000	0.00000	0.00000	0.00000	0.00000	0.00000	0.00000
Node56	38	L	0.00000	0.00000	0.00000	0.00000	0.00000	0.00000	0.00000	0.00000	0.00000	0.00000	1.00000	0.00000	0.00000	0.00000	0.00000	0.00000	0.00000	0.00000	0.00000	0.00000
Node56	39	I	0.00000	0.00000	0.00000	0.00000	0.00000	0.00000	0.00000	0.00000	0.00000	1.00000	0.00000	0.00000	0.00000	0.00000	0.00000	0.00000	0.00000	0.00000	0.00000	0.00000
Node56	40	E	0.00000	0.00000	0.00000	0.00000	0.00000	0.00000	1.00000	0.00000	0.00000	0.00000	0.00000	0.00000	0.00000	0.00000	0.00000	0.00000	0.00000	0.00000	0.00000	0.00000
Node56	41	F	0.00000	0.00000	0.00000	0.00000	0.00000	0.00000	0.00000	0.00000	0.00000	0.00000	0.00000	0.00000	0.00000	1.00000	0.00000	0.00000	0.00000	0.00000	0.00000	0.00000
Node56	42	N	0.00000	0.00000	1.00000	0.00000	0.00000	0.00000	0.00000	0.00000	0.00000	0.00000	0.00000	0.00000	0.00000	0.00000	0.00000	0.00000	0.00000	0.00000	0.00000	0.00000
Node56	43	R	0.00000	1.00000	0.00000	0.00000	0.00000	0.00000	0.00000	0.00000	0.00000	0.00000	0.00000	0.00000	0.00000	0.00000	0.00000	0.00000	0.00000	0.00000	0.00000	0.00000
Node56	44	F	0.00000	0.00000	0.00000	0.00000	0.00000	0.00000	0.00000	0.00000	0.00000	0.00000	0.00000	0.00000	0.00000	1.00000	0.00000	0.00000	0.00000	0.00000	0.00000	0.00000
Node56	45	F	0.00000	0.00000	0.00000	0.00000	0.00000	0.00000	0.00000	0.00000	0.00000	0.00000	0.00000	0.00000	0.00000	1.00000	0.00000	0.00000	0.00000	0.00000	0.00000	0.00000
Node56	46	P	0.00000	0.00000	0.00000	0.00000	0.00000	0.00000	0.00000	0.00000	0.00000	0.00000	0.00000	0.00000	0.00000	0.00000	1.00000	0.00000	0.00000	0.00000	0.00000	0.00000
Node56	47	D	0.00000	0.00000	0.00000	1.00000	0.00000	0.00000	0.00000	0.00000	0.00000	0.00000	0.00000	0.00000	0.00000	0.00000	0.00000	0.00000	0.00000	0.00000	0.00000	0.00000
Node56	48	L	0.00000	0.00000	0.00000	0.00000	0.00000	0.00000	0.00000	0.00000	0.00000	0.00000	1.00000	0.00000	0.00000	0.00000	0.00000	0.00000	0.00000	0.00000	0.00000	0.00000
Node56	49	L	0.00000	0.00000	0.00000	0.00000	0.00000	0.00000	0.00000	0.00000	0.00000	0.00000	1.00000	0.00000	0.00000	0.00000	0.00000	0.00000	0.00000	0.00000	0.00000	0.00000
Node56	50	F	0.00000	0.00000	0.00000	0.00000	0.00000	0.00000	0.00000	0.00000	0.00000	0.00000	0.00000	0.00000	0.00000	1.00000	0.00000	0.00000	0.00000	0.00000	0.00000	0.00000
Node56	51	H	0.00000	0.00000	0.00000	0.00000	0.00000	0.00000	0.00000	0.00000	1.00000	0.00000	0.00000	0.00000	0.00000	0.00000	0.00000	0.00000	0.00000	0.00000	0.00000	0.00000
Node56	52	P	0.00000	0.00000	0.00000	0.00000	0.00000	0.00000	0.00000	0.00000	0.00000	0.00000	0.00000	0.00000	0.00000	0.00000	1.00000	0.00000	0.00000	0.00000	0.00000	0.00000
Node56	53	M	0.00000	0.00000	0.00000	0.00000	0.00000	0.00000	0.00000	0.00000	0.00000	0.00000	0.00000	0.00000	1.00000	0.00000	0.00000	0.00000	0.00000	0.00000	0.00000	0.00000
Node56	54	S	0.00000	0.00000	0.00000	0.00000	0.00000	0.00000	0.00000	0.00000	0.00000	0.00000	0.00000	0.00000	0.00000	0.00000	0.00000	1.00000	0.00000	0.00000	0.00000	0.00000
Node56	55	K	0.02673	0.10879	0.03492	0.01108	0.00170	0.04305	0.03882	0.00902	0.00987	0.00760	0.00887	0.53157	0.00639	0.00165	0.00771	0.03776	0.09801	0.00065	0.00292	0.01289
Node56	56	H	0.02315	0.05830	0.07002	0.03004	0.00504	0.06828	0.02823	0.01552	0.43375	0.00802	0.02256	0.03652	0.00665	0.02536	0.01280	0.03466	0.02191	0.00539	0.08421	0.00958
Node56	57	V	0.10121	0.03632	0.03856	0.03541	0.01649	0.03053	0.04876	0.04108	0.01583	0.10123	0.11000	0.04513	0.02721	0.03121	0.02789	0.06744	0.07442	0.00503	0.01980	0.12648
Node56	58	P	0.09016	0.02871	0.02642	0.03160	0.00706	0.02693	0.04215	0.03331	0.01266	0.01778	0.02918	0.03570	0.00778	0.00893	0.42928	0.08290	0.04974	0.00219	0.00796	0.02957
Node56	59	R	0.08234	0.11105	0.05268	0.05430	0.01164	0.05368	0.07771	0.05758	0.02644	0.03311	0.05118	0.10687	0.01494	0.01947	0.03880	0.07849	0.06103	0.00603	0.02001	0.04266
Node56	60	P	0.07656	0.07973	0.04367	0.05113	0.00830	0.04961	0.07803	0.04366	0.02159	0.02834	0.04495	0.10590	0.01269	0.01544	0.16665	0.06568	0.05094	0.00430	0.01516	0.03767
Node56	61	V	0.07595	0.02376	0.01798	0.01767	0.01312	0.01950	0.02901	0.02340	0.00987	0.14203	0.13573	0.02775	0.03009	0.03716	0.02123	0.03769	0.05065	0.00600	0.01961	0.26181
Node60	1	L	0.06105	0.03316	0.02255	0.02184	0.01087	0.02902	0.03449	0.02580	0.01395	0.09799	0.18146	0.03817	0.14367	0.05090	0.02136	0.03918	0.04658	0.00955	0.02761	0.09078
Node60	2	L	0.05999	0.04384	0.02610	0.02530	0.00942	0.06884	0.04842	0.02436	0.01798	0.08458	0.16447	0.05161	0.11679	0.04149	0.02043	0.04087	0.04708	0.00752	0.02277	0.07815
Node60	3	Q	0.03699	0.05947	0.02996	0.02920	0.00284	0.46985	0.09187	0.01612	0.02984	0.01114	0.02807	0.07351	0.01146	0.00619	0.01624	0.03366	0.02737	0.00226	0.00888	0.01506
Node60	4	L	0.05040	0.04225	0.01572	0.01085	0.00854	0.02895	0.02213	0.01408	0.01078	0.10410	0.21248	0.03654	0.20125	0.04538	0.01184	0.02887	0.04370	0.00683	0.01875	0.08655
Node60	5	M	0.03193	0.01217	0.00697	0.00265	0.00494	0.01991	0.00815	0.00492	0.00482	0.08944	0.20413	0.01596	0.43831	0.03172	0.00411	0.01336	0.03271	0.00371	0.00907	0.06100
Node60	6	M	0.03021	0.01133	0.00648	0.00215	0.00451	0.01983	0.00729	0.00435	0.00440	0.08271	0.18853	0.01532	0.48171	0.02852	0.00339	0.01204	0.03195	0.00337	0.00788	0.05404
Node60	7	A	0.17450	0.04404	0.02949	0.02706	0.00902	0.14005	0.07169	0.06672	0.02035	0.03122	0.06168	0.05595	0.05650	0.01227	0.02067	0.07267	0.05070	0.00251	0.00864	0.04425
Node60	8	E	0.09682	0.05814	0.03615	0.05036	0.01106	0.05243	0.10155	0.03555	0.01760	0.06671	0.09589	0.07936	0.02802	0.02353	0.02565	0.06245	0.05997	0.00420	0.01520	0.07936
Node60	9	K	0.05556	0.15023	0.05388	0.06012	0.00595	0.07031	0.10576	0.03592	0.02641	0.01889	0.03171	0.19694	0.01136	0.00983	0.02570	0.05405	0.04519	0.00366	0.01326	0.02527
Node60	10	L	0.06645	0.03025	0.02097	0.01509	0.01096	0.03200	0.02823	0.01962	0.01221	0.11081	0.21435	0.03646	0.11309	0.04714	0.01552	0.04207	0.05862	0.00672	0.01994	0.09951
Node60	11	L	0.05694	0.03376	0.01816	0.01246	0.00935	0.03296	0.02626	0.01524	0.01183	0.11297	0.22980	0.04031	0.13181	0.04799	0.01301	0.03391	0.05014	0.00678	0.01935	0.09698
Node60	12	M	0.03785	0.01489	0.00856	0.00353	0.00594	0.02303	0.01033	0.00621	0.00592	0.10224	0.22898	0.01924	0.34808	0.03739	0.00519	0.01677	0.03794	0.00447	0.01110	0.07233
Node60	13	M	0.00000	0.00000	0.00000	0.00000	0.00000	0.00000	0.00000	0.00000	0.00000	0.00000	0.00000	0.00000	1.00000	0.00000	0.00000	0.00000	0.00000	0.00000	0.00000	0.00000
Node60	14	G	0.00004	0.00000	0.00000	0.00000	0.00000	0.00000	0.00000	0.99996	0.00000	0.00000	0.00000	0.00000	0.00000	0.00000	0.00000	0.00000	0.00000	0.00000	0.00000	0.00000
Node60	15	D	0.00000	0.00000	0.00000	0.99999	0.00000	0.00000	0.00001	0.00000	0.00000	0.00000	0.00000	0.00000	0.00000	0.00000	0.00000	0.00000	0.00000	0.00000	0.00000	0.00000
Node60	16	L	0.00000	0.00000	0.00000	0.00000	0.00000	0.00000	0.00000	0.00000	0.00000	0.00000	0.99999	0.00000	0.00000	0.00000	0.00000	0.00000	0.00000	0.00000	0.00000	0.00000
Node60	17	L	0.00000	0.00000	0.00000	0.00000	0.00000	0.00000	0.00000	0.00000	0.00000	0.00005	0.99984	0.00000	0.00010	0.00001	0.00000	0.00000	0.00000	0.00000	0.00000	0.00001
Node60	18	K	0.00000	0.00000	0.00000	0.00000	0.00000	0.00000	0.00000	0.00000	0.00000	0.00000	0.00000	1.00000	0.00000	0.00000	0.00000	0.00000	0.00000	0.00000	0.00000	0.00000
Node60	19	Y	0.00000	0.00000	0.00000	0.00000	0.00000	0.00000	0.00000	0.00000	0.00000	0.00000	0.00000	0.00000	0.00000	0.00000	0.00000	0.00000	0.00000	0.00000	1.00000	0.00000
Node60	20	L	0.00000	0.00000	0.00000	0.00000	0.00000	0.00000	0.00000	0.00000	0.00000	0.00000	1.00000	0.00000	0.00000	0.00000	0.00000	0.00000	0.00000	0.00000	0.00000	0.00000
Node60	21	S	0.00000	0.00000	0.00000	0.00000	0.00000	0.00000	0.00000	0.00000	0.00000	0.00000	0.00000	0.00000	0.00000	0.00000	0.00000	1.00000	0.00000	0.00000	0.00000	0.00000
Node60	22	T	0.00000	0.00000	0.00000	0.00000	0.00000	0.00000	0.00000	0.00000	0.00000	0.00000	0.00000	0.00000	0.00000	0.00000	0.00000	0.00000	1.00000	0.00000	0.00000	0.00000
Node60	23	A	1.00000	0.00000	0.00000	0.00000	0.00000	0.00000	0.00000	0.00000	0.00000	0.00000	0.00000	0.00000	0.00000	0.00000	0.00000	0.00000	0.00000	0.00000	0.00000	0.00000
Node60	24	P	0.00000	0.00000	0.00000	0.00000	0.00000	0.00000	0.00000	0.00000	0.00000	0.00000	0.00000	0.00000	0.00000	0.00000	1.00000	0.00000	0.00000	0.00000	0.00000	0.00000
Node60	25	V	0.00000	0.00000	0.00000	0.00000	0.00000	0.00000	0.00000	0.00000	0.00000	0.00000	0.00000	0.00000	0.00000	0.00000	0.00000	0.00000	0.00000	0.00000	0.00000	1.00000
Node60	26	L	0.00000	0.00000	0.00000	0.00000	0.00000	0.00000	0.00000	0.00000	0.00000	0.00000	0.99999	0.00000	0.00000	0.00000	0.00000	0.00000	0.00000	0.00000	0.00000	0.00000
Node60	27	M	0.00000	0.00000	0.00000	0.00000	0.00000	0.00000	0.00000	0.00000	0.00000	0.00000	0.00000	0.00000	1.00000	0.00000	0.00000	0.00000	0.00000	0.00000	0.00000	0.00000
Node60	28	F	0.00000	0.00000	0.00000	0.00000	0.00000	0.00000	0.00000	0.00000	0.00000	0.00000	0.00000	0.00000	0.00000	1.00000	0.00000	0.00000	0.00000	0.00000	0.00000	0.00000
Node60	29	A	0.99678	0.00000	0.00000	0.00000	0.00004	0.00002	0.00000	0.00001	0.00000	0.00001	0.00207	0.00000	0.00015	0.00001	0.00001	0.00021	0.00007	0.00000	0.00000	0.00062
Node60	30	L	0.00000	0.00000	0.00000	0.00000	0.00000	0.00000	0.00000	0.00000	0.00000	0.00000	0.99999	0.00000	0.00000	0.00000	0.00000	0.00000	0.00000	0.00000	0.00000	0.00000
Node60	31	L	0.00000	0.00000	0.00000	0.00000	0.00000	0.00000	0.00000	0.00000	0.00000	0.00000	0.99999	0.00000	0.00000	0.00000	0.00000	0.00000	0.00000	0.00000	0.00000	0.00000
Node60	32	T	0.00000	0.00000	0.00000	0.00000	0.00000	0.00000	0.00000	0.00000	0.00000	0.00000	0.00000	0.00000	0.00000	0.00000	0.00000	0.00000	1.00000	0.00000	0.00000	0.00000
Node60	33	V	0.00006	0.00000	0.00000	0.00000	0.00002	0.00000	0.00000	0.00000	0.00000	0.00331	0.00035	0.00000	0.00007	0.00298	0.00000	0.00000	0.00002	0.00000	0.00001	0.99319
Node60	34	T	0.00000	0.00000	0.00000	0.00000	0.00000	0.00000	0.00000	0.00000	0.00000	0.00000	0.00000	0.00000	0.00000	0.00000	0.00000	0.00000	1.00000	0.00000	0.00000	0.00000
Node60	35	A	1.00000	0.00000	0.00000	0.00000	0.00000	0.00000	0.00000	0.00000	0.00000	0.00000	0.00000	0.00000	0.00000	0.00000	0.00000	0.00000	0.00000	0.00000	0.00000	0.00000
Node60	36	G	0.00000	0.00000	0.00000	0.00000	0.00000	0.00000	0.00000	1.00000	0.00000	0.00000	0.00000	0.00000	0.00000	0.00000	0.00000	0.00000	0.00000	0.00000	0.00000	0.00000
Node60	37	I	0.00000	0.00000	0.00000	0.00000	0.00000	0.00000	0.00000	0.00000	0.00000	0.99998	0.00000	0.00000	0.00000	0.00000	0.00000	0.00000	0.00000	0.00000	0.00000	0.00002
Node60	38	L	0.00000	0.00000	0.00000	0.00000	0.00000	0.00000	0.00000	0.00000	0.00000	0.00000	1.00000	0.00000	0.00000	0.00000	0.00000	0.00000	0.00000	0.00000	0.00000	0.00000
Node60	39	I	0.00000	0.00000	0.00000	0.00000	0.00000	0.00000	0.00000	0.00000	0.00000	1.00000	0.00000	0.00000	0.00000	0.00000	0.00000	0.00000	0.00000	0.00000	0.00000	0.00000
Node60	40	E	0.00000	0.00000	0.00000	0.00000	0.00000	0.00000	1.00000	0.00000	0.00000	0.00000	0.00000	0.00000	0.00000	0.00000	0.00000	0.00000	0.00000	0.00000	0.00000	0.00000
Node60	41	F	0.00000	0.00000	0.00000	0.00000	0.00000	0.00000	0.00000	0.00000	0.00000	0.00000	0.00000	0.00000	0.00000	1.00000	0.00000	0.00000	0.00000	0.00000	0.00000	0.00000
Node60	42	N	0.00000	0.00000	1.00000	0.00000	0.00000	0.00000	0.00000	0.00000	0.00000	0.00000	0.00000	0.00000	0.00000	0.00000	0.00000	0.00000	0.00000	0.00000	0.00000	0.00000
Node60	43	R	0.00000	1.00000	0.00000	0.00000	0.00000	0.00000	0.00000	0.00000	0.00000	0.00000	0.00000	0.00000	0.00000	0.00000	0.00000	0.00000	0.00000	0.00000	0.00000	0.00000
Node60	44	F	0.00000	0.00000	0.00000	0.00000	0.00000	0.00000	0.00000	0.00000	0.00000	0.00000	0.00000	0.00000	0.00000	1.00000	0.00000	0.00000	0.00000	0.00000	0.00000	0.00000
Node60	45	Y	0.00000	0.00000	0.00000	0.00000	0.00000	0.00000	0.00000	0.00000	0.00000	0.00000	0.00000	0.00000	0.00000	0.02242	0.00000	0.00000	0.00000	0.00000	0.97758	0.00000
Node60	46	P	0.00000	0.00000	0.00000	0.00000	0.00000	0.00000	0.00000	0.00000	0.00000	0.00000	0.00000	0.00000	0.00000	0.00000	1.00000	0.00000	0.00000	0.00000	0.00000	0.00000
Node60	47	D	0.00000	0.00000	0.00000	1.00000	0.00000	0.00000	0.00000	0.00000	0.00000	0.00000	0.00000	0.00000	0.00000	0.00000	0.00000	0.00000	0.00000	0.00000	0.00000	0.00000
Node60	48	L	0.00000	0.00000	0.00000	0.00000	0.00000	0.00000	0.00000	0.00000	0.00000	0.00000	1.00000	0.00000	0.00000	0.00000	0.00000	0.00000	0.00000	0.00000	0.00000	0.00000
Node60	49	L	0.00000	0.00000	0.00000	0.00000	0.00000	0.00000	0.00000	0.00000	0.00000	0.00000	1.00000	0.00000	0.00000	0.00000	0.00000	0.00000	0.00000	0.00000	0.00000	0.00000
Node60	50	F	0.00000	0.00000	0.00000	0.00000	0.00000	0.00000	0.00000	0.00000	0.00000	0.00000	0.00000	0.00000	0.00000	1.00000	0.00000	0.00000	0.00000	0.00000	0.00000	0.00000
Node60	51	H	0.00000	0.00000	0.00000	0.00000	0.00000	0.00000	0.00000	0.00000	1.00000	0.00000	0.00000	0.00000	0.00000	0.00000	0.00000	0.00000	0.00000	0.00000	0.00000	0.00000
Node60	52	P	0.00000	0.00000	0.00000	0.00000	0.00000	0.00000	0.00000	0.00000	0.00000	0.00000	0.00000	0.00000	0.00000	0.00000	1.00000	0.00000	0.00000	0.00000	0.00000	0.00000
Node60	53	M	0.00000	0.00000	0.00000	0.00000	0.00000	0.00000	0.00000	0.00000	0.00000	0.00000	0.00000	0.00000	1.00000	0.00000	0.00000	0.00000	0.00000	0.00000	0.00000	0.00000
Node60	54	S	0.08262	0.01250	0.03695	0.01722	0.00838	0.01242	0.01321	0.05270	0.00590	0.00260	0.00585	0.01382	0.00277	0.00396	0.01466	0.63185	0.07181	0.00086	0.00375	0.00616
Node60	55	K	0.02989	0.11606	0.03727	0.01325	0.00203	0.04639	0.04363	0.01062	0.01106	0.00883	0.01063	0.49930	0.00711	0.00207	0.00900	0.04057	0.09355	0.00080	0.00349	0.01445
Node60	56	H	0.02605	0.06210	0.07221	0.03305	0.00554	0.07046	0.03200	0.01743	0.39028	0.00942	0.02531	0.04078	0.00741	0.02798	0.01427	0.03756	0.02426	0.00601	0.08666	0.01122
Node60	57	V	0.10022	0.03693	0.03848	0.03592	0.01641	0.03085	0.04939	0.04169	0.01601	0.10015	0.11084	0.04570	0.02725	0.03180	0.02843	0.06724	0.07337	0.00521	0.02025	0.12384
Node60	58	P	0.09036	0.02945	0.02694	0.03230	0.00723	0.02741	0.04313	0.03409	0.01292	0.01853	0.03025	0.03656	0.00806	0.00933	0.42010	0.08230	0.05006	0.00229	0.00829	0.03039
Node60	59	R	0.08230	0.10914	0.05245	0.05461	0.01168	0.05342	0.07799	0.05782	0.02637	0.03377	0.05222	0.10576	0.01512	0.01993	0.03908	0.07778	0.06077	0.00615	0.02033	0.04330
Node60	60	P	0.07682	0.07922	0.04377	0.05147	0.00844	0.04945	0.07817	0.04424	0.02166	0.02902	0.04598	0.10456	0.01291	0.01590	0.16326	0.06571	0.05111	0.00443	0.01553	0.03836
Node60	61	V	0.07602	0.02410	0.01824	0.01800	0.01315	0.01973	0.02941	0.02375	0.01001	0.14118	0.13589	0.02813	0.03011	0.03741	0.02148	0.03801	0.05073	0.00609	0.01986	0.25871
Node59	1	L	0.06090	0.03301	0.02242	0.02165	0.01084	0.02896	0.03427	0.02561	0.01389	0.09814	0.18192	0.03801	0.14491	0.05087	0.02121	0.03902	0.04652	0.00952	0.02751	0.09081
Node59	2	L	0.05974	0.04369	0.02594	0.02504	0.00936	0.06942	0.04819	0.02409	0.01793	0.08455	0.16481	0.05148	0.11861	0.04132	0.02021	0.04064	0.04699	0.00745	0.02258	0.07795
Node59	3	Q	0.03666	0.05915	0.02975	0.02888	0.00280	0.47382	0.09152	0.01589	0.02975	0.01095	0.02778	0.07315	0.01139	0.00608	0.01606	0.03339	0.02714	0.00222	0.00877	0.01484
Node59	4	L	0.05004	0.04224	0.01554	0.01063	0.00846	0.02888	0.02183	0.01385	0.01067	0.10386	0.21249	0.03633	0.20503	0.04509	0.01164	0.02856	0.04353	0.00676	0.01852	0.08606
Node59	5	M	0.03099	0.01172	0.00670	0.00247	0.00477	0.01946	0.00777	0.00468	0.00464	0.08757	0.20071	0.01544	0.45223	0.03079	0.00389	0.01278	0.03195	0.00358	0.00869	0.05917
Node59	6	M	0.02925	0.01089	0.00623	0.00200	0.00435	0.01935	0.00693	0.00414	0.00422	0.08055	0.18413	0.01480	0.49688	0.02757	0.00320	0.01149	0.03113	0.00324	0.00753	0.05212
Node59	7	A	0.17825	0.04322	0.02887	0.02619	0.00883	0.14433	0.07087	0.06653	0.02010	0.03034	0.06054	0.05505	0.05843	0.01183	0.02008	0.07241	0.05007	0.00241	0.00829	0.04335
Node59	8	E	0.09803	0.05786	0.03565	0.04978	0.01093	0.05299	0.10295	0.03466	0.01735	0.06672	0.09558	0.07991	0.02848	0.02296	0.02501	0.06233	0.06020	0.00405	0.01472	0.07984
Node59	9	K	0.05432	0.15313	0.05385	0.05959	0.00572	0.07089	0.10603	0.03489	0.02623	0.01801	0.03038	0.20336	0.01109	0.00927	0.02497	0.05323	0.04453	0.00351	0.01276	0.02426
Node59	10	L	0.06588	0.02956	0.02053	0.01439	0.01077	0.03203	0.02733	0.01890	0.01191	0.11051	0.21520	0.03582	0.12139	0.04629	0.01489	0.04146	0.05903	0.00651	0.01922	0.09838
Node59	11	L	0.05598	0.03324	0.01767	0.01180	0.00911	0.03303	0.02539	0.01455	0.01153	0.11245	0.23070	0.03992	0.14151	0.04705	0.01240	0.03302	0.04999	0.00657	0.01861	0.09549
Node59	12	M	0.03663	0.01426	0.00818	0.00326	0.00571	0.02253	0.00977	0.00586	0.00565	0.10002	0.22514	0.01855	0.36570	0.03615	0.00486	0.01595	0.03707	0.00429	0.01056	0.06985
Node59	13	M	0.00000	0.00000	0.00000	0.00000	0.00000	0.00000	0.00000	0.00000	0.00000	0.00000	0.00000	0.00000	1.00000	0.00000	0.00000	0.00000	0.00000	0.00000	0.00000	0.00000
Node59	14	G	0.00579	0.00000	0.00001	0.00002	0.00000	0.00000	0.00013	0.99389	0.00000	0.00000	0.00000	0.00000	0.00000	0.00000	0.00000	0.00016	0.00000	0.00000	0.00000	0.00000
Node59	15	D	0.00000	0.00000	0.00002	0.99996	0.00000	0.00000	0.00001	0.00001	0.00000	0.00000	0.00000	0.00000	0.00000	0.00000	0.00000	0.00000	0.00000	0.00000	0.00000	0.00000
Node59	16	L	0.00000	0.00000	0.00000	0.00000	0.00000	0.00000	0.00000	0.00000	0.00000	0.00000	1.00000	0.00000	0.00000	0.00000	0.00000	0.00000	0.00000	0.00000	0.00000	0.00000
Node59	17	L	0.00000	0.00000	0.00000	0.00000	0.00000	0.00005	0.00000	0.00000	0.00000	0.00006	0.99921	0.00000	0.00065	0.00001	0.00000	0.00000	0.00000	0.00000	0.00000	0.00001
Node59	18	K	0.00000	0.00000	0.00000	0.00000	0.00000	0.00000	0.00000	0.00000	0.00000	0.00000	0.00000	1.00000	0.00000	0.00000	0.00000	0.00000	0.00000	0.00000	0.00000	0.00000
Node59	19	Y	0.00000	0.00000	0.00000	0.00000	0.00000	0.00000	0.00000	0.00000	0.00000	0.00000	0.00000	0.00000	0.00000	0.00000	0.00000	0.00000	0.00000	0.00000	1.00000	0.00000
Node59	20	L	0.00000	0.00000	0.00000	0.00000	0.00000	0.00000	0.00000	0.00000	0.00000	0.00000	1.00000	0.00000	0.00000	0.00000	0.00000	0.00000	0.00000	0.00000	0.00000	0.00000
Node59	21	S	0.00000	0.00000	0.00000	0.00000	0.00000	0.00000	0.00000	0.00000	0.00000	0.00000	0.00000	0.00000	0.00000	0.00000	0.00000	1.00000	0.00000	0.00000	0.00000	0.00000
Node59	22	T	0.00000	0.00000	0.00000	0.00000	0.00000	0.00000	0.00000	0.00000	0.00000	0.00000	0.00000	0.00000	0.00000	0.00000	0.00000	0.00000	1.00000	0.00000	0.00000	0.00000
Node59	23	A	1.00000	0.00000	0.00000	0.00000	0.00000	0.00000	0.00000	0.00000	0.00000	0.00000	0.00000	0.00000	0.00000	0.00000	0.00000	0.00000	0.00000	0.00000	0.00000	0.00000
Node59	24	P	0.00000	0.00000	0.00000	0.00000	0.00000	0.00000	0.00000	0.00000	0.00000	0.00000	0.00000	0.00000	0.00000	0.00000	1.00000	0.00000	0.00000	0.00000	0.00000	0.00000
Node59	25	V	0.00000	0.00000	0.00000	0.00000	0.00000	0.00000	0.00000	0.00000	0.00000	0.00000	0.00000	0.00000	0.00000	0.00000	0.00000	0.00000	0.00000	0.00000	0.00000	1.00000
Node59	26	L	0.00000	0.00000	0.00000	0.00000	0.00000	0.00000	0.00000	0.00000	0.00000	0.00000	1.00000	0.00000	0.00000	0.00000	0.00000	0.00000	0.00000	0.00000	0.00000	0.00000
Node59	27	M	0.00000	0.00000	0.00000	0.00000	0.00000	0.00000	0.00000	0.00000	0.00000	0.00000	0.00000	0.00000	1.00000	0.00000	0.00000	0.00000	0.00000	0.00000	0.00000	0.00000
Node59	28	F	0.00000	0.00000	0.00000	0.00000	0.00000	0.00000	0.00000	0.00000	0.00000	0.00000	0.00000	0.00000	0.00000	1.00000	0.00000	0.00000	0.00000	0.00000	0.00000	0.00000
Node59	29	L	0.00011	0.00000	0.00000	0.00000	0.00000	0.00000	0.00000	0.00000	0.00000	0.00008	0.99922	0.00000	0.00047	0.00002	0.00000	0.00000	0.00000	0.00000	0.00000	0.00010
Node59	30	L	0.00000	0.00000	0.00000	0.00000	0.00000	0.00000	0.00000	0.00000	0.00000	0.00000	1.00000	0.00000	0.00000	0.00000	0.00000	0.00000	0.00000	0.00000	0.00000	0.00000
Node59	31	L	0.00000	0.00000	0.00000	0.00000	0.00000	0.00000	0.00000	0.00000	0.00000	0.00000	1.00000	0.00000	0.00000	0.00000	0.00000	0.00000	0.00000	0.00000	0.00000	0.00000
Node59	32	T	0.00000	0.00000	0.00000	0.00000	0.00000	0.00000	0.00000	0.00000	0.00000	0.00000	0.00000	0.00000	0.00000	0.00000	0.00000	0.00000	1.00000	0.00000	0.00000	0.00000
Node59	33	V	0.00000	0.00000	0.00000	0.00000	0.00000	0.00000	0.00000	0.00000	0.00000	0.00016	0.00000	0.00000	0.00000	0.00000	0.00000	0.00000	0.00000	0.00000	0.00000	0.99984
Node59	34	T	0.00000	0.00000	0.00000	0.00000	0.00000	0.00000	0.00000	0.00000	0.00000	0.00000	0.00000	0.00000	0.00000	0.00000	0.00000	0.00000	1.00000	0.00000	0.00000	0.00000
Node59	35	A	1.00000	0.00000	0.00000	0.00000	0.00000	0.00000	0.00000	0.00000	0.00000	0.00000	0.00000	0.00000	0.00000	0.00000	0.00000	0.00000	0.00000	0.00000	0.00000	0.00000
Node59	36	G	0.00000	0.00000	0.00000	0.00000	0.00000	0.00000	0.00000	1.00000	0.00000	0.00000	0.00000	0.00000	0.00000	0.00000	0.00000	0.00000	0.00000	0.00000	0.00000	0.00000
Node59	37	I	0.00000	0.00000	0.00000	0.00000	0.00000	0.00000	0.00000	0.00000	0.00000	0.99999	0.00000	0.00000	0.00000	0.00000	0.00000	0.00000	0.00000	0.00000	0.00000	0.00001
Node59	38	L	0.00000	0.00000	0.00000	0.00000	0.00000	0.00000	0.00000	0.00000	0.00000	0.00000	1.00000	0.00000	0.00000	0.00000	0.00000	0.00000	0.00000	0.00000	0.00000	0.00000
Node59	39	I	0.00000	0.00000	0.00000	0.00000	0.00000	0.00000	0.00000	0.00000	0.00000	1.00000	0.00000	0.00000	0.00000	0.00000	0.00000	0.00000	0.00000	0.00000	0.00000	0.00000
Node59	40	E	0.00000	0.00000	0.00000	0.00000	0.00000	0.00000	1.00000	0.00000	0.00000	0.00000	0.00000	0.00000	0.00000	0.00000	0.00000	0.00000	0.00000	0.00000	0.00000	0.00000
Node59	41	F	0.00000	0.00000	0.00000	0.00000	0.00000	0.00000	0.00000	0.00000	0.00000	0.00000	0.00000	0.00000	0.00000	1.00000	0.00000	0.00000	0.00000	0.00000	0.00000	0.00000
Node59	42	N	0.00000	0.00000	1.00000	0.00000	0.00000	0.00000	0.00000	0.00000	0.00000	0.00000	0.00000	0.00000	0.00000	0.00000	0.00000	0.00000	0.00000	0.00000	0.00000	0.00000
Node59	43	R	0.00000	1.00000	0.00000	0.00000	0.00000	0.00000	0.00000	0.00000	0.00000	0.00000	0.00000	0.00000	0.00000	0.00000	0.00000	0.00000	0.00000	0.00000	0.00000	0.00000
Node59	44	F	0.00000	0.00000	0.00000	0.00000	0.00000	0.00000	0.00000	0.00000	0.00000	0.00000	0.00000	0.00000	0.00000	1.00000	0.00000	0.00000	0.00000	0.00000	0.00000	0.00000
Node59	45	Y	0.00000	0.00000	0.00000	0.00000	0.00000	0.00000	0.00000	0.00000	0.00000	0.00000	0.00000	0.00000	0.00000	0.01212	0.00000	0.00000	0.00000	0.00000	0.98788	0.00000
Node59	46	P	0.00000	0.00000	0.00000	0.00000	0.00000	0.00000	0.00000	0.00000	0.00000	0.00000	0.00000	0.00000	0.00000	0.00000	1.00000	0.00000	0.00000	0.00000	0.00000	0.00000
Node59	47	D	0.00000	0.00000	0.00000	1.00000	0.00000	0.00000	0.00000	0.00000	0.00000	0.00000	0.00000	0.00000	0.00000	0.00000	0.00000	0.00000	0.00000	0.00000	0.00000	0.00000
Node59	48	L	0.00000	0.00000	0.00000	0.00000	0.00000	0.00000	0.00000	0.00000	0.00000	0.00000	1.00000	0.00000	0.00000	0.00000	0.00000	0.00000	0.00000	0.00000	0.00000	0.00000
Node59	49	L	0.00000	0.00000	0.00000	0.00000	0.00000	0.00000	0.00000	0.00000	0.00000	0.00000	1.00000	0.00000	0.00000	0.00000	0.00000	0.00000	0.00000	0.00000	0.00000	0.00000
Node59	50	F	0.00000	0.00000	0.00000	0.00000	0.00000	0.00000	0.00000	0.00000	0.00000	0.00000	0.00000	0.00000	0.00000	1.00000	0.00000	0.00000	0.00000	0.00000	0.00000	0.00000
Node59	51	H	0.00000	0.00000	0.00000	0.00000	0.00000	0.00000	0.00000	0.00000	1.00000	0.00000	0.00000	0.00000	0.00000	0.00000	0.00000	0.00000	0.00000	0.00000	0.00000	0.00000
Node59	52	P	0.00000	0.00000	0.00000	0.00000	0.00000	0.00000	0.00000	0.00000	0.00000	0.00000	0.00000	0.00000	0.00000	0.00000	1.00000	0.00000	0.00000	0.00000	0.00000	0.00000
Node59	53	M	0.00000	0.00000	0.00000	0.00000	0.00000	0.00000	0.00000	0.00000	0.00000	0.00000	0.00048	0.00000	0.99952	0.00000	0.00000	0.00000	0.00000	0.00000	0.00000	0.00000
Node59	54	S	0.07513	0.01103	0.03353	0.01524	0.00752	0.01102	0.01148	0.05053	0.00520	0.00211	0.00502	0.01208	0.00238	0.00348	0.01300	0.66668	0.06549	0.00075	0.00328	0.00504
Node59	55	K	0.02781	0.11137	0.03574	0.01181	0.00181	0.04422	0.04048	0.00956	0.01028	0.00802	0.00946	0.52043	0.00664	0.00178	0.00814	0.03874	0.09646	0.00070	0.00311	0.01342
Node59	56	H	0.02413	0.05965	0.07085	0.03108	0.00521	0.06911	0.02951	0.01616	0.41860	0.00849	0.02349	0.03798	0.00691	0.02626	0.01330	0.03567	0.02272	0.00561	0.08513	0.01013
Node59	57	V	0.10087	0.03652	0.03853	0.03559	0.01646	0.03064	0.04897	0.04129	0.01589	0.10086	0.11029	0.04532	0.02722	0.03141	0.02807	0.06737	0.07406	0.00509	0.01995	0.12558
Node59	58	P	0.09023	0.02896	0.02659	0.03184	0.00712	0.02709	0.04248	0.03357	0.01275	0.01803	0.02954	0.03599	0.00788	0.00906	0.42618	0.08269	0.04985	0.00222	0.00807	0.02985
Node59	59	R	0.08232	0.11040	0.05260	0.05441	0.01166	0.05360	0.07781	0.05766	0.02641	0.03333	0.05153	0.10649	0.01500	0.01963	0.03889	0.07825	0.06094	0.00607	0.02012	0.04288
Node59	60	P	0.07665	0.07956	0.04371	0.05124	0.00835	0.04956	0.07808	0.04386	0.02162	0.02857	0.04530	0.10545	0.01276	0.01559	0.16550	0.06569	0.05100	0.00434	0.01528	0.03790
Node59	61	V	0.07597	0.02388	0.01807	0.01778	0.01313	0.01958	0.02914	0.02352	0.00992	0.14174	0.13579	0.02788	0.03009	0.03724	0.02131	0.03780	0.05068	0.00603	0.01969	0.26076
Node61	1	L	0.06134	0.03343	0.02277	0.02218	0.01092	0.02914	0.03490	0.02615	0.01407	0.09772	0.18060	0.03847	0.14141	0.05094	0.02163	0.03948	0.04669	0.00962	0.02780	0.09073
Node61	2	L	0.06045	0.04409	0.02639	0.02579	0.00952	0.06780	0.04883	0.02487	0.01807	0.08463	0.16382	0.05185	0.11352	0.04179	0.02082	0.04129	0.04724	0.00763	0.02311	0.07850
Node61	3	Q	0.03760	0.06005	0.03035	0.02978	0.00293	0.46259	0.09251	0.01655	0.02999	0.01149	0.02860	0.07415	0.01158	0.00641	0.01657	0.03417	0.02780	0.00232	0.00910	0.01547
Node61	4	L	0.05107	0.04227	0.01606	0.01126	0.00868	0.02909	0.02270	0.01452	0.01097	0.10450	0.21239	0.03693	0.19445	0.04590	0.01221	0.02944	0.04400	0.00696	0.01919	0.08743
Node61	5	M	0.03363	0.01300	0.00747	0.00299	0.00525	0.02068	0.00887	0.00538	0.00517	0.09269	0.20993	0.01690	0.41363	0.03340	0.00452	0.01442	0.03404	0.00396	0.00978	0.06429
Node61	6	M	0.03192	0.01213	0.00695	0.00244	0.00481	0.02067	0.00795	0.00476	0.00473	0.08649	0.19613	0.01626	0.45466	0.03025	0.00375	0.01305	0.03339	0.00360	0.00852	0.05751
Node61	7	A	0.16788	0.04550	0.03059	0.02864	0.00935	0.13252	0.07310	0.06704	0.02078	0.03281	0.06369	0.05751	0.05317	0.01307	0.02174	0.07308	0.05176	0.00269	0.00927	0.04582
Node61	8	E	0.09476	0.05860	0.03701	0.05132	0.01126	0.05145	0.09910	0.03712	0.01804	0.06665	0.09639	0.07839	0.02726	0.02456	0.02679	0.06263	0.05956	0.00448	0.01608	0.07853
Node61	9	K	0.05774	0.14494	0.05388	0.06101	0.00635	0.06919	0.10520	0.03776	0.02669	0.02050	0.03414	0.18588	0.01185	0.01087	0.02703	0.05544	0.04631	0.00395	0.01415	0.02712
Node61	10	L	0.06741	0.03148	0.02176	0.01637	0.01127	0.03194	0.02985	0.02093	0.01273	0.11106	0.21217	0.03757	0.09964	0.04855	0.01666	0.04312	0.05789	0.00711	0.02124	0.10126
Node61	11	L	0.05859	0.03469	0.01904	0.01369	0.00976	0.03281	0.02783	0.01653	0.01235	0.11357	0.22742	0.04100	0.11603	0.04955	0.01412	0.03546	0.05037	0.00717	0.02068	0.09934
Node61	12	M	0.04000	0.01603	0.00925	0.00407	0.00636	0.02384	0.01139	0.00689	0.00640	0.10594	0.23507	0.02047	0.31764	0.03956	0.00581	0.01828	0.03941	0.00480	0.01210	0.07668
Node61	13	M	0.00000	0.00000	0.00000	0.00000	0.00000	0.00000	0.00000	0.00000	0.00000	0.00000	0.00000	0.00000	1.00000	0.00000	0.00000	0.00000	0.00000	0.00000	0.00000	0.00000
Node61	14	A	0.99998	0.00000	0.00000	0.00000	0.00000	0.00000	0.00000	0.00001	0.00000	0.00000	0.00000	0.00000	0.00000	0.00000	0.00000	0.00001	0.00000	0.00000	0.00000	0.00000
Node61	15	D	0.00000	0.00000	0.00000	1.00000	0.00000	0.00000	0.00000	0.00000	0.00000	0.00000	0.00000	0.00000	0.00000	0.00000	0.00000	0.00000	0.00000	0.00000	0.00000	0.00000
Node61	16	L	0.00000	0.00000	0.00000	0.00000	0.00000	0.00000	0.00000	0.00000	0.00000	0.00000	1.00000	0.00000	0.00000	0.00000	0.00000	0.00000	0.00000	0.00000	0.00000	0.00000
Node61	17	Q	0.00000	0.00000	0.00000	0.00000	0.00000	0.99999	0.00000	0.00000	0.00000	0.00000	0.00000	0.00000	0.00000	0.00000	0.00000	0.00000	0.00000	0.00000	0.00000	0.00000
Node61	18	K	0.00000	0.00000	0.00000	0.00000	0.00000	0.00000	0.00000	0.00000	0.00000	0.00000	0.00000	1.00000	0.00000	0.00000	0.00000	0.00000	0.00000	0.00000	0.00000	0.00000
Node61	19	Y	0.00000	0.00000	0.00000	0.00000	0.00000	0.00000	0.00000	0.00000	0.00000	0.00000	0.00000	0.00000	0.00000	0.00000	0.00000	0.00000	0.00000	0.00000	1.00000	0.00000
Node61	20	L	0.00000	0.00000	0.00000	0.00000	0.00000	0.00000	0.00000	0.00000	0.00000	0.00000	1.00000	0.00000	0.00000	0.00000	0.00000	0.00000	0.00000	0.00000	0.00000	0.00000
Node61	21	S	0.00000	0.00000	0.00000	0.00000	0.00000	0.00000	0.00000	0.00000	0.00000	0.00000	0.00000	0.00000	0.00000	0.00000	0.00000	1.00000	0.00000	0.00000	0.00000	0.00000
Node61	22	T	0.00000	0.00000	0.00000	0.00000	0.00000	0.00000	0.00000	0.00000	0.00000	0.00000	0.00000	0.00000	0.00000	0.00000	0.00000	0.00000	1.00000	0.00000	0.00000	0.00000
Node61	23	A	1.00000	0.00000	0.00000	0.00000	0.00000	0.00000	0.00000	0.00000	0.00000	0.00000	0.00000	0.00000	0.00000	0.00000	0.00000	0.00000	0.00000	0.00000	0.00000	0.00000
Node61	24	P	0.00000	0.00000	0.00000	0.00000	0.00000	0.00000	0.00000	0.00000	0.00000	0.00000	0.00000	0.00000	0.00000	0.00000	1.00000	0.00000	0.00000	0.00000	0.00000	0.00000
Node61	25	V	0.00000	0.00000	0.00000	0.00000	0.00000	0.00000	0.00000	0.00000	0.00000	0.00000	0.00000	0.00000	0.00000	0.00000	0.00000	0.00000	0.00000	0.00000	0.00000	1.00000
Node61	26	L	0.00000	0.00000	0.00000	0.00000	0.00000	0.00000	0.00000	0.00000	0.00000	0.00000	1.00000	0.00000	0.00000	0.00000	0.00000	0.00000	0.00000	0.00000	0.00000	0.00000
Node61	27	M	0.00000	0.00000	0.00000	0.00000	0.00000	0.00000	0.00000	0.00000	0.00000	0.00000	0.00000	0.00000	1.00000	0.00000	0.00000	0.00000	0.00000	0.00000	0.00000	0.00000
Node61	28	F	0.00000	0.00000	0.00000	0.00000	0.00000	0.00000	0.00000	0.00000	0.00000	0.00000	0.00000	0.00000	0.00000	1.00000	0.00000	0.00000	0.00000	0.00000	0.00000	0.00000
Node61	29	L	0.00000	0.00000	0.00000	0.00000	0.00000	0.00000	0.00000	0.00000	0.00000	0.00000	1.00000	0.00000	0.00000	0.00000	0.00000	0.00000	0.00000	0.00000	0.00000	0.00000
Node61	30	L	0.00000	0.00000	0.00000	0.00000	0.00000	0.00000	0.00000	0.00000	0.00000	0.00000	1.00000	0.00000	0.00000	0.00000	0.00000	0.00000	0.00000	0.00000	0.00000	0.00000
Node61	31	L	0.00000	0.00000	0.00000	0.00000	0.00000	0.00000	0.00000	0.00000	0.00000	0.00000	1.00000	0.00000	0.00000	0.00000	0.00000	0.00000	0.00000	0.00000	0.00000	0.00000
Node61	32	T	0.00000	0.00000	0.00000	0.00000	0.00000	0.00000	0.00000	0.00000	0.00000	0.00000	0.00000	0.00000	0.00000	0.00000	0.00000	0.00000	1.00000	0.00000	0.00000	0.00000
Node61	33	V	0.00000	0.00000	0.00000	0.00000	0.00000	0.00000	0.00000	0.00000	0.00000	0.00000	0.00000	0.00000	0.00000	0.00000	0.00000	0.00000	0.00000	0.00000	0.00000	1.00000
Node61	34	T	0.00000	0.00000	0.00000	0.00000	0.00000	0.00000	0.00000	0.00000	0.00000	0.00000	0.00000	0.00000	0.00000	0.00000	0.00000	0.00000	1.00000	0.00000	0.00000	0.00000
Node61	35	A	1.00000	0.00000	0.00000	0.00000	0.00000	0.00000	0.00000	0.00000	0.00000	0.00000	0.00000	0.00000	0.00000	0.00000	0.00000	0.00000	0.00000	0.00000	0.00000	0.00000
Node61	36	G	0.00000	0.00000	0.00000	0.00000	0.00000	0.00000	0.00000	1.00000	0.00000	0.00000	0.00000	0.00000	0.00000	0.00000	0.00000	0.00000	0.00000	0.00000	0.00000	0.00000
Node61	37	I	0.00000	0.00000	0.00000	0.00000	0.00000	0.00000	0.00000	0.00000	0.00000	1.00000	0.00000	0.00000	0.00000	0.00000	0.00000	0.00000	0.00000	0.00000	0.00000	0.00000
Node61	38	L	0.00000	0.00000	0.00000	0.00000	0.00000	0.00000	0.00000	0.00000	0.00000	0.00000	1.00000	0.00000	0.00000	0.00000	0.00000	0.00000	0.00000	0.00000	0.00000	0.00000
Node61	39	I	0.00000	0.00000	0.00000	0.00000	0.00000	0.00000	0.00000	0.00000	0.00000	1.00000	0.00000	0.00000	0.00000	0.00000	0.00000	0.00000	0.00000	0.00000	0.00000	0.00000
Node61	40	E	0.00000	0.00000	0.00000	0.00000	0.00000	0.00000	1.00000	0.00000	0.00000	0.00000	0.00000	0.00000	0.00000	0.00000	0.00000	0.00000	0.00000	0.00000	0.00000	0.00000
Node61	41	F	0.00000	0.00000	0.00000	0.00000	0.00000	0.00000	0.00000	0.00000	0.00000	0.00000	0.00000	0.00000	0.00000	1.00000	0.00000	0.00000	0.00000	0.00000	0.00000	0.00000
Node61	42	N	0.00000	0.00000	1.00000	0.00000	0.00000	0.00000	0.00000	0.00000	0.00000	0.00000	0.00000	0.00000	0.00000	0.00000	0.00000	0.00000	0.00000	0.00000	0.00000	0.00000
Node61	43	R	0.00000	1.00000	0.00000	0.00000	0.00000	0.00000	0.00000	0.00000	0.00000	0.00000	0.00000	0.00000	0.00000	0.00000	0.00000	0.00000	0.00000	0.00000	0.00000	0.00000
Node61	44	F	0.00000	0.00000	0.00000	0.00000	0.00000	0.00000	0.00000	0.00000	0.00000	0.00000	0.00000	0.00000	0.00000	1.00000	0.00000	0.00000	0.00000	0.00000	0.00000	0.00000
Node61	45	F	0.00000	0.00000	0.00000	0.00000	0.00000	0.00000	0.00000	0.00000	0.00000	0.00000	0.00000	0.00000	0.00000	1.00000	0.00000	0.00000	0.00000	0.00000	0.00000	0.00000
Node61	46	P	0.00000	0.00000	0.00000	0.00000	0.00000	0.00000	0.00000	0.00000	0.00000	0.00000	0.00000	0.00000	0.00000	0.00000	1.00000	0.00000	0.00000	0.00000	0.00000	0.00000
Node61	47	D	0.00000	0.00000	0.00000	1.00000	0.00000	0.00000	0.00000	0.00000	0.00000	0.00000	0.00000	0.00000	0.00000	0.00000	0.00000	0.00000	0.00000	0.00000	0.00000	0.00000
Node61	48	L	0.00000	0.00000	0.00000	0.00000	0.00000	0.00000	0.00000	0.00000	0.00000	0.00000	1.00000	0.00000	0.00000	0.00000	0.00000	0.00000	0.00000	0.00000	0.00000	0.00000
Node61	49	L	0.00000	0.00000	0.00000	0.00000	0.00000	0.00000	0.00000	0.00000	0.00000	0.00000	1.00000	0.00000	0.00000	0.00000	0.00000	0.00000	0.00000	0.00000	0.00000	0.00000
Node61	50	F	0.00000	0.00000	0.00000	0.00000	0.00000	0.00000	0.00000	0.00000	0.00000	0.00000	0.00000	0.00000	0.00000	1.00000	0.00000	0.00000	0.00000	0.00000	0.00000	0.00000
Node61	51	H	0.00000	0.00000	0.00000	0.00000	0.00000	0.00000	0.00000	0.00000	1.00000	0.00000	0.00000	0.00000	0.00000	0.00000	0.00000	0.00000	0.00000	0.00000	0.00000	0.00000
Node61	52	P	0.00000	0.00000	0.00000	0.00000	0.00000	0.00000	0.00000	0.00000	0.00000	0.00000	0.00000	0.00000	0.00000	0.00000	1.00000	0.00000	0.00000	0.00000	0.00000	0.00000
Node61	53	M	0.00000	0.00000	0.00000	0.00000	0.00000	0.00000	0.00000	0.00000	0.00000	0.00000	0.00000	0.00000	1.00000	0.00000	0.00000	0.00000	0.00000	0.00000	0.00000	0.00000
Node61	54	S	0.09472	0.01512	0.04252	0.02071	0.00983	0.01487	0.01640	0.05643	0.00716	0.00360	0.00744	0.01699	0.00351	0.00481	0.01757	0.57249	0.08180	0.00106	0.00460	0.00839
Node61	55	K	0.03354	0.12341	0.03978	0.01594	0.00245	0.04992	0.04901	0.01260	0.01246	0.01031	0.01282	0.46289	0.00791	0.00262	0.01057	0.04363	0.08867	0.00099	0.00422	0.01628
Node61	56	H	0.02952	0.06593	0.07385	0.03643	0.00611	0.07206	0.03647	0.01975	0.34285	0.01119	0.02861	0.04565	0.00830	0.03096	0.01599	0.04075	0.02696	0.00674	0.08860	0.01329
Node61	57	V	0.09906	0.03766	0.03841	0.03653	0.01632	0.03124	0.05016	0.04242	0.01623	0.09883	0.11177	0.04639	0.02728	0.03250	0.02907	0.06698	0.07214	0.00542	0.02080	0.12078
Node61	58	P	0.09056	0.03036	0.02756	0.03314	0.00743	0.02800	0.04432	0.03504	0.01324	0.01945	0.03157	0.03760	0.00839	0.00982	0.40899	0.08159	0.05044	0.00242	0.00870	0.03138
Node61	59	R	0.08226	0.10687	0.05218	0.05497	0.01172	0.05310	0.07831	0.05809	0.02627	0.03458	0.05349	0.10441	0.01535	0.02050	0.03940	0.07696	0.06045	0.00629	0.02072	0.04408
Node61	60	P	0.07711	0.07858	0.04388	0.05187	0.00860	0.04926	0.07833	0.04492	0.02175	0.02985	0.04724	0.10298	0.01317	0.01648	0.15919	0.06573	0.05130	0.00458	0.01597	0.03920
Node61	61	V	0.07611	0.02451	0.01855	0.01840	0.01318	0.02002	0.02990	0.02418	0.01019	0.14014	0.13607	0.02860	0.03013	0.03771	0.02178	0.03840	0.05082	0.00619	0.02016	0.25496
Node58	1	L	0.06090	0.03301	0.02242	0.02165	0.01084	0.02896	0.03427	0.02561	0.01389	0.09814	0.18192	0.03801	0.14491	0.05087	0.02121	0.03902	0.04652	0.00952	0.02751	0.09081
Node58	2	L	0.05974	0.04369	0.02594	0.02504	0.00936	0.06942	0.04819	0.02409	0.01793	0.08455	0.16481	0.05148	0.11861	0.04132	0.02021	0.04064	0.04699	0.00745	0.02258	0.07795
Node58	3	Q	0.03666	0.05915	0.02975	0.02888	0.00280	0.47382	0.09152	0.01589	0.02975	0.01095	0.02778	0.07315	0.01139	0.00608	0.01606	0.03339	0.02714	0.00222	0.00877	0.01484
Node58	4	L	0.05004	0.04224	0.01554	0.01063	0.00846	0.02888	0.02183	0.01385	0.01067	0.10386	0.21249	0.03633	0.20503	0.04509	0.01164	0.02856	0.04353	0.00676	0.01852	0.08606
Node58	5	M	0.03099	0.01172	0.00670	0.00247	0.00477	0.01946	0.00777	0.00468	0.00464	0.08757	0.20071	0.01544	0.45223	0.03079	0.00389	0.01278	0.03195	0.00358	0.00869	0.05917
Node58	6	M	0.02925	0.01089	0.00623	0.00200	0.00435	0.01935	0.00693	0.00414	0.00422	0.08055	0.18413	0.01480	0.49688	0.02757	0.00320	0.01149	0.03113	0.00324	0.00753	0.05212
Node58	7	A	0.17826	0.04322	0.02887	0.02619	0.00883	0.14433	0.07087	0.06653	0.02010	0.03034	0.06054	0.05505	0.05843	0.01183	0.02008	0.07241	0.05007	0.00241	0.00829	0.04335
Node58	8	E	0.09803	0.05786	0.03565	0.04978	0.01093	0.05299	0.10295	0.03466	0.01735	0.06672	0.09558	0.07991	0.02848	0.02296	0.02501	0.06233	0.06020	0.00405	0.01472	0.07984
Node58	9	K	0.05432	0.15313	0.05385	0.05959	0.00572	0.07089	0.10603	0.03489	0.02623	0.01801	0.03038	0.20336	0.01109	0.00927	0.02497	0.05323	0.04453	0.00351	0.01276	0.02426
Node58	10	L	0.06588	0.02956	0.02053	0.01439	0.01077	0.03203	0.02733	0.01890	0.01191	0.11051	0.21520	0.03582	0.12139	0.04629	0.01489	0.04146	0.05903	0.00651	0.01922	0.09838
Node58	11	L	0.05598	0.03324	0.01767	0.01180	0.00911	0.03303	0.02539	0.01455	0.01153	0.11245	0.23070	0.03992	0.14151	0.04705	0.01240	0.03302	0.04999	0.00657	0.01861	0.09549
Node58	12	M	0.03663	0.01426	0.00818	0.00326	0.00571	0.02253	0.00977	0.00586	0.00565	0.10002	0.22514	0.01855	0.36571	0.03615	0.00486	0.01595	0.03707	0.00429	0.01056	0.06985
Node58	13	M	0.00000	0.00000	0.00000	0.00000	0.00000	0.00000	0.00000	0.00000	0.00000	0.00000	0.00000	0.00000	1.00000	0.00000	0.00000	0.00000	0.00000	0.00000	0.00000	0.00000
Node58	14	G	0.00585	0.00000	0.00001	0.00003	0.00000	0.00000	0.00013	0.99382	0.00000	0.00000	0.00000	0.00000	0.00000	0.00000	0.00000	0.00016	0.00000	0.00000	0.00000	0.00000
Node58	15	D	0.00000	0.00000	0.00002	0.99996	0.00000	0.00000	0.00001	0.00001	0.00000	0.00000	0.00000	0.00000	0.00000	0.00000	0.00000	0.00000	0.00000	0.00000	0.00000	0.00000
Node58	16	L	0.00000	0.00000	0.00000	0.00000	0.00000	0.00000	0.00000	0.00000	0.00000	0.00000	1.00000	0.00000	0.00000	0.00000	0.00000	0.00000	0.00000	0.00000	0.00000	0.00000
Node58	17	L	0.00000	0.00000	0.00000	0.00000	0.00000	0.00005	0.00000	0.00000	0.00000	0.00006	0.99921	0.00000	0.00065	0.00001	0.00000	0.00000	0.00000	0.00000	0.00000	0.00001
Node58	18	K	0.00000	0.00000	0.00000	0.00000	0.00000	0.00000	0.00000	0.00000	0.00000	0.00000	0.00000	1.00000	0.00000	0.00000	0.00000	0.00000	0.00000	0.00000	0.00000	0.00000
Node58	19	Y	0.00000	0.00000	0.00000	0.00000	0.00000	0.00000	0.00000	0.00000	0.00000	0.00000	0.00000	0.00000	0.00000	0.00000	0.00000	0.00000	0.00000	0.00000	1.00000	0.00000
Node58	20	L	0.00000	0.00000	0.00000	0.00000	0.00000	0.00000	0.00000	0.00000	0.00000	0.00000	1.00000	0.00000	0.00000	0.00000	0.00000	0.00000	0.00000	0.00000	0.00000	0.00000
Node58	21	S	0.00000	0.00000	0.00000	0.00000	0.00000	0.00000	0.00000	0.00000	0.00000	0.00000	0.00000	0.00000	0.00000	0.00000	0.00000	1.00000	0.00000	0.00000	0.00000	0.00000
Node58	22	T	0.00000	0.00000	0.00000	0.00000	0.00000	0.00000	0.00000	0.00000	0.00000	0.00000	0.00000	0.00000	0.00000	0.00000	0.00000	0.00000	1.00000	0.00000	0.00000	0.00000
Node58	23	A	1.00000	0.00000	0.00000	0.00000	0.00000	0.00000	0.00000	0.00000	0.00000	0.00000	0.00000	0.00000	0.00000	0.00000	0.00000	0.00000	0.00000	0.00000	0.00000	0.00000
Node58	24	P	0.00000	0.00000	0.00000	0.00000	0.00000	0.00000	0.00000	0.00000	0.00000	0.00000	0.00000	0.00000	0.00000	0.00000	1.00000	0.00000	0.00000	0.00000	0.00000	0.00000
Node58	25	V	0.00000	0.00000	0.00000	0.00000	0.00000	0.00000	0.00000	0.00000	0.00000	0.00000	0.00000	0.00000	0.00000	0.00000	0.00000	0.00000	0.00000	0.00000	0.00000	1.00000
Node58	26	L	0.00000	0.00000	0.00000	0.00000	0.00000	0.00000	0.00000	0.00000	0.00000	0.00000	1.00000	0.00000	0.00000	0.00000	0.00000	0.00000	0.00000	0.00000	0.00000	0.00000
Node58	27	M	0.00000	0.00000	0.00000	0.00000	0.00000	0.00000	0.00000	0.00000	0.00000	0.00000	0.00000	0.00000	1.00000	0.00000	0.00000	0.00000	0.00000	0.00000	0.00000	0.00000
Node58	28	F	0.00000	0.00000	0.00000	0.00000	0.00000	0.00000	0.00000	0.00000	0.00000	0.00000	0.00000	0.00000	0.00000	1.00000	0.00000	0.00000	0.00000	0.00000	0.00000	0.00000
Node58	29	L	0.00011	0.00000	0.00000	0.00000	0.00000	0.00000	0.00000	0.00000	0.00000	0.00008	0.99922	0.00000	0.00047	0.00002	0.00000	0.00000	0.00000	0.00000	0.00000	0.00010
Node58	30	L	0.00000	0.00000	0.00000	0.00000	0.00000	0.00000	0.00000	0.00000	0.00000	0.00000	1.00000	0.00000	0.00000	0.00000	0.00000	0.00000	0.00000	0.00000	0.00000	0.00000
Node58	31	L	0.00000	0.00000	0.00000	0.00000	0.00000	0.00000	0.00000	0.00000	0.00000	0.00000	1.00000	0.00000	0.00000	0.00000	0.00000	0.00000	0.00000	0.00000	0.00000	0.00000
Node58	32	T	0.00000	0.00000	0.00000	0.00000	0.00000	0.00000	0.00000	0.00000	0.00000	0.00000	0.00000	0.00000	0.00000	0.00000	0.00000	0.00000	1.00000	0.00000	0.00000	0.00000
Node58	33	V	0.00000	0.00000	0.00000	0.00000	0.00000	0.00000	0.00000	0.00000	0.00000	0.00016	0.00000	0.00000	0.00000	0.00000	0.00000	0.00000	0.00000	0.00000	0.00000	0.99984
Node58	34	T	0.00000	0.00000	0.00000	0.00000	0.00000	0.00000	0.00000	0.00000	0.00000	0.00000	0.00000	0.00000	0.00000	0.00000	0.00000	0.00000	1.00000	0.00000	0.00000	0.00000
Node58	35	A	1.00000	0.00000	0.00000	0.00000	0.00000	0.00000	0.00000	0.00000	0.00000	0.00000	0.00000	0.00000	0.00000	0.00000	0.00000	0.00000	0.00000	0.00000	0.00000	0.00000
Node58	36	G	0.00000	0.00000	0.00000	0.00000	0.00000	0.00000	0.00000	1.00000	0.00000	0.00000	0.00000	0.00000	0.00000	0.00000	0.00000	0.00000	0.00000	0.00000	0.00000	0.00000
Node58	37	I	0.00000	0.00000	0.00000	0.00000	0.00000	0.00000	0.00000	0.00000	0.00000	0.99999	0.00000	0.00000	0.00000	0.00000	0.00000	0.00000	0.00000	0.00000	0.00000	0.00001
Node58	38	L	0.00000	0.00000	0.00000	0.00000	0.00000	0.00000	0.00000	0.00000	0.00000	0.00000	1.00000	0.00000	0.00000	0.00000	0.00000	0.00000	0.00000	0.00000	0.00000	0.00000
Node58	39	I	0.00000	0.00000	0.00000	0.00000	0.00000	0.00000	0.00000	0.00000	0.00000	1.00000	0.00000	0.00000	0.00000	0.00000	0.00000	0.00000	0.00000	0.00000	0.00000	0.00000
Node58	40	E	0.00000	0.00000	0.00000	0.00000	0.00000	0.00000	1.00000	0.00000	0.00000	0.00000	0.00000	0.00000	0.00000	0.00000	0.00000	0.00000	0.00000	0.00000	0.00000	0.00000
Node58	41	F	0.00000	0.00000	0.00000	0.00000	0.00000	0.00000	0.00000	0.00000	0.00000	0.00000	0.00000	0.00000	0.00000	1.00000	0.00000	0.00000	0.00000	0.00000	0.00000	0.00000
Node58	42	N	0.00000	0.00000	1.00000	0.00000	0.00000	0.00000	0.00000	0.00000	0.00000	0.00000	0.00000	0.00000	0.00000	0.00000	0.00000	0.00000	0.00000	0.00000	0.00000	0.00000
Node58	43	R	0.00000	1.00000	0.00000	0.00000	0.00000	0.00000	0.00000	0.00000	0.00000	0.00000	0.00000	0.00000	0.00000	0.00000	0.00000	0.00000	0.00000	0.00000	0.00000	0.00000
Node58	44	F	0.00000	0.00000	0.00000	0.00000	0.00000	0.00000	0.00000	0.00000	0.00000	0.00000	0.00000	0.00000	0.00000	1.00000	0.00000	0.00000	0.00000	0.00000	0.00000	0.00000
Node58	45	Y	0.00000	0.00000	0.00000	0.00000	0.00000	0.00000	0.00000	0.00000	0.00000	0.00000	0.00000	0.00000	0.00000	0.01212	0.00000	0.00000	0.00000	0.00000	0.98788	0.00000
Node58	46	P	0.00000	0.00000	0.00000	0.00000	0.00000	0.00000	0.00000	0.00000	0.00000	0.00000	0.00000	0.00000	0.00000	0.00000	1.00000	0.00000	0.00000	0.00000	0.00000	0.00000
Node58	47	D	0.00000	0.00000	0.00000	1.00000	0.00000	0.00000	0.00000	0.00000	0.00000	0.00000	0.00000	0.00000	0.00000	0.00000	0.00000	0.00000	0.00000	0.00000	0.00000	0.00000
Node58	48	L	0.00000	0.00000	0.00000	0.00000	0.00000	0.00000	0.00000	0.00000	0.00000	0.00000	1.00000	0.00000	0.00000	0.00000	0.00000	0.00000	0.00000	0.00000	0.00000	0.00000
Node58	49	L	0.00000	0.00000	0.00000	0.00000	0.00000	0.00000	0.00000	0.00000	0.00000	0.00000	1.00000	0.00000	0.00000	0.00000	0.00000	0.00000	0.00000	0.00000	0.00000	0.00000
Node58	50	F	0.00000	0.00000	0.00000	0.00000	0.00000	0.00000	0.00000	0.00000	0.00000	0.00000	0.00000	0.00000	0.00000	1.00000	0.00000	0.00000	0.00000	0.00000	0.00000	0.00000
Node58	51	H	0.00000	0.00000	0.00000	0.00000	0.00000	0.00000	0.00000	0.00000	1.00000	0.00000	0.00000	0.00000	0.00000	0.00000	0.00000	0.00000	0.00000	0.00000	0.00000	0.00000
Node58	52	P	0.00000	0.00000	0.00000	0.00000	0.00000	0.00000	0.00000	0.00000	0.00000	0.00000	0.00000	0.00000	0.00000	0.00000	1.00000	0.00000	0.00000	0.00000	0.00000	0.00000
Node58	53	M	0.00000	0.00000	0.00000	0.00000	0.00000	0.00000	0.00000	0.00000	0.00000	0.00000	0.00048	0.00000	0.99952	0.00000	0.00000	0.00000	0.00000	0.00000	0.00000	0.00000
Node58	54	S	0.07513	0.01103	0.03353	0.01524	0.00752	0.01102	0.01148	0.05053	0.00520	0.00211	0.00502	0.01208	0.00238	0.00348	0.01300	0.66668	0.06549	0.00075	0.00328	0.00504
Node58	55	K	0.02781	0.11137	0.03574	0.01181	0.00181	0.04422	0.04048	0.00956	0.01028	0.00802	0.00946	0.52043	0.00664	0.00178	0.00814	0.03874	0.09646	0.00070	0.00311	0.01342
Node58	56	H	0.02413	0.05965	0.07085	0.03108	0.00521	0.06911	0.02951	0.01616	0.41861	0.00849	0.02349	0.03798	0.00691	0.02626	0.01330	0.03567	0.02272	0.00561	0.08513	0.01013
Node58	57	V	0.10087	0.03652	0.03853	0.03559	0.01646	0.03064	0.04897	0.04129	0.01589	0.10086	0.11029	0.04532	0.02722	0.03141	0.02807	0.06737	0.07406	0.00509	0.01995	0.12558
Node58	58	P	0.09023	0.02896	0.02659	0.03184	0.00712	0.02709	0.04248	0.03357	0.01275	0.01803	0.02954	0.03599	0.00788	0.00906	0.42618	0.08269	0.04985	0.00222	0.00807	0.02985
Node58	59	R	0.08232	0.11040	0.05260	0.05441	0.01166	0.05360	0.07781	0.05766	0.02641	0.03333	0.05153	0.10649	0.01500	0.01963	0.03889	0.07825	0.06094	0.00607	0.02012	0.04288
Node58	60	P	0.07665	0.07956	0.04371	0.05124	0.00835	0.04956	0.07808	0.04386	0.02162	0.02857	0.04530	0.10545	0.01276	0.01559	0.16550	0.06569	0.05100	0.00434	0.01528	0.03790
Node58	61	V	0.07597	0.02388	0.01807	0.01778	0.01313	0.01958	0.02914	0.02352	0.00992	0.14174	0.13579	0.02788	0.03009	0.03724	0.02131	0.03780	0.05068	0.00603	0.01969	0.26076
Node57	1	L	0.06021	0.03236	0.02188	0.02085	0.01072	0.02868	0.03330	0.02477	0.01361	0.09875	0.18394	0.03729	0.15052	0.05072	0.02056	0.03830	0.04626	0.00936	0.02704	0.09088
Node57	2	L	0.05861	0.04304	0.02524	0.02387	0.00909	0.07210	0.04716	0.02286	0.01770	0.08430	0.16618	0.05089	0.12709	0.04053	0.01927	0.03959	0.04659	0.00718	0.02174	0.07697
Node57	3	Q	0.03519	0.05766	0.02878	0.02746	0.00259	0.49173	0.08984	0.01489	0.02934	0.01014	0.02651	0.07148	0.01109	0.00558	0.01528	0.03214	0.02609	0.00209	0.00826	0.01388
Node57	4	M	0.04839	0.04221	0.01475	0.00969	0.00812	0.02852	0.02048	0.01284	0.01020	0.10263	0.21212	0.03537	0.22262	0.04374	0.01076	0.02716	0.04275	0.00644	0.01747	0.08374
Node57	5	M	0.02656	0.00969	0.00550	0.00176	0.00401	0.01724	0.00611	0.00366	0.00380	0.07832	0.18311	0.01305	0.51868	0.02643	0.00298	0.01025	0.02821	0.00298	0.00703	0.05063
Node57	6	M	0.02482	0.00893	0.00509	0.00141	0.00360	0.01695	0.00542	0.00324	0.00343	0.07007	0.16213	0.01242	0.56867	0.02315	0.00241	0.00909	0.02712	0.00267	0.00603	0.04334
Node57	7	A	0.19633	0.03921	0.02595	0.02227	0.00791	0.16515	0.06658	0.06552	0.01877	0.02619	0.05485	0.05064	0.06800	0.00987	0.01735	0.07077	0.04689	0.00199	0.00678	0.03898
Node57	8	E	0.10433	0.05620	0.03311	0.04668	0.01030	0.05581	0.10991	0.03043	0.01610	0.06644	0.09381	0.08263	0.03107	0.02025	0.02198	0.06146	0.06127	0.00339	0.01256	0.08225
Node57	9	K	0.04820	0.16606	0.05344	0.05686	0.00469	0.07315	0.10679	0.03007	0.02507	0.01414	0.02443	0.23596	0.00975	0.00687	0.02150	0.04900	0.04106	0.00282	0.01050	0.01966
Node57	10	L	0.06293	0.02620	0.01847	0.01132	0.00986	0.03208	0.02316	0.01570	0.01051	0.10731	0.21503	0.03272	0.16863	0.04174	0.01210	0.03835	0.06097	0.00551	0.01591	0.09151
Node57	11	L	0.05113	0.03066	0.01541	0.00893	0.00795	0.03323	0.02139	0.01152	0.01011	0.10804	0.23035	0.03803	0.19625	0.04201	0.00974	0.02867	0.04892	0.00555	0.01522	0.08689
Node57	12	M	0.03075	0.01140	0.00649	0.00215	0.00465	0.01985	0.00732	0.00435	0.00446	0.08820	0.20300	0.01529	0.45417	0.03020	0.00349	0.01225	0.03245	0.00345	0.00817	0.05790
Node57	13	M	0.00000	0.00000	0.00000	0.00000	0.00000	0.00000	0.00000	0.00000	0.00000	0.00000	0.00000	0.00000	1.00000	0.00000	0.00000	0.00000	0.00000	0.00000	0.00000	0.00000
Node57	14	E	0.00000	0.00000	0.00000	0.00000	0.00000	0.00000	1.00000	0.00000	0.00000	0.00000	0.00000	0.00000	0.00000	0.00000	0.00000	0.00000	0.00000	0.00000	0.00000	0.00000
Node57	15	G	0.00000	0.00000	0.00000	0.00000	0.00000	0.00000	0.00000	1.00000	0.00000	0.00000	0.00000	0.00000	0.00000	0.00000	0.00000	0.00000	0.00000	0.00000	0.00000	0.00000
Node57	16	L	0.00000	0.00000	0.00000	0.00000	0.00000	0.00000	0.00000	0.00000	0.00000	0.00000	1.00000	0.00000	0.00000	0.00000	0.00000	0.00000	0.00000	0.00000	0.00000	0.00000
Node57	17	L	0.00000	0.00000	0.00000	0.00000	0.00000	0.00000	0.00000	0.00000	0.00000	0.00000	1.00000	0.00000	0.00000	0.00000	0.00000	0.00000	0.00000	0.00000	0.00000	0.00000
Node57	18	K	0.00000	0.00000	0.00000	0.00000	0.00000	0.00000	0.00000	0.00000	0.00000	0.00000	0.00000	1.00000	0.00000	0.00000	0.00000	0.00000	0.00000	0.00000	0.00000	0.00000
Node57	19	Y	0.00000	0.00000	0.00000	0.00000	0.00000	0.00000	0.00000	0.00000	0.00000	0.00000	0.00000	0.00000	0.00000	0.00000	0.00000	0.00000	0.00000	0.00000	1.00000	0.00000
Node57	20	L	0.00000	0.00000	0.00000	0.00000	0.00000	0.00000	0.00000	0.00000	0.00000	0.00000	1.00000	0.00000	0.00000	0.00000	0.00000	0.00000	0.00000	0.00000	0.00000	0.00000
Node57	21	S	0.00000	0.00000	0.00000	0.00000	0.00000	0.00000	0.00000	0.00000	0.00000	0.00000	0.00000	0.00000	0.00000	0.00000	0.00000	1.00000	0.00000	0.00000	0.00000	0.00000
Node57	22	T	0.00000	0.00000	0.00000	0.00000	0.00000	0.00000	0.00000	0.00000	0.00000	0.00000	0.00000	0.00000	0.00000	0.00000	0.00000	0.00000	1.00000	0.00000	0.00000	0.00000
Node57	23	A	1.00000	0.00000	0.00000	0.00000	0.00000	0.00000	0.00000	0.00000	0.00000	0.00000	0.00000	0.00000	0.00000	0.00000	0.00000	0.00000	0.00000	0.00000	0.00000	0.00000
Node57	24	P	0.00000	0.00000	0.00000	0.00000	0.00000	0.00000	0.00000	0.00000	0.00000	0.00000	0.00000	0.00000	0.00000	0.00000	1.00000	0.00000	0.00000	0.00000	0.00000	0.00000
Node57	25	V	0.00000	0.00000	0.00000	0.00000	0.00000	0.00000	0.00000	0.00000	0.00000	0.00000	0.00000	0.00000	0.00000	0.00000	0.00000	0.00000	0.00000	0.00000	0.00000	1.00000
Node57	26	L	0.00000	0.00000	0.00000	0.00000	0.00000	0.00000	0.00000	0.00000	0.00000	0.00000	1.00000	0.00000	0.00000	0.00000	0.00000	0.00000	0.00000	0.00000	0.00000	0.00000
Node57	27	I	0.00000	0.00000	0.00000	0.00000	0.00000	0.00000	0.00000	0.00000	0.00000	1.00000	0.00000	0.00000	0.00000	0.00000	0.00000	0.00000	0.00000	0.00000	0.00000	0.00000
Node57	28	M	0.00000	0.00000	0.00000	0.00000	0.00000	0.00000	0.00000	0.00000	0.00000	0.00000	0.00000	0.00000	1.00000	0.00000	0.00000	0.00000	0.00000	0.00000	0.00000	0.00000
Node57	29	L	0.00000	0.00000	0.00000	0.00000	0.00000	0.00000	0.00000	0.00000	0.00000	0.00000	1.00000	0.00000	0.00000	0.00000	0.00000	0.00000	0.00000	0.00000	0.00000	0.00000
Node57	30	L	0.00000	0.00000	0.00000	0.00000	0.00000	0.00000	0.00000	0.00000	0.00000	0.00000	1.00000	0.00000	0.00000	0.00000	0.00000	0.00000	0.00000	0.00000	0.00000	0.00000
Node57	31	L	0.00000	0.00000	0.00000	0.00000	0.00000	0.00000	0.00000	0.00000	0.00000	0.00000	1.00000	0.00000	0.00000	0.00000	0.00000	0.00000	0.00000	0.00000	0.00000	0.00000
Node57	32	T	0.00000	0.00000	0.00000	0.00000	0.00000	0.00000	0.00000	0.00000	0.00000	0.00000	0.00000	0.00000	0.00000	0.00000	0.00000	0.00000	1.00000	0.00000	0.00000	0.00000
Node57	33	V	0.00000	0.00000	0.00000	0.00000	0.00000	0.00000	0.00000	0.00000	0.00000	0.00000	0.00000	0.00000	0.00000	0.00000	0.00000	0.00000	0.00000	0.00000	0.00000	1.00000
Node57	34	T	0.00000	0.00000	0.00000	0.00000	0.00000	0.00000	0.00000	0.00000	0.00000	0.00000	0.00000	0.00000	0.00000	0.00000	0.00000	0.00000	1.00000	0.00000	0.00000	0.00000
Node57	35	A	1.00000	0.00000	0.00000	0.00000	0.00000	0.00000	0.00000	0.00000	0.00000	0.00000	0.00000	0.00000	0.00000	0.00000	0.00000	0.00000	0.00000	0.00000	0.00000	0.00000
Node57	36	G	0.00000	0.00000	0.00000	0.00000	0.00000	0.00000	0.00000	1.00000	0.00000	0.00000	0.00000	0.00000	0.00000	0.00000	0.00000	0.00000	0.00000	0.00000	0.00000	0.00000
Node57	37	I	0.00000	0.00000	0.00000	0.00000	0.00000	0.00000	0.00000	0.00000	0.00000	1.00000	0.00000	0.00000	0.00000	0.00000	0.00000	0.00000	0.00000	0.00000	0.00000	0.00000
Node57	38	L	0.00000	0.00000	0.00000	0.00000	0.00000	0.00000	0.00000	0.00000	0.00000	0.00000	1.00000	0.00000	0.00000	0.00000	0.00000	0.00000	0.00000	0.00000	0.00000	0.00000
Node57	39	I	0.00000	0.00000	0.00000	0.00000	0.00000	0.00000	0.00000	0.00000	0.00000	1.00000	0.00000	0.00000	0.00000	0.00000	0.00000	0.00000	0.00000	0.00000	0.00000	0.00000
Node57	40	E	0.00000	0.00000	0.00000	0.00000	0.00000	0.00000	1.00000	0.00000	0.00000	0.00000	0.00000	0.00000	0.00000	0.00000	0.00000	0.00000	0.00000	0.00000	0.00000	0.00000
Node57	41	F	0.00000	0.00000	0.00000	0.00000	0.00000	0.00000	0.00000	0.00000	0.00000	0.00000	0.00000	0.00000	0.00000	1.00000	0.00000	0.00000	0.00000	0.00000	0.00000	0.00000
Node57	42	N	0.00000	0.00000	1.00000	0.00000	0.00000	0.00000	0.00000	0.00000	0.00000	0.00000	0.00000	0.00000	0.00000	0.00000	0.00000	0.00000	0.00000	0.00000	0.00000	0.00000
Node57	43	R	0.00000	1.00000	0.00000	0.00000	0.00000	0.00000	0.00000	0.00000	0.00000	0.00000	0.00000	0.00000	0.00000	0.00000	0.00000	0.00000	0.00000	0.00000	0.00000	0.00000
Node57	44	F	0.00000	0.00000	0.00000	0.00000	0.00000	0.00000	0.00000	0.00000	0.00000	0.00000	0.00000	0.00000	0.00000	1.00000	0.00000	0.00000	0.00000	0.00000	0.00000	0.00000
Node57	45	Y	0.00000	0.00000	0.00000	0.00000	0.00000	0.00000	0.00000	0.00000	0.00000	0.00000	0.00000	0.00000	0.00000	0.00000	0.00000	0.00000	0.00000	0.00000	1.00000	0.00000
Node57	46	P	0.00000	0.00000	0.00000	0.00000	0.00000	0.00000	0.00000	0.00000	0.00000	0.00000	0.00000	0.00000	0.00000	0.00000	1.00000	0.00000	0.00000	0.00000	0.00000	0.00000
Node57	47	D	0.00000	0.00000	0.00000	1.00000	0.00000	0.00000	0.00000	0.00000	0.00000	0.00000	0.00000	0.00000	0.00000	0.00000	0.00000	0.00000	0.00000	0.00000	0.00000	0.00000
Node57	48	L	0.00000	0.00000	0.00000	0.00000	0.00000	0.00000	0.00000	0.00000	0.00000	0.00000	1.00000	0.00000	0.00000	0.00000	0.00000	0.00000	0.00000	0.00000	0.00000	0.00000
Node57	49	L	0.00000	0.00000	0.00000	0.00000	0.00000	0.00000	0.00000	0.00000	0.00000	0.00000	1.00000	0.00000	0.00000	0.00000	0.00000	0.00000	0.00000	0.00000	0.00000	0.00000
Node57	50	F	0.00000	0.00000	0.00000	0.00000	0.00000	0.00000	0.00000	0.00000	0.00000	0.00000	0.00000	0.00000	0.00000	1.00000	0.00000	0.00000	0.00000	0.00000	0.00000	0.00000
Node57	51	H	0.00000	0.00000	0.00000	0.00000	0.00000	0.00000	0.00000	0.00000	1.00000	0.00000	0.00000	0.00000	0.00000	0.00000	0.00000	0.00000	0.00000	0.00000	0.00000	0.00000
Node57	52	P	0.00000	0.00000	0.00000	0.00000	0.00000	0.00000	0.00000	0.00000	0.00000	0.00000	0.00000	0.00000	0.00000	0.00000	1.00000	0.00000	0.00000	0.00000	0.00000	0.00000
Node57	53	M	0.00000	0.00000	0.00000	0.00000	0.00000	0.00000	0.00000	0.00000	0.00000	0.00000	0.00000	0.00000	1.00000	0.00000	0.00000	0.00000	0.00000	0.00000	0.00000	0.00000
Node57	54	S	0.03287	0.00403	0.01434	0.00567	0.00301	0.00413	0.00388	0.03965	0.00188	0.00048	0.00160	0.00420	0.00075	0.00125	0.00486	0.84635	0.02854	0.00026	0.00114	0.00111
Node57	55	K	0.01776	0.08362	0.02730	0.00571	0.00087	0.03213	0.02438	0.00500	0.00670	0.00432	0.00453	0.62736	0.00418	0.00073	0.00427	0.02885	0.11198	0.00031	0.00150	0.00851
Node57	56	H	0.01545	0.04502	0.05965	0.02117	0.00360	0.05766	0.01811	0.01050	0.56995	0.00467	0.01508	0.02450	0.00453	0.01779	0.00868	0.02580	0.01527	0.00367	0.07324	0.00565
Node57	57	V	0.10390	0.03468	0.03880	0.03403	0.01666	0.02966	0.04705	0.03940	0.01534	0.10397	0.10742	0.04358	0.02707	0.02959	0.02644	0.06789	0.07735	0.00457	0.01860	0.13400
Node57	58	P	0.08951	0.02674	0.02502	0.02975	0.00662	0.02562	0.03952	0.03122	0.01197	0.01586	0.02640	0.03342	0.00707	0.00792	0.45356	0.08456	0.04881	0.00193	0.00710	0.02739
Node57	59	R	0.08241	0.11628	0.05327	0.05341	0.01154	0.05435	0.07686	0.05692	0.02662	0.03135	0.04844	0.10981	0.01443	0.01826	0.03804	0.08049	0.06174	0.00573	0.01914	0.04092
Node57	60	P	0.07584	0.08108	0.04339	0.05017	0.00794	0.05004	0.07760	0.04212	0.02137	0.02655	0.04224	0.10957	0.01211	0.01423	0.17571	0.06560	0.05048	0.00397	0.01419	0.03582
Node57	61	V	0.07574	0.02289	0.01731	0.01684	0.01305	0.01888	0.02798	0.02250	0.00949	0.14420	0.13519	0.02677	0.03000	0.03648	0.02057	0.03685	0.05044	0.00577	0.01897	0.27008
Node55	1	L	0.05985	0.03203	0.02160	0.02044	0.01065	0.02853	0.03280	0.02434	0.01347	0.09904	0.18495	0.03692	0.15347	0.05063	0.02023	0.03793	0.04612	0.00928	0.02680	0.09090
Node55	2	L	0.05801	0.04269	0.02487	0.02327	0.00895	0.07355	0.04662	0.02224	0.01758	0.08411	0.16679	0.05057	0.13172	0.04010	0.01878	0.03904	0.04637	0.00704	0.02130	0.07640
Node55	3	Q	0.03442	0.05686	0.02827	0.02672	0.00249	0.50111	0.08891	0.01438	0.02910	0.00973	0.02585	0.07058	0.01093	0.00533	0.01487	0.03150	0.02554	0.00202	0.00801	0.01339
Node55	4	M	0.04752	0.04221	0.01434	0.00922	0.00793	0.02833	0.01980	0.01233	0.00996	0.10189	0.21167	0.03486	0.23218	0.04302	0.01033	0.02643	0.04233	0.00628	0.01693	0.08245
Node55	5	M	0.02414	0.00863	0.00489	0.00144	0.00360	0.01593	0.00530	0.00317	0.00337	0.07293	0.17243	0.01176	0.55597	0.02405	0.00254	0.00897	0.02603	0.00267	0.00620	0.04600
Node55	6	M	0.02240	0.00792	0.00451	0.00115	0.00321	0.01555	0.00468	0.00280	0.00303	0.06408	0.14921	0.01114	0.60845	0.02078	0.00204	0.00790	0.02481	0.00238	0.00528	0.03868
Node55	7	A	0.20656	0.03694	0.02433	0.02023	0.00738	0.17705	0.06395	0.06490	0.01795	0.02393	0.05151	0.04808	0.07364	0.00886	0.01588	0.06960	0.04497	0.00178	0.00601	0.03646
Node55	8	E	0.10823	0.05508	0.03159	0.04472	0.00992	0.05747	0.11400	0.02806	0.01536	0.06604	0.09262	0.08423	0.03282	0.01876	0.02031	0.06076	0.06186	0.00305	0.01143	0.08370
Node55	9	K	0.04467	0.17261	0.05302	0.05522	0.00414	0.07403	0.10687	0.02744	0.02423	0.01217	0.02134	0.25568	0.00898	0.00570	0.01961	0.04641	0.03890	0.00246	0.00929	0.01725
Node55	10	L	0.06108	0.02428	0.01734	0.00978	0.00932	0.03198	0.02092	0.01405	0.00972	0.10423	0.21167	0.03090	0.20102	0.03884	0.01066	0.03645	0.06197	0.00497	0.01414	0.08671
Node55	11	M	0.04818	0.02917	0.01417	0.00753	0.00729	0.03317	0.01924	0.01001	0.00932	0.10413	0.22653	0.03692	0.23344	0.03881	0.00839	0.02617	0.04801	0.00499	0.01343	0.08111
Node55	12	M	0.02738	0.00988	0.00560	0.00167	0.00407	0.01811	0.00611	0.00362	0.00384	0.08075	0.18805	0.01348	0.50671	0.02683	0.00285	0.01036	0.02953	0.00301	0.00697	0.05118
Node55	13	M	0.00000	0.00000	0.00000	0.00000	0.00000	0.00000	0.00000	0.00000	0.00000	0.00000	0.00000	0.00000	1.00000	0.00000	0.00000	0.00000	0.00000	0.00000	0.00000	0.00000
Node55	14	E	0.00000	0.00000	0.00000	0.00077	0.00000	0.00001	0.99922	0.00000	0.00000	0.00000	0.00000	0.00000	0.00000	0.00000	0.00000	0.00000	0.00000	0.00000	0.00000	0.00000
Node55	15	G	0.00000	0.00000	0.00000	0.00000	0.00000	0.00000	0.00000	1.00000	0.00000	0.00000	0.00000	0.00000	0.00000	0.00000	0.00000	0.00000	0.00000	0.00000	0.00000	0.00000
Node55	16	L	0.00000	0.00000	0.00000	0.00000	0.00000	0.00000	0.00000	0.00000	0.00000	0.00000	0.99972	0.00000	0.00027	0.00000	0.00000	0.00000	0.00000	0.00000	0.00000	0.00000
Node55	17	T	0.00184	0.00003	0.00005	0.00000	0.00003	0.00019	0.00001	0.00000	0.00002	0.00050	0.00172	0.00007	0.00095	0.00001	0.00170	0.00540	0.98555	0.00000	0.00000	0.00191
Node55	18	K	0.00000	0.00031	0.00000	0.00000	0.00000	0.00000	0.00000	0.00000	0.00000	0.00000	0.00000	0.99969	0.00000	0.00000	0.00000	0.00000	0.00000	0.00000	0.00000	0.00000
Node55	19	F	0.00000	0.00000	0.00000	0.00000	0.00000	0.00000	0.00000	0.00000	0.00000	0.00000	0.00000	0.00000	0.00000	0.99974	0.00000	0.00000	0.00000	0.00000	0.00026	0.00000
Node55	20	L	0.00000	0.00000	0.00000	0.00000	0.00000	0.00000	0.00000	0.00000	0.00000	0.00000	1.00000	0.00000	0.00000	0.00000	0.00000	0.00000	0.00000	0.00000	0.00000	0.00000
Node55	21	S	0.00000	0.00000	0.00000	0.00000	0.00000	0.00000	0.00000	0.00000	0.00000	0.00000	0.00000	0.00000	0.00000	0.00000	0.00000	1.00000	0.00000	0.00000	0.00000	0.00000
Node55	22	T	0.00000	0.00000	0.00000	0.00000	0.00000	0.00000	0.00000	0.00000	0.00000	0.00000	0.00000	0.00000	0.00000	0.00000	0.00000	0.00008	0.99992	0.00000	0.00000	0.00000
Node55	23	A	1.00000	0.00000	0.00000	0.00000	0.00000	0.00000	0.00000	0.00000	0.00000	0.00000	0.00000	0.00000	0.00000	0.00000	0.00000	0.00000	0.00000	0.00000	0.00000	0.00000
Node55	24	P	0.00000	0.00000	0.00000	0.00000	0.00000	0.00000	0.00000	0.00000	0.00000	0.00000	0.00000	0.00000	0.00000	0.00000	1.00000	0.00000	0.00000	0.00000	0.00000	0.00000
Node55	25	V	0.00000	0.00000	0.00000	0.00000	0.00000	0.00000	0.00000	0.00000	0.00000	0.00000	0.00000	0.00000	0.00000	0.00000	0.00000	0.00000	0.00000	0.00000	0.00000	1.00000
Node55	26	L	0.00000	0.00000	0.00000	0.00000	0.00000	0.00000	0.00000	0.00000	0.00000	0.00000	1.00000	0.00000	0.00000	0.00000	0.00000	0.00000	0.00000	0.00000	0.00000	0.00000
Node55	27	I	0.00000	0.00000	0.00000	0.00000	0.00000	0.00000	0.00000	0.00000	0.00000	0.99986	0.00002	0.00000	0.00000	0.00005	0.00000	0.00000	0.00000	0.00000	0.00000	0.00007
Node55	28	M	0.00000	0.00000	0.00000	0.00000	0.00000	0.00000	0.00000	0.00000	0.00000	0.00000	0.00000	0.00000	1.00000	0.00000	0.00000	0.00000	0.00000	0.00000	0.00000	0.00000
Node55	29	L	0.00011	0.00000	0.00000	0.00000	0.00000	0.00000	0.00000	0.00000	0.00000	0.00018	0.99865	0.00000	0.00083	0.00003	0.00000	0.00000	0.00000	0.00000	0.00000	0.00018
Node55	30	L	0.00000	0.00000	0.00000	0.00000	0.00000	0.00000	0.00000	0.00000	0.00000	0.00000	1.00000	0.00000	0.00000	0.00000	0.00000	0.00000	0.00000	0.00000	0.00000	0.00000
Node55	31	L	0.00000	0.00000	0.00000	0.00000	0.00000	0.00000	0.00000	0.00000	0.00000	0.00004	0.99339	0.00000	0.00657	0.00000	0.00000	0.00000	0.00000	0.00000	0.00000	0.00000
Node55	32	T	0.00000	0.00000	0.00000	0.00000	0.00000	0.00000	0.00000	0.00000	0.00000	0.00000	0.00000	0.00000	0.00000	0.00000	0.00000	0.00021	0.99979	0.00000	0.00000	0.00000
Node55	33	V	0.00000	0.00000	0.00000	0.00000	0.00000	0.00000	0.00000	0.00000	0.00000	0.00022	0.00000	0.00000	0.00000	0.00000	0.00000	0.00000	0.00000	0.00000	0.00000	0.99978
Node55	34	T	0.00000	0.00000	0.00000	0.00000	0.00000	0.00000	0.00000	0.00000	0.00000	0.00000	0.00000	0.00000	0.00000	0.00000	0.00000	0.00000	1.00000	0.00000	0.00000	0.00000
Node55	35	A	1.00000	0.00000	0.00000	0.00000	0.00000	0.00000	0.00000	0.00000	0.00000	0.00000	0.00000	0.00000	0.00000	0.00000	0.00000	0.00000	0.00000	0.00000	0.00000	0.00000
Node55	36	G	0.00000	0.00000	0.00000	0.00000	0.00000	0.00000	0.00000	1.00000	0.00000	0.00000	0.00000	0.00000	0.00000	0.00000	0.00000	0.00000	0.00000	0.00000	0.00000	0.00000
Node55	37	I	0.00000	0.00000	0.00000	0.00000	0.00000	0.00000	0.00000	0.00000	0.00000	0.99998	0.00000	0.00000	0.00000	0.00000	0.00000	0.00000	0.00000	0.00000	0.00000	0.00002
Node55	38	L	0.00000	0.00000	0.00000	0.00000	0.00000	0.00000	0.00000	0.00000	0.00000	0.00000	1.00000	0.00000	0.00000	0.00000	0.00000	0.00000	0.00000	0.00000	0.00000	0.00000
Node55	39	I	0.00000	0.00000	0.00000	0.00000	0.00000	0.00000	0.00000	0.00000	0.00000	1.00000	0.00000	0.00000	0.00000	0.00000	0.00000	0.00000	0.00000	0.00000	0.00000	0.00000
Node55	40	E	0.00000	0.00000	0.00000	0.00000	0.00000	0.00000	1.00000	0.00000	0.00000	0.00000	0.00000	0.00000	0.00000	0.00000	0.00000	0.00000	0.00000	0.00000	0.00000	0.00000
Node55	41	F	0.00000	0.00000	0.00000	0.00000	0.00000	0.00000	0.00000	0.00000	0.00000	0.00000	0.00000	0.00000	0.00000	1.00000	0.00000	0.00000	0.00000	0.00000	0.00000	0.00000
Node55	42	N	0.00000	0.00000	1.00000	0.00000	0.00000	0.00000	0.00000	0.00000	0.00000	0.00000	0.00000	0.00000	0.00000	0.00000	0.00000	0.00000	0.00000	0.00000	0.00000	0.00000
Node55	43	R	0.00000	1.00000	0.00000	0.00000	0.00000	0.00000	0.00000	0.00000	0.00000	0.00000	0.00000	0.00000	0.00000	0.00000	0.00000	0.00000	0.00000	0.00000	0.00000	0.00000
Node55	44	F	0.00000	0.00000	0.00000	0.00000	0.00000	0.00000	0.00000	0.00000	0.00000	0.00000	0.00000	0.00000	0.00000	1.00000	0.00000	0.00000	0.00000	0.00000	0.00000	0.00000
Node55	45	Y	0.00000	0.00000	0.00000	0.00000	0.00000	0.00000	0.00000	0.00000	0.00000	0.00000	0.00000	0.00000	0.00000	0.00011	0.00000	0.00000	0.00000	0.00000	0.99989	0.00000
Node55	46	P	0.00000	0.00000	0.00000	0.00000	0.00000	0.00000	0.00000	0.00000	0.00000	0.00000	0.00000	0.00000	0.00000	0.00000	1.00000	0.00000	0.00000	0.00000	0.00000	0.00000
Node55	47	D	0.00000	0.00000	0.00000	1.00000	0.00000	0.00000	0.00000	0.00000	0.00000	0.00000	0.00000	0.00000	0.00000	0.00000	0.00000	0.00000	0.00000	0.00000	0.00000	0.00000
Node55	48	L	0.00000	0.00000	0.00000	0.00000	0.00000	0.00000	0.00000	0.00000	0.00000	0.00000	1.00000	0.00000	0.00000	0.00000	0.00000	0.00000	0.00000	0.00000	0.00000	0.00000
Node55	49	L	0.00000	0.00000	0.00000	0.00000	0.00000	0.00000	0.00000	0.00000	0.00000	0.00000	1.00000	0.00000	0.00000	0.00000	0.00000	0.00000	0.00000	0.00000	0.00000	0.00000
Node55	50	F	0.00000	0.00000	0.00000	0.00000	0.00000	0.00000	0.00000	0.00000	0.00000	0.00000	0.00000	0.00000	0.00000	1.00000	0.00000	0.00000	0.00000	0.00000	0.00000	0.00000
Node55	51	H	0.00000	0.00000	0.00000	0.00000	0.00000	0.00000	0.00000	0.00000	1.00000	0.00000	0.00000	0.00000	0.00000	0.00000	0.00000	0.00000	0.00000	0.00000	0.00000	0.00000
Node55	52	P	0.00000	0.00000	0.00000	0.00000	0.00000	0.00000	0.00000	0.00000	0.00000	0.00000	0.00000	0.00000	0.00000	0.00000	1.00000	0.00000	0.00000	0.00000	0.00000	0.00000
Node55	53	M	0.00000	0.00000	0.00000	0.00000	0.00000	0.00000	0.00000	0.00000	0.00000	0.00000	0.00047	0.00000	0.99953	0.00000	0.00000	0.00000	0.00000	0.00000	0.00000	0.00000
Node55	54	S	0.00450	0.00010	0.00154	0.00025	0.00019	0.00012	0.00009	0.03320	0.00005	0.00000	0.00001	0.00010	0.00001	0.00001	0.00015	0.95673	0.00292	0.00000	0.00001	0.00001
Node55	55	K	0.01203	0.06426	0.02170	0.00289	0.00043	0.02412	0.01457	0.00280	0.00485	0.00237	0.00221	0.69168	0.00262	0.00031	0.00224	0.02241	0.12188	0.00014	0.00074	0.00572
Node55	56	H	0.01098	0.03461	0.04957	0.01533	0.00267	0.04715	0.01226	0.00763	0.66672	0.00296	0.01051	0.01714	0.00320	0.01301	0.00608	0.01971	0.01110	0.00262	0.06312	0.00363
Node55	57	V	0.10555	0.03369	0.03898	0.03320	0.01676	0.02914	0.04603	0.03837	0.01506	0.10550	0.10565	0.04265	0.02695	0.02860	0.02556	0.06809	0.07919	0.00431	0.01790	0.13882
Node55	58	P	0.08905	0.02558	0.02419	0.02866	0.00635	0.02482	0.03796	0.02999	0.01155	0.01476	0.02480	0.03207	0.00666	0.00735	0.46788	0.08561	0.04821	0.00179	0.00662	0.02610
Node55	59	R	0.08243	0.11947	0.05361	0.05284	0.01148	0.05474	0.07629	0.05650	0.02671	0.03031	0.04683	0.11154	0.01412	0.01756	0.03757	0.08175	0.06217	0.00555	0.01863	0.03989
Node55	60	P	0.07538	0.08186	0.04320	0.04957	0.00772	0.05028	0.07730	0.04118	0.02123	0.02550	0.04066	0.11183	0.01177	0.01354	0.18113	0.06554	0.05018	0.00379	0.01362	0.03473
Node55	61	V	0.07561	0.02239	0.01693	0.01636	0.01300	0.01852	0.02738	0.02198	0.00927	0.14544	0.13481	0.02620	0.02994	0.03607	0.02019	0.03635	0.05031	0.00564	0.01859	0.27501
Node54	1	L	0.05985	0.03203	0.02160	0.02044	0.01065	0.02853	0.03280	0.02434	0.01347	0.09904	0.18495	0.03692	0.15347	0.05063	0.02023	0.03793	0.04612	0.00928	0.02680	0.09090
Node54	2	L	0.05801	0.04269	0.02487	0.02327	0.00895	0.07355	0.04662	0.02224	0.01758	0.08411	0.16679	0.05057	0.13172	0.04010	0.01878	0.03904	0.04637	0.00704	0.02130	0.07640
Node54	3	Q	0.03442	0.05686	0.02827	0.02672	0.00249	0.50111	0.08891	0.01438	0.02910	0.00973	0.02585	0.07058	0.01093	0.00533	0.01487	0.03149	0.02554	0.00202	0.00801	0.01339
Node54	4	M	0.04752	0.04221	0.01434	0.00922	0.00793	0.02833	0.01980	0.01233	0.00996	0.10189	0.21167	0.03486	0.23218	0.04302	0.01033	0.02643	0.04233	0.00628	0.01693	0.08245
Node54	5	M	0.02414	0.00863	0.00489	0.00144	0.00360	0.01593	0.00530	0.00317	0.00337	0.07293	0.17243	0.01176	0.55597	0.02405	0.00254	0.00897	0.02603	0.00267	0.00620	0.04600
Node54	6	M	0.02240	0.00792	0.00451	0.00115	0.00321	0.01555	0.00468	0.00280	0.00303	0.06407	0.14921	0.01114	0.60845	0.02078	0.00204	0.00790	0.02481	0.00238	0.00528	0.03868
Node54	7	A	0.20656	0.03694	0.02433	0.02023	0.00738	0.17705	0.06395	0.06490	0.01795	0.02393	0.05151	0.04808	0.07364	0.00886	0.01588	0.06960	0.04497	0.00178	0.00601	0.03646
Node54	8	E	0.10824	0.05508	0.03159	0.04472	0.00992	0.05747	0.11400	0.02806	0.01536	0.06604	0.09262	0.08423	0.03282	0.01876	0.02031	0.06076	0.06186	0.00305	0.01143	0.08370
Node54	9	K	0.04467	0.17261	0.05302	0.05522	0.00414	0.07403	0.10687	0.02744	0.02423	0.01217	0.02134	0.25568	0.00898	0.00570	0.01961	0.04641	0.03890	0.00246	0.00929	0.01725
Node54	10	L	0.06108	0.02428	0.01734	0.00978	0.00932	0.03198	0.02092	0.01405	0.00972	0.10423	0.21167	0.03090	0.20102	0.03884	0.01066	0.03645	0.06197	0.00497	0.01414	0.08671
Node54	11	M	0.04818	0.02917	0.01417	0.00753	0.00729	0.03317	0.01924	0.01001	0.00932	0.10413	0.22653	0.03692	0.23344	0.03881	0.00839	0.02617	0.04801	0.00499	0.01343	0.08111
Node54	12	M	0.02738	0.00988	0.00560	0.00167	0.00407	0.01811	0.00611	0.00362	0.00384	0.08075	0.18805	0.01348	0.50671	0.02683	0.00285	0.01036	0.02953	0.00301	0.00697	0.05118
Node54	13	M	0.00000	0.00000	0.00000	0.00000	0.00000	0.00000	0.00000	0.00000	0.00000	0.00000	0.00000	0.00000	1.00000	0.00000	0.00000	0.00000	0.00000	0.00000	0.00000	0.00000
Node54	14	E	0.00000	0.00000	0.00000	0.00077	0.00000	0.00001	0.99922	0.00000	0.00000	0.00000	0.00000	0.00000	0.00000	0.00000	0.00000	0.00000	0.00000	0.00000	0.00000	0.00000
Node54	15	G	0.00000	0.00000	0.00000	0.00000	0.00000	0.00000	0.00000	1.00000	0.00000	0.00000	0.00000	0.00000	0.00000	0.00000	0.00000	0.00000	0.00000	0.00000	0.00000	0.00000
Node54	16	L	0.00000	0.00000	0.00000	0.00000	0.00000	0.00000	0.00000	0.00000	0.00000	0.00000	0.99972	0.00000	0.00027	0.00000	0.00000	0.00000	0.00000	0.00000	0.00000	0.00000
Node54	17	T	0.00184	0.00003	0.00005	0.00000	0.00003	0.00019	0.00001	0.00000	0.00002	0.00050	0.00171	0.00007	0.00095	0.00001	0.00169	0.00540	0.98558	0.00000	0.00000	0.00191
Node54	18	K	0.00000	0.00031	0.00000	0.00000	0.00000	0.00000	0.00000	0.00000	0.00000	0.00000	0.00000	0.99969	0.00000	0.00000	0.00000	0.00000	0.00000	0.00000	0.00000	0.00000
Node54	19	F	0.00000	0.00000	0.00000	0.00000	0.00000	0.00000	0.00000	0.00000	0.00000	0.00000	0.00000	0.00000	0.00000	0.99974	0.00000	0.00000	0.00000	0.00000	0.00026	0.00000
Node54	20	L	0.00000	0.00000	0.00000	0.00000	0.00000	0.00000	0.00000	0.00000	0.00000	0.00000	1.00000	0.00000	0.00000	0.00000	0.00000	0.00000	0.00000	0.00000	0.00000	0.00000
Node54	21	S	0.00000	0.00000	0.00000	0.00000	0.00000	0.00000	0.00000	0.00000	0.00000	0.00000	0.00000	0.00000	0.00000	0.00000	0.00000	1.00000	0.00000	0.00000	0.00000	0.00000
Node54	22	T	0.00000	0.00000	0.00000	0.00000	0.00000	0.00000	0.00000	0.00000	0.00000	0.00000	0.00000	0.00000	0.00000	0.00000	0.00000	0.00008	0.99992	0.00000	0.00000	0.00000
Node54	23	A	1.00000	0.00000	0.00000	0.00000	0.00000	0.00000	0.00000	0.00000	0.00000	0.00000	0.00000	0.00000	0.00000	0.00000	0.00000	0.00000	0.00000	0.00000	0.00000	0.00000
Node54	24	P	0.00000	0.00000	0.00000	0.00000	0.00000	0.00000	0.00000	0.00000	0.00000	0.00000	0.00000	0.00000	0.00000	0.00000	1.00000	0.00000	0.00000	0.00000	0.00000	0.00000
Node54	25	V	0.00000	0.00000	0.00000	0.00000	0.00000	0.00000	0.00000	0.00000	0.00000	0.00000	0.00000	0.00000	0.00000	0.00000	0.00000	0.00000	0.00000	0.00000	0.00000	1.00000
Node54	26	L	0.00000	0.00000	0.00000	0.00000	0.00000	0.00000	0.00000	0.00000	0.00000	0.00000	1.00000	0.00000	0.00000	0.00000	0.00000	0.00000	0.00000	0.00000	0.00000	0.00000
Node54	27	I	0.00000	0.00000	0.00000	0.00000	0.00000	0.00000	0.00000	0.00000	0.00000	0.99986	0.00002	0.00000	0.00000	0.00005	0.00000	0.00000	0.00000	0.00000	0.00000	0.00007
Node54	28	M	0.00000	0.00000	0.00000	0.00000	0.00000	0.00000	0.00000	0.00000	0.00000	0.00000	0.00000	0.00000	1.00000	0.00000	0.00000	0.00000	0.00000	0.00000	0.00000	0.00000
Node54	29	L	0.00011	0.00000	0.00000	0.00000	0.00000	0.00000	0.00000	0.00000	0.00000	0.00018	0.99865	0.00000	0.00083	0.00003	0.00000	0.00000	0.00000	0.00000	0.00000	0.00018
Node54	30	L	0.00000	0.00000	0.00000	0.00000	0.00000	0.00000	0.00000	0.00000	0.00000	0.00000	1.00000	0.00000	0.00000	0.00000	0.00000	0.00000	0.00000	0.00000	0.00000	0.00000
Node54	31	L	0.00000	0.00000	0.00000	0.00000	0.00000	0.00000	0.00000	0.00000	0.00000	0.00004	0.99338	0.00000	0.00657	0.00000	0.00000	0.00000	0.00000	0.00000	0.00000	0.00000
Node54	32	T	0.00000	0.00000	0.00000	0.00000	0.00000	0.00000	0.00000	0.00000	0.00000	0.00000	0.00000	0.00000	0.00000	0.00000	0.00000	0.00021	0.99979	0.00000	0.00000	0.00000
Node54	33	V	0.00000	0.00000	0.00000	0.00000	0.00000	0.00000	0.00000	0.00000	0.00000	0.00022	0.00000	0.00000	0.00000	0.00000	0.00000	0.00000	0.00000	0.00000	0.00000	0.99978
Node54	34	T	0.00000	0.00000	0.00000	0.00000	0.00000	0.00000	0.00000	0.00000	0.00000	0.00000	0.00000	0.00000	0.00000	0.00000	0.00000	0.00000	1.00000	0.00000	0.00000	0.00000
Node54	35	A	1.00000	0.00000	0.00000	0.00000	0.00000	0.00000	0.00000	0.00000	0.00000	0.00000	0.00000	0.00000	0.00000	0.00000	0.00000	0.00000	0.00000	0.00000	0.00000	0.00000
Node54	36	G	0.00000	0.00000	0.00000	0.00000	0.00000	0.00000	0.00000	1.00000	0.00000	0.00000	0.00000	0.00000	0.00000	0.00000	0.00000	0.00000	0.00000	0.00000	0.00000	0.00000
Node54	37	I	0.00000	0.00000	0.00000	0.00000	0.00000	0.00000	0.00000	0.00000	0.00000	0.99998	0.00000	0.00000	0.00000	0.00000	0.00000	0.00000	0.00000	0.00000	0.00000	0.00002
Node54	38	L	0.00000	0.00000	0.00000	0.00000	0.00000	0.00000	0.00000	0.00000	0.00000	0.00000	1.00000	0.00000	0.00000	0.00000	0.00000	0.00000	0.00000	0.00000	0.00000	0.00000
Node54	39	I	0.00000	0.00000	0.00000	0.00000	0.00000	0.00000	0.00000	0.00000	0.00000	1.00000	0.00000	0.00000	0.00000	0.00000	0.00000	0.00000	0.00000	0.00000	0.00000	0.00000
Node54	40	E	0.00000	0.00000	0.00000	0.00000	0.00000	0.00000	1.00000	0.00000	0.00000	0.00000	0.00000	0.00000	0.00000	0.00000	0.00000	0.00000	0.00000	0.00000	0.00000	0.00000
Node54	41	F	0.00000	0.00000	0.00000	0.00000	0.00000	0.00000	0.00000	0.00000	0.00000	0.00000	0.00000	0.00000	0.00000	1.00000	0.00000	0.00000	0.00000	0.00000	0.00000	0.00000
Node54	42	N	0.00000	0.00000	1.00000	0.00000	0.00000	0.00000	0.00000	0.00000	0.00000	0.00000	0.00000	0.00000	0.00000	0.00000	0.00000	0.00000	0.00000	0.00000	0.00000	0.00000
Node54	43	R	0.00000	1.00000	0.00000	0.00000	0.00000	0.00000	0.00000	0.00000	0.00000	0.00000	0.00000	0.00000	0.00000	0.00000	0.00000	0.00000	0.00000	0.00000	0.00000	0.00000
Node54	44	F	0.00000	0.00000	0.00000	0.00000	0.00000	0.00000	0.00000	0.00000	0.00000	0.00000	0.00000	0.00000	0.00000	1.00000	0.00000	0.00000	0.00000	0.00000	0.00000	0.00000
Node54	45	Y	0.00000	0.00000	0.00000	0.00000	0.00000	0.00000	0.00000	0.00000	0.00000	0.00000	0.00000	0.00000	0.00000	0.00011	0.00000	0.00000	0.00000	0.00000	0.99989	0.00000
Node54	46	P	0.00000	0.00000	0.00000	0.00000	0.00000	0.00000	0.00000	0.00000	0.00000	0.00000	0.00000	0.00000	0.00000	0.00000	1.00000	0.00000	0.00000	0.00000	0.00000	0.00000
Node54	47	D	0.00000	0.00000	0.00000	1.00000	0.00000	0.00000	0.00000	0.00000	0.00000	0.00000	0.00000	0.00000	0.00000	0.00000	0.00000	0.00000	0.00000	0.00000	0.00000	0.00000
Node54	48	L	0.00000	0.00000	0.00000	0.00000	0.00000	0.00000	0.00000	0.00000	0.00000	0.00000	1.00000	0.00000	0.00000	0.00000	0.00000	0.00000	0.00000	0.00000	0.00000	0.00000
Node54	49	L	0.00000	0.00000	0.00000	0.00000	0.00000	0.00000	0.00000	0.00000	0.00000	0.00000	1.00000	0.00000	0.00000	0.00000	0.00000	0.00000	0.00000	0.00000	0.00000	0.00000
Node54	50	F	0.00000	0.00000	0.00000	0.00000	0.00000	0.00000	0.00000	0.00000	0.00000	0.00000	0.00000	0.00000	0.00000	1.00000	0.00000	0.00000	0.00000	0.00000	0.00000	0.00000
Node54	51	H	0.00000	0.00000	0.00000	0.00000	0.00000	0.00000	0.00000	0.00000	1.00000	0.00000	0.00000	0.00000	0.00000	0.00000	0.00000	0.00000	0.00000	0.00000	0.00000	0.00000
Node54	52	P	0.00000	0.00000	0.00000	0.00000	0.00000	0.00000	0.00000	0.00000	0.00000	0.00000	0.00000	0.00000	0.00000	0.00000	1.00000	0.00000	0.00000	0.00000	0.00000	0.00000
Node54	53	M	0.00000	0.00000	0.00000	0.00000	0.00000	0.00000	0.00000	0.00000	0.00000	0.00000	0.00047	0.00000	0.99953	0.00000	0.00000	0.00000	0.00000	0.00000	0.00000	0.00000
Node54	54	S	0.00450	0.00010	0.00154	0.00025	0.00019	0.00012	0.00009	0.03320	0.00005	0.00000	0.00001	0.00010	0.00001	0.00001	0.00015	0.95673	0.00292	0.00000	0.00001	0.00001
Node54	55	K	0.01203	0.06426	0.02170	0.00289	0.00043	0.02412	0.01457	0.00280	0.00485	0.00237	0.00221	0.69168	0.00262	0.00031	0.00224	0.02241	0.12189	0.00014	0.00074	0.00572
Node54	56	H	0.01098	0.03461	0.04957	0.01533	0.00267	0.04715	0.01226	0.00763	0.66672	0.00296	0.01051	0.01714	0.00320	0.01301	0.00608	0.01971	0.01110	0.00262	0.06312	0.00363
Node54	57	V	0.10555	0.03369	0.03898	0.03320	0.01676	0.02914	0.04603	0.03837	0.01506	0.10550	0.10565	0.04265	0.02695	0.02860	0.02556	0.06809	0.07919	0.00431	0.01790	0.13882
Node54	58	P	0.08905	0.02558	0.02419	0.02866	0.00635	0.02482	0.03796	0.02999	0.01155	0.01476	0.02480	0.03207	0.00666	0.00735	0.46788	0.08561	0.04821	0.00179	0.00662	0.02610
Node54	59	R	0.08243	0.11947	0.05361	0.05284	0.01148	0.05474	0.07629	0.05650	0.02671	0.03031	0.04683	0.11154	0.01412	0.01756	0.03757	0.08175	0.06217	0.00555	0.01863	0.03989
Node54	60	P	0.07538	0.08186	0.04320	0.04957	0.00772	0.05028	0.07730	0.04118	0.02123	0.02550	0.04066	0.11183	0.01177	0.01354	0.18113	0.06554	0.05018	0.00379	0.01362	0.03473
Node54	61	V	0.07561	0.02239	0.01693	0.01636	0.01300	0.01852	0.02738	0.02198	0.00927	0.14544	0.13481	0.02620	0.02994	0.03607	0.02019	0.03635	0.05031	0.00564	0.01859	0.27501
Node66	1	L	0.06023	0.03238	0.02189	0.02087	0.01072	0.02868	0.03332	0.02478	0.01362	0.09874	0.18390	0.03730	0.15040	0.05072	0.02057	0.03832	0.04626	0.00936	0.02705	0.09088
Node66	2	L	0.05864	0.04306	0.02525	0.02389	0.00910	0.07205	0.04718	0.02289	0.01771	0.08431	0.16615	0.05090	0.12692	0.04055	0.01928	0.03961	0.04660	0.00718	0.02176	0.07699
Node66	3	Q	0.03521	0.05769	0.02880	0.02749	0.00260	0.49137	0.08987	0.01491	0.02935	0.01016	0.02653	0.07152	0.01110	0.00559	0.01529	0.03217	0.02611	0.00209	0.00827	0.01389
Node66	4	M	0.04842	0.04221	0.01476	0.00971	0.00812	0.02853	0.02051	0.01285	0.01021	0.10266	0.21213	0.03539	0.22226	0.04377	0.01078	0.02718	0.04277	0.00645	0.01749	0.08378
Node66	5	M	0.02665	0.00973	0.00553	0.00178	0.00402	0.01729	0.00614	0.00368	0.00382	0.07852	0.18350	0.01310	0.51730	0.02652	0.00299	0.01030	0.02829	0.00299	0.00707	0.05080
Node66	6	M	0.02491	0.00897	0.00511	0.00142	0.00362	0.01700	0.00545	0.00325	0.00345	0.07029	0.16260	0.01246	0.56718	0.02324	0.00243	0.00914	0.02721	0.00268	0.00606	0.04352
Node66	7	A	0.19595	0.03930	0.02601	0.02235	0.00793	0.16471	0.06667	0.06554	0.01880	0.02628	0.05497	0.05074	0.06780	0.00991	0.01740	0.07081	0.04696	0.00200	0.00681	0.03907
Node66	8	E	0.10419	0.05624	0.03317	0.04675	0.01032	0.05575	0.10977	0.03052	0.01612	0.06645	0.09385	0.08257	0.03101	0.02031	0.02205	0.06148	0.06125	0.00340	0.01260	0.08219
Node66	9	K	0.04833	0.16581	0.05346	0.05692	0.00471	0.07311	0.10678	0.03017	0.02510	0.01421	0.02455	0.23524	0.00978	0.00691	0.02157	0.04909	0.04114	0.00283	0.01054	0.01975
Node66	10	L	0.06300	0.02627	0.01851	0.01138	0.00988	0.03208	0.02325	0.01576	0.01054	0.10741	0.21511	0.03278	0.16751	0.04184	0.01216	0.03842	0.06093	0.00553	0.01597	0.09168
Node66	11	L	0.05123	0.03072	0.01545	0.00899	0.00798	0.03323	0.02147	0.01158	0.01014	0.10816	0.23044	0.03807	0.19495	0.04212	0.00979	0.02877	0.04895	0.00557	0.01529	0.08709
Node66	12	M	0.03087	0.01146	0.00652	0.00217	0.00467	0.01991	0.00736	0.00438	0.00449	0.08847	0.20352	0.01536	0.45226	0.03033	0.00352	0.01233	0.03255	0.00347	0.00822	0.05815
Node66	13	M	0.00000	0.00000	0.00000	0.00000	0.00000	0.00000	0.00000	0.00000	0.00000	0.00000	0.00000	0.00000	1.00000	0.00000	0.00000	0.00000	0.00000	0.00000	0.00000	0.00000
Node66	14	D	0.00000	0.00000	0.00000	1.00000	0.00000	0.00000	0.00000	0.00000	0.00000	0.00000	0.00000	0.00000	0.00000	0.00000	0.00000	0.00000	0.00000	0.00000	0.00000	0.00000
Node66	15	G	0.00000	0.00000	0.00000	0.00000	0.00000	0.00000	0.00000	1.00000	0.00000	0.00000	0.00000	0.00000	0.00000	0.00000	0.00000	0.00000	0.00000	0.00000	0.00000	0.00000
Node66	16	L	0.00000	0.00000	0.00000	0.00000	0.00000	0.00000	0.00000	0.00000	0.00000	0.00000	1.00000	0.00000	0.00000	0.00000	0.00000	0.00000	0.00000	0.00000	0.00000	0.00000
Node66	17	P	0.00000	0.00000	0.00000	0.00000	0.00000	0.00000	0.00000	0.00000	0.00000	0.00000	0.00000	0.00000	0.00000	0.00000	1.00000	0.00000	0.00000	0.00000	0.00000	0.00000
Node66	18	K	0.00000	0.00000	0.00000	0.00000	0.00000	0.00000	0.00000	0.00000	0.00000	0.00000	0.00000	1.00000	0.00000	0.00000	0.00000	0.00000	0.00000	0.00000	0.00000	0.00000
Node66	19	F	0.00000	0.00000	0.00000	0.00000	0.00000	0.00000	0.00000	0.00000	0.00000	0.00000	0.00000	0.00000	0.00000	1.00000	0.00000	0.00000	0.00000	0.00000	0.00000	0.00000
Node66	20	L	0.00000	0.00000	0.00000	0.00000	0.00000	0.00000	0.00000	0.00000	0.00000	0.00000	1.00000	0.00000	0.00000	0.00000	0.00000	0.00000	0.00000	0.00000	0.00000	0.00000
Node66	21	S	0.00000	0.00000	0.00000	0.00000	0.00000	0.00000	0.00000	0.00000	0.00000	0.00000	0.00000	0.00000	0.00000	0.00000	0.00000	1.00000	0.00000	0.00000	0.00000	0.00000
Node66	22	T	0.00000	0.00000	0.00000	0.00000	0.00000	0.00000	0.00000	0.00000	0.00000	0.00000	0.00000	0.00000	0.00000	0.00000	0.00000	0.00000	1.00000	0.00000	0.00000	0.00000
Node66	23	A	1.00000	0.00000	0.00000	0.00000	0.00000	0.00000	0.00000	0.00000	0.00000	0.00000	0.00000	0.00000	0.00000	0.00000	0.00000	0.00000	0.00000	0.00000	0.00000	0.00000
Node66	24	P	0.00000	0.00000	0.00000	0.00000	0.00000	0.00000	0.00000	0.00000	0.00000	0.00000	0.00000	0.00000	0.00000	0.00000	1.00000	0.00000	0.00000	0.00000	0.00000	0.00000
Node66	25	V	0.00000	0.00000	0.00000	0.00000	0.00000	0.00000	0.00000	0.00000	0.00000	0.00000	0.00000	0.00000	0.00000	0.00000	0.00000	0.00000	0.00000	0.00000	0.00000	1.00000
Node66	26	L	0.00000	0.00000	0.00000	0.00000	0.00000	0.00000	0.00000	0.00000	0.00000	0.00000	1.00000	0.00000	0.00000	0.00000	0.00000	0.00000	0.00000	0.00000	0.00000	0.00000
Node66	27	I	0.00000	0.00000	0.00000	0.00000	0.00000	0.00000	0.00000	0.00000	0.00000	1.00000	0.00000	0.00000	0.00000	0.00000	0.00000	0.00000	0.00000	0.00000	0.00000	0.00000
Node66	28	M	0.00000	0.00000	0.00000	0.00000	0.00000	0.00000	0.00000	0.00000	0.00000	0.00000	0.00000	0.00000	1.00000	0.00000	0.00000	0.00000	0.00000	0.00000	0.00000	0.00000
Node66	29	A	1.00000	0.00000	0.00000	0.00000	0.00000	0.00000	0.00000	0.00000	0.00000	0.00000	0.00000	0.00000	0.00000	0.00000	0.00000	0.00000	0.00000	0.00000	0.00000	0.00000
Node66	30	L	0.00000	0.00000	0.00000	0.00000	0.00000	0.00000	0.00000	0.00000	0.00000	0.00000	1.00000	0.00000	0.00000	0.00000	0.00000	0.00000	0.00000	0.00000	0.00000	0.00000
Node66	31	L	0.00000	0.00000	0.00000	0.00000	0.00000	0.00000	0.00000	0.00000	0.00000	0.00000	1.00000	0.00000	0.00000	0.00000	0.00000	0.00000	0.00000	0.00000	0.00000	0.00000
Node66	32	T	0.00000	0.00000	0.00000	0.00000	0.00000	0.00000	0.00000	0.00000	0.00000	0.00000	0.00000	0.00000	0.00000	0.00000	0.00000	0.00000	1.00000	0.00000	0.00000	0.00000
Node66	33	V	0.00000	0.00000	0.00000	0.00000	0.00000	0.00000	0.00000	0.00000	0.00000	0.00000	0.00000	0.00000	0.00000	0.00000	0.00000	0.00000	0.00000	0.00000	0.00000	1.00000
Node66	34	T	0.00000	0.00000	0.00000	0.00000	0.00000	0.00000	0.00000	0.00000	0.00000	0.00000	0.00000	0.00000	0.00000	0.00000	0.00000	0.00000	1.00000	0.00000	0.00000	0.00000
Node66	35	A	1.00000	0.00000	0.00000	0.00000	0.00000	0.00000	0.00000	0.00000	0.00000	0.00000	0.00000	0.00000	0.00000	0.00000	0.00000	0.00000	0.00000	0.00000	0.00000	0.00000
Node66	36	G	0.00000	0.00000	0.00000	0.00000	0.00000	0.00000	0.00000	1.00000	0.00000	0.00000	0.00000	0.00000	0.00000	0.00000	0.00000	0.00000	0.00000	0.00000	0.00000	0.00000
Node66	37	I	0.00000	0.00000	0.00000	0.00000	0.00000	0.00000	0.00000	0.00000	0.00000	1.00000	0.00000	0.00000	0.00000	0.00000	0.00000	0.00000	0.00000	0.00000	0.00000	0.00000
Node66	38	L	0.00000	0.00000	0.00000	0.00000	0.00000	0.00000	0.00000	0.00000	0.00000	0.00000	1.00000	0.00000	0.00000	0.00000	0.00000	0.00000	0.00000	0.00000	0.00000	0.00000
Node66	39	I	0.00000	0.00000	0.00000	0.00000	0.00000	0.00000	0.00000	0.00000	0.00000	1.00000	0.00000	0.00000	0.00000	0.00000	0.00000	0.00000	0.00000	0.00000	0.00000	0.00000
Node66	40	E	0.00000	0.00000	0.00000	0.00000	0.00000	0.00000	1.00000	0.00000	0.00000	0.00000	0.00000	0.00000	0.00000	0.00000	0.00000	0.00000	0.00000	0.00000	0.00000	0.00000
Node66	41	F	0.00000	0.00000	0.00000	0.00000	0.00000	0.00000	0.00000	0.00000	0.00000	0.00000	0.00000	0.00000	0.00000	1.00000	0.00000	0.00000	0.00000	0.00000	0.00000	0.00000
Node66	42	N	0.00000	0.00000	1.00000	0.00000	0.00000	0.00000	0.00000	0.00000	0.00000	0.00000	0.00000	0.00000	0.00000	0.00000	0.00000	0.00000	0.00000	0.00000	0.00000	0.00000
Node66	43	R	0.00000	1.00000	0.00000	0.00000	0.00000	0.00000	0.00000	0.00000	0.00000	0.00000	0.00000	0.00000	0.00000	0.00000	0.00000	0.00000	0.00000	0.00000	0.00000	0.00000
Node66	44	F	0.00000	0.00000	0.00000	0.00000	0.00000	0.00000	0.00000	0.00000	0.00000	0.00000	0.00000	0.00000	0.00000	1.00000	0.00000	0.00000	0.00000	0.00000	0.00000	0.00000
Node66	45	Y	0.00000	0.00000	0.00000	0.00000	0.00000	0.00000	0.00000	0.00000	0.00000	0.00000	0.00000	0.00000	0.00000	0.00000	0.00000	0.00000	0.00000	0.00000	1.00000	0.00000
Node66	46	P	0.00000	0.00000	0.00000	0.00000	0.00000	0.00000	0.00000	0.00000	0.00000	0.00000	0.00000	0.00000	0.00000	0.00000	1.00000	0.00000	0.00000	0.00000	0.00000	0.00000
Node66	47	D	0.00000	0.00000	0.00000	1.00000	0.00000	0.00000	0.00000	0.00000	0.00000	0.00000	0.00000	0.00000	0.00000	0.00000	0.00000	0.00000	0.00000	0.00000	0.00000	0.00000
Node66	48	L	0.00000	0.00000	0.00000	0.00000	0.00000	0.00000	0.00000	0.00000	0.00000	0.00000	1.00000	0.00000	0.00000	0.00000	0.00000	0.00000	0.00000	0.00000	0.00000	0.00000
Node66	49	L	0.00000	0.00000	0.00000	0.00000	0.00000	0.00000	0.00000	0.00000	0.00000	0.00000	1.00000	0.00000	0.00000	0.00000	0.00000	0.00000	0.00000	0.00000	0.00000	0.00000
Node66	50	F	0.00000	0.00000	0.00000	0.00000	0.00000	0.00000	0.00000	0.00000	0.00000	0.00000	0.00000	0.00000	0.00000	1.00000	0.00000	0.00000	0.00000	0.00000	0.00000	0.00000
Node66	51	H	0.00000	0.00000	0.00000	0.00000	0.00000	0.00000	0.00000	0.00000	1.00000	0.00000	0.00000	0.00000	0.00000	0.00000	0.00000	0.00000	0.00000	0.00000	0.00000	0.00000
Node66	52	P	0.00000	0.00000	0.00000	0.00000	0.00000	0.00000	0.00000	0.00000	0.00000	0.00000	0.00000	0.00000	0.00000	0.00000	1.00000	0.00000	0.00000	0.00000	0.00000	0.00000
Node66	53	L	0.00000	0.00000	0.00000	0.00000	0.00000	0.00000	0.00000	0.00000	0.00000	0.00000	1.00000	0.00000	0.00000	0.00000	0.00000	0.00000	0.00000	0.00000	0.00000	0.00000
Node66	54	A	1.00000	0.00000	0.00000	0.00000	0.00000	0.00000	0.00000	0.00000	0.00000	0.00000	0.00000	0.00000	0.00000	0.00000	0.00000	0.00000	0.00000	0.00000	0.00000	0.00000
Node66	55	K	0.00000	0.00007	0.00000	0.00000	0.00000	0.00000	0.00000	0.00000	0.00000	0.00000	0.00000	0.99993	0.00000	0.00000	0.00000	0.00000	0.00000	0.00000	0.00000	0.00000
Node66	56	H	0.01563	0.04538	0.05997	0.02138	0.00364	0.05799	0.01833	0.01061	0.56651	0.00474	0.01525	0.02478	0.00458	0.01797	0.00878	0.02602	0.01542	0.00371	0.07357	0.00573
Node66	57	V	0.10384	0.03471	0.03879	0.03407	0.01666	0.02968	0.04709	0.03944	0.01535	0.10391	0.10748	0.04362	0.02707	0.02963	0.02647	0.06788	0.07728	0.00458	0.01863	0.13382
Node66	58	P	0.08953	0.02678	0.02506	0.02980	0.00663	0.02565	0.03958	0.03127	0.01198	0.01590	0.02646	0.03347	0.00709	0.00794	0.45301	0.08452	0.04883	0.00194	0.00712	0.02744
Node66	59	R	0.08241	0.11616	0.05325	0.05343	0.01155	0.05434	0.07688	0.05694	0.02661	0.03139	0.04850	0.10974	0.01444	0.01829	0.03806	0.08044	0.06173	0.00574	0.01916	0.04096
Node66	60	P	0.07586	0.08105	0.04339	0.05019	0.00795	0.05003	0.07761	0.04215	0.02138	0.02659	0.04230	0.10948	0.01212	0.01426	0.17550	0.06560	0.05049	0.00398	0.01421	0.03586
Node66	61	V	0.07574	0.02291	0.01733	0.01686	0.01305	0.01889	0.02800	0.02252	0.00950	0.14415	0.13520	0.02679	0.03000	0.03649	0.02059	0.03687	0.05045	0.00578	0.01898	0.26990
Node65	1	L	0.05989	0.03206	0.02163	0.02049	0.01066	0.02855	0.03285	0.02438	0.01348	0.09901	0.18484	0.03696	0.15316	0.05064	0.02027	0.03797	0.04614	0.00929	0.02682	0.09090
Node65	2	L	0.05808	0.04273	0.02491	0.02333	0.00897	0.07339	0.04668	0.02230	0.01759	0.08414	0.16673	0.05060	0.13122	0.04014	0.01883	0.03910	0.04640	0.00705	0.02134	0.07646
Node65	3	Q	0.03450	0.05695	0.02832	0.02680	0.00250	0.50011	0.08901	0.01443	0.02913	0.00977	0.02592	0.07068	0.01095	0.00535	0.01492	0.03156	0.02560	0.00202	0.00803	0.01344
Node65	4	M	0.04762	0.04221	0.01439	0.00927	0.00795	0.02835	0.01987	0.01238	0.00999	0.10197	0.21173	0.03492	0.23115	0.04310	0.01037	0.02651	0.04237	0.00630	0.01699	0.08259
Node65	5	M	0.02440	0.00874	0.00495	0.00148	0.00364	0.01607	0.00538	0.00322	0.00342	0.07352	0.17361	0.01190	0.55191	0.02431	0.00259	0.00911	0.02627	0.00270	0.00629	0.04649
Node65	6	M	0.02266	0.00802	0.00457	0.00118	0.00326	0.01570	0.00476	0.00284	0.00307	0.06473	0.15064	0.01128	0.60413	0.02103	0.00208	0.00802	0.02507	0.00241	0.00536	0.03918
Node65	7	A	0.20544	0.03719	0.02451	0.02045	0.00744	0.17574	0.06424	0.06497	0.01804	0.02417	0.05188	0.04836	0.07301	0.00897	0.01604	0.06973	0.04519	0.00180	0.00609	0.03674
Node65	8	E	0.10780	0.05521	0.03176	0.04494	0.00996	0.05729	0.11355	0.02832	0.01544	0.06609	0.09276	0.08405	0.03262	0.01892	0.02049	0.06084	0.06180	0.00308	0.01155	0.08354
Node65	9	K	0.04506	0.17192	0.05307	0.05540	0.00420	0.07395	0.10687	0.02772	0.02433	0.01238	0.02166	0.25348	0.00906	0.00582	0.01982	0.04670	0.03914	0.00250	0.00942	0.01751
Node65	10	L	0.06129	0.02449	0.01746	0.00994	0.00938	0.03199	0.02116	0.01423	0.00981	0.10461	0.21215	0.03110	0.19728	0.03916	0.01081	0.03666	0.06187	0.00503	0.01433	0.08726
Node65	11	M	0.04851	0.02933	0.01431	0.00767	0.00736	0.03318	0.01947	0.01017	0.00941	0.10461	0.22708	0.03704	0.22915	0.03918	0.00854	0.02644	0.04812	0.00506	0.01362	0.08177
Node65	12	M	0.02775	0.01004	0.00570	0.00172	0.00413	0.01831	0.00623	0.00370	0.00391	0.08159	0.18976	0.01368	0.50089	0.02720	0.00291	0.01056	0.02986	0.00306	0.00710	0.05191
Node65	13	M	0.00000	0.00000	0.00000	0.00000	0.00000	0.00000	0.00000	0.00000	0.00000	0.00000	0.00000	0.00000	1.00000	0.00000	0.00000	0.00000	0.00000	0.00000	0.00000	0.00000
Node65	14	D	0.00000	0.00000	0.00009	0.95111	0.00000	0.00001	0.04876	0.00000	0.00000	0.00000	0.00000	0.00000	0.00000	0.00000	0.00000	0.00001	0.00000	0.00000	0.00000	0.00000
Node65	15	G	0.00000	0.00000	0.00000	0.00000	0.00000	0.00000	0.00000	1.00000	0.00000	0.00000	0.00000	0.00000	0.00000	0.00000	0.00000	0.00000	0.00000	0.00000	0.00000	0.00000
Node65	16	L	0.00000	0.00000	0.00000	0.00000	0.00000	0.00000	0.00000	0.00000	0.00000	0.00001	0.99998	0.00000	0.00001	0.00000	0.00000	0.00000	0.00000	0.00000	0.00000	0.00000
Node65	17	T	0.03315	0.00018	0.00017	0.00005	0.00028	0.00050	0.00038	0.00002	0.00008	0.00498	0.00119	0.00047	0.00088	0.00005	0.06647	0.00834	0.65008	0.00000	0.00002	0.23270
Node65	18	K	0.00000	0.00001	0.00000	0.00000	0.00000	0.00000	0.00000	0.00000	0.00000	0.00000	0.00000	0.99998	0.00000	0.00000	0.00000	0.00000	0.00000	0.00000	0.00000	0.00000
Node65	19	F	0.00000	0.00000	0.00000	0.00000	0.00000	0.00000	0.00000	0.00000	0.00000	0.00000	0.00000	0.00000	0.00000	1.00000	0.00000	0.00000	0.00000	0.00000	0.00000	0.00000
Node65	20	L	0.00000	0.00000	0.00000	0.00000	0.00000	0.00000	0.00000	0.00000	0.00000	0.00000	1.00000	0.00000	0.00000	0.00000	0.00000	0.00000	0.00000	0.00000	0.00000	0.00000
Node65	21	S	0.00000	0.00000	0.00000	0.00000	0.00000	0.00000	0.00000	0.00000	0.00000	0.00000	0.00000	0.00000	0.00000	0.00000	0.00000	1.00000	0.00000	0.00000	0.00000	0.00000
Node65	22	T	0.00000	0.00000	0.00000	0.00000	0.00000	0.00000	0.00000	0.00000	0.00000	0.00000	0.00000	0.00000	0.00000	0.00000	0.00000	0.00000	1.00000	0.00000	0.00000	0.00000
Node65	23	A	1.00000	0.00000	0.00000	0.00000	0.00000	0.00000	0.00000	0.00000	0.00000	0.00000	0.00000	0.00000	0.00000	0.00000	0.00000	0.00000	0.00000	0.00000	0.00000	0.00000
Node65	24	P	0.00000	0.00000	0.00000	0.00000	0.00000	0.00000	0.00000	0.00000	0.00000	0.00000	0.00000	0.00000	0.00000	0.00000	1.00000	0.00000	0.00000	0.00000	0.00000	0.00000
Node65	25	V	0.00000	0.00000	0.00000	0.00000	0.00000	0.00000	0.00000	0.00000	0.00000	0.00000	0.00000	0.00000	0.00000	0.00000	0.00000	0.00000	0.00000	0.00000	0.00000	1.00000
Node65	26	L	0.00000	0.00000	0.00000	0.00000	0.00000	0.00000	0.00000	0.00000	0.00000	0.00001	0.99998	0.00000	0.00001	0.00000	0.00000	0.00000	0.00000	0.00000	0.00000	0.00000
Node65	27	I	0.00000	0.00000	0.00000	0.00000	0.00000	0.00000	0.00000	0.00000	0.00000	0.99998	0.00000	0.00000	0.00000	0.00000	0.00000	0.00000	0.00000	0.00000	0.00000	0.00002
Node65	28	M	0.00000	0.00000	0.00000	0.00000	0.00000	0.00000	0.00000	0.00000	0.00000	0.00000	0.00000	0.00000	1.00000	0.00000	0.00000	0.00000	0.00000	0.00000	0.00000	0.00000
Node65	29	A	0.99993	0.00000	0.00000	0.00000	0.00000	0.00000	0.00000	0.00000	0.00000	0.00000	0.00000	0.00000	0.00000	0.00000	0.00000	0.00005	0.00000	0.00000	0.00000	0.00001
Node65	30	L	0.00000	0.00000	0.00000	0.00000	0.00000	0.00000	0.00000	0.00000	0.00000	0.00001	0.99998	0.00000	0.00001	0.00000	0.00000	0.00000	0.00000	0.00000	0.00000	0.00000
Node65	31	L	0.00000	0.00000	0.00000	0.00000	0.00000	0.00000	0.00000	0.00000	0.00000	0.00001	0.99998	0.00000	0.00001	0.00000	0.00000	0.00000	0.00000	0.00000	0.00000	0.00000
Node65	32	T	0.00000	0.00000	0.00000	0.00000	0.00000	0.00000	0.00000	0.00000	0.00000	0.00000	0.00000	0.00000	0.00000	0.00000	0.00000	0.00001	0.99999	0.00000	0.00000	0.00000
Node65	33	V	0.00001	0.00000	0.00000	0.00000	0.00000	0.00000	0.00000	0.00000	0.00000	0.00041	0.00000	0.00000	0.00000	0.00000	0.00000	0.00000	0.00000	0.00000	0.00000	0.99957
Node65	34	T	0.00000	0.00000	0.00000	0.00000	0.00000	0.00000	0.00000	0.00000	0.00000	0.00000	0.00000	0.00000	0.00000	0.00000	0.00000	0.00000	1.00000	0.00000	0.00000	0.00000
Node65	35	A	1.00000	0.00000	0.00000	0.00000	0.00000	0.00000	0.00000	0.00000	0.00000	0.00000	0.00000	0.00000	0.00000	0.00000	0.00000	0.00000	0.00000	0.00000	0.00000	0.00000
Node65	36	G	0.00000	0.00000	0.00000	0.00000	0.00000	0.00000	0.00000	1.00000	0.00000	0.00000	0.00000	0.00000	0.00000	0.00000	0.00000	0.00000	0.00000	0.00000	0.00000	0.00000
Node65	37	I	0.00000	0.00000	0.00000	0.00000	0.00000	0.00000	0.00000	0.00000	0.00000	0.98486	0.01431	0.00000	0.00013	0.00001	0.00000	0.00000	0.00000	0.00000	0.00000	0.00069
Node65	38	L	0.00000	0.00000	0.00000	0.00000	0.00000	0.00000	0.00000	0.00000	0.00000	0.00000	0.99999	0.00000	0.00000	0.00000	0.00000	0.00000	0.00000	0.00000	0.00000	0.00000
Node65	39	I	0.00000	0.00000	0.00000	0.00000	0.00000	0.00000	0.00000	0.00000	0.00000	1.00000	0.00000	0.00000	0.00000	0.00000	0.00000	0.00000	0.00000	0.00000	0.00000	0.00000
Node65	40	E	0.00000	0.00000	0.00000	0.00001	0.00000	0.00000	0.99999	0.00000	0.00000	0.00000	0.00000	0.00000	0.00000	0.00000	0.00000	0.00000	0.00000	0.00000	0.00000	0.00000
Node65	41	F	0.00000	0.00000	0.00000	0.00000	0.00000	0.00000	0.00000	0.00000	0.00000	0.00000	0.00000	0.00000	0.00000	1.00000	0.00000	0.00000	0.00000	0.00000	0.00000	0.00000
Node65	42	N	0.00000	0.00000	1.00000	0.00000	0.00000	0.00000	0.00000	0.00000	0.00000	0.00000	0.00000	0.00000	0.00000	0.00000	0.00000	0.00000	0.00000	0.00000	0.00000	0.00000
Node65	43	R	0.00000	0.99999	0.00000	0.00000	0.00000	0.00000	0.00000	0.00000	0.00000	0.00000	0.00000	0.00001	0.00000	0.00000	0.00000	0.00000	0.00000	0.00000	0.00000	0.00000
Node65	44	F	0.00000	0.00000	0.00000	0.00000	0.00000	0.00000	0.00000	0.00000	0.00000	0.00000	0.00000	0.00000	0.00000	0.99999	0.00000	0.00000	0.00000	0.00000	0.00001	0.00000
Node65	45	Y	0.00000	0.00000	0.00000	0.00000	0.00000	0.00000	0.00000	0.00000	0.00000	0.00000	0.00000	0.00000	0.00000	0.00000	0.00000	0.00000	0.00000	0.00000	0.99999	0.00000
Node65	46	P	0.00000	0.00000	0.00000	0.00000	0.00000	0.00000	0.00000	0.00000	0.00000	0.00000	0.00000	0.00000	0.00000	0.00000	1.00000	0.00000	0.00000	0.00000	0.00000	0.00000
Node65	47	D	0.00000	0.00000	0.00000	1.00000	0.00000	0.00000	0.00000	0.00000	0.00000	0.00000	0.00000	0.00000	0.00000	0.00000	0.00000	0.00000	0.00000	0.00000	0.00000	0.00000
Node65	48	L	0.00000	0.00000	0.00000	0.00000	0.00000	0.00000	0.00000	0.00000	0.00000	0.00000	1.00000	0.00000	0.00000	0.00000	0.00000	0.00000	0.00000	0.00000	0.00000	0.00000
Node65	49	L	0.00000	0.00000	0.00000	0.00000	0.00000	0.00000	0.00000	0.00000	0.00000	0.00000	1.00000	0.00000	0.00000	0.00000	0.00000	0.00000	0.00000	0.00000	0.00000	0.00000
Node65	50	F	0.00000	0.00000	0.00000	0.00000	0.00000	0.00000	0.00000	0.00000	0.00000	0.00000	0.00000	0.00000	0.00000	1.00000	0.00000	0.00000	0.00000	0.00000	0.00000	0.00000
Node65	51	H	0.00000	0.00000	0.00000	0.00000	0.00000	0.00000	0.00000	0.00000	1.00000	0.00000	0.00000	0.00000	0.00000	0.00000	0.00000	0.00000	0.00000	0.00000	0.00000	0.00000
Node65	52	P	0.00000	0.00000	0.00000	0.00000	0.00000	0.00000	0.00000	0.00000	0.00000	0.00000	0.00000	0.00000	0.00000	0.00000	1.00000	0.00000	0.00000	0.00000	0.00000	0.00000
Node65	53	L	0.00000	0.00000	0.00000	0.00000	0.00000	0.00000	0.00000	0.00000	0.00000	0.00001	0.99998	0.00000	0.00001	0.00000	0.00000	0.00000	0.00000	0.00000	0.00000	0.00000
Node65	54	G	0.00466	0.00000	0.00000	0.00000	0.00000	0.00000	0.00000	0.99525	0.00000	0.00000	0.00000	0.00000	0.00000	0.00000	0.00000	0.00008	0.00000	0.00000	0.00000	0.00000
Node65	55	K	0.00386	0.02490	0.00919	0.00040	0.00003	0.00916	0.00339	0.00053	0.00154	0.00040	0.00022	0.87447	0.00070	0.00001	0.00032	0.00878	0.06056	0.00001	0.00007	0.00147
Node65	56	H	0.01145	0.03582	0.05081	0.01597	0.00277	0.04846	0.01287	0.00793	0.65576	0.00313	0.01100	0.01792	0.00335	0.01352	0.00636	0.02039	0.01155	0.00273	0.06435	0.00384
Node65	57	V	0.10537	0.03380	0.03896	0.03329	0.01675	0.02919	0.04614	0.03848	0.01509	0.10534	0.10584	0.04275	0.02697	0.02871	0.02566	0.06807	0.07898	0.00433	0.01798	0.13829
Node65	58	P	0.08910	0.02570	0.02428	0.02878	0.00638	0.02491	0.03813	0.03012	0.01160	0.01487	0.02497	0.03221	0.00671	0.00741	0.46635	0.08549	0.04828	0.00181	0.00667	0.02624
Node65	59	R	0.08243	0.11913	0.05358	0.05290	0.01149	0.05470	0.07636	0.05655	0.02670	0.03042	0.04700	0.11136	0.01415	0.01763	0.03762	0.08162	0.06212	0.00557	0.01868	0.04000
Node65	60	P	0.07543	0.08178	0.04322	0.04964	0.00774	0.05026	0.07734	0.04128	0.02125	0.02561	0.04082	0.11158	0.01180	0.01361	0.18055	0.06554	0.05021	0.00381	0.01368	0.03485
Node65	61	V	0.07562	0.02244	0.01697	0.01641	0.01300	0.01856	0.02745	0.02204	0.00929	0.14531	0.13485	0.02626	0.02995	0.03611	0.02023	0.03640	0.05032	0.00566	0.01863	0.27448
Node71	1	L	0.06152	0.03361	0.02292	0.02240	0.01095	0.02922	0.03517	0.02638	0.01414	0.09753	0.18003	0.03867	0.13994	0.05097	0.02181	0.03967	0.04676	0.00966	0.02792	0.09069
Node71	2	L	0.06074	0.04426	0.02657	0.02610	0.00959	0.06713	0.04910	0.02521	0.01813	0.08465	0.16338	0.05200	0.11144	0.04198	0.02108	0.04156	0.04734	0.00770	0.02334	0.07872
Node71	3	Q	0.03800	0.06042	0.03060	0.03016	0.00299	0.45788	0.09291	0.01683	0.03009	0.01172	0.02895	0.07456	0.01166	0.00655	0.01678	0.03450	0.02807	0.00236	0.00924	0.01574
Node71	4	L	0.05150	0.04228	0.01628	0.01153	0.00877	0.02918	0.02307	0.01481	0.01110	0.10473	0.21228	0.03718	0.19011	0.04623	0.01246	0.02982	0.04419	0.00705	0.01947	0.08798
Node71	5	M	0.03471	0.01354	0.00780	0.00322	0.00545	0.02115	0.00935	0.00568	0.00540	0.09468	0.21339	0.01751	0.39815	0.03446	0.00480	0.01511	0.03486	0.00411	0.01024	0.06638
Node71	6	M	0.03302	0.01266	0.00726	0.00263	0.00501	0.02119	0.00840	0.00503	0.00495	0.08883	0.20075	0.01686	0.43762	0.03136	0.00399	0.01372	0.03428	0.00375	0.00895	0.05973
Node71	7	A	0.16375	0.04640	0.03129	0.02966	0.00956	0.12785	0.07393	0.06723	0.02103	0.03381	0.06492	0.05846	0.05112	0.01359	0.02242	0.07328	0.05240	0.00280	0.00969	0.04679
Node71	8	E	0.09353	0.05884	0.03753	0.05189	0.01139	0.05085	0.09761	0.03810	0.01830	0.06658	0.09668	0.07780	0.02683	0.02521	0.02751	0.06272	0.05930	0.00466	0.01665	0.07802
Node71	9	K	0.05908	0.14153	0.05385	0.06154	0.00661	0.06844	0.10478	0.03892	0.02684	0.02154	0.03571	0.17915	0.01216	0.01156	0.02786	0.05627	0.04698	0.00413	0.01473	0.02832
Node71	10	L	0.06799	0.03225	0.02226	0.01721	0.01146	0.03190	0.03089	0.02179	0.01306	0.11102	0.21037	0.03827	0.09200	0.04937	0.01739	0.04375	0.05743	0.00735	0.02206	0.10217
Node71	11	L	0.05960	0.03526	0.01960	0.01451	0.01002	0.03271	0.02884	0.01737	0.01269	0.11373	0.22545	0.04143	0.10701	0.05046	0.01485	0.03642	0.05048	0.00742	0.02153	0.10063
Node71	12	M	0.04134	0.01676	0.00971	0.00444	0.00662	0.02432	0.01209	0.00734	0.00671	0.10810	0.23840	0.02124	0.29910	0.04091	0.00623	0.01925	0.04028	0.00502	0.01276	0.07938
Node71	13	M	0.00000	0.00000	0.00000	0.00000	0.00000	0.00000	0.00000	0.00000	0.00000	0.00000	0.00000	0.00000	1.00000	0.00000	0.00000	0.00000	0.00000	0.00000	0.00000	0.00000
Node71	14	D	0.00000	0.00000	0.00000	0.99999	0.00000	0.00000	0.00001	0.00000	0.00000	0.00000	0.00000	0.00000	0.00000	0.00000	0.00000	0.00000	0.00000	0.00000	0.00000	0.00000
Node71	15	G	0.00000	0.00000	0.00000	0.00000	0.00000	0.00000	0.00000	1.00000	0.00000	0.00000	0.00000	0.00000	0.00000	0.00000	0.00000	0.00000	0.00000	0.00000	0.00000	0.00000
Node71	16	L	0.00000	0.00000	0.00000	0.00000	0.00000	0.00000	0.00000	0.00000	0.00000	0.00000	1.00000	0.00000	0.00000	0.00000	0.00000	0.00000	0.00000	0.00000	0.00000	0.00000
Node71	17	K	0.00000	0.00005	0.00000	0.00000	0.00000	0.00001	0.00000	0.00000	0.00000	0.00000	0.00000	0.99994	0.00000	0.00000	0.00000	0.00000	0.00000	0.00000	0.00000	0.00000
Node71	18	T	0.00000	0.00000	0.00000	0.00000	0.00000	0.00000	0.00000	0.00000	0.00000	0.00000	0.00000	0.00000	0.00000	0.00000	0.00000	0.00030	0.99969	0.00000	0.00000	0.00000
Node71	19	F	0.00000	0.00000	0.00000	0.00000	0.00000	0.00000	0.00000	0.00000	0.00000	0.00000	0.00000	0.00000	0.00000	1.00000	0.00000	0.00000	0.00000	0.00000	0.00000	0.00000
Node71	20	F	0.00000	0.00000	0.00000	0.00000	0.00000	0.00000	0.00000	0.00000	0.00000	0.01293	0.02182	0.00000	0.00018	0.96492	0.00000	0.00000	0.00000	0.00000	0.00000	0.00014
Node71	21	S	0.00000	0.00000	0.00000	0.00000	0.00000	0.00000	0.00000	0.00000	0.00000	0.00000	0.00000	0.00000	0.00000	0.00000	0.00000	1.00000	0.00000	0.00000	0.00000	0.00000
Node71	22	S	0.00000	0.00000	0.00000	0.00000	0.00000	0.00000	0.00000	0.00000	0.00000	0.00000	0.00000	0.00000	0.00000	0.00000	0.00000	0.99977	0.00023	0.00000	0.00000	0.00000
Node71	23	A	1.00000	0.00000	0.00000	0.00000	0.00000	0.00000	0.00000	0.00000	0.00000	0.00000	0.00000	0.00000	0.00000	0.00000	0.00000	0.00000	0.00000	0.00000	0.00000	0.00000
Node71	24	P	0.00000	0.00000	0.00000	0.00000	0.00000	0.00000	0.00000	0.00000	0.00000	0.00000	0.00000	0.00000	0.00000	0.00000	1.00000	0.00000	0.00000	0.00000	0.00000	0.00000
Node71	25	V	0.00000	0.00000	0.00000	0.00000	0.00000	0.00000	0.00000	0.00000	0.00000	0.00000	0.00000	0.00000	0.00000	0.00000	0.00000	0.00000	0.00000	0.00000	0.00000	1.00000
Node71	26	L	0.00000	0.00000	0.00000	0.00000	0.00000	0.00000	0.00000	0.00000	0.00000	0.00001	0.99949	0.00000	0.00050	0.00000	0.00000	0.00000	0.00000	0.00000	0.00000	0.00000
Node71	27	I	0.00000	0.00000	0.00000	0.00000	0.00000	0.00000	0.00000	0.00000	0.00000	1.00000	0.00000	0.00000	0.00000	0.00000	0.00000	0.00000	0.00000	0.00000	0.00000	0.00000
Node71	28	M	0.00000	0.00000	0.00000	0.00000	0.00000	0.00000	0.00000	0.00000	0.00000	0.00000	0.00000	0.00000	1.00000	0.00000	0.00000	0.00000	0.00000	0.00000	0.00000	0.00000
Node71	29	A	0.99934	0.00000	0.00000	0.00000	0.00000	0.00000	0.00000	0.00000	0.00000	0.00000	0.00000	0.00000	0.00000	0.00000	0.00000	0.00001	0.00002	0.00000	0.00000	0.00062
Node71	30	L	0.00000	0.00000	0.00000	0.00000	0.00000	0.00000	0.00000	0.00000	0.00000	0.00000	1.00000	0.00000	0.00000	0.00000	0.00000	0.00000	0.00000	0.00000	0.00000	0.00000
Node71	31	L	0.00000	0.00000	0.00000	0.00000	0.00000	0.00000	0.00000	0.00000	0.00000	0.00000	1.00000	0.00000	0.00000	0.00000	0.00000	0.00000	0.00000	0.00000	0.00000	0.00000
Node71	32	T	0.00000	0.00000	0.00000	0.00000	0.00000	0.00000	0.00000	0.00000	0.00000	0.00000	0.00000	0.00000	0.00000	0.00000	0.00000	0.00063	0.99936	0.00000	0.00000	0.00000
Node71	33	F	0.00000	0.00000	0.00000	0.00000	0.00000	0.00000	0.00000	0.00000	0.00000	0.00000	0.00000	0.00000	0.00000	0.99999	0.00000	0.00000	0.00000	0.00000	0.00001	0.00000
Node71	34	T	0.00000	0.00000	0.00000	0.00000	0.00000	0.00000	0.00000	0.00000	0.00000	0.00000	0.00000	0.00000	0.00000	0.00000	0.00000	0.00000	1.00000	0.00000	0.00000	0.00000
Node71	35	A	1.00000	0.00000	0.00000	0.00000	0.00000	0.00000	0.00000	0.00000	0.00000	0.00000	0.00000	0.00000	0.00000	0.00000	0.00000	0.00000	0.00000	0.00000	0.00000	0.00000
Node71	36	G	0.00000	0.00000	0.00000	0.00000	0.00000	0.00000	0.00000	1.00000	0.00000	0.00000	0.00000	0.00000	0.00000	0.00000	0.00000	0.00000	0.00000	0.00000	0.00000	0.00000
Node71	37	I	0.00000	0.00000	0.00000	0.00000	0.00000	0.00000	0.00000	0.00000	0.00000	0.99942	0.00052	0.00000	0.00001	0.00000	0.00000	0.00000	0.00000	0.00000	0.00000	0.00006
Node71	38	L	0.00000	0.00000	0.00000	0.00000	0.00000	0.00000	0.00000	0.00000	0.00000	0.00000	1.00000	0.00000	0.00000	0.00000	0.00000	0.00000	0.00000	0.00000	0.00000	0.00000
Node71	39	I	0.00000	0.00000	0.00000	0.00000	0.00000	0.00000	0.00000	0.00000	0.00000	1.00000	0.00000	0.00000	0.00000	0.00000	0.00000	0.00000	0.00000	0.00000	0.00000	0.00000
Node71	40	E	0.00000	0.00000	0.00000	0.00000	0.00000	0.00000	1.00000	0.00000	0.00000	0.00000	0.00000	0.00000	0.00000	0.00000	0.00000	0.00000	0.00000	0.00000	0.00000	0.00000
Node71	41	F	0.00000	0.00000	0.00000	0.00000	0.00000	0.00000	0.00000	0.00000	0.00000	0.00000	0.00000	0.00000	0.00000	1.00000	0.00000	0.00000	0.00000	0.00000	0.00000	0.00000
Node71	42	N	0.00000	0.00000	1.00000	0.00000	0.00000	0.00000	0.00000	0.00000	0.00000	0.00000	0.00000	0.00000	0.00000	0.00000	0.00000	0.00000	0.00000	0.00000	0.00000	0.00000
Node71	43	R	0.00000	1.00000	0.00000	0.00000	0.00000	0.00000	0.00000	0.00000	0.00000	0.00000	0.00000	0.00000	0.00000	0.00000	0.00000	0.00000	0.00000	0.00000	0.00000	0.00000
Node71	44	F	0.00000	0.00000	0.00000	0.00000	0.00000	0.00000	0.00000	0.00000	0.00000	0.00000	0.00000	0.00000	0.00000	1.00000	0.00000	0.00000	0.00000	0.00000	0.00000	0.00000
Node71	45	F	0.00000	0.00000	0.00000	0.00000	0.00000	0.00000	0.00000	0.00000	0.00000	0.00000	0.00000	0.00000	0.00000	0.99972	0.00000	0.00000	0.00000	0.00000	0.00028	0.00000
Node71	46	P	0.00000	0.00000	0.00000	0.00000	0.00000	0.00000	0.00000	0.00000	0.00000	0.00000	0.00000	0.00000	0.00000	0.00000	1.00000	0.00000	0.00000	0.00000	0.00000	0.00000
Node71	47	D	0.00000	0.00000	0.00000	1.00000	0.00000	0.00000	0.00000	0.00000	0.00000	0.00000	0.00000	0.00000	0.00000	0.00000	0.00000	0.00000	0.00000	0.00000	0.00000	0.00000
Node71	48	L	0.00000	0.00000	0.00000	0.00000	0.00000	0.00000	0.00000	0.00000	0.00000	0.00000	1.00000	0.00000	0.00000	0.00000	0.00000	0.00000	0.00000	0.00000	0.00000	0.00000
Node71	49	L	0.00000	0.00000	0.00000	0.00000	0.00000	0.00000	0.00000	0.00000	0.00000	0.00000	1.00000	0.00000	0.00000	0.00000	0.00000	0.00000	0.00000	0.00000	0.00000	0.00000
Node71	50	F	0.00000	0.00000	0.00000	0.00000	0.00000	0.00000	0.00000	0.00000	0.00000	0.00000	0.00000	0.00000	0.00000	1.00000	0.00000	0.00000	0.00000	0.00000	0.00000	0.00000
Node71	51	H	0.00000	0.00000	0.00000	0.00000	0.00000	0.00000	0.00000	0.00000	1.00000	0.00000	0.00000	0.00000	0.00000	0.00000	0.00000	0.00000	0.00000	0.00000	0.00000	0.00000
Node71	52	P	0.00000	0.00000	0.00000	0.00000	0.00000	0.00000	0.00000	0.00000	0.00000	0.00000	0.00000	0.00000	0.00000	0.00000	1.00000	0.00000	0.00000	0.00000	0.00000	0.00000
Node71	53	M	0.00000	0.00000	0.00000	0.00000	0.00000	0.00000	0.00000	0.00000	0.00000	0.00000	0.00000	0.00000	1.00000	0.00000	0.00000	0.00000	0.00000	0.00000	0.00000	0.00000
Node71	54	P	0.00001	0.00000	0.00000	0.00000	0.00000	0.00000	0.00000	0.00000	0.00000	0.00000	0.00000	0.00000	0.00000	0.00000	0.99998	0.00001	0.00000	0.00000	0.00000	0.00000
Node71	55	K	0.03190	0.12576	0.03918	0.01616	0.00223	0.05066	0.05113	0.01266	0.01226	0.00967	0.01268	0.48173	0.00772	0.00254	0.01067	0.03999	0.07306	0.00099	0.00420	0.01482
Node71	56	H	0.03175	0.06801	0.07441	0.03847	0.00646	0.07259	0.03928	0.02125	0.31491	0.01239	0.03072	0.04863	0.00885	0.03277	0.01707	0.04264	0.02863	0.00719	0.08931	0.01468
Node71	57	V	0.09832	0.03813	0.03837	0.03693	0.01626	0.03148	0.05066	0.04288	0.01638	0.09797	0.11231	0.04683	0.02729	0.03295	0.02948	0.06680	0.07137	0.00556	0.02115	0.11887
Node71	58	P	0.09068	0.03094	0.02796	0.03369	0.00756	0.02837	0.04509	0.03565	0.01344	0.02005	0.03243	0.03827	0.00861	0.01015	0.40178	0.08115	0.05067	0.00250	0.00898	0.03202
Node71	59	R	0.08222	0.10542	0.05200	0.05519	0.01175	0.05289	0.07850	0.05825	0.02621	0.03510	0.05431	0.10354	0.01550	0.02087	0.03961	0.07644	0.06025	0.00638	0.02098	0.04459
Node71	60	P	0.07729	0.07817	0.04395	0.05212	0.00870	0.04913	0.07843	0.04536	0.02181	0.03039	0.04806	0.10197	0.01334	0.01685	0.15657	0.06574	0.05142	0.00468	0.01627	0.03974
Node71	61	V	0.07616	0.02479	0.01875	0.01866	0.01319	0.02021	0.03022	0.02446	0.01031	0.13946	0.13617	0.02890	0.03015	0.03790	0.02198	0.03865	0.05087	0.00626	0.02035	0.25255
Node70	1	L	0.06071	0.03284	0.02227	0.02143	0.01081	0.02888	0.03400	0.02537	0.01381	0.09831	0.18248	0.03781	0.14642	0.05083	0.02103	0.03882	0.04645	0.00948	0.02738	0.09083
Node70	2	L	0.05944	0.04352	0.02575	0.02472	0.00929	0.07014	0.04792	0.02375	0.01787	0.08449	0.16520	0.05132	0.12086	0.04111	0.01995	0.04035	0.04688	0.00738	0.02235	0.07769
Node70	3	Q	0.03626	0.05875	0.02949	0.02849	0.00274	0.47867	0.09107	0.01562	0.02965	0.01073	0.02743	0.07271	0.01131	0.00594	0.01585	0.03305	0.02685	0.00219	0.00863	0.01457
Node70	4	L	0.04959	0.04223	0.01533	0.01037	0.00837	0.02879	0.02146	0.01357	0.01055	0.10355	0.21245	0.03607	0.20971	0.04473	0.01140	0.02817	0.04333	0.00667	0.01823	0.08545
Node70	5	M	0.02981	0.01117	0.00637	0.00227	0.00457	0.01889	0.00731	0.00439	0.00441	0.08520	0.19630	0.01480	0.46962	0.02963	0.00363	0.01209	0.03099	0.00342	0.00824	0.05690
Node70	6	M	0.02807	0.01035	0.00591	0.00183	0.00415	0.01873	0.00651	0.00389	0.00401	0.07784	0.17852	0.01416	0.51578	0.02639	0.00297	0.01083	0.03010	0.00309	0.00712	0.04976
Node70	7	A	0.18296	0.04218	0.02810	0.02513	0.00859	0.14972	0.06980	0.06628	0.01977	0.02924	0.05908	0.05392	0.06087	0.01130	0.01935	0.07204	0.04927	0.00230	0.00788	0.04222
Node70	8	E	0.09960	0.05747	0.03501	0.04902	0.01078	0.05371	0.10473	0.03355	0.01703	0.06669	0.09516	0.08061	0.02910	0.02224	0.02421	0.06214	0.06049	0.00387	0.01413	0.08045
Node70	9	K	0.05274	0.15666	0.05379	0.05890	0.00544	0.07156	0.10631	0.03361	0.02597	0.01695	0.02877	0.21158	0.01074	0.00859	0.02405	0.05217	0.04367	0.00332	0.01216	0.02301
Node70	10	L	0.06515	0.02869	0.01998	0.01355	0.01054	0.03206	0.02622	0.01803	0.01154	0.10995	0.21584	0.03502	0.13251	0.04518	0.01413	0.04068	0.05955	0.00625	0.01833	0.09680
Node70	11	L	0.05476	0.03257	0.01707	0.01100	0.00881	0.03311	0.02432	0.01371	0.01116	0.11160	0.23137	0.03944	0.15446	0.04581	0.01167	0.03190	0.04977	0.00630	0.01770	0.09347
Node70	12	M	0.03511	0.01349	0.00772	0.00294	0.00543	0.02188	0.00908	0.00543	0.00533	0.09712	0.21994	0.01769	0.38818	0.03461	0.00447	0.01494	0.03593	0.00407	0.00990	0.06674
Node70	13	M	0.00000	0.00000	0.00000	0.00000	0.00000	0.00000	0.00000	0.00000	0.00000	0.00000	0.00000	0.00000	1.00000	0.00000	0.00000	0.00000	0.00000	0.00000	0.00000	0.00000
Node70	14	D	0.00000	0.00000	0.00000	1.00000	0.00000	0.00000	0.00000	0.00000	0.00000	0.00000	0.00000	0.00000	0.00000	0.00000	0.00000	0.00000	0.00000	0.00000	0.00000	0.00000
Node70	15	G	0.00000	0.00000	0.00000	0.00000	0.00000	0.00000	0.00000	1.00000	0.00000	0.00000	0.00000	0.00000	0.00000	0.00000	0.00000	0.00000	0.00000	0.00000	0.00000	0.00000
Node70	16	L	0.00000	0.00000	0.00000	0.00000	0.00000	0.00000	0.00000	0.00000	0.00000	0.00000	1.00000	0.00000	0.00000	0.00000	0.00000	0.00000	0.00000	0.00000	0.00000	0.00000
Node70	17	K	0.00000	0.00000	0.00000	0.00000	0.00000	0.00000	0.00000	0.00000	0.00000	0.00000	0.00000	1.00000	0.00000	0.00000	0.00000	0.00000	0.00000	0.00000	0.00000	0.00000
Node70	18	S	0.00000	0.00000	0.00000	0.00000	0.00000	0.00000	0.00000	0.00000	0.00000	0.00000	0.00000	0.00000	0.00000	0.00000	0.00000	0.99997	0.00002	0.00000	0.00000	0.00000
Node70	19	F	0.00000	0.00000	0.00000	0.00000	0.00000	0.00000	0.00000	0.00000	0.00000	0.00000	0.00000	0.00000	0.00000	1.00000	0.00000	0.00000	0.00000	0.00000	0.00000	0.00000
Node70	20	L	0.00000	0.00000	0.00000	0.00000	0.00000	0.00000	0.00000	0.00000	0.00000	0.00000	1.00000	0.00000	0.00000	0.00000	0.00000	0.00000	0.00000	0.00000	0.00000	0.00000
Node70	21	S	0.00000	0.00000	0.00000	0.00000	0.00000	0.00000	0.00000	0.00000	0.00000	0.00000	0.00000	0.00000	0.00000	0.00000	0.00000	1.00000	0.00000	0.00000	0.00000	0.00000
Node70	22	T	0.00000	0.00000	0.00000	0.00000	0.00000	0.00000	0.00000	0.00000	0.00000	0.00000	0.00000	0.00000	0.00000	0.00000	0.00000	0.00000	1.00000	0.00000	0.00000	0.00000
Node70	23	A	1.00000	0.00000	0.00000	0.00000	0.00000	0.00000	0.00000	0.00000	0.00000	0.00000	0.00000	0.00000	0.00000	0.00000	0.00000	0.00000	0.00000	0.00000	0.00000	0.00000
Node70	24	P	0.00000	0.00000	0.00000	0.00000	0.00000	0.00000	0.00000	0.00000	0.00000	0.00000	0.00000	0.00000	0.00000	0.00000	1.00000	0.00000	0.00000	0.00000	0.00000	0.00000
Node70	25	V	0.00000	0.00000	0.00000	0.00000	0.00000	0.00000	0.00000	0.00000	0.00000	0.00000	0.00000	0.00000	0.00000	0.00000	0.00000	0.00000	0.00000	0.00000	0.00000	1.00000
Node70	26	M	0.00000	0.00000	0.00000	0.00000	0.00000	0.00000	0.00000	0.00000	0.00000	0.00000	0.00000	0.00000	1.00000	0.00000	0.00000	0.00000	0.00000	0.00000	0.00000	0.00000
Node70	27	I	0.00000	0.00000	0.00000	0.00000	0.00000	0.00000	0.00000	0.00000	0.00000	1.00000	0.00000	0.00000	0.00000	0.00000	0.00000	0.00000	0.00000	0.00000	0.00000	0.00000
Node70	28	M	0.00000	0.00000	0.00000	0.00000	0.00000	0.00000	0.00000	0.00000	0.00000	0.00000	0.00000	0.00000	1.00000	0.00000	0.00000	0.00000	0.00000	0.00000	0.00000	0.00000
Node70	29	A	1.00000	0.00000	0.00000	0.00000	0.00000	0.00000	0.00000	0.00000	0.00000	0.00000	0.00000	0.00000	0.00000	0.00000	0.00000	0.00000	0.00000	0.00000	0.00000	0.00000
Node70	30	L	0.00000	0.00000	0.00000	0.00000	0.00000	0.00000	0.00000	0.00000	0.00000	0.00000	1.00000	0.00000	0.00000	0.00000	0.00000	0.00000	0.00000	0.00000	0.00000	0.00000
Node70	31	L	0.00000	0.00000	0.00000	0.00000	0.00000	0.00000	0.00000	0.00000	0.00000	0.00000	1.00000	0.00000	0.00000	0.00000	0.00000	0.00000	0.00000	0.00000	0.00000	0.00000
Node70	32	T	0.00000	0.00000	0.00000	0.00000	0.00000	0.00000	0.00000	0.00000	0.00000	0.00000	0.00000	0.00000	0.00000	0.00000	0.00000	0.00000	1.00000	0.00000	0.00000	0.00000
Node70	33	F	0.00000	0.00000	0.00000	0.00000	0.00000	0.00000	0.00000	0.00000	0.00000	0.00000	0.00000	0.00000	0.00000	1.00000	0.00000	0.00000	0.00000	0.00000	0.00000	0.00000
Node70	34	T	0.00000	0.00000	0.00000	0.00000	0.00000	0.00000	0.00000	0.00000	0.00000	0.00000	0.00000	0.00000	0.00000	0.00000	0.00000	0.00000	1.00000	0.00000	0.00000	0.00000
Node70	35	A	1.00000	0.00000	0.00000	0.00000	0.00000	0.00000	0.00000	0.00000	0.00000	0.00000	0.00000	0.00000	0.00000	0.00000	0.00000	0.00000	0.00000	0.00000	0.00000	0.00000
Node70	36	G	0.00000	0.00000	0.00000	0.00000	0.00000	0.00000	0.00000	1.00000	0.00000	0.00000	0.00000	0.00000	0.00000	0.00000	0.00000	0.00000	0.00000	0.00000	0.00000	0.00000
Node70	37	I	0.00000	0.00000	0.00000	0.00000	0.00000	0.00000	0.00000	0.00000	0.00000	1.00000	0.00000	0.00000	0.00000	0.00000	0.00000	0.00000	0.00000	0.00000	0.00000	0.00000
Node70	38	L	0.00000	0.00000	0.00000	0.00000	0.00000	0.00000	0.00000	0.00000	0.00000	0.00000	1.00000	0.00000	0.00000	0.00000	0.00000	0.00000	0.00000	0.00000	0.00000	0.00000
Node70	39	I	0.00000	0.00000	0.00000	0.00000	0.00000	0.00000	0.00000	0.00000	0.00000	1.00000	0.00000	0.00000	0.00000	0.00000	0.00000	0.00000	0.00000	0.00000	0.00000	0.00000
Node70	40	E	0.00000	0.00000	0.00000	0.00000	0.00000	0.00000	1.00000	0.00000	0.00000	0.00000	0.00000	0.00000	0.00000	0.00000	0.00000	0.00000	0.00000	0.00000	0.00000	0.00000
Node70	41	F	0.00000	0.00000	0.00000	0.00000	0.00000	0.00000	0.00000	0.00000	0.00000	0.00000	0.00000	0.00000	0.00000	1.00000	0.00000	0.00000	0.00000	0.00000	0.00000	0.00000
Node70	42	N	0.00000	0.00000	1.00000	0.00000	0.00000	0.00000	0.00000	0.00000	0.00000	0.00000	0.00000	0.00000	0.00000	0.00000	0.00000	0.00000	0.00000	0.00000	0.00000	0.00000
Node70	43	R	0.00000	1.00000	0.00000	0.00000	0.00000	0.00000	0.00000	0.00000	0.00000	0.00000	0.00000	0.00000	0.00000	0.00000	0.00000	0.00000	0.00000	0.00000	0.00000	0.00000
Node70	44	F	0.00000	0.00000	0.00000	0.00000	0.00000	0.00000	0.00000	0.00000	0.00000	0.00000	0.00000	0.00000	0.00000	1.00000	0.00000	0.00000	0.00000	0.00000	0.00000	0.00000
Node70	45	Y	0.00000	0.00000	0.00000	0.00000	0.00000	0.00000	0.00000	0.00000	0.00000	0.00000	0.00000	0.00000	0.00000	0.00002	0.00000	0.00000	0.00000	0.00000	0.99998	0.00000
Node70	46	P	0.00000	0.00000	0.00000	0.00000	0.00000	0.00000	0.00000	0.00000	0.00000	0.00000	0.00000	0.00000	0.00000	0.00000	1.00000	0.00000	0.00000	0.00000	0.00000	0.00000
Node70	47	D	0.00000	0.00000	0.00000	1.00000	0.00000	0.00000	0.00000	0.00000	0.00000	0.00000	0.00000	0.00000	0.00000	0.00000	0.00000	0.00000	0.00000	0.00000	0.00000	0.00000
Node70	48	L	0.00000	0.00000	0.00000	0.00000	0.00000	0.00000	0.00000	0.00000	0.00000	0.00000	1.00000	0.00000	0.00000	0.00000	0.00000	0.00000	0.00000	0.00000	0.00000	0.00000
Node70	49	L	0.00000	0.00000	0.00000	0.00000	0.00000	0.00000	0.00000	0.00000	0.00000	0.00000	1.00000	0.00000	0.00000	0.00000	0.00000	0.00000	0.00000	0.00000	0.00000	0.00000
Node70	50	F	0.00000	0.00000	0.00000	0.00000	0.00000	0.00000	0.00000	0.00000	0.00000	0.00000	0.00000	0.00000	0.00000	1.00000	0.00000	0.00000	0.00000	0.00000	0.00000	0.00000
Node70	51	H	0.00000	0.00000	0.00000	0.00000	0.00000	0.00000	0.00000	0.00000	1.00000	0.00000	0.00000	0.00000	0.00000	0.00000	0.00000	0.00000	0.00000	0.00000	0.00000	0.00000
Node70	52	P	0.00000	0.00000	0.00000	0.00000	0.00000	0.00000	0.00000	0.00000	0.00000	0.00000	0.00000	0.00000	0.00000	0.00000	1.00000	0.00000	0.00000	0.00000	0.00000	0.00000
Node70	53	M	0.00009	0.00002	0.00001	0.00000	0.00001	0.00010	0.00000	0.00000	0.00001	0.00136	0.01987	0.00003	0.97775	0.00021	0.00000	0.00001	0.00017	0.00001	0.00001	0.00035
Node70	54	G	0.05914	0.00264	0.00431	0.00615	0.00034	0.00249	0.00393	0.54143	0.00127	0.00005	0.00045	0.00279	0.00016	0.00015	0.32875	0.04278	0.00222	0.00012	0.00008	0.00075
Node70	55	K	0.02125	0.09810	0.03055	0.00855	0.00115	0.03826	0.03393	0.00711	0.00797	0.00565	0.00671	0.60298	0.00528	0.00113	0.00618	0.03033	0.08254	0.00047	0.00221	0.00965
Node70	56	H	0.02178	0.05630	0.06870	0.02856	0.00480	0.06694	0.02644	0.01462	0.45562	0.00739	0.02125	0.03445	0.00629	0.02408	0.01209	0.03321	0.02078	0.00510	0.08276	0.00884
Node70	57	V	0.10167	0.03603	0.03859	0.03517	0.01652	0.03038	0.04845	0.04079	0.01574	0.10172	0.10958	0.04486	0.02719	0.03093	0.02764	0.06752	0.07492	0.00495	0.01958	0.12776
Node70	58	P	0.09006	0.02836	0.02617	0.03127	0.00698	0.02670	0.04168	0.03294	0.01254	0.01744	0.02868	0.03529	0.00766	0.00875	0.43360	0.08318	0.04958	0.00214	0.00780	0.02918
Node70	59	R	0.08235	0.11196	0.05278	0.05415	0.01163	0.05380	0.07757	0.05747	0.02647	0.03279	0.05069	0.10739	0.01485	0.01925	0.03867	0.07883	0.06116	0.00598	0.01985	0.04235
Node70	60	P	0.07644	0.07997	0.04363	0.05096	0.00824	0.04969	0.07796	0.04339	0.02155	0.02802	0.04446	0.10654	0.01259	0.01522	0.16824	0.06567	0.05086	0.00424	0.01499	0.03734
Node70	61	V	0.07591	0.02361	0.01786	0.01752	0.01311	0.01938	0.02882	0.02324	0.00980	0.14242	0.13564	0.02758	0.03007	0.03704	0.02111	0.03754	0.05062	0.00596	0.01950	0.26327
Node69	1	L	0.06016	0.03231	0.02184	0.02079	0.01071	0.02865	0.03322	0.02470	0.01359	0.09879	0.18409	0.03724	0.15095	0.05071	0.02051	0.03825	0.04624	0.00935	0.02701	0.09089
Node69	2	L	0.05852	0.04299	0.02518	0.02378	0.00907	0.07231	0.04708	0.02277	0.01769	0.08427	0.16627	0.05084	0.12776	0.04047	0.01919	0.03951	0.04656	0.00716	0.02167	0.07689
Node69	3	Q	0.03507	0.05755	0.02870	0.02735	0.00258	0.49310	0.08970	0.01481	0.02931	0.01008	0.02641	0.07135	0.01107	0.00554	0.01522	0.03205	0.02601	0.00207	0.00823	0.01380
Node69	4	M	0.04826	0.04221	0.01469	0.00962	0.00809	0.02850	0.02038	0.01276	0.01017	0.10253	0.21207	0.03529	0.22400	0.04364	0.01070	0.02705	0.04269	0.00642	0.01739	0.08355
Node69	5	M	0.02621	0.00953	0.00541	0.00171	0.00395	0.01705	0.00599	0.00358	0.00374	0.07755	0.18161	0.01286	0.52405	0.02608	0.00291	0.01006	0.02790	0.00293	0.00691	0.04995
Node69	6	M	0.02446	0.00878	0.00500	0.00137	0.00355	0.01675	0.00531	0.00317	0.00337	0.06921	0.16030	0.01223	0.57441	0.02280	0.00236	0.00892	0.02679	0.00263	0.00592	0.04266
Node69	7	A	0.19779	0.03889	0.02571	0.02197	0.00783	0.16685	0.06621	0.06543	0.01866	0.02587	0.05437	0.05028	0.06880	0.00972	0.01713	0.07061	0.04662	0.00196	0.00666	0.03862
Node69	8	E	0.10488	0.05605	0.03290	0.04641	0.01025	0.05604	0.11049	0.03009	0.01599	0.06639	0.09365	0.08286	0.03131	0.02003	0.02174	0.06136	0.06136	0.00334	0.01239	0.08245
Node69	9	K	0.04770	0.16703	0.05339	0.05662	0.00461	0.07329	0.10682	0.02969	0.02496	0.01385	0.02397	0.23873	0.00964	0.00669	0.02123	0.04864	0.04076	0.00276	0.01032	0.01930
Node69	10	L	0.06267	0.02592	0.01830	0.01109	0.00978	0.03207	0.02284	0.01545	0.01039	0.10693	0.21470	0.03246	0.17302	0.04133	0.01189	0.03808	0.06112	0.00543	0.01565	0.09086
Node69	11	L	0.05071	0.03045	0.01523	0.00872	0.00786	0.03323	0.02107	0.01130	0.01000	0.10754	0.22997	0.03787	0.20130	0.04157	0.00954	0.02832	0.04880	0.00547	0.01496	0.08610
Node69	12	M	0.03026	0.01118	0.00636	0.00208	0.00456	0.01961	0.00713	0.00424	0.00437	0.08716	0.20095	0.01503	0.46161	0.02972	0.00339	0.01197	0.03204	0.00339	0.00800	0.05693
Node69	13	M	0.00000	0.00000	0.00000	0.00000	0.00000	0.00000	0.00000	0.00000	0.00000	0.00000	0.00000	0.00000	1.00000	0.00000	0.00000	0.00000	0.00000	0.00000	0.00000	0.00000
Node69	14	E	0.00000	0.00000	0.00001	0.01113	0.00000	0.00005	0.98879	0.00000	0.00000	0.00000	0.00000	0.00001	0.00000	0.00000	0.00000	0.00000	0.00000	0.00000	0.00000	0.00000
Node69	15	G	0.00000	0.00000	0.00000	0.00000	0.00000	0.00000	0.00000	0.99999	0.00000	0.00000	0.00000	0.00000	0.00000	0.00000	0.00000	0.00000	0.00000	0.00000	0.00000	0.00000
Node69	16	L	0.00000	0.00000	0.00000	0.00000	0.00000	0.00000	0.00000	0.00000	0.00000	0.00001	0.99997	0.00000	0.00002	0.00000	0.00000	0.00000	0.00000	0.00000	0.00000	0.00000
Node69	17	T	0.00023	0.00013	0.00033	0.00001	0.00000	0.00015	0.00005	0.00000	0.00001	0.00001	0.00000	0.00309	0.00005	0.00000	0.00001	0.00187	0.99399	0.00000	0.00000	0.00007
Node69	18	K	0.00002	0.00037	0.00014	0.00000	0.00000	0.00010	0.00003	0.00000	0.00000	0.00000	0.00000	0.99847	0.00000	0.00000	0.00000	0.00078	0.00008	0.00000	0.00000	0.00000
Node69	19	F	0.00000	0.00000	0.00000	0.00000	0.00000	0.00000	0.00000	0.00000	0.00000	0.00000	0.00000	0.00000	0.00000	1.00000	0.00000	0.00000	0.00000	0.00000	0.00000	0.00000
Node69	20	L	0.00000	0.00000	0.00000	0.00000	0.00000	0.00000	0.00000	0.00000	0.00000	0.00000	1.00000	0.00000	0.00000	0.00000	0.00000	0.00000	0.00000	0.00000	0.00000	0.00000
Node69	21	S	0.00000	0.00000	0.00000	0.00000	0.00000	0.00000	0.00000	0.00000	0.00000	0.00000	0.00000	0.00000	0.00000	0.00000	0.00000	1.00000	0.00000	0.00000	0.00000	0.00000
Node69	22	T	0.00000	0.00000	0.00000	0.00000	0.00000	0.00000	0.00000	0.00000	0.00000	0.00000	0.00000	0.00000	0.00000	0.00000	0.00000	0.00000	1.00000	0.00000	0.00000	0.00000
Node69	23	A	1.00000	0.00000	0.00000	0.00000	0.00000	0.00000	0.00000	0.00000	0.00000	0.00000	0.00000	0.00000	0.00000	0.00000	0.00000	0.00000	0.00000	0.00000	0.00000	0.00000
Node69	24	P	0.00000	0.00000	0.00000	0.00000	0.00000	0.00000	0.00000	0.00000	0.00000	0.00000	0.00000	0.00000	0.00000	0.00000	1.00000	0.00000	0.00000	0.00000	0.00000	0.00000
Node69	25	V	0.00000	0.00000	0.00000	0.00000	0.00000	0.00000	0.00000	0.00000	0.00000	0.00000	0.00000	0.00000	0.00000	0.00000	0.00000	0.00000	0.00000	0.00000	0.00000	1.00000
Node69	26	M	0.00000	0.00000	0.00000	0.00000	0.00000	0.00000	0.00000	0.00000	0.00000	0.00008	0.00971	0.00000	0.99019	0.00001	0.00000	0.00000	0.00000	0.00000	0.00000	0.00001
Node69	27	I	0.00000	0.00000	0.00000	0.00000	0.00000	0.00000	0.00000	0.00000	0.00000	0.99997	0.00000	0.00000	0.00000	0.00000	0.00000	0.00000	0.00000	0.00000	0.00000	0.00003
Node69	28	M	0.00000	0.00000	0.00000	0.00000	0.00000	0.00000	0.00000	0.00000	0.00000	0.00000	0.00000	0.00000	1.00000	0.00000	0.00000	0.00000	0.00000	0.00000	0.00000	0.00000
Node69	29	A	0.99991	0.00000	0.00000	0.00000	0.00000	0.00000	0.00000	0.00001	0.00000	0.00000	0.00000	0.00000	0.00000	0.00000	0.00000	0.00006	0.00001	0.00000	0.00000	0.00001
Node69	30	L	0.00000	0.00000	0.00000	0.00000	0.00000	0.00000	0.00000	0.00000	0.00000	0.00001	0.99997	0.00000	0.00002	0.00000	0.00000	0.00000	0.00000	0.00000	0.00000	0.00000
Node69	31	L	0.00000	0.00000	0.00000	0.00000	0.00000	0.00000	0.00000	0.00000	0.00000	0.00001	0.99997	0.00000	0.00002	0.00000	0.00000	0.00000	0.00000	0.00000	0.00000	0.00000
Node69	32	T	0.00000	0.00000	0.00000	0.00000	0.00000	0.00000	0.00000	0.00000	0.00000	0.00000	0.00000	0.00000	0.00000	0.00000	0.00000	0.00001	0.99998	0.00000	0.00000	0.00000
Node69	33	F	0.00000	0.00000	0.00000	0.00000	0.00000	0.00000	0.00000	0.00000	0.00000	0.00000	0.00001	0.00000	0.00000	0.99995	0.00000	0.00000	0.00000	0.00000	0.00005	0.00000
Node69	34	T	0.00000	0.00000	0.00000	0.00000	0.00000	0.00000	0.00000	0.00000	0.00000	0.00000	0.00000	0.00000	0.00000	0.00000	0.00000	0.00000	1.00000	0.00000	0.00000	0.00000
Node69	35	A	1.00000	0.00000	0.00000	0.00000	0.00000	0.00000	0.00000	0.00000	0.00000	0.00000	0.00000	0.00000	0.00000	0.00000	0.00000	0.00000	0.00000	0.00000	0.00000	0.00000
Node69	36	G	0.00000	0.00000	0.00000	0.00000	0.00000	0.00000	0.00000	1.00000	0.00000	0.00000	0.00000	0.00000	0.00000	0.00000	0.00000	0.00000	0.00000	0.00000	0.00000	0.00000
Node69	37	I	0.00000	0.00000	0.00000	0.00000	0.00000	0.00000	0.00000	0.00000	0.00000	0.99990	0.00001	0.00000	0.00000	0.00000	0.00000	0.00000	0.00000	0.00000	0.00000	0.00009
Node69	38	L	0.00000	0.00000	0.00000	0.00000	0.00000	0.00000	0.00000	0.00000	0.00000	0.00000	0.99999	0.00000	0.00000	0.00000	0.00000	0.00000	0.00000	0.00000	0.00000	0.00000
Node69	39	I	0.00000	0.00000	0.00000	0.00000	0.00000	0.00000	0.00000	0.00000	0.00000	1.00000	0.00000	0.00000	0.00000	0.00000	0.00000	0.00000	0.00000	0.00000	0.00000	0.00000
Node69	40	E	0.00000	0.00000	0.00000	0.00001	0.00000	0.00000	0.99999	0.00000	0.00000	0.00000	0.00000	0.00000	0.00000	0.00000	0.00000	0.00000	0.00000	0.00000	0.00000	0.00000
Node69	41	F	0.00000	0.00000	0.00000	0.00000	0.00000	0.00000	0.00000	0.00000	0.00000	0.00000	0.00000	0.00000	0.00000	1.00000	0.00000	0.00000	0.00000	0.00000	0.00000	0.00000
Node69	42	N	0.00000	0.00000	1.00000	0.00000	0.00000	0.00000	0.00000	0.00000	0.00000	0.00000	0.00000	0.00000	0.00000	0.00000	0.00000	0.00000	0.00000	0.00000	0.00000	0.00000
Node69	43	R	0.00000	0.99999	0.00000	0.00000	0.00000	0.00000	0.00000	0.00000	0.00000	0.00000	0.00000	0.00001	0.00000	0.00000	0.00000	0.00000	0.00000	0.00000	0.00000	0.00000
Node69	44	F	0.00000	0.00000	0.00000	0.00000	0.00000	0.00000	0.00000	0.00000	0.00000	0.00000	0.00000	0.00000	0.00000	0.99999	0.00000	0.00000	0.00000	0.00000	0.00001	0.00000
Node69	45	Y	0.00000	0.00000	0.00000	0.00000	0.00000	0.00000	0.00000	0.00000	0.00001	0.00000	0.00000	0.00000	0.00000	0.06484	0.00000	0.00000	0.00000	0.00001	0.93513	0.00000
Node69	46	P	0.00000	0.00000	0.00000	0.00000	0.00000	0.00000	0.00000	0.00000	0.00000	0.00000	0.00000	0.00000	0.00000	0.00000	1.00000	0.00000	0.00000	0.00000	0.00000	0.00000
Node69	47	D	0.00000	0.00000	0.00000	1.00000	0.00000	0.00000	0.00000	0.00000	0.00000	0.00000	0.00000	0.00000	0.00000	0.00000	0.00000	0.00000	0.00000	0.00000	0.00000	0.00000
Node69	48	L	0.00000	0.00000	0.00000	0.00000	0.00000	0.00000	0.00000	0.00000	0.00000	0.00000	1.00000	0.00000	0.00000	0.00000	0.00000	0.00000	0.00000	0.00000	0.00000	0.00000
Node69	49	L	0.00000	0.00000	0.00000	0.00000	0.00000	0.00000	0.00000	0.00000	0.00000	0.00000	1.00000	0.00000	0.00000	0.00000	0.00000	0.00000	0.00000	0.00000	0.00000	0.00000
Node69	50	F	0.00000	0.00000	0.00000	0.00000	0.00000	0.00000	0.00000	0.00000	0.00000	0.00000	0.00000	0.00000	0.00000	1.00000	0.00000	0.00000	0.00000	0.00000	0.00000	0.00000
Node69	51	H	0.00000	0.00000	0.00000	0.00000	0.00000	0.00000	0.00000	0.00000	1.00000	0.00000	0.00000	0.00000	0.00000	0.00000	0.00000	0.00000	0.00000	0.00000	0.00000	0.00000
Node69	52	P	0.00000	0.00000	0.00000	0.00000	0.00000	0.00000	0.00000	0.00000	0.00000	0.00000	0.00000	0.00000	0.00000	0.00000	1.00000	0.00000	0.00000	0.00000	0.00000	0.00000
Node69	53	M	0.00000	0.00000	0.00000	0.00000	0.00000	0.00000	0.00000	0.00000	0.00000	0.00023	0.02715	0.00000	0.97256	0.00002	0.00000	0.00000	0.00000	0.00000	0.00000	0.00003
Node69	54	G	0.00022	0.00000	0.00001	0.00001	0.00000	0.00000	0.00000	0.99954	0.00000	0.00000	0.00000	0.00000	0.00000	0.00000	0.00007	0.00013	0.00000	0.00000	0.00000	0.00000
Node69	55	K	0.01309	0.06904	0.02229	0.00390	0.00051	0.02624	0.01920	0.00356	0.00497	0.00289	0.00304	0.70451	0.00314	0.00043	0.00307	0.02183	0.09125	0.00019	0.00101	0.00584
Node69	56	H	0.01479	0.04362	0.05838	0.02034	0.00347	0.05634	0.01724	0.01008	0.58334	0.00440	0.01441	0.02342	0.00434	0.01710	0.00831	0.02494	0.01466	0.00352	0.07194	0.00534
Node69	57	V	0.10414	0.03453	0.03882	0.03391	0.01668	0.02959	0.04690	0.03925	0.01530	0.10420	0.10717	0.04345	0.02705	0.02945	0.02631	0.06792	0.07761	0.00453	0.01850	0.13469
Node69	58	P	0.08945	0.02657	0.02490	0.02959	0.00658	0.02550	0.03929	0.03104	0.01191	0.01569	0.02616	0.03322	0.00701	0.00783	0.45566	0.08471	0.04872	0.00191	0.00703	0.02720
Node69	59	R	0.08241	0.11674	0.05332	0.05333	0.01154	0.05441	0.07678	0.05686	0.02663	0.03119	0.04820	0.11007	0.01438	0.01816	0.03797	0.08067	0.06181	0.00570	0.01907	0.04077
Node69	60	P	0.07578	0.08119	0.04336	0.05008	0.00791	0.05007	0.07755	0.04198	0.02135	0.02639	0.04200	0.10990	0.01206	0.01413	0.17650	0.06559	0.05043	0.00395	0.01411	0.03566
Node69	61	V	0.07572	0.02282	0.01726	0.01677	0.01304	0.01882	0.02789	0.02243	0.00946	0.14439	0.13514	0.02669	0.02999	0.03642	0.02052	0.03677	0.05042	0.00576	0.01891	0.27080
Node68	1	L	0.05985	0.03202	0.02160	0.02044	0.01065	0.02853	0.03280	0.02433	0.01347	0.09905	0.18496	0.03692	0.15351	0.05063	0.02023	0.03793	0.04612	0.00928	0.02679	0.09090
Node68	2	L	0.05801	0.04269	0.02486	0.02326	0.00895	0.07357	0.04661	0.02223	0.01758	0.08411	0.16680	0.05057	0.13178	0.04009	0.01877	0.03903	0.04637	0.00703	0.02129	0.07639
Node68	3	Q	0.03441	0.05685	0.02826	0.02671	0.00249	0.50124	0.08890	0.01437	0.02910	0.00973	0.02584	0.07057	0.01093	0.00532	0.01487	0.03149	0.02553	0.00201	0.00800	0.01338
Node68	4	M	0.04751	0.04221	0.01434	0.00921	0.00793	0.02833	0.01979	0.01232	0.00996	0.10188	0.21167	0.03486	0.23231	0.04301	0.01032	0.02642	0.04232	0.00628	0.01692	0.08243
Node68	5	M	0.02410	0.00862	0.00488	0.00144	0.00359	0.01591	0.00529	0.00316	0.00337	0.07285	0.17228	0.01175	0.55648	0.02402	0.00254	0.00896	0.02600	0.00266	0.00619	0.04593
Node68	6	M	0.02237	0.00790	0.00450	0.00115	0.00321	0.01553	0.00467	0.00279	0.00302	0.06399	0.14903	0.01113	0.60899	0.02075	0.00204	0.00788	0.02478	0.00237	0.00528	0.03862
Node68	7	A	0.20670	0.03691	0.02431	0.02020	0.00738	0.17721	0.06391	0.06489	0.01794	0.02390	0.05147	0.04805	0.07371	0.00884	0.01586	0.06958	0.04495	0.00177	0.00600	0.03642
Node68	8	E	0.10829	0.05506	0.03157	0.04469	0.00991	0.05750	0.11406	0.02803	0.01535	0.06603	0.09260	0.08425	0.03284	0.01874	0.02028	0.06075	0.06187	0.00304	0.01142	0.08372
Node68	9	K	0.04462	0.17269	0.05301	0.05519	0.00413	0.07404	0.10687	0.02740	0.02422	0.01214	0.02129	0.25596	0.00897	0.00569	0.01959	0.04638	0.03887	0.00245	0.00927	0.01722
Node68	10	L	0.06105	0.02425	0.01732	0.00976	0.00931	0.03197	0.02089	0.01403	0.00971	0.10418	0.21160	0.03087	0.20150	0.03880	0.01064	0.03642	0.06198	0.00496	0.01411	0.08664
Node68	11	M	0.04814	0.02915	0.01416	0.00751	0.00728	0.03316	0.01921	0.00999	0.00931	0.10407	0.22646	0.03690	0.23398	0.03877	0.00838	0.02613	0.04799	0.00499	0.01341	0.08102
Node68	12	M	0.02733	0.00986	0.00559	0.00166	0.00406	0.01809	0.00609	0.00362	0.00383	0.08065	0.18783	0.01346	0.50744	0.02679	0.00284	0.01033	0.02949	0.00300	0.00695	0.05109
Node68	13	M	0.00000	0.00000	0.00000	0.00000	0.00000	0.00000	0.00000	0.00000	0.00000	0.00000	0.00000	0.00000	1.00000	0.00000	0.00000	0.00000	0.00000	0.00000	0.00000	0.00000
Node68	14	E	0.00000	0.00000	0.00000	0.00000	0.00000	0.00000	1.00000	0.00000	0.00000	0.00000	0.00000	0.00000	0.00000	0.00000	0.00000	0.00000	0.00000	0.00000	0.00000	0.00000
Node68	15	G	0.00000	0.00000	0.00000	0.00000	0.00000	0.00000	0.00000	1.00000	0.00000	0.00000	0.00000	0.00000	0.00000	0.00000	0.00000	0.00000	0.00000	0.00000	0.00000	0.00000
Node68	16	L	0.00000	0.00000	0.00000	0.00000	0.00000	0.00000	0.00000	0.00000	0.00000	0.00000	1.00000	0.00000	0.00000	0.00000	0.00000	0.00000	0.00000	0.00000	0.00000	0.00000
Node68	17	T	0.00000	0.00000	0.00000	0.00000	0.00000	0.00000	0.00000	0.00000	0.00000	0.00000	0.00000	0.00000	0.00000	0.00000	0.00000	0.00000	1.00000	0.00000	0.00000	0.00000
Node68	18	K	0.00000	0.00000	0.00000	0.00000	0.00000	0.00000	0.00000	0.00000	0.00000	0.00000	0.00000	1.00000	0.00000	0.00000	0.00000	0.00000	0.00000	0.00000	0.00000	0.00000
Node68	19	F	0.00000	0.00000	0.00000	0.00000	0.00000	0.00000	0.00000	0.00000	0.00000	0.00000	0.00000	0.00000	0.00000	1.00000	0.00000	0.00000	0.00000	0.00000	0.00000	0.00000
Node68	20	L	0.00000	0.00000	0.00000	0.00000	0.00000	0.00000	0.00000	0.00000	0.00000	0.00000	1.00000	0.00000	0.00000	0.00000	0.00000	0.00000	0.00000	0.00000	0.00000	0.00000
Node68	21	S	0.00000	0.00000	0.00000	0.00000	0.00000	0.00000	0.00000	0.00000	0.00000	0.00000	0.00000	0.00000	0.00000	0.00000	0.00000	1.00000	0.00000	0.00000	0.00000	0.00000
Node68	22	T	0.00000	0.00000	0.00000	0.00000	0.00000	0.00000	0.00000	0.00000	0.00000	0.00000	0.00000	0.00000	0.00000	0.00000	0.00000	0.00000	1.00000	0.00000	0.00000	0.00000
Node68	23	A	1.00000	0.00000	0.00000	0.00000	0.00000	0.00000	0.00000	0.00000	0.00000	0.00000	0.00000	0.00000	0.00000	0.00000	0.00000	0.00000	0.00000	0.00000	0.00000	0.00000
Node68	24	P	0.00000	0.00000	0.00000	0.00000	0.00000	0.00000	0.00000	0.00000	0.00000	0.00000	0.00000	0.00000	0.00000	0.00000	1.00000	0.00000	0.00000	0.00000	0.00000	0.00000
Node68	25	V	0.00000	0.00000	0.00000	0.00000	0.00000	0.00000	0.00000	0.00000	0.00000	0.00000	0.00000	0.00000	0.00000	0.00000	0.00000	0.00000	0.00000	0.00000	0.00000	1.00000
Node68	26	L	0.00000	0.00000	0.00000	0.00000	0.00000	0.00000	0.00000	0.00000	0.00000	0.00000	1.00000	0.00000	0.00000	0.00000	0.00000	0.00000	0.00000	0.00000	0.00000	0.00000
Node68	27	I	0.00000	0.00000	0.00000	0.00000	0.00000	0.00000	0.00000	0.00000	0.00000	1.00000	0.00000	0.00000	0.00000	0.00000	0.00000	0.00000	0.00000	0.00000	0.00000	0.00000
Node68	28	M	0.00000	0.00000	0.00000	0.00000	0.00000	0.00000	0.00000	0.00000	0.00000	0.00000	0.00000	0.00000	1.00000	0.00000	0.00000	0.00000	0.00000	0.00000	0.00000	0.00000
Node68	29	A	1.00000	0.00000	0.00000	0.00000	0.00000	0.00000	0.00000	0.00000	0.00000	0.00000	0.00000	0.00000	0.00000	0.00000	0.00000	0.00000	0.00000	0.00000	0.00000	0.00000
Node68	30	L	0.00000	0.00000	0.00000	0.00000	0.00000	0.00000	0.00000	0.00000	0.00000	0.00000	1.00000	0.00000	0.00000	0.00000	0.00000	0.00000	0.00000	0.00000	0.00000	0.00000
Node68	31	L	0.00000	0.00000	0.00000	0.00000	0.00000	0.00000	0.00000	0.00000	0.00000	0.00000	1.00000	0.00000	0.00000	0.00000	0.00000	0.00000	0.00000	0.00000	0.00000	0.00000
Node68	32	T	0.00000	0.00000	0.00000	0.00000	0.00000	0.00000	0.00000	0.00000	0.00000	0.00000	0.00000	0.00000	0.00000	0.00000	0.00000	0.00000	1.00000	0.00000	0.00000	0.00000
Node68	33	F	0.00000	0.00000	0.00000	0.00000	0.00000	0.00000	0.00000	0.00000	0.00000	0.00000	0.00000	0.00000	0.00000	1.00000	0.00000	0.00000	0.00000	0.00000	0.00000	0.00000
Node68	34	T	0.00000	0.00000	0.00000	0.00000	0.00000	0.00000	0.00000	0.00000	0.00000	0.00000	0.00000	0.00000	0.00000	0.00000	0.00000	0.00000	1.00000	0.00000	0.00000	0.00000
Node68	35	A	1.00000	0.00000	0.00000	0.00000	0.00000	0.00000	0.00000	0.00000	0.00000	0.00000	0.00000	0.00000	0.00000	0.00000	0.00000	0.00000	0.00000	0.00000	0.00000	0.00000
Node68	36	G	0.00000	0.00000	0.00000	0.00000	0.00000	0.00000	0.00000	1.00000	0.00000	0.00000	0.00000	0.00000	0.00000	0.00000	0.00000	0.00000	0.00000	0.00000	0.00000	0.00000
Node68	37	I	0.00000	0.00000	0.00000	0.00000	0.00000	0.00000	0.00000	0.00000	0.00000	1.00000	0.00000	0.00000	0.00000	0.00000	0.00000	0.00000	0.00000	0.00000	0.00000	0.00000
Node68	38	L	0.00000	0.00000	0.00000	0.00000	0.00000	0.00000	0.00000	0.00000	0.00000	0.00000	1.00000	0.00000	0.00000	0.00000	0.00000	0.00000	0.00000	0.00000	0.00000	0.00000
Node68	39	I	0.00000	0.00000	0.00000	0.00000	0.00000	0.00000	0.00000	0.00000	0.00000	1.00000	0.00000	0.00000	0.00000	0.00000	0.00000	0.00000	0.00000	0.00000	0.00000	0.00000
Node68	40	E	0.00000	0.00000	0.00000	0.00000	0.00000	0.00000	1.00000	0.00000	0.00000	0.00000	0.00000	0.00000	0.00000	0.00000	0.00000	0.00000	0.00000	0.00000	0.00000	0.00000
Node68	41	F	0.00000	0.00000	0.00000	0.00000	0.00000	0.00000	0.00000	0.00000	0.00000	0.00000	0.00000	0.00000	0.00000	1.00000	0.00000	0.00000	0.00000	0.00000	0.00000	0.00000
Node68	42	N	0.00000	0.00000	1.00000	0.00000	0.00000	0.00000	0.00000	0.00000	0.00000	0.00000	0.00000	0.00000	0.00000	0.00000	0.00000	0.00000	0.00000	0.00000	0.00000	0.00000
Node68	43	R	0.00000	1.00000	0.00000	0.00000	0.00000	0.00000	0.00000	0.00000	0.00000	0.00000	0.00000	0.00000	0.00000	0.00000	0.00000	0.00000	0.00000	0.00000	0.00000	0.00000
Node68	44	F	0.00000	0.00000	0.00000	0.00000	0.00000	0.00000	0.00000	0.00000	0.00000	0.00000	0.00000	0.00000	0.00000	1.00000	0.00000	0.00000	0.00000	0.00000	0.00000	0.00000
Node68	45	Y	0.00000	0.00000	0.00000	0.00000	0.00000	0.00000	0.00000	0.00000	0.00000	0.00000	0.00000	0.00000	0.00000	0.00000	0.00000	0.00000	0.00000	0.00000	1.00000	0.00000
Node68	46	P	0.00000	0.00000	0.00000	0.00000	0.00000	0.00000	0.00000	0.00000	0.00000	0.00000	0.00000	0.00000	0.00000	0.00000	1.00000	0.00000	0.00000	0.00000	0.00000	0.00000
Node68	47	D	0.00000	0.00000	0.00000	1.00000	0.00000	0.00000	0.00000	0.00000	0.00000	0.00000	0.00000	0.00000	0.00000	0.00000	0.00000	0.00000	0.00000	0.00000	0.00000	0.00000
Node68	48	L	0.00000	0.00000	0.00000	0.00000	0.00000	0.00000	0.00000	0.00000	0.00000	0.00000	1.00000	0.00000	0.00000	0.00000	0.00000	0.00000	0.00000	0.00000	0.00000	0.00000
Node68	49	L	0.00000	0.00000	0.00000	0.00000	0.00000	0.00000	0.00000	0.00000	0.00000	0.00000	1.00000	0.00000	0.00000	0.00000	0.00000	0.00000	0.00000	0.00000	0.00000	0.00000
Node68	50	F	0.00000	0.00000	0.00000	0.00000	0.00000	0.00000	0.00000	0.00000	0.00000	0.00000	0.00000	0.00000	0.00000	1.00000	0.00000	0.00000	0.00000	0.00000	0.00000	0.00000
Node68	51	H	0.00000	0.00000	0.00000	0.00000	0.00000	0.00000	0.00000	0.00000	1.00000	0.00000	0.00000	0.00000	0.00000	0.00000	0.00000	0.00000	0.00000	0.00000	0.00000	0.00000
Node68	52	P	0.00000	0.00000	0.00000	0.00000	0.00000	0.00000	0.00000	0.00000	0.00000	0.00000	0.00000	0.00000	0.00000	0.00000	1.00000	0.00000	0.00000	0.00000	0.00000	0.00000
Node68	53	L	0.00000	0.00000	0.00000	0.00000	0.00000	0.00000	0.00000	0.00000	0.00000	0.00000	0.99974	0.00000	0.00026	0.00000	0.00000	0.00000	0.00000	0.00000	0.00000	0.00000
Node68	54	G	0.00000	0.00000	0.00000	0.00000	0.00000	0.00000	0.00000	1.00000	0.00000	0.00000	0.00000	0.00000	0.00000	0.00000	0.00000	0.00000	0.00000	0.00000	0.00000	0.00000
Node68	55	K	0.00823	0.04853	0.01665	0.00163	0.00020	0.01805	0.00977	0.00171	0.00333	0.00135	0.00119	0.76876	0.00174	0.00014	0.00132	0.01628	0.09708	0.00007	0.00039	0.00359
Node68	56	H	0.01092	0.03446	0.04941	0.01525	0.00266	0.04699	0.01218	0.00759	0.66810	0.00294	0.01045	0.01704	0.00319	0.01294	0.00604	0.01963	0.01105	0.00260	0.06296	0.00361
Node68	57	V	0.10557	0.03368	0.03898	0.03319	0.01676	0.02913	0.04602	0.03836	0.01505	0.10552	0.10562	0.04264	0.02695	0.02859	0.02555	0.06809	0.07921	0.00430	0.01789	0.13889
Node68	58	P	0.08904	0.02557	0.02418	0.02865	0.00634	0.02481	0.03794	0.02997	0.01155	0.01474	0.02478	0.03205	0.00666	0.00734	0.46807	0.08562	0.04820	0.00179	0.00661	0.02609
Node68	59	R	0.08243	0.11952	0.05362	0.05283	0.01148	0.05474	0.07629	0.05649	0.02671	0.03030	0.04681	0.11157	0.01412	0.01755	0.03756	0.08177	0.06218	0.00555	0.01862	0.03987
Node68	60	P	0.07538	0.08187	0.04320	0.04956	0.00772	0.05029	0.07730	0.04117	0.02123	0.02549	0.04063	0.11186	0.01176	0.01353	0.18120	0.06553	0.05018	0.00378	0.01362	0.03472
Node68	61	V	0.07560	0.02238	0.01692	0.01635	0.01300	0.01851	0.02738	0.02198	0.00927	0.14546	0.13480	0.02620	0.02994	0.03606	0.02019	0.03634	0.05031	0.00564	0.01859	0.27508
Node76	1	L	0.06036	0.03250	0.02200	0.02103	0.01075	0.02874	0.03351	0.02495	0.01367	0.09862	0.18351	0.03745	0.14928	0.05076	0.02070	0.03846	0.04632	0.00940	0.02714	0.09087
Node76	2	L	0.05886	0.04319	0.02539	0.02413	0.00915	0.07150	0.04739	0.02313	0.01775	0.08437	0.16590	0.05102	0.12518	0.04071	0.01947	0.03982	0.04668	0.00724	0.02192	0.07719
Node76	3	Q	0.03551	0.05800	0.02899	0.02777	0.00264	0.48778	0.09022	0.01511	0.02943	0.01032	0.02678	0.07186	0.01116	0.00568	0.01545	0.03242	0.02632	0.00212	0.00837	0.01408
Node76	4	M	0.04876	0.04222	0.01492	0.00989	0.00819	0.02860	0.02077	0.01305	0.01031	0.10292	0.21226	0.03558	0.21867	0.04405	0.01095	0.02746	0.04293	0.00651	0.01770	0.08426
Node76	5	M	0.02756	0.01013	0.00576	0.00191	0.00418	0.01776	0.00646	0.00387	0.00398	0.08048	0.18730	0.01358	0.50351	0.02741	0.00317	0.01080	0.02908	0.00311	0.00739	0.05254
Node76	6	M	0.02581	0.00936	0.00534	0.00153	0.00377	0.01751	0.00574	0.00343	0.00361	0.07249	0.16728	0.01295	0.55238	0.02414	0.00258	0.00961	0.02805	0.00280	0.00636	0.04529
Node76	7	A	0.19218	0.04013	0.02661	0.02314	0.00812	0.16035	0.06760	0.06577	0.01909	0.02713	0.05617	0.05167	0.06576	0.01030	0.01796	0.07119	0.04764	0.00208	0.00711	0.03999
Node76	8	E	0.10282	0.05662	0.03371	0.04744	0.01045	0.05515	0.10829	0.03140	0.01639	0.06655	0.09426	0.08200	0.03042	0.02086	0.02267	0.06170	0.06103	0.00353	0.01303	0.08168
Node76	9	K	0.04962	0.16324	0.05358	0.05750	0.00492	0.07270	0.10669	0.03116	0.02537	0.01498	0.02574	0.22823	0.01006	0.00738	0.02228	0.05001	0.04190	0.00297	0.01100	0.02067
Node76	10	L	0.06364	0.02697	0.01893	0.01199	0.01007	0.03209	0.02410	0.01640	0.01083	0.10830	0.21571	0.03344	0.15669	0.04285	0.01271	0.03909	0.06054	0.00574	0.01664	0.09328
Node76	11	L	0.05228	0.03126	0.01592	0.00955	0.00822	0.03321	0.02228	0.01217	0.01044	0.10933	0.23114	0.03847	0.18248	0.04324	0.01032	0.02968	0.04922	0.00578	0.01598	0.08905
Node76	12	M	0.03210	0.01204	0.00686	0.00238	0.00489	0.02051	0.00784	0.00467	0.00473	0.09107	0.20858	0.01603	0.43337	0.03157	0.00378	0.01306	0.03357	0.00364	0.00869	0.06064
Node76	13	M	0.00446	0.00139	0.00080	0.00009	0.00059	0.00337	0.00067	0.00042	0.00051	0.01320	0.03098	0.00214	0.92272	0.00386	0.00025	0.00115	0.00533	0.00043	0.00086	0.00677
Node76	14	E	0.01071	0.00327	0.00366	0.03526	0.00006	0.02097	0.88869	0.00291	0.00147	0.00052	0.00111	0.01516	0.00061	0.00016	0.00259	0.00532	0.00444	0.00014	0.00060	0.00233
Node76	15	G	0.02124	0.00303	0.00796	0.00612	0.00104	0.00164	0.00364	0.93116	0.00102	0.00017	0.00072	0.00279	0.00047	0.00055	0.00133	0.01390	0.00149	0.00044	0.00032	0.00098
Node76	16	M	0.00000	0.00000	0.00000	0.00000	0.00000	0.00000	0.00000	0.00000	0.00000	0.00000	0.00024	0.00000	0.99976	0.00000	0.00000	0.00000	0.00000	0.00000	0.00000	0.00000
Node76	17	T	0.00673	0.00000	0.00003	0.00000	0.00002	0.00002	0.00001	0.00000	0.00000	0.00001	0.00000	0.00002	0.00003	0.00000	0.00001	0.00372	0.98913	0.00000	0.00000	0.00026
Node76	18	K	0.00000	0.00001	0.00000	0.00000	0.00000	0.00000	0.00000	0.00000	0.00000	0.00000	0.00000	0.99999	0.00000	0.00000	0.00000	0.00000	0.00000	0.00000	0.00000	0.00000
Node76	19	F	0.00000	0.00000	0.00000	0.00000	0.00000	0.00000	0.00000	0.00000	0.00000	0.00000	0.00000	0.00000	0.00000	1.00000	0.00000	0.00000	0.00000	0.00000	0.00000	0.00000
Node76	20	L	0.00000	0.00000	0.00000	0.00000	0.00000	0.00000	0.00000	0.00000	0.00000	0.00000	1.00000	0.00000	0.00000	0.00000	0.00000	0.00000	0.00000	0.00000	0.00000	0.00000
Node76	21	S	0.00000	0.00000	0.00000	0.00000	0.00000	0.00000	0.00000	0.00000	0.00000	0.00000	0.00000	0.00000	0.00000	0.00000	0.00000	1.00000	0.00000	0.00000	0.00000	0.00000
Node76	22	T	0.00000	0.00000	0.00000	0.00000	0.00000	0.00000	0.00000	0.00000	0.00000	0.00000	0.00000	0.00000	0.00000	0.00000	0.00000	0.00005	0.99995	0.00000	0.00000	0.00000
Node76	23	A	1.00000	0.00000	0.00000	0.00000	0.00000	0.00000	0.00000	0.00000	0.00000	0.00000	0.00000	0.00000	0.00000	0.00000	0.00000	0.00000	0.00000	0.00000	0.00000	0.00000
Node76	24	P	0.00000	0.00000	0.00000	0.00000	0.00000	0.00000	0.00000	0.00000	0.00000	0.00000	0.00000	0.00000	0.00000	0.00000	1.00000	0.00000	0.00000	0.00000	0.00000	0.00000
Node76	25	V	0.00000	0.00000	0.00000	0.00000	0.00000	0.00000	0.00000	0.00000	0.00000	0.00000	0.00000	0.00000	0.00000	0.00000	0.00000	0.00000	0.00000	0.00000	0.00000	1.00000
Node76	26	L	0.00000	0.00000	0.00000	0.00000	0.00000	0.00000	0.00000	0.00000	0.00000	0.00001	0.99998	0.00000	0.00001	0.00000	0.00000	0.00000	0.00000	0.00000	0.00000	0.00000
Node76	27	I	0.00000	0.00000	0.00000	0.00000	0.00000	0.00000	0.00000	0.00000	0.00000	0.99995	0.00003	0.00000	0.00000	0.00000	0.00000	0.00000	0.00000	0.00000	0.00000	0.00002
Node76	28	M	0.00000	0.00000	0.00000	0.00000	0.00000	0.00000	0.00000	0.00000	0.00000	0.00000	0.00000	0.00000	1.00000	0.00000	0.00000	0.00000	0.00000	0.00000	0.00000	0.00000
Node76	29	A	0.99996	0.00000	0.00000	0.00000	0.00000	0.00000	0.00000	0.00000	0.00000	0.00000	0.00000	0.00000	0.00000	0.00000	0.00000	0.00003	0.00000	0.00000	0.00000	0.00001
Node76	30	L	0.00000	0.00000	0.00000	0.00000	0.00000	0.00000	0.00000	0.00000	0.00000	0.00001	0.99998	0.00000	0.00001	0.00000	0.00000	0.00000	0.00000	0.00000	0.00000	0.00000
Node76	31	L	0.00000	0.00000	0.00000	0.00000	0.00000	0.00000	0.00000	0.00000	0.00000	0.00001	0.99998	0.00000	0.00001	0.00000	0.00000	0.00000	0.00000	0.00000	0.00000	0.00000
Node76	32	T	0.00000	0.00000	0.00000	0.00000	0.00000	0.00000	0.00000	0.00000	0.00000	0.00000	0.00000	0.00000	0.00000	0.00000	0.00000	0.00001	0.99999	0.00000	0.00000	0.00000
Node76	33	F	0.00000	0.00000	0.00000	0.00000	0.00000	0.00000	0.00000	0.00000	0.00000	0.00000	0.00000	0.00000	0.00000	0.99998	0.00000	0.00000	0.00000	0.00000	0.00002	0.00000
Node76	34	T	0.00000	0.00000	0.00000	0.00000	0.00000	0.00000	0.00000	0.00000	0.00000	0.00000	0.00000	0.00000	0.00000	0.00000	0.00000	0.00000	1.00000	0.00000	0.00000	0.00000
Node76	35	A	1.00000	0.00000	0.00000	0.00000	0.00000	0.00000	0.00000	0.00000	0.00000	0.00000	0.00000	0.00000	0.00000	0.00000	0.00000	0.00000	0.00000	0.00000	0.00000	0.00000
Node76	36	G	0.00000	0.00000	0.00000	0.00000	0.00000	0.00000	0.00000	1.00000	0.00000	0.00000	0.00000	0.00000	0.00000	0.00000	0.00000	0.00000	0.00000	0.00000	0.00000	0.00000
Node76	37	L	0.00000	0.00000	0.00000	0.00000	0.00000	0.00000	0.00000	0.00000	0.00000	0.00001	0.99999	0.00000	0.00001	0.00000	0.00000	0.00000	0.00000	0.00000	0.00000	0.00000
Node76	38	L	0.00000	0.00000	0.00000	0.00000	0.00000	0.00000	0.00000	0.00000	0.00000	0.00000	1.00000	0.00000	0.00000	0.00000	0.00000	0.00000	0.00000	0.00000	0.00000	0.00000
Node76	39	I	0.00000	0.00000	0.00000	0.00000	0.00000	0.00000	0.00000	0.00000	0.00000	1.00000	0.00000	0.00000	0.00000	0.00000	0.00000	0.00000	0.00000	0.00000	0.00000	0.00000
Node76	40	E	0.00000	0.00000	0.00000	0.00000	0.00000	0.00000	0.99999	0.00000	0.00000	0.00000	0.00000	0.00000	0.00000	0.00000	0.00000	0.00000	0.00000	0.00000	0.00000	0.00000
Node76	41	F	0.00000	0.00000	0.00000	0.00000	0.00000	0.00000	0.00000	0.00000	0.00000	0.00956	0.00024	0.00000	0.00003	0.98839	0.00000	0.00000	0.00000	0.00000	0.00002	0.00177
Node76	42	N	0.00000	0.00000	1.00000	0.00000	0.00000	0.00000	0.00000	0.00000	0.00000	0.00000	0.00000	0.00000	0.00000	0.00000	0.00000	0.00000	0.00000	0.00000	0.00000	0.00000
Node76	43	R	0.00000	0.99999	0.00000	0.00000	0.00000	0.00000	0.00000	0.00000	0.00000	0.00000	0.00000	0.00001	0.00000	0.00000	0.00000	0.00000	0.00000	0.00000	0.00000	0.00000
Node76	44	F	0.00000	0.00000	0.00000	0.00000	0.00000	0.00000	0.00000	0.00000	0.00000	0.00000	0.00000	0.00000	0.00000	1.00000	0.00000	0.00000	0.00000	0.00000	0.00000	0.00000
Node76	45	Y	0.00000	0.00000	0.00000	0.00000	0.00000	0.00000	0.00000	0.00000	0.00001	0.00000	0.00000	0.00000	0.00000	0.02309	0.00000	0.00000	0.00000	0.00000	0.97690	0.00000
Node76	46	P	0.00000	0.00000	0.00000	0.00000	0.00000	0.00000	0.00000	0.00000	0.00000	0.00000	0.00000	0.00000	0.00000	0.00000	1.00000	0.00000	0.00000	0.00000	0.00000	0.00000
Node76	47	D	0.00000	0.00000	0.00000	1.00000	0.00000	0.00000	0.00000	0.00000	0.00000	0.00000	0.00000	0.00000	0.00000	0.00000	0.00000	0.00000	0.00000	0.00000	0.00000	0.00000
Node76	48	L	0.00000	0.00000	0.00000	0.00000	0.00000	0.00000	0.00000	0.00000	0.00000	0.00000	1.00000	0.00000	0.00000	0.00000	0.00000	0.00000	0.00000	0.00000	0.00000	0.00000
Node76	49	L	0.00000	0.00000	0.00000	0.00000	0.00000	0.00000	0.00000	0.00000	0.00000	0.00000	1.00000	0.00000	0.00000	0.00000	0.00000	0.00000	0.00000	0.00000	0.00000	0.00000
Node76	50	F	0.00000	0.00000	0.00000	0.00000	0.00000	0.00000	0.00000	0.00000	0.00000	0.00000	0.00000	0.00000	0.00000	1.00000	0.00000	0.00000	0.00000	0.00000	0.00000	0.00000
Node76	51	H	0.00000	0.00000	0.00000	0.00000	0.00000	0.00000	0.00000	0.00000	1.00000	0.00000	0.00000	0.00000	0.00000	0.00000	0.00000	0.00000	0.00000	0.00000	0.00000	0.00000
Node76	52	P	0.00000	0.00000	0.00000	0.00000	0.00000	0.00000	0.00000	0.00000	0.00000	0.00000	0.00000	0.00000	0.00000	0.00000	1.00000	0.00000	0.00000	0.00000	0.00000	0.00000
Node76	53	L	0.00000	0.00000	0.00000	0.00000	0.00000	0.00000	0.00000	0.00000	0.00000	0.00001	0.99998	0.00000	0.00001	0.00000	0.00000	0.00000	0.00000	0.00000	0.00000	0.00000
Node76	54	Q	0.00009	0.00010	0.00010	0.00001	0.00000	0.99810	0.00025	0.00102	0.00009	0.00000	0.00000	0.00012	0.00001	0.00000	0.00000	0.00010	0.00001	0.00000	0.00000	0.00000
Node76	55	K	0.01617	0.08080	0.02558	0.00553	0.00073	0.03103	0.02492	0.00483	0.00607	0.00391	0.00434	0.66527	0.00398	0.00066	0.00421	0.02516	0.08781	0.00029	0.00143	0.00727
Node76	56	H	0.01736	0.04880	0.06294	0.02349	0.00398	0.06106	0.02062	0.01174	0.53303	0.00545	0.01696	0.02756	0.00507	0.01974	0.00974	0.02817	0.01697	0.00411	0.07664	0.00657
Node76	57	V	0.10322	0.03509	0.03873	0.03438	0.01662	0.02988	0.04748	0.03982	0.01546	0.10330	0.10811	0.04397	0.02711	0.03000	0.02680	0.06779	0.07660	0.00468	0.01890	0.13206
Node76	58	P	0.08969	0.02723	0.02537	0.03021	0.00673	0.02594	0.04018	0.03174	0.01214	0.01633	0.02708	0.03398	0.00725	0.00816	0.44753	0.08414	0.04905	0.00200	0.00731	0.02793
Node76	59	R	0.08239	0.11496	0.05312	0.05364	0.01157	0.05419	0.07708	0.05709	0.02657	0.03178	0.04912	0.10908	0.01455	0.01856	0.03823	0.07997	0.06156	0.00580	0.01936	0.04136
Node76	60	P	0.07603	0.08075	0.04346	0.05041	0.00803	0.04993	0.07771	0.04250	0.02143	0.02699	0.04291	0.10864	0.01225	0.01453	0.17344	0.06562	0.05060	0.00406	0.01443	0.03628
Node76	61	V	0.07579	0.02311	0.01748	0.01704	0.01306	0.01903	0.02823	0.02272	0.00958	0.14367	0.13534	0.02701	0.03003	0.03665	0.02073	0.03706	0.05050	0.00583	0.01913	0.26802
Node77	1	L	0.06070	0.03283	0.02226	0.02142	0.01081	0.02888	0.03399	0.02536	0.01381	0.09832	0.18251	0.03780	0.14651	0.05083	0.02102	0.03881	0.04645	0.00947	0.02738	0.09084
Node77	2	L	0.05942	0.04351	0.02574	0.02470	0.00928	0.07018	0.04790	0.02373	0.01787	0.08449	0.16523	0.05131	0.12099	0.04110	0.01994	0.04034	0.04688	0.00737	0.02234	0.07768
Node77	3	Q	0.03624	0.05873	0.02947	0.02847	0.00274	0.47895	0.09105	0.01560	0.02964	0.01072	0.02741	0.07268	0.01131	0.00593	0.01584	0.03303	0.02683	0.00218	0.00862	0.01456
Node77	4	L	0.04957	0.04223	0.01531	0.01036	0.00836	0.02878	0.02143	0.01355	0.01054	0.10353	0.21245	0.03605	0.20998	0.04471	0.01138	0.02815	0.04331	0.00667	0.01821	0.08542
Node77	5	M	0.02974	0.01113	0.00635	0.00226	0.00455	0.01886	0.00728	0.00438	0.00440	0.08506	0.19604	0.01476	0.47064	0.02956	0.00362	0.01205	0.03093	0.00341	0.00821	0.05676
Node77	6	M	0.02801	0.01032	0.00590	0.00182	0.00413	0.01869	0.00649	0.00387	0.00400	0.07768	0.17819	0.01412	0.51689	0.02632	0.00296	0.01079	0.03004	0.00308	0.00710	0.04963
Node77	7	A	0.18324	0.04211	0.02805	0.02507	0.00857	0.15004	0.06973	0.06627	0.01975	0.02918	0.05899	0.05385	0.06102	0.01127	0.01931	0.07201	0.04922	0.00229	0.00785	0.04216
Node77	8	E	0.09969	0.05744	0.03497	0.04898	0.01077	0.05375	0.10484	0.03349	0.01701	0.06669	0.09513	0.08065	0.02914	0.02220	0.02417	0.06213	0.06050	0.00386	0.01410	0.08049
Node77	9	K	0.05265	0.15686	0.05378	0.05886	0.00543	0.07160	0.10632	0.03354	0.02595	0.01689	0.02867	0.21207	0.01072	0.00856	0.02399	0.05211	0.04362	0.00331	0.01212	0.02294
Node77	10	L	0.06510	0.02863	0.01995	0.01350	0.01053	0.03207	0.02615	0.01797	0.01152	0.10991	0.21586	0.03498	0.13319	0.04511	0.01409	0.04063	0.05958	0.00623	0.01828	0.09670
Node77	11	L	0.05468	0.03253	0.01703	0.01096	0.00879	0.03312	0.02426	0.01366	0.01114	0.11154	0.23139	0.03941	0.15526	0.04574	0.01163	0.03183	0.04976	0.00628	0.01765	0.09334
Node77	12	M	0.03502	0.01345	0.00770	0.00292	0.00541	0.02184	0.00905	0.00541	0.00531	0.09694	0.21962	0.01764	0.38952	0.03451	0.00445	0.01488	0.03586	0.00405	0.00986	0.06655
Node77	13	M	0.00850	0.00273	0.00156	0.00022	0.00114	0.00632	0.00137	0.00085	0.00101	0.02493	0.05834	0.00412	0.85279	0.00746	0.00052	0.00235	0.01002	0.00083	0.00170	0.01322
Node77	14	E	0.01960	0.00705	0.00785	0.06260	0.00022	0.03664	0.79407	0.00588	0.00307	0.00125	0.00243	0.02759	0.00129	0.00040	0.00507	0.01048	0.00853	0.00028	0.00122	0.00450
Node77	15	G	0.03866	0.00588	0.01465	0.01165	0.00206	0.00338	0.00734	0.86867	0.00206	0.00052	0.00163	0.00562	0.00097	0.00112	0.00278	0.02540	0.00373	0.00085	0.00072	0.00232
Node77	16	M	0.00000	0.00000	0.00000	0.00000	0.00000	0.00000	0.00000	0.00000	0.00000	0.00000	0.00000	0.00000	1.00000	0.00000	0.00000	0.00000	0.00000	0.00000	0.00000	0.00000
Node77	17	T	0.00000	0.00000	0.00000	0.00000	0.00000	0.00000	0.00000	0.00000	0.00000	0.00000	0.00000	0.00000	0.00000	0.00000	0.00000	0.00000	1.00000	0.00000	0.00000	0.00000
Node77	18	K	0.00000	0.00000	0.00000	0.00000	0.00000	0.00000	0.00000	0.00000	0.00000	0.00000	0.00000	1.00000	0.00000	0.00000	0.00000	0.00000	0.00000	0.00000	0.00000	0.00000
Node77	19	F	0.00000	0.00000	0.00000	0.00000	0.00000	0.00000	0.00000	0.00000	0.00000	0.00000	0.00000	0.00000	0.00000	1.00000	0.00000	0.00000	0.00000	0.00000	0.00000	0.00000
Node77	20	L	0.00000	0.00000	0.00000	0.00000	0.00000	0.00000	0.00000	0.00000	0.00000	0.00000	1.00000	0.00000	0.00000	0.00000	0.00000	0.00000	0.00000	0.00000	0.00000	0.00000
Node77	21	S	0.00000	0.00000	0.00000	0.00000	0.00000	0.00000	0.00000	0.00000	0.00000	0.00000	0.00000	0.00000	0.00000	0.00000	0.00000	1.00000	0.00000	0.00000	0.00000	0.00000
Node77	22	S	0.00000	0.00000	0.00000	0.00000	0.00000	0.00000	0.00000	0.00000	0.00000	0.00000	0.00000	0.00000	0.00000	0.00000	0.00000	1.00000	0.00000	0.00000	0.00000	0.00000
Node77	23	A	1.00000	0.00000	0.00000	0.00000	0.00000	0.00000	0.00000	0.00000	0.00000	0.00000	0.00000	0.00000	0.00000	0.00000	0.00000	0.00000	0.00000	0.00000	0.00000	0.00000
Node77	24	P	0.00000	0.00000	0.00000	0.00000	0.00000	0.00000	0.00000	0.00000	0.00000	0.00000	0.00000	0.00000	0.00000	0.00000	1.00000	0.00000	0.00000	0.00000	0.00000	0.00000
Node77	25	V	0.00000	0.00000	0.00000	0.00000	0.00000	0.00000	0.00000	0.00000	0.00000	0.00000	0.00000	0.00000	0.00000	0.00000	0.00000	0.00000	0.00000	0.00000	0.00000	1.00000
Node77	26	L	0.00000	0.00000	0.00000	0.00000	0.00000	0.00000	0.00000	0.00000	0.00000	0.00000	1.00000	0.00000	0.00000	0.00000	0.00000	0.00000	0.00000	0.00000	0.00000	0.00000
Node77	27	L	0.00000	0.00000	0.00000	0.00000	0.00000	0.00000	0.00000	0.00000	0.00000	0.00000	1.00000	0.00000	0.00000	0.00000	0.00000	0.00000	0.00000	0.00000	0.00000	0.00000
Node77	28	M	0.00000	0.00000	0.00000	0.00000	0.00000	0.00000	0.00000	0.00000	0.00000	0.00000	0.00000	0.00000	1.00000	0.00000	0.00000	0.00000	0.00000	0.00000	0.00000	0.00000
Node77	29	A	1.00000	0.00000	0.00000	0.00000	0.00000	0.00000	0.00000	0.00000	0.00000	0.00000	0.00000	0.00000	0.00000	0.00000	0.00000	0.00000	0.00000	0.00000	0.00000	0.00000
Node77	30	L	0.00000	0.00000	0.00000	0.00000	0.00000	0.00000	0.00000	0.00000	0.00000	0.00000	1.00000	0.00000	0.00000	0.00000	0.00000	0.00000	0.00000	0.00000	0.00000	0.00000
Node77	31	L	0.00000	0.00000	0.00000	0.00000	0.00000	0.00000	0.00000	0.00000	0.00000	0.00000	1.00000	0.00000	0.00000	0.00000	0.00000	0.00000	0.00000	0.00000	0.00000	0.00000
Node77	32	T	0.00000	0.00000	0.00000	0.00000	0.00000	0.00000	0.00000	0.00000	0.00000	0.00000	0.00000	0.00000	0.00000	0.00000	0.00000	0.00000	1.00000	0.00000	0.00000	0.00000
Node77	33	F	0.00000	0.00000	0.00000	0.00000	0.00000	0.00000	0.00000	0.00000	0.00000	0.00000	0.00000	0.00000	0.00000	1.00000	0.00000	0.00000	0.00000	0.00000	0.00000	0.00000
Node77	34	T	0.00000	0.00000	0.00000	0.00000	0.00000	0.00000	0.00000	0.00000	0.00000	0.00000	0.00000	0.00000	0.00000	0.00000	0.00000	0.00000	1.00000	0.00000	0.00000	0.00000
Node77	35	A	1.00000	0.00000	0.00000	0.00000	0.00000	0.00000	0.00000	0.00000	0.00000	0.00000	0.00000	0.00000	0.00000	0.00000	0.00000	0.00000	0.00000	0.00000	0.00000	0.00000
Node77	36	G	0.00000	0.00000	0.00000	0.00000	0.00000	0.00000	0.00000	1.00000	0.00000	0.00000	0.00000	0.00000	0.00000	0.00000	0.00000	0.00000	0.00000	0.00000	0.00000	0.00000
Node77	37	L	0.00000	0.00000	0.00000	0.00000	0.00000	0.00000	0.00000	0.00000	0.00000	0.00000	1.00000	0.00000	0.00000	0.00000	0.00000	0.00000	0.00000	0.00000	0.00000	0.00000
Node77	38	L	0.00000	0.00000	0.00000	0.00000	0.00000	0.00000	0.00000	0.00000	0.00000	0.00000	1.00000	0.00000	0.00000	0.00000	0.00000	0.00000	0.00000	0.00000	0.00000	0.00000
Node77	39	I	0.00000	0.00000	0.00000	0.00000	0.00000	0.00000	0.00000	0.00000	0.00000	1.00000	0.00000	0.00000	0.00000	0.00000	0.00000	0.00000	0.00000	0.00000	0.00000	0.00000
Node77	40	E	0.00000	0.00000	0.00000	0.00000	0.00000	0.00000	1.00000	0.00000	0.00000	0.00000	0.00000	0.00000	0.00000	0.00000	0.00000	0.00000	0.00000	0.00000	0.00000	0.00000
Node77	41	V	0.00000	0.00000	0.00000	0.00000	0.00000	0.00000	0.00000	0.00000	0.00000	0.00004	0.00000	0.00000	0.00000	0.00000	0.00000	0.00000	0.00000	0.00000	0.00000	0.99995
Node77	42	N	0.00000	0.00000	1.00000	0.00000	0.00000	0.00000	0.00000	0.00000	0.00000	0.00000	0.00000	0.00000	0.00000	0.00000	0.00000	0.00000	0.00000	0.00000	0.00000	0.00000
Node77	43	R	0.00000	1.00000	0.00000	0.00000	0.00000	0.00000	0.00000	0.00000	0.00000	0.00000	0.00000	0.00000	0.00000	0.00000	0.00000	0.00000	0.00000	0.00000	0.00000	0.00000
Node77	44	F	0.00000	0.00000	0.00000	0.00000	0.00000	0.00000	0.00000	0.00000	0.00000	0.00000	0.00000	0.00000	0.00000	1.00000	0.00000	0.00000	0.00000	0.00000	0.00000	0.00000
Node77	45	Y	0.00000	0.00000	0.00000	0.00000	0.00000	0.00000	0.00000	0.00000	0.00000	0.00000	0.00000	0.00000	0.00000	0.00000	0.00000	0.00000	0.00000	0.00000	1.00000	0.00000
Node77	46	P	0.00000	0.00000	0.00000	0.00000	0.00000	0.00000	0.00000	0.00000	0.00000	0.00000	0.00000	0.00000	0.00000	0.00000	1.00000	0.00000	0.00000	0.00000	0.00000	0.00000
Node77	47	D	0.00000	0.00000	0.00000	1.00000	0.00000	0.00000	0.00000	0.00000	0.00000	0.00000	0.00000	0.00000	0.00000	0.00000	0.00000	0.00000	0.00000	0.00000	0.00000	0.00000
Node77	48	L	0.00000	0.00000	0.00000	0.00000	0.00000	0.00000	0.00000	0.00000	0.00000	0.00000	1.00000	0.00000	0.00000	0.00000	0.00000	0.00000	0.00000	0.00000	0.00000	0.00000
Node77	49	L	0.00000	0.00000	0.00000	0.00000	0.00000	0.00000	0.00000	0.00000	0.00000	0.00000	1.00000	0.00000	0.00000	0.00000	0.00000	0.00000	0.00000	0.00000	0.00000	0.00000
Node77	50	F	0.00000	0.00000	0.00000	0.00000	0.00000	0.00000	0.00000	0.00000	0.00000	0.00000	0.00000	0.00000	0.00000	1.00000	0.00000	0.00000	0.00000	0.00000	0.00000	0.00000
Node77	51	H	0.00000	0.00000	0.00000	0.00000	0.00000	0.00000	0.00000	0.00000	1.00000	0.00000	0.00000	0.00000	0.00000	0.00000	0.00000	0.00000	0.00000	0.00000	0.00000	0.00000
Node77	52	P	0.00000	0.00000	0.00000	0.00000	0.00000	0.00000	0.00000	0.00000	0.00000	0.00000	0.00000	0.00000	0.00000	0.00000	1.00000	0.00000	0.00000	0.00000	0.00000	0.00000
Node77	53	L	0.00002	0.00001	0.00000	0.00000	0.00001	0.00002	0.00000	0.00000	0.00001	0.00166	0.99603	0.00000	0.00136	0.00046	0.00000	0.00000	0.00001	0.00001	0.00001	0.00037
Node77	54	G	0.00089	0.00010	0.00036	0.00011	0.00001	0.00192	0.00017	0.99565	0.00005	0.00000	0.00000	0.00010	0.00001	0.00000	0.00001	0.00058	0.00002	0.00000	0.00000	0.00000
Node77	55	K	0.02109	0.09762	0.03041	0.00845	0.00114	0.03805	0.03367	0.00704	0.00791	0.00560	0.00663	0.60482	0.00524	0.00111	0.00612	0.03018	0.08269	0.00047	0.00219	0.00958
Node77	56	H	0.02164	0.05609	0.06856	0.02841	0.00477	0.06680	0.02626	0.01453	0.45786	0.00733	0.02112	0.03425	0.00625	0.02395	0.01202	0.03307	0.02066	0.00507	0.08260	0.00877
Node77	57	V	0.10172	0.03600	0.03860	0.03515	0.01652	0.03036	0.04842	0.04076	0.01573	0.10177	0.10954	0.04483	0.02719	0.03090	0.02761	0.06753	0.07497	0.00494	0.01956	0.12789
Node77	58	P	0.09005	0.02832	0.02615	0.03124	0.00698	0.02667	0.04164	0.03290	0.01253	0.01740	0.02863	0.03525	0.00764	0.00873	0.43403	0.08321	0.04956	0.00214	0.00779	0.02914
Node77	59	R	0.08235	0.11205	0.05279	0.05413	0.01162	0.05382	0.07755	0.05746	0.02647	0.03276	0.05065	0.10744	0.01484	0.01923	0.03865	0.07887	0.06117	0.00597	0.01984	0.04232
Node77	60	P	0.07643	0.08000	0.04362	0.05094	0.00823	0.04970	0.07795	0.04337	0.02155	0.02799	0.04441	0.10660	0.01258	0.01520	0.16840	0.06567	0.05085	0.00424	0.01497	0.03731
Node77	61	V	0.07591	0.02359	0.01785	0.01751	0.01311	0.01937	0.02880	0.02323	0.00979	0.14246	0.13563	0.02756	0.03007	0.03702	0.02110	0.03753	0.05061	0.00596	0.01948	0.26342
Node75	1	L	0.06018	0.03233	0.02185	0.02081	0.01071	0.02866	0.03325	0.02473	0.01360	0.09878	0.18403	0.03726	0.15078	0.05071	0.02053	0.03827	0.04625	0.00935	0.02702	0.09089
Node75	2	L	0.05856	0.04301	0.02520	0.02382	0.00908	0.07223	0.04712	0.02281	0.01769	0.08428	0.16623	0.05086	0.12750	0.04049	0.01922	0.03954	0.04657	0.00717	0.02170	0.07692
Node75	3	Q	0.03512	0.05759	0.02873	0.02739	0.00258	0.49256	0.08976	0.01484	0.02932	0.01010	0.02645	0.07140	0.01108	0.00555	0.01524	0.03209	0.02604	0.00208	0.00824	0.01383
Node75	4	M	0.04831	0.04221	0.01471	0.00965	0.00810	0.02851	0.02042	0.01279	0.01018	0.10257	0.21209	0.03532	0.22346	0.04368	0.01072	0.02709	0.04272	0.00643	0.01742	0.08362
Node75	5	M	0.02635	0.00959	0.00545	0.00173	0.00397	0.01713	0.00604	0.00361	0.00376	0.07786	0.18220	0.01293	0.52194	0.02622	0.00294	0.01014	0.02802	0.00295	0.00696	0.05022
Node75	6	M	0.02460	0.00884	0.00504	0.00139	0.00357	0.01683	0.00535	0.00320	0.00340	0.06955	0.16102	0.01230	0.57215	0.02294	0.00238	0.00899	0.02692	0.00265	0.00597	0.04293
Node75	7	A	0.19722	0.03902	0.02580	0.02209	0.00786	0.16618	0.06635	0.06547	0.01870	0.02599	0.05456	0.05042	0.06849	0.00978	0.01722	0.07067	0.04673	0.00197	0.00671	0.03876
Node75	8	E	0.10466	0.05611	0.03298	0.04652	0.01027	0.05595	0.11027	0.03023	0.01603	0.06641	0.09371	0.08277	0.03122	0.02012	0.02184	0.06140	0.06133	0.00336	0.01246	0.08237
Node75	9	K	0.04790	0.16665	0.05341	0.05672	0.00464	0.07323	0.10681	0.02984	0.02500	0.01396	0.02415	0.23763	0.00968	0.00676	0.02134	0.04878	0.04088	0.00279	0.01039	0.01944
Node75	10	L	0.06277	0.02603	0.01837	0.01119	0.00981	0.03207	0.02297	0.01555	0.01044	0.10708	0.21484	0.03256	0.17128	0.04149	0.01197	0.03819	0.06106	0.00547	0.01575	0.09112
Node75	11	L	0.05088	0.03053	0.01530	0.00881	0.00789	0.03323	0.02120	0.01138	0.01004	0.10774	0.23012	0.03793	0.19930	0.04174	0.00962	0.02846	0.04885	0.00550	0.01506	0.08641
Node75	12	M	0.03045	0.01126	0.00641	0.00211	0.00460	0.01971	0.00721	0.00428	0.00441	0.08757	0.20176	0.01513	0.45867	0.02991	0.00343	0.01208	0.03220	0.00342	0.00807	0.05732
Node75	13	M	0.00220	0.00068	0.00039	0.00004	0.00029	0.00167	0.00032	0.00020	0.00025	0.00654	0.01538	0.00105	0.96187	0.00189	0.00012	0.00055	0.00265	0.00021	0.00041	0.00329
Node75	14	E	0.00541	0.00149	0.00167	0.01806	0.00002	0.01084	0.94419	0.00139	0.00068	0.00022	0.00051	0.00767	0.00029	0.00007	0.00126	0.00257	0.00218	0.00007	0.00029	0.00114
Node75	15	G	0.01074	0.00148	0.00401	0.00302	0.00051	0.00077	0.00174	0.96605	0.00049	0.00006	0.00033	0.00133	0.00022	0.00026	0.00062	0.00701	0.00060	0.00022	0.00014	0.00042
Node75	16	M	0.00000	0.00000	0.00000	0.00000	0.00000	0.00000	0.00000	0.00000	0.00000	0.00010	0.02109	0.00000	0.97879	0.00001	0.00000	0.00000	0.00000	0.00000	0.00000	0.00001
Node75	17	T	0.00031	0.00000	0.00001	0.00000	0.00000	0.00000	0.00000	0.00000	0.00000	0.00000	0.00000	0.00000	0.00000	0.00000	0.00000	0.00066	0.99898	0.00000	0.00000	0.00003
Node75	18	K	0.00000	0.00001	0.00000	0.00000	0.00000	0.00000	0.00000	0.00000	0.00000	0.00000	0.00000	0.99998	0.00000	0.00000	0.00000	0.00000	0.00000	0.00000	0.00000	0.00000
Node75	19	F	0.00000	0.00000	0.00000	0.00000	0.00000	0.00000	0.00000	0.00000	0.00000	0.00000	0.00000	0.00000	0.00000	1.00000	0.00000	0.00000	0.00000	0.00000	0.00000	0.00000
Node75	20	L	0.00000	0.00000	0.00000	0.00000	0.00000	0.00000	0.00000	0.00000	0.00000	0.00000	1.00000	0.00000	0.00000	0.00000	0.00000	0.00000	0.00000	0.00000	0.00000	0.00000
Node75	21	S	0.00000	0.00000	0.00000	0.00000	0.00000	0.00000	0.00000	0.00000	0.00000	0.00000	0.00000	0.00000	0.00000	0.00000	0.00000	1.00000	0.00000	0.00000	0.00000	0.00000
Node75	22	T	0.00001	0.00000	0.00000	0.00000	0.00000	0.00000	0.00000	0.00000	0.00000	0.00000	0.00000	0.00000	0.00000	0.00000	0.00000	0.00297	0.99702	0.00000	0.00000	0.00000
Node75	23	A	1.00000	0.00000	0.00000	0.00000	0.00000	0.00000	0.00000	0.00000	0.00000	0.00000	0.00000	0.00000	0.00000	0.00000	0.00000	0.00000	0.00000	0.00000	0.00000	0.00000
Node75	24	P	0.00000	0.00000	0.00000	0.00000	0.00000	0.00000	0.00000	0.00000	0.00000	0.00000	0.00000	0.00000	0.00000	0.00000	1.00000	0.00000	0.00000	0.00000	0.00000	0.00000
Node75	25	V	0.00000	0.00000	0.00000	0.00000	0.00000	0.00000	0.00000	0.00000	0.00000	0.00000	0.00000	0.00000	0.00000	0.00000	0.00000	0.00000	0.00000	0.00000	0.00000	1.00000
Node75	26	L	0.00000	0.00000	0.00000	0.00000	0.00000	0.00000	0.00000	0.00000	0.00000	0.00001	0.99998	0.00000	0.00001	0.00000	0.00000	0.00000	0.00000	0.00000	0.00000	0.00000
Node75	27	I	0.00000	0.00000	0.00000	0.00000	0.00000	0.00000	0.00000	0.00000	0.00000	0.99748	0.00234	0.00000	0.00003	0.00000	0.00000	0.00000	0.00000	0.00000	0.00000	0.00015
Node75	28	M	0.00000	0.00000	0.00000	0.00000	0.00000	0.00000	0.00000	0.00000	0.00000	0.00000	0.00000	0.00000	1.00000	0.00000	0.00000	0.00000	0.00000	0.00000	0.00000	0.00000
Node75	29	A	0.99993	0.00000	0.00000	0.00000	0.00000	0.00000	0.00000	0.00000	0.00000	0.00000	0.00000	0.00000	0.00000	0.00000	0.00000	0.00005	0.00000	0.00000	0.00000	0.00001
Node75	30	L	0.00000	0.00000	0.00000	0.00000	0.00000	0.00000	0.00000	0.00000	0.00000	0.00001	0.99998	0.00000	0.00001	0.00000	0.00000	0.00000	0.00000	0.00000	0.00000	0.00000
Node75	31	L	0.00000	0.00000	0.00000	0.00000	0.00000	0.00000	0.00000	0.00000	0.00000	0.00001	0.99998	0.00000	0.00001	0.00000	0.00000	0.00000	0.00000	0.00000	0.00000	0.00000
Node75	32	T	0.00000	0.00000	0.00000	0.00000	0.00000	0.00000	0.00000	0.00000	0.00000	0.00000	0.00000	0.00000	0.00000	0.00000	0.00000	0.00001	0.99999	0.00000	0.00000	0.00000
Node75	33	F	0.00000	0.00000	0.00000	0.00000	0.00000	0.00000	0.00000	0.00000	0.00000	0.00000	0.00000	0.00000	0.00000	0.99996	0.00000	0.00000	0.00000	0.00000	0.00003	0.00000
Node75	34	T	0.00000	0.00000	0.00000	0.00000	0.00000	0.00000	0.00000	0.00000	0.00000	0.00000	0.00000	0.00000	0.00000	0.00000	0.00000	0.00000	1.00000	0.00000	0.00000	0.00000
Node75	35	A	1.00000	0.00000	0.00000	0.00000	0.00000	0.00000	0.00000	0.00000	0.00000	0.00000	0.00000	0.00000	0.00000	0.00000	0.00000	0.00000	0.00000	0.00000	0.00000	0.00000
Node75	36	G	0.00000	0.00000	0.00000	0.00000	0.00000	0.00000	0.00000	1.00000	0.00000	0.00000	0.00000	0.00000	0.00000	0.00000	0.00000	0.00000	0.00000	0.00000	0.00000	0.00000
Node75	37	L	0.00000	0.00000	0.00000	0.00000	0.00000	0.00000	0.00000	0.00000	0.00000	0.00001	0.99998	0.00000	0.00001	0.00000	0.00000	0.00000	0.00000	0.00000	0.00000	0.00000
Node75	38	L	0.00000	0.00000	0.00000	0.00000	0.00000	0.00000	0.00000	0.00000	0.00000	0.00000	0.99999	0.00000	0.00000	0.00000	0.00000	0.00000	0.00000	0.00000	0.00000	0.00000
Node75	39	I	0.00000	0.00000	0.00000	0.00000	0.00000	0.00000	0.00000	0.00000	0.00000	1.00000	0.00000	0.00000	0.00000	0.00000	0.00000	0.00000	0.00000	0.00000	0.00000	0.00000
Node75	40	E	0.00000	0.00000	0.00000	0.00001	0.00000	0.00000	0.99999	0.00000	0.00000	0.00000	0.00000	0.00000	0.00000	0.00000	0.00000	0.00000	0.00000	0.00000	0.00000	0.00000
Node75	41	F	0.00000	0.00000	0.00000	0.00000	0.00000	0.00000	0.00000	0.00000	0.00000	0.00748	0.00024	0.00000	0.00003	0.98870	0.00000	0.00000	0.00000	0.00000	0.00003	0.00352
Node75	42	N	0.00000	0.00000	1.00000	0.00000	0.00000	0.00000	0.00000	0.00000	0.00000	0.00000	0.00000	0.00000	0.00000	0.00000	0.00000	0.00000	0.00000	0.00000	0.00000	0.00000
Node75	43	R	0.00000	0.99999	0.00000	0.00000	0.00000	0.00000	0.00000	0.00000	0.00000	0.00000	0.00000	0.00001	0.00000	0.00000	0.00000	0.00000	0.00000	0.00000	0.00000	0.00000
Node75	44	F	0.00000	0.00000	0.00000	0.00000	0.00000	0.00000	0.00000	0.00000	0.00000	0.00000	0.00000	0.00000	0.00000	0.99999	0.00000	0.00000	0.00000	0.00000	0.00001	0.00000
Node75	45	Y	0.00000	0.00000	0.00000	0.00000	0.00000	0.00000	0.00000	0.00000	0.00000	0.00000	0.00000	0.00000	0.00000	0.00066	0.00000	0.00000	0.00000	0.00000	0.99934	0.00000
Node75	46	P	0.00000	0.00000	0.00000	0.00000	0.00000	0.00000	0.00000	0.00000	0.00000	0.00000	0.00000	0.00000	0.00000	0.00000	1.00000	0.00000	0.00000	0.00000	0.00000	0.00000
Node75	47	D	0.00000	0.00000	0.00000	1.00000	0.00000	0.00000	0.00000	0.00000	0.00000	0.00000	0.00000	0.00000	0.00000	0.00000	0.00000	0.00000	0.00000	0.00000	0.00000	0.00000
Node75	48	L	0.00000	0.00000	0.00000	0.00000	0.00000	0.00000	0.00000	0.00000	0.00000	0.00000	1.00000	0.00000	0.00000	0.00000	0.00000	0.00000	0.00000	0.00000	0.00000	0.00000
Node75	49	L	0.00000	0.00000	0.00000	0.00000	0.00000	0.00000	0.00000	0.00000	0.00000	0.00000	1.00000	0.00000	0.00000	0.00000	0.00000	0.00000	0.00000	0.00000	0.00000	0.00000
Node75	50	F	0.00000	0.00000	0.00000	0.00000	0.00000	0.00000	0.00000	0.00000	0.00000	0.00000	0.00000	0.00000	0.00000	1.00000	0.00000	0.00000	0.00000	0.00000	0.00000	0.00000
Node75	51	H	0.00000	0.00000	0.00000	0.00000	0.00000	0.00000	0.00000	0.00000	1.00000	0.00000	0.00000	0.00000	0.00000	0.00000	0.00000	0.00000	0.00000	0.00000	0.00000	0.00000
Node75	52	P	0.00000	0.00000	0.00000	0.00000	0.00000	0.00000	0.00000	0.00000	0.00000	0.00000	0.00000	0.00000	0.00000	0.00000	1.00000	0.00000	0.00000	0.00000	0.00000	0.00000
Node75	53	L	0.00000	0.00000	0.00000	0.00000	0.00000	0.00000	0.00000	0.00000	0.00000	0.00002	0.99995	0.00000	0.00002	0.00000	0.00000	0.00000	0.00000	0.00000	0.00000	0.00000
Node75	54	G	0.00077	0.00007	0.00035	0.00006	0.00000	0.00466	0.00011	0.99335	0.00003	0.00000	0.00000	0.00006	0.00000	0.00000	0.00000	0.00053	0.00001	0.00000	0.00000	0.00000
Node75	55	K	0.01341	0.07030	0.02264	0.00406	0.00053	0.02675	0.01979	0.00369	0.00508	0.00300	0.00317	0.70043	0.00323	0.00045	0.00318	0.02218	0.09089	0.00020	0.00105	0.00599
Node75	56	H	0.01505	0.04418	0.05889	0.02066	0.00352	0.05687	0.01758	0.01024	0.57804	0.00451	0.01467	0.02384	0.00442	0.01737	0.00846	0.02528	0.01490	0.00358	0.07246	0.00546
Node75	57	V	0.10404	0.03459	0.03881	0.03396	0.01667	0.02962	0.04696	0.03931	0.01532	0.10411	0.10727	0.04350	0.02706	0.02950	0.02636	0.06791	0.07751	0.00455	0.01854	0.13442
Node75	58	P	0.08948	0.02664	0.02495	0.02966	0.00659	0.02555	0.03938	0.03111	0.01193	0.01576	0.02626	0.03330	0.00704	0.00786	0.45484	0.08465	0.04876	0.00192	0.00706	0.02728
Node75	59	R	0.08241	0.11656	0.05330	0.05336	0.01154	0.05439	0.07681	0.05689	0.02662	0.03125	0.04830	0.10997	0.01440	0.01820	0.03800	0.08060	0.06178	0.00571	0.01910	0.04083
Node75	60	P	0.07580	0.08115	0.04337	0.05012	0.00792	0.05006	0.07757	0.04203	0.02136	0.02645	0.04209	0.10977	0.01208	0.01417	0.17619	0.06559	0.05045	0.00396	0.01414	0.03573
Node75	61	V	0.07573	0.02285	0.01728	0.01680	0.01304	0.01884	0.02792	0.02246	0.00947	0.14431	0.13516	0.02672	0.03000	0.03644	0.02054	0.03680	0.05043	0.00576	0.01893	0.27052
Node74	1	L	0.06001	0.03217	0.02172	0.02062	0.01068	0.02859	0.03301	0.02452	0.01353	0.09892	0.18453	0.03708	0.15221	0.05067	0.02037	0.03809	0.04618	0.00931	0.02690	0.09089
Node74	2	L	0.05827	0.04284	0.02503	0.02352	0.00901	0.07293	0.04685	0.02250	0.01763	0.08420	0.16654	0.05071	0.12973	0.04028	0.01899	0.03928	0.04647	0.00710	0.02148	0.07665
Node74	3	Q	0.03474	0.05720	0.02848	0.02704	0.00253	0.49712	0.08931	0.01460	0.02920	0.00990	0.02613	0.07097	0.01100	0.00543	0.01505	0.03177	0.02577	0.00204	0.00812	0.01360
Node74	4	M	0.04789	0.04221	0.01451	0.00942	0.00801	0.02841	0.02009	0.01254	0.01006	0.10221	0.21189	0.03508	0.22808	0.04333	0.01051	0.02674	0.04251	0.00635	0.01716	0.08300
Node74	5	M	0.02518	0.00908	0.00515	0.00158	0.00377	0.01650	0.00564	0.00337	0.00355	0.07527	0.17709	0.01231	0.53991	0.02507	0.00272	0.00951	0.02697	0.00280	0.00655	0.04798
Node74	6	M	0.02343	0.00834	0.00475	0.00126	0.00338	0.01616	0.00499	0.00298	0.00320	0.06666	0.15482	0.01169	0.59135	0.02179	0.00220	0.00840	0.02581	0.00250	0.00560	0.04067
Node74	7	A	0.20214	0.03792	0.02503	0.02110	0.00761	0.17190	0.06510	0.06517	0.01831	0.02490	0.05296	0.04919	0.07119	0.00929	0.01651	0.07012	0.04581	0.00187	0.00633	0.03755
Node74	8	E	0.10652	0.05558	0.03225	0.04558	0.01009	0.05675	0.11222	0.02908	0.01568	0.06623	0.09315	0.08353	0.03204	0.01940	0.02103	0.06108	0.06161	0.00319	0.01191	0.08306
Node74	9	K	0.04620	0.16985	0.05322	0.05593	0.00437	0.07368	0.10686	0.02856	0.02461	0.01300	0.02265	0.24705	0.00931	0.00619	0.02042	0.04755	0.03985	0.00261	0.00980	0.01827
Node74	10	L	0.06189	0.02511	0.01782	0.01043	0.00955	0.03203	0.02188	0.01475	0.01006	0.10568	0.21342	0.03169	0.18652	0.04011	0.01127	0.03728	0.06155	0.00520	0.01489	0.08886
Node74	11	L	0.04947	0.02982	0.01470	0.00812	0.00757	0.03321	0.02015	0.01064	0.00966	0.10594	0.22851	0.03740	0.21682	0.04022	0.00896	0.02725	0.04843	0.00523	0.01419	0.08368
Node74	12	M	0.02884	0.01053	0.00598	0.00187	0.00432	0.01888	0.00661	0.00393	0.00411	0.08403	0.19470	0.01426	0.48383	0.02829	0.00311	0.01116	0.03081	0.00320	0.00748	0.05408
Node74	13	M	0.00000	0.00000	0.00000	0.00000	0.00000	0.00000	0.00000	0.00000	0.00000	0.00000	0.00000	0.00000	1.00000	0.00000	0.00000	0.00000	0.00000	0.00000	0.00000	0.00000
Node74	14	E	0.00000	0.00000	0.00000	0.00000	0.00000	0.00000	1.00000	0.00000	0.00000	0.00000	0.00000	0.00000	0.00000	0.00000	0.00000	0.00000	0.00000	0.00000	0.00000	0.00000
Node74	15	G	0.00000	0.00000	0.00002	0.00000	0.00000	0.00000	0.00000	0.99998	0.00000	0.00000	0.00000	0.00000	0.00000	0.00000	0.00000	0.00000	0.00000	0.00000	0.00000	0.00000
Node74	16	L	0.00000	0.00000	0.00000	0.00000	0.00000	0.00000	0.00000	0.00000	0.00000	0.00000	0.99999	0.00000	0.00001	0.00000	0.00000	0.00000	0.00000	0.00000	0.00000	0.00000
Node74	17	T	0.00000	0.00000	0.00000	0.00000	0.00000	0.00000	0.00000	0.00000	0.00000	0.00000	0.00000	0.00000	0.00000	0.00000	0.00000	0.00000	1.00000	0.00000	0.00000	0.00000
Node74	18	K	0.00000	0.00000	0.00000	0.00000	0.00000	0.00000	0.00000	0.00000	0.00000	0.00000	0.00000	1.00000	0.00000	0.00000	0.00000	0.00000	0.00000	0.00000	0.00000	0.00000
Node74	19	F	0.00000	0.00000	0.00000	0.00000	0.00000	0.00000	0.00000	0.00000	0.00000	0.00000	0.00000	0.00000	0.00000	1.00000	0.00000	0.00000	0.00000	0.00000	0.00000	0.00000
Node74	20	L	0.00000	0.00000	0.00000	0.00000	0.00000	0.00000	0.00000	0.00000	0.00000	0.00000	1.00000	0.00000	0.00000	0.00000	0.00000	0.00000	0.00000	0.00000	0.00000	0.00000
Node74	21	S	0.00000	0.00000	0.00000	0.00000	0.00000	0.00000	0.00000	0.00000	0.00000	0.00000	0.00000	0.00000	0.00000	0.00000	0.00000	1.00000	0.00000	0.00000	0.00000	0.00000
Node74	22	T	0.00000	0.00000	0.00000	0.00000	0.00000	0.00000	0.00000	0.00000	0.00000	0.00000	0.00000	0.00000	0.00000	0.00000	0.00000	0.00000	1.00000	0.00000	0.00000	0.00000
Node74	23	A	1.00000	0.00000	0.00000	0.00000	0.00000	0.00000	0.00000	0.00000	0.00000	0.00000	0.00000	0.00000	0.00000	0.00000	0.00000	0.00000	0.00000	0.00000	0.00000	0.00000
Node74	24	P	0.00000	0.00000	0.00000	0.00000	0.00000	0.00000	0.00000	0.00000	0.00000	0.00000	0.00000	0.00000	0.00000	0.00000	1.00000	0.00000	0.00000	0.00000	0.00000	0.00000
Node74	25	V	0.00000	0.00000	0.00000	0.00000	0.00000	0.00000	0.00000	0.00000	0.00000	0.00000	0.00000	0.00000	0.00000	0.00000	0.00000	0.00000	0.00000	0.00000	0.00000	1.00000
Node74	26	L	0.00000	0.00000	0.00000	0.00000	0.00000	0.00000	0.00000	0.00000	0.00000	0.00000	1.00000	0.00000	0.00000	0.00000	0.00000	0.00000	0.00000	0.00000	0.00000	0.00000
Node74	27	I	0.00000	0.00000	0.00000	0.00000	0.00000	0.00000	0.00000	0.00000	0.00000	1.00000	0.00000	0.00000	0.00000	0.00000	0.00000	0.00000	0.00000	0.00000	0.00000	0.00000
Node74	28	M	0.00000	0.00000	0.00000	0.00000	0.00000	0.00000	0.00000	0.00000	0.00000	0.00000	0.00000	0.00000	1.00000	0.00000	0.00000	0.00000	0.00000	0.00000	0.00000	0.00000
Node74	29	A	1.00000	0.00000	0.00000	0.00000	0.00000	0.00000	0.00000	0.00000	0.00000	0.00000	0.00000	0.00000	0.00000	0.00000	0.00000	0.00000	0.00000	0.00000	0.00000	0.00000
Node74	30	L	0.00000	0.00000	0.00000	0.00000	0.00000	0.00000	0.00000	0.00000	0.00000	0.00000	1.00000	0.00000	0.00000	0.00000	0.00000	0.00000	0.00000	0.00000	0.00000	0.00000
Node74	31	L	0.00000	0.00000	0.00000	0.00000	0.00000	0.00000	0.00000	0.00000	0.00000	0.00000	1.00000	0.00000	0.00000	0.00000	0.00000	0.00000	0.00000	0.00000	0.00000	0.00000
Node74	32	T	0.00000	0.00000	0.00000	0.00000	0.00000	0.00000	0.00000	0.00000	0.00000	0.00000	0.00000	0.00000	0.00000	0.00000	0.00000	0.00000	1.00000	0.00000	0.00000	0.00000
Node74	33	F	0.00000	0.00000	0.00000	0.00000	0.00000	0.00000	0.00000	0.00000	0.00000	0.00000	0.00000	0.00000	0.00000	1.00000	0.00000	0.00000	0.00000	0.00000	0.00000	0.00000
Node74	34	T	0.00000	0.00000	0.00000	0.00000	0.00000	0.00000	0.00000	0.00000	0.00000	0.00000	0.00000	0.00000	0.00000	0.00000	0.00000	0.00000	1.00000	0.00000	0.00000	0.00000
Node74	35	A	1.00000	0.00000	0.00000	0.00000	0.00000	0.00000	0.00000	0.00000	0.00000	0.00000	0.00000	0.00000	0.00000	0.00000	0.00000	0.00000	0.00000	0.00000	0.00000	0.00000
Node74	36	G	0.00000	0.00000	0.00000	0.00000	0.00000	0.00000	0.00000	1.00000	0.00000	0.00000	0.00000	0.00000	0.00000	0.00000	0.00000	0.00000	0.00000	0.00000	0.00000	0.00000
Node74	37	L	0.00000	0.00000	0.00000	0.00000	0.00000	0.00000	0.00000	0.00000	0.00000	0.00000	1.00000	0.00000	0.00000	0.00000	0.00000	0.00000	0.00000	0.00000	0.00000	0.00000
Node74	38	L	0.00000	0.00000	0.00000	0.00000	0.00000	0.00000	0.00000	0.00000	0.00000	0.00000	1.00000	0.00000	0.00000	0.00000	0.00000	0.00000	0.00000	0.00000	0.00000	0.00000
Node74	39	I	0.00000	0.00000	0.00000	0.00000	0.00000	0.00000	0.00000	0.00000	0.00000	1.00000	0.00000	0.00000	0.00000	0.00000	0.00000	0.00000	0.00000	0.00000	0.00000	0.00000
Node74	40	E	0.00000	0.00000	0.00000	0.00000	0.00000	0.00000	1.00000	0.00000	0.00000	0.00000	0.00000	0.00000	0.00000	0.00000	0.00000	0.00000	0.00000	0.00000	0.00000	0.00000
Node74	41	F	0.00000	0.00000	0.00000	0.00000	0.00000	0.00000	0.00000	0.00000	0.00000	0.00000	0.00000	0.00000	0.00000	1.00000	0.00000	0.00000	0.00000	0.00000	0.00000	0.00000
Node74	42	N	0.00000	0.00000	1.00000	0.00000	0.00000	0.00000	0.00000	0.00000	0.00000	0.00000	0.00000	0.00000	0.00000	0.00000	0.00000	0.00000	0.00000	0.00000	0.00000	0.00000
Node74	43	R	0.00000	1.00000	0.00000	0.00000	0.00000	0.00000	0.00000	0.00000	0.00000	0.00000	0.00000	0.00000	0.00000	0.00000	0.00000	0.00000	0.00000	0.00000	0.00000	0.00000
Node74	44	F	0.00000	0.00000	0.00000	0.00000	0.00000	0.00000	0.00000	0.00000	0.00000	0.00000	0.00000	0.00000	0.00000	1.00000	0.00000	0.00000	0.00000	0.00000	0.00000	0.00000
Node74	45	Y	0.00000	0.00000	0.00000	0.00000	0.00000	0.00000	0.00000	0.00000	0.00000	0.00000	0.00000	0.00000	0.00000	0.00000	0.00000	0.00000	0.00000	0.00000	1.00000	0.00000
Node74	46	P	0.00000	0.00000	0.00000	0.00000	0.00000	0.00000	0.00000	0.00000	0.00000	0.00000	0.00000	0.00000	0.00000	0.00000	1.00000	0.00000	0.00000	0.00000	0.00000	0.00000
Node74	47	D	0.00000	0.00000	0.00000	1.00000	0.00000	0.00000	0.00000	0.00000	0.00000	0.00000	0.00000	0.00000	0.00000	0.00000	0.00000	0.00000	0.00000	0.00000	0.00000	0.00000
Node74	48	L	0.00000	0.00000	0.00000	0.00000	0.00000	0.00000	0.00000	0.00000	0.00000	0.00000	1.00000	0.00000	0.00000	0.00000	0.00000	0.00000	0.00000	0.00000	0.00000	0.00000
Node74	49	L	0.00000	0.00000	0.00000	0.00000	0.00000	0.00000	0.00000	0.00000	0.00000	0.00000	1.00000	0.00000	0.00000	0.00000	0.00000	0.00000	0.00000	0.00000	0.00000	0.00000
Node74	50	F	0.00000	0.00000	0.00000	0.00000	0.00000	0.00000	0.00000	0.00000	0.00000	0.00000	0.00000	0.00000	0.00000	1.00000	0.00000	0.00000	0.00000	0.00000	0.00000	0.00000
Node74	51	H	0.00000	0.00000	0.00000	0.00000	0.00000	0.00000	0.00000	0.00000	1.00000	0.00000	0.00000	0.00000	0.00000	0.00000	0.00000	0.00000	0.00000	0.00000	0.00000	0.00000
Node74	52	P	0.00000	0.00000	0.00000	0.00000	0.00000	0.00000	0.00000	0.00000	0.00000	0.00000	0.00000	0.00000	0.00000	0.00000	1.00000	0.00000	0.00000	0.00000	0.00000	0.00000
Node74	53	L	0.00000	0.00000	0.00000	0.00000	0.00000	0.00000	0.00000	0.00000	0.00000	0.00000	1.00000	0.00000	0.00000	0.00000	0.00000	0.00000	0.00000	0.00000	0.00000	0.00000
Node74	54	G	0.00000	0.00000	0.00000	0.00000	0.00000	0.00000	0.00000	1.00000	0.00000	0.00000	0.00000	0.00000	0.00000	0.00000	0.00000	0.00000	0.00000	0.00000	0.00000	0.00000
Node74	55	K	0.01071	0.05931	0.01960	0.00274	0.00035	0.02233	0.01465	0.00263	0.00415	0.00213	0.00210	0.73558	0.00247	0.00028	0.00220	0.01916	0.09404	0.00013	0.00070	0.00474
Node74	56	H	0.01287	0.03929	0.05427	0.01786	0.00308	0.05207	0.01472	0.00884	0.62397	0.00366	0.01247	0.02027	0.00378	0.01506	0.00720	0.02238	0.01289	0.00307	0.06780	0.00446
Node74	57	V	0.10484	0.03411	0.03890	0.03356	0.01672	0.02936	0.04647	0.03881	0.01518	0.10486	0.10642	0.04305	0.02701	0.02903	0.02594	0.06801	0.07839	0.00442	0.01820	0.13673
Node74	58	P	0.08925	0.02607	0.02455	0.02913	0.00646	0.02516	0.03863	0.03051	0.01173	0.01522	0.02548	0.03264	0.00684	0.00759	0.46180	0.08516	0.04847	0.00185	0.00682	0.02665
Node74	59	R	0.08242	0.11810	0.05347	0.05308	0.01151	0.05458	0.07654	0.05668	0.02667	0.03075	0.04751	0.11081	0.01425	0.01786	0.03777	0.08121	0.06199	0.00563	0.01884	0.04033
Node74	60	P	0.07558	0.08153	0.04328	0.04983	0.00781	0.05018	0.07743	0.04158	0.02129	0.02595	0.04133	0.11086	0.01191	0.01383	0.17882	0.06556	0.05031	0.00387	0.01386	0.03520
Node74	61	V	0.07566	0.02260	0.01709	0.01656	0.01302	0.01867	0.02763	0.02220	0.00936	0.14492	0.13498	0.02644	0.02997	0.03624	0.02035	0.03656	0.05036	0.00570	0.01875	0.27291
Node73	1	L	0.06001	0.03217	0.02172	0.02062	0.01068	0.02859	0.03301	0.02452	0.01353	0.09892	0.18453	0.03708	0.15221	0.05067	0.02037	0.03809	0.04618	0.00931	0.02690	0.09089
Node73	2	L	0.05827	0.04284	0.02503	0.02352	0.00901	0.07293	0.04685	0.02250	0.01763	0.08420	0.16654	0.05071	0.12973	0.04028	0.01899	0.03928	0.04647	0.00710	0.02148	0.07665
Node73	3	Q	0.03474	0.05720	0.02848	0.02704	0.00253	0.49712	0.08931	0.01460	0.02920	0.00990	0.02613	0.07097	0.01100	0.00543	0.01505	0.03177	0.02577	0.00204	0.00812	0.01359
Node73	4	M	0.04789	0.04221	0.01451	0.00942	0.00801	0.02841	0.02009	0.01254	0.01006	0.10221	0.21189	0.03508	0.22808	0.04333	0.01051	0.02674	0.04251	0.00635	0.01716	0.08300
Node73	5	M	0.02518	0.00908	0.00515	0.00158	0.00377	0.01650	0.00564	0.00337	0.00355	0.07527	0.17709	0.01231	0.53991	0.02507	0.00272	0.00951	0.02697	0.00280	0.00655	0.04798
Node73	6	M	0.02343	0.00834	0.00475	0.00126	0.00338	0.01616	0.00499	0.00298	0.00320	0.06666	0.15482	0.01169	0.59135	0.02179	0.00220	0.00840	0.02581	0.00250	0.00560	0.04067
Node73	7	A	0.20214	0.03792	0.02503	0.02110	0.00761	0.17190	0.06510	0.06517	0.01831	0.02490	0.05296	0.04919	0.07119	0.00929	0.01651	0.07012	0.04581	0.00187	0.00633	0.03755
Node73	8	E	0.10652	0.05558	0.03225	0.04558	0.01009	0.05675	0.11222	0.02908	0.01568	0.06623	0.09315	0.08353	0.03204	0.01940	0.02103	0.06108	0.06161	0.00319	0.01191	0.08306
Node73	9	K	0.04620	0.16985	0.05322	0.05593	0.00437	0.07368	0.10686	0.02856	0.02461	0.01300	0.02265	0.24705	0.00931	0.00619	0.02042	0.04755	0.03985	0.00261	0.00980	0.01827
Node73	10	L	0.06189	0.02511	0.01782	0.01043	0.00955	0.03203	0.02188	0.01475	0.01006	0.10568	0.21342	0.03169	0.18652	0.04011	0.01127	0.03728	0.06155	0.00520	0.01489	0.08886
Node73	11	L	0.04947	0.02982	0.01470	0.00812	0.00757	0.03321	0.02015	0.01064	0.00966	0.10594	0.22851	0.03740	0.21682	0.04022	0.00896	0.02725	0.04843	0.00523	0.01419	0.08367
Node73	12	M	0.02884	0.01053	0.00598	0.00187	0.00432	0.01888	0.00661	0.00393	0.00411	0.08403	0.19470	0.01426	0.48383	0.02829	0.00311	0.01116	0.03081	0.00320	0.00748	0.05407
Node73	13	M	0.00000	0.00000	0.00000	0.00000	0.00000	0.00000	0.00000	0.00000	0.00000	0.00000	0.00000	0.00000	1.00000	0.00000	0.00000	0.00000	0.00000	0.00000	0.00000	0.00000
Node73	14	E	0.00000	0.00000	0.00000	0.00000	0.00000	0.00000	1.00000	0.00000	0.00000	0.00000	0.00000	0.00000	0.00000	0.00000	0.00000	0.00000	0.00000	0.00000	0.00000	0.00000
Node73	15	G	0.00000	0.00000	0.00000	0.00000	0.00000	0.00000	0.00000	1.00000	0.00000	0.00000	0.00000	0.00000	0.00000	0.00000	0.00000	0.00000	0.00000	0.00000	0.00000	0.00000
Node73	16	L	0.00000	0.00000	0.00000	0.00000	0.00000	0.00000	0.00000	0.00000	0.00000	0.00000	1.00000	0.00000	0.00000	0.00000	0.00000	0.00000	0.00000	0.00000	0.00000	0.00000
Node73	17	T	0.00000	0.00000	0.00000	0.00000	0.00000	0.00000	0.00000	0.00000	0.00000	0.00000	0.00000	0.00000	0.00000	0.00000	0.00000	0.00000	1.00000	0.00000	0.00000	0.00000
Node73	18	K	0.00000	0.00000	0.00000	0.00000	0.00000	0.00000	0.00000	0.00000	0.00000	0.00000	0.00000	1.00000	0.00000	0.00000	0.00000	0.00000	0.00000	0.00000	0.00000	0.00000
Node73	19	F	0.00000	0.00000	0.00000	0.00000	0.00000	0.00000	0.00000	0.00000	0.00000	0.00000	0.00000	0.00000	0.00000	1.00000	0.00000	0.00000	0.00000	0.00000	0.00000	0.00000
Node73	20	L	0.00000	0.00000	0.00000	0.00000	0.00000	0.00000	0.00000	0.00000	0.00000	0.00000	1.00000	0.00000	0.00000	0.00000	0.00000	0.00000	0.00000	0.00000	0.00000	0.00000
Node73	21	S	0.00000	0.00000	0.00000	0.00000	0.00000	0.00000	0.00000	0.00000	0.00000	0.00000	0.00000	0.00000	0.00000	0.00000	0.00000	1.00000	0.00000	0.00000	0.00000	0.00000
Node73	22	T	0.00000	0.00000	0.00000	0.00000	0.00000	0.00000	0.00000	0.00000	0.00000	0.00000	0.00000	0.00000	0.00000	0.00000	0.00000	0.00000	1.00000	0.00000	0.00000	0.00000
Node73	23	A	1.00000	0.00000	0.00000	0.00000	0.00000	0.00000	0.00000	0.00000	0.00000	0.00000	0.00000	0.00000	0.00000	0.00000	0.00000	0.00000	0.00000	0.00000	0.00000	0.00000
Node73	24	P	0.00000	0.00000	0.00000	0.00000	0.00000	0.00000	0.00000	0.00000	0.00000	0.00000	0.00000	0.00000	0.00000	0.00000	1.00000	0.00000	0.00000	0.00000	0.00000	0.00000
Node73	25	V	0.00000	0.00000	0.00000	0.00000	0.00000	0.00000	0.00000	0.00000	0.00000	0.00000	0.00000	0.00000	0.00000	0.00000	0.00000	0.00000	0.00000	0.00000	0.00000	1.00000
Node73	26	L	0.00000	0.00000	0.00000	0.00000	0.00000	0.00000	0.00000	0.00000	0.00000	0.00000	1.00000	0.00000	0.00000	0.00000	0.00000	0.00000	0.00000	0.00000	0.00000	0.00000
Node73	27	I	0.00000	0.00000	0.00000	0.00000	0.00000	0.00000	0.00000	0.00000	0.00000	1.00000	0.00000	0.00000	0.00000	0.00000	0.00000	0.00000	0.00000	0.00000	0.00000	0.00000
Node73	28	M	0.00000	0.00000	0.00000	0.00000	0.00000	0.00000	0.00000	0.00000	0.00000	0.00000	0.00000	0.00000	1.00000	0.00000	0.00000	0.00000	0.00000	0.00000	0.00000	0.00000
Node73	29	A	1.00000	0.00000	0.00000	0.00000	0.00000	0.00000	0.00000	0.00000	0.00000	0.00000	0.00000	0.00000	0.00000	0.00000	0.00000	0.00000	0.00000	0.00000	0.00000	0.00000
Node73	30	L	0.00000	0.00000	0.00000	0.00000	0.00000	0.00000	0.00000	0.00000	0.00000	0.00000	1.00000	0.00000	0.00000	0.00000	0.00000	0.00000	0.00000	0.00000	0.00000	0.00000
Node73	31	L	0.00000	0.00000	0.00000	0.00000	0.00000	0.00000	0.00000	0.00000	0.00000	0.00000	1.00000	0.00000	0.00000	0.00000	0.00000	0.00000	0.00000	0.00000	0.00000	0.00000
Node73	32	T	0.00000	0.00000	0.00000	0.00000	0.00000	0.00000	0.00000	0.00000	0.00000	0.00000	0.00000	0.00000	0.00000	0.00000	0.00000	0.00000	1.00000	0.00000	0.00000	0.00000
Node73	33	F	0.00000	0.00000	0.00000	0.00000	0.00000	0.00000	0.00000	0.00000	0.00000	0.00000	0.00000	0.00000	0.00000	1.00000	0.00000	0.00000	0.00000	0.00000	0.00000	0.00000
Node73	34	T	0.00000	0.00000	0.00000	0.00000	0.00000	0.00000	0.00000	0.00000	0.00000	0.00000	0.00000	0.00000	0.00000	0.00000	0.00000	0.00000	1.00000	0.00000	0.00000	0.00000
Node73	35	A	1.00000	0.00000	0.00000	0.00000	0.00000	0.00000	0.00000	0.00000	0.00000	0.00000	0.00000	0.00000	0.00000	0.00000	0.00000	0.00000	0.00000	0.00000	0.00000	0.00000
Node73	36	G	0.00000	0.00000	0.00000	0.00000	0.00000	0.00000	0.00000	1.00000	0.00000	0.00000	0.00000	0.00000	0.00000	0.00000	0.00000	0.00000	0.00000	0.00000	0.00000	0.00000
Node73	37	L	0.00000	0.00000	0.00000	0.00000	0.00000	0.00000	0.00000	0.00000	0.00000	0.00000	1.00000	0.00000	0.00000	0.00000	0.00000	0.00000	0.00000	0.00000	0.00000	0.00000
Node73	38	L	0.00000	0.00000	0.00000	0.00000	0.00000	0.00000	0.00000	0.00000	0.00000	0.00000	1.00000	0.00000	0.00000	0.00000	0.00000	0.00000	0.00000	0.00000	0.00000	0.00000
Node73	39	I	0.00000	0.00000	0.00000	0.00000	0.00000	0.00000	0.00000	0.00000	0.00000	1.00000	0.00000	0.00000	0.00000	0.00000	0.00000	0.00000	0.00000	0.00000	0.00000	0.00000
Node73	40	E	0.00000	0.00000	0.00000	0.00000	0.00000	0.00000	1.00000	0.00000	0.00000	0.00000	0.00000	0.00000	0.00000	0.00000	0.00000	0.00000	0.00000	0.00000	0.00000	0.00000
Node73	41	F	0.00000	0.00000	0.00000	0.00000	0.00000	0.00000	0.00000	0.00000	0.00000	0.00000	0.00000	0.00000	0.00000	1.00000	0.00000	0.00000	0.00000	0.00000	0.00000	0.00000
Node73	42	N	0.00000	0.00000	1.00000	0.00000	0.00000	0.00000	0.00000	0.00000	0.00000	0.00000	0.00000	0.00000	0.00000	0.00000	0.00000	0.00000	0.00000	0.00000	0.00000	0.00000
Node73	43	R	0.00000	1.00000	0.00000	0.00000	0.00000	0.00000	0.00000	0.00000	0.00000	0.00000	0.00000	0.00000	0.00000	0.00000	0.00000	0.00000	0.00000	0.00000	0.00000	0.00000
Node73	44	F	0.00000	0.00000	0.00000	0.00000	0.00000	0.00000	0.00000	0.00000	0.00000	0.00000	0.00000	0.00000	0.00000	1.00000	0.00000	0.00000	0.00000	0.00000	0.00000	0.00000
Node73	45	Y	0.00000	0.00000	0.00000	0.00000	0.00000	0.00000	0.00000	0.00000	0.00000	0.00000	0.00000	0.00000	0.00000	0.00000	0.00000	0.00000	0.00000	0.00000	1.00000	0.00000
Node73	46	P	0.00000	0.00000	0.00000	0.00000	0.00000	0.00000	0.00000	0.00000	0.00000	0.00000	0.00000	0.00000	0.00000	0.00000	1.00000	0.00000	0.00000	0.00000	0.00000	0.00000
Node73	47	D	0.00000	0.00000	0.00000	1.00000	0.00000	0.00000	0.00000	0.00000	0.00000	0.00000	0.00000	0.00000	0.00000	0.00000	0.00000	0.00000	0.00000	0.00000	0.00000	0.00000
Node73	48	L	0.00000	0.00000	0.00000	0.00000	0.00000	0.00000	0.00000	0.00000	0.00000	0.00000	1.00000	0.00000	0.00000	0.00000	0.00000	0.00000	0.00000	0.00000	0.00000	0.00000
Node73	49	L	0.00000	0.00000	0.00000	0.00000	0.00000	0.00000	0.00000	0.00000	0.00000	0.00000	1.00000	0.00000	0.00000	0.00000	0.00000	0.00000	0.00000	0.00000	0.00000	0.00000
Node73	50	F	0.00000	0.00000	0.00000	0.00000	0.00000	0.00000	0.00000	0.00000	0.00000	0.00000	0.00000	0.00000	0.00000	1.00000	0.00000	0.00000	0.00000	0.00000	0.00000	0.00000
Node73	51	H	0.00000	0.00000	0.00000	0.00000	0.00000	0.00000	0.00000	0.00000	1.00000	0.00000	0.00000	0.00000	0.00000	0.00000	0.00000	0.00000	0.00000	0.00000	0.00000	0.00000
Node73	52	P	0.00000	0.00000	0.00000	0.00000	0.00000	0.00000	0.00000	0.00000	0.00000	0.00000	0.00000	0.00000	0.00000	0.00000	1.00000	0.00000	0.00000	0.00000	0.00000	0.00000
Node73	53	L	0.00000	0.00000	0.00000	0.00000	0.00000	0.00000	0.00000	0.00000	0.00000	0.00000	1.00000	0.00000	0.00000	0.00000	0.00000	0.00000	0.00000	0.00000	0.00000	0.00000
Node73	54	G	0.00000	0.00000	0.00000	0.00000	0.00000	0.00000	0.00000	1.00000	0.00000	0.00000	0.00000	0.00000	0.00000	0.00000	0.00000	0.00000	0.00000	0.00000	0.00000	0.00000
Node73	55	K	0.01071	0.05931	0.01960	0.00274	0.00035	0.02233	0.01465	0.00263	0.00415	0.00213	0.00210	0.73558	0.00247	0.00028	0.00220	0.01916	0.09404	0.00013	0.00070	0.00474
Node73	56	H	0.01287	0.03929	0.05427	0.01786	0.00308	0.05207	0.01472	0.00884	0.62397	0.00366	0.01247	0.02027	0.00377	0.01506	0.00720	0.02238	0.01289	0.00307	0.06779	0.00446
Node73	57	V	0.10484	0.03411	0.03890	0.03356	0.01672	0.02936	0.04647	0.03881	0.01518	0.10486	0.10642	0.04305	0.02701	0.02903	0.02594	0.06801	0.07839	0.00442	0.01820	0.13673
Node73	58	P	0.08925	0.02607	0.02455	0.02913	0.00646	0.02516	0.03863	0.03051	0.01173	0.01522	0.02548	0.03264	0.00684	0.00759	0.46180	0.08516	0.04847	0.00185	0.00682	0.02665
Node73	59	R	0.08242	0.11810	0.05347	0.05308	0.01151	0.05458	0.07654	0.05668	0.02667	0.03075	0.04751	0.11081	0.01425	0.01786	0.03777	0.08121	0.06199	0.00563	0.01884	0.04033
Node73	60	P	0.07558	0.08153	0.04328	0.04983	0.00781	0.05018	0.07743	0.04158	0.02129	0.02595	0.04133	0.11086	0.01191	0.01383	0.17882	0.06556	0.05031	0.00387	0.01386	0.03520
Node73	61	V	0.07566	0.02260	0.01709	0.01656	0.01302	0.01867	0.02763	0.02220	0.00936	0.14492	0.13498	0.02644	0.02997	0.03624	0.02035	0.03656	0.05036	0.00570	0.01875	0.27291
Node72	1	L	0.05985	0.03202	0.02160	0.02044	0.01065	0.02853	0.03280	0.02433	0.01347	0.09905	0.18496	0.03692	0.15351	0.05063	0.02023	0.03793	0.04612	0.00928	0.02679	0.09090
Node72	2	L	0.05801	0.04269	0.02486	0.02326	0.00895	0.07357	0.04661	0.02223	0.01758	0.08411	0.16680	0.05057	0.13178	0.04009	0.01877	0.03903	0.04637	0.00703	0.02129	0.07639
Node72	3	Q	0.03441	0.05685	0.02826	0.02671	0.00249	0.50124	0.08890	0.01437	0.02910	0.00973	0.02584	0.07057	0.01093	0.00532	0.01487	0.03149	0.02553	0.00201	0.00800	0.01338
Node72	4	M	0.04751	0.04221	0.01434	0.00921	0.00793	0.02833	0.01979	0.01232	0.00996	0.10188	0.21167	0.03486	0.23231	0.04301	0.01032	0.02642	0.04232	0.00628	0.01692	0.08243
Node72	5	M	0.02410	0.00862	0.00488	0.00144	0.00359	0.01591	0.00529	0.00316	0.00337	0.07285	0.17228	0.01175	0.55648	0.02402	0.00254	0.00896	0.02600	0.00266	0.00619	0.04593
Node72	6	M	0.02237	0.00790	0.00450	0.00115	0.00321	0.01553	0.00467	0.00279	0.00302	0.06399	0.14903	0.01113	0.60899	0.02075	0.00204	0.00788	0.02478	0.00237	0.00528	0.03862
Node72	7	A	0.20670	0.03691	0.02431	0.02020	0.00738	0.17721	0.06391	0.06489	0.01794	0.02390	0.05147	0.04805	0.07371	0.00884	0.01586	0.06958	0.04495	0.00177	0.00600	0.03642
Node72	8	E	0.10829	0.05506	0.03157	0.04469	0.00991	0.05750	0.11406	0.02803	0.01535	0.06603	0.09260	0.08425	0.03284	0.01874	0.02029	0.06075	0.06187	0.00304	0.01142	0.08372
[truncated: 6,911,715 more chars]
