# Supplementary material for: Molecular diversity and evolution of far-red light-acclimated photosystem I
Source: Front Plant Sci. 2023 Nov 20;14:1289199. doi: 10.3389/fpls.2023.1289199 (PMC10694217; doi:10.3389/fpls.2023.1289199)
Supplement: Supplementary file 1 [file DataSheet_1.zip › Supplementary Data 1/PsaJ_sequences_with_FRL_ancestor.fasta]

>ASR_FRL_PsaJ
LLQMMMAEKLMEMQHFLKYLTSAPVMATLTMVILAGVLIELNRFFPGLQYGTYFHSVPSP
V
>254_Fischerella|WP_016868692.1
----------MEARYLLRYLSTAPIVATLTLVTISVILIVLNYLFPGLQYGTFFHSLP--
-
>255_Calothrix_sp._NIES-3974|WP_096620781.1
----------MEVRYFLKYISTVPVVATVLVIAISVVMIVLNYIFPGLQYGTFFHPLPS-
-
>259_Nostoc_sp._C052|WP_179065309.1
----------MESRYLLKYLTLLPVVATLAVIILAVIFIELNSIFPGLQYGTFFHPLP--
-
>260_Fischerella_sp._NIES-4106|WP_096679884.1
----------MEPRYLLRYLSTAPIVATLTLITISVILIVLNYLFPGLQYGTFFHSLPSP
-
>264_Fischerella|WP_071846743.1
----------MEARYLLRYLSTAPIVATLTLVTISVIMIVLNYLFPGLQYGTFFHSLP--
-
>288_Plectonema_radiosum|WP_193923197.1
----------MESRYFLKYLSSVPVIATLAVIILFVIFVTLNYLFPGLQYGTFFHPLPSN
-
>292_Mastigocoleus_testarum|WP_072207797.1
----------MESRYFLKYLSTAPVVATLAVVILFMVFIVLNYLFPGLQYGTFFHSLPK-
-
>299_Chlorogloeopsis_fritschii|WP_016873431.1
----------MEARYLFRYLSTVPVIATLALVIVSVILIVLNYLFPGLQYGTFFHSLP--
-
>304_Nostocales|WP_223972627.1
----------MELRYFLKYLTSVPVIATLAVVILFVIFVELNYLFPGLQYGTFFHPLP--
-
>305_Rivularia_sp._T60_A2020_040|MBF2016174.1
----------MESRYFLKYLSSVPVVATLAVIILFVIFVTLNYLFPGLQYGTFFHPLPQ-
-
>313_Chlorogloeopsis_fritschii_C42_A2020_084|MBF2009256.1
----------MEARYLFRYLSTVPVIATLALIIVSVILIVLNYLFPGLQYGTFFHSLP--
-
>319_Calothrix_sp._PCC_7507|WP_015126581.1
----------MEPRYLLKYFTMLPVVATLAVIVLAVIFIELNYIFPGLQYGTFFHPLP--
-
>322_Scytonematopsis_contorta_HA4267-MV1|MBW4506414.1
----------METRYLLKYLTTVPVVATFAVIILFVIFVELNYIFPGLQYGTFFHPLP--
-
>334_Calothrix_parasitica|WP_096658616.1
----------MESRYLFKYLSSVPVVATLAVVILFVIFVGLNYIFPGLQYGTFFHPLP--
-
>363_Nostoc_sp._NMS9|MBN3942455.1
----------MESRYFLKLFTMVPVVATLALIILAVIFIELNYVFPGLQYGTFFHPLP--
-
>389_Fischerella_thermalis|WP_102150187.1
----------MEARYLFRYLSTAPIVATLTLVTIFVIMIVLNYLFPGLQYGTFFHSLP--
-
>534_Calothrix_sp._CSU_2_0|NJR19860.1
----------MELRYLVKYFTMVPVITTLAVIILALVFIELNSIFPGLQYGTFFHPLIY-
-
>603_Fischerella_thermalis|WP_009453690.1 565_Fischerella_sp._PCC_9605|WP_026734734.1
----------MEARYLFRYLSSAPVVATLALIIISVILIVLNYLFPGLQYGTFFHSLP--
-
>549_Chroococcidiopsis_cubana_CCALA_043|PSB64516.1 543_Cyanobacteria|WP_015154278.1
----------MTMQHVFKYLTLAPVMATFTMVALSVVLIMLQIWFPGLQYGTYFKPTP--
-
>550_Scytonema_millei_VB511283|NHC34748.1
----------MAMQHVFKYLTLAPVMATFTMVALSVVLIMLQIWFPGLQYGTYFKPTP--
-
>41_Leptolyngbyaceae_cyanobacterium_RU_5_1|NJP09467.1
------------MQHLAKYLTSAPVIATITMFILAGALIELNRFFPGLQYGTYFHAVP--
-
>44_Leptolyngbya_sp._PKUAC-SCTE412|WP_223046600.1
------------MNHFLKYLTSAPVMATLAMVIFSGILIELNRFFPGLQYGTYFHSVP--
-
>62_Kovacikia_sp._CCNU0001|WP_224340628.1
------------MNHFLKYLTSAPVMATLAMVIFAGALIELNRFFPGLQYGTYFHNVP--
-
>100_Pantanalinema_sp._GBBB05|MBL1178446.1
------------MRHFFRYLTSAPVMATVVVFILAGVLIELNRFFPGLQYGTYFHGVP--
-
>118_Leptolyngbya_ectocarpi|WP_193993731.1
------------MQYLLKYLTSAPIMAAAALIILSGVMIELNYMFPGLQYGTYFHGTP--
-
>124_cf._Phormidesmis_sp._LEGE_11477|WP_193855684.1
------------MKYFIKYLTSAPIMATVALVSLSVVLIELNHFFPGLQYGTYFHSVP--
-
>127_Synechococcus_sp._PCC_7335|WP_006457306.1
------------MKYFAKYLTSAPIMATVALVSLSVVLIELNHFFPGLQYGTYFHSVP--
-
>136_Pleurocapsales_cyanobacterium_LEGE_10410|MBE9046856.1
------------MQYFIKYLTSAPVVATLTLIAVATVFIELNYFFPGLQYGTYFHALP--
-
>147_Leptolyngbyaceae_cyanobacterium_SL_7_1|NJN86200.1
------------MQYLLKYLTVAPVVATLTLIVLATILIELNWFFPGLQYGTYFHTVP--
-
>161_Pleurocapsa_minor_HA4230-MV1|MBW4537244.1
------------MQYFIKYLTSAPVAATLVLVIVAIIFIELNYFFPGLQYGTYFHALP--
-
>169_Leptolyngbyaceae_cyanobacterium_SM1_4_3|NJL39713.1
------------MQYFLKYLTSAPIVATLTLVIIATFLIELNYFFPGLQYGTYFHAVP--
-
>170_Pleurocapsa_sp._CCALA_161|WP_106243851.1
------------MQYFLKFLTSAPVVATLTVIVVATVFIELNYFFPGLQYGTYFHALP--
-
>174_Halomicronema_hongdechloris|WP_080806403.1
------------MSYFVKYLTSAPVMATLALVILSVVMIELNHIFPGLQYGTYFHVAP--
-
>175_Nodosilinea_sp._LEGE_07088|WP_193966891.1
------------MSAFMKYLTSAPVMATLALVVLAVVMIELNHVFPGLQYGTYFHSAP--
-
>180_Synechococcales_cyanobacterium_M58_A2018_015|MBF2002799.1
------------MQNLMKYLTMAPVMATLAVVIVATIFIQLNHLFPGLQYGTYFHGTP--
-
>189_Phormidesmis_sp._RL_2_1|NJM97212.1
------------MKYLMKYLTSAPIMATAALVSLSFVLIELNHIFPGLQYGTYFHGMP--
-
>200_Hyella_patelloides|WP_144873830.1
------------MQYFIKYLTSAPILATLTVVFLAVTFIELNHFFPGLQYGTYFHALP--
-
>228_Leptolyngbyaceae_cyanobacterium_CSU_1_3|NJR49112.1
------------MTALLKYLTSAPIVAIVTLVIISAILIELNYFFPGLQYGTYFHAVP--
-
>229_Pleurocapsa_sp._SU_5_0|NJK57217.1
------------MQYFIKYLTSAPIVATLVLVIVAIIFIQLNYFFPGLQYGTYFHALP--
-
>234_Romeria_gracilis|WP_193909319.1
------------MQYLMKYLTSAPIMATLALVILSIVMIELNHVFPGLQYGTYFHRAL--
-
>249_Hydrococcus_sp._RU_2_2|NJM89483.1
------------MQSFFKYLTLAPVMATLAAVILAVVFIQLNHVYPGLQYGTYFHPVP--
-
>250_Cyanobacteria_bacterium_RU_5_0|NJO43336.1
------------MQYFLKYLTSAPVAATIALVVVATVFIGLNLVFPGLQYGTYFHAAP--
-
>337_Leptolyngbyaceae_cyanobacterium_SM1_3_5|NJL23385.1
------------MKDFLKYLTIAPVMATVTLIAVATLFISLNIAFPGLQYGTYFHAVP--
-
>346_Pleurocapsa_sp._PCC_7327|WP_015143517.1
------------MQSFFKYLTLAPVMAILSLVILFVVFIELNYFYPGLQYGTYFHSLP--
-
>349_Aphanocapsa_sp._GSE-SYN-MK-11-07L|MBW4551299.1
------------MSYFGKYLTSAPVISLITLVAISVFLIALNYYYPGLQYGTYFKPLP--
-
>368_Hydrococcus_rivularis|WP_073600214.1
------------MQSFFKYLTLAPIMAILSLVIVFVVFIELNYFYPGLQYGTYFHSLP--
-
>381_Leptolyngbya_sp._SIO1E4|MBE7379945.1
------------MQYLMKYFTSAPVMATLALAILSFVMIELNYLFPGLQYGTYFH-----
-
>390_Leptolyngbya_sp._7M|WP_211628141.1
------------MQYLLKYLTMAPVIAILTFVAVWILFIQLNYLFPGLQYGTYFHSVP--
-
>507_Nodosilinea_sp._P-1105|WP_169617663.1
------------MSALTKYFTSAPIMATLTLIILSVVMIVLNYLFPGLQYGTYFH-----
-
>537_Chroococcidiopsis_sp._FACHB-1243|WP_192159594.1
------------MQHVFKYLTLAPVIATFTMVALSVVLIMLQIWFPGLQYGTYFKPTP--
-
>547_Leptolyngbya_sp._LCM1.Bin17|TVP66172.1
------------MSALTKYFTSAPIMATFTLVILSVVMIVLNHLFPGLQYGTYFH-----
-
>563_Fischerella_thermalis_CCMEE_5205|PMB45100.1
----------MEARYLFRYLSSAPVVATLALIIISVILIVSNYLFPGLQYGTFFHSLP--
-
>601_Leptolyngbyaceae_cyanobacterium_JSC-12|EKQ66851.1
------------MTHFTKYLTSAPIVAILTLVLLATLLIELNYLFPGLQYGTYFKPAF--
-
>608_Nodosilinea_sp._LEGE_07298|WP_194021997.1
------------MTAFMKYLTSAPIMATLALVTLSIAMIMLNYFFPGLQYGTYFR-----
-
>352_unclassified_Microcoleus|WP_190501594.1
------------MDGLPRFLSSAPVLIMLWLSFTAGLLIEFNRFFPDLLFHPMS------
-
>Anthocerotibacter
--------------MKIPFLSLAPISGALFIIGSVVVLALANIYAKYPLLHPLVP-----
-
>Cyanaurora_vandensis hypothetical protein [Candidatus Cyanaurora vandensis]
--------------MKIPFLSLAPISGLLFIVASLTIVSVAIVWANYPLFYPLVFPS---
-
>Gloeobacter_kilaueensis_GKIL_3849 no KO assigned | (GenBank) hypothetical protein (A)
------------------MKLWSPIAGLLFIVGSLVVLIFANQLAHYPLFFPLS------
-
>PsaJ_Gloeobacter_morelensis
------------------MKLWSPIAGLLFIVGSLVVLVLANVFTNYPLFFPTS------
-
>PsaJ_Gloeobacter_violaceus
------------------MKLWSPIAGLLFIVGSLVVLVLANVFTNYPLFFPTS------
-
>1_Komarekiella_atlantica_HA4396-MV6|MBW4685289.1
-----MADKGDQSSYLIKFISTAPVAATIWLTITAGILIEFNRFFPDLLFHPMP------
-
>2_Anabaena_sp._FACHB-1237|WP_190368605.1
------MADKEDQKYLVKFLTTAPVAATIWLSITAGILIEFNRFFPDLLFHPLP------
-
>3_Desmonostoc_vinosum_HA7617-LM4|MBW4612056.1
-----MADKGDQSSYLVKFISTAPVAATIWLTITAGILIEFNRFFPDLLFHPLP------
-
>4_Nostocaceae|WP_127055184.1
-----MAEKSDQSSYFVKFLSTAPVAATIWLTITAGILIEFNRFFPDLLFHPLP------
-
>5_Fortiea_sp._LEGE_XX443|WP_193883328.1
-----MAEKSDQSSYLIKFISTAPVAATIWLTITAGILIEFNRFFPDLLFHPMP------
-
>6_Oscillatoria_sp._SIO1A7|NER34182.1
------------MDGLKKYLSSAPVIATVWMTITAGILIEFNRFFPDLLFHPLQ------
-
>7_Sphaerospermopsis|WP_096565856.1
-----MADKGEQSSYLIKFISTAPVAATIWLTITAGILIEFNRFFPDLLFHPLP------
-
>8_Nostoc|WP_062296705.1
-----MAEKGDQSSYLIKFISTAPVAATIWLTITAGILIEFNRFFPDLLFHPLP------
-
>9_Nostocales|WP_012410218.1
-----MADKGDQSSYLIKFISTAPVAATIWLTITAGILIEFNRFFPDLLFHPLP------
-
>10_Nostoc_linckia|WP_096539923.1
-----MADKTDNSSYLVKFLSTAPVAATIWLTITAGILIEFNRFFPDLLFHPLP------
-
>11_Nostoc_sp._CHAB_5836|WP_229549447.1
-----MADKGDQSAYLIKFISTAPVAATIWLTITAGILIEFNRFFPDLLFHPMP------
-
>12_Nostoc|WP_099070454.1
-----MADKGDNSSYLIKFISTAPVAATIWLTITAGILIEFNRFFPDLLFHPLP------
-
>13_Nostocales|WP_096605611.1
-----MADKGDSSSYLVKFISTAPVAATIWLTITAGILIEFNRFFPDLLFHPLP------
-
>14_Nostoc_sp._RI_552|MBI1242609.1
-----MADKEDQSSYFIKFISTAPVAATIWLTITAGILIEFNRFFPDLLFHPLP------
-
>15_Nostoc_sp._TCL240-02|WP_174712527.1
-----MADKGDQSSYFIKFISTAPVAATIWLTITAGILIEFNRFFPDLLFHPLP------
-
>16_unclassified_Nostoc|WP_190697381.1
-----MAEKTDQSSYLIKFISTAPVAATIWLTITAGILIEFNRFFPDLLFHPMP------
-
>17_Dendronalium_phyllosphericum|WP_214436171.1
-----MADKGDQPSYLIKFLSTAPVAATIWLTITAGILIEFNRFFPDLLFHPLP------
-
>18_Atlanticothrix_silvestris|WP_214437242.1
-----MADKDDQSSYLVKFISTAPVAATLWLTITAGILIEFNRFFPDLLFHPLP------
-
>19_Nostoc_sp._PA-18-2419|WP_138496891.1
-----MADKGDQSSYLVKFISTAPVAATIWLTITAGIVIEFNRFFPDLLFHPLP------
-
>21_Cylindrospermum_sp._NIES-4074|BAZ28926.1
-----MADKSDQSSYLVKFISTAPVAATIWLTITAGILIEFNRFFPDLLFHPLP------
-
>22_Nostocales|WP_045868123.1
-----MADKGDSSSYLIKFISTAPVAATIWLTITAGILIEFNRFFPDLLFHPLP------
-
>23_Nostocaceae|WP_016949893.1
-----MAEKSDQSTYFVKFLSTAPVAATIWLTITAGILIEFNRFFPDLLFHPLP------
-
>24_unclassified_Nostoc|WP_185585063.1
-----MADKGEQSSYLIKFISTAPVAATLWLTITAGILIEFNRFFPDLLFHPLP------
-
>25_Nostocales|WP_190595023.1
-----MAEKGDQSSYLIKFISTAPVAATLWLTITAGILIEFNRFFPDLLFHPLP------
-
>26_Nostocaceae|WP_086688029.1
-----MADKGDQSSYLIKFISTAPVAATLWLTITAGILIEFNRFFPDLLFHPLP------
-
>27_Nostoc_sp._CENA543|WP_103137633.1
-----MAD-KGDQSYLIKFISTAPVAATIWLTITAGILIEFNRFFPDLLFHPLP------
-
>28_Nostocales|WP_015112405.1
-----MAEKSDQSSYLIKFISTAPVAATIWLTITAGILIEFNRFFPDLLFHPLP------
-
>29_Desmonostoc_geniculatum_HA4340-LM1|MBW4674238.1
-----MADKGDNSSYLIKFISTAPVAATLWLTITAGILIEFNRFFPDLLFHPLP------
-
>30_Nostocales|WP_006276004.1
-----MADKSDQSSYLIKFISTAPVAATIWLTITAGILIEFNRFFPDLLFHPLP------
-
>31_unclassified_Planktothrix|WP_190470966.1
------------MQHLLKYLSTAPVIAAVWMTITAGILIEFNRFFPDLLFHPMP------
-
>32_Calothrix|WP_096645568.1
-----MADKGDSSSYLVKFISTAPVAATLWLTITAGILIEFNRFFPDLLFHPLP------
-
>33_Nostoc_sp._MS1|WP_224085718.1
-----MAEKTDQSGYLLKFISTAPVAATIWLTITAGILIEFNRFFPDLLFHPLP------
-
>34_Nostoc_sp._Peltigera_membranacea_cyanobiont_232|WP_094339707.1
-----MADKGDQSAYLIKFISTAPVAATIWLTITAGILIEFNRFFPDLLFHPLP------
-
>35_Microseira_wollei|WP_226572486.1
------------MKDLLRYLSTAPVLAAVWMTITAGILIEFNRFFPDLLFHPMP------
-
>36_Nostoc|WP_190956288.1
-----MADKTDNSSYLVKFISTAPVAATIWLTITAGILIEFNRFFPDLLFHPLP------
-
>37_Sphaerospermopsis_sp._SIO1G1|NET00565.1
-----MAD-KNDQSYLIKFISTAPVAATIWLTITAGILIEFNRFFPDLLFHPLP------
-
>38_Microcoleus_sp._SM1_3_4|NJL68416.1
------------MQYFVKYLSTAPVLATVWMVITAGILIEFNRFFPDLLFHPMP------
-
>39_Nostocales|WP_096591219.1
-----MADKGDSSSYLIKFISTAPVAATLWLTITAGILIEFNRFFPDLLFHPLP------
-
>40_Nostocaceae|WP_015137730.1
-----MADKTDQSSYLIKFISTAPVAATIWLTITAGILIEFNRFFPDLLFHPLP------
-
>42_Nostocaceae|WP_010994285.1 20_Nostoc_sp._PCC_7120__FACHB-418|6TCL_J
-----MADKADQSSYLIKFISTAPVAATIWLTITAGILIEFNRFFPDLLFHPLP------
-
>43_Nostoc_sp._JL31|MBN3892938.1
-----MADKGNQSAYLIKFISTAPVAATIWLTITAGILIEFNRFFPDLLFHPLP------
-
>45_Cylindrospermum_stagnale|WP_015210164.1
-----MADKSDQSSYLIKFISTAPVAATLWLTITAGILIEFNRFFPDLLFHPLP------
-
>46_Leptolyngbyaceae_cyanobacterium_RU_5_1|NJP09837.1
------------MQYFVKYLSTAPVLAAIWITITAGILIEFNRFFPDLLFHPMP------
-
>47_Nostoc_sp._C052|WP_179067568.1
-----MADKGDQSSYLIKFISTAPVAATIWLTITAGILIEFNRFFPDLLFHPLS------
-
>48_Sphaerospermopsis_aphanizomenoides|WP_200324187.1
-----MAD-KSDQSYLIKFISTAPVAATIWLTITAGILIEFNRFFPDLLFHPLP------
-
>49_Phormidium_sp._CLA17|WP_171573917.1
------------MKYFLKYLSTAPVIATVWMVITAGILIEFNRFFPDLLFHPMP------
-
>50_Aphanizomenonaceae|WP_035081674.1
-----MAEKGDETNYLLKFISTAPVAATIWLTITAGILIEFNRFFPDLLFHPL-------
-
>51_Nodularia_spumigena_PCC_73104|AVG72892.1
----MAEEKGAQSSYFITFLSTAPVAATIWLTITAGILIEFNRFFPDLLFHPLP------
-
>52_Anabaena_azotica|WP_190474976.1
-----MAEKSDQSAYLLKFISTAPVAATIWLTITAGILIEFNRFFPDLLFHPLP------
-
>53_Nostoc_sp._TCL26-01|WP_179047167.1
-----MAEKTDQSSYIIKFISTAPVAATIWLTITAGILIEFNRFFPDLLFHPLP------
-
>54_Nostocales_cyanobacterium_LEGE_11386|MBE9050464.1
-----MADKGDQSSYLITFLSTAPVAATIWLTITAGILIEFNRFFPDLLFHPLP------
-
>55_Nodularia_spumigena|WP_006194867.1
----MAEEKGAQSSYFMTFLSTAPVAATIWLTITAGILIEFNRFFPDLLFHPLP------
-
>56_Anabaenopsis_elenkinii|WP_200987820.1
-----MADKGDQSSYFITFLSTAPVAATIWLTITAGILIEFNRFFPDLLFHPLP------
-
>57_Nostocales_cyanobacterium_LEGE_12452|MBE8964851.1
-----MADKGDQSAYLIKFITTAPVAATIWLTITAGILIEFNRFFPDLLFHPLP------
-
>58_Nostoc_calcicola|WP_073639754.1
-----MADKGDNSSYLIKFISTAPVITTLWLTITAGILIEFNRFFPDLLFHPLP------
-
>59_Leptolyngbya_sp._hensonii|WP_075599526.1
------------MNYLLKYLSSAPVLAAVWITITAGIVIEFNRFFPDLLFHPMP------
-
>60_unclassified_Nostoc|WP_067774574.1
-----MAEKTDQSAYLLKFISTAPVAATIWLTITAGILIEFNRFFPDLLFHPLP------
-
>61_Trichormus_sp._ATA11-4-KO1|MBW4554663.1
-----MADKSDQSSYLVTFLSTAPVAATIWLTITAGILIEFNRFFPDLLFHPLP------
-
>63_Leptolyngbya_sp.|PZV18576.1
------------MKYFLKYLSTAPVVATVWMVITAGILIEFNRFFPDLLFHPLP------
-
>64_Nostocales|WP_190579422.1
-----MADKGDSSSYLIKFISTAPVAATIWFTITAGILIEFNRFFPDLLFHPLP------
-
>65_Nostocaceae|WP_011318299.1
-----MADKADQSSYLIKFISTAPVAATIWLIITAGILIEFNRFFPDLLFHPLP------
-
>66_Anabaena_subtropica|WP_190406465.1
-----MADKADQSSYLLKFITTAPVAATIWLTITAGILIEFNRFFPDLLFHPLP------
-
>67_unclassified_Nostoc|WP_094328214.1
-----MAAKGDQSAYLIKFISTAPVAATIWLTITAGILIEFNRFFPDLLFHPLP------
-
>68_Microcoleus_sp._SU_5_3|NJK65654.1
------------MQYFLKYLSTAPVLAAVWMVVTAGILIEFNRFFPDLLFHPMP------
-
>69_Fortiea_contorta|WP_017654965.1
-----MADKGDQSSYLVKFISTAPVITALWLTITAGILIEFNRFFPDLLFHPLP------
-
>70_Timaviella_obliquedivisa_GSE-PSE-MK23-08B|MBW4515276.1
------------MQYFVKYLSTAPVLATVWMIITAGILIEFNRFFPDLLFHPLP------
-
>71_Nostoc_sp._NMS8|MBN3962882.1
-----MADKGDQSSYLVKFISTAPVAATIWLFITAGILIEFNRFFPDLLFHPLP------
-
>72_Oscillatoria_nigro-viridis|WP_015174876.1
------------MQYFLKYLSTAPVLAAAWMVITAGILIEFNRFFPDLLFHPMP------
-
>73_unclassified_Nodularia|WP_089092352.1
-----MADKSDQSSYLITFLSTAPVAATIWLTITAGILIEFNRFFPDLLFHPLP------
-
>74_Planktothricoides_sp._SpSt-374|HGG02861.1
------------MQDFLKYLSTAPVVATIWMVITAGILIEFNRFIPDMLVFRFGG-----
-
>75_Okeania_sp._SIO3I5|NEQ35756.1
------------MQDLLKYLSTAPVLAAIWMTVTAGILIEFNRFFPDLLFHPM-------
-
>76_Trichodesmium_erythraeum_IMS101|Q115B5.1
------------MQDLLKYLSTAPVLATVWMIITAGILIEFNRFFPDLLFHPM-------
-
>77_Planktothrix|WP_072720591.1
------------MQYFLKYLSTAPVLAAAWMAVTAGILIEFNRFFPDLLFHPMP------
-
>78_Nostoc_sp._KVJ20|WP_069070099.1
-----MADKGDQSSYLIKFISTAPVAATIWLFITAGILIEFNRFFPDLLFHPLP------
-
>79_Leptolyngbyaceae_cyanobacterium_CSU_1_4|NJR38730.1
------------MQYFVRYLSTAPVLATVWMIITAGILIEFNRFFPDLLFHPLP------
-
>80_Kovacikia_sp._CCNU0001|WP_224341795.1
------------MQYLVKYLSTAPVLTAIWLTITAGILIEFNRFYPDILFHPVPW-----
-
>81_Oscillatoriales_cyanobacterium|TAD80951.1
------------MQYFLKYLSTAPVLAAAWMVVTAGILIEFNRFYPDLLFHPLR------
-
>82_Nostoc|WP_190892844.1
-----MADKSDQSSYLIKFISTAPVATTLWLTITAGILIEFNRFFPDLLFHPLP------
-
>83_Tychonema_sp._BBK16|WP_236504585.1
------------MQYFVKYLSTAPVLAAVWMVVTAGILIEFNRFFPDLLFHPLR------
-
>84_Cyanobacteria_bacterium_SID2|MBP0000307.1
------------MQGLQRYLSSAPVVATVWMLITAGIVIEFNRFFPDLLFHPLH------
-
>85_Leptolyngbyaceae_cyanobacterium_SL_7_1|NJN87856.1
------------MQYFLKYLSTAPVLATAWMIITAGILIEFNRFFPDLLFHPLP------
-
>86_Hydrocoleum_sp._CS-953|WP_094673647.1
------------MQDLLKYLSTAPVLAAIWMTVTAGVLIEFNRFFPDLLFHPM-------
-
>87_Leptolyngbya_valderiana|WP_074170979.1
------------MQGLQRYLSSAPVLAAVWMLITAGIVIEVNRFFPDLLFHPLK------
-
>88_Leptolyngbyaceae_cyanobacterium_JSC-12|EKQ68664.1
------------MQYFMKYLSTAPVIAAIWLTITAGILIEFNRFFPDLLFHPLVK-----
-
>89_[Phormidium|WP_199245484.1
------------MQDFLKYLSTAPVLATIWMVITAGILIEFNRFIPDMLVFSFGG-----
-
>90_Leptolyngbya_sp._SIO1D8|NER82874.1
------------MDNLLKYLSTAPVIATVWMVITAGILIEFNRFFPDLLLHP--------
-
>91_Leptolyngbyaceae_cyanobacterium_T60_A2020_046|MBF2036211.1
------------MDNLLKYLSTAPVLATVWMVITAGILIEFNRFFPDLLLHP--------
-
>92_unclassified_Desertifilum|WP_069967951.1
------------MQYFLKYLSTAPVIAAIWFTITAGILIEFNRFFPDLLFHPMP------
-
>93_Leptolyngbya_sp._SIO4C1|NEP15336.1
------------MNNLIKYLSTAPVIATVWMVITAGILIEFNRFFPDLLLHP--------
-
>94_Calothrix_sp._PCC_7507|WP_015127202.1
-----MADKGDSKSYFVTFLTTAPVITTIWLTITAGILIEFNRFFPDLLFHPLP------
-
>95_Okeania|WP_124143070.1
------------MQDLLKYLSTAPVLAAAWMIITAGILIEFNRFFPDLLFHPM-------
-
>96_Leptolyngbya_sp._PKUAC-SCTE412|WP_223049581.1
------------MQYFVRYLSSAPVITTIWLVITAGILIEFNRFFPDILFHPMP------
-
>97_Nostoc|WP_094349471.1
-----MADKGDQSAYLIKFISTAPVAATIWLFITAGILIEFNRFFPDLLFHPLP------
-
>98_Tychonema_bourrellyi|WP_096829860.1
------------MQYFLKYLSTAPVLAAAWMVVTAGILIEFNRFFPDLLFHPLR------
-
>99_Nostoc_sp._CHAB_5834|WP_229468100.1
-----MADNENQSSYLVKFLTTAPVAATLWLFVTAGILIEFNRFFPDLLFHPLP------
-
>101_Phormidium_willei|WP_068787884.1
------------MKDLQRYLSTAPVLATAWMFITAGILIEFNRIFPDLLFHPLH------
-
>102_Cyanobacteria|WP_190494970.1
------------MDNLLKYLSTAPVLATVWMVITAGIIIEFNRFFPDLLLHP--------
-
>103_Geitlerinema_sp._P-1104|WP_170190531.1
------------MKDLQRYLSTAPVLAAAWMFITAGILIEFNRIFPDLLFHPLQ------
-
>104_Oscillatoriaceae_cyanobacterium_M7585_C2015_266|HIK27421.1
------------MQYFLKYLSTAPVLAALWMTITAGILIEFNRFFPDLLFHPLQ------
-
>105_Goleter_apudmare_HA4340-LM2|MBW4643699.1
-----MADKGDSTSYFVKFLSTAPVITAIWLTITAGILIEFNRFFPDLLFHPL-------
-
>106_Cyanobacteria_bacterium_REEB459|MBU6228407.1
------------MDNLLRYLSTAPVLATVWMVITAGILIEFNRFFPDLLLHP--------
-
>107_Nostocales|WP_039203682.1
-----MAEKGDETNYLLTFISTAPVAATIWLTITAGILIEFNRFFPDLLFHPL-------
-
>108_unclassified_Anabaena|WP_168491054.1
-----MAEKSDETNYLITFLSTAPVAATIWLTITAGILIEFNRFFPDLLFHPL-------
-
>109_Leptolyngbyaceae_cyanobacterium_JSC-12|MBF2026584.1
------------MQYFVKYLSTAPVITAIWLTITAGILIEFNRFFPDLLFHPLVK-----
-
>110_Stenomitos_rutilans_HA7619-LM2|MBW4471064.1
------------MQYFIKYLSTAPVILTAWLVITAGILIEFNRFFPDLLFHPMP------
-
>112_Pantanalinema_sp._GBBB05|MBL1178849.1
------------MQYFVKYLSTAPVLAAIWLTITAGILIEFNRFFPNLLFHPMP------
-
>113_Nodosilinea_sp._P-1105|WP_169612480.1
------------MDNLLKYLSTAPVLAAVWMVITAGILIEFNRFFPDLLLHP--------
-
>114_Oscillatoriales_cyanobacterium_SM2_3_0|NJK38045.1
------------MQGLSRYLSSAPVLAAVWMAITAGILIEFNRFFPDLLFHPL-------
-
>115_Cuspidothrix_issatschenkoi|WP_104388246.1
-----MAEKGDETNYLITFISTAPVAATIWLTITAGILIEFNRFFPDLLFHPL-------
-
>116_Nostoc_sphaeroides|WP_118169020.1
-----MADNNNQSAYLVKFLTTAPVAATIWLFITAGILIEFNRFFPDLLFHPLP------
-
>117_Sodalinema_gerasimenkoae|WP_159784872.1
------------MKDLQRYLSTAPVLAAAWMFITAGILIEFNRIFPDLLFHPLH------
-
>119_Nostocales|WP_015079100.1
-----MAEKGNETNYLITFISTAPVAATIWLTITAGILIEFNRFFPDLLFHPL-------
-
>120_Synechococcales_cyanobacterium_M55_K2018_004|HIK56696.1
------------MKDLQTYLSTAPVLATLWMFITAGILIEFNRFFPDLLFHPMP------
-
>121_Phormidium_tenue|WP_191127013.1
------------MQYFLKYLSTAPVLAAVWLTIQAGIIIEFNRFFPDLLFHP--------
-
>122_Oscillatoriophycideae_cyanobacterium_NC_groundwater_1537_Pr4_S-0.65um_50_18|MBI4783874.1
------------MEYFLKYLSTAPVLATVWMIITAGILIEFNRFFPDLLFHP--------
-
>123_Halomicronema_hongdechloris|WP_080805473.1
------------MDNLVKYLSTAPVVAAIWMAITAGVLIEFNRFFPDLLFHP--------
-
>125_Neosynechococcus_sphagnicola|WP_072016339.1
------------MQYFLKYLSTAPVLATAWMVITAGILIEFNRFFPDLLFHPL-------
-
>126_Oscillatoria_sp._PCC_10802|WP_017718713.1
------------MKDLQRFLSSAPVLAAVWLSFTAGLLIEINRFYPDLLFHPMQ------
-
>128_Nostoc_flagelliforme|WP_100899853.1
-----MADNNNQSSYLVKFITTAPVAATLWLFVTAGILIEFNRFFPDLLFHPLP------
-
>129_Scytolyngbya_sp._HA4215-MV1|MBW4522794.1
------------MQYFVKYLSTAPVLAAIWFTITAGILIEFNRFYPDLLFHP--------
-
>130_Oxynema|WP_168571085.1
------------MDSFVKYLSTAPVLATLWMAITAGILIEFNRFYPDILVFPFGG-----
-
>131_Cuspidothrix_issatschenkoi|WP_193938709.1
-----MAEKSDETNYLITFISTAPVAATIWLTITAGILIEFNRFFPDLLFHPL-------
-
>133_Gloeotrichia_ghosei_UTEX_LB_1920|AVG72860.1
-----MADKGDQTSHFVKFMTTAPVITTIWLTITAGILIEFNRFFPDLLFHPL-------
-
>134_Nostoc_sp._NMS9|MBN3939727.1
-----MADKGDQSAYLIKFISTAPVATTIWLFITAGILIEFNRFFPDLLFHPLP------
-
>135_Nostoc_mirabile|WP_229492501.1
-----MADKENQSSYLVKFITTAPVATTIWLFITAGILIEFNRFFPDLLFHPLP------
-
>137_Lyngbya_sp._HA4199-MV5|MBW4690160.1
------------MQYFLKYLSTAPVILTAWMVLTAGILIEFNRFFPDLLFHPMP------
-
>138_Leptolyngbya_sp._PCC_6406|WP_008315006.1
------------MDNLLKYLSTAPVIATVWFVITAGILIEFNRFFPDLLLHP--------
-
>139_Nodosilinea|WP_017301046.1
-----------MDNNLLRYLSSAPVLATVWMVITAGILIEFNRFFPDLLLHP--------
-
>140_Anabaena_sp._LE011-02|OBQ13368.1
-----MAEKSNETNYLITFISTAPVAATIWLTITAGILIEFNRFFPDLLFHPL-------
-
>141_Leptolyngbya_sp._KIOST-1|WP_035985099.1
-----------MDNNLLRYLSSAPVLATVWMVVTAGILIEFNRFFPDLLLHP--------
-
>142_Drouetiella_hepatica_Uher_2000/2452|MBW4658409.1
------------MGYLLKYLSTAPVLATAWMIVTAGILIEFNRFFPDLLFHP--------
-
>143_Leptodesmis_sichuanensis|WP_233744882.1
------------MNYLLKYLSTAPVIAAIWMFITAGILIEFNRFFPDLLAHPLP------
-
>144_Synechococcales_cyanobacterium_M58_A2018_015|MBF2000464.1
------------MQYLLKYLSIAPVLLTVWMVITAGILIEFNRFFPDLLFHPMP------
-
>145_Leptolyngbya_sp._NIES-3755|WP_071837188.1
------------MSGFSRYLSSAPVLTAIWLTFTAGILIEFNRFFPDLLSHPR-------
-
>146_Phormidium_tenue|WP_073609413.1
-----------MNNGLLRYLSSAPVLATVWMVVTAGILIEFNRFFPDLLLHP--------
-
>149_Jacksonvillea_sp._ISTCYN1|WP_162547072.1
------------MKDLQTFLSTAPVLATVWLSITAAILIEFNRFFPDLLFHPMP------
-
>150_Coleofasciculus_chthonoplastes|WP_006099310.1
------------MQYFLKYLSLAPVLIAVWLTITAGILIEFNRFFPDLLFHPMP------
-
>151_Leptolyngbya_sp._7M|WP_036004000.1
------------MQYLLKYLSTAPVLLTVWMFITAGILIEFNRFFPDLLFHPMP------
-
>152_Leptolyngbya_foveolarum|PZO19886.1
-----------MSSNLLKYLSTAPVIATVWMTITAGIIIEFNRFFPDLLLHP--------
-
>153_Leptolyngbya_sp._SIO4C5|NEQ30061.1
------------MDNFLKYLSTAPVIATVWMFITAGILIEFNRFFPDLLLHP--------
-
>154_Leptolyngbya_sp._CCY15150|WP_204151140.1
------------MQDLLKYLSTAPVLAAAWMLVTAGILIEFNRFYPDLLFTPF-------
-
>155_Synechococcus_sp._PCC_7335|WP_006456081.1
-----------MSSNLLKYLSTAPVIATVWMVITAGILIEFNRFFPDLLLHP--------
-
>156_Romeria_gracilis|WP_193907477.1
------------MDNLLKYLSTAPVIATVWMLITAGIIIEFNRFFPDLLLFPQ-------
-
>157_Calothrix_sp._336/3|WP_035156345.1
---------MDKQSYFVKFLSTAPVITTIWLFITAGILIEFNRFFPDLLFHPMP------
-
>158_Cyanobacteria_bacterium_UBA11367|HBE17930.1
------------MEGFVKYLTLAPVLIAAWLTITAGILIEFNRFFPDLLFHPMP------
-
>160_Oscillatoria_princeps_RMCB-10|MBW4496810.1
------------MKDLLRFLSSAPVLAAVWLSFTAGLLIEINRFYPDLLFHPMQ------
-
>162_Cyanobacteria|WP_190449101.1
------------MQYFLKYLSTAPVILTAWLVFTAGILIEFNRFFPDLLFHPMP------
-
>163_Leptolyngbya_sp._SIO1E4|MBE7380146.1
------------MDNFLKYLSTAPVLAAAWMLITAGILIEFNRFFPDLLLHP--------
-
>164_Phormidesmis_sp._RL_2_1|NJM98506.1
-----------MSSNFLKYLSTAPVIATVWMVITAGILIEFNRFFPDLLLHP--------
-
>165_Phormidium_sp._LEGE_05292|WP_193982757.1
------------MQYFLKYLSTAPVITTIWLFITAGILIEFNRFFPDLLFHPLP------
-
>166_Pseudanabaenales|WP_068509544.1 111_Phormidium_ambiguum|WP_073593287.1 132_Cyanobacteria_bacterium_J069|RMF62772.1
------------MQYFLKYLSTAPVLATIWMFITAGILIEFNRFFPDLLFHP--------
-
>167_Lyngbya_aestuarii|WP_023066706.1
------------MQYFLKYLSTAPVLATVWFVITAGILIEFNRFFPDLLFHPL-------
-
>168_Coleofasciculaceae_cyanobacterium_RL_1_1|NJN62035.1
------------MDGLKTYLSTAPVIATIWMLVTAGILIEFNRFFPDLLIHPL-------
-
>171_Oscillatoriales_cyanobacterium_SpSt-418|HFM98068.1
------------MNYFLKYLSTAPVVATIWFVITAGILIEFNRFFPDLLFHPL-------
-
>172_Leptolyngbyaceae_cyanobacterium_CRU_2_3|NJR65620.1
------------MNYFLKYLSTAPVLATVWMFITAGILIEFNRFFPDLLFHP--------
-
>173_Cyanobacteria|WP_011058244.1
------------MKHFLTYLSTAPVLAAIWMTITAGILIEFNRFYPDLLFHPL-------
-
>176_Nostoc_sp._WHI|WP_196518475.1
-----MAEKGDQSAYFIKFLSTAPVAATIWLSITAVLLIEFNIFFPDLLFHPLP------
-
>177_Pseudanabaenaceae_cyanobacterium_LEGE_13415|MBE9011107.1
------------MSGLTRYLASAPVLCALWLTFTAGILIEFNRFFPDLLSHPR-------
-
>178_Nodosilinea_sp._LEGE_06152|WP_194050790.1
-----------MDNNLLRYLSAAPVLATVWLVITAGILIEFNRFFPDLLLHP--------
-
>179_Oscillatoriales_cyanobacterium|TAF51913.1
------------MDGLKTYLSTAPVIATLWMLITAGILIEFNRFFPDLLIHPL-------
-
>181_Moorena_sp._SIO3H5|NEO72599.1
------------MQDLVKYLSLAPVLLAVWMTVTAGILIEFNRFFPDLLFHPL-------
-
>182_Moorena_producens|WP_070394080.1
------------MQDLVKYLSLAPVLLAVWMTITAGILIEFNRFFPDLLFHPL-------
-
>183_Brasilonema|WP_169265701.1
----------MNQNHFVKFLSTAPVITTIWLFITAGILIEFNRFFPDLLFHPMP------
-
>184_Lyngbya_sp._PCC_8106|WP_009787899.1
------------MQYFLKYLSTAPVLAAAWFVITAGILIEFNRFFPDLLFHPL-------
-
>185_Leptolyngbyaceae_cyanobacterium_SU_3_3|NJK52802.1
------------MQYFLKYLSTAPVLMAVWMTITAGILIEFNRFFPDLLFHPL-------
-
>186_Microcoleus_sp._PH2017_10_PVI_O_A|MCC3408652.1
------------MQYFVKFLSTAPVLATLWIAIQAAGLIEFNRFFPDLLFHPMP------
-
>187_Nostoc_sp._Lobaria_pulmonaria_5183_cyanobiont|WP_104907527.1
-----MADKSDQSAYLIKFLSTAPVAATIWLTITAVILIEFNLFFPDLLFHPLP------
-
>188_Oscillatoriales_cyanobacterium|TAD75305.1
------------MKDLQRYLSSAPVLAAVWVTFTAGLLIEFNRFHPDYLVPPF-------
-
>190_Merismopedia_glauca|WP_106289099.1
------------MQNLVKFLSTAPVVMAVWMTITAGILIEFNRFYPDLLFHPL-------
-
>191_Hormoscilla_sp._GM7CHS1pb|MBC6481383.1
------------MQDLLKYLSLAPVILAVWMTITAGILIEFNRFFPDLLFHPL-------
-
>192_Kaiparowitsia_implicata_GSE-PSE-MK54-09C|MBW4653214.1
------------MQYFLKYLSTAPVLAAAWMLFTAGLIIEFNRFFPDLLFHPMP------
-
>193_Microcoleus_asticus|WP_172188099.1
------------MQYFVKFLSTAPVLAILWISIQAAGLIEFNRFFPDLLFHPMP------
-
>194_Moorena_producens|WP_009148746.1
------------MQDLLKYLSLAPVLLAVWMTITAGILIEFNRFFPDLLFHPL-------
-
>195_Synechococcus|WP_011242615.1 159_Synechococcus_elongatus|WP_173282512.1
---------MLAMDGLKRYLSSAPILATIWFAITAGILIEFNRFFPDLLFHPL-------
-
>196_unclassified_Planktothricoides|WP_054464296.1
------------MQDLLKYLSTAPVVLAIWMFITAGILIEFNRFFPDLLFHPM-------
-
>197_Leptolyngbya_ohadii|WP_088891397.1
------------MQNFLKYLSLAPVMLTVWMFITAGILIEFNRFFPDLLFHPMP------
-
>198_Leptolyngbyaceae_cyanobacterium_SL_5_9|NJN59584.1
----------MQAQYLLKYLSTAPVLATIWLFIIAGVLIEFNRFFPDLLFHPLP------
-
>199_Leptolyngbya|WP_071596157.1
------------MSGLLRYLSSAPVATALWLTFTAGLLIEFNRFFPDLLSHPR-------
-
>201_Cyanobacteria_bacterium_KgW148|MCA1904648.1
------------MQDFVKYLSTAPVLATLWMLITAGIIIEANRFFPDMLSFPF-------
-
>202_filamentous_cyanobacterium_CCP2|PSB14438.1
------------MQYFLKYLSTAPVLAAIWMFITAGILIEFNRFFPDLLFHPL-------
-
>203_Halomicronema_sp._CCY15110|WP_204140858.1
-----------MSKNLLTYLSTAPVLATVWMVITAGILIEFNRFFPDLLLHP--------
-
>204_Thermostichus_lividus|WP_099797570.1
----------MQTKHLLTYLSTAPVLAALWMTITAGILIEFNRFYPDLLFHPL-------
-
>205_filamentous_cyanobacterium_LEGE_07170|MBE9098488.1
------------MQDFLKYLSTAPVLATAWMVVTAAILIGFNWVFPDLLFHPMP------
-
>206_Cyanobacteria_bacterium_UBA11372|HAX80186.1
---------------MMRYLSSAPVLAAAWMTITAGILIEFNRFFPDLLFHPMP------
-
>207_unclassified_Limnothrix|WP_099532391.1
------------MKDLQRYLSSAPVLAAAWVTFTAGLLIEFNRFHPDYLVPPF-------
-
>208_Leptolyngbyaceae_cyanobacterium_SM1_4_3|NJL35789.1
----------MQAQYLLKYLSTAPVLAAIWLFIIAGILIEFNRFFPDLLFHPLP------
-
>209_Leptolyngbya_sp._Heron_Island_J|WP_023074756.1
-----------MPEGLLKYLSTAPVVATIWMLITAGILIEFNRFFPDLLLHP--------
-
>210_Leptolyngbya_sp._PCC_7375|WP_006517993.1
-----------MPEGLVKYLSTAPVLATIWMLITAGILIEFNRFFPDLLLHP--------
-
>211_Cyanothece_sp._PCC_7425|B8HVK3.1
------------MKDFLTYLSTAPVITAIWLGITAGILIEFNRFFPDLLFHPL-------
-
>212_Brasilonema_sp._CT11|WP_210612196.1
----------MNQNHFVKFLSTAPVITTIWLFITAGILIEFNRFFPDLLFHPLP------
-
>213_Moorena|WP_071105376.1
------------MQDLVKYLSLAPVLLALWMTVTAGILIEFNRFFPDLLFHPL-------
-
>214_Microcoleaceae|WP_006619223.1
------------MQDFLKYLSTVPVLAAVWLLITAGILIEFNRFFPDLLFHPL-------
-
>215_Oscillatoria_sp._FACHB-1407|WP_190503277.1
------------MQDFLKYLSTAPVLATALLFVTAGILIEFNRFFPDLLFHPLP------
-
>216_unclassified_Coleofasciculus|WP_193875417.1
------------MQYFLKYLSTAPVLSAIWLFVLAGILIEFNRFFPDLLFHPMP------
-
>217_Cyanobacteria_bacterium_RM1_2_2|NJO78199.1
------------MQYLLKYLSTAPVLLMAWLFVTAGILIEFNRFFPDLLFHPMP------
-
>218_Nostoc_sp._JL33|MBN3872246.1
-----MADKSDQSAYLIKFLSTAPVAATIWLSLTAVLLIEINAFFPDLLFHPLP------
-
>219_Geitlerinema_sp._PCC_7407|WP_015171223.1
------------MDGLLRYLSSAPVAGTIVVFIAAGILIEFNRFFPDLLFHPMP------
-
>220_Scytonema_sp._RU_4_4|NJM72150.1
----------MPENHFVKFLSTAPVITTIWLFITAGILIEFNRFFPDLLFHPMP------
-
>221_Microcoleaceae|WP_193971956.1
------------MQYFVKFLSTAPVLAILWISIQAAGLIEFNRFFPDLLFHPLP------
-
>222_Cyanobacteria_bacterium_RU_5_0|NJO39989.1
------------MQYLLKYLSTAPVLLTAWMFVTAGILIEFNRFFPDLLFHP--------
-
>223_Cyanobacteria|WP_063776155.1
-----------MSKNLLTYLSTAPVLAAVWMVITAGILIEFNRFFPDLLLHP--------
-
>224_Stenomitos_frigidus|WP_106260079.1
------------MTYFLKYLSTAPVILTAWLVFTAGILIEFNRFFPDLLFHPMP------
-
>225_Thermosynechococcus_vestitus_BP-1|6TRA_J
------------XKHFLTYLSTAPVLAAIWMTITAGILIEFNRFYPDLLFHPL-------
-
>226_Arthrospira_platensis|WP_014274546.1
------------MQNFLKYLSTVPVLAAVWLLITAGILIEFNRFFPDLLFHPL-------
-
>227_Mastigocoleus_testarum|WP_072207738.1
---------MDTQSNFVKFLCTAPVITTIWLFITAGILIEFNRFFPDLLFHPLP------
-
>230_Oscillatoriales_cyanobacterium_LEGE_11467|MBE9040118.1
---------------MGRYLSSAPVVATVWMFITAGILIEFNRFFPDLLFHPMK------
-
>231_Microcoleus_sp._FACHB-DQ6|MBD1815226.1
------------MQYFVKFLSTAPVLAILWLSIQGAALIEFNRFFPDLLFHPMP------
-
>232_Microcoleus_sp._FACHB-61|MBD1826740.1
------------MQYFVRFLSTAPVLAILWISIQAAALIEFNRFFPDLLFHPMP------
-
>233_Microcoleus_sp._PH2017_02_FOX_O_A|MCC3414026.1
------------MQYFLKFLSSAPVLAALWFSIQAAGLIEFNRFFPDLLFHPMP------
-
>235_Leptolyngbya_ectocarpi|WP_228016048.1 148_Leptolyngbya_cf._ectocarpi_LEGE_11479|MBE9067742.1
----------------MKYLSTAPVVATIWMTITAGILIEFNRFFPDLLLHP--------
-
>236_filamentous_cyanobacterium_CCP5|PSN19317.1
-----------MDKNLLTYLSTAPVIATVWMLITAGIIIEFNRFFPDLLLHP--------
-
>237_Microcoleus_sp._T1-bin1|MBD0308451.1
------------MQYFLKFLSTAPVLAILWLSIQGAALIEFNRFFPDLLFHPMP------
-
>238_Cyanobacteria_bacterium_0813|MBW3586453.1
------------MKYFVRFLSTAPVLAILWLCIQGAALIEFNRFFPDLLFHPMP------
-
>239_Gloeomargaritaceae_cyanobacterium_C42_A2020_066|MBF2098618.1
------------MQDFKKYLSLAPVVLTIWMFITAGILIEFNRFYPDALALPF-------
-
>240_uncultured_Microcoleus_sp.|CAA9423444.1
------------MQYFVKFLSTAPVLAILWISIQAAALIEFNRFFPDLLFHPLP------
-
>241_Microseira_wollei|WP_226572490.1
----------MQQKYLLRYLSTVPVLATVWLSVQATIQIVFNYYFPDLLFHPMP------
-
>242_Microcoleus_vaginatus_FGP-2|EGK83987.1
------------MQYFVRFLSTAPVLAILWLSIQGAALIEFNRFFPDLLFHPMP------
-
>244_Leptothoe|WP_215606971.1
---------------MMKYLSTAPVVAAIWMTITAGILIEFNRFFPDLLLHP--------
-
>245_unclassified_Synechococcus|WP_186470495.1
---------------MKKFLSTAPVVAAIWFTATAGILIEWNRFFPDLLFHPMG------
-
>246_Brasilonema_sp._UFV-L1|WP_169221911.1
----------MPDNYFVKFLSTAPVITTIWLFITAGILIEFNRFFPDLLFHPLP------
-
>247_Iphinoe_sp._HA4291-MV1|MBW4634130.1
---------MMSENYFLKFLSTAPVITTIWLFITAGILIEFNRFFPDLLFHPLP------
-
>248_Synechococcus_sp._PCC_7502|WP_015169540.1
------------MQDLTKYLSSAPVIATAWLLFTAGILIEFNRFFPDLLLFPF-------
-
>251_Pseudanabaena_sp._PCC_7367|WP_015163665.1
------------MDNLLKYLSTAPVLATVWMLITAGILIEFNRFVPDMLVFPFL------
-
>252_Nostoc_sp._NMS7|MBN3948561.1
-----MADKGDQSAYLIKFLSTAPVAATIWLSITAFILIEFNLFFPDLLFHPLP------
-
>253_Synechococcales_cyanobacterium_T60_A2020_003|MBF2080525.1
------------MQYFLKYLSTAPVLATIWMFITAGILIEFNRFMPDMLFTPF-------
-
>256_Leptolyngbyaceae_cyanobacterium_SM1_1_3|NJL85793.1
------------MDNFLKYLSTAPVIATAWMFITAAILIEFNRFFPDLLLYP--------
-
>257_Limnoraphis_robusta|WP_072075533.1
------------MKNFLTYLSTAPVLAAAWFAITAGILIEFNRFFPDLLFHPL-------
-
>258_Nostoc|WP_083782300.1
---MQNQNKEQEKSYFLRYLSLGPVLAVLSISVAFSTWAIFNYFFPDLLFHPMP------
-
>261_Nostoc_sp._TH1S01|MBU7582954.1
-----MQKSGDQQRYFVKYLSLAPVLAVLAISIAFSTWAIINYFFPDLLFHPMP------
-
>262_Chlorogloeopsis_fritschii|WP_016879756.1
---------MNNQSPFLKFLSTAPVITTIWLFITAGILIEFNRFFPDLLFHPLP------
-
>263_Planktothrix_serta|WP_083619289.1
------------MQYFVKYLSTAPVLAAALFVFTAGVLIEFNRFFPDLLFHPMP------
-
>265_Kamptonema|WP_007355062.1
------------MQYFVKFLSTAPVVTALWLSIQAAALIEFNRFFPDLLFHPLQLH----
-
>266_unclassified_Microcoleus|WP_190669853.1
------------MQGLPRYLSSAPVLATIWISLQAAGLIVFNYYFPDLLFHPLP------
-
>267_Oculatella_sp._LEGE_06141|WP_228035488.1
------------MQYLLKYLSTAPVLAAAWMFVTAGVLIEFNRFFPDFLFSPIP------
-
>268_Chamaesiphon_minutus_PCC_6605|AFY95532.1
------------MSHLLRFLSTAPVLAAVWMTFTAGILIEFNRFFPDLLFHPL-------
-
>269_unclassified_Nostoc|WP_185581591.1
-----MQKQDEEKSYFLRYLSLAPVLAVLSISVAFSTWAVFNYFFPDLLFHPMP------
-
>270_Aphanocapsa_sp._GSE-SYN-MK-11-07L|MBW4551854.1
------------MKYFVTFLSTAPVITAIWLTITAGILIEFNRFYPDLLFHPL-------
-
>271_Cyanobacteria_bacterium_UBA9273|HBB34891.1
------------MQYFVKFLTTAPVLLTIWMFITAGVLIEFNRFFPDLLFHPLP------
-
>272_Myxosarcina_sp._GI1|WP_072013749.1
------------MEGLQKFLSTAPVLIMVLLTVTAGILIEFNRFFPDLLFHPLNT-----
-
>273_Cyanobacteria_bacterium_UBA11372|HAX80187.1
----------MQQKYLSRYLSTAPVLATVWLALQAALLIVFNYYFPDLLFHPMP------
-
>274_Calothrix_rhizosoleniae|WP_088242241.1
---------MDKQGAFTKFLCTAPVITTIWMFITAGILIEFNRFFPDLLFHPL-------
-
>276_Mastigocladus_laminosus|O31128.1
---------MNNQSPLLKFLTTAPVITTIWLFITAGILIEFNRFFPDLLFHPLP------
-
>277_Roseofilum_sp._Belize_Diploria|MBP0008863.1
------------MEGLLKYLSTAPVLIMLLLTVTAGILIEFNRFYPDLLFHPM-------
-
>278_Planktothrix|WP_026795751.1
------------MQYFLKYLSTAPVLAAALMVFTAGVLIEFNRFFPDLLFHPLS------
-
>279_Aphanothece_sp._CMT-3BRIN-NPC111|MBW4576961.1
------------MQYFLKYLSTAPVLATVWLSLQAALLIVFNYYFPDLLFHPLP------
-
>280_Oscillatoriales_cyanobacterium_M4454_W2019_049|HIK33620.1
---------------MLRYLSSAPVVATIWMFITAGILIEFNRFYPDLLFHPM-------
-
>281_Komarekiella_atlantica_HA4396-MV6|MBW4684807.1
-----MQKPNDQKGYFLKYLSLAPVLAVVSVSIAFSTWAIFNYFFPDLLFHPMP------
-
>282_Nostoc_sp._B2019|WP_162396802.1
-----MQKKNDQKGYFFKYLSLAPVLAVVAVSIAFSTWAVFNYFFPDLLFHPMP------
-
>283_unclassified_Synechococcus|WP_011620067.1 285_unclassified_Synechococcus|WP_007101790.1 348_Synechococcales|WP_007098612.1
---------------MKKFLTTAPVVAAIWFTLTAGILIEWNRFFPDLLFHPMG------
-
>284_Oscillatoriales_cyanobacterium_USR001|OCR01937.1
------------MQYFVKFLSTAPVVTALWLSIQAAALIEFNRFFPDLLFHPLH------
-
>286_Synechococcus_sp._CC9616|WP_028951391.1
---------------MKKFLTTAPVVAAIWFTVTAGIMIEWNRFFPDLLFHPLG------
-
>287_Cyanobacteria_bacterium_UBA11372|HAX80263.1
----------MQPKYLSRYLSTAPVLATVWLSLQAALLIVFNYYFPDLLFHPMP------
-
>289_Nostoc_desertorum_CM1-VF14|MBW4424549.1
-----MQKSNDQKDYFVKYLSLAPVLAVISISIAFSTWAVFNYFLPDLLFHPMP------
-
>290_Richelia_intracellularis|WP_008229746.1
---------MDKQGAFIKFLCTAPVITTIWMFVTAGILIEFNRFFPDLLFHPL-------
-
>291_Cyanobacteria_bacterium_FACHB-471|MBD1871060.1
----------MQSQYLLKYLSTAPVFATVCLFVIAGALIEFNRFFPDLLFHPLP------
-
>293_Nostocaceae|WP_010997341.1
----MNKSQDKEKKYFLEYLSLAPVLAVISISVAFSTWAIFNYIFPDLLFHPLP------
-
>294_unclassified_Nostoc|WP_190734338.1
-----MQKSNDQKDYFVKYLSLAPVLAVISISVAFSTWAVFNYFLPDLLFHPMP------
-
>295_Fischerella_sp._NIES-4106|WP_096676747.1
---------MDNQSPLFKFLSTAPVITTIWLFITAGILIEFNRFFPDLLFHPLP------
-
>296_Nostoc|WP_190899310.1
-----MQKPNDQKGYFLKYLSLAPVLAVISISVAFSTWAIFNYFFPDLLFHPMP------
-
>297_Cyanobium_sp._NAT70|MAR06524.1
---------------MQKFLTTAPVVAAIWFTLTAGIMIEWNRFFPDLLFHPMG------
-
>298_Cyanobacteria_bacterium_UBA11162|HBL14777.1
---------------MVKFLSTAPVLLTIWMTITAGVLIEFNRFFPDLLFHPMP------
-
>300_cf._Phormidesmis_sp._LEGE_11477|WP_193854101.1
-----------MSSNFLRYLSTAPVMATIASVVAAGILIEFNRFFPDLLLHP--------
-
>301_Hapalosiphonaceae|WP_009459082.1
---------MDNQSPFFKFLSTAPVITTIWLFITAGILIEFNRFFPDLLFHPLP------
-
>302_Pseudanabaenales|WP_190642662.1
----------MQSQYLLKYLSTAPVFATACLFVIAGALIEFNRFFPDLLFHPLP------
-
>303_Oscillatoriophycideae|WP_008275518.1
------------MEGLTKFLSTAPVLIMALLTVTAGILIEFNRFYPDLLFHPLG------
-
>306_Nostoc_flagelliforme|WP_190943064.1
-----MQKSNNQKENFLKYLSLAPVLAVLSVSIAFSTWAVFNYFIPDLLFHPMP------
-
>307_Cyanobacteria|WP_190523167.1
-----------MNNGLPRYLSTAPVLITVWMLIHAGILIEFNRFFPDLLLHP--------
-
>308_Fortiea_contorta|WP_081603039.1
-----MQKQNKQLEYFHRYLSLAPVLAVVSISIAFSTWVIFNYFFPDLLFHPMP------
-
>309_Nodosilinea_sp._FACHB-131|WP_190755385.1
-----------MNNGLPRYLSTAPVLLTVWMLIHAGILIEFNRFFPDLLLHP--------
-
>310_Nostoc_sp._NMS8|MBN3958104.1
---MQQQNKEKQKVYFLRYLSLAPVLAVVSISVAFSTWAIFNYFIPDLLFHPLP------
-
>311_Oculatella_sp._LEGE_06141|MBE9180479.1
----------MQLQYLLKYLSTAPVLAAAWMFVTAGVLIEFNRFFPDFLFSPIP------
-
>312_Lusitaniella_coriacea|WP_194027366.1
------------MEGFTKFLSTAPVLIMALLTVTAGILIEFNRFYPDLLFHPLG------
-
>314_Nostoc_parmelioides|WP_190572646.1
----MTKSKDQEKKYFLQYLSLAPVLAVISISVAFSTWAIFNYIFPDLLFHPLP------
-
>315_Euhalothece_natronophila|WP_146297081.1
------------MDGLKTFLSSAPVLATVLLAFTAGLLIEFNRFFPDLLFHPMP------
-
>316_Cyanobacteria_bacterium_UBA12227|HAG81686.1
---------------MVKFLSTAPVLLAVWMTITAGVLIEFNRFFPDLLFHPMP------
-
>318_Pleurocapsales_cyanobacterium_LEGE_10410|MBE9048534.1
------------MEGLQKFLSSAPVLIMALLTVTAGILIEFNRFFPDLLFHPLS------
-
>320_Aphanocapsa_montana|WP_166280734.1
---------------MSKFLSSAPVLAAVWMTITAGILIEFNRFFPDLLFHPL-------
-
>321_Oscillatoria_salina|WP_224409926.1
------------MKNFLTFLSTAPVLFMAWMTITAGILIEFNRFFPDLLFHPMP------
-
>323_unclassified_Synechococcus|WP_009789189.1
---------------MKKFLTTAPVVAAIWFTATAGILIEWNRFFPDLLFHPM-------
-
>324_Chamaesiphon_polymorphus|WP_106299660.1
------------MPHLLRFLSTAPVLAAVWMTFTAGILIEFNRFFPDLLFHPL-------
-
>325_Nostoc_sp._LEGE_06077|WP_193889872.1
-----MQKSDKQKESFLRYLSLAPVLGVIAISIAFSTWAIFNYFFPDLLFHPMP------
-
>326_Chondrocystis_sp._NIES-4102|WP_096722916.1
------------MADLQKFLSTAPVLIMALLTVTAGILIEFNRFFPDLLFHPLNVH----
-
>327_Cyanothece_sp._SIO1E1|NET38779.1
------------MDDLKIFLSSAPVLAAVWMTFTAGLLIEANRFFPDLLFHP--------
-
>328_Synechococcus_sp._KORDI-100|WP_038543529.1
---------------MKKFLTTAPVVAAIWFTLTAGIMIEWNRFFPDLLFHPLG------
-
>329_Nostoc_mirabile|WP_229493909.1
-----MQKPNDQKDYFLKYLSLAPVLAVVSVSIAFSTWAIFNYFLPDLLFHPMP------
-
>330_Synechococcus_sp._PCC_6312|WP_015123668.1
----------MQVKYLLTYLSTAPVLAAVWMAFTAGLLIEFNRFFPDLLFHPL-------
-
>331_Calothrix_sp._PCC_7103|WP_019491360.1
-----MQNTDQQKSYFSRYLSLAPVLAVVSVSLAFTIWAVFNNFFPDLLFHPMP------
-
>332_Synechococcus_elongatus|WP_228383291.1
---------------MKRYLSSAPILATIWFAITAGILIEFNRFFPDLLFHPL-------
-
>333_Cyanobacteria_bacterium_J055|RMG09878.1
---------------MLRYLSSAPVVTTIWMFITAGILIEFNRFYPDLLFHPM-------
-
>335_Microcoleus_sp._FACHB-831|WP_199321306.1
------------MKYFLTYLSTAPVLATVWLSLTAVLLIVINYFYPDLLFHPMP------
-
>336_Nostocaceae|WP_041456327.1
----MTKSQDKEKKYFLEYLSLAPVIGVIAISVAFSTWAIFNYIFPDLLFHPLP------
-
>338_Chroococcus_sp._FPU101|WP_206813405.1
------------MDGLPKFLSTAPVLIMALLTVTAGILIEFNRFYPDLLFHPLAR-----
-
>339_unclassified_Synechococcus|WP_066905917.1
---------------MKKFLSTAPVVAAIWFTLTAGILIEWNRFFPDLLFHPL-------
-
>340_unclassified_Anabaena|WP_082803766.1
-----MQKQSSQKDYFRKYLSLAPVLAVITISIAFSIWAIFNFIFPDLLFHPMP------
-
>341_Gloeomargarita_lithophora|WP_071454868.1
------------MQDLLKYLSVAPVLLTVWMFIIAGILIELNRFYPDVLALPF-------
-
>342_Aphanothece_hegewaldii|WP_106459096.1
------------MDGLPKFLSTAPVLIMALLTVTAGILIEFNRFYPDLLFHPLAK-----
-
>343_cyanobiont_of_Ornithocercus_magnificus|GCE64363.1
---------------MKKFLTTAPVLAAIWFTLTAGIMIEWNRFFPDLLFHPMS------
-
>344_Chroococcidiopsis_sp._TS-821|WP_104546779.1
-----MQKKGDNQNYLLRYLSLGPVLLFAWLSFTAVLLIVFNYLYPDLLFHPLP------
-
>345_Hormoscilla_sp._SP12CHS1|MBC6421849.1
---------MTLSSTPSKYLSLAPVILAVWMTITAGILIEFNRFFPDLLFHPL-------
-
>347_Chlorogloea_purpurea_SAG_13.99|MBR8830465.1
------------MDGLVKFLSTAPVLIMALLTVTAGLLIEFNRFYPDLLFHPLG------
-
>350_Nostoc_sp._FACHB-280|WP_190979348.1
-----MQKSSKQQQYFLRYLSLAPVLAVFAVSIAFSTWAIINYFFPDLLFHPMP------
-
>351_Synechococcales_cyanobacterium_C|NCJ07430.1
---------------MQRFLSSAPVLTAIWMTITAGILIEFNRFFPDLLFHPL-------
-
>353_Elainella_sp._C42_A2020_010|MBF2050136.1
------------MQYLSKYLTMAPVLGILTFVAVWILFIQLNHFFPGLQYGTYFHSVP--
-
>355_Nostocales_cyanobacterium_LEGE_12452|MBE8970206.1
-----MQKPNDQKSYFLKYLSLAPVLAVISVSVAFSTWAIFNYFLPDLLFHPMP------
-
>356_Waterburya_agarophytonicola|WP_229642049.1
------------MGDLQKFLSTAPVLIMALLTFTAGILIEFNRFYPDLLFHPLG------
-
>357_Nostoc_sp._PCC_7524|WP_015138876.1
-----MQKQSDQKGYFLQYLSLAPVLAVIVISIAFSLWAIFNFVFPDLLFHPMPYTNSRK
V
>358_Nostoc_sp._RI_552|MBI1241049.1
-----MEKINQEKQYFLKYLSTAPVLAVASVILAFTTWTIFNYIFPDLLFHPLP------
-
>359_unclassified_Calothrix|WP_096689174.1
---MQNIQKAEQKRYFSRYISLAPVLAVVSISLAFTIWAIFNNFFPDLLFHPLP------
-
>361_Trichormus_sp._ATA11-4-KO1|MBW4559531.1
-----MQKPNKEKNYFLQYLSLAPVLAVASVIIAFSTWVIFNYFFPDLLFHPMP------
-
>364_Caldora_sp._SIO3E6|NES18118.1
------------MGDLLKYLSTAPVLMFALLTVTAGILIEFNRFFPDLLFHPM-------
-
>365_Synechococcus_sp._WH_7805|WP_006043529.1 317_Synechococcus_sp._KORDI-49|WP_043695460.1 362_unclassified_Synechococcus|WP_011933743.1
---------------MQKFLTTAPVVAAIWFTLTAGILIEWNRFFPDLLFHPLA------
-
>366_Snowella_sp.|PZV25478.1
------------MEGLTKFLSTAPVMIMALLTFTAGILIEFNRFFPDLLFHPMG------
-
>367_Richelia_sp.|NRB07377.1
---------MDKQGPFFKFLCTAPVITTIWMFITAGILIEFNRFFPDLLFHPL-------
-
>369_Microcystis|WP_002738148.1 275_Microcystis_aeruginosa_NIES-843|BAG04552.1
------------MEGLTKFLSSAPVLIMALLTFTAGILIEFNRFYPDLLFHPLG------
-
>370_Nostoc|WP_190958084.1
-----MQKQSNQQGYFIRYLSLAPVLAVLSISIAFSTWAIFNYFLPDLLFHPMP------
-
>371_Aphanocapsa_feldmannii_288cV|TGG85351.1
------------MKIATKFLTTAPVVAAVWLTLHAGIAIEFNRFFPDLLFHPL-------
-
>373_Nostocales|WP_190619167.1
-----MQKSNDQSRYFQRYLSLAPVLAVLTISIAFSTWAIFNFIFPDLLFHPMP------
-
>374_Tolypothrix_sp._PCC_7910|WP_167725885.1
-----MQKSNDQSRYFQRYLSLAPVLAVLAISIAFSTWAIFNFIFPDLLFHPMP------
-
>375_Nostocales|WP_096575534.1
-----MQKSNDQSRYFQKYLSLAPVLSVLTISIAFSIWAIFNFIFPDLLFHPMP------
-
>376_Planktothrix_paucivesiculata|WP_083623657.1
------------MKYFLTYLSTAPVLAAALMVFTAGVLIEFNRFFPDLLFHPLS------
-
>377_Symploca_sp._SIO2E6|NET56612.1
------------MADLQKYLSTAPVLMFLLLTVTAGILIEFNRFFPDLLFHPM-------
-
>378_Microcoleus_sp._FACHB-831|MBD1921835.1
----------MQLKYFLTYLSTAPVLATVWLSLTAVLLIVINYFYPDLLFHPMP------
-
>379_Moorena_sp._SIO2I5|NEQ81217.1
------------MQDLLKYLSVAPVLLALFMTVTAGILIEFNRFFPDLLFHPL-------
-
>380_Chlorogloea_sp._CCALA_695|WP_106368036.1
-----MKNKEDQKTYFLQYLSLAPVLAVVSVSIAFTTWAIFNSIFPDLLFHPMP------
-
>382_Dactylococcopsis_salina|WP_015229827.1
------------MDNFKTFLSSAPVLLTALLTFTAGLLIEINRFFPDLLFHPMP------
-
>383_Cyanobacteria_bacterium_FACHB-502|MBD1853464.1
------------MQNFVKYLSLAPVALTVTLVVLSATVIEFNRFFPDLLFHPMP------
-
>384_Phormidium_sp._CLA17|WP_171575576.1
-----MAKQNNQANFFLRYLSTAPVLAVVSTSVAFSTWAVFNYFFPDLLFHPMP------
-
>385_Allocoleopsis_franciscana|WP_015180818.1
------------MDGLPRFLSSAPVLIMLLLSVTAGILIEFNRFFPDLLFHPMS------
-
>387_Prochlorococcus_marinus_CUG1439|MBO6962165.1
----------MFKLFSTKYMRSAPVVAAAWLTVTAGIIIEFNRFFPDLLFHPMS------
-
>388_Hyella_patelloides|WP_144863584.1
------------MADLQKFLSTAPVMIMALLTVTAGILIEFNRFYPDLLFHP--------
-
>391_Cyanobacteria_bacterium_RM1_2_2|NJO79559.1
-----MQEKKDQPRYFQRYLSLAPVLAVLSVSVAFTTWVLFNAVFPDLLFHPMP------
-
>392_Symploca_sp._SIO2C1|NEP10740.1
------------MGDLLKYLSTAPVLMFLLLTVTAGILIEFNRFYPDLLFHPL-------
-
>393_Nostoc_sp._106C|WP_086762385.1
-----MQKANDQQGYFLKYLSLAPVLAVLSISIAFSTWAVFNFIFPDLLFHPMP------
-
>394_Aliterella_atlantica|WP_072044862.1
-----MQNKNDQKTYFLQYLSLAPVLAVLSVSVAFSTWAIFNYIFPDLLFHPLP------
-
>395_Nostoc_sp._CENA543|WP_103140612.1
-----MQTKNKEQSYFLRYLSLIPVLAVIAISIAFSTWVIFNYFFPDLLFHPMP------
-
>396_Myxacorys_almedinensis|WP_202925100.1 354_Myxacorys_almedinensis_A|NDJ18510.1
---------------MARYLSSAPVLTALWLTFTAGMLIEFNRFFPDLLSHPLN------
-
>397_Nostoc_sp._RF31YmG|WP_086835219.1
-----MQKANDQQGYFLKYLSLAPVLAVLAISIAFSTWAVFNFIFPDLLFHPMP------
-
>398_Nostoc_carneum|WP_096729692.1
-----MQKSNDQSRYFQRYLSLAPVLAVLTISLAFSIWAIFNFIFPDLLFHPMP------
-
>399_Hapalosiphonaceae|WP_071524739.1
-----MQKPNEQRSYFLKYLSLAPVLAVLAVSIAFSTWAVFNFFFPDLLFHPMP------
-
>400_Nostocales_cyanobacterium_LEGE_11386|MBE9054132.1
-----MQKPNKEKNYFLQYLSLAPVLAVVSVIIAFSTWLIFNYFFPDLLFHPMP------
-
>401_Tolypothrix_sp._FACHB-123|WP_190747598.1
-----MQKTNNQTGYFQKYLSLAPVLAVLAISIAFSIWAIFNFVFPDLLFHPMP------
-
>402_Leptolyngbya_sp._FACHB-711|WP_190789810.1
------------MQNFVKYLSLAPVALTVTLVVLSASVIEFNRFFPDLLFHPMP------
-
>403_Prochlorococcus_marinus|WP_011132104.1
----------MLKIFNTKFIRSAPVVAAVWLSLTAGIIIEFNRFFPDLLFHPMS------
-
>404_Acaryochloridaceae_cyanobacterium_RU_4_10|NJM78246.1
---------------MAKFLTSAPILATVWMTITAGILIEFNRFFPDLLFHPL-------
-
>405_Prochlorococcus_marinus|WP_209083080.1
----------MFKIFSTKYMRSAPVVSAIWLTLTAGIIIEFNRYFPDLLFHPMSLG----
-
>406_unclassified_Calothrix|WP_190631754.1
-----MQKANDQQSYFRKYLSLAPVLAVLTISIAFSTWAIFNFVFPDLLFHPMP------
-
>407_Prochlorococcus_sp._SP3034|MBK16880.1
----------MFKILSTKFIRSAPVVAAIWLAITAGIIIEFNRFFPDLLFHPMN------
-
>408_Prochlorococcus_marinus|WP_002806959.1
----------MFKILNTKFIRSAPVVAAIWLSLTAGIIIEFNRFFPDLLFHPMS------
-
>409_Brasilonema_bromeliae|WP_169156374.1
-----MQKQNEQVKYFLQYLSLIPVIAVISISVAFSTWAVFNYFFPDLLFHPMP------
-
>410_Nostoc_sp._T09|WP_086683973.1
-----MQKANNQQGYFLKYLSLAPVLAVLSISIAFSTWAVFNFIFPDLLFHPMP------
-
>411_Synechococcales_cyanobacterium_RM1_1_8|NJN31319.1
---------------MVRYLSTAPVVLTVWMFITAGILIEFNRFFPDLLFHPL-------
-
>412_Calothrix_sp._CSU_2_0|NJR15861.1
-----MQNSSEQKRYASRYFSLAPVLAILSISVAFTIWAVFNYIFPDLLFHPMP------
-
>413_Prochlorococcus|WP_011862490.1
----------MFKILNTKFVRSAPVVAAIWLSLTAGIIIEFNRFFPDLLFHPMS------
-
>414_unclassified_Synechococcus|WP_010303754.1
---------------MKKFLTTAPVFAAIWFTVTAGILIEFNRFYPDLLFHPM-------
-
>415_Cyanobacteria_bacterium_QS_8_64_29|PSP16859.1
------------MQNLGGFFSTAPVLLTAMMAVTAGLLIEFNRFFPDLLFHPMP------
-
>416_Brasilonema_sp._UFV-L1|WP_169222384.1
-----MQKQNEQVQYFLRYLSLIPVIAVILISVAFSTWAVFNYFFPDLLFHPMP------
-
>417_Geminocystis|WP_017296182.1
------------MKDLTTFLSTAPVLITALLVFTAGLLIEFNRFYPDLLFHPMG------
-
>418_Synechocystis_sp._PCC_7509|WP_009631137.1
-----MKNKEDQKTYFLQYLSLAPVLAVLSVSVAFTTWALFNYSFPDLLFHPMP------
-
>420_Nodularia_sp._NIES-3585|WP_089091768.1
-----MPKQNNQKEYFLQYLSTAPVLAVFAVIVAFSTWAIFNYIFPDLLFHPMP------
-
>421_Symploca_sp._SIO2D2|NEQ66866.1
------------MGDLLKYLSTAPVLMFALLTFTAGILIEFNRFYPDLLFHPM-------
-
>422_Leptolyngbya_sp.|PZV10775.1
-----MAKQNNQANFFLRYLSTAPVLAVIATSVAFSTWAVFNYFFPDLLFHPLP------
-
>423_Rippkaea_orientalis|WP_012596629.1
------------MEGLTKFLSTAPVLIMALLTFTAGLLIEFNRFYPDLLFHPLG------
-
>424_Cyanobacteria_bacterium_RI_101|MBJ7898508.1 372_Aphanothece_sacrum|WP_124974095.1 386_Spirulina_subsalsa|WP_017305317.1
------------MEGLTKFLSTAPVLIMALLTFTAGILIEFNRFYPDLLFHP--------
-
>425_Oscillatoriales_cyanobacterium_SM2_2_1|NJK35230.1
------------MEGFIKFISTAPVLATVWMGITAAILIEANVLFPDQLYFPF-------
-
>426_Synechococcales_cyanobacterium_RU_4_20|NJM57496.1
---------------MIRYLSTAPVVLSVWLFITAGILIEFNRFFPDLLFHPM-------
-
>428_Pleurocapsa_sp._CCALA_161|WP_106235952.1
------------MGDLQKFLSTAPVLIMALLTFTAGILIEFNRFFPDLLFHPLT------
-
>429_Atlanticothrix_silvestris|WP_214439006.1
-----MQTQNKQKAYFLRYLSLGPVLAVLAISVAFSTWAIFNYFFPDLLFHPLP------
-
>430_Hapalosiphon_sp._MRB220|WP_072160341.1
-----MQNSTEQKSYFLRYLSLAPVLAVLAVSIAFSTWAVFNFFFPDLLFHPMP------
-
>431_Fischerella_sp._PCC_9431|WP_071780242.1
-----MQNTSEQKSYFLRYLSLAPVLAVLAVSIAFSTWAVFNFFFPDLLFHPMP------
-
>432_Calothrix|WP_190538840.1
-----MQKANDQQSYFRRYLSLAPVLAVLTISIAFSTWAIFNFVFPDLLFHPMP------
-
>433_Synechococcaceae_bacterium_WB9_2_170|NDC14826.1
---------------MKKFLTTAPVFAAIWFSITAGILIEFNRFYPDLLFHPL-------
-
>434_Oscillatoria_sp._FACHB-1406|WP_190712565.1
------------MEGLTKFLSTAPVLFMLLMTVTAGILIEFNRFYPDLLFHPM-------
-
>435_Nostoc_edaphicum|WP_194040828.1
-----MQKSNDQKSYFLRYLSLAPVLAVISISVAFSTWAFFNYFLPDLLFHPMP------
-
>436_Chamaesiphon_minutus|WP_232432319.1
---------------MLRFLSTAPVLAAVWMTFTAGILIEFNRFFPDLLFHPL-------
-
>437_Chroococcus_sp._CMT-3BRIN-NPC107|MBW4662807.1
----MMKTKEDQKTYFLQYLSLAPVLAVLSVSVAFTTWAVFNYIFPDLLFHPLP------
-
>438_Prochlorococcus_marinus|WP_011376028.1
----------MFKLFSTKYMRSAPVVAAAWITMTAGIIIEFNRFFPDLLFHPMS------
-
>439_Pseudanabaena_sp._FACHB-2040|WP_190484004.1
-----------MSNGLQRYLSTAPVLATITLLILSSALIEFNRFFPDLLFHP--------
-
>440_Synechococcus_sp._CB0205|WP_010317976.1
---------------MKKFLTTAPVFAAIWFTVTAGILIEFNRFFPDLLFHPM-------
-
>441_Cyanobacteria_bacterium_SW_9_44_58|PSO49000.1
------------MDGLKTFISSAPVLIMVLLSFTAGLLIEFNRFFPDLLFHPMP------
-
>442_Synechococcaceae_bacterium_WB4_1_0192|NBW62015.1
---------------MQKFLTTAPVFAAIWFTITAGILIEFNRFFPDLLFHPM-------
-
>443_Cyanobacteria_bacterium|RYY00280.1
------------MKDFTTYLSTAPVVALIWFSFTAGLIIEINRFFPDPLVFSF-------
-
>444_Synechococcus_sp._A15-127|WP_186484982.1 419_unclassified_Synechococcus|WP_006850741.1
---------------MNKFLTAAPVVAAIWFTATAGILIEWNRFFPDLLFHP--------
-
>445_Chroococcaceae|WP_015188951.1
----MQQKKGEQQNYLLRYLSLGPVLLFALLSFTAVLLIVFNYLYPDLLFHPLP------
-
>446_Prochlorococcus_marinus|WP_032513953.1
----------MFKILSTKFVRSAPVVAAIWLTLTAGIIIEFNRFFPDLLFHPMS------
-
>447_Nodularia_spumigena|WP_063872384.1
-----MQKQNKQKAYFLQYLSTAPVLAVFAVIVAFSTWTIFNYIFPDLLFHPMP------
-
>448_Symploca_sp._SIO2G7|NEP58730.1
------------MSDFKKYLSTAPVLMFLLLIFTAGILIEFNRFFPDLLFHPM-------
-
>449_Cyanobacteria_bacterium_UBA8156|HAN45124.1
------------MENLLKYLSTAPVLATALAVFTAGLLIEFNRFIPDMLVFPL-------
-
>450_Calothrix_sp._NIES-2098|WP_096588156.1
-----MQKANDQQGYFQKYLSLAPVLAVLAISIAFSIWAVFNFVFSDLLFHPMP------
-
>451_Fischerella_muscicola|WP_071589204.1
-----MQKPSEQRSYFLRYLSLAPVLAILAVSIAFSTWAVFNFFFPDLLFHPMP------
-
>452_Geminocystis_sp._M7585_C2015_104|HIK37416.1
------------MKDLTTFLSTAPVLLTALMVFTAGLLIEINRFYPDLLFHPLK------
-
>453_Geminocystis_sp._GBBB08|MBL1211141.1
------------MKDLTTFLSTAPVLITALLVFTAGLLIEFNRFYPDLLFHPLG------
-
>454_Nostoc_sp._MS1|WP_224088963.1
----MAQSKDAQKGYFVRYLSLAPVLAVLAVSIAFSTWAIFNFIFPDLLFHPLP------
-
>455_Synechococcus_sp._TMED19|OUT71419.1
---------------MKKFLTTAPVFAAIWFTVTAGIMIEFNRFFPDLLFHPM-------
-
>456_Goleter_apudmare_HA4340-LM2|MBW4645630.1
-----MRTQNKEKAFFLRYLSLAPVIAILSISVALSTWIIFNYFFPDLLFHPMP------
-
>458_Cyanobium_sp._FACHB-13342|WP_190389022.1
---------------MKKFLTTAPVFAAIWFSVTAGILIEFNRFFPDLLFHPL-------
-
>459_Synechococcus_sp._LA31|WP_214337808.1
---------------MKKFLTTAPVFAAIWFTATAGILIEFNRFFPDLLFHPM-------
-
>460_Nostocales|WP_223985021.1
-----MQNTDQQKTFFSRYLSLAPVLAVVSVSIAFTIWAVFNNFFPDLLFHPLP------
-
>461_Nodularia_spumigena|WP_006195831.1
-----MQKQNKQKAYFLQYLSTAPVLAVFAVIVAFSTWTIFNNIFPDLLFHPMP------
-
>462_Synechococcus_sp._CBW1108|WP_197148426.1
---------------MKKFLTTAPVFAAVWFTITAGILIEFNRFFPDLLFHPL-------
-
>463_Fortiea_sp._LEGE_XX443|WP_193888430.1
-----MRTQNKQQAYFLRYLSLIPVIAVLAISVAFSTWAIFNYFFPDLLFHPMP------
-
>464_Pseudanabaena|WP_126386881.1
---------------MNGFLSSAPVVAAVWLTITAGILIEANRFFPDTLTFPF-------
-
>465_Halothece_sp._PCC_7418|WP_015225226.1
------------MDGLKTFFSSAPVLIMALLTFTAGILIEFNRFFPDLLFHPMP------
-
>466_Crocosphaera_watsonii|WP_007303088.1
------------MADFTKFLSTAPVLIMALLTFTAGILIEFNRFFPDLLFHPLG------
-
>467_Cyanobacteria_bacterium_M_surface_10_m2_119|MBM5824039.1
---------------MKKFLTTAPVFSAIWFTITAGILIEFNRFFPDLLFHPM-------
-
>468_Synechococcus_sp._CCY_9618|WP_035834007.1
---------------MKKFLTTAPVFAAIWFGITAGIMIEFNRFFPDLLFHPL-------
-
>469_Fischerella_sp._PCC_9605|WP_072032405.1
-----MQKSSNQRSYFLRYLSLAPVLAVLAVSIAFSTWALFNFVFPDLLFHPMP------
-
>470_Symploca_sp._SIO3C6|NEO32957.1
------------MSDLLKFLSSAPVLLTALLVFTAGLLIEFNRFYPDLLFHPL-------
-
>471_Anabaena_sp.|HFS11708.1
-----MQTQNKQQSYFIRYLSLIPVIAVLAISIAFSIWAIFNYFLPDLLFHPMP------
-
>472_Cyanobacteria_bacterium_Co-bin13|MBD0337597.1
-----------MSNGLQRYLSTAPVLATITLLILTSALIEFNRFFPDLLFHP--------
-
>473_unclassified_Synechococcus|WP_185465876.1
---------------MKKFLTTAPVFAAIWFTITAGIMIEFNRFFPDLLFHPL-------
-
>474_Cyanobacterium_sp._IPPAS_B-1200|WP_069790752.1
------------MKGLPTFLSTAPVLITALLVFTAGLLIEFNRFFPDLLFHPMG------
-
>475_unclassified_Synechococcus|WP_011935127.1
---------------MKKFLTTAPVFAAIWFTVTAGIMIEFNRFFPDLLFHPL-------
-
>476_Synechococcus_sp._GFB01|WP_048017955.1
---------------MKKFLTTAPVFSAIWFTITAGIMIEFNRFFPDLLFHPM-------
-
>477_Calothrix_sp._NIES-3974|WP_096625952.1
----------MEQQHLLKYLSTAPVLIFALLIFTAGLLIEFNRFFPDLLFHPL-------
-
>478_Tildeniella_nuda_ZEHNDER_1965/U140|MBW4580870.1
-----MAKPDSQANFFLRYLSTAPVLAIVATSIAVSTWALFNYVFPDLLFHPMP------
-
>479_Synechococcus_sp._8F6|WP_094559737.1
---------------MKKFLTTAPVFAAIWFTVTAGIVIEFNRFFPDLLFHPL-------
-
>480_Candidatus_Atelocyanobacterium_thalassa|WP_040054926.1
------------MENLTKFLSTAPILIMVLLTFTAGLLIEFNRFFPDLLFHPLG------
-
>481_Synechocystis|WP_010872732.1
------------MDGLKSFLSTAPVMIMALLTFTAGILIEFNRFYPDLLFHP--------
-
>482_Elainella_sp._C42_A2020_010|MBF2046790.1
---MQGQGKTTQGHYFQRYLSLIPVLAVLAISVAFTTWVLFNAAFPDLLFHPMP------
-
>483_Cyanobacteria_bacterium|RYX99203.1
------------MKNFTTYLSTAPVVALLWFTFTAGLIIEINRFFPDPLVFSF-------
-
>484_Leptolyngbyaceae_cyanobacterium_JSC-12|MBF2026287.1
----MVQKAGNQTNYFSRYLSLAPVLAVIAVSVAFSTWAFFNYFFPDLIAHPLP------
-
>485_Prochlorothrix_hollandica|WP_016925117.1
-----------MDPNFAKFMTSAPVVATLWLTFTAGLLIEVNRFLPDLLFHPL-------
-
>486_Pseudanabaena_sp._UWO310|WP_142600857.1
---------------MKGFLSSAPVLAAVWISITAGVLIEANRLFPDTLTFPF-------
-
>487_Pseudanabaena_sp._FACHB-1998|WP_190400037.1
---------------MKDFLSSAPVLAAVWMTITAGVLIEANRLFPDMLTFPL-------
-
>488_Pseudanabaena_sp._FACHB-723|WP_190404004.1
---------------MKGFLSSAPVLAVVWMSITAGVLIEANRLFPDTLTFPF-------
-
>489_Nostoc_piscinale|WP_083468768.1
-----MQKSSKQQQYFLQYLSLIPVLAVFAISIAFSTWAIINYFFPDLLFHPMP------
-
>490_Pseudanabaena_sp.|PZU95309.1
---------------MKGFLSSAPVLAAVWMTITAGVLIEANRLFPDMLTFPL-------
-
>491_Pseudanabaena|WP_071590168.1
---------------MKGFLSSAPVLAAVWMTITAGVLIEANRLFPDTLTFPF-------
-
>492_Prochlorococcus|WP_011124621.1
----------MFKIFSTKWFRSAPVVATIWIVITAGILVEWNRFVPDLLFHPGL------
-
>493_Chlorogloeopsis_fritschii|WP_026087525.1
----MVQKPTEQQGYFLRYLSLAPVLAVLAVVIAFSTWAIFNFVFPDLLFHPMP------
-
>494_Cyanobium_sp._M30B3|QVL52181.1
---------------MKKFLTTAPVFSAIWFTITAGILIEFNRFFPDLLFHPL-------
-
>495_Calothrix_sp._CSU_2_0|NJR18164.1
----------MQQNDFLRYLSIAPVLLFALLIFTAGLLIEFNRFFPDLLFHPLP------
-
>496_Anabaena_azotica|WP_190480198.1
----MTQSKEAQKSYFVGYLSLAPVLAVLAVSIAFSIWAIFNFIFPDLLFHPLP------
-
>497_Gloeocapsopsis_crepidinum|WP_099699849.1
-----MQKKGDNQNYLLRYLSLSPVLLFALLSFTAVLLIVFNYLYPDLLFHPLP------
-
>498_Gomphosphaeria_aponina_SAG_52.96__DSM_107014|MBR8828458.1
------------MKDLTAFLSTAPVLIMALLTFTAGILIEFNRFFPDLLFHPLG------
-
>499_Synechococcales_bacterium_UBA10510|HBH74194.1
---------------MKKFLTTAPVFAAVWFTLTAGILIEFNRFFPDLLFHPL-------
-
>500_Gloeocapsopsis_dulcis|WP_105220701.1
-----MQKKGDNQSYLLRYLSLGPVLLFALLSFTAVLLIVFNYLYPDLLFHPLP------
-
>501_Pseudanabaena_sp._lw0831|WP_201322657.1
---------------MNGFLSSAPVLAAVWMTITAGVLIEANRLFPDILTFPF-------
-
>502_Cyanobacterium_stanieri|WP_015222960.1
------------MKGLPAFLSTAPVLITALLVFTAGLLIEFNRFFPDLLFHPMG------
-
>503_Prochlorococcus_marinus|WP_011819849.1
----------MFKIFNTKFMRSAPIVAAIWISLTAGIIIEFNRFFPDLLFHPMS------
-
>504_Cyanobacteria_bacterium_UBA11371|HAZ46762.1
-------MANNQPGYFQRYLSLAPVLAVLSVSIAFSTWAVFNFFFPDLLFHPMP------
-
>505_Vulcanococcus_limneticus|WP_094588094.1
---------------MKKFLTTAPVFAAIWFTLTAGILIEFNRFFPDLLFHPL-------
-
>506_filamentous_cyanobacterium_LEGE_11480|MBE9032637.1
---------------MGKFLTTAPVLFMGWLTITAGILIEFNRFFPDLLAHPL-------
-
>508_Fischerella|WP_071588823.1
-----MQKSSDQRSYLLRYISLAPVLAVLAVSIAFSTWAIFNFIFPDLLFHPIP------
-
>509_Prochlorococcus_sp._MIT_0601|WP_072013251.1
----------MFKLFSTKWFRSAPVVATIWIVITAGILVEWNRFVPDLLFHPGL------
-
>510_Synechococcus_sp._SB0668_bin_15|MXW39696.1
---------------MTKFLTTAPVLAALWLTLHAGIAIEFNRFFPDLLFHPL-------
-
>511_Gloeocapsa_sp._PCC_73106|WP_006529134.1
------------MKDFTAFLSTAPVLIAALLTFTAGMLIEFNRFYPDLLFHPLQ------
-
>512_Cyanobacteria|WP_132866728.1
----------MQQKYFLQYLSLAPVLLFAWLAETAVWLIVFNYFFPDLLFHPMP------
-
>513_Calothrix_sp._PCC_7103|WP_083872216.1
----------MQQNHFLRYLSLAPVTLFALLIFTAGLLIEFNRFFPDLLFHPLP------
-
>514_Cyanobacteria_bacterium_K_Offshore_surface_m2_239|MBM5815077.1
---------------MKKFLTTAPVFAAIWFTLTAGIMIEFNRFFPDLLFHPL-------
-
>515_unclassified_Pseudanabaena|WP_103667310.1
---------------MNGFLSSAPVLAAVWLTITAGVLIEANRLFPDTLTFPF-------
-
>516_Nostocales|WP_071989428.1
-----MQKSNDQSRYFQKYLSLAPVLAVLTISRAFSIWALFNFIFPDLLFYPMP------
-
>517_Cyanobacteria|WP_190447773.1
-----MATPNSQPNFFVRYLSLAPVLAVVSTSVAVSTWAVFNYFFPDLLFHPMP------
-
>518_Synechococcus_sp._CPC35|MAB55260.1
---------------MKKFLSTAPVVAALFFTMTAGILIEWNRFFPDLLFHPM-------
-
>519_Cyanobium_sp._NIES-981|WP_087067657.1
---------------MKKFLTTAPVFTAIWFTITAGIMIEFNRFFPDLLFHPL-------
-
>520_Fischerella_thermalis_CCMEE_5201|PMB52389.1
-----MQKSSDQRSFFLRYLSLAPVLAVLAVSIAFSTWAIFNFIFPDLLFHPMP------
-
>521_Limnothrix_sp._RL_2_0|NJN71956.1
---------------MDKFLSSAPVLLTALMVFTAGVLIEFNRFFPDLLFHPMG------
-
>522_Synechococcus_sp._SB0668_bin_13|MXW13079.1
---------------MTKFLTTAPVLAALWFTFTAGILIELNRFFPDLLFHPL-------
-
>523_Stigonema_ocellatum_SAG_48.90__DSM_106950|MBR8839006.1
---------MSQQNNFLKYLSLAPVLIFVNLSVTAVLLILINYWFPDLLFHPLP------
-
>524_Cyanobacterium_sp._T60_A2020_053|MBF2055997.1
------------MKGLPVFLSTAPVLITALLVFTAGLLIEFNRFFPDLLFHPMG------
-
>525_Pseudanabaena_sp.|PZV17346.1
---------------MNRFLSSAPVLAAVWMTITASVLIEANRLFPDTLTFPF-------
-
>526_unclassified_Coleofasciculus|WP_190413988.1
------------MQYFLKYLSLAPVLAIVWLSLQASLLAVFIYIFPDLLFHPMP------
-
>527_Iningainema_tapete|WP_190825990.1
------MAQNSSQNYLLRYLSLAPVLLFVNLILTAVLLIVFNYFFPDLLFHPLP------
-
>528_Cyanobium_sp._49614_E6|MCE2837931.1
---------------MKKFLTTAPVFAAIWFGITAVIMIEFNHFYPDLLFYPG-------
-
>529_Nostoc_sp._NIES-4103|WP_096559237.1
-----MQKQNNQQVFFLRYLSLIPVIAVIAISIAFSIWAVFNYFSPDLLFHPMP------
-
>530_Synechococcus_sp._RSCCF101|WP_150881891.1
---------------MKKFLTTAPVFAAIWFTLTAGIMIEFNRFVPDLLFHPL-------
-
>531_Prochlorococcus_marinus|WP_072013385.1
----------MFQLLRTKWFRSAPVVATIWITLTAGIIVEFNRFVPDLLFHPMSF-----
-
>532_Alkalinema_sp._FACHB-956|WP_190571725.1
---------------MARYLSTAPVLLMLLLTVTAGILIEFNRFFPDLLAHPL-------
-
>533_Candidatus_Synechococcus_spongiarum_LMB_bulk15M|OOV31324.1
---------------MTKFLTTAPVLAALWLTFHAGIAIEFNRFFPDLLFHPL-------
-
>535_Scytonemataceae|WP_048870973.1
-------MAEKQPNYFVQYLSLAPVLLFVNLIVTAVILILFNNWFPDLLFHPLP------
-
>536_Aphanothece_hegewaldii|WP_106456953.1
---------MQNNNGLLRYLSLAPVLLTLFLVAIAVLMIYINYFYPDLLFHPMPNQ----
-
>538_Geitlerinema_sp._PCC_9228|WP_139240440.1
------------MGNFSKFLSTAPVIAMLWIIITSVILIVANYYFPDRLVFSL-------
-
>539_Chroococcidiopsis|WP_015153890.1
----------MQQKYFLQYLSLAPVLLFAWLAETAVWLIVFNYFFPDLLFHPLP------
-
>540_Aetokthonos_hydrillicola|WP_208343901.1
---------MSQQNDLVKYLSLAPVLLFVNLSLTAVLLILFNYWFPDLLFHPLP------
-
>542_Acaryochloris_sp._RCC1774|WP_110985801.1
----------------MKILTSAPVIATVWFVFTAGLLIEVNRFFPDLLFHP--------
-
>544_Limnothrix_rosea|WP_075892797.1
---------------MDKFLSSAPVLLTAMMVFTAGILIEFNRFFPDLLFHPLG------
-
>545_Prochlorococcus_marinus|WP_012195022.1
----------MFKLFSTKWFRSAPVVATIWIVLTAGILVEWNRFVPDLLFHPGL------
-
>546_Pegethrix_bostrychoides_GSE-TBD4-15B|MBW4468251.1
------------MDGLPRYFSLAPVLLFALLIFTAGLLIEFNRFFPDLLFHPMP------
-
>548_Calothrix_elsteri|WP_211293263.1
-----MGVRTVQQSDFLKFLSIAPVTLFALLIFTAVILIEFNSFFPDLLFHPMP------
-
>551_Candidatus_Synechococcus_spongiarum|WP_071994729.1
---------------MTKFLTTAPVLAALWFTFTAGLLIELNRFFPDLLFHPL-------
-
>552_Spirulinaceae_cyanobacterium_SM2_1_0|NJK99224.1
------------MKGLPSFLSTAPVLIMALLTFTAGLLIEINRFYPDLLFHPM-------
-
>553_Spirulina_major|WP_204105932.1
---------------MAKFLSSAPVLLAALMTFTAGLLIEFNRFFPDLLFHPMP------
-
>554_Gloeocapsa_sp._DLM2.Bin57|TVQ48037.1
------------MKDLTAFFSTAPVLITALLVFTAGLLIEFNRFFPDLLFHPLQ------
-
>555_Cyanobacterium_aponinum_0216|6VPV_8 427_Cyanobacterium_aponinum|WP_015218142.1
-------------KGLTTFLSTAPVLITALLVFTAGLLIEFNRFYPDLLFHP--------
-
>556_Calothrix_sp._PCC_6303|WP_041739903.1 457_Calothrix_sp._PCC_6303|AFZ03677.1
-----------MDANFLRFLSTAPVMIFALLSFTAGLLIEFNRFFPDLLFHPLP------
-
>557_Prochlorococcus_marinus|WP_011294433.1
----------MFQLFRTKWFRSAPVVATIWITLTAGIIVEFNRFVPDLLFHPMSF-----
-
>558_Scytonematopsis_contorta_HA4292-MV4|AVG72884.1
----------MQQQFFVKYLSLAPVLLFALLIFTAGLLIEFNRFFPDLLFHPLP------
-
>559_Cyanobacteria_bacterium_SBLK|MBP0019840.1
---------------MAKFFSSAPVLLALWMTFTAGLLIEFNRFFPDLLFHPLQ------
-
>560_Cyanobacteria_bacterium_FACHB-472|MBD1836406.1
------------MQYFIKYLSLAPVLGIVWISVQAALLAFFIYYFPDLLFHPMP------
-
>561_Coleofasciculus_sp._FACHB-1120|WP_190818778.1
------------MQYFLKYLSLAPVLAIVWLSLQASLLAVFLYIFPDLLFHPMP------
-
>562_Mastigocladopsis_repens|WP_017319270.1
-------MAQNQPNYLVQYLSLAPVLLFANLIVTAVLLIVFNYFFPDLLFHPLP------
-
>564_Leptolyngbya_sp._PCC_7376|WP_015134976.1
---------------MGKFLSSAPVLLTAMMVFTAGLLIEFNRFFPDLLFHPLG------
-
>566_Nostoc_sp._C3-bin3|MBD0389999.1
----------MQQKYFVKYLSLGPVLLFVNLSFTAVILILVNYWFPDLLFHPLP------
-
>567_Kamptonema_sp._SIO4C4|NEO25583.1
---------------MNRFLSSAPVLITALLVFTAGLLIEFNRFFPDLLFHPMQ------
-
>568_Pleurocapsales_cyanobacterium_LEGE_06147|MBE9168932.1
------------MEGLQRYLSLVPVLLFLWLSETAVWLILFNYKYPDLLFHP--------
-
>569_Stenomitos_rutilans_HA7619-LM2|MBW4471410.1
-----MARQNSQPNFFVRYLSLAPILAVIATSVAISTWAVFNFYFPDLLFHPMP------
-
>570_Coleofasciculaceae_cyanobacterium_SM2_3_26|NJK28577.1
------------MQDLQKFLSLAPVIAIVWLVFTSTLVILVNNVYPDLLYLHF-------
-
>571_Spirulina_sp._SIO3F2|NEO85457.1
---------------MTKFLSTAPVLIMALLTVTAGILIEFNRFFPDLLFHPL-------
-
>573_Nostoc_commune|WP_109011157.1
----------MQQKYFVKYLSLGPVLLFVNLSLTAVLLILFNYWFPDLLFHPLP------
-
>574_Alkalinema_sp._RU_4_3|NJM47220.1
---------------MARYLSTAPVLFMLLLTVTAGILIEFNRFFPDLLAHPL-------
-
>576_Komarekiella_sp._clone_1|WP_191756983.1
----------MQQNYFVKYLSLGPVLLFVNLSFTAVVLILFNYWFPDLLFHPLP------
-
>577_Nostoc|WP_196523099.1
----------MQQNYFVKYLSLGPVLLFVNLSLTAVLLILFNYWFPDLLFHPLP------
-
>578_Cyanobacteria|WP_106220441.1
---------------MKKFLSTAPVVAAVWFTLTAGITIEIFRFFPDLIIHP--------
-
>579_Stanieria_cyanosphaera_PCC_7437|AFZ34232.1
------------MEGLQKFLSLAPVILMLWLAETAVWLIMFNYAHPDLLFHP--------
-
>580_Cyanobacteria_bacterium_J083|RMF24550.1
---------------MTKFLSSAPVLIMALLTFTAGILIEFNRFYPDLLFHPLS------
-
>581_Acaryochloris_sp._RCC1774|WP_110986502.1
----------------MKILTSAPVLALTWIWFTAGILVEVNRFFPDILFHP--------
-
>582_Nostoc_sp._XA010|WP_229553758.1
----------MQQKYFVKYLSLGPVLLFANLSLTAVLLILVNYWFPDLLFHPLP------
-
>583_Pseudanabaena_sp._PCC_6802|WP_019500617.1
---------------MQRFFASAPVLATIWMFITAGILIEANRFAPDLLIFPF-------
-
>584_Trichocoleus_sp._FACHB-90|MBD1929723.1
------------MQYFIKYLSLAPVLGIVWISVQAALLAFFIYYLPDLLFHPMP------
-
>585_unclassified_Trichocoleus|WP_199295013.1
----------MQLQYFIKYLSLAPVLGIVWISVQAALLAFFIYYFPDLLFHPMP------
-
>586_Nostoc_favosum|WP_229484489.1
----------MQQKYFVKYLSLGPVLLFVNLSFTAVLLILFNYWFPDLLFHPLP------
-
>587_Thermostichus_vulcanus|P23075.2
------------MKHFLTYLSTAPVLALXXXXXXAGLLIEINRFFPDALTFPFFSF----
-
>588_unclassified_Synechococcus|WP_012306636.1
---------------MDKFLSSAPVLLTAMMVFTAGLLIEFNRFFPDLLFHP--------
-
>589_Synechococcus_sp._SAT82|MAX88309.1 572_Synechococcus_sp._SAT82|MAX89031.1
---------------MKKFLSTAPVVXALFFTMTAGILIEWNRFFPDLLFHPL-------
-
>590_Pleurocapsa_sp._PCC_7319|WP_026102330.1
---------------MGKFLSTAPVLIMALLFVTAGILIEFNRFYPDLLFHPLS------
-
>591_Prochlorococcus_marinus|WP_158466150.1
----------MFKLFRTKWFRSAPVVATIWITLTASIIVEFNRFVPDLLFHPMSF-----
-
>592_Gloeocapsa_sp._UFS-A4-WI-NPMV-4B04|MBW4637999.1
-----MANKNDSKTYFLQYLSLAPVLAVISVVVSFVTWALINYYFPDILMFPNP------
-
>593_Nostoc_sp._FACHB-892|WP_190914143.1
----------MQQKYFVKYLSLGPVLLFVNLSFTAVLLILVNYWFPDLLFHPLP------
-
>594_Coleofasciculaceae_cyanobacterium_SM2_1_6|NJL88883.1
------------MKDFVTYLSTAPVLGVVTVFGLASVLAVINYYFPDILSLG--------
-
>595_Plectonema_radiosum|WP_193922774.1
-----------MQSDFLKYLSLAPVLLFGWLIFTAVLLIVFNYIFPDLLFHPLP------
-
>596_Nostocales|WP_072022151.1
----------MQQNYFVKYLSLAPVLLFVNLSLTAILLILFNNWFPDLLFHPLP------
-
>597_Synechococcus_sp._MED650|MAI96111.1
---------------MKKFLTTAPVVAAIWFTATAGILIXWNRFFPXLLFHPM-------
-
>598_unclassified_Prochlorococcus|WP_072014309.1 575_Prochlorococcus|WP_011130685.1
---------------MRKFFESWPMAAVLWVWLTAGIIVEFNRFYPDLLFHPM-------
-
>599_Scytonema_sp._HK-05|WP_073633836.1
-------MAQNQPNYLVQYLSLAPVLLFANLIFTAVLLIVFNYFFPDLLFHPLP------
-
>600_Prochlorococcus_sp._MIT_0801|WP_038651554.1
----------MFQLFRTKWFRSAPVVSAIWITLTAGIIVEFNRFVPDLLFHPMSF-----
-
>602_Rivularia_sp._T60_A2020_040|MBF2015181.1
-----------MQSDFLKYLSLAPVLLFGWLIFTAVLLITFNYIFPDLLFHPLP------
-
>604_Cyanobacteria_bacterium_QH_1_48_107|PSO52630.1
------------MNNLTTFLSSAPVLATVTVSIFSVVLILINYWFPDLLSLGSL------
-
>605_Scytonema_sp._NIES-4073|WP_096566002.1
-------MAQNQPNYFVQYLSLAPVLLFAKLIFTAVLLIVFNYFFPDLLFHPLP------
-
>606_Spirulina_major|WP_072619554.1
---------------MAKFLSTAPVLIMALLTFTAGLLIEINRFYPDLLFHPLQ------
-
>607_unclassified_Nostoc|WP_190728320.1
----------MQQKYFVKYLSLGPVLLFAKLSFTAVLLILVNYWFPDLLFHPLP------
-
>609_Spirulina_sp._DLM2.Bin59|TVQ54082.1
---------------MTKFLSTAPVLIMALLTFTAGLLIEFNRFFPDLLFHPLQ------
-
>610_Tolypothrichaceae|WP_089125795.1
----------MQQNYFLKYLSLAPVLLFAHLIFVAVVWIVFNNLFPDLLFHPMP------
-
>611_Stanieria_sp._NIES-3757|WP_096383936.1
------------MEGLQKFFSLAPVILMLWLAETAVWLIVFNYAHPDLLFHP--------
-
>612_Rubidibacter_lacunae|WP_022607873.1
---------MADNNNFLTYLSTAPVLATVTVIVLAVIMIALNNASPDLLSL---------
-
>614_Heteroscytonema_crispum_UTEX_LB_1556|AVG72896.1
----------MQQNFLVRYLSLAPVLLFALLIATAVLLIEFNNFFPDLLFHPMP------
-
>615_Cyanomargarita_calcarea_GSE-NOS-MK-12-04C|MBW4666670.1
----------MQQNFLVKYLSLAPVLLFALLIGTAVLLIEFNQFFPDLLFHPLP------
-
>616_Cyanobium_sp._PCC_7001|WP_006910042.1
---------------MKKFLTTAPVVAAVWFTLTAGITIEIFRFFPDLILHPPA------
-
>617_Chroococcus_sp._FPU101|WP_206816467.1
---------MQNNNGLLRYLSLAPVLLILLLSATAVLLIYINWFYPDLLFHPLAR-----
-
>618_Trichocoleus_sp._FACHB-90|WP_199301644.1
----------MQLQYFIKYLSLAPVLGIVWISVQAALLAFFIYYLPDLLFHPMP------
-
>620_Tolypothrix_carrinoi_HA7290-LM1|MBW4567996.1
----------MQQNYFLKYLSLAPVLLFAHLIFVAVLWIVFNNLFPDLLFHPMP------
-
>621_Xenococcus_sp._PCC_7305|WP_040896675.1
---------------MTKFLSSAPVLLMALLTFTAGLLIEVNRFYPDLLFHP--------
-
>622_Tolypothrix_brevis_GSE-NOS-MK-07-07A|MBW4475375.1
----------MPENYLLKYLSLAPVLLFVNLSLTAILLILFNNWFPDLLFHPLP------
-
>623_Synechococcus_sp._1G10|WP_094554336.1
---------------MKKFLTTAPVVAAVWFTLTAGITIEIFRFFPDLIIHPL-------
-
>624_Cyanobium_sp._NS01|WP_186697019.1
---------------MKKFLTTAPVVAAIWFTLTAGITIEIFRFFPDLILRPL-------
-
>625_Gloeothece_verrucosa|WP_013323196.1
---------------MAKFLSSAPVLLMALLTFTAGLLIEINRFYPDLLFYPLG------
-
>626_Synechococcales|WP_015110760.1 613_Microcystis_elabens|WP_190543240.1 619_unclassified_Synechococcus|WP_094584856.1
---------------MKKFLTTAPVVAAVWFTLTAGITIEVFRFFPDLIIHPL-------
-
>627_Cyanobium_sp._PLM2.Bin73|TVS06724.1
---------------MKKFLTTAPVVAAIWFTLTAGITIEVFRFFPDLILRPL-------
-
>628_Merismopedia_sp._SIO2A8|NET50242.1
-----------MDKNLLTYLSFAPVLLTGLMFVTAGILFEFNRFFPDLLFHP--------
-
>629_Synechococcus_lacustris|WP_106499821.1
---------------MKKFLTTAPVFAAFWFTITAVIMIEFNHLFPDMLFVPG-------
-
>630_Calothrix_elsteri_CCALA_953|PAX51834.1
----------MQQSDFLKFLSIAPVTLFALLIFTAVILIEFNSFFPDLLFHPMP------
-
>631_Nostocaceae_cyanobacterium|MBA3923988.1
----------MQQKYFIQYLSLAPVLLFALLSATAVLLIVFNYIFPDLLFHPLP------
-
>632_Spirirestis_rafaelensis_WJT71-NPBG6|MBW4450138.1
---MQKQKPNEQVSYLKKYLSLAPVLAVVSVSVAFSTWAVFNYFFPDLLFHPMP------
-
>633_Cyanobium_usitatum|WP_106501463.1
---------------MKKFLTTAPVFAAIWFGLTAVIIIEFNHFFPDLLFLPL-------
-
>634_Gloeothece_citriformis|WP_012598581.1
------------MKGLPKFLSLGPVLLVLWLSVQATLLIVINIIYPDLLFYPLS------
-
>635_Chroococcidiopsidaceae_cyanobacterium_CP_BM_ER_R8_30|MBV9386581.1
---MAQQNKEDQKSYFLQYLSLAPVLAVVSVSVAFSTWAVFNYFFPDLLFHPMP------
-
>636_Synechococcus_sp._SupBloom_Metag_053|MBJ7364022.1
---------------MKKFLTTAPAFAAIWFMITAVIMIEFNHFFPDMLFIPG-------
-
>637_Spirirestis_rafaelensis_SRS70|AVG72880.1
----------MQQNYFVKYLSLAPVLLFAHLIFVAVVWIIFNTFFPDLLFHPLP------
-
>638_Crinalium_epipsammum_PCC_9333|AFZ13297.1
------------MSDFLKFLSTSSILGIVWLSVQAVLLAYFIYYFPDLLFHPLP------
-
>639_Nostoc_sp._CHAB_5824|WP_229465256.1
----------MQQNSFVKYLSLGPVLLFANLIFTAVLLIVFNSWFPDLLFHPLP------
-
>640_Chroococcidiopsis_sp._PCC_6712|NMN48689.1
------------MDSLLKFLSLAPVIMFLWLAETAVWLIMFNNIYPDLLFHP--------
-
>641_Tolypothrix_distorta_var._symplocoides_UTEX_B_424|AVG72852.1
----------MQQNYFVKYLSLAPVLLFAHLIFVAVLLIVFNNLFPDLLFHPMP------
-
>642_unclassified_Leptolyngbya|WP_190690553.1
---------MDGTKGLLRYLSLAPVLATITLVVIAVLLSNFIYFVPDRLFVPSP------
-
>643_Nostocales_cyanobacterium_HT-58-2|ARV62305.1
-------MAQNQPGSFIQYLSLAPVLLFANLIFTAVLLILFNYFFPDLLFHPLP------
-
>644_Oscillatoria_acuminata|WP_015147195.1
------------MDSFVKFLSLGPVVLILWLSFTATLLIVGNNIYPDALVPPF-------
-
>645_Scytonema_sp._UIC_10036|WP_155752169.1
-----------MQNNFLGYLSLAPVLLFANLILTAVLLIVFNYFFPDLLFHPMP------
-
>646_Synechococcaceae_cyanobacterium_SM2_3_60|NJK71946.1
-------MDSKMDSNFLKFLSTAPVAAVLFSTFILGLFIEINRFFPDILAF---------
-
>647_Chroococcidiopsidaceae_cyanobacterium_CP_BM_RX_35|MBV8885094.1
---MAQQNKNDQKTYFLQYLSLAPVLAVVSVSVAFSTWAVFNYFFPDLLFHPMP------
-
>648_Leptolyngbya_ohadii|WP_088892123.1
-MQRSGKRAENQPNYLLEYLSLAPVLAVVSVSVAISTWIIFNAYFPDLLFHPMP------
-
>649_Leptolyngbyaceae_cyanobacterium_SM1_4_3|NJL39168.1
------------MNGFLRYLSLAPVLATITVVVIAVLLSNFIYFVPDRLFVPAP------
-
>650_Oculatella_sp._FACHB-28|WP_190641038.1
---------MDGTKGLLRYLSLAPVLATITLVVIAVLLSNFVYFVPDRLFVPSP------
-
>651_Phormidium_pseudopriestleyi|WP_207087589.1
------------MDSFVKFLSLGPVVLILWLSLTATLLIIANNIYPDALVPPF-------
-
>652_unclassified_Synechococcus|WP_071800043.1
---------------MKKFLTTAPVVAAVWFTFTAGLTIEIFRLFPDLIIR---------
-
>653_Cyanobium_sp.|PZU97185.1
---------------MKKFLTTAPVVAAIWFTFTAGLTIEIFRLFPDLIIHRL-------
-
>654_Leptolyngbyaceae_cyanobacterium_SL_5_9|NJN59436.1
------------MNGFLRYLSLAPVLATITVIVIAVLLSNFIYFVPDRLFVPAP------
-
>655_Tolypothrix_bouteillei|WP_072040711.1
-----------MQNNFLGYLSLAPVLLFANLIFTAVLLIVFNYFFPDLLFHPMP------
-
>656_Prochlorococcus_marinus|WP_158466093.1
----------MFKIFHTKWLKSAPVVATLWLSSTAVILIGVNYVAPDYLFMPTS------
-
>657_Scytonema_hofmannii|WP_081403013.1
-----------MQNNFLGYLSLAPVLLFANLIFTAVVLIVFNYFFPDLLFHPLP------
-
>658_Calothrix_parasitica|WP_096657631.1
----------MQQSSFLKYLSLAPVLLFAILIFTAVLLIGFNYIFPDLLFHPLP------
-
>659_Phormidium_tenue|WP_191129478.1
-----MAQSNNQPGFFSRYLSLAPVLAVLSVSVAFSTWVFINAFFPDLLFYP--------
-
>660_Nostocales|WP_073618674.1
-----------MQNGLLRYLSLAPVTLFALLIAQAVLLIVFNLIFPDLLFHPMPR-----
-
>661_Cyanothece_sp._SIO2G6|NEQ96860.1
-----------MDKNFLTYLSLAPVQLTVLLVFTASLLIVFNWFFPDLLLHP--------
-
>662_Prochlorococcus_marinus|WP_011294643.1
----------MFKIFRTKWFRSAPVLATLWLSSTAVILIGVNSYFPDYLFMPMS------
-
>663_Calothrix_membranacea_SAG_1410-1|AVG72844.1
----------MQQNYFFKYLSLAPVLLFAHLIFVAVVWIIFNTFFPDLLFHPLP------
-
>664_Chroococcidiopsis_sp._CCALA_051|PSM49817.1
------------MQHVFKYLTLAPVMATFTMVALSVVLIMLQIWFPGLQYGTCLLYTS--
-
>665_Cyanobacteria_bacterium_UBA8553|HAA26426.1
--------MAQKQNDLLTWLSLSPILLFLWLSITAVLLIGFNTVYPDALAWPF-------
-
>666_Pleurocapsales|WP_015142240.1
---------------MAKFLSLAPVILFVWLAETAVWLIVFNNIYPDLLFHPLG------
-
>667_unclassified_Cyanobium|WP_193815443.1
---------------MKKFLTTAPVVAAIWFTFTAGLTIEIFRAFPDLILHPL-------
-
>668_Synechococcus_sp._WH_5701|WP_006170315.1
---------------MKKFLTTAPVVAAIWFTFTAGLTIEIFRLFPDLILHPL-------
-
>669_Calothrix_parietina_UTEX_LB_1952|AVG72864.1
-----------MQSGLLRYLSLAPVTLFALLIAQAVLLIVINLIFPDLLFHPMPR-----
-
>670_unclassified_Leptolyngbya|WP_190770728.1
------------MQYFVKYLSTAPVLATVTVVVLASLLIEINRLFPDLLFAPIP------
-
>671_unclassified_Calothrix|WP_096690266.1
-----------MQNGLLRYLSLAPVTLFAILIAQAVLLIVFNLIFPDLLFHPLPQ-----
-
>672_Nostoc_sp._XA010|WP_229555988.1
-----MQKPNDQKDYFVKYLSLAPVLAVVSVSVAFSTWAIFNYFLPDLLFHPMP------
-
>673_Stanieria_cyanosphaera|WP_216087127.1
---------------MQKFLSLAPVILMLWLAETAVWLIMFNYAHPDLLFHP--------
-
>674_Scytonema_sp._NIES-4073|WP_096563830.1
-----MKKSNKQLEYFVQYLSLAPVLAVVSVSVAFSTWAVFNYFFPDLLFHPLP------
-
>675_Acaryochloridaceae_cyanobacterium_SU_2_1|NJK40434.1
----------------MKFFSTAPVIALIWFTLTAGFLVELNRFFPDILFFPF-------
-
>676_Nostoc_flagelliforme|WP_100898253.1
-----MQKPNDQKDNFLKYLSLAPVLAVVSVSVAFSTWAIFNYFLPDLLFHPMP------
-
>677_Tolypothrix_bouteillei|WP_050046693.1
-----MQKRNDQTNYFLQYLSLAPVLAVVSVSVAFTTWALFNYVFPDLLFHPMP------
-
>679_Microcoleus_sp._T1-bin1|MBD0309577.1
---------MEKRNNFLTWLSLSPILLFAWLSFTAVLLIGINTVYPDALSWPF-------
-
>680_Hydrococcus_sp._RU_2_2|NJM89979.1
---------------MAKFLSLAPVLLFLWLAETAVWMIVFNYKFPDLLFHPLS------
-
>681_Prochlorococcus_sp._MIT_0801|WP_071841055.1
----------MFKIFRTKWFRSAPVLATLWLSSTAVILIGLNSYLPDYLFMPMS------
-
>682_Rivularia_sp._PCC_7116|WP_015117732.1
----------MQQSNFLRFLSLAPVLLFAKLIFIAVLLIVFNYIFPDLLFHPLP------
-
>683_Synechococcus_sp._PCC_7336|WP_202951196.1
---------------MSTYLLTAPVAGAIVLTLLAGLLIEINRFFPDLLVF---------
-
>684_Leptolyngbyaceae_cyanobacterium_SM1_4_3|NJL41879.1
------------MKYFTTYLSTAPVLATITLVAIAVLLSYFVYFVPDRLFFPA-------
-
>685_filamentous_cyanobacterium_CCP2|PSB16943.1
MQQTPKQASNSQPRYFSRYLSLIPVIAVVSISLAFTAWLLINTVYPDRLFFLE-------
-
>686_Microcoleus_sp._FACHB-1515|WP_199304208.1
------------MKYFVTYLSTAPVLATITLVTIAVLLSYFVYFVPDRLFFPA-------
-
>687_Calothrix_sp._HK-06|WP_073621756.1
-----MQKTDDQKRFFSRYLSLAPVLAVVSVSVAFTIWAVFNNFFPDLLFHPLP------
-
>688_Acaryochloris_sp._RU_4_1|NJM67976.1
----------------MKFFSTAPVLAFIWFTLTAGFLVELQRFFPDVLFYPF-------
-
>689_Prochlorococcus_marinus|WP_110861110.1
----------MFKIFRTKWFRSAPVLATLWLSSTAVILIGVNSYFSDYLFMPMS------
-
>690_Scytonema_sp._UIC_10036|WP_155747527.1
-----MQKQNDQVNYFVQYLSLAPVLAVVSVSVAFTTWALFNYVFPDLLFHPIP------
-
>691_Leptolyngbya_sp._FACHB-711|WP_190793269.1
-MQRSGKRADNQPNYFIEYLSLAPVLAVVSVSVALSTFIIINSYFPDLLFHPMP------
-
>692_Cyanosarcina_radialis_HA8281-LM2|MBW4620717.1
---------------MTKFLSLAPVILFLWLIETAIWLIVFNYAHPDLLFHPL-------
-
>693_Coleofasciculus_sp._S288|MCA1994943.1
--------MAKQQNSFLSWLSLAPVLLFAWLSFTAVLVIAMNIIYPDALAWPF-------
-
>694_Dulcicalothrix_desertica|WP_127081675.1
-----MQKTDEQKTFFSRYLSLAPVLAVVSVSVAFTIWAVFNNFFPDLLFHPLP------
-
>695_Oculatella_sp._LEGE_06141|MBE9180891.1
-----MKNPNNQPGYFLQYLSLIPVIAVVSISIAFTIWALINSAIPDFLFSPIP------
-
>696_Kastovskya_adunca_ATA6-11-RM4|MBW4647832.1
------------MQNFLTWLSLAPIQLFLLLSGTAVLLIAINALYPDLLSLG--------
-
>697_Leptolyngbya_sp._BC1307|WP_121970168.1
-----------MSSNFLKYLSTAPVLATVVTIIASGIIIEINRFFPDMLLYPQ-------
-
>698_Synechococcaceae_cyanobacterium_SM2_3_2|NJL99777.1
------------MADFTKFLSTAPVTFVLFSSLIFGLFIEINRFFPDILTF---------
-
>699_Microcoleus_sp._FACHB-1515|MBD2088731.1
----------MQLKYFVTYLSTAPVLATITLVTIAVLLSYFVYFVPDRLFFPA-------
-
>700_Microcoleus_sp._FACHB-SPT15|WP_192220997.1
--------MAAKQNDFLTWLSLAPVQLILLLSGHAVLLIAINILYPDLLSLG--------
-
>701_unclassified_Trichocoleus|WP_190437982.1
------------MNDFVKYLSNAPVLAVLFVSGALTAFILINKTFPDGLFLSP-------
-
>702_Coleofasciculus_sp._C3-bin4|MBD0363787.1
---------MEKQNSFLTWLSLSPILLFAWLSFTAVLLIAINTVYPDALAWPF-------
-
>703_Acaryochloris_marina|WP_187152943.1 541_Acaryochloris_marina_MBIC11017|B0C7S6.1
----------------MKFFSTAPVIALVFFTLTAGFLVELNRFFPDILFFPY-------
-
>704_Cyanobacteria_bacterium_REEB444|MBU6186476.1
---------------MAKFLSLSPVILFLWLAQTSVWLIVFNYIFPDLLFHPL-------
-
>705_Acaryochloris|WP_212662552.1
----------------MKFFSTAPVIAFVFFTLTAGFLVELNRFFPDILFFPY-------
-
>706_Myxacorys_californica_WJT36-NPBG1|MBW4418760.1
------------MAGLPRYLSSAPVLAVVSISVAFTAFMLINWVSPDLLFLAE-------
-
>707_Acaryochloris_sp._CCMEE_5410|WP_010468466.1
----------------MKFFSTAPVIAFIFFTLTAGFLVELNRFFPDILFFPY-------
-
>708_Cyanobacteria|WP_015153889.1
---MQKQNENEQKHYLQRYLSLAPVLAVVAVSVAFTTWAIFNYFFPDLLFHPMP------
-
>709_Myxacorys_almedinensis|WP_162424032.1
------------MTGFPRYLSSAPMLAVVSVSVAFTIFMLINWVSPDLLFLAE-------
-
>710_Mojavia_pulchra_JT2-VF2|MBW4564366.1
-----MQKTNDQKGYFLRYLSLAPVLAVVAVSVAFSTWAIFNRFFPDLLFHPMP------
-
>711_Synechococcaceae_cyanobacterium_SM2_3_1|NJK64959.1
------------MTDFLKYLSTAPVALVLFSVVVVGVFIEINRFFPDILVLP--------
-
>712_Synechococcus_sp._RS344|MBN89793.1
---------------MNKFXTAAPVVAAXWFTATAGILIEWNRFFPDLLFHPM-------
-
>713_Phormidesmis_priestleyi|WP_082906395.1
-----------MSSAFLKYLSNAPVLAVLFTSLTLTVFILINSVYPDLLFLGQ-------
-
>714_Myxacorys_chilensis_ATA2-1-KO14|MBW4537793.1
------------MAGLPRYLSSAPVLAVASISVVFTAFMLINWVSPDLLFLAK-------
-
>715_Leptolyngbya_sp._FACHB-36|WP_190344481.1
-----------MSSNFLKYLSLSPVLAVLFVSAALSAFIIINWFYPNLLALGQ-------
-
>716_Oscillatoria_sp._FACHB-1407|WP_190504429.1
----MKNPGNNQPAYFSQYLSLAPVLAVVSVSVAFSLWLIINAFFPDLLFHPMP------
-
>719_Prochlorococcus_marinus|WP_072013382.1
----------MVKFFRTKWFRSAPVMSTLWLSSTAVILIVVNSYLSDYLFMPMS------
-
