# Supplementary material for: Molecular diversity and evolution of far-red light-acclimated photosystem I
Source: Front Plant Sci. 2023 Nov 20;14:1289199. doi: 10.3389/fpls.2023.1289199 (PMC10694217; doi:10.3389/fpls.2023.1289199)
Supplement: Supplementary file 1 [file DataSheet_1.zip › Supplementary Data 1/PsaL.treefile]

(2_Chroococcidiopsidales_cyanobacterium_LEGE_13417|MBE9015971.1:0.0073981047,3_Chroococcidiopsis_sp._FACHB-1243|WP_192158347.1:0.0317953793,((((((4_Fischerella_sp._NIES-4106|WP_096680224.1:0.0152124048,((7_Fischerella_sp._PCC_9605|WP_026734712.1:0.0454627388,(9_Fischerella_thermalis|WP_009453710.1:0.0195665653,39_Fischerella_thermalis_CCMEE_5196|PMB01855.1:0.0000020324)Node10/25.4/72:0.0134258860)Node9/75.9/34:0.0214022675,13_Chlorogloeopsis_fritschii|WP_016873409.1:0.0370134869)Node8/87.4/34:0.0249149973)Node7/88.7/47:0.0479112257,((24_Nostoc_sp._C052|WP_179065299.1:0.0190063082,32_Calothrix_sp._PCC_7507|WP_015126598.1:0.0636071820)Node12/3.5/88:0.0203043787,26_Nostoc_sp._NMS9|MBN3942465.1:0.0325796161)Node11/96.6/100:0.0909931381)Node6/63.2/33:0.0394722787,((((((((((((((67_Okeania_sp._SIO2C9|NEQ72849.1:0.0103473393,((69_Oscillatoriales_cyanobacterium_SM2_3_0|NJK39890.1:0.1919963077,146_Okeania_sp._SIO4D6|NEP06287.1:0.0379723139)Node28/90.1/51:0.0352541195,((70_Okeania_sp._KiyG1|WP_202224503.1:0.0000020859,(79_Trichodesmium_erythraeum_IMS101|Q116L4.1:0.0662407308,89_Okeania_sp._SIO2F4|NES05808.1:0.0557709023)Node31/81.4/98:0.0147788705)Node30/85.5/98:0.0196475546,(73_Okeania_sp._SIO3C4|NER01699.1:0.0189191441,(77_Okeania_hirsuta|WP_124143428.1:0.0000020702,(155_Okeania_sp._SIO3I5|NEQ35161.1:0.1281912906,((211_Okeania_sp._SIO2B3|NET46120.1:0.0307663721,217_Okeania_sp._SIO2C2|NEP88892.1:0.0000020222)Node36/49.3/98:0.0151363921,261_Hydrocoleum_sp._CS-953|WP_094677040.1:0.0908493464)Node35/90.5/98:0.0243005052)Node34/73.8/97:0.0076668987)Node33/93.9/99:0.0292053499)Node32/83.2/96:0.0228618608)Node29/79.6/96:0.0239775345)Node27/0/42:0.0000021390)Node26/87.7/51:0.0249080503,68_Okeania_sp._SIO3H1|NEN88693.1:0.0466388638)Node25/98.7/98:0.1180454255,(((((75_Planktothrix_tepida|WP_072717598.1:0.0343255524,((83_Planktothrix_serta|WP_083619020.1:0.0367630305,84_Planktothrix|WP_190520321.1:0.0576306279)Node43/96.8/97:0.0488481101,94_Planktothrix_sp._UBA8402|HAN74785.1:0.0104518972)Node42/77.1/96:0.0100423590)Node41/80.9/87:0.0139595599,((224_Planktothrix_sp._PCC_11201|WP_079677767.1:0.0238054148,243_Oscillatoriales_cyanobacterium_CG2_30_40_61|OIP68847.1:0.0153811144)Node45/90.2/100:0.0272100852,(263_Planktothrix_paucivesiculata|WP_083620365.1:0.0400384378,282_Planktothrix_agardhii_NIES-204|BBD56549.1:0.0510931614)Node46/56.1/49:0.0029893633)Node44/76.1/60:0.0095154545)Node40/97.3/99:0.1011987042,(221_Alkalinema_sp._FACHB-956|WP_190572674.1:0.4116307551,(((((((((((296_Oscillatoria_sp._FACHB-1407|WP_190504668.1:0.1041769132,304_Leptolyngbyaceae_cyanobacterium_SL_7_1|NJN87627.1:0.2718945002)Node58/90.1/100:0.0919222760,((((297_Cyanosarcina_radialis_HA8281-LM2|MBW4618024.1:0.6506476609,((((578_Lyngbya_sp._HA4199-MV5|MBW4690161.1:0.1123729707,598_Stenomitos_rutilans_HA7619-LM2|MBW4471065.1:0.2331891857)Node66/93.5/100:0.1171817355,1070_Stenomitos_frigidus|WP_106260078.1:0.2244818126)Node65/78.6/100:0.0749714480,(1001_Phormidium_sp._FACHB-592|WP_190449150.1:0.0423910275,1006_Leptolyngbya_sp._FACHB-321|WP_190507462.1:0.0278244071)Node67/100/100:0.3331948136)Node64/20/88:0.0600032393,867_Tildeniella_nuda_ZEHNDER_1965/U140|MBW4580113.1:0.2530045980)Node63/100/100:0.8724353809)Node62/0/36:0.0000023987,((((((310_Elainella_sp._C42_A2020_010|MBF2051453.1:0.2209698617,((381_Hydrococcus_sp._RU_2_2|NJM87965.1:0.1109819093,457_Aphanocapsa_sp._GSE-SYN-MK-11-07L|MBW4552584.1:0.1534052347)Node75/99.7/100:0.1829827702,((628_Leptolyngbya_ohadii|WP_088890923.1:0.0974137779,846_Leptolyngbya_sp._FACHB-711|WP_190793614.1:0.0734181915)Node77/100/100:0.2503127286,(881_Chamaesiphon_polymorphus|WP_106305273.1:0.0436492397,906_Chamaesiphon_minutus|WP_015161881.1:0.0359105071)Node78/100/100:0.4172054176)Node76/19.1/75:0.0115880860)Node74/84.4/77:0.0332392976)Node73/78/80:0.0233700197,348_Leptolyngbya_sp._FACHB-36|WP_190343682.1:0.2523848720)Node72/80.8/79:0.0257394929,(((955_Oscillatoriophycideae_cyanobacterium_NC_groundwater_1537_Pr4_S-0.65um_50_18|MBI4780101.1:0.2195779362,1142_Drouetiella_hepatica_Uher_2000/2452|MBW4659318.1:0.1553718882)Node81/94.8/100:0.1385865568,1094_Timaviella_obliquedivisa_GSE-PSE-MK23-08B|MBW4515750.1:0.2430275482)Node80/98.7/100:0.1982255710,1251_Cyanobacteria_bacterium_RM1_2_2|NJO78361.1:0.2750616845)Node79/89.3/13:0.0898813730)Node71/83.4/15:0.0634811841,(734_Phormidium_tenue|WP_191131365.1:0.2280158309,(921_Pegethrix_bostrychoides_GSE-TBD4-15B|MBW4464970.1:0.2732490860,1123_Synechococcales_cyanobacterium_M58_A2018_015|MBF2001329.1:0.4897533759)Node83/94/100:0.1229321995)Node82/93.5/15:0.1066754856)Node70/77.7/42:0.0311028068,336_filamentous_cyanobacterium_CCP2|PSB23199.1:0.2031148337)Node69/74.3/41:0.0351426262,(((((322_Stenomitos_rutilans_HA7619-LM2|MBW4473989.1:0.0830894329,376_Lyngbya_sp._HA4199-MV5|MBW4692448.1:0.0166237071)Node88/91.8/100:0.0430289806,370_Stenomitos_frigidus|WP_106254504.1:0.0415123773)Node87/95.8/100:0.0612732231,491_Tildeniella_nuda_ZEHNDER_1965/U140|MBW4581938.1:0.0971381033)Node86/18.7/71:0.0218056949,810_Cyanobacteria|WP_190453359.1:0.0930501177)Node85/99.9/100:0.2433302878,(659_Kovacikia_sp._CCNU0001|WP_224341900.1:0.3216774386,(764_Planktothrix_serta|WP_156093089.1:0.0416893734,786_Planktothrix|WP_190522413.1:0.0000024626)Node90/99.8/100:0.2353055730)Node89/87.2/100:0.0928292148)Node84/93.6/99:0.0870008105)Node68/96.2/99:0.0990642848)Node61/76.7/76:0.0371840132,377_unclassified_Leptolyngbya|WP_190770171.1:0.4124283803)Node60/35.8/90:0.0446933919,((347_Pantanalinema_sp._GBBB05|MBL1174543.1:0.2345869184,382_Oscillatoriales_cyanobacterium_SpSt-418|HFM99878.1:0.2768858177)Node92/42.3/99:0.0689565008,(782_Phormidium_sp._CLA17|WP_197985229.1:0.1120019764,894_Leptolyngbya_sp.|PZV03720.1:0.2968387787)Node93/95.6/100:0.1554828198)Node91/99.6/100:0.2031838787)Node59/77/97:0.0296104611)Node57/95/99:0.1119173962,(((((((((((((((((((((((((((((303_Calothrix_sp._HK-06|WP_073618675.1:0.0073354677,312_Calothrix_sp._FI2-JRJ7|MBW4602208.1:0.0604742143)Node122/74.8/100:0.0073603008,327_unclassified_Calothrix|WP_096690265.1:0.0224157424)Node121/96.7/100:0.0301802748,337_Calothrix_parietina_UTEX_LB_1952|AVG72865.1:0.0000028728)Node120/87.9/100:0.0148028639,306_Dulcicalothrix_desertica|WP_127085451.1:0.0075788174)Node119/92.1/100:0.0225704530,311_Nostocales|WP_223974087.1:0.0000028123)Node118/95.6/100:0.0527833191,342_Calothrix_sp._PCC_7103|WP_019492434.1:0.0479661915)Node117/98.9/100:0.0984047924,318_Calothrix_sp._C42_A2020_038|MBF2066257.1:0.0325636471)Node116/92.5/100:0.0523191202,565_Mojavia_pulchra_JT2-VF2|MBW4562986.1:0.2328294242)Node115/87.2/98:0.0348551417,(((384_Scytonematopsis_contorta_HA4292-MV4|AVG72885.1:0.1878994064,((688_Rivularia_sp._PCC_7116|WP_044291591.1:0.0450427272,914_Calothrix_parasitica|WP_096657632.1:0.0463015790)Node127/95.7/100:0.0900357951,751_Richelia_sp._SM2_1_7|NJL78571.1:0.0357991088)Node126/98.5/100:0.1351309257)Node125/80.1/99:0.0446790982,468_Cyanomargarita_calcarea_GSE-NOS-MK-12-04C|MBW4666671.1:0.0774433331)Node124/77.2/94:0.0183518930,440_Heteroscytonema_crispum_UTEX_LB_1556|AVG72898.1:0.0703867376)Node123/92/95:0.0351075074)Node114/84.7/65:0.0159077438,(603_Calothrix_sp._NIES-3974|WP_096620957.1:0.1353609590,707_Calothrix_sp._PCC_6303|WP_015200291.1:0.2256319369)Node128/87.4/90:0.0514785587)Node113/41.6/59:0.0110672453,((369_Calothrix_sp._NIES-4101|BAZ41278.1:0.0443569949,(487_Calothrix_elsteri|WP_095723832.1:0.0928747444,617_Calothrix_sp._CSU_2_0|NJR18163.1:0.0735092764)Node131/44.4/86:0.0273201384)Node130/91.7/86:0.0508173702,(509_Mastigocoleus_testarum|WP_027840947.1:0.0925425916,653_Calothrix_sp._336/3|WP_035156342.1:0.2971952991)Node132/97.7/92:0.1186286091)Node129/87.3/77:0.0278210396)Node112/82.6/75:0.0142066775,(((((366_Atlanticothrix_silvestris|WP_214437243.1:0.0985530903,((((412_Nodularia_spumigena_PCC_73104|AVG72893.1:0.0112425978,(435_Nodularia_sp._NIES-3585|WP_089092351.1:0.0213465028,(451_Nodularia_spumigena|WP_006194866.1:0.0281417176,(455_Anabaenopsis_elenkinii|WP_200987821.1:0.0599270494,531_Nostoc_sp._RI_552|MBI1242608.1:0.0599901361)Node144/24.8/96:0.0069664121)Node143/0/91:0.0000021967)Node142/76.9/99:0.0097389831)Node141/51/91:0.0137435388,438_Nodularia_sp._in__Bacteria|TVP65440.1:0.0258761544)Node140/62.8/92:0.0166345317,424_unclassified_Nodularia|WP_193997702.1:0.0072436422)Node139/90.6/100:0.0348199198,463_Trichormus_sp._ATA11-4-KO1|MBW4554664.1:0.0363847006)Node138/78.3/99:0.0316092242)Node137/93.3/99:0.0346431455,((((((((((((385_Nostoc_commune|WP_109011158.1:0.0378879045,(496_Nostoc_sp._FACHB-892|WP_190914141.1:0.0000025505,((559_Nostoc_flagelliforme|WP_100899852.1:0.0293939085,((564_Nostoc_commune|WP_196523100.1:0.0451315031,597_Nostoc_sp._CHAB_5834|WP_229468101.1:0.0073201352)Node161/76.4/74:0.0071416116,776_Nostoc_sp._XA010|WP_229553757.1:0.0217333655)Node160/87.4/82:0.0145814826)Node159/28.2/82:0.0072648604,574_Nostoc_desertorum_CM1-VF14|MBW4425724.1:0.0291724060)Node158/0/86:0.0000028129)Node157/82.5/89:0.0072248874)Node156/0/50:0.0000028333,418_Nostoc_indistinguendum_CM1-VF10|MBW4451580.1:0.0295497109)Node155/77.6/84:0.0070997247,526_Nostoc_flagelliforme|WP_190941241.1:0.0293200833)Node154/85.7/94:0.0171938483,407_Nostoc_mirabile|WP_229492500.1:0.0205335456)Node153/93.5/98:0.0317054065,(606_Nostoc_sphaeroides|WP_118169018.1:0.0502502141,616_Nostoc|WP_012410219.1:0.0122599210)Node162/54.4/98:0.0156831336)Node152/68.7/92:0.0068193487,528_unclassified_Nostoc|WP_185585062.1:0.0076178010)Node151/93.9/98:0.0225281803,615_Nostoc|WP_190892846.1:0.0156538840)Node150/77/97:0.0075858341,((((((400_Nostoc_sp._JL34|MBN3886279.1:0.0298137589,(((408_Nostoc_sp._NMS8|MBN3962883.1:0.0150958079,439_Nostoc_sp._JL23|MBN3878772.1:0.0297804316)Node171/75.5/99:0.0073910516,(427_Nostoc_sp._NMS9|MBN3939728.1:0.0000021658,532_Nostoc_sp._LPT|MBN4001575.1:0.0530167225)Node172/92.3/100:0.0299168265)Node170/71.1/98:0.0073813000,744_Nostoc_sp._NMS4|MBN3922845.1:0.0074443312)Node169/77.7/100:0.0075613328)Node168/76.8/99:0.0095632958,(622_Nostoc|WP_099070453.1:0.0072700390,(657_Nostocaceae|WP_190879548.1:0.0142228540,660_Desmonostoc_geniculatum_HA4340-LM1|MBW4674239.1:0.0152840754)Node174/90.7/100:0.0301548392)Node173/99.7/100:0.0777128302)Node167/90.6/93:0.0222947656,(486_Nostoc_sp._C052|WP_179067569.1:0.0501648207,(494_Nostoc_edaphicum|WP_181931927.1:0.0198378230,539_Nostoc_sp._KVJ20|WP_069070100.1:0.0097747671)Node176/60/89:0.0147120360)Node175/0/47:0.0000025622)Node166/72.4/83:0.0113277150,711_Nostoc_sp._CHAB_5836|WP_229549448.1:0.0465341841)Node165/95.8/100:0.0433489726,(586_unclassified_Nostoc|WP_163929240.1:0.0000022512,589_unclassified_Nostoc|WP_094328215.1:0.0389061719)Node177/74.9/85:0.0074069539)Node164/77.1/99:0.0073090725,569_Nostoc_sp._TCL240-02|WP_174712526.1:0.0158005483)Node163/75.9/99:0.0074115778)Node149/96.2/100:0.0448308320,415_Nostoc_sp._WHI|WP_196518476.1:0.0374391130)Node148/90.1/98:0.0225402992,442_Komarekiella_atlantica_HA4396-MV6|MBW4685290.1:0.0142528346)Node147/89.4/96:0.0192163138,430_Komarekiella_sp._clone_1|WP_191756984.1:0.0108023034)Node146/17.2/50:0.0135793562,392_aff._Roholtiella_sp._LEGE_12411|WP_194001434.1:0.0115202461)Node145/93.2/98:0.0345384105)Node136/65/47:0.0220301351,456_Desmonostoc_vinosum_HA7617-LM4|MBW4612057.1:0.1299556588)Node135/75.5/18:0.0079858755,(((((396_Anabaena_sphaerica|WP_190557683.1:0.0425297913,((561_Aphanizomenonaceae|WP_009341978.1:0.0000010413,637_Cylindrospermopsis_raciborskii|WP_085728544.1:0.0363450033)Node184/99.2/100:0.1089914643,626_Sphaerospermopsis_aphanizomenoides|WP_193943843.1:0.0285732221)Node183/97.4/100:0.0717888305)Node182/80.7/95:0.0193317510,482_Sphaerospermopsis_aphanizomenoides|WP_200324189.1:0.0086482305)Node181/16.5/95:0.0102252130,563_Trichormus_azollae|WP_013193113.1:0.0420399721)Node180/46.2/94:0.0154584063,460_Trichormus_sp._NMC-1|WP_071189580.1:0.0201985926)Node179/89.4/93:0.0296451468,(519_Anabaena_cylindrica|WP_015212807.1:0.0238297301,((658_Sphaerospermopsis_sp._SIO1G1|NET00566.1:0.1261160632,((((((673_Anabaena_sp._FACHB-1237|WP_190368604.1:0.1769029769,(746_Dolichospermum_sp._UHCC_0259|WP_168645628.1:0.0236074281,766_Nostocales|WP_028083754.1:0.0186575129)Node194/80.3/100:0.0409098379)Node193/78.8/92:0.0297815093,703_Aphanizomenon|WP_190387102.1:0.0248067956)Node192/75.6/91:0.0155679783,836_Anabaena_sp._UHCC_0187|MTJ12690.1:0.0311919978)Node191/77.1/90:0.0181862808,807_Anabaena_sp._LE011-02|OBQ13369.1:0.0120817563)Node190/80.5/90:0.0366518708,808_Dolichospermum_sp.|MBJ7297789.1:0.0099839540)Node189/85.7/92:0.0404347501,862_Dolichospermum_sp._DET66|MBS3026484.1:0.0110603751)Node188/98.8/100:0.1153248581)Node187/65.2/98:0.0711768688,686_Nostocales_cyanobacterium|TAE53255.1:0.0217184568)Node186/98.2/100:0.1153477476)Node185/55.4/75:0.0136378838)Node178/94.8/96:0.0398873016)Node134/0/11:0.0000025912,(401_Cylindrospermum_sp._NIES-4074|BAZ28927.1:0.0474046510,(582_Cylindrospermum_sp._FACHB-282|WP_190459634.1:0.0273638544,629_Cylindrospermum_stagnale|WP_015210165.1:0.0176617095)Node196/99.1/100:0.0866363722)Node195/87.1/50:0.0231024606)Node133/87.4/79:0.0168382834)Node111/78.4/66:0.0096188554,(428_Gloeotrichia_ghosei_UTEX_LB_1920|AVG72861.1:0.0417012709,((550_Calothrix_sp._PCC_7507|WP_015127201.1:0.0373058283,663_Goleter_apudmare_HA4340-LM2|MBW4643698.1:0.1427388839)Node199/5.9/22:0.0182382867,567_Fortiea_contorta|WP_017654966.1:0.0594054058)Node198/91.2/96:0.0400581517)Node197/98.8/99:0.0622454403)Node110/75.9/56:0.0127229783,(((485_Nostoc_sp._CENA543|WP_103137632.1:0.0150593854,518_Anabaena_minutissima|WP_190696268.1:0.0374288415)Node202/94.7/100:0.0384042947,(524_Nostoc_sp._PCC_7524|WP_015137729.1:0.0150346822,535_unclassified_Anabaena|WP_066381566.1:0.0291720357)Node203/92.3/100:0.0279324177)Node201/84/100:0.0182752696,554_Nostoc_sp._TCL26-01|WP_179047166.1:0.0483034500)Node200/75.4/61:0.0085673032)Node109/85.5/90:0.0309505512,(390_Richelia_sinica|WP_190604685.1:0.0981484158,((547_Richelia_intracellularis|WP_008233423.1:0.2068260262,677_Calothrix_rhizosoleniae|WP_088242240.1:0.1040563490)Node206/5.9/99:0.0274523972,646_Richelia_sp.|NRB07378.1:0.0466913312)Node205/99.9/100:0.1637877127)Node204/93.4/100:0.0724139034)Node108/42.7/87:0.0141187376,(328_Anabaena_subtropica|WP_190406464.1:0.0107121886,355_Nostoc_sp._PCC_7120__FACHB-418|6TCL_L:0.0270050324)Node207/94.8/100:0.0497519318)Node107/74.9/89:0.0184295204,(379_Nostoc_sp._CHAB_5844|WP_229543485.1:0.0435272730,((((((398_Nostocaceae|WP_190595024.1:0.0551265624,602_Fortiea_sp._LEGE_XX443|WP_193883330.1:0.0627280008)Node214/82.2/49:0.0155883749,(414_Nostoc_sp._PCC_7107|WP_015112406.1:0.0286164475,904_Nostocales|WP_096580099.1:0.0000027585)Node215/75.9/49:0.0117417183)Node213/96/98:0.0532903566,864_Nostoc_sp._LEGE_06077|WP_193892445.1:0.0236256031)Node212/67.5/99:0.0307493360,417_Nostoc_piscinale|WP_062296703.1:0.0593146643)Node211/95.7/99:0.0451012955,426_Nostoc_sp._TH1S01|MBU7583706.1:0.0000026628)Node210/45.6/98:0.0193286739,(402_Nostoc_sp._FACHB-110|WP_190691003.1:0.0560823271,490_unclassified_Nostoc|WP_190697384.1:0.0442098312)Node216/77.2/93:0.0136841000)Node209/72.3/93:0.0150743677)Node208/92.3/99:0.0347835258)Node106/87/91:0.0254139750,((313_Calothrix_sp._NIES-2098|WP_096591221.1:0.0324044446,(419_Tolypothrix_sp._FACHB-123|WP_190752055.1:0.0506780106,(((488_Tolypothrix_sp._PCC_7910|WP_167721658.1:0.0298212482,610_Nostocales|WP_096581584.1:0.0000010413)Node222/0/70:0.0000020894,624_Nostocales|WP_045868124.1:0.0303737490)Node221/95.2/93:0.0475765935,614_Calothrix_sp._NIES-2100|WP_096605609.1:0.0380714976)Node220/90.8/100:0.0332313926)Node219/93.7/100:0.0399706191)Node218/92.1/100:0.0411272688,323_unclassified_Nostoc|WP_086688028.1:0.0242475477)Node217/95.6/100:0.0476105189)Node105/77.4/88:0.0095920413,(450_Nostoc_sp._NMS7|MBN3948562.1:0.0488328539,(((576_Nostoc_sp._JL33|MBN3872245.1:0.0504087891,(((759_Nostoc_sp._UHCC_0702|WP_206267802.1:0.0367808850,913_Nostoc_sp._NIES-4103|WP_096558809.1:0.0000023961)Node229/88.2/100:0.0165373614,875_Amazonocrinis_nigriterrae|WP_198127900.1:0.0129464939)Node228/76.5/100:0.0106021419,830_Nostoc_minutum_NIES-26|RCJ41030.1:0.0274682877)Node227/98.5/100:0.0638547955)Node226/38.9/45:0.0120445391,731_Nostoc_sp._CHAB_5824|WP_229465255.1:0.0314567204)Node225/63.3/71:0.0194628225,((705_Nostoc_sp._PA-18-2419|WP_138496892.1:0.1258159643,(802_Nostoc_linckia|WP_096539921.1:0.0299225901,817_Nostoc|WP_190956289.1:0.0152738672)Node232/0/64:0.0000027569)Node231/72.5/83:0.0230941772,778_Nostoc_sp._NOS2021|MBN3895510.1:0.0602674317)Node230/93.3/98:0.0419753776)Node224/87.5/73:0.0264756105)Node223/99.6/100:0.0996534599)Node104/91/99:0.0432956694,(334_Fischerella_sp.|NWF61253.1:0.0796630976,(529_Fischerella_thermalis_CCMEE_5205|PMB43817.1:0.0498411586,(674_Fischerella|WP_016862312.1:0.0134567665,690_Fischerella_sp._NIES-4106|WP_096676749.1:0.0311506959)Node235/97.1/100:0.0722810029)Node234/98/100:0.1031822279)Node233/95.1/100:0.0597305164)Node103/58.4/98:0.0318176952,(935_Mastigocladus_laminosus|O31126.1:0.1009732729,1072_Chlorogloeopsis_fritschii|WP_016879098.1:0.0465641628)Node236/96.5/100:0.0779806518)Node102/90.7/93:0.0467105708,(411_Anabaena_azotica|WP_190474974.1:0.0193539314,(466_Nostoc_sp._MS1|WP_224085717.1:0.0189871423,562_unclassified_Nostoc|WP_067774571.1:0.0339548685)Node238/92.1/100:0.0493422169)Node237/98.2/100:0.0926060598)Node101/82.5/94:0.0276049385,(((((((380_Brasilonema_sp._CT11|WP_210612197.1:0.0324949133,508_Brasilonema|WP_169265700.1:0.0405101302)Node245/97.4/100:0.0683848492,(771_Brasilonema_sp._UFV-L1|WP_169221910.1:0.0370180134,919_Scytonema_sp._RU_4_4|NJM72149.1:0.0481104354)Node246/90.3/100:0.0434534030)Node244/87.1/86:0.0402134684,(469_Scytonema_tolypothrichoides|WP_048870972.1:0.0180539107,796_Aetokthonos_hydrillicola|WP_208343900.1:0.3374350452)Node247/14.1/76:0.0212456186)Node243/91.5/97:0.0525276718,818_Iphinoe_sp._HA4291-MV1|MBW4634129.1:0.1182333008)Node242/90.2/98:0.0428114180,((447_Mastigocladopsis_repens|WP_026082875.1:0.0697462878,((481_Scytonema_hyalinum_WJT4-NPBG1|MBW4502331.1:0.0369459338,584_Tolypothrix_campylonemoides|WP_041041820.1:0.0339913491)Node251/92.1/100:0.0293679247,553_Scytonema_sp._NIES-4073|BAZ24971.1:0.0073986281)Node250/96.2/100:0.0486192422)Node249/30.2/97:0.0510731160,779_Nostocales_cyanobacterium_HT-58-2|ARV63320.1:0.0000025896)Node248/87/95:0.0338002175)Node241/19/90:0.0077968149,(695_Tolypothrix_bouteillei|WP_038079853.1:0.0148086254,(696_Scytonema_hofmannii|WP_026135024.1:0.0566327856,859_Scytonema_sp._UIC_10036|WP_155752168.1:0.0297192883)Node253/75.9/97:0.0075186323)Node252/92.3/99:0.0368891316)Node240/91/96:0.0357538740,((((((611_Tolypothrix_carrinoi_HA7290-LM1|MBW4567995.1:0.0235973806,(618_Tolypothrix_brevis_GSE-NOS-MK-07-07A|MBW4475376.1:0.0357987475,726_Nostocales|WP_029634148.1:0.0349047953)Node260/98.6/100:0.0578124781)Node259/87.2/100:0.0145520411,623_Tolypothrix_sp._NIES-4075|WP_089125796.1:0.0000027209)Node258/88.5/100:0.0203990006,700_Hassallia_byssoidea|WP_039748229.1:0.0437386284)Node257/93.1/100:0.0441229652,620_Tolypothrix_distorta_var._symplocoides_UTEX_B_424|AVG72853.1:0.0000026096)Node256/72.3/100:0.0414402493,720_Tolypothrix_sp._Co-bin9|MBD0264482.1:0.0933904207)Node255/94.6/100:0.0603939847,(823_Stigonema_ocellatum_SAG_48.90__DSM_106950|MBR8839005.1:0.0757755725,927_Iningainema_tapete_BLCC-T55|MBD2771700.1:0.1253319613)Node261/35.3/89:0.0292629739)Node254/54.7/100:0.0274694658)Node239/88.5/98:0.0425373439)Node100/98.5/100:0.1154238387,357_Nostocaceae_cyanobacterium|MBA3923987.1:0.2134205403)Node99/97.4/100:0.1097645109,(((((344_Chroogloeocystis_siderophila|WP_218596704.1:0.0148223765,(354_Chroococcidiopsis_sp._TS-821|WP_104546778.1:0.0000022355,372_Gloeocapsopsis_crepidinum|WP_193930653.1:0.0290187379)Node267/81.4/87:0.0144415568)Node266/84.6/87:0.0147667956,388_Gloeocapsa_sp._PCC_7428|WP_015188950.1:0.0166755703)Node265/95.4/100:0.0492420779,362_Gloeocapsopsis_dulcis|WP_105220700.1:0.0287406176)Node264/99.1/100:0.1179334865,((353_Cyanobacteria_bacterium_UBA11049|HCF28412.1:0.1177221193,(591_Scytonema_millei|WP_039715795.1:0.0000020811,619_Chroococcidiopsis_sp._FACHB-1243|WP_192154073.1:0.0272297702)Node270/100/100:0.2321143538)Node269/57.4/100:0.0579812554,552_Tolypothrix_sp._T3-bin4|MBD0304710.1:0.1217935832)Node268/85.6/99:0.0420415859)Node263/89.6/99:0.0630837859,((358_Chroococcidiopsidaceae_cyanobacterium_CP_BM_RX_35|MBV8885093.1:0.0665817603,854_Chroococcidiopsidaceae_cyanobacterium_CP_BM_ER_R8_30|MBV9386582.1:0.0475461102)Node272/100/100:0.2513508408,(755_Synechocystis_sp._PCC_7509|WP_009631136.1:0.0000026123,((797_Chroococcus_sp._CMT-3BRIN-NPC107|MBW4662808.1:0.0368539819,800_Chlorogloea_sp._CCALA_695|WP_106368037.1:0.0436114677)Node275/44.6/55:0.0071361281,840_Aliterella_atlantica|WP_045052746.1:0.0941823406)Node274/76.2/50:0.0073635957)Node273/99.2/100:0.1392815206)Node271/93.6/97:0.0821849432)Node262/65.3/88:0.0312442404)Node98/76/96:0.0258766012,420_Gloeocapsa_sp._UFS-A4-WI-NPMV-4B04|MBW4637997.1:0.1750692812)Node97/64.8/98:0.0614277451,1113_Gloeocapsa_sp._UFS-A4-WI-NPMV-4B04|MBW4637998.1:0.4350539983)Node96/94.7/99:0.1205154758,((((399_Leptolyngbya_sp._NIES-3755|BAU15623.1:0.0297617194,(((445_Pseudanabaenaceae_cyanobacterium_LEGE_13415|MBE9012169.1:0.0477317886,475_Plectolyngbya_sp._WJT66-NPBG17|MBW4442173.1:0.0441868999)Node282/58/40:0.0066814950,556_Leptolyngbya_sp._NIES-2104|WP_058995111.1:0.0151605983)Node281/63.3/45:0.0139902066,557_Leptolyngbya_sp._FACHB-17|WP_190375223.1:0.0377630598)Node280/85/93:0.0215000091)Node279/89.9/100:0.0539254340,1276_Leptolyngbya_sp._UWPOB_LEPTO1|MBN8561202.1:0.4929581701)Node278/15.4/40:0.0720832046,(882_Phormidesmis_priestleyi|WP_073069570.1:0.0331192399,944_Phormidesmis_priestleyi|WP_068816102.1:0.0638578530)Node283/93.4/100:0.0794886018)Node277/96.1/94:0.1024487976,((462_Myxacorys_californica_WJT36-NPBG1|MBW4420816.1:0.0095673146,471_Myxacorys_chilensis_ATA2-1-KO14|MBW4542208.1:0.0254229937)Node285/96.4/100:0.0745426771,501_Myxacorys_almedinensis|WP_162422681.1:0.0755879629)Node284/99.2/100:0.1539154050)Node276/99/94:0.1762464759)Node95/80.3/39:0.0328048866,((461_Chroococcus_sp._FPU101|WP_206817119.1:0.0798869389,478_Aphanothece_hegewaldii|WP_106458303.1:0.0259930178)Node287/100/100:0.4654716168,(839_uncultured_Synechococcales_cyanobacterium|CAA9575030.1:0.5717612237,1104_Oculatella_sp._LEGE_06141|MBE9180459.1:0.4606719748)Node288/96.4/94:0.2200779162)Node286/14.5/38:0.0228267689)Node94/56/70:0.0364202787)Node56/83.7/73:0.0513973673,((317_Trichocoleus_desertorum_ATA4-8-CV12|MBW4487756.1:0.0876503074,330_unclassified_Trichocoleus|WP_190437983.1:0.0056214275)Node290/99.7/100:0.1674803381,(367_Leptolyngbyaceae_cyanobacterium_SM1_4_3|NJL37584.1:0.0000023105,(375_Leptolyngbyaceae_cyanobacterium_RM1_406_9|NJO77035.1:0.0295281792,378_Pseudanabaenales|WP_190641605.1:0.0438281794)Node292/92.2/100:0.0361922576)Node291/100/100:0.2396878209)Node289/84/87:0.0453312740)Node55/0/54:0.0069202541,298_Kastovskya_adunca_ATA6-11-RM4|MBW4647831.1:0.3179953975)Node54/77.9/94:0.0281320499,302_Cyanobacteria_bacterium_FACHB-472|MBD1836405.1:0.1196570063)Node53/85/76:0.0345020547,(((661_Microcoleus_sp._FACHB-831|WP_190488838.1:0.1357196253,(785_unclassified_Coleofasciculus|WP_190413986.1:0.0085261841,868_Coleofasciculus_sp._FACHB-1120|WP_190818775.1:0.0203400065)Node296/99.3/100:0.0852184116)Node295/88.3/99:0.0372072986,664_Aphanothece_sp._CMT-3BRIN-NPC111|MBW4576962.1:0.1463102925)Node294/17.9/45:0.0097677298,880_Crinalium_epipsammum|WP_015203410.1:0.1364687961)Node293/93.8/99:0.0765309045)Node52/95/99:0.1216818180,(((((((((((301_Oscillatoria_sp._SIO1A7|NER33656.1:0.1714504976,383_Roseofilum_sp._Belize_Diploria|MBP0010578.1:0.2856658875)Node307/91.2/100:0.1120720159,((593_Pseudanabaena_sp._FACHB-1998|WP_190400133.1:0.0317573754,643_Pseudanabaena_sp.|PZU99259.1:0.0267076520)Node309/98/100:0.1951046195,(811_Pseudanabaena_sp._ABRG5-3|WP_126388710.1:0.0826659974,941_Pseudanabaena_sp._M57BS1SP1A06MG|MCA6601919.1:0.1040123532)Node310/90.8/100:0.1105374016)Node308/100/100:0.6225226413)Node306/99.5/99:0.2279244431,((((436_Symploca_sp._SIO2E9|NEO97515.1:0.0081629953,500_Symploca_sp._SIO3C6|NEO30496.1:0.0232099335)Node314/98.9/100:0.1105880567,(946_Synechococcales_cyanobacterium_RU_4_20|NJM58515.1:0.1030207112,948_Synechococcales_cyanobacterium_RM1_1_8|NJN31148.1:0.2190879523)Node315/98.8/100:0.2040208196)Node313/75.7/70:0.0456460636,((670_Symploca_sp._SIO1B1|NER93058.1:0.0247278518,(671_Symploca_sp._SIO2E6|NET54660.1:0.0158721977,679_Caldora_sp._SIO3E6|NES17661.1:0.0159166701)Node318/72.5/43:0.0073389932)Node317/75.3/76:0.0120177350,1172_Symploca_sp._SIO1A3|NER52989.1:0.0214605924)Node316/97.8/100:0.0902322082)Node312/77.1/63:0.0137078283,((448_Moorena_producens_3L|EGJ29452.1:0.0498721781,540_Moorena_sp._SIO3C2|NEP50985.1:0.0084956869)Node320/96.2/100:0.0683256652,((((((((534_Cyanobacterium_stanieri_PCC_7202|AFZ48633.1:0.0434196284,650_Cyanobacterium_sp._T60_A2020_053|MBF2058293.1:0.0847494868)Node328/99.3/100:0.1365005279,(((640_Geminocystis_sp._NIES-3709|WP_197671908.1:0.0221997866,706_Geminocystis_sp._NIES-3708|WP_066344937.1:0.0508707308)Node331/54/100:0.0219363554,715_Geminocystis_herdmanii|WP_202803917.1:0.0102424520)Node330/98.7/100:0.0775147488,1048_Cyanobacterium_aponinum|WP_190360892.1:0.0000020044)Node329/92.5/100:0.0649292156)Node327/42.2/94:0.0366698207,613_Geminocystis_sp._M7585_C2015_104|HIK37591.1:0.0980691753)Node326/94.3/100:0.0946359100,592_Synechococcaceae_cyanobacterium_RL_1_2|NJN75837.1:0.4107144514)Node325/86.9/78:0.0447957327,573_Merismopedia_glauca|WP_219884765.1:0.5007023473)Node324/50.2/74:0.0420126164,791_Prochlorothrix_hollandica|WP_017711040.1:0.3707512218)Node323/0/20:0.0047215731,((855_Limnothrix_sp._RL_2_0|NJN72434.1:0.1565062497,(860_Leptolyngbya_sp._PCC_7376|WP_015132325.1:0.0535080047,1089_Limnothrix_rosea|WP_075888973.1:0.0173765084)Node334/91.1/100:0.0627094068)Node333/83.3/100:0.0992397847,((905_Synechococcus_moorigangaii_CMS01|MBV5257900.1:0.0440489185,929_unclassified_Synechococcus|WP_024546622.1:0.0349024076)Node336/47.4/94:0.0071702312,970_unclassified_Synechococcus|WP_012308215.1:0.0368768433)Node335/100/100:0.2578249984)Node332/92.6/97:0.0806557906)Node322/62.2/21:0.0205497095,((((((((((903_unclassified_Synechococcus|WP_131454746.1:0.0305351772,((971_Synechococcus_sp._Tobar2m-G35|MCF8132809.1:0.0560212824,980_Synechococcus_lacustris|WP_106498648.1:0.0238993370)Node348/56.6/97:0.0194111655,1109_Synechococcaceae_bacterium_WB6_3B_236|NBQ21058.1:0.0852612396)Node347/89.9/99:0.0308852013)Node346/47.5/63:0.0083262403,((1047_Synechococcus_sp._MIT_S9508|WP_067095232.1:0.0297771261,1066_unclassified_Synechococcus|WP_066904544.1:0.0221757844)Node350/100/100:0.1170955387,(1091_Synechococcus_sp._UW179A|WP_114993332.1:0.0000027034,1108_Synechococcus_sp._GEYO|WP_115124906.1:0.0315916145)Node351/81.9/100:0.0345905374)Node349/99.5/100:0.1068437919)Node345/78.5/82:0.0154957717,932_Vulcanococcus_limneticus|WP_094589775.1:0.0692343115)Node344/81.7/70:0.0229944927,(((((((966_Cyanobacteria_bacterium_K_Offshore_surface_m2_239|MBM5815760.1:0.0266362872,1008_Cyanobium_sp._49614_E6|MCE2835613.1:0.0695395901)Node358/90.5/98:0.0354046157,992_Cyanobium_sp.|GDX75500.1:0.0211303313)Node357/74.8/97:0.0089398588,(1026_Synechococcus_sp._CCY_9618|WP_216902507.1:0.0221814448,1084_Cyanobium_gracile|WP_015109435.1:0.0146836078)Node359/99/100:0.0630658879)Node356/0/90:0.0000028711,((1081_Candidatus_Synechococcus_spongiarum_SP3|KKZ10304.1:0.0452032079,((1179_Candidatus_Synechococcus_spongiarum_142|KKZ11811.1:0.0074298990,(1223_Synechococcus_sp._SB0668_bin_13|MXW12959.1:0.0059023976,((1255_Candidatus_Synechococcus_spongiarum|WP_074457514.1:0.0215331671,1261_Synechococcus_sp._SB0668_bin_15|MXW40524.1:0.0081764847)Node366/98.6/100:0.0543558107,1277_Candidatus_Synechococcus_spongiarum|WP_025782015.1:0.0166598830)Node365/93.8/88:0.0293312036)Node364/91.9/86:0.0238613582)Node363/83.1/86:0.0168498528,1264_Candidatus_Synechococcus_spongiarum_15L|KKZ12778.1:0.0203035864)Node362/87/97:0.0334392749)Node361/100/100:0.2502545440,1156_Aphanocapsa_feldmannii_277cV|TGG91910.1:0.1236951762)Node360/95.3/100:0.0848193507)Node355/82.5/96:0.0219558297,(((((979_unclassified_Synechococcus|WP_185464208.1:0.1077581983,(1098_unclassified_Synechococcus|WP_071800910.1:0.0714449013,1116_Cyanobium_sp.|PZV01415.1:0.0000020088)Node372/94/100:0.0740671559)Node371/93.8/77:0.0548528239,(995_Synechococcus_sp._WH_5701|WP_006173319.1:0.0763472134,1079_Synechococcus_sp._CBW1107|WP_197162094.1:0.0255036224)Node373/52.5/71:0.0079147436)Node370/81.3/92:0.0147067159,1021_Synechococcus_sp._MW101C3|WP_094514333.1:0.0299035088)Node369/91.7/99:0.0254070205,1017_Cyanobium_sp._PCC_7001|WP_006909724.1:0.0150678771)Node368/0/46:0.0000023839,((1029_cyanobiont_of_Ornithocercus_magnificus|GCE64538.1:0.1575449931,(1050_unclassified_Synechococcus|WP_186524559.1:0.0702269040,(1088_Synechococcus_sp._TMED90|OUX74265.1:0.0075188249,1110_Synechococcus_sp._WH_7803|CAK22822.1:0.0074354029)Node377/89.3/100:0.0235071040)Node376/77.3/99:0.0247431466)Node375/17.2/78:0.0049546272,1032_unclassified_Synechococcus|WP_197157086.1:0.0177456206)Node374/91.4/92:0.0217376678)Node367/89.2/79:0.0150655723)Node354/74.7/86:0.0075282626,1039_Synechococcaceae_bacterium_WB9_2_170|NDC14387.1:0.0150209594)Node353/77.3/59:0.0073649262,993_Cyanobacteria_bacterium_K_DeepCast_35m_m2_023|MBM5800749.1:0.0223894367)Node352/87.9/61:0.0213123324)Node343/0/34:0.0000020137,973_Synechococcales_cyanobacterium_SupBloom_Metag_052|MBJ7491639.1:0.0616507039)Node342/88/77:0.0154733858,(((923_Cyanobium_usitatum_Tobar12.5m-G36|MCF8140853.1:0.0221108119,(967_Cyanobium_sp._FACHB-13342|WP_190388773.1:0.0223048380,1007_Synechococcus_sp._8F6|WP_094560078.1:0.0073280759)Node381/77.1/96:0.0074113695)Node380/0/64:0.0000028817,956_Synechococcus_sp._CBW1108|WP_197147961.1:0.0146940733)Node379/75.4/92:0.0069028530,(((931_Vulcanococcus_sp._Clear-D1|MBD1192990.1:0.0226254311,((938_Synechococcaceae_bacterium_WBB_3_034|NDF62463.1:0.0151715701,965_Synechococcaceae_bacterium_WB4_1_0192|NBW63476.1:0.0302128524)Node386/74.6/89:0.0074126090,954_Synechococcus_sp._CB0205|WP_010315026.1:0.0073338655)Node385/75.1/89:0.0074998116)Node384/90/99:0.0148092485,957_Cyanobacteria_bacterium_K_DeepCast_35m_m2_023|MBM5802318.1:0.0148266317)Node383/74.2/100:0.0089053124,958_Cyanobacteria_bacterium_M_surface_10_m1_298|MBM5791489.1:0.0145048693)Node382/94.2/94:0.0303727585)Node378/93/93:0.0233374549)Node341/84.1/77:0.0149229956,(((952_Cyanobium_sp._NIES-981|WP_087068081.1:0.0470000255,(999_unclassified_Cyanobium|WP_193814581.1:0.0542865223,(1018_Synechococcus_sp._RSCCF101|WP_150883412.1:0.1268052480,(1035_Cyanobium_sp._PLM2.Bin73|TVS04252.1:0.0320545876,1053_Cyanobium_sp._M30B3|QVL52555.1:0.0214448022)Node392/89.2/100:0.0428526716)Node391/82.3/100:0.0328258067)Node390/85.3/98:0.0249397129)Node389/94.3/98:0.0461838964,1010_Synechococcus_sp._GFB01|WP_048017508.1:0.0000029957)Node388/91.2/82:0.0230169429,983_Cyanobacteria_bacterium_M_surface_10_m2_119|MBM5824465.1:0.0376434109)Node387/0/53:0.0000023096)Node340/83/86:0.0222405583,1028_Synechococcus_sp._CBW1004|WP_197211055.1:0.0158682314)Node339/90.8/100:0.1025172053,((((1014_Prochlorococcus_marinus|WP_012196198.1:0.0409669593,1093_Prochlorococcus_sp._MIT_0601|WP_036900606.1:0.0332679825)Node396/95.2/100:0.0412450751,(1074_Prochlorococcus|WP_011125828.1:0.0526973902,1209_unclassified_Prochlorococcus|WP_036919291.1:0.0664513016)Node397/95.1/100:0.0518138686)Node395/79.2/96:0.0605229537,(((((1107_Prochlorococcus_marinus|WP_032517847.1:0.0129995993,(1165_Prochlorococcus_marinus|WP_209086184.1:0.0164078189,1207_Prochlorococcus_marinus|WP_011377153.1:0.0227409534)Node403/98.4/100:0.0510839183)Node402/83.8/99:0.0203357994,1201_uncultured_Prochlorococcus_marinus_clone_HOT0M-5C8|ABE11438.1:0.0312022643)Node401/91.7/100:0.0825567650,((1243_Prochlorococcus_sp._MIT_0801|WP_052041214.1:0.0065661912,1283_Prochlorococcus_sp._MED630|MAJ24829.1:0.0000022662)Node405/87.8/100:0.0364813490,1245_Prochlorococcus_marinus|WP_158467250.1:0.0106622488)Node404/100/100:0.3783041729)Node400/46.2/79:0.0371386339,(((1157_Prochlorococcus_marinus|WP_012008414.1:0.0109144936,1197_Prochlorococcus_marinus|WP_032513787.1:0.0218172494)Node408/86.9/100:0.0131878754,(((1158_Prochlorococcus_marinus|WP_209040649.1:0.0108093891,1166_Prochlorococcus_marinus|WP_209106974.1:0.0107598488)Node411/0/96:0.0000027242,1190_Prochlorococcus_marinus|WP_209135628.1:0.0161202592)Node410/92.6/79:0.0162592572,1169_Prochlorococcus_marinus|WP_011819132.1:0.0053909616)Node409/74.7/67:0.0089143377)Node407/36.7/63:0.0123328031,1202_Prochlorococcus_marinus|WP_011820998.1:0.0331673268)Node406/85.8/79:0.0229425140)Node399/87/99:0.0254614640,1211_Prochlorococcus_marinus|WP_011133147.1:0.0172763278)Node398/91.8/100:0.1087951398)Node394/98.7/99:0.1904674289,(((((1152_Synechococcus_sp._RS9916|WP_007099850.1:0.0402831177,(1217_Synechococcus_sp._WH_8020|WP_048347883.1:0.0267120615,(1218_Cyanobium_sp._MED195|MAK15567.1:0.0222583303,1219_Synechococcus_sp._PROS-9-1|WP_186517972.1:0.0074496007)Node418/74.8/99:0.0109986377)Node417/72.7/93:0.0255185026)Node416/46.7/93:0.0161137920,1199_Synechococcus_sp._NAT40|MAS26888.1:0.0678465942)Node415/98.5/99:0.0834563521,(((((1214_Synechococcus_sp._CC9616|WP_071991401.1:0.0602805003,1237_Synechococcus_sp._KORDI-100|AII42988.1:0.1264450657)Node423/92.5/100:0.1955606167,(1292_Synechococcus_sp._SAT82|MAX88058.1:0.2341975622,1294_Synechococcus_sp._N19|WP_114989542.1:0.4816327293)Node424/99.1/100:0.3900769448)Node422/100/100:0.8163005605,1268_unclassified_Synechococcus|WP_043694826.1:0.0187904916)Node421/79.1/78:0.0225765228,(1231_Synechococcus_sp._KORDI-100|WP_038543086.1:0.0265906305,(1265_unclassified_Synechococcus|WP_009788900.1:0.0789374221,1278_Synechococcus_sp._MED850|MAV11665.1:0.0103316492)Node426/91/78:0.0235461227)Node425/74.7/74:0.0077945415)Node420/72.4/67:0.0113478473,((1235_Synechococcus_sp._SAT82|MAX88796.1:0.0549111663,((1244_Synechococcus_sp._A15-28|WP_186586773.1:0.0000023707,(1247_Synechococcus_sp._PROS-U-1|WP_186571328.1:0.0312091398,1266_Synechococcus_sp._MED650|MAI95541.1:0.0077199918)Node431/86.4/11:0.0229154149)Node430/0/11:0.0160470265,1267_Synechococcus_sp._ARS1019|MAH58498.1:0.0941307042)Node429/74.1/77:0.0075332632)Node428/65.5/86:0.0167564790,1271_unclassified_Synechococcus|WP_186470053.1:0.1037025033)Node427/40.4/32:0.0114251434)Node419/95.4/97:0.0512466407)Node414/80.4/99:0.0222340471,((1257_Synechococcus_sp._TMED169|OUW25186.1:0.0081078733,1275_Synechococcus_sp._TMED185|OUW42051.1:0.0000027251)Node433/98.2/100:0.0835524404,1272_Synechococcus_sp._TMED19|OUT72515.1:0.1089663108)Node432/54.4/94:0.0279702080)Node413/97.6/99:0.1254531789,1263_Prochlorococcus_sp._MIT_0701|KGG27403.1:0.3205181930)Node412/29.8/98:0.0337475022)Node393/99.6/100:0.2878017943)Node338/99.7/100:0.3391400998,(962_Synechococcus_elongatus|WP_208676163.1:0.0000020393,1037_Synechococcus_elongatus_PCC_6301|P31084.2:0.0370152383)Node434/99.3/100:0.3310928702)Node337/92.7/99:0.1576858968)Node321/88.3/97:0.0429695870)Node319/72.8/27:0.0304623898)Node311/0.3/34:0.0249122579)Node305/75.9/44:0.0360079770,(((((489_Cyanobacteria_bacterium_SID2|MBP0001332.1:0.1011968734,599_Leptolyngbya_sp._SIO1D8|NER78657.1:0.1717080185)Node439/99.9/100:0.3379218417,498_Xenococcus_sp._PCC_7305|WP_006510806.1:0.4019795769)Node438/1.7/48:0.0226003989,((((((581_Crocosphaera_subtropica|WP_009547205.1:0.0945278190,(596_Cyanothece_sp._BG0011|WP_107670978.1:0.1020030755,651_Crocosphaera_chwakensis|WP_008275884.1:0.1337762616)Node446/73.5/100:0.0826341508)Node445/99.2/100:0.1667110413,641_Aphanothece_sacrum|WP_124978604.1:0.1692058034)Node444/54.8/95:0.0296205254,1063_Crocosphaera_watsonii_WH_8501|EAM51803.1:0.1084734092)Node443/97.8/98:0.1128660466,636_Cyanothece_sp._UBA12306|HAC63058.1:0.0747986839)Node442/85.5/91:0.0531972700,600_Rippkaea_orientalis|WP_012597175.1:0.0298180015)Node441/66.4/90:0.0591432718,(1216_Candidatus_Atelocyanobacterium_thalassa|WP_040055021.1:0.0544700001,1234_Candidatus_Atelocyanobacterium_thalassa|WP_012953941.1:0.0635135211)Node447/100/100:0.3180546564)Node440/95.2/98:0.1280680979)Node437/92.3/38:0.0856540321,((((((499_Leptolyngbya_sp._SIO3F4|NEQ48908.1:0.0533747742,512_Leptothoe_kymatousa|WP_215616686.1:0.0000022051)Node453/7.2/100:0.0167836730,(((543_Leptolyngbya_sp._Heron_Island_J|WP_023073697.1:0.0150327006,612_Leptolyngbya_ectocarpi|WP_193994188.1:0.0159153365)Node456/81.1/58:0.0190830106,601_Leptolyngbya_sp._PCC_7375|WP_006515849.1:0.0286451155)Node455/100/100:0.1739056617,549_Leptolyngbyaceae_cyanobacterium_CCMR0081|NEZ54921.1:0.0352623794)Node454/86.2/83:0.0382722532)Node452/88.9/83:0.0252395656,871_Leptolyngbyaceae_cyanobacterium_MAG.088|MBX2866153.1:0.0000029795)Node451/98.9/99:0.2350828088,750_Leptolyngbya_sp._SIO4C1|NEP15822.1:0.4676692464)Node450/99.5/100:0.3400327898,621_Candidatus_Paraprochloron_terpiosi_SP5CPC1|MBC6418315.1:0.1882031609)Node449/88/74:0.0736153104,(538_Cyanobacteria_bacterium_J083|RMF23337.1:0.2029951371,(((837_Acaryochloris_sp._RU_4_1|NJM67974.1:0.0772361919,((842_Acaryochloris_sp._CCMEE_5410|WP_236618814.1:0.0182431409,928_Acaryochloris_marina|WP_012161996.1:0.0500052118)Node462/92.2/100:0.0709867549,893_Acaryochloris|WP_212662550.1:0.0305607681)Node461/100/100:0.4114972894)Node460/63.9/92:0.0277398201,886_Acaryochloridaceae_cyanobacterium_SU_2_1|NJK40435.1:0.0652832318)Node459/100/100:0.3372266102,858_Acaryochloris_sp._RCC1774|WP_110986735.1:0.2435942013)Node458/97.9/93:0.1852245721)Node457/82.6/38:0.0484384775)Node448/84.7/38:0.0395733740)Node436/86.4/81:0.0397953816,((546_Cyanobacteria_bacterium_UBA11367|HBE20034.1:0.4125288472,(719_Aphanocapsa_montana|WP_201277469.1:0.2613362050,((777_Cyanothece_sp._SIO2G6|NEQ96262.1:0.1798305188,982_Merismopedia_sp._SIO2A8|NET52025.1:0.0554578343)Node467/87.6/100:0.0944977274,1046_Leptolyngbya_sp._RL_3_1|NJN20394.1:0.2813805151)Node466/84.4/100:0.0577421341)Node465/97.1/100:0.1091742535)Node464/0/11:0.0000020141,(672_Gloeocapsa_sp._DLM2.Bin57|TVQ47327.1:0.1830131502,873_Gloeocapsa_sp._PCC_73106|WP_006529016.1:0.1397155068)Node468/100/100:0.2856036800)Node463/88.4/93:0.0550263990)Node435/62.4/39:0.0173551132)Node304/84.7/84:0.0559847820,((698_Spirulina_sp._SIO3F2|NEO87164.1:0.1363699284,770_Spirulina_major|WP_072622284.1:0.3260383672)Node470/74.5/70:0.0728805159,(702_Spirulina_major|WP_204104771.1:0.0461580234,838_Cyanobacteria_bacterium_SBLK|MBP0020671.1:0.0516977727)Node471/93.2/98:0.0912783656)Node469/97.8/91:0.1722430926)Node303/22.9/44:0.0315316036,(783_Coleofasciculaceae_cyanobacterium_RL_1_1|NJN62055.1:0.0279078711,1004_Oscillatoriales_cyanobacterium|TAF52394.1:0.0167895226)Node472/99.8/100:0.2592170630)Node302/99.2/91:0.2274411610,(566_Cyanothece_sp._SIO1E1|NET38780.1:0.3184674422,1023_Spirulina_sp._DLM2.Bin59|TVQ55919.1:0.6141509531)Node473/90.5/88:0.2005533373)Node301/64.8/40:0.0369084070,(((((((((((373_Phormidium_tenue|WP_073609414.1:0.0000022697,393_Nodosilinea_sp._LEGE_06152|WP_194050789.1:0.0486194454)Node484/99.4/100:0.0676992334,555_Tildeniella_torsiva_UHER_1998/13D|MBW4481388.1:0.0161109996)Node483/86.1/98:0.0156700955,634_Leptolyngbya_sp.|PZV06704.1:0.0000021534)Node482/87.4/99:0.0165326895,506_Shackletoniella_antarctica|PZO38123.1:0.0558521040)Node481/84.9/79:0.0174863839,(((888_Leptolyngbya_sp._KIOST-1|WP_035985100.1:0.0345444017,1086_Nodosilinea_sp._LEGE_07298|WP_194021134.1:0.0236459711)Node487/95.5/100:0.0516958984,1154_Leptolyngbya_sp._LCM1.Bin17|TVP61352.1:0.0347569875)Node486/74.2/53:0.0087171543,1059_Nodosilinea_nodulosa|WP_017301045.1:0.0321934689)Node485/85.2/58:0.0162346096)Node480/80.7/44:0.0152017442,1114_Leptolyngbyaceae_cyanobacterium_SM2_5_2|NJL48557.1:0.0071647433)Node479/50.3/9:0.0159447615,(1168_Leptolyngbyaceae_cyanobacterium_M65_K2018_010|HIK45002.1:0.0673495453,1188_Nodosilinea_sp._LEGE_07088|WP_193965679.1:0.0305052055)Node488/0/8:0.0000028096)Node478/83.7/96:0.0269423894,((((403_Romeria_gracilis|WP_193907479.1:0.0603431860,((((541_Phormidesmis_priestleyi_Ana|KPQ35142.1:0.2691965825,961_Phormidesmis_priestleyi|PZO51394.1:0.1310920527)Node496/57.8/32:0.0457929040,(595_cf._Phormidesmis_sp._LEGE_11477|WP_193854100.1:0.0259982157,632_Synechococcus_sp._PCC_7335|WP_006454456.1:0.0567122660)Node497/98.9/100:0.1165673528)Node495/80.3/32:0.0230789607,572_Leptolyngbya_foveolarum|PZO19887.1:0.0801476266)Node494/79/33:0.0302011644,585_Leptolyngbya_sp._BC1307|WP_121970169.1:0.0977169384)Node493/99.9/100:0.2718903156)Node492/99.4/100:0.2368305254,477_Pseudanabaena_sp._FACHB-2040|WP_190484003.1:0.2336813985)Node491/75.4/99:0.0454621726,((689_Phormidium_sp._FACHB-1136|WP_190494968.1:0.0000020875,727_Leptolyngbya_sp._BL0902|WP_198805442.1:0.0312708421)Node499/92.5/100:0.0671804480,1184_Cyanobacteria_bacterium_REEB459|MBU6228406.1:0.0943809469)Node498/95.5/100:0.0870706249)Node490/96.1/97:0.0737618333,558_filamentous_cyanobacterium_CCP5|PSN19316.1:0.0625353800)Node489/72.9/96:0.0240260193)Node477/89.5/98:0.0623914079,(((945_Leptolyngbya_sp._SIOISBB|NEQ43858.1:0.0179442960,(1024_Halomicronema_sp._CCY15110|WP_204140859.1:0.0184354208,1038_Cyanobacteria|WP_039725418.1:0.0132371352)Node503/23.9/88:0.0074534855)Node502/98.3/100:0.0772954377,(1073_Leptolyngbyaceae_cyanobacterium_T60_A2020_046|MBF2036212.1:0.0173559273,1078_Leptolyngbya_sp._SIO1E4|MBE7380147.1:0.0485550749)Node504/86.5/99:0.0311574624)Node501/80.9/100:0.0257112086,988_Halomicronema_hongdechloris|WP_080805475.1:0.1114333483)Node500/46.8/94:0.0210791959)Node476/98.8/100:0.1968277712,(827_Leptolyngbya_sp._SIO4C5|NEQ30060.1:0.0431069096,1127_Leptolyngbyaceae_cyanobacterium_SM1_1_3|NJL85792.1:0.0615987586)Node505/97.2/100:0.1376801726)Node475/97.8/100:0.1945736560,687_Geitlerinema_sp._PCC_7407|WP_015171224.1:0.2498796963)Node474/53.3/25:0.0500778375)Node300/67.3/69:0.1348041374,1164_Synechococcus_sp._PCC_7502|WP_015169541.1:0.9111812532)Node299/77.6/94:0.0608347704,(((669_Chamaesiphon_minutus|WP_015161629.1:0.0294276317,682_Chamaesiphon_polymorphus|WP_106299658.1:0.0000022719)Node508/99/100:0.4678126720,((((834_Synechococcaceae_cyanobacterium_SM2_3_2|NJL99776.1:0.2969470187,((((996_Synechococcus_sp.|HDW98555.1:0.0362191534,1034_Synechococcus_sp._JA-2-3Ba2-13|WP_011434366.1:0.0246870163)Node516/94.2/100:0.1116452006,1071_Synechococcus_sp._Nb3U1|WP_235279734.1:0.1525480363)Node515/79.7/99:0.0997155321,1085_unclassified_Synechococcus|WP_011429203.1:0.0592542091)Node514/0/58:0.0641484996,1060_unclassified_Synechococcus|WP_099812541.1:0.1123754475)Node513/99.9/100:0.6202779993)Node512/58.8/56:0.1331921035,857_Synechococcus_sp._PCC_7336|WP_017326527.1:0.4832249170)Node511/81/56:0.1175881376,876_Synechococcaceae_cyanobacterium_SM2_3_60|NJK71945.1:0.5296564065)Node510/90.3/88:0.3196330391,(1012_Gloeobacter_kilaueensis|WP_023174747.1:0.0550164903,1182_Gloeobacter_violaceus|WP_011142233.1:0.1778946501)Node517/100/100:0.8483510746)Node509/96.8/100:0.4583585331)Node507/84/77:0.1476669336,1183_Acaryochloridaceae_cyanobacterium_RU_4_10|NJM75296.1:0.7412490723)Node506/84/94:0.1672456297)Node298/83.3/82:0.0857452027,(((363_Microcoleus_sp._FACHB-68|WP_190760991.1:0.0359880255,484_Microcoleus_sp._FACHB-672|WP_190669855.1:0.0261283732)Node520/87.9/100:0.0455981394,520_Microcoleus_vaginatus_WJT46-NPBG5|MBW4679415.1:0.0088232664)Node519/99.9/100:0.3460647666,((((((((((504_filamentous_cyanobacterium_CCP2|PSB08066.1:0.2533047040,((((665_Leptolyngbya_sp._7M|WP_036003610.1:0.0927378847,900_Synechococcales_cyanobacterium_M58_A2018_015|MBF2003469.1:0.0881526447)Node534/77.9/99:0.0260641325,815_Pegethrix_bostrychoides_GSE-TBD4-15B|MBW4465859.1:0.0785102587)Node533/58.3/99:0.0465443503,((729_Oscillatoriophycideae_cyanobacterium_NC_groundwater_1537_Pr4_S-0.65um_50_18|MBI4783759.1:0.0609488453,878_Drouetiella_hepatica_Uher_2000/2452|MBW4660472.1:0.0110921305)Node536/97/100:0.0828910614,769_Phormidium_tenue|WP_191128187.1:0.1013214914)Node535/85.3/94:0.0382605705)Node532/26.4/85:0.0131240089,747_Leptolyngbyaceae_cyanobacterium_CSU_1_4|NJR40253.1:0.5670127127)Node531/39.5/97:0.0392717403)Node530/84.3/98:0.0357299853,((865_Leptolyngbya_ohadii|WP_088891589.1:0.0480245538,887_Leptolyngbya_sp._FACHB-711|WP_190794474.1:0.0133265219)Node538/96.4/100:0.0739378144,1173_Cyanobacteria_bacterium_RU_5_0|NJO42043.1:0.1502363922)Node537/69.6/99:0.0161612984)Node529/99.2/99:0.1240714354,901_Oscillatoria_sp._FACHB-1407|WP_190507882.1:0.0418432377)Node528/83.9/90:0.0521370068,(((760_Pseudanabaenales|WP_190641915.1:0.0800010826,920_Leptolyngbyaceae_cyanobacterium_SM1_4_3|NJL40150.1:0.0000027776)Node541/88.4/100:0.0768583117,924_Leptolyngbyaceae_cyanobacterium_RM2_2_4|NJO53134.1:0.0776385554)Node540/99/100:0.1291434566,1099_Synechococcales_cyanobacterium_M55_K2018_004|HIK56679.1:0.1341955663)Node539/61.2/98:0.0306785429)Node527/74.2/89:0.0312671980,(902_Kaiparowitsia_implicata_GSE-PSE-MK54-09C|MBW4654790.1:0.1374054960,1175_unclassified_Limnothrix|WP_099532390.1:0.5114415002)Node542/86.4/91:0.0745381194)Node526/87.5/88:0.0407928190,(((644_Synechococcales_cyanobacterium_K32_A2020_035|MBF2087598.1:0.1669913062,1160_Synechococcales_cyanobacterium_T60_A2020_003|MBF2078199.1:0.2708120194)Node545/99.1/99:0.1951077775,((781_Thermoleptolyngbya_sp._C42_A2020_037|MBF2084907.1:0.0079664806,788_Thermoleptolyngbya_sp._M55_K2018_002|HIK42043.1:0.0234757415)Node547/0/96:0.0047036906,824_Cyanobacteria_bacterium_J069|RMF63217.1:0.0436875489)Node546/78.2/100:0.0459362367)Node544/81.9/98:0.0293621605,(890_unclassified_Leptolyngbya|WP_190772105.1:0.1017349134,936_filamentous_cyanobacterium_LEGE_07170|MBE9099416.1:0.1030788167)Node548/97.5/100:0.1054711535)Node543/80.6/93:0.0406518339)Node525/65.8/87:0.0094981450,844_Leptolyngbyaceae_cyanobacterium_SL_7_1|NJN88249.1:0.1048517837)Node524/76.3/92:0.0431507289,666_Oculatella_sp._LEGE_06141|WP_193874361.1:0.2048941907)Node523/94.2/99:0.0903368263,(1128_Oscillatoria_princeps_RMCB-10|MBW4496811.1:0.0444676812,1130_Oscillatoria_sp._PCC_10802|WP_017718712.1:0.0478124686)Node549/97.5/100:0.1385087158)Node522/92.2/99:0.0804792585,((745_Cyanobacteria_bacterium_UBA11372|HAX80264.1:0.0000021387,(772_Cyanobacteria_bacterium_UBA11372|HAX80188.1:0.0074979363,829_Microseira_wollei|WP_226572492.1:0.0300978131)Node552/91.6/100:0.0620697156)Node551/100/100:0.4363364729,(1119_Microcoleus_sp._FACHB-1515|WP_190768914.1:0.1143017699,1171_Microcoleus_sp._SIO2G3|NEQ28518.1:0.0219261919)Node553/100/100:0.4814485815)Node550/41.8/100:0.0460070033)Node521/81.4/99:0.0932023892)Node518/99.7/100:0.3284800102)Node297/79.9/86:0.0546164825)Node51/74.1/90:0.1028880298,723_Leptolyngbya_sp._FACHB-261|WP_190805558.1:0.3548583823)Node50/84.9/91:0.1128524928,((((((((((((((667_Pleurocapsa_sp._CCALA_161|PSB05745.1:0.0860839882,662_Pleurocapsa_sp._SU_5_0|NJK57491.1:0.0429263280)Node567/88.9/100:0.0565634329,775_Pleurocapsa_sp._CCALA_161|PSB08470.1:0.0929124194)Node566/99.6/100:0.1828487709,497_Pleurocapsa_sp._PCC_7319|WP_019507234.1:0.1275094570)Node565/98.9/100:0.2123168459,(683_Xenococcus_sp._PCC_7305|WP_006508481.1:0.1642568841,998_Hyella_patelloides_LEGE_07179|VEP16537.1:0.2066285665)Node568/88.2/100:0.0728512500)Node564/79.2/100:0.1067363522,507_Pleurocapsales_cyanobacterium_LEGE_06147|MBE9170189.1:0.0910453178)Node563/99.9/100:0.2054164751,(((307_Aphanothece_hegewaldii|WP_106456379.1:0.0296285685,386_Chroococcus_sp._FPU101|WP_206813678.1:0.0537819715)Node571/99.7/100:0.1905394235,(314_Hydrococcus_sp._RU_2_2|NJM86565.1:0.0779602643,340_Pleurocapsa_sp._PCC_7327|WP_015145184.1:0.0394886029)Node572/92.4/100:0.0841113708)Node570/90.5/98:0.0766835469,361_Candidatus_Paraprochloron_terpiosi_SP5CPC1|MBC6418188.1:0.1364517666)Node569/32.8/96:0.0496695567)Node562/84.1/97:0.0542749776,((316_Symploca_sp._SIO2C1|NEP12670.1:0.0668271454,(329_Symploca_sp._SIO2E6|NET56437.1:0.0553051699,551_Symploca_sp._SIO1A3|NER49158.1:0.0844327919)Node575/82/100:0.0215487240)Node574/93.8/100:0.0863390899,326_Symploca_sp._SIO2G7|NEP57205.1:0.1063540315)Node573/99.7/100:0.2452920960)Node561/97.3/100:0.1309134660,(((510_Moorena_sp._SIO3H5|NEO71211.1:0.0520384675,560_Moorena_sp._SIO2I5|NEQ80992.1:0.0385732594)Node578/99.7/100:0.2186437901,714_unclassified_Desertifilum|WP_069967652.1:0.3261494281)Node577/84.2/98:0.0852662267,571_Gomphosphaeria_aponina_SAG_52.96__DSM_107014|MBR8828258.1:0.1769068140)Node576/52.1/19:0.0616790425)Node560/70.6/41:0.0216965409,(725_Cyanobacteria_bacterium_QS_8_64_29|PSP18172.1:0.4849194367,940_Cyanobacteria_bacterium_QH_1_48_107|PSO51985.1:0.1715149103)Node579/85.7/91:0.0766037641)Node559/92.2/51:0.0779654776,(1019_Myxacorys_almedinensis|WP_162422886.1:0.3942644979,(568_Pseudanabaena_sp._PCC_6802|WP_019501732.1:0.4100426756,(825_Cyanobacteria_bacterium_UBA8156|HAN45403.1:0.0858481271,848_Oscillatoriales_cyanobacterium_SM2_1_8|NJK59993.1:0.0365819122)Node582/100/100:0.7171986323)Node581/47.5/38:0.0962564855)Node580/81.2/24:0.0476329820)Node558/25.5/7:0.0273036323,(((693_Oculatella_sp._LEGE_06141|WP_228035827.1:0.1639469297,453_Lyngbya_sp._HA4199-MV5|MBW4693426.1:0.1002435039)Node585/97.2/100:0.1557667963,1022_Leptolyngbyaceae_cyanobacterium_SL_5_9|NJN56676.1:0.1546815533)Node584/80.8/98:0.0994449756,((((((((((((721_Nostoc_sp._MG11|WP_226889349.1:0.0289759398,(1013_Komarekiella_atlantica_HA4396-MV6|MBW4687462.1:0.0436648368,989_Nostoc_sp._PA-18-2419|WP_138506771.1:0.1484061017)Node598/32.3/26:0.0179795723)Node597/90.7/26:0.0241019278,978_Komarekiella_sp._clone_1|WP_191759227.1:0.0305140348)Node596/80.9/27:0.0415493989,((1135_Nostoc_mirabile|WP_229501535.1:0.0319529904,1159_Nostoc_sp._NMS7|MBN3950158.1:0.1803681827)Node600/61.6/79:0.0117082299,1061_Dendronalium_phyllosphericum|WP_214433772.1:0.1415123887)Node599/96.5/70:0.0554410744)Node595/94.6/85:0.0576301771,((1025_Nostoc_sp._LPT|MBN4006112.1:0.0000023477,((1097_Nostoc_sp._Lobaria_pulmonaria_5183_cyanobiont|WP_104905418.1:0.0142049022,1129_Nostoc_commune|WP_196524425.1:0.0670364048)Node604/0/78:0.0000026668,1121_Nostoc_sp._NMS9|MBN3944602.1:0.0373540176)Node603/91.4/100:0.0214764344)Node602/89.7/99:0.0295410849,(1132_Nostoc_sp._CHAB_5715|WP_229455128.1:0.0143182815,1155_Nostoc_favosum|WP_229485303.1:0.0230124628)Node605/94.5/100:0.0467367101)Node601/99.8/100:0.1264915015)Node594/83.8/65:0.0240747253,(656_Tolypothrix_carrinoi_HA7290-LM1|MBW4570430.1:0.0149649163,675_Tolypothrix_brevis_GSE-NOS-MK-07-07A|MBW4476335.1:0.0302719514)Node606/98.4/100:0.1124854388)Node593/97/99:0.0776250135,872_Iphinoe_sp._HA4291-MV1|MBW4631301.1:0.1431588295)Node592/74.4/56:0.0085757577,828_Chlorogloeopsis_fritschii|WP_016875025.1:0.1350395625)Node591/74/89:0.0203523946,(((883_Fischerella_thermalis|WP_102181977.1:0.0211446243,981_Fischerella_thermalis|WP_102206867.1:0.0343117296)Node609/47.5/100:0.0201886429,1000_Fischerella|WP_016869919.1:0.0482311982)Node608/93.6/100:0.0744985525,943_Pelatocladus_maniniholoensis_HA4357-MV3|MBW4430516.1:0.1663123617)Node607/94.8/99:0.0949921939)Node590/96.7/96:0.1392407781,1187_Iningainema_tapete|WP_190827661.1:0.3266538474)Node589/43.9/73:0.0670837035,((1178_Chroogloeocystis_siderophila|WP_073549081.1:0.0228643059,1273_Gloeocapsa_sp._PCC_7428|AFZ33029.1:0.0095065181)Node611/91.6/100:0.0625108436,((1210_Gloeocapsopsis_dulcis_AAB1__1H9|MUL38309.1:0.0601250907,1248_Chroococcidiopsis_sp._TS-821|WP_104546948.1:0.0859606740)Node613/89.3/100:0.0303058441,1232_Gloeocapsopsis_crepidinum_LEGE_06123|MBE9188903.1:0.0106363917)Node612/93.3/100:0.0617246604)Node610/99.9/100:0.2233896521)Node588/78.8/69:0.0688652405,(1284_cyanobacterium_TDX16|OWY65606.1:0.0000020288,((1289_Chroococcidiopsis_sp._FACHB-1243|WP_192158606.1:0.0079153903,1291_Chroococcidiopsis_cubana|WP_106167290.1:0.0229468535)Node616/98.2/100:0.0518857175,1293_Scytonema_millei|WP_039716227.1:0.0659532792)Node615/49.3/99:0.0119364812)Node614/100/100:0.3124201390)Node587/99.2/100:0.2129005683,((((((((((910_Leptolyngbya_sp._SIO1D8|NER84818.1:0.1723684271,((1049_Leptolyngbya_sp._SIOISBB|NEQ42976.1:0.2200316807,907_Leptolyngbya_sp._SIO1E4|MBE7385415.1:0.1747103330)Node628/54.7/89:0.0592056336,898_Romeria_gracilis|WP_193904478.1:0.2481091509)Node627/38.6/96:0.0486891014)Node626/84/84:0.0662740146,((1185_Rubidibacter_lacunae|WP_022605323.1:0.2977906457,((1204_Gloeocapsa_sp._PCC_73106|WP_034935268.1:0.3369153332,847_Crocosphaera_watsonii|WP_021832825.1:0.1947082506)Node632/95.7/91:0.1382051187,(820_Leptolyngbya_sp._PCC_7376|WP_015132339.1:0.4610514878,994_Calothrix_rhizosoleniae|WP_200817664.1:0.2200004394)Node633/62.4/89:0.0443155686)Node631/83.8/95:0.0435468254)Node630/13.7/36:0.0308233116,(((((680_Okeania_sp._SIO3B5|NEO52289.1:0.0413526359,805_Okeania_sp._SIO2C9|NEQ71891.1:0.0080052625)Node638/86.1/81:0.0246310977,869_Okeania_sp._SIO2C2|NEP86881.1:0.0000024784)Node637/78.9/81:0.0083095975,763_Okeania_sp._SIO1H4|NES77727.1:0.0417531003)Node636/74.5/81:0.0120392566,803_Okeania_sp._SIO3C4|NER04911.1:0.0211077556)Node635/94.5/100:0.0505439545,(752_Okeania_sp._SIO2F4|NES03175.1:0.0815870202,822_Trichodesmium_erythraeum_GBRTRLIN201|MBS9771154.1:0.0399405684)Node639/78.2/100:0.0180246279)Node634/97.1/100:0.0862698383)Node629/64.8/37:0.0428613492)Node625/77.8/80:0.0479708915,((1095_Leptolyngbya_sp._PCC_6406|WP_008308965.1:0.1942255153,1100_Nodosilinea_sp._P-1105|WP_169617319.1:0.0551803731)Node641/99.1/100:0.1944391248,(1181_Synechococcales_cyanobacterium_M58_A2018_015|MBF2002166.1:0.2652358643,870_Cyanobacteria_bacterium_RU_5_0|NJO40242.1:0.1513422534)Node642/26.8/96:0.0399407424)Node640/91.2/100:0.1089967138)Node624/16.1/69:0.0553278877,1200_filamentous_cyanobacterium_LEGE_07170|MBE9101853.1:0.3105569959)Node623/64/91:0.0585144976,1117_Aphanocapsa_sp._GSE-SYN-MK-11-07L|MBW4552782.1:0.1543720828)Node622/63.1/84:0.0647586777,1120_Leptolyngbya_sp._IPPAS_B-1204|RNJ68794.1:0.2178166068)Node621/89.8/99:0.1231664774,((889_Brasilonema_sp._CT11|WP_210616411.1:0.0169592095,959_Brasilonema_sennae|WP_171975167.1:0.0251313102)Node644/68.8/100:0.0079844166,937_Brasilonema_angustatum_HA4187-MV1|MBW4593863.1:0.0436413195)Node643/99.8/100:0.3061056779)Node620/90.3/100:0.1324729128,694_Symploca_sp._SIO2G7|NEP58566.1:0.5897938996)Node619/100/100:0.6812002497,423_Scytonema_hofmannii|WP_017745301.1:0.2197840630)Node618/68.5/49:0.0889180746,645_Cyanobacteria_bacterium_UBA11371|HAZ44825.1:0.1762307814)Node617/10.6/13:0.0116642303)Node586/83.4/77:0.0999759252)Node583/88.4/9:0.0894208343)Node557/0/2:0.0000026386,(((1068_Cyanobacteria_bacterium_SW_9_44_58|PSO48986.1:0.2198846007,1137_Dactylococcopsis_salina_PCC_8305|AFZ49636.1:0.0734900367)Node647/67.1/100:0.0137292777,1101_Halothece_sp._PCC_7418|AFZ45697.1:0.0605087210)Node646/99.8/100:0.3647802903,537_Kamptonema_sp._SIO4C4|NEO26835.1:0.5499139245)Node645/92.6/32:0.1520085377)Node556/97.3/28:0.1469828937,(((1287_Synechococcus_sp._Nb3U1|WP_235278850.1:0.1236426857,(1221_Synechococcus_sp.|HDW99852.1:0.0570633998,1282_Synechococcus_sp._65AY6A5|WP_099884673.1:0.0617337843)Node651/92.3/100:0.0947830880)Node650/100/100:0.5260355471,((((((819_Leptolyngbya_sp._SIO4C1|NEP20017.1:0.1413250717,(676_Leptolyngbya_sp._Heron_Island_J|WP_023073189.1:0.0537737206,(697_Symploca_sp._SIO2G7|NEP59452.1:0.2040084947,718_Leptolyngbyaceae_cyanobacterium_CCMR0082|NEZ62054.1:0.0315370510)Node659/88.9/100:0.0727440785)Node658/97/100:0.1867902600)Node657/98.3/100:0.2355621437,911_Leptolyngbya_sp._SIO4C5|NEQ32004.1:0.3425746344)Node656/78.2/97:0.1000892951,(1016_Cyanothece_sp._SIO2G6|NEQ95238.1:0.1109506210,874_Symploca_sp._SIO2B6|NET08883.1:0.1924661124)Node660/99.8/100:0.3554054761)Node655/0/81:0.0102524606,1254_Acaryochloris_sp._RCC1774|WP_233501571.1:1.1178088653)Node654/88.9/92:0.1593271935,((1058_Limnothrix_sp._CACIAM_69d|RFP63002.1:0.0222286646,1106_Oscillatoriales_cyanobacterium|TAD76397.1:0.0177476757)Node662/100/100:0.8341075663,((1174_Symploca_sp._SIO2B6|NET04906.1:0.0140100494,(787_Symploca_sp._SIO2E9|NEP02645.1:0.0657688261,821_Symploca_sp._SIO1C4|NER29512.1:0.0086349946)Node665/78.7/98:0.0312346078)Node664/98.5/98:0.1937425317,976_Cyanothece_sp._SIO1E1|NET36810.1:0.3818711705)Node663/37.1/97:0.0652864744)Node661/68.9/39:0.0404134925)Node653/16.5/31:0.0555905709,(((((((((((((1002_Anabaenopsis_elenkinii|WP_200986782.1:0.1583670719,884_Nodularia_sp._in__Bacteria|TVP63914.1:0.0100246838)Node678/27.2/81:0.0090255510,861_Nodularia_spumigena|WP_063872708.1:0.0104363301)Node677/87.4/100:0.0319922705,877_unclassified_Nodularia|WP_193996898.1:0.0207902757)Node676/74.5/100:0.0246220653,(804_Nostocales_cyanobacterium_LEGE_11386|MBE9050703.1:0.0095520713,866_Trichormus_sp._ATA11-4-KO1|MBW4555827.1:0.0199365538)Node679/99.8/100:0.2340397793)Node675/97.6/100:0.1318132655,814_Desmonostoc_vinosum_HA7617-LM4|MBW4615294.1:0.0836374336)Node674/64.1/84:0.0486150165,742_Calothrix_sp._PCC_7507|WP_015129072.1:0.0909081873)Node673/92.8/80:0.0638128815,(((((684_Desmonostoc_geniculatum_HA4340-LM1|MBW4674093.1:0.0129335904,712_Nostoc_calcicola|WP_073641844.1:0.0200952316)Node684/55.9/100:0.0057367274,892_Nostoc_linckia|WP_099069129.1:0.1150821983)Node683/89.8/99:0.0453618230,754_Nostoc_sp._CHAB_5836|WP_229547373.1:0.0163308301)Node682/75.6/98:0.0207253203,(732_Nostoc_sp._TCL240-02|WP_174708860.1:0.0000020093,798_Nostoc_sp._Peltigera_membranacea_cyanobiont_232|WP_094346283.1:0.0300814488)Node685/50.6/95:0.0099400434)Node681/0/80:0.0000024889,832_Nostoc_sp._NOS2021|MBN3897165.1:0.0415540102)Node680/76/93:0.0130199796)Node672/88/75:0.0223132252,851_Nostoc_sp._NMS8|MBN3962356.1:0.1203793713)Node671/0/25:0.0000020857,753_Nostoc_edaphicum|WP_181929357.1:0.0405026631)Node670/72/25:0.0121654344,826_Nostoc_sp._JL34|MBN3883244.1:0.0302344859)Node669/89.5/83:0.0493438888,(((1041_Sphaerospermopsis_sp._SIO1G1|NET00180.1:0.1455387116,1064_Sphaerospermopsis_sp._LEGE_08334|WP_194055219.1:0.0945180769)Node688/93.3/100:0.0829921537,896_Anabaena_cylindrica|WP_015213266.1:0.1137093852)Node687/94.3/100:0.1008722991,((((1082_Nostoc_sp._PCC_7524|WP_015139531.1:0.0419935306,863_Nostocaceae|WP_010998142.1:0.0447476113)Node692/75/100:0.0319342970,926_unclassified_Anabaena|WP_066377556.1:0.0388948320)Node691/81.7/100:0.0332613279,(1090_Calothrix_membranacea|WP_190619807.1:0.1252490661,984_Calothrix|WP_190545579.1:0.0297738913)Node693/96.5/100:0.0768013551)Node690/90.5/99:0.0602307724,831_Nostoc_parmelioides|WP_190569528.1:0.0790722585)Node689/10.3/74:0.0475309169)Node686/97/98:0.1325633795)Node668/90/98:0.0893748406,((630_Scytonema_sp._CRU_2_7|NJR73821.1:0.1558886669,642_Brasilonema_bromeliae_SPC951|NMG21877.1:0.1116037135)Node695/87.2/100:0.0797359519,(738_Goleter_apudmare_HA4340-LM2|MBW4644809.1:0.1056476347,801_Fortiea_contorta|WP_017651801.1:0.2109973108)Node696/97.7/100:0.1667133204)Node694/93.8/100:0.1244873577)Node667/99.5/100:0.3053261928,1052_filamentous_cyanobacterium_CCP2|PSB10812.1:0.3891285491)Node666/1.6/21:0.0641577676)Node652/92.4/94:0.1846609037)Node649/95.8/99:0.2512465487,(((1056_Geitlerinema_sp._PCC_9228|WP_071517116.1:0.8104734357,((1103_Hormoscilla_sp._GM7CHS1pb|MBC6478990.1:0.3926748417,1161_Oscillatoria_sp._SIO1A7|NER35077.1:0.4542423090)Node701/52.2/98:0.1870118590,1118_Oscillatoriales_cyanobacterium_SM2_3_0|NJK39707.1:0.9163835917)Node700/71.4/99:0.0749354415)Node699/81.6/99:0.1704853713,((((((1069_Microcoleus_sp._SM1_3_4|NJL65994.1:0.1049442908,((1115_Tychonema_sp._LEGE_06208|WP_194067837.1:0.0183607383,1208_Tychonema_sp._LEGE_07203|MBE9096839.1:0.0529620658)Node709/99.4/100:0.1306427312,1140_Microcoleus_sp._PH2017_10_PVI_O_A|MCC3406410.1:0.0658414593)Node708/76.1/100:0.0167305654)Node707/97.4/100:0.0845267038,850_Microcoleus_sp._SU_5_3|NJK66788.1:0.0579782761)Node706/45.5/100:0.0175455813,1215_Microcoleus_sp._PH2017_04_SCI_O_A|MCC3432652.1:0.0718776303)Node705/94.1/100:0.0549028309,1192_Tychonema_sp._BBK16|WP_236507507.1:0.0368527104)Node704/50.2/99:0.0660637529,((1212_Oscillatoriales_cyanobacterium|TAG87783.1:0.0164042734,1230_Microcoleaceae_bacterium_UBA11344|HAT12565.1:0.0232414425)Node711/87.9/100:0.0590107793,1225_Microcoleus_sp._T3-bin5|MBD0313510.1:0.3483344110)Node710/84.6/100:0.1182018065)Node703/80.2/100:0.0725045107,1236_Kamptonema_sp._PCC_6506|CBN57858.1:0.2583064778)Node702/99.5/100:0.4931618436)Node698/99.5/100:0.4938267142,((315_Cyanobacteria_bacterium_SBC|MBP0005029.1:0.0789344238,465_Cyanobacteria_bacterium_SID2|MBP0000710.1:0.0662262388)Node713/85.9/100:0.1330877408,678_Leptolyngbya_valderiana|WP_063716143.1:0.1917593056)Node712/99.9/100:0.5420427870)Node697/80.7/28:0.0905018506)Node648/77.4/27:0.0469169892)Node555/79/86:0.0506346865,(((1011_Synechococcales_cyanobacterium_RM1_1_8|NJN29410.1:0.3276457933,1112_Synechococcales_cyanobacterium_CRU_2_2|NJR69348.1:0.3178057088)Node716/96.7/100:0.4244617192,1205_filamentous_cyanobacterium_LEGE_11480|MBE9031445.1:0.7892657344)Node715/95.1/100:0.4009364338,1067_Cyanosarcina_radialis_HA8281-LM2|MBW4619689.1:0.9296092412)Node714/20.1/87:0.1363500494)Node554/89.8/97:0.1741656774)Node49/98.8/97:0.3187192666,(308_Pseudanabaena_sp._PCC_6802|WP_019501218.1:0.1203403322,1054_Pseudanabaena_sp._SU_2_4|NJL42989.1:0.1980258900)Node717/100/100:0.5364876163)Node48/89.4/97:0.2032347446)Node47/61/31:0.0633095115)Node39/69/27:0.0503497558,((98_Lyngbya_sp._PCC_8106|WP_009787332.1:0.0201047584,107_Lyngbya_aestuarii|WP_023067428.1:0.0086409738)Node719/89.5/100:0.0289117213,100_Limnoraphis_robusta|WP_046279730.1:0.0465184817)Node718/97.4/100:0.1148621387)Node38/0/21:0.0000023210,116_Coleofasciculaceae_cyanobacterium_SM2_3_26|NJK27862.1:0.2886748839)Node37/70/30:0.0684372615)Node24/69.7/67:0.0360625960,(((((((((((80_Myxacorys_almedinensis|WP_162423204.1:0.1098009908,(82_Myxacorys_californica_WJT36-NPBG1|MBW4419300.1:0.0157328734,87_Myxacorys_chilensis_ATA2-1-KO14|MBW4542499.1:0.0242292494)Node731/93/100:0.0732235467)Node730/94.9/100:0.1004367623,(142_Alkalinema_sp._RU_4_3|NJM47171.1:0.0857904267,158_filamentous_cyanobacterium_LEGE_11480|MBE9032236.1:0.1477710106)Node732/99.7/100:0.2335493486)Node729/91/100:0.0850877862,(((106_Plectolyngbya_sp._WJT66-NPBG17|MBW4439668.1:0.0318172442,131_Cyanobacteria_bacterium_FACHB-63|MBD1844591.1:0.0674155504)Node735/77.5/100:0.0155748705,(240_Pseudanabaenaceae_cyanobacterium_LEGE_13415|MBE9011783.1:0.0081327038,271_Leptolyngbya_sp._NIES-3755|WP_068386042.1:0.0645595032)Node736/85.1/100:0.0296842309)Node734/84.8/100:0.0349539678,129_Leptolyngbya|WP_017290020.1:0.0649465288)Node733/90.4/100:0.0617749443)Node728/96.8/100:0.0907055934,130_Oscillatoriales_cyanobacterium_SpSt-418|HFM96468.1:0.1165114286)Node727/90.9/90:0.0566552333,((104_Phormidesmis_priestleyi|WP_073069129.1:0.0903941342,127_Phormidesmis_priestleyi|WP_068816875.1:0.0413477282)Node738/98.5/100:0.1231032045,(136_Nostoc_sp._HG1|MBC6435258.1:0.0243320175,152_Phormidium_sp._CLA17|WP_171575042.1:0.0535965560)Node739/99.7/100:0.1573986126)Node737/84/57:0.0373642013)Node726/85.6/61:0.0450502963,(170_Scytolyngbya_sp._HA4215-MV1|MBW4522049.1:0.0767722276,260_Neosynechococcus_sphagnicola|WP_036534591.1:0.3146122704)Node740/54.8/93:0.0347603714)Node725/17.4/25:0.0188356544,(((92_Stenomitos_frigidus|WP_106257981.1:0.0509266051,((133_Lyngbya_sp._HA4199-MV5|MBW4694766.1:0.0209881654,156_Stenomitos_rutilans_HA7619-LM2|MBW4473456.1:0.0168769586)Node745/90.2/99:0.0339097619,135_Tildeniella_nuda_ZEHNDER_1965/U140|MBW4581215.1:0.0142941741)Node744/79.7/96:0.0223772656)Node743/87/96:0.0462649735,151_Cyanobacteria|WP_190450146.1:0.1007904999)Node742/97.9/100:0.0996607575,(((110_Leptolyngbyaceae_cyanobacterium_JSC-12|MBF2026005.1:0.0259841102,126_Oscillatoriales_cyanobacterium_SpSt-402|HGW94319.1:0.0000023237)Node748/95.6/100:0.0665949196,(178_Leptodesmis_sichuanensis|WP_233742983.1:0.2072669673,(187_Leptolyngbyaceae_cyanobacterium_RU_5_1|NJP09915.1:0.0753526939,198_Leptolyngbyaceae_cyanobacterium_JSC-12|EKQ70781.1:0.1045145265)Node750/98.4/100:0.1149160197)Node749/79.4/89:0.0246832707)Node747/86.3/87:0.0696325925,(122_Leptolyngbya_sp._PKUAC-SCTE412|WP_223047822.1:0.1757330727,180_Kovacikia_sp._CCNU0001|WP_224340905.1:0.1241316038)Node751/87.2/98:0.0475584374)Node746/87.8/78:0.0663396266)Node741/89.8/81:0.0759901453)Node724/97.9/97:0.0836298450,215_Aphanocapsa_sp._GSE-SYN-MK-11-07L|MBW4553351.1:0.1307051697)Node723/86/96:0.0384635327,(166_Cyanobacteria_bacterium_WB6_1B_304|NBO31249.1:0.2626364372,((((177_Thermosynechococcus_sp._TA-1|WP_206200916.1:0.0082790871,(184_Thermostichus_lividus|WP_099798456.1:0.0851906038,191_Thermosynechococcus_sp._NK55a|WP_024124204.1:0.0316760872)Node757/0/96:0.0020384462)Node756/74.3/96:0.0069872038,207_Thermosynechococcus_sp._M98_K2018_005|HIK36350.1:0.0180708923)Node755/75.3/96:0.0084073660,(195_Synechococcus_elongatus|1JB0_L:0.0000022876,262_Synechococcus_elongatus|P25902.2:0.0644098860)Node758/91.7/100:0.0252693790)Node754/81.5/96:0.0242320996,214_Synechococcus_sp._PCC_6312|WP_015125220.1:0.1247538309)Node753/71/98:0.0533256345)Node752/82.6/91:0.0327784224)Node722/90.3/90:0.0736811680,169_Cyanothece_sp._PCC_7425|B8HRF0.1:0.1377495696)Node721/83.7/92:0.0355298260,((((113_Hormoscilla_sp._GM102CHS1|MBC6475285.1:0.0316969749,141_Hormoscilla_sp._SP12CHS1|MBC6420412.1:0.0075125461)Node762/98.6/100:0.0817504780,118_Hormoscilla_sp._GM7CHS1pb|MBC6479235.1:0.0414454237)Node761/83.9/100:0.0420317278,162_Jacksonvillea_sp._ISTCYN1|WP_162545482.1:0.2156876538)Node760/93.6/100:0.0632761088,(((((119_Chroococcus_sp._FPU101|WP_206813329.1:0.0760938578,144_Aphanothece_hegewaldii|WP_106456005.1:0.0666679855)Node767/99.3/100:0.1626917967,((((190_Pleurocapsales|WP_015143921.1:0.0558323551,212_Hydrococcus_sp._RU_2_2|NJM90143.1:0.0544036721)Node771/86/100:0.0867721190,338_Acaryochloridaceae_cyanobacterium_RU_4_10|NJM75796.1:0.4336836619)Node770/88.5/96:0.1064798136,(216_Chlorogloea_purpurea_SAG_13.99|MBR8832450.1:0.1793484397,(259_Microcystis_aeruginosa|WP_061432019.1:0.0000026098,368_Microcystis_aeruginosa_Ma_AC_P_19900807_S299|TRT79353.1:0.0386632743)Node773/98.5/100:0.1329386366)Node772/87.7/100:0.0630936608)Node769/33.7/90:0.0188287348,(232_Gloeothece_verrucosa|WP_013323649.1:0.1163872524,257_Gloeothece_citriformis|WP_015956422.1:0.0654837135)Node774/100/100:0.1648908911)Node768/53.7/95:0.0471235619)Node766/80.1/97:0.0847495552,(150_Hyella_patelloides|WP_144871392.1:0.1028916545,(205_Stanieria_sp._NIES-3757|WP_096387520.1:0.1884731868,305_Pleurocapsales_cyanobacterium_LEGE_06147|MBE9167498.1:0.1902943988)Node776/90.5/100:0.0919958190)Node775/98.3/100:0.1758908986)Node765/88.3/99:0.0889374954,252_Gomphosphaeria_aponina_SAG_52.96__DSM_107014|MBR8827088.1:0.2497824054)Node764/79.9/91:0.0357482224,186_unclassified_Planktothricoides|WP_054470362.1:0.1801334469)Node763/79.5/91:0.0350980959)Node759/81.1/84:0.0207330518)Node720/89.7/78:0.0501395543)Node23/78.2/65:0.0187233663,((134_Kamptonema_sp._SIO4C4|NEO25878.1:0.2263149351,213_Geitlerinema_sp._PCC_9228|WP_071515554.1:0.3415610666)Node778/83.2/85:0.0801629075,(145_Oscillatoriales_cyanobacterium_LEGE_11467|MBE9039328.1:0.1870994632,(149_Cyanobacteria_bacterium_J055|RMG08952.1:0.1784917545,(175_Geitlerinema_sp._FC_II|PPT11355.1:0.1110442841,((((219_Geitlerinema_sp._P-1104|WP_170188854.1:0.0226181938,220_Sodalinema_gerasimenkoae|WP_159783525.1:0.0159358019)Node785/75.2/34:0.0086026600,231_Phormidium_sp._GEM2.Bin31|TVR06185.1:0.0223300195)Node784/42.8/93:0.0173124335,((230_Phormidium_willei|WP_068787935.1:0.0071815298,264_Spirulina_major|WP_217650817.1:0.1004732646)Node787/77.9/36:0.0082782456,250_Phormidium_sp._SL48-SHIP|TAN91363.1:0.0147435391)Node786/78.8/37:0.0215389259)Node783/93.4/96:0.1088556286,244_Arthrospira_sp._SH-MAG29|MBS0018713.1:0.1937066252)Node782/98.6/100:0.1951076678)Node781/18.1/27:0.0424193618)Node780/31.9/35:0.0425101414)Node779/66.2/91:0.0562886435)Node777/40.1/79:0.0151206387)Node22/82/63:0.0409619698,((112_Planktothricoides_sp._SpSt-374|HGF99428.1:0.0072097530,137__Phormidium|WP_199247649.1:0.0247023248)Node789/98.6/100:0.1371369160,(140_Cyanobacteria_bacterium_RI_101|MBJ7900711.1:0.1168278027,(157_Snowella_sp.|PZV25301.1:0.1974670196,293_Synechocystis_sp._PCC_6803_substr._Kazusa|6HQB_L:0.1030757896)Node791/84.8/99:0.0724462814)Node790/96.8/99:0.1312905480)Node788/92.5/95:0.0763760862)Node21/89.3/82:0.0633137942,105_Oscillatoriaceae_cyanobacterium_M7585_C2015_266|HIK28084.1:0.0817955744)Node20/85.2/69:0.0377488977,(74_Oxynema|WP_168567806.1:0.0708846066,((165_Coleofasciculaceae_cyanobacterium_SM2_1_6|NJL91208.1:0.2648645553,((209_Synechococcus_sp._JA-2-3Ba2-13|WP_011433113.1:0.0130341334,218_Synechococcus_sp._Nb3U1|WP_235278247.1:0.0316849712)Node796/90.7/100:0.0352870455,210_unclassified_Synechococcus|WP_011428959.1:0.0000028269)Node795/100/100:0.4609905450)Node794/64.3/96:0.1163883442,(548_Synechococcales_cyanobacterium_CRU_2_2|NJR70586.1:0.5171636861,813_Synechococcales_cyanobacterium_RM1_1_8|NJN32181.1:0.7879872379)Node797/99.7/99:0.7324400751)Node793/79.8/65:0.0451230525)Node792/89.5/61:0.0481605023)Node19/94.1/84:0.0688555969,((85_Oscillatoria_acuminata|WP_015148867.1:0.0000025647,241_Phormidium_pseudopriestleyi|WP_207087899.1:0.0873730910)Node799/99.7/100:0.1309862923,((102_Phormidium_ambiguum|WP_073595560.1:0.0324395111,123_Phormidium_sp._LEGE_05292|WP_193982001.1:0.0156525936)Node801/78.9/100:0.0443649479,167_unclassified_Planktothrix|WP_190462037.1:0.1498829874)Node800/98.1/99:0.1204355036)Node798/75.8/92:0.0294341523)Node18/72/80:0.0253767482,((((88_Oscillatoriales_cyanobacterium_SM2_2_1|NJK34526.1:0.1648187598,((181_Cyanobacteria_bacterium_M5B4|PLS67782.1:0.0000021057,225_Cyanobacteria_bacterium_KgW148|MCA1904370.1:0.0364636061)Node807/99.5/100:0.2023059617,283_Cyanobacteria_bacterium_UBA8156|HAN46289.1:0.2435863474)Node806/76.3/95:0.0580485156)Node805/70.7/97:0.0422046977,174_Pseudanabaena_sp._PCC_7367|WP_015163614.1:0.2001951126)Node804/99.8/100:0.2892586022,(223_Desertifilum_sp._SIO1I2|NES93741.1:0.1999180269,(((((((229_Synechococcales_cyanobacterium_C|NCJ05818.1:0.0702092506,(272_Aphanothece_sacrum|WP_124976292.1:0.0789033994,(273_Crocosphaera_subtropica|WP_009547206.1:0.0000027585,290_Cyanothece_sp._BG0011|WP_107670977.1:0.0307912404)Node817/86.6/100:0.0336584006)Node816/98.4/100:0.1126650797)Node815/87.7/100:0.1168188382,295_Aphanocapsa_montana|WP_166282700.1:0.2005047661)Node814/98.8/100:0.2139943029,((((((((234_Leptolyngbya_sp._SIO1D8|NER85447.1:0.0568779662,253_Leptolyngbya_sp._SIO1E4|MBE7383161.1:0.0313165685)Node825/98.6/100:0.0743223093,284_Leptolyngbyaceae_cyanobacterium_T60_A2020_046|MBF2034338.1:0.0665832580)Node824/86.7/89:0.0253378016,289_Leptolyngbya_sp._LCM1.Bin17|TVP61625.1:0.0329868854)Node823/60.1/78:0.0369932993,285_Nodosilinea_sp._LEGE_07088|WP_193965764.1:0.0571692372)Node822/73.2/38:0.0105480779,276_Tildeniella_torsiva_UHER_1998/13D|MBW4482323.1:0.0567745137)Node821/77.3/40:0.0138118924,265_Leptolyngbyaceae_cyanobacterium_M65_K2018_010|HIK43318.1:0.0828172049)Node820/62.7/99:0.0673682260,277_Halomicronema_hongdechloris|WP_080809877.1:0.1097001482)Node819/95.5/100:0.1385268095,270_Leptolyngbya_ectocarpi|WP_193994412.1:0.3744799618)Node818/81.4/99:0.0629553042)Node813/99.5/100:0.1981862776,294_unclassified_Coleofasciculus|WP_193875423.1:0.0643010975)Node812/53.4/88:0.0237291820,269_Coleofasciculus_chthonoplastes|WP_006100107.1:0.0363764382)Node811/96.2/91:0.0719972236,309_Cyanobacteria_bacterium_UBA12227|HAG81683.1:0.0374397970)Node810/16/72:0.0274061653,(288_Cyanobacteria_bacterium_UBA9273|HBB34888.1:0.0992036865,292_Cyanobacteria_bacterium_UBA11162|HBL14774.1:0.0425311143)Node826/81.3/100:0.0318399469)Node809/99.7/100:0.2161070434)Node808/57.1/84:0.0564939630)Node803/79.1/30:0.0328066858,(((((111_Cyanobacteria_bacterium_QS_8_64_29|PSP16709.1:0.1975722240,268_Cyanobacteria_bacterium_QH_1_48_107|PSO51538.1:0.3560155586)Node831/95.7/100:0.1202271228,((138_Euhalothece_natronophila|WP_146294427.1:0.1692003019,(143_Dactylococcopsis_salina|WP_015230763.1:0.0764897744,148_Halothece_sp._PCC_7418|WP_015224772.1:0.0000022932)Node834/75.5/99:0.0208299531)Node833/61.2/98:0.0425373188,163_Cyanobacteria_bacterium_SW_9_44_58|PSO47601.1:0.1188571320)Node832/99.9/100:0.2100675855)Node830/25/94:0.0342991830,154_Rubidibacter_lacunae|WP_022604376.1:0.2751964538)Node829/94.4/100:0.1111605637,(164_Symploca_sp._SIO2B6|NET05602.1:0.2207529456,(254_unclassified_Microcoleus|WP_190494348.1:0.0561327135,274_Allocoleopsis_franciscana|WP_015185145.1:0.0000024986)Node836/99.6/100:0.1821347479)Node835/94.3/100:0.1296566290)Node828/33.8/86:0.0951283266,(((147_Spirulina_subsalsa|WP_017305686.1:0.2125277306,153_Spirulinaceae_cyanobacterium_SM2_1_0|NJL00600.1:0.2024637427)Node839/65.9/100:0.0618083930,(161_Lusitaniella_coriacea|WP_194028697.1:0.1040171352,188_Oscillatoria_sp._FACHB-1406|WP_190714870.1:0.1999316361)Node840/99.1/100:0.1899334539)Node838/92.1/100:0.1040271332,286_Oscillatoria_salina|WP_224412741.1:0.1985292819)Node837/88.4/100:0.0832122059)Node827/92.7/98:0.0885193544)Node802/91.1/28:0.0624483833)Node17/83.3/25:0.0376081341,(((86_Tychonema_sp._LEGE_07203|WP_194063326.1:0.0146464429,(95_Oscillatoria_nigro-viridis|WP_015174679.1:0.0294621705,(((101_Microcoleus_vaginatus_FGP-2|EGK87663.1:0.0596839943,(159_Microcoleus_sp._T1-bin1|MBD0307425.1:0.0000020370,280_Microcoleus_sp._T3-bin5|MBD0312250.1:0.0551167725)Node848/16.2/69:0.0373038161)Node847/97.6/100:0.0571355672,173_Microcoleus_sp._C1-bin4|MBD0392295.1:0.0073691099)Node846/98.5/100:0.0448161943,124_Microcoleus_sp._PH2017_10_PVI_O_A|MCC3405050.1:0.0000023849)Node845/0/98:0.0000024342)Node844/79.5/95:0.0217835642)Node843/90.2/95:0.0219708568,((96_Microcoleus_sp._SU_5_6|NJK73719.1:0.0667295496,99_Microcoleus_sp._PH2017_02_FOX_O_A|MCC3414732.1:0.0399106338)Node850/69.2/90:0.0157827056,(103_Microcoleus_sp._SU_5_3|NJK66118.1:0.0073487996,((128_Oscillatoriales_cyanobacterium|TAD81895.1:0.0141814364,((202_Microcoleaceae_bacterium_UBA11344|HAT15919.1:0.0000020596,291_Microcoleaceae_bacterium_UBA10368|HBK97883.1:0.0373558507)Node855/93.9/100:0.0316985534,208_Tychonema_bourrellyi|WP_096828446.1:0.0146910738)Node854/98.5/100:0.0676020644)Node853/90.6/100:0.0292695663,132_filamentous_cyanobacterium_Phorm_46|PSB23533.1:0.0373639115)Node852/71.7/100:0.0048051195)Node851/89.4/100:0.0232845545)Node849/72.8/90:0.0079130091)Node842/95.2/99:0.0447394261,(120_Kamptonema|WP_007356850.1:0.0374472531,193_Oscillatoriales_cyanobacterium_USR001|OCR02432.1:0.1966533543)Node856/68.1/52:0.0219926663)Node841/99.9/100:0.1921587518)Node16/88.1/81:0.0401993492,93_Microcoleus_sp._FACHB-68|WP_190758724.1:0.1538737824)Node15/63.8/82:0.0782148745,(((81_Coleofasciculus_sp._Co-bin14|MBD0344837.1:0.0776107290,((117_Symplocastrum_torsivum_CPER-KK1|MBW4547504.1:0.0242315312,139_Tolypothrix_sp._T3-bin4|MBD0301389.1:0.0203460984)Node861/99.9/100:0.1203586035,125_Tolypothrix_sp._T3-bin4|MBD0301397.1:0.0213356345)Node860/86.6/100:0.0371920070)Node859/96.6/100:0.0729799174,179_Coleofasciculus_sp._S288|MCA1994793.1:0.0904078689)Node858/96.4/100:0.1007549652,115_Cyanobacteria_bacterium_UBA8543|HAJ60640.1:0.0272663219)Node857/99.3/100:0.2774026072)Node14/50.8/37:0.1004222112,97_Cyanosarcina_radialis_HA8281-LM2|MBW4619121.1:0.3866344733)Node13/100/100:0.7337570710)Node5/14.1/56:0.0287785964,6_Calothrix_sp._CSU_2_0|NJR18291.1:0.0706917212)Node4/86.6/85:0.0375323342,(21_Calothrix_sp._NIES-3974|WP_096625900.1:0.1355448484,((28_Leptolyngbyaceae_cyanobacterium_JSC-12|EKQ66835.1:0.0780790821,37_Aphanocapsa_sp._GSE-SYN-MK-11-07L|MBW4554245.1:0.1463511394)Node864/89.9/99:0.0595953976,(((30_Leptolyngbyaceae_cyanobacterium_SM1_4_3|NJL39716.1:0.0070535741,31_Leptolyngbyaceae_cyanobacterium_SL_5_9|NJN56277.1:0.0319269588)Node867/99/100:0.1160132791,((((((34_Cyanobacteria_bacterium_RU_5_0|NJO43333.1:0.0867977321,53_Synechococcales_cyanobacterium_M58_A2018_015|MBF2000025.1:0.2110800584)Node873/90.6/99:0.0668702710,((40_Leptolyngbya_sp._SIO1E4|MBE7379948.1:0.1149300280,43_Leptolyngbya_ectocarpi|WP_193993733.1:0.1136840719)Node875/29/74:0.0168704579,(((41_Nodosilinea_sp._P-1105|WP_169617666.1:0.0406886012,(52_Nodosilinea_sp._LEGE_07088|WP_193966888.1:0.0322884453,58_Nodosilinea_sp._LEGE_07298|WP_194025219.1:0.0442051363)Node879/83/100:0.0247219973)Node878/92.7/99:0.0389400265,63_Romeria_gracilis|WP_193909313.1:0.1088293097)Node877/43/80:0.0241823303,((56_Phormidesmis_sp._RL_2_1|NJM97215.1:0.1372498007,(57_cf._Phormidesmis_sp._LEGE_11477|WP_193855686.1:0.0000024764,60_Synechococcus_sp._PCC_7335|WP_006454815.1:0.0136361879)Node882/99.3/100:0.1178029245)Node881/91.8/100:0.0545580951,61_Halomicronema_hongdechloris|WP_080806399.1:0.1349181463)Node880/71.8/80:0.0183967223)Node876/61.2/81:0.0148440182)Node874/99.6/100:0.1223742227)Node872/82.7/99:0.0281548988,((35_Kovacikia_sp._CCNU0001|WP_224340631.1:0.1101938411,36_Leptolyngbya_sp._PKUAC-SCTE412|WP_223046602.1:0.0699670586)Node884/71.5/100:0.0670544079,42_Leptolyngbyaceae_cyanobacterium_RU_5_1|NJP09464.1:0.0164636235)Node883/93.1/100:0.0748383051)Node871/72.4/76:0.0353789707,((44_Leptolyngbya_sp._7M|WP_211628139.1:0.0111509132,45_Elainella_sp._C42_A2020_010|MBF2050139.1:0.0133854388)Node886/99.6/100:0.1436960315,55_Pantanalinema_sp._GBBB05|MBL1178443.1:0.0953232786)Node885/89.5/75:0.0515119345)Node870/38.8/71:0.0063067312,65_Leptolyngbyaceae_cyanobacterium_SU_3_3|NJK53429.1:0.5518052120)Node869/58.8/93:0.0399438015,((47_Pleurocapsa_sp._PCC_7327|WP_015143520.1:0.0825581714,49_Hydrococcus_sp._RU_2_2|NJM89481.1:0.0703183236)Node888/99.4/100:0.1146114602,((50_Pleurocapsa_minor_HA4230-MV1|MBW4537241.1:0.0365343079,59_Pleurocapsa_sp._SU_5_0|NJK57220.1:0.0252279923)Node890/74.3/58:0.0076405215,((51_Pleurocapsales_cyanobacterium_LEGE_10410|MBE9046859.1:0.0357465987,62_Pleurocapsa_sp._CCALA_161|WP_106243858.1:0.0475370185)Node892/94.6/100:0.0460263253,54_Hyella_patelloides|WP_144873824.1:0.1079875157)Node891/43.1/56:0.0086807169)Node889/99.9/100:0.1614072739)Node887/76.9/53:0.0447100115)Node868/69.8/54:0.0247564265)Node866/63.8/64:0.0607279656,64_Leptolyngbyaceae_cyanobacterium_SM1_3_5|NJL23388.1:0.3383396975)Node865/89.5/100:0.0793095327)Node863/92.5/98:0.0540256117)Node862/89.4/81:0.0260567820)Node3/0/64:0.0000023435,(((18_Calothrix_parasitica|WP_096658598.1:0.0557146928,(27_Plectonema_radiosum|WP_193922318.1:0.0039847659,33_Rivularia_sp._T60_A2020_040|MBF2016192.1:0.0324192988)Node896/93.4/100:0.0559659462)Node895/43.2/100:0.0325453685,((19_Nostocales|WP_223972650.1:0.0855708615,22_Scytonematopsis_contorta_HA4267-MV1|MBW4506404.1:0.0540722310)Node898/92.3/100:0.0442655885,23_Mastigocoleus_testarum|WP_027844098.1:0.0703460152)Node897/77/77:0.0281765657)Node894/95/100:0.0788830809,25_Calothrix_sp._SM1_7_51|NJL10111.1:0.2175699782)Node893/83/88:0.0490824718)Node2/100/100:0.2123112932);
