# Supplementary material for: Molecular diversity and evolution of far-red light-acclimated photosystem I
Source: Front Plant Sci. 2023 Nov 20;14:1289199. doi: 10.3389/fpls.2023.1289199 (PMC10694217; doi:10.3389/fpls.2023.1289199)
Supplement: Supplementary file 1 [file DataSheet_1.zip › Supplementary Data 1/PsaL_asr_all_posterior_probabilities.state]

# Ancestral state reconstruction for all nodes in /rds/general/user/tcardona/home/Gloeobacter_project/Photosystem_I/PsaL/PsaL_98.fasta.treefile
# This file can be read in MS Excel or in R with command:
#   tab=read.table('/rds/general/user/tcardona/home/Gloeobacter_project/Photosystem_I/PsaL/PsaL_98.fasta.state',header=TRUE)
# Columns are tab-separated with following meaning:
#   Node:  Node name in the tree
#   Site:  Alignment site ID
#   State: Most likely state assignment
#   p_X:   Posterior probability for state X (empirical Bayesian method)
Node	Site	State	p_A	p_R	p_N	p_D	p_C	p_Q	p_E	p_G	p_H	p_I	p_L	p_K	p_M	p_F	p_P	p_S	p_T	p_W	p_Y	p_V
Node10	1	M	0.01979	0.00356	0.00407	0.00057	0.00111	0.00614	0.00138	0.00456	0.00105	0.04089	0.12382	0.00274	0.71375	0.02080	0.00268	0.00660	0.01735	0.00210	0.00389	0.02314
Node10	2	T	0.13022	0.02885	0.06829	0.03061	0.00692	0.02151	0.02549	0.11491	0.00924	0.04088	0.07046	0.02111	0.01228	0.02881	0.06283	0.11963	0.13383	0.00589	0.01568	0.05257
Node10	3	G	0.10332	0.04643	0.06734	0.05350	0.00534	0.04561	0.07361	0.12125	0.01323	0.03795	0.07980	0.03287	0.01185	0.03524	0.06742	0.07612	0.05636	0.00846	0.02074	0.04357
Node10	4	L	0.09760	0.03062	0.04750	0.02566	0.00959	0.02004	0.02387	0.10175	0.01104	0.06521	0.14397	0.01897	0.01813	0.07997	0.05932	0.06630	0.05331	0.01848	0.04361	0.06508
Node10	5	-	0.09562	0.08515	0.06675	0.03645	0.00493	0.05482	0.04698	0.10679	0.01435	0.03459	0.07403	0.07916	0.01158	0.03111	0.06138	0.07352	0.05615	0.00791	0.01901	0.03971
Node10	6	G	0.10565	0.03780	0.05659	0.03445	0.00633	0.02405	0.03254	0.12209	0.01098	0.05543	0.11694	0.02469	0.01558	0.05367	0.07362	0.07374	0.05713	0.01220	0.02821	0.05832
Node10	7	G	0.11298	0.03609	0.05954	0.03524	0.00640	0.02387	0.03224	0.12961	0.01073	0.04832	0.09853	0.02392	0.01370	0.04405	0.09467	0.08057	0.06213	0.00995	0.02356	0.05387
Node10	8	Q	0.09775	0.05550	0.06305	0.03575	0.00440	0.12106	0.05580	0.09346	0.01732	0.02979	0.06893	0.03730	0.01153	0.02597	0.09293	0.07535	0.05554	0.00633	0.01647	0.03575
Node10	9	L	0.10237	0.04352	0.05283	0.02966	0.00648	0.02367	0.02853	0.11411	0.01145	0.05827	0.12527	0.02527	0.01636	0.06173	0.06594	0.07055	0.05538	0.01507	0.03342	0.06012
Node10	10	L	0.10241	0.02870	0.04508	0.02418	0.00667	0.01961	0.02343	0.09981	0.00927	0.07688	0.15621	0.01830	0.01967	0.06590	0.06046	0.06632	0.05601	0.01295	0.03090	0.07723
Node10	11	M	0.02243	0.00424	0.00463	0.00055	0.00116	0.00898	0.00209	0.00443	0.00115	0.04398	0.13465	0.00377	0.68813	0.02035	0.00237	0.00706	0.02059	0.00192	0.00344	0.02408
Node10	12	T	0.06356	0.00760	0.03405	0.00611	0.00231	0.00776	0.00614	0.01616	0.00228	0.01339	0.01169	0.00849	0.00623	0.00366	0.01359	0.14929	0.61883	0.00066	0.00242	0.02578
Node10	13	T	0.10099	0.01448	0.05726	0.01143	0.00347	0.04829	0.01243	0.03547	0.00513	0.01289	0.01526	0.01389	0.00645	0.00500	0.02207	0.21932	0.38660	0.00095	0.00343	0.02518
Node10	14	T	0.10696	0.01362	0.05318	0.01245	0.00445	0.01311	0.01131	0.03760	0.00429	0.02729	0.02787	0.01373	0.00994	0.00826	0.02688	0.14426	0.43251	0.00133	0.00467	0.04629
Node10	15	I	0.01825	0.00166	0.00295	0.00086	0.00072	0.00486	0.01428	0.00144	0.00053	0.53591	0.14192	0.00228	0.06162	0.01256	0.00217	0.00435	0.02299	0.00055	0.00187	0.16823
Node10	16	E	0.09045	0.01100	0.03407	0.05538	0.00144	0.04661	0.45520	0.03068	0.00401	0.01027	0.01580	0.02161	0.00557	0.00360	0.01974	0.06453	0.10267	0.00082	0.00298	0.02357
Node10	17	T	0.15440	0.00764	0.02959	0.00561	0.00435	0.00892	0.00658	0.02584	0.00236	0.02925	0.02780	0.00800	0.01301	0.00688	0.01786	0.13357	0.45402	0.00093	0.00325	0.06015
Node10	18	M	0.00238	0.00037	0.00042	0.00002	0.00012	0.00079	0.00011	0.00035	0.00010	0.00512	0.01619	0.00031	0.96560	0.00223	0.00015	0.00053	0.00229	0.00021	0.00032	0.00238
Node10	19	S	0.01781	0.00112	0.00784	0.00143	0.00064	0.00102	0.00068	0.00737	0.00039	0.00020	0.00085	0.00064	0.00023	0.00077	0.00341	0.92440	0.03020	0.00013	0.00046	0.00039
Node10	20	Q	0.08442	0.05646	0.05865	0.03320	0.00388	0.14556	0.07371	0.06995	0.02233	0.03478	0.09290	0.03800	0.01485	0.03832	0.04761	0.06410	0.04975	0.00886	0.02563	0.03703
Node10	21	N	0.00162	0.00119	0.95076	0.00713	0.00015	0.00169	0.00074	0.00750	0.00214	0.00048	0.00040	0.00213	0.00026	0.00025	0.00055	0.01549	0.00640	0.00003	0.00083	0.00025
Node10	22	M	0.00000	0.00000	0.00000	0.00000	0.00000	0.00000	0.00000	0.00000	0.00000	0.00000	0.00000	0.00000	1.00000	0.00000	0.00000	0.00000	0.00000	0.00000	0.00000	0.00000
Node10	23	S	0.00000	0.00000	0.00000	0.00000	0.00000	0.00000	0.00000	0.00000	0.00000	0.00000	0.00000	0.00000	0.00000	0.00000	0.00000	1.00000	0.00000	0.00000	0.00000	0.00000
Node10	24	N	0.00000	0.00000	1.00000	0.00000	0.00000	0.00000	0.00000	0.00000	0.00000	0.00000	0.00000	0.00000	0.00000	0.00000	0.00000	0.00000	0.00000	0.00000	0.00000	0.00000
Node10	25	T	0.00000	0.00000	0.00000	0.00000	0.00000	0.00000	0.00000	0.00000	0.00000	0.00000	0.00000	0.00000	0.00000	0.00000	0.00000	0.00000	1.00000	0.00000	0.00000	0.00000
Node10	26	A	0.53411	0.00365	0.01364	0.00751	0.00252	0.00902	0.01706	0.03515	0.00135	0.00202	0.00621	0.00344	0.00212	0.00255	0.02188	0.28507	0.03703	0.00045	0.00136	0.01385
Node10	27	E	0.26965	0.00430	0.01735	0.02772	0.00144	0.01847	0.40752	0.03185	0.00151	0.00200	0.00519	0.00721	0.00171	0.00185	0.01380	0.14327	0.03235	0.00042	0.00133	0.01104
Node10	28	T	0.04905	0.03884	0.04531	0.00576	0.00139	0.02430	0.01167	0.01448	0.00326	0.00983	0.01014	0.30401	0.00593	0.00255	0.01221	0.08237	0.35792	0.00057	0.00217	0.01826
Node10	29	I	0.00703	0.00114	0.00155	0.00010	0.00044	0.00174	0.00038	0.00096	0.00032	0.49735	0.09735	0.00090	0.31289	0.01017	0.00094	0.00176	0.00879	0.00062	0.00134	0.05421
Node10	30	V	0.00000	0.00000	0.00000	0.00000	0.00000	0.00000	0.00000	0.00000	0.00000	0.00000	0.00000	0.00000	0.00000	0.00000	0.00000	0.00000	0.00000	0.00000	0.00000	1.00000
Node10	31	D	0.00000	0.00000	0.00000	1.00000	0.00000	0.00000	0.00000	0.00000	0.00000	0.00000	0.00000	0.00000	0.00000	0.00000	0.00000	0.00000	0.00000	0.00000	0.00000	0.00000
Node10	32	T	0.00000	0.00000	0.00000	0.00000	0.00000	0.00000	0.00000	0.00000	0.00000	0.00000	0.00000	0.00000	0.00000	0.00000	0.00000	0.00000	1.00000	0.00000	0.00000	0.00000
Node10	33	V	0.00000	0.00000	0.00000	0.00000	0.00000	0.00000	0.00000	0.00000	0.00000	0.00000	0.00000	0.00000	0.00000	0.00000	0.00000	0.00000	0.00000	0.00000	0.00000	1.00000
Node10	34	N	0.05649	0.02939	0.37629	0.06682	0.00295	0.02309	0.01895	0.09596	0.01906	0.00900	0.01464	0.06083	0.00434	0.00788	0.01965	0.10804	0.06265	0.00154	0.01085	0.01156
Node10	35	D	0.00000	0.00000	0.00000	1.00000	0.00000	0.00000	0.00000	0.00000	0.00000	0.00000	0.00000	0.00000	0.00000	0.00000	0.00000	0.00000	0.00000	0.00000	0.00000	0.00000
Node10	36	-	0.10614	0.05528	0.06343	0.03261	0.00586	0.02811	0.03325	0.11099	0.01103	0.04453	0.08749	0.06158	0.01320	0.03760	0.06395	0.08260	0.08231	0.00858	0.02071	0.05076
Node10	37	G	0.10524	0.03956	0.05878	0.03751	0.00621	0.02570	0.03645	0.12489	0.01146	0.05255	0.11094	0.02567	0.01489	0.05175	0.07157	0.07420	0.05676	0.01213	0.02790	0.05584
Node10	38	N	0.00000	0.00000	1.00000	0.00000	0.00000	0.00000	0.00000	0.00000	0.00000	0.00000	0.00000	0.00000	0.00000	0.00000	0.00000	0.00000	0.00000	0.00000	0.00000	0.00000
Node10	39	D	0.00000	0.00000	0.00000	1.00000	0.00000	0.00000	0.00000	0.00000	0.00000	0.00000	0.00000	0.00000	0.00000	0.00000	0.00000	0.00000	0.00000	0.00000	0.00000	0.00000
Node10	40	I	0.00000	0.00000	0.00000	0.00000	0.00000	0.00000	0.00000	0.00000	0.00000	1.00000	0.00000	0.00000	0.00000	0.00000	0.00000	0.00000	0.00000	0.00000	0.00000	0.00000
Node10	41	I	0.00000	0.00000	0.00000	0.00000	0.00000	0.00000	0.00000	0.00000	0.00000	1.00000	0.00000	0.00000	0.00000	0.00000	0.00000	0.00000	0.00000	0.00000	0.00000	0.00000
Node10	42	K	0.00000	0.00000	0.00000	0.00000	0.00000	0.00000	0.00000	0.00000	0.00000	0.00000	0.00000	1.00000	0.00000	0.00000	0.00000	0.00000	0.00000	0.00000	0.00000	0.00000
Node10	43	P	0.00000	0.00000	0.00000	0.00000	0.00000	0.00000	0.00000	0.00000	0.00000	0.00000	0.00000	0.00000	0.00000	0.00000	1.00000	0.00000	0.00000	0.00000	0.00000	0.00000
Node10	44	F	0.03634	0.00873	0.01381	0.00489	0.00451	0.00634	0.00479	0.02355	0.00810	0.05525	0.16888	0.00444	0.01798	0.41838	0.01585	0.02366	0.01985	0.02391	0.09638	0.04436
Node10	45	F	0.00000	0.00000	0.00000	0.00000	0.00000	0.00000	0.00000	0.00000	0.00000	0.00000	0.00000	0.00000	0.00000	1.00000	0.00000	0.00000	0.00000	0.00000	0.00000	0.00000
Node10	46	Y	0.03583	0.01389	0.02505	0.00867	0.00482	0.00899	0.00716	0.02751	0.02111	0.03364	0.09437	0.00656	0.01131	0.17996	0.01673	0.02790	0.02093	0.03057	0.39509	0.02993
Node10	47	D	0.06211	0.01637	0.10592	0.39214	0.00254	0.01828	0.07386	0.09712	0.00957	0.01072	0.02087	0.01512	0.00389	0.01012	0.03554	0.06308	0.03657	0.00244	0.00859	0.01517
Node10	48	D	0.06211	0.01637	0.10592	0.39214	0.00254	0.01828	0.07386	0.09712	0.00957	0.01072	0.02087	0.01512	0.00389	0.01012	0.03554	0.06308	0.03657	0.00244	0.00859	0.01517
Node10	49	K	0.00000	0.00000	0.00000	0.00000	0.00000	0.00000	0.00000	0.00000	0.00000	0.00000	0.00000	1.00000	0.00000	0.00000	0.00000	0.00000	0.00000	0.00000	0.00000	0.00000
Node10	50	G	0.00000	0.00000	0.00000	0.00000	0.00000	0.00000	0.00000	1.00000	0.00000	0.00000	0.00000	0.00000	0.00000	0.00000	0.00000	0.00000	0.00000	0.00000	0.00000	0.00000
Node10	51	D	0.00000	0.00000	0.00000	1.00000	0.00000	0.00000	0.00000	0.00000	0.00000	0.00000	0.00000	0.00000	0.00000	0.00000	0.00000	0.00000	0.00000	0.00000	0.00000	0.00000
Node10	52	P	0.00000	0.00000	0.00000	0.00000	0.00000	0.00000	0.00000	0.00000	0.00000	0.00000	0.00000	0.00000	0.00000	0.00000	1.00000	0.00000	0.00000	0.00000	0.00000	0.00000
Node10	53	C	0.00000	0.00000	0.00000	0.00000	1.00000	0.00000	0.00000	0.00000	0.00000	0.00000	0.00000	0.00000	0.00000	0.00000	0.00000	0.00000	0.00000	0.00000	0.00000	0.00000
Node10	54	L	0.00000	0.00000	0.00000	0.00000	0.00000	0.00000	0.00000	0.00000	0.00000	0.00000	1.00000	0.00000	0.00000	0.00000	0.00000	0.00000	0.00000	0.00000	0.00000	0.00000
Node10	55	G	0.00000	0.00000	0.00000	0.00000	0.00000	0.00000	0.00000	1.00000	0.00000	0.00000	0.00000	0.00000	0.00000	0.00000	0.00000	0.00000	0.00000	0.00000	0.00000	0.00000
Node10	56	N	0.00000	0.00000	1.00000	0.00000	0.00000	0.00000	0.00000	0.00000	0.00000	0.00000	0.00000	0.00000	0.00000	0.00000	0.00000	0.00000	0.00000	0.00000	0.00000	0.00000
Node10	57	L	0.00000	0.00000	0.00000	0.00000	0.00000	0.00000	0.00000	0.00000	0.00000	0.00000	1.00000	0.00000	0.00000	0.00000	0.00000	0.00000	0.00000	0.00000	0.00000	0.00000
Node10	58	S	0.00000	0.00000	0.00000	0.00000	0.00000	0.00000	0.00000	0.00000	0.00000	0.00000	0.00000	0.00000	0.00000	0.00000	0.00000	1.00000	0.00000	0.00000	0.00000	0.00000
Node10	59	T	0.00000	0.00000	0.00000	0.00000	0.00000	0.00000	0.00000	0.00000	0.00000	0.00000	0.00000	0.00000	0.00000	0.00000	0.00000	0.00000	1.00000	0.00000	0.00000	0.00000
Node10	60	P	0.00000	0.00000	0.00000	0.00000	0.00000	0.00000	0.00000	0.00000	0.00000	0.00000	0.00000	0.00000	0.00000	0.00000	1.00000	0.00000	0.00000	0.00000	0.00000	0.00000
Node10	61	I	0.00000	0.00000	0.00000	0.00000	0.00000	0.00000	0.00000	0.00000	0.00000	1.00000	0.00000	0.00000	0.00000	0.00000	0.00000	0.00000	0.00000	0.00000	0.00000	0.00000
Node10	62	N	0.00000	0.00000	1.00000	0.00000	0.00000	0.00000	0.00000	0.00000	0.00000	0.00000	0.00000	0.00000	0.00000	0.00000	0.00000	0.00000	0.00000	0.00000	0.00000	0.00000
Node10	63	D	0.00000	0.00000	0.00000	1.00000	0.00000	0.00000	0.00000	0.00000	0.00000	0.00000	0.00000	0.00000	0.00000	0.00000	0.00000	0.00000	0.00000	0.00000	0.00000	0.00000
Node10	64	S	0.00000	0.00000	0.00000	0.00000	0.00000	0.00000	0.00000	0.00000	0.00000	0.00000	0.00000	0.00000	0.00000	0.00000	0.00000	1.00000	0.00000	0.00000	0.00000	0.00000
Node10	65	P	0.00000	0.00000	0.00000	0.00000	0.00000	0.00000	0.00000	0.00000	0.00000	0.00000	0.00000	0.00000	0.00000	0.00000	1.00000	0.00000	0.00000	0.00000	0.00000	0.00000
Node10	66	L	0.00000	0.00000	0.00000	0.00000	0.00000	0.00000	0.00000	0.00000	0.00000	0.00000	1.00000	0.00000	0.00000	0.00000	0.00000	0.00000	0.00000	0.00000	0.00000	0.00000
Node10	67	A	1.00000	0.00000	0.00000	0.00000	0.00000	0.00000	0.00000	0.00000	0.00000	0.00000	0.00000	0.00000	0.00000	0.00000	0.00000	0.00000	0.00000	0.00000	0.00000	0.00000
Node10	68	K	0.00000	0.00000	0.00000	0.00000	0.00000	0.00000	0.00000	0.00000	0.00000	0.00000	0.00000	1.00000	0.00000	0.00000	0.00000	0.00000	0.00000	0.00000	0.00000	0.00000
Node10	69	A	1.00000	0.00000	0.00000	0.00000	0.00000	0.00000	0.00000	0.00000	0.00000	0.00000	0.00000	0.00000	0.00000	0.00000	0.00000	0.00000	0.00000	0.00000	0.00000	0.00000
Node10	70	F	0.00000	0.00000	0.00000	0.00000	0.00000	0.00000	0.00000	0.00000	0.00000	0.00000	0.00000	0.00000	0.00000	1.00000	0.00000	0.00000	0.00000	0.00000	0.00000	0.00000
Node10	71	I	0.00000	0.00000	0.00000	0.00000	0.00000	0.00000	0.00000	0.00000	0.00000	1.00000	0.00000	0.00000	0.00000	0.00000	0.00000	0.00000	0.00000	0.00000	0.00000	0.00000
Node10	72	N	0.00000	0.00000	1.00000	0.00000	0.00000	0.00000	0.00000	0.00000	0.00000	0.00000	0.00000	0.00000	0.00000	0.00000	0.00000	0.00000	0.00000	0.00000	0.00000	0.00000
Node10	73	N	0.00000	0.00000	1.00000	0.00000	0.00000	0.00000	0.00000	0.00000	0.00000	0.00000	0.00000	0.00000	0.00000	0.00000	0.00000	0.00000	0.00000	0.00000	0.00000	0.00000
Node10	74	L	0.00000	0.00000	0.00000	0.00000	0.00000	0.00000	0.00000	0.00000	0.00000	0.00000	1.00000	0.00000	0.00000	0.00000	0.00000	0.00000	0.00000	0.00000	0.00000	0.00000
Node10	75	P	0.00000	0.00000	0.00000	0.00000	0.00000	0.00000	0.00000	0.00000	0.00000	0.00000	0.00000	0.00000	0.00000	0.00000	1.00000	0.00000	0.00000	0.00000	0.00000	0.00000
Node10	76	A	1.00000	0.00000	0.00000	0.00000	0.00000	0.00000	0.00000	0.00000	0.00000	0.00000	0.00000	0.00000	0.00000	0.00000	0.00000	0.00000	0.00000	0.00000	0.00000	0.00000
Node10	77	Y	0.00000	0.00000	0.00000	0.00000	0.00000	0.00000	0.00000	0.00000	0.00000	0.00000	0.00000	0.00000	0.00000	0.00000	0.00000	0.00000	0.00000	0.00000	1.00000	0.00000
Node10	78	R	0.00000	1.00000	0.00000	0.00000	0.00000	0.00000	0.00000	0.00000	0.00000	0.00000	0.00000	0.00000	0.00000	0.00000	0.00000	0.00000	0.00000	0.00000	0.00000	0.00000
Node10	79	K	0.00000	0.00000	0.00000	0.00000	0.00000	0.00000	0.00000	0.00000	0.00000	0.00000	0.00000	1.00000	0.00000	0.00000	0.00000	0.00000	0.00000	0.00000	0.00000	0.00000
Node10	80	G	0.00000	0.00000	0.00000	0.00000	0.00000	0.00000	0.00000	1.00000	0.00000	0.00000	0.00000	0.00000	0.00000	0.00000	0.00000	0.00000	0.00000	0.00000	0.00000	0.00000
Node10	81	L	0.00000	0.00000	0.00000	0.00000	0.00000	0.00000	0.00000	0.00000	0.00000	0.00000	1.00000	0.00000	0.00000	0.00000	0.00000	0.00000	0.00000	0.00000	0.00000	0.00000
Node10	82	T	0.00000	0.00000	0.00000	0.00000	0.00000	0.00000	0.00000	0.00000	0.00000	0.00000	0.00000	0.00000	0.00000	0.00000	0.00000	0.00000	1.00000	0.00000	0.00000	0.00000
Node10	83	P	0.00000	0.00000	0.00000	0.00000	0.00000	0.00000	0.00000	0.00000	0.00000	0.00000	0.00000	0.00000	0.00000	0.00000	1.00000	0.00000	0.00000	0.00000	0.00000	0.00000
Node10	84	F	0.00000	0.00000	0.00000	0.00000	0.00000	0.00000	0.00000	0.00000	0.00000	0.00000	0.00000	0.00000	0.00000	1.00000	0.00000	0.00000	0.00000	0.00000	0.00000	0.00000
Node10	85	M	0.00000	0.00000	0.00000	0.00000	0.00000	0.00000	0.00000	0.00000	0.00000	0.00000	0.00000	0.00000	1.00000	0.00000	0.00000	0.00000	0.00000	0.00000	0.00000	0.00000
Node10	86	R	0.00000	1.00000	0.00000	0.00000	0.00000	0.00000	0.00000	0.00000	0.00000	0.00000	0.00000	0.00000	0.00000	0.00000	0.00000	0.00000	0.00000	0.00000	0.00000	0.00000
Node10	87	G	0.00000	0.00000	0.00000	0.00000	0.00000	0.00000	0.00000	1.00000	0.00000	0.00000	0.00000	0.00000	0.00000	0.00000	0.00000	0.00000	0.00000	0.00000	0.00000	0.00000
Node10	88	L	0.00000	0.00000	0.00000	0.00000	0.00000	0.00000	0.00000	0.00000	0.00000	0.00000	1.00000	0.00000	0.00000	0.00000	0.00000	0.00000	0.00000	0.00000	0.00000	0.00000
Node10	89	E	0.00000	0.00000	0.00000	0.00000	0.00000	0.00000	1.00000	0.00000	0.00000	0.00000	0.00000	0.00000	0.00000	0.00000	0.00000	0.00000	0.00000	0.00000	0.00000	0.00000
Node10	90	I	0.00000	0.00000	0.00000	0.00000	0.00000	0.00000	0.00000	0.00000	0.00000	1.00000	0.00000	0.00000	0.00000	0.00000	0.00000	0.00000	0.00000	0.00000	0.00000	0.00000
Node10	91	G	0.00000	0.00000	0.00000	0.00000	0.00000	0.00000	0.00000	1.00000	0.00000	0.00000	0.00000	0.00000	0.00000	0.00000	0.00000	0.00000	0.00000	0.00000	0.00000	0.00000
Node10	92	M	0.00000	0.00000	0.00000	0.00000	0.00000	0.00000	0.00000	0.00000	0.00000	0.00000	0.00000	0.00000	1.00000	0.00000	0.00000	0.00000	0.00000	0.00000	0.00000	0.00000
Node10	93	A	1.00000	0.00000	0.00000	0.00000	0.00000	0.00000	0.00000	0.00000	0.00000	0.00000	0.00000	0.00000	0.00000	0.00000	0.00000	0.00000	0.00000	0.00000	0.00000	0.00000
Node10	94	H	0.00000	0.00000	0.00000	0.00000	0.00000	0.00000	0.00000	0.00000	1.00000	0.00000	0.00000	0.00000	0.00000	0.00000	0.00000	0.00000	0.00000	0.00000	0.00000	0.00000
Node10	95	G	0.00000	0.00000	0.00000	0.00000	0.00000	0.00000	0.00000	1.00000	0.00000	0.00000	0.00000	0.00000	0.00000	0.00000	0.00000	0.00000	0.00000	0.00000	0.00000	0.00000
Node10	96	Y	0.00000	0.00000	0.00000	0.00000	0.00000	0.00000	0.00000	0.00000	0.00000	0.00000	0.00000	0.00000	0.00000	0.00000	0.00000	0.00000	0.00000	0.00000	1.00000	0.00000
Node10	97	F	0.00000	0.00000	0.00000	0.00000	0.00000	0.00000	0.00000	0.00000	0.00000	0.00000	0.00000	0.00000	0.00000	1.00000	0.00000	0.00000	0.00000	0.00000	0.00000	0.00000
Node10	98	L	0.00000	0.00000	0.00000	0.00000	0.00000	0.00000	0.00000	0.00000	0.00000	0.00000	1.00000	0.00000	0.00000	0.00000	0.00000	0.00000	0.00000	0.00000	0.00000	0.00000
Node10	99	V	0.00000	0.00000	0.00000	0.00000	0.00000	0.00000	0.00000	0.00000	0.00000	0.00000	0.00000	0.00000	0.00000	0.00000	0.00000	0.00000	0.00000	0.00000	0.00000	1.00000
Node10	100	G	0.00000	0.00000	0.00000	0.00000	0.00000	0.00000	0.00000	1.00000	0.00000	0.00000	0.00000	0.00000	0.00000	0.00000	0.00000	0.00000	0.00000	0.00000	0.00000	0.00000
Node10	101	P	0.00000	0.00000	0.00000	0.00000	0.00000	0.00000	0.00000	0.00000	0.00000	0.00000	0.00000	0.00000	0.00000	0.00000	1.00000	0.00000	0.00000	0.00000	0.00000	0.00000
Node10	102	E	0.00000	0.00000	0.00000	0.00000	0.00000	0.00000	1.00000	0.00000	0.00000	0.00000	0.00000	0.00000	0.00000	0.00000	0.00000	0.00000	0.00000	0.00000	0.00000	0.00000
Node10	103	V	0.00000	0.00000	0.00000	0.00000	0.00000	0.00000	0.00000	0.00000	0.00000	0.00000	0.00000	0.00000	0.00000	0.00000	0.00000	0.00000	0.00000	0.00000	0.00000	1.00000
Node10	104	V	0.00000	0.00000	0.00000	0.00000	0.00000	0.00000	0.00000	0.00000	0.00000	0.00000	0.00000	0.00000	0.00000	0.00000	0.00000	0.00000	0.00000	0.00000	0.00000	1.00000
Node10	105	I	0.00000	0.00000	0.00000	0.00000	0.00000	0.00000	0.00000	0.00000	0.00000	1.00000	0.00000	0.00000	0.00000	0.00000	0.00000	0.00000	0.00000	0.00000	0.00000	0.00000
Node10	106	G	0.00000	0.00000	0.00000	0.00000	0.00000	0.00000	0.00000	1.00000	0.00000	0.00000	0.00000	0.00000	0.00000	0.00000	0.00000	0.00000	0.00000	0.00000	0.00000	0.00000
Node10	107	S	0.09492	0.00934	0.04486	0.01199	0.00400	0.00794	0.00701	0.05635	0.00336	0.00480	0.01092	0.00605	0.00255	0.00675	0.02616	0.62205	0.06637	0.00132	0.00420	0.00903
Node10	108	L	0.07926	0.02125	0.02885	0.01333	0.00581	0.01533	0.01436	0.05714	0.00753	0.11063	0.23886	0.01265	0.02728	0.08738	0.04117	0.04654	0.04611	0.01431	0.03501	0.09719
Node10	109	G	0.12307	0.02230	0.05955	0.03075	0.00498	0.01442	0.02089	0.42309	0.00686	0.01770	0.03542	0.01442	0.00618	0.01691	0.04048	0.08047	0.04126	0.00540	0.00965	0.02619
Node10	110	L	0.06679	0.01957	0.02522	0.01207	0.00496	0.01423	0.01286	0.05063	0.00691	0.09246	0.33540	0.01130	0.02721	0.08374	0.03710	0.03972	0.03777	0.01354	0.03160	0.07691
Node10	111	L	0.06679	0.01957	0.02522	0.01207	0.00496	0.01423	0.01286	0.05063	0.00691	0.09246	0.33540	0.01130	0.02721	0.08374	0.03710	0.03972	0.03777	0.01354	0.03160	0.07691
Node10	112	G	0.11531	0.02615	0.05818	0.03191	0.00527	0.01689	0.02414	0.35939	0.00791	0.02609	0.05293	0.01701	0.00819	0.02482	0.04926	0.07723	0.04525	0.00691	0.01385	0.03329
Node10	113	P	0.00000	0.00000	0.00000	0.00000	0.00000	0.00000	0.00000	0.00000	0.00000	0.00000	0.00000	0.00000	0.00000	0.00000	1.00000	0.00000	0.00000	0.00000	0.00000	0.00000
Node10	114	L	0.00000	0.00000	0.00000	0.00000	0.00000	0.00000	0.00000	0.00000	0.00000	0.00000	1.00000	0.00000	0.00000	0.00000	0.00000	0.00000	0.00000	0.00000	0.00000	0.00000
Node10	115	R	0.00000	1.00000	0.00000	0.00000	0.00000	0.00000	0.00000	0.00000	0.00000	0.00000	0.00000	0.00000	0.00000	0.00000	0.00000	0.00000	0.00000	0.00000	0.00000	0.00000
Node10	116	E	0.00000	0.00000	0.00000	0.00000	0.00000	0.00000	1.00000	0.00000	0.00000	0.00000	0.00000	0.00000	0.00000	0.00000	0.00000	0.00000	0.00000	0.00000	0.00000	0.00000
Node10	117	S	0.00000	0.00000	0.00000	0.00000	0.00000	0.00000	0.00000	0.00000	0.00000	0.00000	0.00000	0.00000	0.00000	0.00000	0.00000	1.00000	0.00000	0.00000	0.00000	0.00000
Node10	118	T	0.11031	0.02893	0.05728	0.02732	0.00609	0.02050	0.02479	0.09784	0.00885	0.04723	0.08553	0.02062	0.01368	0.03583	0.05886	0.09421	0.17972	0.00755	0.01878	0.05609
Node10	119	A	1.00000	0.00000	0.00000	0.00000	0.00000	0.00000	0.00000	0.00000	0.00000	0.00000	0.00000	0.00000	0.00000	0.00000	0.00000	0.00000	0.00000	0.00000	0.00000	0.00000
Node10	120	P	0.06857	0.01145	0.01604	0.01115	0.00167	0.01039	0.01141	0.03511	0.00402	0.01049	0.02705	0.00798	0.00333	0.00854	0.67361	0.04888	0.02707	0.00182	0.00437	0.01703
Node10	121	R	0.03905	0.58771	0.03109	0.00889	0.00240	0.03146	0.01308	0.04187	0.01260	0.01086	0.03012	0.06461	0.00532	0.00902	0.02249	0.03686	0.02550	0.00560	0.00853	0.01295
Node10	122	R	0.03905	0.58771	0.03109	0.00889	0.00240	0.03146	0.01308	0.04187	0.01260	0.01086	0.03012	0.06461	0.00532	0.00902	0.02249	0.03686	0.02550	0.00560	0.00853	0.01295
Node10	123	K	0.04380	0.10175	0.05271	0.01458	0.00146	0.03409	0.02964	0.04078	0.00724	0.01085	0.02254	0.50807	0.00564	0.00669	0.02469	0.03954	0.03475	0.00199	0.00563	0.01359
Node10	124	P	0.06857	0.01145	0.01604	0.01115	0.00167	0.01039	0.01141	0.03511	0.00402	0.01049	0.02705	0.00798	0.00333	0.00854	0.67361	0.04888	0.02707	0.00182	0.00437	0.01703
Node10	125	H	0.00000	0.00000	0.00000	0.00000	0.00000	0.00000	0.00000	0.00000	1.00000	0.00000	0.00000	0.00000	0.00000	0.00000	0.00000	0.00000	0.00000	0.00000	0.00000	0.00000
Node10	126	K	0.08419	0.09111	0.05900	0.02447	0.00428	0.03593	0.03335	0.07775	0.01098	0.04948	0.08891	0.15484	0.01459	0.03084	0.04653	0.06374	0.05692	0.00656	0.01665	0.04987
Node10	127	G	0.00000	0.00000	0.00000	0.00000	0.00000	0.00000	0.00000	1.00000	0.00000	0.00000	0.00000	0.00000	0.00000	0.00000	0.00000	0.00000	0.00000	0.00000	0.00000	0.00000
Node10	128	A	1.00000	0.00000	0.00000	0.00000	0.00000	0.00000	0.00000	0.00000	0.00000	0.00000	0.00000	0.00000	0.00000	0.00000	0.00000	0.00000	0.00000	0.00000	0.00000	0.00000
Node10	129	N	0.00000	0.00000	1.00000	0.00000	0.00000	0.00000	0.00000	0.00000	0.00000	0.00000	0.00000	0.00000	0.00000	0.00000	0.00000	0.00000	0.00000	0.00000	0.00000	0.00000
Node10	130	L	0.00000	0.00000	0.00000	0.00000	0.00000	0.00000	0.00000	0.00000	0.00000	0.00000	1.00000	0.00000	0.00000	0.00000	0.00000	0.00000	0.00000	0.00000	0.00000	0.00000
Node10	131	S	0.00000	0.00000	0.00000	0.00000	0.00000	0.00000	0.00000	0.00000	0.00000	0.00000	0.00000	0.00000	0.00000	0.00000	0.00000	1.00000	0.00000	0.00000	0.00000	0.00000
Node10	132	G	0.00000	0.00000	0.00000	0.00000	0.00000	0.00000	0.00000	1.00000	0.00000	0.00000	0.00000	0.00000	0.00000	0.00000	0.00000	0.00000	0.00000	0.00000	0.00000	0.00000
Node10	133	L	0.00000	0.00000	0.00000	0.00000	0.00000	0.00000	0.00000	0.00000	0.00000	0.00000	1.00000	0.00000	0.00000	0.00000	0.00000	0.00000	0.00000	0.00000	0.00000	0.00000
Node10	134	I	0.00000	0.00000	0.00000	0.00000	0.00000	0.00000	0.00000	0.00000	0.00000	1.00000	0.00000	0.00000	0.00000	0.00000	0.00000	0.00000	0.00000	0.00000	0.00000	0.00000
Node10	135	T	0.00000	0.00000	0.00000	0.00000	0.00000	0.00000	0.00000	0.00000	0.00000	0.00000	0.00000	0.00000	0.00000	0.00000	0.00000	0.00000	1.00000	0.00000	0.00000	0.00000
Node10	136	A	1.00000	0.00000	0.00000	0.00000	0.00000	0.00000	0.00000	0.00000	0.00000	0.00000	0.00000	0.00000	0.00000	0.00000	0.00000	0.00000	0.00000	0.00000	0.00000	0.00000
Node10	137	I	0.00000	0.00000	0.00000	0.00000	0.00000	0.00000	0.00000	0.00000	0.00000	1.00000	0.00000	0.00000	0.00000	0.00000	0.00000	0.00000	0.00000	0.00000	0.00000	0.00000
Node10	138	Y	0.00000	0.00000	0.00000	0.00000	0.00000	0.00000	0.00000	0.00000	0.00000	0.00000	0.00000	0.00000	0.00000	0.00000	0.00000	0.00000	0.00000	0.00000	1.00000	0.00000
Node10	139	I	0.00000	0.00000	0.00000	0.00000	0.00000	0.00000	0.00000	0.00000	0.00000	1.00000	0.00000	0.00000	0.00000	0.00000	0.00000	0.00000	0.00000	0.00000	0.00000	0.00000
Node10	140	A	1.00000	0.00000	0.00000	0.00000	0.00000	0.00000	0.00000	0.00000	0.00000	0.00000	0.00000	0.00000	0.00000	0.00000	0.00000	0.00000	0.00000	0.00000	0.00000	0.00000
Node10	141	V	0.00000	0.00000	0.00000	0.00000	0.00000	0.00000	0.00000	0.00000	0.00000	0.00000	0.00000	0.00000	0.00000	0.00000	0.00000	0.00000	0.00000	0.00000	0.00000	1.00000
Node10	142	S	0.00000	0.00000	0.00000	0.00000	0.00000	0.00000	0.00000	0.00000	0.00000	0.00000	0.00000	0.00000	0.00000	0.00000	0.00000	1.00000	0.00000	0.00000	0.00000	0.00000
Node10	143	A	1.00000	0.00000	0.00000	0.00000	0.00000	0.00000	0.00000	0.00000	0.00000	0.00000	0.00000	0.00000	0.00000	0.00000	0.00000	0.00000	0.00000	0.00000	0.00000	0.00000
Node10	144	C	0.00000	0.00000	0.00000	0.00000	1.00000	0.00000	0.00000	0.00000	0.00000	0.00000	0.00000	0.00000	0.00000	0.00000	0.00000	0.00000	0.00000	0.00000	0.00000	0.00000
Node10	145	L	0.00000	0.00000	0.00000	0.00000	0.00000	0.00000	0.00000	0.00000	0.00000	0.00000	1.00000	0.00000	0.00000	0.00000	0.00000	0.00000	0.00000	0.00000	0.00000	0.00000
Node10	146	G	0.00000	0.00000	0.00000	0.00000	0.00000	0.00000	0.00000	1.00000	0.00000	0.00000	0.00000	0.00000	0.00000	0.00000	0.00000	0.00000	0.00000	0.00000	0.00000	0.00000
Node10	147	I	0.00000	0.00000	0.00000	0.00000	0.00000	0.00000	0.00000	0.00000	0.00000	1.00000	0.00000	0.00000	0.00000	0.00000	0.00000	0.00000	0.00000	0.00000	0.00000	0.00000
Node10	148	S	0.00000	0.00000	0.00000	0.00000	0.00000	0.00000	0.00000	0.00000	0.00000	0.00000	0.00000	0.00000	0.00000	0.00000	0.00000	1.00000	0.00000	0.00000	0.00000	0.00000
Node10	149	I	0.00000	0.00000	0.00000	0.00000	0.00000	0.00000	0.00000	0.00000	0.00000	1.00000	0.00000	0.00000	0.00000	0.00000	0.00000	0.00000	0.00000	0.00000	0.00000	0.00000
Node10	150	F	0.00000	0.00000	0.00000	0.00000	0.00000	0.00000	0.00000	0.00000	0.00000	0.00000	0.00000	0.00000	0.00000	1.00000	0.00000	0.00000	0.00000	0.00000	0.00000	0.00000
Node10	151	A	1.00000	0.00000	0.00000	0.00000	0.00000	0.00000	0.00000	0.00000	0.00000	0.00000	0.00000	0.00000	0.00000	0.00000	0.00000	0.00000	0.00000	0.00000	0.00000	0.00000
Node10	152	I	0.00000	0.00000	0.00000	0.00000	0.00000	0.00000	0.00000	0.00000	0.00000	1.00000	0.00000	0.00000	0.00000	0.00000	0.00000	0.00000	0.00000	0.00000	0.00000	0.00000
Node10	153	T	0.00000	0.00000	0.00000	0.00000	0.00000	0.00000	0.00000	0.00000	0.00000	0.00000	0.00000	0.00000	0.00000	0.00000	0.00000	0.00000	1.00000	0.00000	0.00000	0.00000
Node10	154	T	0.00000	0.00000	0.00000	0.00000	0.00000	0.00000	0.00000	0.00000	0.00000	0.00000	0.00000	0.00000	0.00000	0.00000	0.00000	0.00000	1.00000	0.00000	0.00000	0.00000
Node10	155	G	0.10638	0.03827	0.06052	0.03950	0.00625	0.02482	0.03668	0.12994	0.01150	0.05068	0.10670	0.02511	0.01443	0.05090	0.07125	0.07540	0.05706	0.01224	0.02799	0.05440
Node10	156	F	0.00000	0.00000	0.00000	0.00000	0.00000	0.00000	0.00000	0.00000	0.00000	0.00000	0.00000	0.00000	0.00000	1.00000	0.00000	0.00000	0.00000	0.00000	0.00000	0.00000
Node10	157	Q	0.00000	0.00000	0.00000	0.00000	0.00000	1.00000	0.00000	0.00000	0.00000	0.00000	0.00000	0.00000	0.00000	0.00000	0.00000	0.00000	0.00000	0.00000	0.00000	0.00000
Node10	158	G	0.00000	0.00000	0.00000	0.00000	0.00000	0.00000	0.00000	1.00000	0.00000	0.00000	0.00000	0.00000	0.00000	0.00000	0.00000	0.00000	0.00000	0.00000	0.00000	0.00000
Node10	159	N	0.00000	0.00000	1.00000	0.00000	0.00000	0.00000	0.00000	0.00000	0.00000	0.00000	0.00000	0.00000	0.00000	0.00000	0.00000	0.00000	0.00000	0.00000	0.00000	0.00000
Node10	160	P	0.00000	0.00000	0.00000	0.00000	0.00000	0.00000	0.00000	0.00000	0.00000	0.00000	0.00000	0.00000	0.00000	0.00000	1.00000	0.00000	0.00000	0.00000	0.00000	0.00000
Node10	161	K	0.00000	0.00000	0.00000	0.00000	0.00000	0.00000	0.00000	0.00000	0.00000	0.00000	0.00000	1.00000	0.00000	0.00000	0.00000	0.00000	0.00000	0.00000	0.00000	0.00000
Node10	162	G	0.00000	0.00000	0.00000	0.00000	0.00000	0.00000	0.00000	1.00000	0.00000	0.00000	0.00000	0.00000	0.00000	0.00000	0.00000	0.00000	0.00000	0.00000	0.00000	0.00000
Node10	163	S	0.00000	0.00000	0.00000	0.00000	0.00000	0.00000	0.00000	0.00000	0.00000	0.00000	0.00000	0.00000	0.00000	0.00000	0.00000	1.00000	0.00000	0.00000	0.00000	0.00000
Node10	164	A	0.19646	0.01960	0.06674	0.02405	0.00743	0.01697	0.01834	0.12274	0.00673	0.02309	0.03739	0.01441	0.00859	0.01594	0.05370	0.18184	0.13232	0.00315	0.00919	0.04131
Node10	165	Y	0.04860	0.01849	0.03178	0.01173	0.00607	0.01218	0.00963	0.03796	0.02341	0.04789	0.13431	0.00895	0.01569	0.20532	0.02279	0.03647	0.02840	0.03922	0.21904	0.04206
Node10	166	P	0.10695	0.02334	0.03609	0.02235	0.00393	0.01866	0.02246	0.07856	0.00744	0.02577	0.05642	0.01588	0.00777	0.02086	0.37997	0.07465	0.04904	0.00442	0.01078	0.03465
Node10	167	G	0.11194	0.05120	0.08455	0.07276	0.00561	0.03090	0.05728	0.14884	0.01309	0.02877	0.05638	0.03356	0.00931	0.02476	0.06395	0.08689	0.06112	0.00603	0.01604	0.03701
Node10	168	N	0.02743	0.01136	0.67607	0.04357	0.00157	0.01159	0.01047	0.05629	0.01167	0.00526	0.00849	0.01374	0.00230	0.00466	0.01057	0.06012	0.03143	0.00093	0.00629	0.00617
Node10	169	T	0.10869	0.02523	0.05590	0.02399	0.00576	0.01880	0.02163	0.08422	0.00782	0.04303	0.07208	0.01887	0.01281	0.02870	0.05180	0.10090	0.24494	0.00578	0.01505	0.05399
Node10	170	P	0.05187	0.00800	0.01085	0.00789	0.00110	0.00753	0.00807	0.02401	0.00290	0.00681	0.01871	0.00563	0.00220	0.00563	0.76601	0.03738	0.01946	0.00121	0.00288	0.01186
Node10	171	R	0.06091	0.26102	0.04645	0.01672	0.00461	0.03366	0.01905	0.06168	0.02851	0.02872	0.07361	0.05399	0.01056	0.05454	0.03408	0.05109	0.03783	0.02092	0.07229	0.02976
Node10	172	G	0.11425	0.02360	0.05655	0.03023	0.00494	0.01524	0.02192	0.40994	0.00718	0.02164	0.04369	0.01531	0.00705	0.02059	0.04381	0.07570	0.04173	0.00601	0.01157	0.02904
Node10	173	E	0.10117	0.03756	0.06426	0.06686	0.00476	0.03929	0.13920	0.11453	0.01107	0.03248	0.06651	0.03074	0.01014	0.02889	0.06336	0.07280	0.05319	0.00693	0.01718	0.03907
Node10	174	L	0.08337	0.01868	0.02778	0.01279	0.00627	0.01352	0.01370	0.05684	0.00745	0.10908	0.19761	0.01141	0.02365	0.10632	0.03837	0.04644	0.04706	0.01480	0.04185	0.12300
Node10	175	L	0.09771	0.06806	0.04984	0.02567	0.00628	0.02550	0.02608	0.09993	0.01161	0.06109	0.13311	0.03103	0.01737	0.05970	0.05849	0.06757	0.05508	0.01341	0.03063	0.06183
Node10	176	Y	0.04827	0.01787	0.02960	0.01212	0.00526	0.01157	0.01058	0.04155	0.01910	0.04290	0.11274	0.00929	0.01353	0.16198	0.02512	0.03538	0.02766	0.03054	0.30588	0.03907
Node10	177	P	0.09251	0.02217	0.03369	0.02106	0.00367	0.01679	0.02074	0.07418	0.00695	0.02613	0.05721	0.01488	0.00769	0.02274	0.42188	0.06498	0.04285	0.00501	0.01189	0.03298
Node10	178	A	0.20233	0.02441	0.05218	0.02548	0.00760	0.01934	0.02497	0.13635	0.00744	0.03875	0.06792	0.01729	0.01145	0.02655	0.06550	0.10822	0.08926	0.00529	0.01344	0.05621
Node10	179	P	0.05187	0.00800	0.01085	0.00789	0.00110	0.00753	0.00807	0.02401	0.00290	0.00681	0.01871	0.00563	0.00220	0.00563	0.76601	0.03738	0.01946	0.00121	0.00288	0.01186
Node10	180	G	0.25806	0.01833	0.04528	0.02238	0.00635	0.01449	0.02017	0.26067	0.00558	0.02173	0.03974	0.01260	0.00743	0.01613	0.04848	0.09758	0.05382	0.00377	0.00847	0.03895
Node10	181	I	0.04786	0.00636	0.00910	0.00293	0.00327	0.00506	0.00420	0.01499	0.00216	0.34214	0.18589	0.00401	0.02302	0.04261	0.01316	0.01789	0.03257	0.00398	0.01125	0.22754
Node10	182	A	0.22743	0.03223	0.04868	0.02525	0.00605	0.07648	0.03868	0.12020	0.00964	0.02827	0.05518	0.02266	0.01026	0.02026	0.05938	0.09611	0.06335	0.00432	0.01115	0.04441
Node10	183	Q	0.07552	0.04701	0.04405	0.02031	0.00379	0.18167	0.03912	0.05740	0.01637	0.04897	0.15928	0.02952	0.02215	0.04040	0.04206	0.05361	0.04501	0.00774	0.01954	0.04648
Node10	184	T	0.09923	0.01800	0.04215	0.01425	0.00534	0.01618	0.01387	0.05342	0.00580	0.06324	0.10780	0.01407	0.06037	0.03216	0.03458	0.09063	0.24036	0.00485	0.01320	0.07050
Node10	185	S	0.21119	0.01870	0.05854	0.02277	0.00704	0.01547	0.01784	0.12171	0.00628	0.01874	0.03457	0.01313	0.00684	0.01533	0.05307	0.24862	0.08607	0.00318	0.00878	0.03211
Node10	186	Q	0.06432	0.04335	0.04821	0.04252	0.00197	0.28523	0.19858	0.05098	0.01531	0.01261	0.03561	0.03623	0.00780	0.01001	0.03430	0.04885	0.03576	0.00289	0.00807	0.01739
Node10	187	R	0.07576	0.33416	0.05435	0.01893	0.00422	0.03724	0.02143	0.07889	0.01476	0.01751	0.04046	0.06721	0.00723	0.01490	0.03975	0.08389	0.04930	0.00598	0.01160	0.02243
Node10	188	Q	0.06270	0.05216	0.04882	0.02204	0.00219	0.41579	0.05489	0.04966	0.01889	0.01479	0.04438	0.03577	0.00963	0.01227	0.03556	0.05106	0.03768	0.00351	0.00951	0.01870
Node10	189	S	0.13368	0.02537	0.06914	0.02952	0.00682	0.01880	0.02200	0.12301	0.00845	0.02484	0.04836	0.01728	0.00831	0.02303	0.06086	0.24479	0.08307	0.00506	0.01349	0.03412
Node10	190	E	0.07636	0.02431	0.04749	0.07759	0.00253	0.04162	0.39405	0.07268	0.00751	0.01567	0.03166	0.02701	0.00561	0.01237	0.04092	0.05162	0.03698	0.00318	0.00852	0.02234
Node10	191	Y	0.07739	0.02440	0.05098	0.02124	0.00711	0.01618	0.01595	0.09747	0.02292	0.04187	0.10549	0.01345	0.01346	0.13175	0.03407	0.05784	0.04017	0.02939	0.15705	0.04181
Node10	192	S	0.08924	0.00985	0.04323	0.01298	0.00386	0.00822	0.00813	0.05911	0.00355	0.00687	0.01356	0.00673	0.00294	0.00708	0.02675	0.61766	0.06272	0.00143	0.00435	0.01170
Node10	193	L	0.12368	0.01912	0.04384	0.01633	0.00730	0.01588	0.01631	0.07047	0.00620	0.09769	0.13444	0.01432	0.01995	0.04015	0.04433	0.08716	0.10987	0.00530	0.01509	0.11256
Node10	194	T	0.10518	0.00879	0.04921	0.00988	0.00396	0.00871	0.00680	0.03962	0.00312	0.01061	0.01249	0.00733	0.00527	0.00559	0.02275	0.33470	0.34033	0.00102	0.00356	0.02108
Node10	195	R	0.08752	0.11029	0.06328	0.02669	0.00418	0.07933	0.04201	0.07776	0.01549	0.03595	0.07841	0.10278	0.01293	0.02563	0.05089	0.06871	0.05701	0.00586	0.01490	0.04037
Node10	196	L	0.11154	0.03337	0.05173	0.02822	0.00670	0.02611	0.02971	0.11242	0.00998	0.06370	0.12644	0.02203	0.01685	0.04962	0.07611	0.07494	0.06079	0.00918	0.02324	0.06731
Node10	197	A	0.14503	0.02035	0.04948	0.02141	0.00685	0.01726	0.02012	0.09163	0.00668	0.06099	0.08346	0.01521	0.01348	0.02705	0.11344	0.10232	0.10655	0.00433	0.01196	0.08240
Node10	198	Y	0.00000	0.00000	0.00000	0.00000	0.00000	0.00000	0.00000	0.00000	0.00000	0.00000	0.00000	0.00000	0.00000	0.00000	0.00000	0.00000	0.00000	0.00000	1.00000	0.00000
Node10	199	S	0.00000	0.00000	0.00000	0.00000	0.00000	0.00000	0.00000	0.00000	0.00000	0.00000	0.00000	0.00000	0.00000	0.00000	0.00000	1.00000	0.00000	0.00000	0.00000	0.00000
Node10	200	S	0.00000	0.00000	0.00000	0.00000	0.00000	0.00000	0.00000	0.00000	0.00000	0.00000	0.00000	0.00000	0.00000	0.00000	0.00000	1.00000	0.00000	0.00000	0.00000	0.00000
Node10	201	Y	0.00000	0.00000	0.00000	0.00000	0.00000	0.00000	0.00000	0.00000	0.00000	0.00000	0.00000	0.00000	0.00000	0.00000	0.00000	0.00000	0.00000	0.00000	1.00000	0.00000
Node10	202	S	0.00000	0.00000	0.00000	0.00000	0.00000	0.00000	0.00000	0.00000	0.00000	0.00000	0.00000	0.00000	0.00000	0.00000	0.00000	1.00000	0.00000	0.00000	0.00000	0.00000
Node10	203	K	0.00000	0.00000	0.00000	0.00000	0.00000	0.00000	0.00000	0.00000	0.00000	0.00000	0.00000	1.00000	0.00000	0.00000	0.00000	0.00000	0.00000	0.00000	0.00000	0.00000
Node10	204	G	0.10421	0.03874	0.07686	0.05135	0.00589	0.02767	0.04830	0.13176	0.01364	0.04122	0.08659	0.02739	0.01234	0.04584	0.06409	0.07931	0.05820	0.01090	0.02956	0.04612
Node10	205	D	0.00000	0.00000	0.00000	1.00000	0.00000	0.00000	0.00000	0.00000	0.00000	0.00000	0.00000	0.00000	0.00000	0.00000	0.00000	0.00000	0.00000	0.00000	0.00000	0.00000
Node10	206	S	0.00000	0.00000	0.00000	0.00000	0.00000	0.00000	0.00000	0.00000	0.00000	0.00000	0.00000	0.00000	0.00000	0.00000	0.00000	1.00000	0.00000	0.00000	0.00000	0.00000
Node10	207	L	0.00000	0.00000	0.00000	0.00000	0.00000	0.00000	0.00000	0.00000	0.00000	0.00000	1.00000	0.00000	0.00000	0.00000	0.00000	0.00000	0.00000	0.00000	0.00000	0.00000
Node10	208	R	0.00000	1.00000	0.00000	0.00000	0.00000	0.00000	0.00000	0.00000	0.00000	0.00000	0.00000	0.00000	0.00000	0.00000	0.00000	0.00000	0.00000	0.00000	0.00000	0.00000
Node10	209	L	0.11610	0.02946	0.05004	0.02709	0.00694	0.02078	0.02613	0.12361	0.00925	0.06290	0.13125	0.01921	0.01715	0.05471	0.06800	0.07531	0.05910	0.01080	0.02591	0.06626
Node10	210	P	0.00000	0.00000	0.00000	0.00000	0.00000	0.00000	0.00000	0.00000	0.00000	0.00000	0.00000	0.00000	0.00000	0.00000	1.00000	0.00000	0.00000	0.00000	0.00000	0.00000
Node10	211	L	0.00000	0.00000	0.00000	0.00000	0.00000	0.00000	0.00000	0.00000	0.00000	0.00000	1.00000	0.00000	0.00000	0.00000	0.00000	0.00000	0.00000	0.00000	0.00000	0.00000
Node10	212	R	0.00000	1.00000	0.00000	0.00000	0.00000	0.00000	0.00000	0.00000	0.00000	0.00000	0.00000	0.00000	0.00000	0.00000	0.00000	0.00000	0.00000	0.00000	0.00000	0.00000
Node10	213	S	0.00000	0.00000	0.00000	0.00000	0.00000	0.00000	0.00000	0.00000	0.00000	0.00000	0.00000	0.00000	0.00000	0.00000	0.00000	0.99990	0.00010	0.00000	0.00000	0.00000
Node10	214	P	0.09538	0.02399	0.03656	0.02269	0.00400	0.01775	0.02222	0.08063	0.00743	0.02911	0.06309	0.01601	0.00850	0.02571	0.38003	0.06691	0.04503	0.00571	0.01347	0.03577
Node10	215	A	0.23454	0.02601	0.04674	0.02567	0.00685	0.01910	0.02581	0.13343	0.00778	0.04086	0.07922	0.01747	0.01195	0.03355	0.06594	0.08681	0.05942	0.00726	0.01716	0.05444
Node10	216	E	0.08769	0.03032	0.05465	0.06971	0.00367	0.03820	0.27219	0.09327	0.00908	0.02490	0.05087	0.02804	0.00800	0.02168	0.05219	0.06123	0.04449	0.00530	0.01328	0.03124
Node10	217	R	0.00000	1.00000	0.00000	0.00000	0.00000	0.00000	0.00000	0.00000	0.00000	0.00000	0.00000	0.00000	0.00000	0.00000	0.00000	0.00000	0.00000	0.00000	0.00000	0.00000
Node10	218	E	0.00000	0.00000	0.00000	0.00000	0.00000	0.00000	1.00000	0.00000	0.00000	0.00000	0.00000	0.00000	0.00000	0.00000	0.00000	0.00000	0.00000	0.00000	0.00000	0.00000
Node10	219	E	0.00000	0.00000	0.00000	0.00000	0.00000	0.00000	1.00000	0.00000	0.00000	0.00000	0.00000	0.00000	0.00000	0.00000	0.00000	0.00000	0.00000	0.00000	0.00000	0.00000
Node10	220	W	0.00000	0.00000	0.00000	0.00000	0.00000	0.00000	0.00000	0.00000	0.00000	0.00000	0.00000	0.00000	0.00000	0.00000	0.00000	0.00000	0.00000	1.00000	0.00000	0.00000
Node10	221	S	0.00000	0.00000	0.00000	0.00000	0.00000	0.00000	0.00000	0.00000	0.00000	0.00000	0.00000	0.00000	0.00000	0.00000	0.00000	1.00000	0.00000	0.00000	0.00000	0.00000
Node10	222	Q	0.00000	0.00000	0.00000	0.00000	0.00000	1.00000	0.00000	0.00000	0.00000	0.00000	0.00000	0.00000	0.00000	0.00000	0.00000	0.00000	0.00000	0.00000	0.00000	0.00000
Node10	223	L	0.00000	0.00000	0.00000	0.00000	0.00000	0.00000	0.00000	0.00000	0.00000	0.00000	1.00000	0.00000	0.00000	0.00000	0.00000	0.00000	0.00000	0.00000	0.00000	0.00000
Node10	224	N	0.00000	0.00000	1.00000	0.00000	0.00000	0.00000	0.00000	0.00000	0.00000	0.00000	0.00000	0.00000	0.00000	0.00000	0.00000	0.00000	0.00000	0.00000	0.00000	0.00000
Node10	225	G	0.00000	0.00000	0.00000	0.00000	0.00000	0.00000	0.00000	1.00000	0.00000	0.00000	0.00000	0.00000	0.00000	0.00000	0.00000	0.00000	0.00000	0.00000	0.00000	0.00000
Node10	226	G	0.00000	0.00000	0.00000	0.00000	0.00000	0.00000	0.00000	1.00000	0.00000	0.00000	0.00000	0.00000	0.00000	0.00000	0.00000	0.00000	0.00000	0.00000	0.00000	0.00000
Node10	227	I	0.00000	0.00000	0.00000	0.00000	0.00000	0.00000	0.00000	0.00000	0.00000	1.00000	0.00000	0.00000	0.00000	0.00000	0.00000	0.00000	0.00000	0.00000	0.00000	0.00000
Node10	228	F	0.00000	0.00000	0.00000	0.00000	0.00000	0.00000	0.00000	0.00000	0.00000	0.00000	0.00000	0.00000	0.00000	1.00000	0.00000	0.00000	0.00000	0.00000	0.00000	0.00000
Node10	229	L	0.00000	0.00000	0.00000	0.00000	0.00000	0.00000	0.00000	0.00000	0.00000	0.00000	1.00000	0.00000	0.00000	0.00000	0.00000	0.00000	0.00000	0.00000	0.00000	0.00000
Node10	230	G	0.00000	0.00000	0.00000	0.00000	0.00000	0.00000	0.00000	1.00000	0.00000	0.00000	0.00000	0.00000	0.00000	0.00000	0.00000	0.00000	0.00000	0.00000	0.00000	0.00000
Node10	231	A	1.00000	0.00000	0.00000	0.00000	0.00000	0.00000	0.00000	0.00000	0.00000	0.00000	0.00000	0.00000	0.00000	0.00000	0.00000	0.00000	0.00000	0.00000	0.00000	0.00000
Node10	232	M	0.00000	0.00000	0.00000	0.00000	0.00000	0.00000	0.00000	0.00000	0.00000	0.00000	0.00000	0.00000	1.00000	0.00000	0.00000	0.00000	0.00000	0.00000	0.00000	0.00000
Node10	233	G	0.00000	0.00000	0.00000	0.00000	0.00000	0.00000	0.00000	1.00000	0.00000	0.00000	0.00000	0.00000	0.00000	0.00000	0.00000	0.00000	0.00000	0.00000	0.00000	0.00000
Node10	234	G	0.00000	0.00000	0.00000	0.00000	0.00000	0.00000	0.00000	1.00000	0.00000	0.00000	0.00000	0.00000	0.00000	0.00000	0.00000	0.00000	0.00000	0.00000	0.00000	0.00000
Node10	235	A	1.00000	0.00000	0.00000	0.00000	0.00000	0.00000	0.00000	0.00000	0.00000	0.00000	0.00000	0.00000	0.00000	0.00000	0.00000	0.00000	0.00000	0.00000	0.00000	0.00000
Node10	236	I	0.00000	0.00000	0.00000	0.00000	0.00000	0.00000	0.00000	0.00000	0.00000	1.00000	0.00000	0.00000	0.00000	0.00000	0.00000	0.00000	0.00000	0.00000	0.00000	0.00000
Node10	237	F	0.00000	0.00000	0.00000	0.00000	0.00000	0.00000	0.00000	0.00000	0.00000	0.00000	0.00000	0.00000	0.00000	1.00000	0.00000	0.00000	0.00000	0.00000	0.00000	0.00000
Node10	238	A	1.00000	0.00000	0.00000	0.00000	0.00000	0.00000	0.00000	0.00000	0.00000	0.00000	0.00000	0.00000	0.00000	0.00000	0.00000	0.00000	0.00000	0.00000	0.00000	0.00000
Node10	239	Y	0.00000	0.00000	0.00000	0.00000	0.00000	0.00000	0.00000	0.00000	0.00000	0.00000	0.00000	0.00000	0.00000	0.00000	0.00000	0.00000	0.00000	0.00000	1.00000	0.00000
Node10	240	L	0.00000	0.00000	0.00000	0.00000	0.00000	0.00000	0.00000	0.00000	0.00000	0.00000	1.00000	0.00000	0.00000	0.00000	0.00000	0.00000	0.00000	0.00000	0.00000	0.00000
Node10	241	L	0.00000	0.00000	0.00000	0.00000	0.00000	0.00000	0.00000	0.00000	0.00000	0.00000	1.00000	0.00000	0.00000	0.00000	0.00000	0.00000	0.00000	0.00000	0.00000	0.00000
Node10	242	L	0.00000	0.00000	0.00000	0.00000	0.00000	0.00000	0.00000	0.00000	0.00000	0.00000	1.00000	0.00000	0.00000	0.00000	0.00000	0.00000	0.00000	0.00000	0.00000	0.00000
Node10	243	E	0.00000	0.00000	0.00000	0.00000	0.00000	0.00000	1.00000	0.00000	0.00000	0.00000	0.00000	0.00000	0.00000	0.00000	0.00000	0.00000	0.00000	0.00000	0.00000	0.00000
Node10	244	N	0.00000	0.00000	1.00000	0.00000	0.00000	0.00000	0.00000	0.00000	0.00000	0.00000	0.00000	0.00000	0.00000	0.00000	0.00000	0.00000	0.00000	0.00000	0.00000	0.00000
Node10	245	F	0.00000	0.00000	0.00000	0.00000	0.00000	0.00000	0.00000	0.00000	0.00000	0.00000	0.00002	0.00000	0.00000	0.99992	0.00000	0.00000	0.00000	0.00000	0.00005	0.00000
Node10	246	D	0.00000	0.00000	0.00009	0.99985	0.00000	0.00000	0.00005	0.00001	0.00000	0.00000	0.00000	0.00000	0.00000	0.00000	0.00000	0.00001	0.00000	0.00000	0.00000	0.00000
Node10	247	S	0.41893	0.00004	0.00021	0.00005	0.00014	0.00008	0.00006	0.00133	0.00001	0.00000	0.00003	0.00003	0.00002	0.00002	0.00035	0.57616	0.00246	0.00000	0.00001	0.00006
Node10	248	L	0.00000	0.00000	0.00000	0.00000	0.00000	0.00000	0.00000	0.00000	0.00000	0.00005	0.99989	0.00000	0.00003	0.00002	0.00000	0.00000	0.00000	0.00000	0.00000	0.00001
Node10	249	D	0.00000	0.00000	0.00002	0.99996	0.00000	0.00000	0.00001	0.00000	0.00000	0.00000	0.00000	0.00000	0.00000	0.00000	0.00000	0.00000	0.00000	0.00000	0.00000	0.00000
Node10	250	A	0.99976	0.00000	0.00000	0.00000	0.00000	0.00000	0.00000	0.00004	0.00000	0.00000	0.00000	0.00000	0.00000	0.00000	0.00001	0.00013	0.00002	0.00000	0.00000	0.00003
Node10	251	I	0.00000	0.00000	0.00000	0.00000	0.00000	0.00000	0.00000	0.00000	0.00000	0.99993	0.00002	0.00000	0.00000	0.00000	0.00000	0.00000	0.00000	0.00000	0.00000	0.00005
Node10	252	L	0.00000	0.00000	0.00000	0.00000	0.00000	0.00000	0.00000	0.00000	0.00000	0.00011	0.99975	0.00000	0.00007	0.00004	0.00000	0.00000	0.00000	0.00000	0.00000	0.00002
Node10	253	R	0.00000	0.99998	0.00000	0.00000	0.00000	0.00000	0.00000	0.00000	0.00000	0.00000	0.00000	0.00001	0.00000	0.00000	0.00000	0.00000	0.00000	0.00000	0.00000	0.00000
Node10	254	G	0.00004	0.00000	0.00001	0.00000	0.00000	0.00000	0.00000	0.99993	0.00000	0.00000	0.00000	0.00000	0.00000	0.00000	0.00000	0.00002	0.00000	0.00000	0.00000	0.00000
Node10	255	A	0.99937	0.00000	0.00000	0.00000	0.00001	0.00000	0.00001	0.00011	0.00000	0.00000	0.00000	0.00000	0.00000	0.00000	0.00002	0.00033	0.00005	0.00000	0.00000	0.00008
Node10	256	V	0.00002	0.00000	0.00000	0.00000	0.00000	0.00000	0.00000	0.00000	0.00000	0.00017	0.00001	0.00000	0.00000	0.00000	0.00000	0.00000	0.00001	0.00000	0.00000	0.99979
Node10	257	N	0.00000	0.00000	0.99996	0.00001	0.00000	0.00000	0.00000	0.00000	0.00000	0.00000	0.00000	0.00000	0.00000	0.00000	0.00000	0.00002	0.00000	0.00000	0.00000	0.00000
Node10	258	A	0.64919	0.00001	0.00001	0.00000	0.00011	0.00002	0.00003	0.00009	0.00000	0.00041	0.00030	0.00001	0.00012	0.00004	0.00009	0.00020	0.00092	0.00000	0.00001	0.34847
Node10	259	S	0.00016	0.00000	0.00006	0.00000	0.00000	0.00000	0.00000	0.00002	0.00000	0.00000	0.00000	0.00000	0.00000	0.00000	0.00001	0.99958	0.00016	0.00000	0.00000	0.00000
Node10	260	Y	0.00041	0.00021	0.00060	0.00008	0.00013	0.00011	0.00007	0.00012	0.00109	0.00025	0.00071	0.00006	0.00014	0.00877	0.00012	0.00052	0.00025	0.00084	0.98524	0.00028
Node10	261	L	0.00105	0.00028	0.00010	0.00001	0.00010	0.00034	0.00006	0.00014	0.00010	0.00667	0.97949	0.00008	0.00303	0.00412	0.00045	0.00034	0.00044	0.00023	0.00026	0.00272
Node10	262	P	0.00761	0.00025	0.00100	0.00031	0.00008	0.00032	0.00019	0.00110	0.00011	0.00005	0.00100	0.00016	0.00005	0.00023	0.62251	0.36174	0.00305	0.00002	0.00007	0.00016
Node10	263	F	0.00065	0.00005	0.00012	0.00001	0.00017	0.00002	0.00002	0.00027	0.00019	0.00161	0.00804	0.00001	0.00072	0.97863	0.00017	0.00063	0.00023	0.00089	0.00658	0.00098
Node10	264	P	0.06257	0.00853	0.01062	0.00844	0.00104	0.00859	0.00874	0.02358	0.00327	0.00635	0.02006	0.00607	0.00215	0.00536	0.74067	0.04534	0.02203	0.00116	0.00271	0.01272
Node10	265	G	0.06100	0.00589	0.02239	0.00845	0.00162	0.00278	0.00396	0.75884	0.00168	0.00138	0.00557	0.00265	0.00130	0.00651	0.00646	0.03639	0.00717	0.05804	0.00396	0.00393
Node10	266	N	0.08140	0.01722	0.24768	0.03603	0.00490	0.01980	0.01204	0.06805	0.01493	0.05682	0.07604	0.01797	0.01448	0.02056	0.02078	0.12027	0.10712	0.00217	0.01219	0.04957
Node10	267	A	0.21357	0.00738	0.01829	0.00585	0.01020	0.00731	0.00705	0.06570	0.00549	0.04176	0.11325	0.00453	0.01690	0.21008	0.02422	0.07831	0.04348	0.01238	0.05330	0.06092
Node10	268	G	0.10036	0.01170	0.08194	0.02850	0.00288	0.00803	0.01133	0.59559	0.00494	0.00377	0.00825	0.00841	0.00226	0.00461	0.01666	0.07191	0.02451	0.00195	0.00316	0.00923
Node10	269	S	0.12030	0.00926	0.04872	0.01103	0.00557	0.00916	0.00776	0.04911	0.00384	0.01429	0.02118	0.00764	0.00627	0.01742	0.02531	0.30465	0.30453	0.00158	0.00713	0.02526
Node10	270	N	0.06889	0.01426	0.21795	0.02638	0.00429	0.01421	0.01030	0.05302	0.01055	0.14586	0.09037	0.01522	0.01715	0.02311	0.01792	0.07759	0.09031	0.00218	0.01105	0.08937
Node10	271	G	0.12033	0.00861	0.05243	0.01571	0.00357	0.00677	0.00773	0.37672	0.00309	0.00365	0.00762	0.00576	0.00210	0.00408	0.02000	0.30375	0.04494	0.00118	0.00253	0.00942
Node10	272	T	0.11801	0.01094	0.04177	0.01079	0.00406	0.01080	0.01017	0.03770	0.00354	0.02254	0.02494	0.01033	0.00812	0.00770	0.02623	0.12904	0.47789	0.00129	0.00421	0.03994
Node10	273	Q	0.04550	0.04262	0.07532	0.02019	0.00112	0.52494	0.05110	0.03207	0.02232	0.00612	0.02242	0.03394	0.00617	0.00461	0.02121	0.04453	0.03049	0.00151	0.00490	0.00893
Node10	274	S	0.12844	0.01488	0.06241	0.01902	0.00576	0.01238	0.01179	0.08668	0.00537	0.00943	0.01940	0.00998	0.00438	0.01094	0.04045	0.44500	0.08749	0.00222	0.00685	0.01713
Node10	275	R	0.02889	0.68144	0.02398	0.00571	0.00184	0.02696	0.00929	0.03052	0.01083	0.00724	0.02220	0.05707	0.00410	0.00561	0.01623	0.02919	0.01943	0.00441	0.00627	0.00882
Node10	276	R	0.02889	0.68144	0.02398	0.00571	0.00184	0.02696	0.00929	0.03052	0.01083	0.00724	0.02220	0.05707	0.00410	0.00561	0.01623	0.02919	0.01943	0.00441	0.00627	0.00882
Node10	277	T	0.08798	0.01273	0.04357	0.01149	0.00386	0.01175	0.01081	0.03455	0.00411	0.02751	0.03153	0.01182	0.00983	0.01019	0.02648	0.11244	0.49871	0.00180	0.00571	0.04312
Node10	278	Q	0.04654	0.04267	0.03850	0.01399	0.00119	0.56417	0.04690	0.02865	0.01743	0.00865	0.03454	0.02979	0.00865	0.00658	0.02483	0.03844	0.02840	0.00229	0.00619	0.01159
Node10	279	W	0.01432	0.01099	0.00468	0.00161	0.00224	0.00361	0.00211	0.01855	0.00419	0.01068	0.04782	0.00195	0.00606	0.06992	0.00588	0.01085	0.00686	0.71979	0.04766	0.01024
Node10	280	Q	0.04654	0.04267	0.03850	0.01399	0.00119	0.56417	0.04690	0.02865	0.01743	0.00865	0.03454	0.02979	0.00865	0.00658	0.02483	0.03844	0.02840	0.00229	0.00619	0.01159
Node10	281	T	0.08798	0.01273	0.04357	0.01149	0.00386	0.01175	0.01081	0.03455	0.00411	0.02751	0.03153	0.01182	0.00983	0.01019	0.02648	0.11244	0.49871	0.00180	0.00571	0.04312
Node10	282	F	0.01865	0.00340	0.00599	0.00154	0.00313	0.00252	0.00152	0.00963	0.00510	0.03570	0.12950	0.00149	0.01300	0.61039	0.00663	0.01301	0.00944	0.01699	0.08629	0.02607
Node10	283	L	0.02542	0.00647	0.00497	0.00141	0.00218	0.00636	0.00244	0.00820	0.00238	0.08321	0.65593	0.00283	0.02943	0.06220	0.01113	0.01109	0.01402	0.00558	0.01178	0.05298
Node10	284	N	0.03931	0.01614	0.55252	0.05616	0.00226	0.01637	0.01377	0.07914	0.01585	0.00720	0.01149	0.01935	0.00325	0.00665	0.01427	0.08241	0.04477	0.00126	0.00932	0.00851
Node10	285	L	0.02542	0.00647	0.00497	0.00141	0.00218	0.00636	0.00244	0.00820	0.00238	0.08321	0.65593	0.00283	0.02943	0.06220	0.01113	0.01109	0.01402	0.00558	0.01178	0.05298
Node10	286	P	0.05603	0.00826	0.01079	0.00812	0.00108	0.00799	0.00837	0.02383	0.00306	0.00672	0.01946	0.00583	0.00221	0.00557	0.75534	0.04041	0.02058	0.00120	0.00283	0.01231
Node10	287	E	0.04771	0.01111	0.02447	0.06542	0.00078	0.03543	0.65920	0.03249	0.00368	0.00475	0.01000	0.01869	0.00232	0.00300	0.01967	0.02767	0.01974	0.00101	0.00303	0.00982
Node10	288	P	0.05603	0.00826	0.01079	0.00812	0.00108	0.00799	0.00837	0.02383	0.00306	0.00672	0.01946	0.00583	0.00221	0.00557	0.75534	0.04041	0.02058	0.00120	0.00283	0.01231
Node10	289	M	0.04313	0.00916	0.01081	0.00259	0.00271	0.01222	0.00433	0.01508	0.00285	0.07992	0.22599	0.00644	0.40330	0.04796	0.00970	0.01920	0.03356	0.00544	0.01149	0.05411
Node10	290	P	0.05603	0.00826	0.01079	0.00812	0.00108	0.00799	0.00837	0.02383	0.00306	0.00672	0.01946	0.00583	0.00221	0.00557	0.75534	0.04041	0.02058	0.00120	0.00283	0.01231
Node10	291	R	0.02889	0.68144	0.02398	0.00571	0.00184	0.02696	0.00929	0.03052	0.01083	0.00724	0.02220	0.05707	0.00410	0.00561	0.01623	0.02919	0.01943	0.00441	0.00627	0.00882
Node10	292	P	0.05603	0.00826	0.01079	0.00812	0.00108	0.00799	0.00837	0.02383	0.00306	0.00672	0.01946	0.00583	0.00221	0.00557	0.75534	0.04041	0.02058	0.00120	0.00283	0.01231
Node10	293	G	0.08462	0.00929	0.03581	0.01557	0.00242	0.00551	0.00827	0.71552	0.00277	0.00372	0.00857	0.00554	0.00205	0.00484	0.01425	0.05179	0.01606	0.00226	0.00262	0.00851
Node10	294	Y	0.01657	0.00715	0.01579	0.00381	0.00331	0.00446	0.00289	0.00980	0.01948	0.01486	0.04614	0.00273	0.00586	0.16229	0.00633	0.01533	0.00993	0.02179	0.61831	0.01316
Node10	295	P	0.05603	0.00826	0.01079	0.00812	0.00108	0.00799	0.00837	0.02383	0.00306	0.00672	0.01946	0.00583	0.00221	0.00557	0.75534	0.04041	0.02058	0.00120	0.00283	0.01231
Node10	296	G	0.08462	0.00929	0.03581	0.01557	0.00242	0.00551	0.00827	0.71552	0.00277	0.00372	0.00857	0.00554	0.00205	0.00484	0.01425	0.05179	0.01606	0.00226	0.00262	0.00851
Node10	297	S	0.12844	0.01488	0.06241	0.01902	0.00576	0.01238	0.01179	0.08668	0.00537	0.00943	0.01940	0.00998	0.00438	0.01094	0.04045	0.44500	0.08749	0.00222	0.00685	0.01713
Node9	1	M	0.01971	0.00354	0.00405	0.00057	0.00110	0.00612	0.00137	0.00454	0.00105	0.04073	0.12339	0.00273	0.71488	0.02071	0.00266	0.00656	0.01728	0.00209	0.00387	0.02304
Node9	2	T	0.13028	0.02880	0.06831	0.03057	0.00692	0.02149	0.02544	0.11477	0.00923	0.04080	0.07027	0.02109	0.01227	0.02872	0.06275	0.11990	0.13438	0.00587	0.01563	0.05253
Node9	3	G	0.10328	0.04646	0.06739	0.05362	0.00533	0.04581	0.07394	0.12117	0.01325	0.03785	0.07959	0.03292	0.01183	0.03513	0.06736	0.07612	0.05635	0.00843	0.02069	0.04348
Node9	4	L	0.09758	0.03058	0.04747	0.02562	0.00963	0.02002	0.02383	0.10165	0.01104	0.06523	0.14404	0.01895	0.01813	0.08010	0.05925	0.06629	0.05330	0.01850	0.04368	0.06510
Node9	5	-	0.09554	0.08538	0.06679	0.03643	0.00492	0.05505	0.04704	0.10664	0.01437	0.03449	0.07383	0.07956	0.01157	0.03100	0.06130	0.07350	0.05614	0.00788	0.01896	0.03962
Node9	6	G	0.10567	0.03781	0.05660	0.03446	0.00633	0.02406	0.03256	0.12209	0.01098	0.05542	0.11690	0.02470	0.01558	0.05363	0.07363	0.07376	0.05715	0.01218	0.02818	0.05832
Node9	7	G	0.11305	0.03608	0.05958	0.03524	0.00640	0.02387	0.03224	0.12964	0.01073	0.04826	0.09836	0.02392	0.01369	0.04395	0.09484	0.08065	0.06220	0.00993	0.02351	0.05383
Node9	8	Q	0.09767	0.05552	0.06305	0.03572	0.00439	0.12181	0.05588	0.09325	0.01735	0.02968	0.06875	0.03733	0.01152	0.02586	0.09300	0.07533	0.05551	0.00631	0.01642	0.03565
Node9	9	L	0.10238	0.04359	0.05282	0.02964	0.00648	0.02368	0.02851	0.11407	0.01145	0.05826	0.12527	0.02529	0.01636	0.06174	0.06589	0.07055	0.05538	0.01507	0.03343	0.06012
Node9	10	L	0.10244	0.02865	0.04502	0.02413	0.00668	0.01959	0.02339	0.09970	0.00926	0.07702	0.15638	0.01827	0.01969	0.06589	0.06039	0.06630	0.05603	0.01293	0.03087	0.07737
Node9	11	M	0.02131	0.00402	0.00438	0.00050	0.00109	0.00866	0.00201	0.00412	0.00108	0.04171	0.12793	0.00361	0.70438	0.01910	0.00218	0.00660	0.01966	0.00179	0.00319	0.02266
Node9	12	T	0.06062	0.00722	0.03267	0.00574	0.00219	0.00740	0.00583	0.01500	0.00215	0.01260	0.01085	0.00816	0.00593	0.00339	0.01276	0.14802	0.63211	0.00061	0.00225	0.02449
Node9	13	T	0.09882	0.01401	0.05629	0.01093	0.00334	0.04886	0.01203	0.03372	0.00497	0.01220	0.01432	0.01356	0.00622	0.00466	0.02109	0.22168	0.39504	0.00088	0.00322	0.02414
Node9	14	T	0.10494	0.01317	0.05215	0.01197	0.00433	0.01275	0.01092	0.03587	0.00413	0.02647	0.02662	0.01340	0.00972	0.00782	0.02587	0.14365	0.44520	0.00125	0.00443	0.04536
Node9	15	I	0.01772	0.00158	0.00285	0.00082	0.00068	0.00482	0.01432	0.00133	0.00051	0.54155	0.13949	0.00224	0.06198	0.01197	0.00205	0.00416	0.02264	0.00051	0.00177	0.16700
Node9	16	E	0.08998	0.01064	0.03343	0.05442	0.00139	0.04636	0.46077	0.02954	0.00389	0.00996	0.01533	0.02131	0.00551	0.00343	0.01913	0.06412	0.10382	0.00078	0.00287	0.02332
Node9	17	T	0.15410	0.00732	0.02853	0.00530	0.00426	0.00865	0.00629	0.02457	0.00225	0.02858	0.02687	0.00773	0.01293	0.00657	0.01710	0.13248	0.46282	0.00088	0.00309	0.05969
Node9	18	M	0.00148	0.00023	0.00026	0.00001	0.00007	0.00049	0.00007	0.00022	0.00006	0.00318	0.01007	0.00019	0.97866	0.00138	0.00009	0.00032	0.00142	0.00013	0.00020	0.00147
Node9	19	S	0.01152	0.00070	0.00503	0.00089	0.00040	0.00064	0.00042	0.00461	0.00024	0.00012	0.00052	0.00040	0.00014	0.00048	0.00213	0.94522	0.02594	0.00008	0.00028	0.00022
Node9	20	Q	0.08427	0.05643	0.05859	0.03312	0.00386	0.14672	0.07386	0.06964	0.02239	0.03467	0.09283	0.03800	0.01486	0.03824	0.04746	0.06401	0.04967	0.00884	0.02561	0.03691
Node9	21	N	0.00102	0.00074	0.96693	0.00457	0.00010	0.00106	0.00046	0.00473	0.00137	0.00030	0.00024	0.00135	0.00016	0.00015	0.00034	0.01118	0.00464	0.00002	0.00052	0.00015
Node9	22	M	0.00000	0.00000	0.00000	0.00000	0.00000	0.00000	0.00000	0.00000	0.00000	0.00000	0.00001	0.00000	0.99918	0.00000	0.00000	0.00000	0.00080	0.00000	0.00000	0.00000
Node9	23	S	0.00048	0.00000	0.00001	0.00000	0.00000	0.00001	0.00000	0.00000	0.00000	0.00000	0.00000	0.00000	0.00000	0.00000	0.00000	0.99790	0.00158	0.00000	0.00000	0.00000
Node9	24	N	0.00000	0.00000	0.98935	0.01062	0.00000	0.00000	0.00000	0.00000	0.00000	0.00000	0.00000	0.00000	0.00000	0.00000	0.00000	0.00002	0.00000	0.00000	0.00000	0.00000
Node9	25	T	0.00000	0.00000	0.00000	0.00000	0.00000	0.00000	0.00000	0.00000	0.00000	0.00000	0.00000	0.00000	0.00001	0.00000	0.00000	0.00000	0.99999	0.00000	0.00000	0.00000
Node9	26	A	0.54298	0.00328	0.01236	0.00714	0.00229	0.00871	0.01677	0.03174	0.00124	0.00171	0.00548	0.00320	0.00191	0.00225	0.02061	0.28966	0.03463	0.00040	0.00120	0.01244
Node9	27	E	0.27406	0.00388	0.01621	0.02620	0.00129	0.01760	0.41350	0.02928	0.00137	0.00170	0.00457	0.00667	0.00154	0.00162	0.01264	0.14551	0.03077	0.00037	0.00118	0.01004
Node9	28	T	0.04555	0.03657	0.04333	0.00513	0.00124	0.02361	0.01079	0.01272	0.00299	0.00884	0.00893	0.31172	0.00555	0.00220	0.01100	0.07911	0.37160	0.00050	0.00192	0.01669
Node9	29	I	0.00618	0.00100	0.00137	0.00009	0.00039	0.00154	0.00033	0.00083	0.00028	0.50583	0.09072	0.00079	0.31989	0.00904	0.00081	0.00152	0.00785	0.00054	0.00117	0.04983
Node9	30	V	0.00005	0.00000	0.00000	0.00000	0.00000	0.00000	0.00000	0.00000	0.00000	0.00734	0.00002	0.00000	0.00001	0.00000	0.00000	0.00000	0.00012	0.00000	0.00000	0.99245
Node9	31	D	0.00000	0.00000	0.00003	0.99997	0.00000	0.00000	0.00000	0.00000	0.00000	0.00000	0.00000	0.00000	0.00000	0.00000	0.00000	0.00000	0.00000	0.00000	0.00000	0.00000
Node9	32	T	0.00000	0.00000	0.00000	0.00000	0.00000	0.00000	0.00000	0.00000	0.00000	0.00000	0.00000	0.00000	0.00000	0.00000	0.00000	0.00001	0.99999	0.00000	0.00000	0.00000
Node9	33	V	0.00000	0.00000	0.00000	0.00000	0.00000	0.00000	0.00000	0.00000	0.00000	0.00004	0.00001	0.00000	0.00000	0.00000	0.00000	0.00000	0.00000	0.00000	0.00000	0.99995
Node9	34	N	0.05596	0.02919	0.37946	0.06657	0.00292	0.02297	0.01877	0.09530	0.01900	0.00890	0.01443	0.06101	0.00430	0.00777	0.01942	0.10792	0.06242	0.00151	0.01077	0.01141
Node9	35	D	0.00000	0.00000	0.00000	1.00000	0.00000	0.00000	0.00000	0.00000	0.00000	0.00000	0.00000	0.00000	0.00000	0.00000	0.00000	0.00000	0.00000	0.00000	0.00000	0.00000
Node9	36	-	0.10614	0.05534	0.06346	0.03259	0.00586	0.02813	0.03325	0.11090	0.01103	0.04448	0.08736	0.06178	0.01319	0.03752	0.06390	0.08264	0.08247	0.00856	0.02067	0.05073
Node9	37	G	0.10525	0.03959	0.05882	0.03756	0.00621	0.02573	0.03651	0.12490	0.01147	0.05251	0.11085	0.02569	0.01488	0.05169	0.07155	0.07422	0.05677	0.01211	0.02787	0.05581
Node9	38	N	0.00029	0.00021	0.63639	0.00019	0.00000	0.09996	0.00019	0.00004	0.00063	0.00001	0.00001	0.00082	0.00009	0.00000	0.00002	0.01014	0.25101	0.00000	0.00001	0.00001
Node9	39	D	0.00000	0.00000	0.00000	1.00000	0.00000	0.00000	0.00000	0.00000	0.00000	0.00000	0.00000	0.00000	0.00000	0.00000	0.00000	0.00000	0.00000	0.00000	0.00000	0.00000
Node9	40	I	0.00000	0.00000	0.00000	0.00000	0.00000	0.00000	0.00000	0.00000	0.00000	1.00000	0.00000	0.00000	0.00000	0.00000	0.00000	0.00000	0.00000	0.00000	0.00000	0.00000
Node9	41	I	0.00000	0.00000	0.00000	0.00000	0.00000	0.00000	0.00000	0.00000	0.00000	1.00000	0.00000	0.00000	0.00000	0.00000	0.00000	0.00000	0.00000	0.00000	0.00000	0.00000
Node9	42	K	0.00000	0.00000	0.00000	0.00000	0.00000	0.00000	0.00000	0.00000	0.00000	0.00000	0.00000	1.00000	0.00000	0.00000	0.00000	0.00000	0.00000	0.00000	0.00000	0.00000
Node9	43	P	0.00000	0.00000	0.00000	0.00000	0.00000	0.00000	0.00000	0.00000	0.00000	0.00000	0.00000	0.00000	0.00000	0.00000	0.99999	0.00001	0.00000	0.00000	0.00000	0.00000
Node9	44	F	0.03612	0.00866	0.01370	0.00484	0.00450	0.00629	0.00474	0.02334	0.00807	0.05508	0.16863	0.00439	0.01795	0.42025	0.01572	0.02352	0.01973	0.02386	0.09643	0.04418
Node9	45	F	0.00000	0.00000	0.00000	0.00000	0.00000	0.00000	0.00000	0.00000	0.00000	0.00000	0.00000	0.00000	0.00000	0.99610	0.00000	0.00000	0.00000	0.00000	0.00390	0.00000
Node9	46	Y	0.03562	0.01382	0.02497	0.00861	0.00481	0.00895	0.00711	0.02729	0.02113	0.03346	0.09396	0.00652	0.01126	0.18011	0.01660	0.02777	0.02081	0.03053	0.39692	0.02976
Node9	47	D	0.06184	0.01626	0.10597	0.39402	0.00252	0.01822	0.07388	0.09681	0.00954	0.01061	0.02066	0.01505	0.00386	0.01003	0.03537	0.06294	0.03643	0.00241	0.00853	0.01505
Node9	48	D	0.06184	0.01626	0.10597	0.39402	0.00252	0.01822	0.07388	0.09681	0.00954	0.01061	0.02066	0.01505	0.00386	0.01003	0.03537	0.06294	0.03643	0.00241	0.00853	0.01505
Node9	49	K	0.00000	0.00000	0.00000	0.00000	0.00000	0.00000	0.00000	0.00000	0.00000	0.00000	0.00000	1.00000	0.00000	0.00000	0.00000	0.00000	0.00000	0.00000	0.00000	0.00000
Node9	50	G	0.00000	0.00000	0.00000	0.00000	0.00000	0.00000	0.00000	1.00000	0.00000	0.00000	0.00000	0.00000	0.00000	0.00000	0.00000	0.00000	0.00000	0.00000	0.00000	0.00000
Node9	51	D	0.00000	0.00000	0.00000	1.00000	0.00000	0.00000	0.00000	0.00000	0.00000	0.00000	0.00000	0.00000	0.00000	0.00000	0.00000	0.00000	0.00000	0.00000	0.00000	0.00000
Node9	52	P	0.00000	0.00000	0.00000	0.00000	0.00000	0.00000	0.00000	0.00000	0.00000	0.00000	0.00000	0.00000	0.00000	0.00000	1.00000	0.00000	0.00000	0.00000	0.00000	0.00000
Node9	53	C	0.00000	0.00000	0.00000	0.00000	1.00000	0.00000	0.00000	0.00000	0.00000	0.00000	0.00000	0.00000	0.00000	0.00000	0.00000	0.00000	0.00000	0.00000	0.00000	0.00000
Node9	54	L	0.00000	0.00000	0.00000	0.00000	0.00000	0.00000	0.00000	0.00000	0.00000	0.00000	0.99999	0.00000	0.00000	0.00000	0.00000	0.00000	0.00000	0.00000	0.00000	0.00000
Node9	55	G	0.00000	0.00000	0.00000	0.00000	0.00000	0.00000	0.00000	1.00000	0.00000	0.00000	0.00000	0.00000	0.00000	0.00000	0.00000	0.00000	0.00000	0.00000	0.00000	0.00000
Node9	56	N	0.00000	0.00000	1.00000	0.00000	0.00000	0.00000	0.00000	0.00000	0.00000	0.00000	0.00000	0.00000	0.00000	0.00000	0.00000	0.00000	0.00000	0.00000	0.00000	0.00000
Node9	57	L	0.00000	0.00000	0.00000	0.00000	0.00000	0.00000	0.00000	0.00000	0.00000	0.00000	1.00000	0.00000	0.00000	0.00000	0.00000	0.00000	0.00000	0.00000	0.00000	0.00000
Node9	58	S	0.00000	0.00000	0.00000	0.00000	0.00000	0.00000	0.00000	0.00000	0.00000	0.00000	0.00000	0.00000	0.00000	0.00000	0.00000	1.00000	0.00000	0.00000	0.00000	0.00000
Node9	59	T	0.00000	0.00000	0.00000	0.00000	0.00000	0.00000	0.00000	0.00000	0.00000	0.00000	0.00000	0.00000	0.00000	0.00000	0.00000	0.00000	1.00000	0.00000	0.00000	0.00000
Node9	60	P	0.00000	0.00000	0.00000	0.00000	0.00000	0.00000	0.00000	0.00000	0.00000	0.00000	0.00000	0.00000	0.00000	0.00000	1.00000	0.00000	0.00000	0.00000	0.00000	0.00000
Node9	61	I	0.00000	0.00000	0.00000	0.00000	0.00000	0.00000	0.00000	0.00000	0.00000	1.00000	0.00000	0.00000	0.00000	0.00000	0.00000	0.00000	0.00000	0.00000	0.00000	0.00000
Node9	62	N	0.00000	0.00000	1.00000	0.00000	0.00000	0.00000	0.00000	0.00000	0.00000	0.00000	0.00000	0.00000	0.00000	0.00000	0.00000	0.00000	0.00000	0.00000	0.00000	0.00000
Node9	63	D	0.00000	0.00000	0.00000	1.00000	0.00000	0.00000	0.00000	0.00000	0.00000	0.00000	0.00000	0.00000	0.00000	0.00000	0.00000	0.00000	0.00000	0.00000	0.00000	0.00000
Node9	64	S	0.00000	0.00000	0.00000	0.00000	0.00000	0.00000	0.00000	0.00000	0.00000	0.00000	0.00000	0.00000	0.00000	0.00000	0.00000	1.00000	0.00000	0.00000	0.00000	0.00000
Node9	65	P	0.00000	0.00000	0.00000	0.00000	0.00000	0.00000	0.00000	0.00000	0.00000	0.00000	0.00000	0.00000	0.00000	0.00000	1.00000	0.00000	0.00000	0.00000	0.00000	0.00000
Node9	66	L	0.00000	0.00000	0.00000	0.00000	0.00000	0.00000	0.00000	0.00000	0.00000	0.00000	1.00000	0.00000	0.00000	0.00000	0.00000	0.00000	0.00000	0.00000	0.00000	0.00000
Node9	67	A	1.00000	0.00000	0.00000	0.00000	0.00000	0.00000	0.00000	0.00000	0.00000	0.00000	0.00000	0.00000	0.00000	0.00000	0.00000	0.00000	0.00000	0.00000	0.00000	0.00000
Node9	68	R	0.00000	0.98263	0.00000	0.00000	0.00000	0.00000	0.00000	0.00000	0.00000	0.00000	0.00000	0.01737	0.00000	0.00000	0.00000	0.00000	0.00000	0.00000	0.00000	0.00000
Node9	69	A	1.00000	0.00000	0.00000	0.00000	0.00000	0.00000	0.00000	0.00000	0.00000	0.00000	0.00000	0.00000	0.00000	0.00000	0.00000	0.00000	0.00000	0.00000	0.00000	0.00000
Node9	70	F	0.00000	0.00000	0.00000	0.00000	0.00000	0.00000	0.00000	0.00000	0.00000	0.00000	0.00000	0.00000	0.00000	1.00000	0.00000	0.00000	0.00000	0.00000	0.00000	0.00000
Node9	71	I	0.00000	0.00000	0.00000	0.00000	0.00000	0.00000	0.00000	0.00000	0.00000	1.00000	0.00000	0.00000	0.00000	0.00000	0.00000	0.00000	0.00000	0.00000	0.00000	0.00000
Node9	72	N	0.00000	0.00000	1.00000	0.00000	0.00000	0.00000	0.00000	0.00000	0.00000	0.00000	0.00000	0.00000	0.00000	0.00000	0.00000	0.00000	0.00000	0.00000	0.00000	0.00000
Node9	73	N	0.00000	0.00000	1.00000	0.00000	0.00000	0.00000	0.00000	0.00000	0.00000	0.00000	0.00000	0.00000	0.00000	0.00000	0.00000	0.00000	0.00000	0.00000	0.00000	0.00000
Node9	74	L	0.00000	0.00000	0.00000	0.00000	0.00000	0.00000	0.00000	0.00000	0.00000	0.00000	1.00000	0.00000	0.00000	0.00000	0.00000	0.00000	0.00000	0.00000	0.00000	0.00000
Node9	75	P	0.00000	0.00000	0.00000	0.00000	0.00000	0.00000	0.00000	0.00000	0.00000	0.00000	0.00000	0.00000	0.00000	0.00000	1.00000	0.00000	0.00000	0.00000	0.00000	0.00000
Node9	76	A	1.00000	0.00000	0.00000	0.00000	0.00000	0.00000	0.00000	0.00000	0.00000	0.00000	0.00000	0.00000	0.00000	0.00000	0.00000	0.00000	0.00000	0.00000	0.00000	0.00000
Node9	77	Y	0.00000	0.00000	0.00000	0.00000	0.00000	0.00000	0.00000	0.00000	0.00000	0.00000	0.00000	0.00000	0.00000	0.00000	0.00000	0.00000	0.00000	0.00000	1.00000	0.00000
Node9	78	R	0.00000	1.00000	0.00000	0.00000	0.00000	0.00000	0.00000	0.00000	0.00000	0.00000	0.00000	0.00000	0.00000	0.00000	0.00000	0.00000	0.00000	0.00000	0.00000	0.00000
Node9	79	K	0.00000	0.00000	0.00000	0.00000	0.00000	0.00000	0.00000	0.00000	0.00000	0.00000	0.00000	1.00000	0.00000	0.00000	0.00000	0.00000	0.00000	0.00000	0.00000	0.00000
Node9	80	G	0.00000	0.00000	0.00000	0.00000	0.00000	0.00000	0.00000	1.00000	0.00000	0.00000	0.00000	0.00000	0.00000	0.00000	0.00000	0.00000	0.00000	0.00000	0.00000	0.00000
Node9	81	L	0.00000	0.00000	0.00000	0.00000	0.00000	0.00000	0.00000	0.00000	0.00000	0.00000	1.00000	0.00000	0.00000	0.00000	0.00000	0.00000	0.00000	0.00000	0.00000	0.00000
Node9	82	T	0.00000	0.00000	0.00000	0.00000	0.00000	0.00000	0.00000	0.00000	0.00000	0.00000	0.00000	0.00000	0.00000	0.00000	0.00000	0.00000	1.00000	0.00000	0.00000	0.00000
Node9	83	P	0.00000	0.00000	0.00000	0.00000	0.00000	0.00000	0.00000	0.00000	0.00000	0.00000	0.00000	0.00000	0.00000	0.00000	1.00000	0.00000	0.00000	0.00000	0.00000	0.00000
Node9	84	F	0.00000	0.00000	0.00000	0.00000	0.00000	0.00000	0.00000	0.00000	0.00000	0.00000	0.00000	0.00000	0.00000	1.00000	0.00000	0.00000	0.00000	0.00000	0.00000	0.00000
Node9	85	M	0.00000	0.00000	0.00000	0.00000	0.00000	0.00000	0.00000	0.00000	0.00000	0.00000	0.00000	0.00000	1.00000	0.00000	0.00000	0.00000	0.00000	0.00000	0.00000	0.00000
Node9	86	R	0.00000	1.00000	0.00000	0.00000	0.00000	0.00000	0.00000	0.00000	0.00000	0.00000	0.00000	0.00000	0.00000	0.00000	0.00000	0.00000	0.00000	0.00000	0.00000	0.00000
Node9	87	G	0.00000	0.00000	0.00000	0.00000	0.00000	0.00000	0.00000	1.00000	0.00000	0.00000	0.00000	0.00000	0.00000	0.00000	0.00000	0.00000	0.00000	0.00000	0.00000	0.00000
Node9	88	L	0.00000	0.00000	0.00000	0.00000	0.00000	0.00000	0.00000	0.00000	0.00000	0.00000	1.00000	0.00000	0.00000	0.00000	0.00000	0.00000	0.00000	0.00000	0.00000	0.00000
Node9	89	E	0.00000	0.00000	0.00000	0.00000	0.00000	0.00000	1.00000	0.00000	0.00000	0.00000	0.00000	0.00000	0.00000	0.00000	0.00000	0.00000	0.00000	0.00000	0.00000	0.00000
Node9	90	I	0.00000	0.00000	0.00000	0.00000	0.00000	0.00000	0.00000	0.00000	0.00000	1.00000	0.00000	0.00000	0.00000	0.00000	0.00000	0.00000	0.00000	0.00000	0.00000	0.00000
Node9	91	G	0.00000	0.00000	0.00000	0.00000	0.00000	0.00000	0.00000	1.00000	0.00000	0.00000	0.00000	0.00000	0.00000	0.00000	0.00000	0.00000	0.00000	0.00000	0.00000	0.00000
Node9	92	M	0.00000	0.00000	0.00000	0.00000	0.00000	0.00000	0.00000	0.00000	0.00000	0.00007	0.00000	0.00000	0.99993	0.00000	0.00000	0.00000	0.00000	0.00000	0.00000	0.00000
Node9	93	A	1.00000	0.00000	0.00000	0.00000	0.00000	0.00000	0.00000	0.00000	0.00000	0.00000	0.00000	0.00000	0.00000	0.00000	0.00000	0.00000	0.00000	0.00000	0.00000	0.00000
Node9	94	H	0.00000	0.00000	0.00000	0.00000	0.00000	0.00000	0.00000	0.00000	1.00000	0.00000	0.00000	0.00000	0.00000	0.00000	0.00000	0.00000	0.00000	0.00000	0.00000	0.00000
Node9	95	G	0.00000	0.00000	0.00000	0.00000	0.00000	0.00000	0.00000	1.00000	0.00000	0.00000	0.00000	0.00000	0.00000	0.00000	0.00000	0.00000	0.00000	0.00000	0.00000	0.00000
Node9	96	Y	0.00000	0.00000	0.00000	0.00000	0.00000	0.00000	0.00000	0.00000	0.00000	0.00000	0.00000	0.00000	0.00000	0.00000	0.00000	0.00000	0.00000	0.00000	1.00000	0.00000
Node9	97	F	0.00000	0.00000	0.00000	0.00000	0.00000	0.00000	0.00000	0.00000	0.00000	0.00000	0.00000	0.00000	0.00000	1.00000	0.00000	0.00000	0.00000	0.00000	0.00000	0.00000
Node9	98	L	0.00000	0.00000	0.00000	0.00000	0.00000	0.00000	0.00000	0.00000	0.00000	0.00000	1.00000	0.00000	0.00000	0.00000	0.00000	0.00000	0.00000	0.00000	0.00000	0.00000
Node9	99	V	0.00000	0.00000	0.00000	0.00000	0.00000	0.00000	0.00000	0.00000	0.00000	0.00000	0.00000	0.00000	0.00000	0.00000	0.00000	0.00000	0.00000	0.00000	0.00000	1.00000
Node9	100	G	0.00000	0.00000	0.00000	0.00000	0.00000	0.00000	0.00000	1.00000	0.00000	0.00000	0.00000	0.00000	0.00000	0.00000	0.00000	0.00000	0.00000	0.00000	0.00000	0.00000
Node9	101	P	0.00000	0.00000	0.00000	0.00000	0.00000	0.00000	0.00000	0.00000	0.00000	0.00000	0.00000	0.00000	0.00000	0.00000	1.00000	0.00000	0.00000	0.00000	0.00000	0.00000
Node9	102	E	0.00000	0.00000	0.00000	0.00000	0.00000	0.00000	1.00000	0.00000	0.00000	0.00000	0.00000	0.00000	0.00000	0.00000	0.00000	0.00000	0.00000	0.00000	0.00000	0.00000
Node9	103	V	0.00000	0.00000	0.00000	0.00000	0.00000	0.00000	0.00000	0.00000	0.00000	0.00000	0.00000	0.00000	0.00000	0.00000	0.00000	0.00000	0.00000	0.00000	0.00000	1.00000
Node9	104	V	0.00000	0.00000	0.00000	0.00000	0.00000	0.00000	0.00000	0.00000	0.00000	0.00001	0.00000	0.00000	0.00000	0.00000	0.00000	0.00000	0.00000	0.00000	0.00000	0.99999
Node9	105	I	0.00000	0.00000	0.00000	0.00000	0.00000	0.00000	0.00000	0.00000	0.00000	0.99619	0.00000	0.00000	0.00000	0.00000	0.00000	0.00000	0.00000	0.00000	0.00000	0.00381
Node9	106	G	0.00000	0.00000	0.00000	0.00000	0.00000	0.00000	0.00000	1.00000	0.00000	0.00000	0.00000	0.00000	0.00000	0.00000	0.00000	0.00000	0.00000	0.00000	0.00000	0.00000
Node9	107	S	0.09473	0.00931	0.04476	0.01195	0.00399	0.00792	0.00698	0.05618	0.00335	0.00478	0.01087	0.00603	0.00254	0.00673	0.02608	0.62305	0.06625	0.00131	0.00418	0.00899
Node9	108	L	0.07915	0.02119	0.02875	0.01327	0.00580	0.01530	0.01431	0.05691	0.00751	0.11090	0.23941	0.01261	0.02732	0.08742	0.04105	0.04642	0.04606	0.01429	0.03497	0.09735
Node9	109	G	0.12303	0.02224	0.05950	0.03071	0.00497	0.01438	0.02084	0.42422	0.00684	0.01762	0.03525	0.01438	0.00616	0.01683	0.04036	0.08042	0.04117	0.00538	0.00961	0.02610
Node9	110	L	0.06670	0.01953	0.02516	0.01203	0.00496	0.01421	0.01283	0.05048	0.00690	0.09252	0.33598	0.01128	0.02724	0.08376	0.03703	0.03965	0.03772	0.01353	0.03157	0.07693
Node9	111	L	0.06670	0.01953	0.02516	0.01203	0.00496	0.01421	0.01283	0.05048	0.00690	0.09252	0.33598	0.01128	0.02724	0.08376	0.03703	0.03965	0.03772	0.01353	0.03157	0.07693
Node9	112	G	0.11532	0.02612	0.05817	0.03190	0.00527	0.01686	0.02411	0.36009	0.00790	0.02602	0.05278	0.01699	0.00818	0.02475	0.04918	0.07723	0.04520	0.00689	0.01381	0.03323
Node9	113	P	0.00000	0.00000	0.00000	0.00000	0.00000	0.00000	0.00000	0.00000	0.00000	0.00000	0.00000	0.00000	0.00000	0.00000	1.00000	0.00000	0.00000	0.00000	0.00000	0.00000
Node9	114	L	0.00000	0.00000	0.00000	0.00000	0.00000	0.00000	0.00000	0.00000	0.00000	0.00000	1.00000	0.00000	0.00000	0.00000	0.00000	0.00000	0.00000	0.00000	0.00000	0.00000
Node9	115	R	0.00000	1.00000	0.00000	0.00000	0.00000	0.00000	0.00000	0.00000	0.00000	0.00000	0.00000	0.00000	0.00000	0.00000	0.00000	0.00000	0.00000	0.00000	0.00000	0.00000
Node9	116	E	0.00000	0.00000	0.00000	0.00000	0.00000	0.00000	1.00000	0.00000	0.00000	0.00000	0.00000	0.00000	0.00000	0.00000	0.00000	0.00000	0.00000	0.00000	0.00000	0.00000
Node9	117	S	0.00000	0.00000	0.00000	0.00000	0.00000	0.00000	0.00000	0.00000	0.00000	0.00000	0.00000	0.00000	0.00000	0.00000	0.00000	1.00000	0.00000	0.00000	0.00000	0.00000
Node9	118	T	0.11032	0.02891	0.05728	0.02730	0.00609	0.02050	0.02477	0.09775	0.00884	0.04721	0.08543	0.02061	0.01368	0.03577	0.05881	0.09428	0.18011	0.00753	0.01875	0.05608
Node9	119	A	0.99997	0.00000	0.00000	0.00000	0.00000	0.00000	0.00000	0.00000	0.00000	0.00000	0.00000	0.00000	0.00000	0.00000	0.00000	0.00002	0.00000	0.00000	0.00000	0.00000
Node9	120	P	0.06817	0.01134	0.01584	0.01104	0.00165	0.01031	0.01130	0.03468	0.00399	0.01035	0.02677	0.00790	0.00329	0.00843	0.67653	0.04861	0.02684	0.00180	0.00431	0.01686
Node9	121	R	0.03869	0.59096	0.03084	0.00877	0.00238	0.03133	0.01294	0.04146	0.01255	0.01072	0.02982	0.06443	0.00527	0.00889	0.02226	0.03660	0.02529	0.00556	0.00845	0.01279
Node9	122	R	0.03869	0.59096	0.03084	0.00877	0.00238	0.03133	0.01294	0.04146	0.01255	0.01072	0.02982	0.06443	0.00527	0.00889	0.02226	0.03660	0.02529	0.00556	0.00845	0.01279
Node9	123	K	0.04342	0.10145	0.05249	0.01442	0.00144	0.03397	0.02948	0.04033	0.00718	0.01072	0.02226	0.51149	0.00561	0.00658	0.02445	0.03924	0.03454	0.00196	0.00555	0.01343
Node9	124	P	0.06817	0.01134	0.01584	0.01104	0.00165	0.01031	0.01130	0.03468	0.00399	0.01035	0.02677	0.00790	0.00329	0.00843	0.67653	0.04861	0.02684	0.00180	0.00431	0.01686
Node9	125	H	0.00000	0.00000	0.00000	0.00000	0.00000	0.00000	0.00000	0.00000	1.00000	0.00000	0.00000	0.00000	0.00000	0.00000	0.00000	0.00000	0.00000	0.00000	0.00000	0.00000
Node9	126	K	0.08404	0.09132	0.05898	0.02438	0.00427	0.03598	0.03332	0.07741	0.01096	0.04946	0.08875	0.15598	0.01460	0.03070	0.04636	0.06365	0.05692	0.00653	0.01658	0.04983
Node9	127	G	0.00000	0.00000	0.00000	0.00000	0.00000	0.00000	0.00000	1.00000	0.00000	0.00000	0.00000	0.00000	0.00000	0.00000	0.00000	0.00000	0.00000	0.00000	0.00000	0.00000
Node9	128	A	1.00000	0.00000	0.00000	0.00000	0.00000	0.00000	0.00000	0.00000	0.00000	0.00000	0.00000	0.00000	0.00000	0.00000	0.00000	0.00000	0.00000	0.00000	0.00000	0.00000
Node9	129	N	0.00000	0.00000	1.00000	0.00000	0.00000	0.00000	0.00000	0.00000	0.00000	0.00000	0.00000	0.00000	0.00000	0.00000	0.00000	0.00000	0.00000	0.00000	0.00000	0.00000
Node9	130	L	0.00000	0.00000	0.00000	0.00000	0.00000	0.00000	0.00000	0.00000	0.00000	0.00000	1.00000	0.00000	0.00000	0.00000	0.00000	0.00000	0.00000	0.00000	0.00000	0.00000
Node9	131	S	0.00000	0.00000	0.00000	0.00000	0.00000	0.00000	0.00000	0.00000	0.00000	0.00000	0.00000	0.00000	0.00000	0.00000	0.00000	1.00000	0.00000	0.00000	0.00000	0.00000
Node9	132	G	0.00000	0.00000	0.00000	0.00000	0.00000	0.00000	0.00000	1.00000	0.00000	0.00000	0.00000	0.00000	0.00000	0.00000	0.00000	0.00000	0.00000	0.00000	0.00000	0.00000
Node9	133	L	0.00000	0.00000	0.00000	0.00000	0.00000	0.00000	0.00000	0.00000	0.00000	0.00000	1.00000	0.00000	0.00000	0.00000	0.00000	0.00000	0.00000	0.00000	0.00000	0.00000
Node9	134	I	0.00000	0.00000	0.00000	0.00000	0.00000	0.00000	0.00000	0.00000	0.00000	1.00000	0.00000	0.00000	0.00000	0.00000	0.00000	0.00000	0.00000	0.00000	0.00000	0.00000
Node9	135	T	0.00000	0.00000	0.00000	0.00000	0.00000	0.00000	0.00000	0.00000	0.00000	0.00000	0.00000	0.00000	0.00000	0.00000	0.00000	0.00000	1.00000	0.00000	0.00000	0.00000
Node9	136	A	1.00000	0.00000	0.00000	0.00000	0.00000	0.00000	0.00000	0.00000	0.00000	0.00000	0.00000	0.00000	0.00000	0.00000	0.00000	0.00000	0.00000	0.00000	0.00000	0.00000
Node9	137	I	0.00000	0.00000	0.00000	0.00000	0.00000	0.00000	0.00000	0.00000	0.00000	1.00000	0.00000	0.00000	0.00000	0.00000	0.00000	0.00000	0.00000	0.00000	0.00000	0.00000
Node9	138	Y	0.00000	0.00000	0.00000	0.00000	0.00000	0.00000	0.00000	0.00000	0.00000	0.00000	0.00000	0.00000	0.00000	0.00000	0.00000	0.00000	0.00000	0.00000	1.00000	0.00000
Node9	139	I	0.00000	0.00000	0.00000	0.00000	0.00000	0.00000	0.00000	0.00000	0.00000	1.00000	0.00000	0.00000	0.00000	0.00000	0.00000	0.00000	0.00000	0.00000	0.00000	0.00000
Node9	140	A	1.00000	0.00000	0.00000	0.00000	0.00000	0.00000	0.00000	0.00000	0.00000	0.00000	0.00000	0.00000	0.00000	0.00000	0.00000	0.00000	0.00000	0.00000	0.00000	0.00000
Node9	141	V	0.00000	0.00000	0.00000	0.00000	0.00000	0.00000	0.00000	0.00000	0.00000	0.00000	0.00000	0.00000	0.00000	0.00000	0.00000	0.00000	0.00000	0.00000	0.00000	1.00000
Node9	142	S	0.00000	0.00000	0.00000	0.00000	0.00000	0.00000	0.00000	0.00000	0.00000	0.00000	0.00000	0.00000	0.00000	0.00000	0.00000	1.00000	0.00000	0.00000	0.00000	0.00000
Node9	143	A	1.00000	0.00000	0.00000	0.00000	0.00000	0.00000	0.00000	0.00000	0.00000	0.00000	0.00000	0.00000	0.00000	0.00000	0.00000	0.00000	0.00000	0.00000	0.00000	0.00000
Node9	144	C	0.00000	0.00000	0.00000	0.00000	1.00000	0.00000	0.00000	0.00000	0.00000	0.00000	0.00000	0.00000	0.00000	0.00000	0.00000	0.00000	0.00000	0.00000	0.00000	0.00000
Node9	145	L	0.00000	0.00000	0.00000	0.00000	0.00000	0.00000	0.00000	0.00000	0.00000	0.00000	1.00000	0.00000	0.00000	0.00000	0.00000	0.00000	0.00000	0.00000	0.00000	0.00000
Node9	146	G	0.00000	0.00000	0.00000	0.00000	0.00000	0.00000	0.00000	1.00000	0.00000	0.00000	0.00000	0.00000	0.00000	0.00000	0.00000	0.00000	0.00000	0.00000	0.00000	0.00000
Node9	147	I	0.00000	0.00000	0.00000	0.00000	0.00000	0.00000	0.00000	0.00000	0.00000	1.00000	0.00000	0.00000	0.00000	0.00000	0.00000	0.00000	0.00000	0.00000	0.00000	0.00000
Node9	148	S	0.00000	0.00000	0.00000	0.00000	0.00000	0.00000	0.00000	0.00000	0.00000	0.00000	0.00000	0.00000	0.00000	0.00000	0.00000	1.00000	0.00000	0.00000	0.00000	0.00000
Node9	149	I	0.00000	0.00000	0.00000	0.00000	0.00000	0.00000	0.00000	0.00000	0.00000	1.00000	0.00000	0.00000	0.00000	0.00000	0.00000	0.00000	0.00000	0.00000	0.00000	0.00000
Node9	150	F	0.00000	0.00000	0.00000	0.00000	0.00000	0.00000	0.00000	0.00000	0.00000	0.00000	0.00000	0.00000	0.00000	1.00000	0.00000	0.00000	0.00000	0.00000	0.00000	0.00000
Node9	151	A	1.00000	0.00000	0.00000	0.00000	0.00000	0.00000	0.00000	0.00000	0.00000	0.00000	0.00000	0.00000	0.00000	0.00000	0.00000	0.00000	0.00000	0.00000	0.00000	0.00000
Node9	152	I	0.00000	0.00000	0.00000	0.00000	0.00000	0.00000	0.00000	0.00000	0.00000	0.99999	0.00000	0.00000	0.00000	0.00000	0.00000	0.00000	0.00000	0.00000	0.00000	0.00001
Node9	153	T	0.00000	0.00000	0.00000	0.00000	0.00000	0.00000	0.00000	0.00000	0.00000	0.00000	0.00000	0.00000	0.00000	0.00000	0.00000	0.00000	1.00000	0.00000	0.00000	0.00000
Node9	154	T	0.00000	0.00000	0.00000	0.00000	0.00000	0.00000	0.00000	0.00000	0.00000	0.00000	0.00000	0.00000	0.00000	0.00000	0.00000	0.00000	1.00000	0.00000	0.00000	0.00000
Node9	155	G	0.10639	0.03828	0.06060	0.03960	0.00625	0.02484	0.03675	0.13002	0.01151	0.05061	0.10653	0.02513	0.01441	0.05083	0.07121	0.07544	0.05707	0.01222	0.02796	0.05435
Node9	156	F	0.00000	0.00000	0.00000	0.00000	0.00000	0.00000	0.00000	0.00000	0.00000	0.00000	0.00000	0.00000	0.00000	1.00000	0.00000	0.00000	0.00000	0.00000	0.00000	0.00000
Node9	157	Q	0.00000	0.00000	0.00000	0.00000	0.00000	1.00000	0.00000	0.00000	0.00000	0.00000	0.00000	0.00000	0.00000	0.00000	0.00000	0.00000	0.00000	0.00000	0.00000	0.00000
Node9	158	G	0.00000	0.00000	0.00000	0.00000	0.00000	0.00000	0.00000	0.99999	0.00000	0.00000	0.00000	0.00000	0.00000	0.00000	0.00000	0.00000	0.00000	0.00000	0.00000	0.00000
Node9	159	N	0.00000	0.00000	0.99999	0.00000	0.00000	0.00000	0.00000	0.00000	0.00000	0.00000	0.00000	0.00000	0.00000	0.00000	0.00000	0.00000	0.00000	0.00000	0.00000	0.00000
Node9	160	P	0.00000	0.00000	0.00000	0.00000	0.00000	0.00000	0.00000	0.00000	0.00000	0.00000	0.00000	0.00000	0.00000	0.00000	1.00000	0.00000	0.00000	0.00000	0.00000	0.00000
Node9	161	K	0.00000	0.00000	0.00000	0.00000	0.00000	0.00000	0.00000	0.00000	0.00000	0.00000	0.00000	1.00000	0.00000	0.00000	0.00000	0.00000	0.00000	0.00000	0.00000	0.00000
Node9	162	G	0.00000	0.00000	0.00000	0.00000	0.00000	0.00000	0.00000	1.00000	0.00000	0.00000	0.00000	0.00000	0.00000	0.00000	0.00000	0.00000	0.00000	0.00000	0.00000	0.00000
Node9	163	S	0.00001	0.00000	0.00000	0.00000	0.00000	0.00000	0.00000	0.00000	0.00000	0.00000	0.00000	0.00000	0.00000	0.00000	0.00000	0.99999	0.00001	0.00000	0.00000	0.00000
Node9	164	A	0.19722	0.01944	0.06656	0.02388	0.00740	0.01687	0.01819	0.12214	0.00668	0.02285	0.03697	0.01429	0.00854	0.01578	0.05335	0.18345	0.13308	0.00312	0.00910	0.04109
Node9	165	Y	0.04814	0.01835	0.03165	0.01161	0.00606	0.01209	0.00951	0.03747	0.02354	0.04747	0.13345	0.00886	0.01559	0.20638	0.02250	0.03621	0.02815	0.03920	0.22212	0.04166
Node9	166	P	0.10672	0.02315	0.03577	0.02218	0.00390	0.01857	0.02230	0.07785	0.00739	0.02549	0.05591	0.01577	0.00769	0.02061	0.38397	0.07450	0.04882	0.00437	0.01065	0.03438
Node9	167	G	0.11194	0.05133	0.08487	0.07330	0.00560	0.03095	0.05752	0.14886	0.01310	0.02855	0.05591	0.03364	0.00926	0.02453	0.06376	0.08700	0.06114	0.00598	0.01594	0.03682
Node9	168	N	0.02722	0.01128	0.67793	0.04343	0.00156	0.01153	0.01040	0.05596	0.01163	0.00521	0.00839	0.01367	0.00228	0.00461	0.01047	0.05988	0.03127	0.00092	0.00625	0.00610
Node9	169	T	0.10868	0.02519	0.05589	0.02395	0.00575	0.01879	0.02160	0.08408	0.00781	0.04299	0.07195	0.01886	0.01280	0.02863	0.05173	0.10098	0.24557	0.00576	0.01502	0.05397
Node9	170	P	0.05157	0.00793	0.01073	0.00782	0.00109	0.00747	0.00800	0.02377	0.00287	0.00673	0.01854	0.00558	0.00217	0.00556	0.76787	0.03717	0.01931	0.00120	0.00285	0.01176
Node9	171	R	0.06066	0.26248	0.04635	0.01663	0.00460	0.03367	0.01896	0.06136	0.02864	0.02859	0.07338	0.05403	0.01053	0.05445	0.03389	0.05095	0.03772	0.02094	0.07254	0.02962
Node9	172	G	0.11424	0.02356	0.05653	0.03020	0.00493	0.01521	0.02188	0.41080	0.00716	0.02157	0.04353	0.01528	0.00703	0.02052	0.04372	0.07567	0.04167	0.00600	0.01153	0.02897
Node9	173	E	0.10112	0.03753	0.06426	0.06702	0.00475	0.03938	0.13998	0.11440	0.01106	0.03237	0.06628	0.03076	0.01011	0.02878	0.06327	0.07277	0.05316	0.00691	0.01713	0.03897
Node9	174	L	0.08330	0.01862	0.02770	0.01274	0.00627	0.01348	0.01365	0.05665	0.00744	0.10928	0.19778	0.01137	0.02367	0.10647	0.03826	0.04635	0.04703	0.01478	0.04185	0.12332
Node9	175	L	0.09768	0.06834	0.04980	0.02562	0.00628	0.02552	0.02604	0.09977	0.01161	0.06111	0.13318	0.03108	0.01738	0.05969	0.05839	0.06755	0.05508	0.01340	0.03061	0.06185
Node9	176	Y	0.04815	0.01783	0.02955	0.01209	0.00525	0.01155	0.01055	0.04141	0.01912	0.04282	0.11259	0.00926	0.01351	0.16216	0.02503	0.03530	0.02759	0.03054	0.30672	0.03899
Node9	177	P	0.09245	0.02213	0.03362	0.02102	0.00366	0.01677	0.02070	0.07402	0.00693	0.02606	0.05706	0.01485	0.00767	0.02266	0.42289	0.06494	0.04280	0.00500	0.01185	0.03291
Node9	178	A	0.20330	0.02431	0.05208	0.02540	0.00760	0.01930	0.02491	0.13625	0.00742	0.03863	0.06762	0.01723	0.01142	0.02640	0.06538	0.10846	0.08950	0.00526	0.01336	0.05619
Node9	179	P	0.05157	0.00793	0.01073	0.00782	0.00109	0.00747	0.00800	0.02377	0.00287	0.00673	0.01854	0.00558	0.00217	0.00556	0.76787	0.03717	0.01931	0.00120	0.00285	0.01176
Node9	180	G	0.25917	0.01823	0.04514	0.02228	0.00634	0.01444	0.02009	0.26117	0.00555	0.02159	0.03946	0.01254	0.00739	0.01601	0.04830	0.09762	0.05372	0.00374	0.00840	0.03883
Node9	181	I	0.04760	0.00630	0.00902	0.00289	0.00326	0.00502	0.00415	0.01482	0.00214	0.34360	0.18549	0.00397	0.02297	0.04240	0.01304	0.01773	0.03243	0.00394	0.01116	0.22807
Node9	182	A	0.22841	0.03217	0.04858	0.02516	0.00604	0.07680	0.03868	0.12001	0.00962	0.02813	0.05490	0.02263	0.01023	0.02013	0.05924	0.09621	0.06334	0.00429	0.01108	0.04433
Node9	183	Q	0.07535	0.04698	0.04395	0.02022	0.00378	0.18293	0.03909	0.05708	0.01639	0.04887	0.15950	0.02950	0.02221	0.04027	0.04190	0.05349	0.04494	0.00771	0.01947	0.04638
Node9	184	T	0.09910	0.01791	0.04204	0.01417	0.00533	0.01614	0.01380	0.05309	0.00578	0.06322	0.10758	0.01402	0.06065	0.03202	0.03440	0.09063	0.24165	0.00482	0.01313	0.07052
Node9	185	S	0.21163	0.01861	0.05845	0.02269	0.00704	0.01542	0.01776	0.12147	0.00626	0.01860	0.03432	0.01307	0.00681	0.01522	0.05290	0.24980	0.08611	0.00316	0.00872	0.03197
Node9	186	Q	0.06404	0.04322	0.04805	0.04240	0.00196	0.28696	0.19931	0.05062	0.01529	0.01249	0.03536	0.03617	0.00777	0.00990	0.03410	0.04865	0.03560	0.00286	0.00801	0.01725
Node9	187	R	0.07557	0.33578	0.05428	0.01884	0.00421	0.03724	0.02135	0.07862	0.01476	0.01738	0.04020	0.06727	0.00719	0.01477	0.03959	0.08394	0.04924	0.00595	0.01153	0.02230
Node9	188	Q	0.06243	0.05203	0.04866	0.02193	0.00217	0.41830	0.05480	0.04934	0.01887	0.01466	0.04411	0.03570	0.00960	0.01216	0.03537	0.05088	0.03753	0.00348	0.00944	0.01856
Node9	189	S	0.13376	0.02530	0.06916	0.02947	0.00682	0.01877	0.02194	0.12287	0.00843	0.02472	0.04812	0.01723	0.00828	0.02293	0.06075	0.24575	0.08318	0.00504	0.01344	0.03402
Node9	190	E	0.07619	0.02423	0.04737	0.07763	0.00251	0.04164	0.39572	0.07240	0.00749	0.01557	0.03145	0.02698	0.00558	0.01227	0.04077	0.05148	0.03687	0.00315	0.00846	0.02223
Node9	191	Y	0.07728	0.02434	0.05102	0.02118	0.00712	0.01614	0.01588	0.09740	0.02302	0.04170	0.10516	0.01339	0.01343	0.13203	0.03390	0.05780	0.04008	0.02941	0.15807	0.04165
Node9	192	S	0.08896	0.00979	0.04309	0.01292	0.00384	0.00818	0.00808	0.05884	0.00353	0.00681	0.01344	0.00669	0.00292	0.00702	0.02661	0.61934	0.06257	0.00142	0.00432	0.01162
Node9	193	L	0.12382	0.01900	0.04371	0.01620	0.00730	0.01581	0.01621	0.06999	0.00616	0.09799	0.13412	0.01425	0.01995	0.03991	0.04408	0.08733	0.11078	0.00525	0.01497	0.11317
Node9	194	T	0.10460	0.00870	0.04891	0.00978	0.00393	0.00863	0.00673	0.03923	0.00309	0.01049	0.01234	0.00726	0.00523	0.00553	0.02254	0.33605	0.34151	0.00101	0.00352	0.02090
Node9	195	R	0.08727	0.11080	0.06324	0.02652	0.00416	0.08019	0.04197	0.07719	0.01550	0.03582	0.07816	0.10382	0.01292	0.02541	0.05064	0.06858	0.05698	0.00581	0.01478	0.04024
Node9	196	L	0.11176	0.03330	0.05167	0.02813	0.00671	0.02622	0.02970	0.11222	0.00997	0.06381	0.12642	0.02200	0.01687	0.04944	0.07614	0.07502	0.06091	0.00911	0.02311	0.06748
Node9	197	A	0.14549	0.02019	0.04933	0.02127	0.00684	0.01718	0.02000	0.09110	0.00664	0.06099	0.08296	0.01511	0.01344	0.02681	0.11369	0.10267	0.10740	0.00428	0.01184	0.08278
Node9	198	Y	0.00000	0.00000	0.00000	0.00000	0.00000	0.00000	0.00000	0.00000	0.00000	0.00000	0.00000	0.00000	0.00000	0.00000	0.00000	0.00000	0.00000	0.00000	1.00000	0.00000
Node9	199	S	0.00000	0.00000	0.00000	0.00000	0.00000	0.00000	0.00000	0.00000	0.00000	0.00000	0.00000	0.00000	0.00000	0.00000	0.00000	1.00000	0.00000	0.00000	0.00000	0.00000
Node9	200	S	0.00000	0.00000	0.00000	0.00000	0.00000	0.00000	0.00000	0.00000	0.00000	0.00000	0.00000	0.00000	0.00000	0.00000	0.00000	0.99999	0.00000	0.00000	0.00000	0.00000
Node9	201	Y	0.00000	0.00000	0.00000	0.00000	0.00000	0.00000	0.00000	0.00000	0.00000	0.00000	0.00000	0.00000	0.00000	0.00000	0.00000	0.00000	0.00000	0.00000	1.00000	0.00000
Node9	202	S	0.00000	0.00000	0.00000	0.00000	0.00000	0.00000	0.00000	0.00000	0.00000	0.00000	0.00000	0.00000	0.00000	0.00000	0.00000	1.00000	0.00000	0.00000	0.00000	0.00000
Node9	203	K	0.00000	0.00000	0.00000	0.00000	0.00000	0.00000	0.00000	0.00000	0.00000	0.00000	0.00000	1.00000	0.00000	0.00000	0.00000	0.00000	0.00000	0.00000	0.00000	0.00000
Node9	204	G	0.10418	0.03874	0.07706	0.05150	0.00589	0.02770	0.04843	0.13177	0.01366	0.04112	0.08638	0.02741	0.01231	0.04578	0.06401	0.07936	0.05821	0.01089	0.02958	0.04604
Node9	205	D	0.00000	0.00000	0.00000	1.00000	0.00000	0.00000	0.00000	0.00000	0.00000	0.00000	0.00000	0.00000	0.00000	0.00000	0.00000	0.00000	0.00000	0.00000	0.00000	0.00000
Node9	206	S	0.00000	0.00000	0.00000	0.00000	0.00000	0.00000	0.00000	0.00000	0.00000	0.00000	0.00000	0.00000	0.00000	0.00000	0.00000	1.00000	0.00000	0.00000	0.00000	0.00000
Node9	207	L	0.00000	0.00000	0.00000	0.00000	0.00000	0.00000	0.00000	0.00000	0.00000	0.00000	1.00000	0.00000	0.00000	0.00000	0.00000	0.00000	0.00000	0.00000	0.00000	0.00000
Node9	208	R	0.00000	1.00000	0.00000	0.00000	0.00000	0.00000	0.00000	0.00000	0.00000	0.00000	0.00000	0.00000	0.00000	0.00000	0.00000	0.00000	0.00000	0.00000	0.00000	0.00000
Node9	209	L	0.11627	0.02941	0.04999	0.02704	0.00694	0.02076	0.02610	0.12362	0.00923	0.06293	0.13130	0.01918	0.01715	0.05466	0.06797	0.07536	0.05914	0.01077	0.02586	0.06631
Node9	210	P	0.00000	0.00000	0.00000	0.00000	0.00000	0.00000	0.00000	0.00000	0.00000	0.00000	0.00000	0.00000	0.00000	0.00000	1.00000	0.00000	0.00000	0.00000	0.00000	0.00000
Node9	211	L	0.00000	0.00000	0.00000	0.00000	0.00000	0.00000	0.00000	0.00000	0.00000	0.00000	1.00000	0.00000	0.00000	0.00000	0.00000	0.00000	0.00000	0.00000	0.00000	0.00000
Node9	212	R	0.00000	1.00000	0.00000	0.00000	0.00000	0.00000	0.00000	0.00000	0.00000	0.00000	0.00000	0.00000	0.00000	0.00000	0.00000	0.00000	0.00000	0.00000	0.00000	0.00000
Node9	213	S	0.00001	0.00000	0.00000	0.00000	0.00000	0.00000	0.00000	0.00000	0.00000	0.00000	0.00000	0.00000	0.00000	0.00000	0.00000	0.99634	0.00364	0.00000	0.00000	0.00000
Node9	214	P	0.09533	0.02395	0.03650	0.02265	0.00399	0.01773	0.02219	0.08049	0.00742	0.02904	0.06295	0.01599	0.00848	0.02563	0.38093	0.06688	0.04499	0.00570	0.01344	0.03571
Node9	215	A	0.23498	0.02598	0.04670	0.02564	0.00685	0.01909	0.02579	0.13343	0.00777	0.04081	0.07910	0.01745	0.01194	0.03348	0.06591	0.08686	0.05943	0.00725	0.01713	0.05443
Node9	216	E	0.08762	0.03029	0.05462	0.06979	0.00366	0.03823	0.27296	0.09314	0.00907	0.02483	0.05072	0.02804	0.00799	0.02160	0.05212	0.06117	0.04444	0.00528	0.01324	0.03117
Node9	217	R	0.00000	1.00000	0.00000	0.00000	0.00000	0.00000	0.00000	0.00000	0.00000	0.00000	0.00000	0.00000	0.00000	0.00000	0.00000	0.00000	0.00000	0.00000	0.00000	0.00000
Node9	218	E	0.00000	0.00000	0.00000	0.00000	0.00000	0.00000	1.00000	0.00000	0.00000	0.00000	0.00000	0.00000	0.00000	0.00000	0.00000	0.00000	0.00000	0.00000	0.00000	0.00000
Node9	219	E	0.00000	0.00000	0.00000	0.00000	0.00000	0.00000	1.00000	0.00000	0.00000	0.00000	0.00000	0.00000	0.00000	0.00000	0.00000	0.00000	0.00000	0.00000	0.00000	0.00000
Node9	220	W	0.00000	0.00000	0.00000	0.00000	0.00000	0.00000	0.00000	0.00000	0.00000	0.00000	0.00000	0.00000	0.00000	0.00000	0.00000	0.00000	0.00000	1.00000	0.00000	0.00000
Node9	221	S	0.00000	0.00000	0.00000	0.00000	0.00000	0.00000	0.00000	0.00000	0.00000	0.00000	0.00000	0.00000	0.00000	0.00000	0.00000	1.00000	0.00000	0.00000	0.00000	0.00000
Node9	222	Q	0.00000	0.00000	0.00000	0.00000	0.00000	1.00000	0.00000	0.00000	0.00000	0.00000	0.00000	0.00000	0.00000	0.00000	0.00000	0.00000	0.00000	0.00000	0.00000	0.00000
Node9	223	L	0.00000	0.00000	0.00000	0.00000	0.00000	0.00000	0.00000	0.00000	0.00000	0.00000	1.00000	0.00000	0.00000	0.00000	0.00000	0.00000	0.00000	0.00000	0.00000	0.00000
Node9	224	N	0.00000	0.00000	1.00000	0.00000	0.00000	0.00000	0.00000	0.00000	0.00000	0.00000	0.00000	0.00000	0.00000	0.00000	0.00000	0.00000	0.00000	0.00000	0.00000	0.00000
Node9	225	G	0.00000	0.00000	0.00000	0.00000	0.00000	0.00000	0.00000	1.00000	0.00000	0.00000	0.00000	0.00000	0.00000	0.00000	0.00000	0.00000	0.00000	0.00000	0.00000	0.00000
Node9	226	G	0.00000	0.00000	0.00000	0.00000	0.00000	0.00000	0.00000	1.00000	0.00000	0.00000	0.00000	0.00000	0.00000	0.00000	0.00000	0.00000	0.00000	0.00000	0.00000	0.00000
Node9	227	I	0.00000	0.00000	0.00000	0.00000	0.00000	0.00000	0.00000	0.00000	0.00000	1.00000	0.00000	0.00000	0.00000	0.00000	0.00000	0.00000	0.00000	0.00000	0.00000	0.00000
Node9	228	F	0.00000	0.00000	0.00000	0.00000	0.00000	0.00000	0.00000	0.00000	0.00000	0.00000	0.00000	0.00000	0.00000	1.00000	0.00000	0.00000	0.00000	0.00000	0.00000	0.00000
Node9	229	L	0.00000	0.00000	0.00000	0.00000	0.00000	0.00000	0.00000	0.00000	0.00000	0.00000	1.00000	0.00000	0.00000	0.00000	0.00000	0.00000	0.00000	0.00000	0.00000	0.00000
Node9	230	G	0.00000	0.00000	0.00000	0.00000	0.00000	0.00000	0.00000	1.00000	0.00000	0.00000	0.00000	0.00000	0.00000	0.00000	0.00000	0.00000	0.00000	0.00000	0.00000	0.00000
Node9	231	A	1.00000	0.00000	0.00000	0.00000	0.00000	0.00000	0.00000	0.00000	0.00000	0.00000	0.00000	0.00000	0.00000	0.00000	0.00000	0.00000	0.00000	0.00000	0.00000	0.00000
Node9	232	M	0.00000	0.00000	0.00000	0.00000	0.00000	0.00000	0.00000	0.00000	0.00000	0.00000	0.00000	0.00000	1.00000	0.00000	0.00000	0.00000	0.00000	0.00000	0.00000	0.00000
Node9	233	G	0.00054	0.00000	0.00000	0.00000	0.00000	0.00000	0.00000	0.99946	0.00000	0.00000	0.00000	0.00000	0.00000	0.00000	0.00000	0.00000	0.00000	0.00000	0.00000	0.00000
Node9	234	G	0.00000	0.00000	0.00000	0.00000	0.00000	0.00000	0.00000	1.00000	0.00000	0.00000	0.00000	0.00000	0.00000	0.00000	0.00000	0.00000	0.00000	0.00000	0.00000	0.00000
Node9	235	A	1.00000	0.00000	0.00000	0.00000	0.00000	0.00000	0.00000	0.00000	0.00000	0.00000	0.00000	0.00000	0.00000	0.00000	0.00000	0.00000	0.00000	0.00000	0.00000	0.00000
Node9	236	I	0.00000	0.00000	0.00000	0.00000	0.00000	0.00000	0.00000	0.00000	0.00000	0.99981	0.00000	0.00000	0.00000	0.00000	0.00000	0.00000	0.00000	0.00000	0.00000	0.00019
Node9	237	F	0.00000	0.00000	0.00000	0.00000	0.00000	0.00000	0.00000	0.00000	0.00000	0.00000	0.00000	0.00000	0.00000	1.00000	0.00000	0.00000	0.00000	0.00000	0.00000	0.00000
Node9	238	A	1.00000	0.00000	0.00000	0.00000	0.00000	0.00000	0.00000	0.00000	0.00000	0.00000	0.00000	0.00000	0.00000	0.00000	0.00000	0.00000	0.00000	0.00000	0.00000	0.00000
Node9	239	Y	0.00000	0.00000	0.00000	0.00000	0.00000	0.00000	0.00000	0.00000	0.00000	0.00000	0.00000	0.00000	0.00000	0.00000	0.00000	0.00000	0.00000	0.00000	1.00000	0.00000
Node9	240	L	0.00000	0.00000	0.00000	0.00000	0.00000	0.00000	0.00000	0.00000	0.00000	0.00000	1.00000	0.00000	0.00000	0.00000	0.00000	0.00000	0.00000	0.00000	0.00000	0.00000
Node9	241	L	0.00000	0.00000	0.00000	0.00000	0.00000	0.00000	0.00000	0.00000	0.00000	0.00000	1.00000	0.00000	0.00000	0.00000	0.00000	0.00000	0.00000	0.00000	0.00000	0.00000
Node9	242	L	0.00000	0.00000	0.00000	0.00000	0.00000	0.00000	0.00000	0.00000	0.00000	0.00000	1.00000	0.00000	0.00000	0.00000	0.00000	0.00000	0.00000	0.00000	0.00000	0.00000
Node9	243	E	0.00000	0.00000	0.00000	0.00000	0.00000	0.00000	1.00000	0.00000	0.00000	0.00000	0.00000	0.00000	0.00000	0.00000	0.00000	0.00000	0.00000	0.00000	0.00000	0.00000
Node9	244	N	0.00000	0.00000	1.00000	0.00000	0.00000	0.00000	0.00000	0.00000	0.00000	0.00000	0.00000	0.00000	0.00000	0.00000	0.00000	0.00000	0.00000	0.00000	0.00000	0.00000
Node9	245	F	0.00000	0.00000	0.00000	0.00000	0.00000	0.00000	0.00000	0.00000	0.00000	0.00000	0.00000	0.00000	0.00000	1.00000	0.00000	0.00000	0.00000	0.00000	0.00000	0.00000
Node9	246	D	0.00000	0.00000	0.00000	0.99999	0.00000	0.00000	0.00000	0.00000	0.00000	0.00000	0.00000	0.00000	0.00000	0.00000	0.00000	0.00000	0.00000	0.00000	0.00000	0.00000
Node9	247	S	0.01907	0.00000	0.00001	0.00000	0.00001	0.00000	0.00000	0.00004	0.00000	0.00000	0.00000	0.00000	0.00000	0.00000	0.00001	0.98060	0.00026	0.00000	0.00000	0.00000
Node9	248	L	0.00000	0.00000	0.00000	0.00000	0.00000	0.00000	0.00000	0.00000	0.00000	0.00000	0.99999	0.00000	0.00000	0.00000	0.00000	0.00000	0.00000	0.00000	0.00000	0.00000
Node9	249	D	0.00000	0.00000	0.00000	1.00000	0.00000	0.00000	0.00000	0.00000	0.00000	0.00000	0.00000	0.00000	0.00000	0.00000	0.00000	0.00000	0.00000	0.00000	0.00000	0.00000
Node9	250	A	0.99998	0.00000	0.00000	0.00000	0.00000	0.00000	0.00000	0.00000	0.00000	0.00000	0.00000	0.00000	0.00000	0.00000	0.00000	0.00001	0.00000	0.00000	0.00000	0.00000
Node9	251	I	0.00000	0.00000	0.00000	0.00000	0.00000	0.00000	0.00000	0.00000	0.00000	1.00000	0.00000	0.00000	0.00000	0.00000	0.00000	0.00000	0.00000	0.00000	0.00000	0.00000
Node9	252	L	0.00000	0.00000	0.00000	0.00000	0.00000	0.00000	0.00000	0.00000	0.00000	0.00001	0.99997	0.00000	0.00001	0.00000	0.00000	0.00000	0.00000	0.00000	0.00000	0.00000
Node9	253	R	0.00000	1.00000	0.00000	0.00000	0.00000	0.00000	0.00000	0.00000	0.00000	0.00000	0.00000	0.00000	0.00000	0.00000	0.00000	0.00000	0.00000	0.00000	0.00000	0.00000
Node9	254	G	0.00000	0.00000	0.00000	0.00000	0.00000	0.00000	0.00000	1.00000	0.00000	0.00000	0.00000	0.00000	0.00000	0.00000	0.00000	0.00000	0.00000	0.00000	0.00000	0.00000
Node9	255	A	0.99993	0.00000	0.00000	0.00000	0.00000	0.00000	0.00000	0.00001	0.00000	0.00000	0.00000	0.00000	0.00000	0.00000	0.00000	0.00005	0.00000	0.00000	0.00000	0.00001
Node9	256	V	0.00000	0.00000	0.00000	0.00000	0.00000	0.00000	0.00000	0.00000	0.00000	0.00002	0.00000	0.00000	0.00000	0.00000	0.00000	0.00000	0.00000	0.00000	0.00000	0.99998
Node9	257	N	0.00000	0.00000	1.00000	0.00000	0.00000	0.00000	0.00000	0.00000	0.00000	0.00000	0.00000	0.00000	0.00000	0.00000	0.00000	0.00000	0.00000	0.00000	0.00000	0.00000
Node9	258	V	0.40901	0.00000	0.00000	0.00000	0.00001	0.00000	0.00000	0.00000	0.00000	0.00007	0.00001	0.00000	0.00001	0.00000	0.00000	0.00001	0.00007	0.00000	0.00000	0.59081
Node9	259	S	0.00001	0.00000	0.00000	0.00000	0.00000	0.00000	0.00000	0.00000	0.00000	0.00000	0.00000	0.00000	0.00000	0.00000	0.00000	0.99996	0.00002	0.00000	0.00000	0.00000
Node9	260	Y	0.00000	0.00000	0.00000	0.00000	0.00000	0.00000	0.00000	0.00000	0.00004	0.00000	0.00000	0.00000	0.00000	0.00035	0.00000	0.00000	0.00000	0.00001	0.99960	0.00000
Node9	261	L	0.00001	0.00000	0.00000	0.00000	0.00000	0.00000	0.00000	0.00000	0.00000	0.00066	0.99846	0.00000	0.00051	0.00023	0.00000	0.00000	0.00000	0.00000	0.00000	0.00011
Node9	262	P	0.00542	0.00008	0.00025	0.00011	0.00001	0.00014	0.00006	0.00029	0.00005	0.00001	0.00076	0.00005	0.00002	0.00013	0.62448	0.36637	0.00173	0.00000	0.00001	0.00003
Node9	263	F	0.00000	0.00000	0.00000	0.00000	0.00000	0.00000	0.00000	0.00000	0.00000	0.00002	0.00020	0.00000	0.00001	0.99916	0.00000	0.00000	0.00000	0.00002	0.00058	0.00001
Node9	264	P	0.06111	0.00825	0.01018	0.00817	0.00099	0.00834	0.00846	0.02265	0.00318	0.00606	0.01942	0.00588	0.00206	0.00514	0.74839	0.04435	0.02136	0.00112	0.00260	0.01230
Node9	265	G	0.05866	0.00561	0.02135	0.00800	0.00155	0.00262	0.00372	0.76667	0.00160	0.00126	0.00523	0.00249	0.00123	0.00622	0.00605	0.03497	0.00667	0.05865	0.00378	0.00366
Node9	266	N	0.08002	0.01670	0.25422	0.03512	0.00484	0.01953	0.01154	0.06587	0.01480	0.05735	0.07538	0.01759	0.01454	0.02001	0.01991	0.12105	0.10835	0.00207	0.01188	0.04924
Node9	267	A	0.21855	0.00704	0.01759	0.00554	0.01025	0.00704	0.00674	0.06418	0.00536	0.04074	0.11155	0.00431	0.01685	0.21409	0.02338	0.07846	0.04278	0.01215	0.05269	0.06070
Node9	268	G	0.09837	0.01131	0.08211	0.02803	0.00279	0.00776	0.01094	0.60384	0.00481	0.00352	0.00776	0.00815	0.00215	0.00437	0.01596	0.07081	0.02368	0.00186	0.00300	0.00876
Node9	269	S	0.11901	0.00896	0.04790	0.01068	0.00550	0.00891	0.00750	0.04775	0.00374	0.01388	0.02055	0.00741	0.00614	0.01732	0.02459	0.30875	0.30825	0.00152	0.00699	0.02465
Node9	270	N	0.06823	0.01401	0.22091	0.02596	0.00425	0.01405	0.01007	0.05201	0.01048	0.14767	0.08933	0.01506	0.01716	0.02268	0.01748	0.07733	0.09088	0.00211	0.01087	0.08945
Node9	271	G	0.11952	0.00837	0.05193	0.01540	0.00351	0.00659	0.00751	0.37875	0.00301	0.00347	0.00727	0.00560	0.00202	0.00391	0.01947	0.30680	0.04425	0.00113	0.00242	0.00908
Node9	272	T	0.11740	0.01074	0.04132	0.01059	0.00401	0.01065	0.01000	0.03696	0.00347	0.02220	0.02439	0.01018	0.00802	0.00750	0.02581	0.12877	0.48310	0.00125	0.00410	0.03954
Node9	273	Q	0.04487	0.04217	0.07515	0.01994	0.00109	0.53037	0.05073	0.03147	0.02223	0.00595	0.02189	0.03368	0.00606	0.00446	0.02081	0.04408	0.03012	0.00147	0.00477	0.00869
Node9	274	S	0.12792	0.01470	0.06209	0.01881	0.00572	0.01225	0.01162	0.08583	0.00531	0.00922	0.01903	0.00985	0.00431	0.01078	0.04003	0.44952	0.08725	0.00218	0.00675	0.01683
Node9	275	R	0.02844	0.68572	0.02365	0.00558	0.00181	0.02671	0.00912	0.03003	0.01073	0.00709	0.02186	0.05662	0.00404	0.00547	0.01596	0.02883	0.01915	0.00435	0.00617	0.00865
Node9	276	R	0.02844	0.68572	0.02365	0.00558	0.00181	0.02671	0.00912	0.03003	0.01073	0.00709	0.02186	0.05662	0.00404	0.00547	0.01596	0.02883	0.01915	0.00435	0.00617	0.00865
Node9	277	T	0.08728	0.01254	0.04321	0.01130	0.00382	0.01162	0.01066	0.03386	0.00405	0.02722	0.03101	0.01169	0.00976	0.01000	0.02609	0.11213	0.50358	0.00176	0.00561	0.04281
Node9	278	Q	0.04601	0.04228	0.03813	0.01376	0.00116	0.56920	0.04654	0.02813	0.01733	0.00846	0.03412	0.02953	0.00859	0.00642	0.02448	0.03803	0.02808	0.00225	0.00609	0.01138
Node9	279	W	0.01406	0.01085	0.00456	0.00157	0.00221	0.00354	0.00206	0.01827	0.00413	0.01044	0.04710	0.00190	0.00598	0.06915	0.00576	0.01067	0.00672	0.72383	0.04714	0.01003
Node9	280	Q	0.04601	0.04228	0.03813	0.01376	0.00116	0.56920	0.04654	0.02813	0.01733	0.00846	0.03412	0.02953	0.00859	0.00642	0.02448	0.03803	0.02808	0.00225	0.00609	0.01138
Node9	281	T	0.08728	0.01254	0.04321	0.01130	0.00382	0.01162	0.01066	0.03386	0.00405	0.02722	0.03101	0.01169	0.00976	0.01000	0.02609	0.11213	0.50358	0.00176	0.00561	0.04281
Node9	282	F	0.01833	0.00332	0.00587	0.00149	0.00310	0.00246	0.00148	0.00943	0.00503	0.03524	0.12832	0.00145	0.01287	0.61482	0.00649	0.01282	0.00925	0.01681	0.08574	0.02568
Node9	283	L	0.02503	0.00637	0.00486	0.00137	0.00215	0.00628	0.00238	0.00799	0.00235	0.08262	0.65984	0.00277	0.02929	0.06163	0.01095	0.01087	0.01379	0.00550	0.01156	0.05240
Node9	284	N	0.03864	0.01592	0.55733	0.05580	0.00223	0.01621	0.01354	0.07828	0.01576	0.00707	0.01123	0.01918	0.00321	0.00651	0.01398	0.08198	0.04439	0.00123	0.00921	0.00832
Node9	285	L	0.02503	0.00637	0.00486	0.00137	0.00215	0.00628	0.00238	0.00799	0.00235	0.08262	0.65984	0.00277	0.02929	0.06163	0.01095	0.01087	0.01379	0.00550	0.01156	0.05240
Node9	286	P	0.05542	0.00813	0.01057	0.00799	0.00106	0.00788	0.00824	0.02336	0.00302	0.00657	0.01914	0.00574	0.00216	0.00545	0.75895	0.03999	0.02028	0.00118	0.00277	0.01210
Node9	287	E	0.04718	0.01091	0.02407	0.06490	0.00076	0.03517	0.66367	0.03192	0.00361	0.00463	0.00978	0.01850	0.00228	0.00292	0.01936	0.02727	0.01946	0.00099	0.00297	0.00966
Node9	288	P	0.05542	0.00813	0.01057	0.00799	0.00106	0.00788	0.00824	0.02336	0.00302	0.00657	0.01914	0.00574	0.00216	0.00545	0.75895	0.03999	0.02028	0.00118	0.00277	0.01210
Node9	289	M	0.04271	0.00904	0.01065	0.00252	0.00268	0.01213	0.00425	0.01479	0.00280	0.07940	0.22492	0.00637	0.40825	0.04747	0.00950	0.01892	0.03333	0.00536	0.01130	0.05357
Node9	290	P	0.05542	0.00813	0.01057	0.00799	0.00106	0.00788	0.00824	0.02336	0.00302	0.00657	0.01914	0.00574	0.00216	0.00545	0.75895	0.03999	0.02028	0.00118	0.00277	0.01210
Node9	291	R	0.02844	0.68572	0.02365	0.00558	0.00181	0.02671	0.00912	0.03003	0.01073	0.00709	0.02186	0.05662	0.00404	0.00547	0.01596	0.02883	0.01915	0.00435	0.00617	0.00865
Node9	292	P	0.05542	0.00813	0.01057	0.00799	0.00106	0.00788	0.00824	0.02336	0.00302	0.00657	0.01914	0.00574	0.00216	0.00545	0.75895	0.03999	0.02028	0.00118	0.00277	0.01210
Node9	293	G	0.08387	0.00914	0.03542	0.01536	0.00238	0.00541	0.00813	0.71932	0.00272	0.00361	0.00836	0.00544	0.00201	0.00473	0.01397	0.05128	0.01574	0.00223	0.00255	0.00833
Node9	294	Y	0.01628	0.00704	0.01560	0.00374	0.00328	0.00438	0.00283	0.00957	0.01936	0.01456	0.04527	0.00268	0.00576	0.16124	0.00620	0.01511	0.00976	0.02155	0.62287	0.01291
Node9	295	P	0.05542	0.00813	0.01057	0.00799	0.00106	0.00788	0.00824	0.02336	0.00302	0.00657	0.01914	0.00574	0.00216	0.00545	0.75895	0.03999	0.02028	0.00118	0.00277	0.01210
Node9	296	G	0.08387	0.00914	0.03542	0.01536	0.00238	0.00541	0.00813	0.71932	0.00272	0.00361	0.00836	0.00544	0.00201	0.00473	0.01397	0.05128	0.01574	0.00223	0.00255	0.00833
Node9	297	S	0.12792	0.01470	0.06209	0.01881	0.00572	0.01225	0.01162	0.08583	0.00531	0.00922	0.01903	0.00985	0.00431	0.01078	0.04003	0.44952	0.08725	0.00218	0.00675	0.01683
Node8	1	M	0.01958	0.00351	0.00402	0.00056	0.00110	0.00608	0.00136	0.00449	0.00104	0.04049	0.12269	0.00271	0.71670	0.02057	0.00264	0.00650	0.01718	0.00208	0.00383	0.02288
Node8	2	T	0.13039	0.02871	0.06835	0.03051	0.00692	0.02145	0.02537	0.11456	0.00921	0.04069	0.06995	0.02105	0.01224	0.02856	0.06261	0.12033	0.13525	0.00583	0.01555	0.05247
Node8	3	G	0.10322	0.04652	0.06748	0.05381	0.00532	0.04615	0.07447	0.12103	0.01327	0.03769	0.07926	0.03300	0.01179	0.03495	0.06726	0.07611	0.05633	0.00839	0.02061	0.04334
Node8	4	L	0.09755	0.03053	0.04741	0.02556	0.00969	0.01999	0.02377	0.10150	0.01104	0.06527	0.14416	0.01891	0.01815	0.08030	0.05913	0.06626	0.05329	0.01853	0.04381	0.06513
Node8	5	-	0.09540	0.08575	0.06684	0.03641	0.00491	0.05543	0.04714	0.10639	0.01439	0.03433	0.07352	0.08021	0.01154	0.03083	0.06116	0.07346	0.05611	0.00785	0.01888	0.03947
Node8	6	G	0.10570	0.03782	0.05664	0.03449	0.00633	0.02408	0.03258	0.12208	0.01098	0.05540	0.11684	0.02472	0.01558	0.05356	0.07366	0.07379	0.05718	0.01215	0.02813	0.05831
Node8	7	G	0.11318	0.03606	0.05964	0.03526	0.00640	0.02387	0.03224	0.12968	0.01073	0.04816	0.09809	0.02392	0.01366	0.04380	0.09512	0.08078	0.06232	0.00988	0.02343	0.05378
Node8	8	Q	0.09756	0.05555	0.06304	0.03567	0.00437	0.12302	0.05599	0.09292	0.01739	0.02951	0.06846	0.03737	0.01150	0.02568	0.09311	0.07530	0.05547	0.00627	0.01634	0.03549
Node8	9	L	0.10239	0.04372	0.05281	0.02960	0.00648	0.02369	0.02849	0.11400	0.01146	0.05826	0.12525	0.02533	0.01636	0.06175	0.06582	0.07055	0.05539	0.01508	0.03345	0.06011
Node8	10	L	0.10248	0.02857	0.04493	0.02406	0.00668	0.01955	0.02332	0.09951	0.00924	0.07723	0.15666	0.01822	0.01973	0.06589	0.06027	0.06627	0.05606	0.01290	0.03082	0.07760
Node8	11	M	0.01945	0.00366	0.00397	0.00043	0.00098	0.00813	0.00186	0.00363	0.00098	0.03792	0.11666	0.00335	0.73130	0.01705	0.00189	0.00587	0.01810	0.00159	0.00280	0.02035
Node8	12	T	0.05573	0.00661	0.03038	0.00515	0.00197	0.00682	0.00532	0.01316	0.00194	0.01131	0.00953	0.00761	0.00543	0.00296	0.01141	0.14575	0.65407	0.00054	0.00199	0.02231
Node8	13	T	0.09514	0.01324	0.05463	0.01013	0.00313	0.04981	0.01136	0.03088	0.00471	0.01107	0.01282	0.01302	0.00582	0.00413	0.01948	0.22550	0.40906	0.00078	0.00289	0.02240
Node8	14	T	0.10149	0.01242	0.05038	0.01119	0.00412	0.01216	0.01028	0.03309	0.00387	0.02512	0.02459	0.01284	0.00934	0.00711	0.02423	0.14237	0.46646	0.00113	0.00405	0.04376
Node8	15	I	0.01687	0.00147	0.00269	0.00076	0.00062	0.00475	0.01440	0.00117	0.00048	0.55074	0.13553	0.00217	0.06255	0.01102	0.00185	0.00385	0.02208	0.00046	0.00162	0.16494
Node8	16	E	0.08921	0.01006	0.03240	0.05284	0.00130	0.04593	0.46982	0.02771	0.00371	0.00948	0.01456	0.02081	0.00542	0.00315	0.01815	0.06342	0.10571	0.00072	0.00269	0.02290
Node8	17	T	0.15356	0.00681	0.02678	0.00480	0.00410	0.00819	0.00582	0.02254	0.00208	0.02749	0.02538	0.00729	0.01277	0.00608	0.01587	0.13056	0.47732	0.00080	0.00285	0.05890
Node8	18	M	0.00000	0.00000	0.00000	0.00000	0.00000	0.00000	0.00000	0.00000	0.00000	0.00002	0.00008	0.00000	0.99988	0.00000	0.00000	0.00000	0.00000	0.00000	0.00000	0.00000
Node8	19	S	0.00102	0.00001	0.00035	0.00002	0.00002	0.00002	0.00001	0.00010	0.00000	0.00000	0.00000	0.00001	0.00000	0.00000	0.00005	0.97958	0.01880	0.00000	0.00000	0.00001
Node8	20	Q	0.08402	0.05638	0.05849	0.03298	0.00384	0.14860	0.07411	0.06915	0.02248	0.03450	0.09270	0.03798	0.01488	0.03812	0.04722	0.06385	0.04955	0.00881	0.02559	0.03672
Node8	21	N	0.00014	0.00001	0.99339	0.00033	0.00000	0.00004	0.00001	0.00021	0.00008	0.00000	0.00000	0.00005	0.00000	0.00000	0.00000	0.00396	0.00175	0.00000	0.00000	0.00000
Node8	22	T	0.00028	0.00000	0.00018	0.00000	0.00000	0.00001	0.00000	0.00000	0.00000	0.00002	0.00001	0.00000	0.03729	0.00000	0.00000	0.00570	0.95644	0.00000	0.00000	0.00004
Node8	23	S	0.02493	0.00004	0.00044	0.00001	0.00029	0.00176	0.00005	0.00011	0.00002	0.00005	0.00007	0.00003	0.00017	0.00002	0.00017	0.90171	0.06517	0.00000	0.00001	0.00496
Node8	24	D	0.00000	0.00000	0.11582	0.88371	0.00000	0.00000	0.00004	0.00001	0.00000	0.00000	0.00000	0.00000	0.00000	0.00000	0.00000	0.00037	0.00004	0.00000	0.00000	0.00000
Node8	25	T	0.00001	0.00000	0.00000	0.00000	0.00000	0.00000	0.00000	0.00000	0.00000	0.00000	0.00000	0.00000	0.00265	0.00000	0.00000	0.00001	0.99731	0.00000	0.00000	0.00001
Node8	26	A	0.55753	0.00269	0.01026	0.00655	0.00192	0.00821	0.01630	0.02612	0.00106	0.00125	0.00431	0.00279	0.00157	0.00177	0.01851	0.29724	0.03060	0.00031	0.00094	0.01009
Node8	27	E	0.28135	0.00320	0.01434	0.02366	0.00104	0.01614	0.42326	0.02504	0.00114	0.00126	0.00358	0.00580	0.00125	0.00126	0.01074	0.14927	0.02809	0.00029	0.00094	0.00836
Node8	28	T	0.03965	0.03273	0.03995	0.00413	0.00099	0.02244	0.00933	0.00998	0.00256	0.00720	0.00701	0.32449	0.00490	0.00167	0.00904	0.07319	0.39483	0.00038	0.00153	0.01401
Node8	29	I	0.00483	0.00078	0.00107	0.00006	0.00030	0.00121	0.00025	0.00063	0.00022	0.51981	0.07973	0.00062	0.33142	0.00721	0.00061	0.00115	0.00632	0.00042	0.00090	0.04248
Node8	30	V	0.00494	0.00002	0.00008	0.00000	0.00024	0.00001	0.00000	0.00000	0.00000	0.23401	0.00318	0.00003	0.00093	0.00031	0.00005	0.00475	0.01622	0.00000	0.00002	0.73519
Node8	31	D	0.00000	0.00000	0.00532	0.99467	0.00000	0.00000	0.00001	0.00000	0.00000	0.00000	0.00000	0.00000	0.00000	0.00000	0.00000	0.00000	0.00000	0.00000	0.00000	0.00000
Node8	32	T	0.00000	0.00000	0.00000	0.00000	0.00000	0.00000	0.00000	0.00000	0.00000	0.00000	0.00000	0.00000	0.00000	0.00000	0.00000	0.00005	0.99995	0.00000	0.00000	0.00000
Node8	33	V	0.00008	0.00000	0.00000	0.00000	0.00000	0.00000	0.00000	0.00000	0.00000	0.00098	0.00136	0.00000	0.00002	0.00000	0.00000	0.00000	0.00022	0.00000	0.00000	0.99733
Node8	34	N	0.05509	0.02887	0.38458	0.06616	0.00288	0.02277	0.01847	0.09422	0.01891	0.00874	0.01410	0.06129	0.00424	0.00760	0.01904	0.10771	0.06205	0.00148	0.01063	0.01116
Node8	35	D	0.00000	0.00000	0.00000	0.99999	0.00000	0.00000	0.00001	0.00000	0.00000	0.00000	0.00000	0.00000	0.00000	0.00000	0.00000	0.00000	0.00000	0.00000	0.00000	0.00000
Node8	36	-	0.10613	0.05544	0.06351	0.03257	0.00586	0.02815	0.03324	0.11076	0.01103	0.04440	0.08713	0.06212	0.01317	0.03739	0.06381	0.08272	0.08273	0.00853	0.02061	0.05068
Node8	37	G	0.10526	0.03963	0.05889	0.03764	0.00621	0.02579	0.03661	0.12492	0.01148	0.05245	0.11069	0.02573	0.01487	0.05160	0.07152	0.07425	0.05678	0.01208	0.02783	0.05576
Node8	38	T	0.00002	0.00000	0.00598	0.00000	0.00000	0.00054	0.00000	0.00000	0.00000	0.00000	0.00000	0.00001	0.00000	0.00000	0.00000	0.00116	0.99227	0.00000	0.00000	0.00000
Node8	39	D	0.00000	0.00000	0.00000	1.00000	0.00000	0.00000	0.00000	0.00000	0.00000	0.00000	0.00000	0.00000	0.00000	0.00000	0.00000	0.00000	0.00000	0.00000	0.00000	0.00000
Node8	40	I	0.00000	0.00000	0.00000	0.00000	0.00000	0.00000	0.00000	0.00000	0.00000	0.99999	0.00000	0.00000	0.00000	0.00000	0.00000	0.00000	0.00000	0.00000	0.00000	0.00001
Node8	41	I	0.00000	0.00000	0.00000	0.00000	0.00000	0.00000	0.00000	0.00000	0.00000	1.00000	0.00000	0.00000	0.00000	0.00000	0.00000	0.00000	0.00000	0.00000	0.00000	0.00000
Node8	42	K	0.00000	0.00000	0.00000	0.00000	0.00000	0.00000	0.00000	0.00000	0.00000	0.00000	0.00000	1.00000	0.00000	0.00000	0.00000	0.00000	0.00000	0.00000	0.00000	0.00000
Node8	43	P	0.00006	0.00000	0.00000	0.00000	0.00000	0.00000	0.00000	0.00000	0.00000	0.00000	0.00000	0.00000	0.00000	0.00000	0.99765	0.00228	0.00001	0.00000	0.00000	0.00000
Node8	44	F	0.03577	0.00854	0.01354	0.00475	0.00448	0.00621	0.00466	0.02301	0.00803	0.05479	0.16822	0.00432	0.01788	0.42328	0.01551	0.02330	0.01952	0.02378	0.09650	0.04389
Node8	45	F	0.00000	0.00000	0.00000	0.00000	0.00000	0.00000	0.00000	0.00000	0.00000	0.00000	0.00000	0.00000	0.00000	0.99971	0.00000	0.00000	0.00000	0.00000	0.00029	0.00000
Node8	46	Y	0.03529	0.01371	0.02484	0.00853	0.00479	0.00888	0.00702	0.02695	0.02116	0.03316	0.09329	0.00645	0.01118	0.18033	0.01640	0.02757	0.02063	0.03047	0.39988	0.02948
Node8	47	D	0.06141	0.01610	0.10606	0.39706	0.00249	0.01811	0.07389	0.09631	0.00951	0.01044	0.02032	0.01494	0.00381	0.00987	0.03509	0.06271	0.03621	0.00238	0.00845	0.01485
Node8	48	D	0.06141	0.01610	0.10606	0.39706	0.00249	0.01811	0.07389	0.09631	0.00951	0.01044	0.02032	0.01494	0.00381	0.00987	0.03509	0.06271	0.03621	0.00238	0.00845	0.01485
Node8	49	K	0.00000	0.00000	0.00000	0.00000	0.00000	0.00000	0.00000	0.00000	0.00000	0.00000	0.00000	1.00000	0.00000	0.00000	0.00000	0.00000	0.00000	0.00000	0.00000	0.00000
Node8	50	G	0.00000	0.00000	0.00000	0.00000	0.00000	0.00000	0.00000	1.00000	0.00000	0.00000	0.00000	0.00000	0.00000	0.00000	0.00000	0.00000	0.00000	0.00000	0.00000	0.00000
Node8	51	D	0.00000	0.00000	0.00000	1.00000	0.00000	0.00000	0.00000	0.00000	0.00000	0.00000	0.00000	0.00000	0.00000	0.00000	0.00000	0.00000	0.00000	0.00000	0.00000	0.00000
Node8	52	P	0.00000	0.00000	0.00000	0.00000	0.00000	0.00000	0.00000	0.00000	0.00000	0.00000	0.00000	0.00000	0.00000	0.00000	1.00000	0.00000	0.00000	0.00000	0.00000	0.00000
Node8	53	C	0.00000	0.00000	0.00000	0.00000	1.00000	0.00000	0.00000	0.00000	0.00000	0.00000	0.00000	0.00000	0.00000	0.00000	0.00000	0.00000	0.00000	0.00000	0.00000	0.00000
Node8	54	L	0.00000	0.00000	0.00000	0.00000	0.00000	0.00000	0.00000	0.00000	0.00000	0.00001	0.99998	0.00000	0.00001	0.00000	0.00000	0.00000	0.00000	0.00000	0.00000	0.00000
Node8	55	G	0.00000	0.00000	0.00000	0.00000	0.00000	0.00000	0.00000	1.00000	0.00000	0.00000	0.00000	0.00000	0.00000	0.00000	0.00000	0.00000	0.00000	0.00000	0.00000	0.00000
Node8	56	N	0.00000	0.00000	1.00000	0.00000	0.00000	0.00000	0.00000	0.00000	0.00000	0.00000	0.00000	0.00000	0.00000	0.00000	0.00000	0.00000	0.00000	0.00000	0.00000	0.00000
Node8	57	L	0.00000	0.00000	0.00000	0.00000	0.00000	0.00000	0.00000	0.00000	0.00000	0.00000	1.00000	0.00000	0.00000	0.00000	0.00000	0.00000	0.00000	0.00000	0.00000	0.00000
Node8	58	S	0.00000	0.00000	0.00000	0.00000	0.00000	0.00000	0.00000	0.00000	0.00000	0.00000	0.00000	0.00000	0.00000	0.00000	0.00000	1.00000	0.00000	0.00000	0.00000	0.00000
Node8	59	T	0.00000	0.00000	0.00000	0.00000	0.00000	0.00000	0.00000	0.00000	0.00000	0.00000	0.00000	0.00000	0.00000	0.00000	0.00000	0.00000	1.00000	0.00000	0.00000	0.00000
Node8	60	P	0.00000	0.00000	0.00000	0.00000	0.00000	0.00000	0.00000	0.00000	0.00000	0.00000	0.00000	0.00000	0.00000	0.00000	1.00000	0.00000	0.00000	0.00000	0.00000	0.00000
Node8	61	I	0.00000	0.00000	0.00000	0.00000	0.00000	0.00000	0.00000	0.00000	0.00000	1.00000	0.00000	0.00000	0.00000	0.00000	0.00000	0.00000	0.00000	0.00000	0.00000	0.00000
Node8	62	N	0.00000	0.00000	1.00000	0.00000	0.00000	0.00000	0.00000	0.00000	0.00000	0.00000	0.00000	0.00000	0.00000	0.00000	0.00000	0.00000	0.00000	0.00000	0.00000	0.00000
Node8	63	D	0.00000	0.00000	0.00000	1.00000	0.00000	0.00000	0.00000	0.00000	0.00000	0.00000	0.00000	0.00000	0.00000	0.00000	0.00000	0.00000	0.00000	0.00000	0.00000	0.00000
Node8	64	S	0.00000	0.00000	0.00000	0.00000	0.00000	0.00000	0.00000	0.00000	0.00000	0.00000	0.00000	0.00000	0.00000	0.00000	0.00000	1.00000	0.00000	0.00000	0.00000	0.00000
Node8	65	P	0.00000	0.00000	0.00000	0.00000	0.00000	0.00000	0.00000	0.00000	0.00000	0.00000	0.00000	0.00000	0.00000	0.00000	1.00000	0.00000	0.00000	0.00000	0.00000	0.00000
Node8	66	L	0.00000	0.00000	0.00000	0.00000	0.00000	0.00000	0.00000	0.00000	0.00000	0.00000	1.00000	0.00000	0.00000	0.00000	0.00000	0.00000	0.00000	0.00000	0.00000	0.00000
Node8	67	A	1.00000	0.00000	0.00000	0.00000	0.00000	0.00000	0.00000	0.00000	0.00000	0.00000	0.00000	0.00000	0.00000	0.00000	0.00000	0.00000	0.00000	0.00000	0.00000	0.00000
Node8	68	R	0.00000	0.99981	0.00000	0.00000	0.00000	0.00000	0.00000	0.00000	0.00000	0.00000	0.00000	0.00019	0.00000	0.00000	0.00000	0.00000	0.00000	0.00000	0.00000	0.00000
Node8	69	A	1.00000	0.00000	0.00000	0.00000	0.00000	0.00000	0.00000	0.00000	0.00000	0.00000	0.00000	0.00000	0.00000	0.00000	0.00000	0.00000	0.00000	0.00000	0.00000	0.00000
Node8	70	F	0.00000	0.00000	0.00000	0.00000	0.00000	0.00000	0.00000	0.00000	0.00000	0.00000	0.00000	0.00000	0.00000	1.00000	0.00000	0.00000	0.00000	0.00000	0.00000	0.00000
Node8	71	I	0.00000	0.00000	0.00000	0.00000	0.00000	0.00000	0.00000	0.00000	0.00000	1.00000	0.00000	0.00000	0.00000	0.00000	0.00000	0.00000	0.00000	0.00000	0.00000	0.00000
Node8	72	N	0.00000	0.00000	1.00000	0.00000	0.00000	0.00000	0.00000	0.00000	0.00000	0.00000	0.00000	0.00000	0.00000	0.00000	0.00000	0.00000	0.00000	0.00000	0.00000	0.00000
Node8	73	N	0.00000	0.00000	1.00000	0.00000	0.00000	0.00000	0.00000	0.00000	0.00000	0.00000	0.00000	0.00000	0.00000	0.00000	0.00000	0.00000	0.00000	0.00000	0.00000	0.00000
Node8	74	L	0.00000	0.00000	0.00000	0.00000	0.00000	0.00000	0.00000	0.00000	0.00000	0.00000	1.00000	0.00000	0.00000	0.00000	0.00000	0.00000	0.00000	0.00000	0.00000	0.00000
Node8	75	P	0.00000	0.00000	0.00000	0.00000	0.00000	0.00000	0.00000	0.00000	0.00000	0.00000	0.00000	0.00000	0.00000	0.00000	1.00000	0.00000	0.00000	0.00000	0.00000	0.00000
Node8	76	A	1.00000	0.00000	0.00000	0.00000	0.00000	0.00000	0.00000	0.00000	0.00000	0.00000	0.00000	0.00000	0.00000	0.00000	0.00000	0.00000	0.00000	0.00000	0.00000	0.00000
Node8	77	Y	0.00000	0.00000	0.00000	0.00000	0.00000	0.00000	0.00000	0.00000	0.00000	0.00000	0.00000	0.00000	0.00000	0.00000	0.00000	0.00000	0.00000	0.00000	1.00000	0.00000
Node8	78	R	0.00000	1.00000	0.00000	0.00000	0.00000	0.00000	0.00000	0.00000	0.00000	0.00000	0.00000	0.00000	0.00000	0.00000	0.00000	0.00000	0.00000	0.00000	0.00000	0.00000
Node8	79	K	0.00000	0.00000	0.00000	0.00000	0.00000	0.00000	0.00000	0.00000	0.00000	0.00000	0.00000	1.00000	0.00000	0.00000	0.00000	0.00000	0.00000	0.00000	0.00000	0.00000
Node8	80	G	0.00000	0.00000	0.00000	0.00000	0.00000	0.00000	0.00000	1.00000	0.00000	0.00000	0.00000	0.00000	0.00000	0.00000	0.00000	0.00000	0.00000	0.00000	0.00000	0.00000
Node8	81	L	0.00000	0.00000	0.00000	0.00000	0.00000	0.00000	0.00000	0.00000	0.00000	0.00000	1.00000	0.00000	0.00000	0.00000	0.00000	0.00000	0.00000	0.00000	0.00000	0.00000
Node8	82	T	0.00000	0.00000	0.00000	0.00000	0.00000	0.00000	0.00000	0.00000	0.00000	0.00000	0.00000	0.00000	0.00000	0.00000	0.00000	0.00000	1.00000	0.00000	0.00000	0.00000
Node8	83	P	0.00000	0.00000	0.00000	0.00000	0.00000	0.00000	0.00000	0.00000	0.00000	0.00000	0.00000	0.00000	0.00000	0.00000	1.00000	0.00000	0.00000	0.00000	0.00000	0.00000
Node8	84	F	0.00000	0.00000	0.00000	0.00000	0.00000	0.00000	0.00000	0.00000	0.00000	0.00000	0.00000	0.00000	0.00000	1.00000	0.00000	0.00000	0.00000	0.00000	0.00000	0.00000
Node8	85	M	0.00000	0.00000	0.00000	0.00000	0.00000	0.00000	0.00000	0.00000	0.00000	0.00000	0.00000	0.00000	1.00000	0.00000	0.00000	0.00000	0.00000	0.00000	0.00000	0.00000
Node8	86	R	0.00000	1.00000	0.00000	0.00000	0.00000	0.00000	0.00000	0.00000	0.00000	0.00000	0.00000	0.00000	0.00000	0.00000	0.00000	0.00000	0.00000	0.00000	0.00000	0.00000
Node8	87	G	0.00000	0.00000	0.00000	0.00000	0.00000	0.00000	0.00000	1.00000	0.00000	0.00000	0.00000	0.00000	0.00000	0.00000	0.00000	0.00000	0.00000	0.00000	0.00000	0.00000
Node8	88	L	0.00000	0.00000	0.00000	0.00000	0.00000	0.00000	0.00000	0.00000	0.00000	0.00000	1.00000	0.00000	0.00000	0.00000	0.00000	0.00000	0.00000	0.00000	0.00000	0.00000
Node8	89	E	0.00000	0.00000	0.00000	0.00000	0.00000	0.00000	1.00000	0.00000	0.00000	0.00000	0.00000	0.00000	0.00000	0.00000	0.00000	0.00000	0.00000	0.00000	0.00000	0.00000
Node8	90	I	0.00000	0.00000	0.00000	0.00000	0.00000	0.00000	0.00000	0.00000	0.00000	1.00000	0.00000	0.00000	0.00000	0.00000	0.00000	0.00000	0.00000	0.00000	0.00000	0.00000
Node8	91	G	0.00000	0.00000	0.00000	0.00000	0.00000	0.00000	0.00000	1.00000	0.00000	0.00000	0.00000	0.00000	0.00000	0.00000	0.00000	0.00000	0.00000	0.00000	0.00000	0.00000
Node8	92	M	0.00000	0.00000	0.00000	0.00000	0.00000	0.00000	0.00000	0.00000	0.00000	0.00000	0.00000	0.00000	1.00000	0.00000	0.00000	0.00000	0.00000	0.00000	0.00000	0.00000
Node8	93	A	1.00000	0.00000	0.00000	0.00000	0.00000	0.00000	0.00000	0.00000	0.00000	0.00000	0.00000	0.00000	0.00000	0.00000	0.00000	0.00000	0.00000	0.00000	0.00000	0.00000
Node8	94	H	0.00000	0.00000	0.00000	0.00000	0.00000	0.00000	0.00000	0.00000	1.00000	0.00000	0.00000	0.00000	0.00000	0.00000	0.00000	0.00000	0.00000	0.00000	0.00000	0.00000
Node8	95	G	0.00000	0.00000	0.00000	0.00000	0.00000	0.00000	0.00000	1.00000	0.00000	0.00000	0.00000	0.00000	0.00000	0.00000	0.00000	0.00000	0.00000	0.00000	0.00000	0.00000
Node8	96	Y	0.00000	0.00000	0.00000	0.00000	0.00000	0.00000	0.00000	0.00000	0.00000	0.00000	0.00000	0.00000	0.00000	0.00000	0.00000	0.00000	0.00000	0.00000	1.00000	0.00000
Node8	97	F	0.00000	0.00000	0.00000	0.00000	0.00000	0.00000	0.00000	0.00000	0.00000	0.00000	0.00000	0.00000	0.00000	1.00000	0.00000	0.00000	0.00000	0.00000	0.00000	0.00000
Node8	98	L	0.00000	0.00000	0.00000	0.00000	0.00000	0.00000	0.00000	0.00000	0.00000	0.00000	1.00000	0.00000	0.00000	0.00000	0.00000	0.00000	0.00000	0.00000	0.00000	0.00000
Node8	99	V	0.00000	0.00000	0.00000	0.00000	0.00000	0.00000	0.00000	0.00000	0.00000	0.00000	0.00000	0.00000	0.00000	0.00000	0.00000	0.00000	0.00000	0.00000	0.00000	1.00000
Node8	100	G	0.00000	0.00000	0.00000	0.00000	0.00000	0.00000	0.00000	1.00000	0.00000	0.00000	0.00000	0.00000	0.00000	0.00000	0.00000	0.00000	0.00000	0.00000	0.00000	0.00000
Node8	101	P	0.00000	0.00000	0.00000	0.00000	0.00000	0.00000	0.00000	0.00000	0.00000	0.00000	0.00000	0.00000	0.00000	0.00000	1.00000	0.00000	0.00000	0.00000	0.00000	0.00000
Node8	102	E	0.00000	0.00000	0.00000	0.00000	0.00000	0.00000	1.00000	0.00000	0.00000	0.00000	0.00000	0.00000	0.00000	0.00000	0.00000	0.00000	0.00000	0.00000	0.00000	0.00000
Node8	103	V	0.00000	0.00000	0.00000	0.00000	0.00000	0.00000	0.00000	0.00000	0.00000	0.00000	0.00000	0.00000	0.00000	0.00000	0.00000	0.00000	0.00000	0.00000	0.00000	1.00000
Node8	104	V	0.00000	0.00000	0.00000	0.00000	0.00000	0.00000	0.00000	0.00000	0.00000	0.00001	0.00000	0.00000	0.00000	0.00000	0.00000	0.00000	0.00000	0.00000	0.00000	0.99999
Node8	105	I	0.00000	0.00000	0.00000	0.00000	0.00000	0.00000	0.00000	0.00000	0.00000	0.99866	0.00000	0.00000	0.00000	0.00000	0.00000	0.00000	0.00000	0.00000	0.00000	0.00134
Node8	106	G	0.00000	0.00000	0.00000	0.00000	0.00000	0.00000	0.00000	1.00000	0.00000	0.00000	0.00000	0.00000	0.00000	0.00000	0.00000	0.00000	0.00000	0.00000	0.00000	0.00000
Node8	107	S	0.09442	0.00926	0.04460	0.01189	0.00398	0.00788	0.00694	0.05592	0.00334	0.00473	0.01078	0.00600	0.00253	0.00669	0.02596	0.62464	0.06606	0.00131	0.00416	0.00892
Node8	108	L	0.07896	0.02110	0.02859	0.01317	0.00579	0.01525	0.01422	0.05655	0.00748	0.11133	0.24029	0.01255	0.02740	0.08747	0.04086	0.04625	0.04598	0.01425	0.03490	0.09761
Node8	109	G	0.12297	0.02215	0.05942	0.03063	0.00496	0.01432	0.02075	0.42604	0.00681	0.01748	0.03497	0.01431	0.00612	0.01671	0.04016	0.08034	0.04101	0.00536	0.00954	0.02596
Node8	110	L	0.06655	0.01947	0.02506	0.01196	0.00495	0.01418	0.01277	0.05025	0.00688	0.09262	0.33691	0.01123	0.02728	0.08380	0.03690	0.03952	0.03764	0.01351	0.03154	0.07695
Node8	111	L	0.06655	0.01947	0.02506	0.01196	0.00495	0.01418	0.01277	0.05025	0.00688	0.09262	0.33691	0.01123	0.02728	0.08380	0.03690	0.03952	0.03764	0.01351	0.03154	0.07695
Node8	112	G	0.11534	0.02606	0.05816	0.03187	0.00526	0.01683	0.02407	0.36120	0.00789	0.02591	0.05254	0.01695	0.00815	0.02464	0.04906	0.07722	0.04514	0.00687	0.01375	0.03312
Node8	113	P	0.00000	0.00000	0.00000	0.00000	0.00000	0.00000	0.00000	0.00000	0.00000	0.00000	0.00000	0.00000	0.00000	0.00000	1.00000	0.00000	0.00000	0.00000	0.00000	0.00000
Node8	114	L	0.00000	0.00000	0.00000	0.00000	0.00000	0.00000	0.00000	0.00000	0.00000	0.00000	1.00000	0.00000	0.00000	0.00000	0.00000	0.00000	0.00000	0.00000	0.00000	0.00000
Node8	115	R	0.00000	1.00000	0.00000	0.00000	0.00000	0.00000	0.00000	0.00000	0.00000	0.00000	0.00000	0.00000	0.00000	0.00000	0.00000	0.00000	0.00000	0.00000	0.00000	0.00000
Node8	116	E	0.00000	0.00000	0.00000	0.00000	0.00000	0.00000	1.00000	0.00000	0.00000	0.00000	0.00000	0.00000	0.00000	0.00000	0.00000	0.00000	0.00000	0.00000	0.00000	0.00000
Node8	117	S	0.00000	0.00000	0.00000	0.00000	0.00000	0.00000	0.00000	0.00000	0.00000	0.00000	0.00000	0.00000	0.00000	0.00000	0.00000	1.00000	0.00000	0.00000	0.00000	0.00000
Node8	118	T	0.11034	0.02886	0.05729	0.02726	0.00609	0.02048	0.02474	0.09761	0.00883	0.04716	0.08526	0.02060	0.01367	0.03567	0.05874	0.09439	0.18075	0.00750	0.01869	0.05606
Node8	119	A	0.99995	0.00000	0.00000	0.00000	0.00000	0.00000	0.00000	0.00000	0.00000	0.00000	0.00000	0.00000	0.00000	0.00000	0.00000	0.00003	0.00000	0.00000	0.00000	0.00000
Node8	120	P	0.06751	0.01115	0.01553	0.01086	0.00161	0.01017	0.01113	0.03400	0.00393	0.01011	0.02631	0.00778	0.00322	0.00824	0.68124	0.04817	0.02648	0.00176	0.00421	0.01658
Node8	121	R	0.03810	0.59621	0.03045	0.00857	0.00235	0.03112	0.01272	0.04079	0.01246	0.01050	0.02935	0.06411	0.00520	0.00867	0.02189	0.03618	0.02495	0.00549	0.00831	0.01254
Node8	122	R	0.03810	0.59621	0.03045	0.00857	0.00235	0.03112	0.01272	0.04079	0.01246	0.01050	0.02935	0.06411	0.00520	0.00867	0.02189	0.03618	0.02495	0.00549	0.00831	0.01254
Node8	123	K	0.04281	0.10096	0.05213	0.01416	0.00140	0.03377	0.02923	0.03961	0.00709	0.01050	0.02181	0.51702	0.00554	0.00639	0.02406	0.03877	0.03421	0.00191	0.00544	0.01318
Node8	124	P	0.06751	0.01115	0.01553	0.01086	0.00161	0.01017	0.01113	0.03400	0.00393	0.01011	0.02631	0.00778	0.00322	0.00824	0.68124	0.04817	0.02648	0.00176	0.00421	0.01658
Node8	125	H	0.00000	0.00000	0.00000	0.00000	0.00000	0.00000	0.00000	0.00000	1.00000	0.00000	0.00000	0.00000	0.00000	0.00000	0.00000	0.00000	0.00000	0.00000	0.00000	0.00000
Node8	126	K	0.08379	0.09166	0.05894	0.02422	0.00424	0.03606	0.03326	0.07688	0.01094	0.04942	0.08848	0.15782	0.01461	0.03047	0.04607	0.06350	0.05693	0.00647	0.01647	0.04977
Node8	127	G	0.00000	0.00000	0.00000	0.00000	0.00000	0.00000	0.00000	1.00000	0.00000	0.00000	0.00000	0.00000	0.00000	0.00000	0.00000	0.00000	0.00000	0.00000	0.00000	0.00000
Node8	128	A	1.00000	0.00000	0.00000	0.00000	0.00000	0.00000	0.00000	0.00000	0.00000	0.00000	0.00000	0.00000	0.00000	0.00000	0.00000	0.00000	0.00000	0.00000	0.00000	0.00000
Node8	129	N	0.00000	0.00000	1.00000	0.00000	0.00000	0.00000	0.00000	0.00000	0.00000	0.00000	0.00000	0.00000	0.00000	0.00000	0.00000	0.00000	0.00000	0.00000	0.00000	0.00000
Node8	130	L	0.00000	0.00000	0.00000	0.00000	0.00000	0.00000	0.00000	0.00000	0.00000	0.00000	1.00000	0.00000	0.00000	0.00000	0.00000	0.00000	0.00000	0.00000	0.00000	0.00000
Node8	131	S	0.00000	0.00000	0.00000	0.00000	0.00000	0.00000	0.00000	0.00000	0.00000	0.00000	0.00000	0.00000	0.00000	0.00000	0.00000	1.00000	0.00000	0.00000	0.00000	0.00000
Node8	132	G	0.00000	0.00000	0.00000	0.00000	0.00000	0.00000	0.00000	1.00000	0.00000	0.00000	0.00000	0.00000	0.00000	0.00000	0.00000	0.00000	0.00000	0.00000	0.00000	0.00000
Node8	133	L	0.00000	0.00000	0.00000	0.00000	0.00000	0.00000	0.00000	0.00000	0.00000	0.00000	1.00000	0.00000	0.00000	0.00000	0.00000	0.00000	0.00000	0.00000	0.00000	0.00000
Node8	134	I	0.00000	0.00000	0.00000	0.00000	0.00000	0.00000	0.00000	0.00000	0.00000	1.00000	0.00000	0.00000	0.00000	0.00000	0.00000	0.00000	0.00000	0.00000	0.00000	0.00000
Node8	135	T	0.00000	0.00000	0.00000	0.00000	0.00000	0.00000	0.00000	0.00000	0.00000	0.00000	0.00000	0.00000	0.00000	0.00000	0.00000	0.00000	1.00000	0.00000	0.00000	0.00000
Node8	136	A	1.00000	0.00000	0.00000	0.00000	0.00000	0.00000	0.00000	0.00000	0.00000	0.00000	0.00000	0.00000	0.00000	0.00000	0.00000	0.00000	0.00000	0.00000	0.00000	0.00000
Node8	137	I	0.00000	0.00000	0.00000	0.00000	0.00000	0.00000	0.00000	0.00000	0.00000	0.99999	0.00000	0.00000	0.00000	0.00000	0.00000	0.00000	0.00000	0.00000	0.00000	0.00001
Node8	138	Y	0.00000	0.00000	0.00000	0.00000	0.00000	0.00000	0.00000	0.00000	0.00000	0.00000	0.00000	0.00000	0.00000	0.00000	0.00000	0.00000	0.00000	0.00000	1.00000	0.00000
Node8	139	I	0.00000	0.00000	0.00000	0.00000	0.00000	0.00000	0.00000	0.00000	0.00000	1.00000	0.00000	0.00000	0.00000	0.00000	0.00000	0.00000	0.00000	0.00000	0.00000	0.00000
Node8	140	A	1.00000	0.00000	0.00000	0.00000	0.00000	0.00000	0.00000	0.00000	0.00000	0.00000	0.00000	0.00000	0.00000	0.00000	0.00000	0.00000	0.00000	0.00000	0.00000	0.00000
Node8	141	V	0.00000	0.00000	0.00000	0.00000	0.00000	0.00000	0.00000	0.00000	0.00000	0.00000	0.00000	0.00000	0.00000	0.00000	0.00000	0.00000	0.00000	0.00000	0.00000	1.00000
Node8	142	S	0.00000	0.00000	0.00000	0.00000	0.00000	0.00000	0.00000	0.00000	0.00000	0.00000	0.00000	0.00000	0.00000	0.00000	0.00000	1.00000	0.00000	0.00000	0.00000	0.00000
Node8	143	A	1.00000	0.00000	0.00000	0.00000	0.00000	0.00000	0.00000	0.00000	0.00000	0.00000	0.00000	0.00000	0.00000	0.00000	0.00000	0.00000	0.00000	0.00000	0.00000	0.00000
Node8	144	C	0.00000	0.00000	0.00000	0.00000	1.00000	0.00000	0.00000	0.00000	0.00000	0.00000	0.00000	0.00000	0.00000	0.00000	0.00000	0.00000	0.00000	0.00000	0.00000	0.00000
Node8	145	L	0.00000	0.00000	0.00000	0.00000	0.00000	0.00000	0.00000	0.00000	0.00000	0.00000	1.00000	0.00000	0.00000	0.00000	0.00000	0.00000	0.00000	0.00000	0.00000	0.00000
Node8	146	G	0.00000	0.00000	0.00000	0.00000	0.00000	0.00000	0.00000	1.00000	0.00000	0.00000	0.00000	0.00000	0.00000	0.00000	0.00000	0.00000	0.00000	0.00000	0.00000	0.00000
Node8	147	I	0.00000	0.00000	0.00000	0.00000	0.00000	0.00000	0.00000	0.00000	0.00000	1.00000	0.00000	0.00000	0.00000	0.00000	0.00000	0.00000	0.00000	0.00000	0.00000	0.00000
Node8	148	S	0.00000	0.00000	0.00000	0.00000	0.00000	0.00000	0.00000	0.00000	0.00000	0.00000	0.00000	0.00000	0.00000	0.00000	0.00000	1.00000	0.00000	0.00000	0.00000	0.00000
Node8	149	I	0.00000	0.00000	0.00000	0.00000	0.00000	0.00000	0.00000	0.00000	0.00000	0.99999	0.00000	0.00000	0.00000	0.00000	0.00000	0.00000	0.00000	0.00000	0.00000	0.00001
Node8	150	F	0.00000	0.00000	0.00000	0.00000	0.00000	0.00000	0.00000	0.00000	0.00000	0.00000	0.00000	0.00000	0.00000	1.00000	0.00000	0.00000	0.00000	0.00000	0.00000	0.00000
Node8	151	A	1.00000	0.00000	0.00000	0.00000	0.00000	0.00000	0.00000	0.00000	0.00000	0.00000	0.00000	0.00000	0.00000	0.00000	0.00000	0.00000	0.00000	0.00000	0.00000	0.00000
Node8	152	I	0.00000	0.00000	0.00000	0.00000	0.00000	0.00000	0.00000	0.00000	0.00000	0.99999	0.00000	0.00000	0.00000	0.00000	0.00000	0.00000	0.00000	0.00000	0.00000	0.00001
Node8	153	T	0.00000	0.00000	0.00000	0.00000	0.00000	0.00000	0.00000	0.00000	0.00000	0.00000	0.00000	0.00000	0.00000	0.00000	0.00000	0.00000	1.00000	0.00000	0.00000	0.00000
Node8	154	T	0.00000	0.00000	0.00000	0.00000	0.00000	0.00000	0.00000	0.00000	0.00000	0.00000	0.00000	0.00000	0.00000	0.00000	0.00000	0.00000	1.00000	0.00000	0.00000	0.00000
Node8	155	G	0.10642	0.03829	0.06073	0.03977	0.00625	0.02487	0.03688	0.13013	0.01152	0.05049	0.10627	0.02515	0.01439	0.05071	0.07116	0.07550	0.05710	0.01219	0.02792	0.05426
Node8	156	F	0.00000	0.00000	0.00000	0.00000	0.00000	0.00000	0.00000	0.00000	0.00000	0.00000	0.00000	0.00000	0.00000	1.00000	0.00000	0.00000	0.00000	0.00000	0.00000	0.00000
Node8	157	Q	0.00000	0.00000	0.00000	0.00000	0.00000	1.00000	0.00000	0.00000	0.00000	0.00000	0.00000	0.00000	0.00000	0.00000	0.00000	0.00000	0.00000	0.00000	0.00000	0.00000
Node8	158	G	0.00000	0.00000	0.00000	0.00000	0.00000	0.00000	0.00000	0.99999	0.00000	0.00000	0.00000	0.00000	0.00000	0.00000	0.00000	0.00000	0.00000	0.00000	0.00000	0.00000
Node8	159	N	0.00000	0.00000	0.99999	0.00000	0.00000	0.00000	0.00000	0.00000	0.00000	0.00000	0.00000	0.00000	0.00000	0.00000	0.00000	0.00000	0.00000	0.00000	0.00000	0.00000
Node8	160	P	0.00000	0.00000	0.00000	0.00000	0.00000	0.00000	0.00000	0.00000	0.00000	0.00000	0.00000	0.00000	0.00000	0.00000	1.00000	0.00000	0.00000	0.00000	0.00000	0.00000
Node8	161	K	0.00000	0.00001	0.00000	0.00000	0.00000	0.00000	0.00000	0.00000	0.00000	0.00000	0.00000	0.99999	0.00000	0.00000	0.00000	0.00000	0.00000	0.00000	0.00000	0.00000
Node8	162	G	0.00000	0.00000	0.00000	0.00000	0.00000	0.00000	0.00000	1.00000	0.00000	0.00000	0.00000	0.00000	0.00000	0.00000	0.00000	0.00000	0.00000	0.00000	0.00000	0.00000
Node8	163	S	0.00009	0.00000	0.00000	0.00000	0.00000	0.00000	0.00000	0.00000	0.00000	0.00000	0.00000	0.00000	0.00000	0.00000	0.00000	0.99989	0.00001	0.00000	0.00000	0.00000
Node8	164	A	0.19844	0.01918	0.06626	0.02361	0.00737	0.01670	0.01794	0.12117	0.00659	0.02245	0.03630	0.01411	0.00846	0.01552	0.05279	0.18609	0.13429	0.00306	0.00895	0.04073
Node8	165	Y	0.04740	0.01812	0.03143	0.01142	0.00604	0.01193	0.00932	0.03669	0.02374	0.04678	0.13202	0.00870	0.01543	0.20804	0.02204	0.03580	0.02774	0.03917	0.22716	0.04102
Node8	166	P	0.10634	0.02286	0.03526	0.02190	0.00384	0.01841	0.02205	0.07670	0.00732	0.02503	0.05510	0.01558	0.00757	0.02021	0.39046	0.07424	0.04846	0.00428	0.01044	0.03396
Node8	167	G	0.11195	0.05153	0.08538	0.07416	0.00558	0.03104	0.05791	0.14890	0.01313	0.02820	0.05515	0.03376	0.00918	0.02417	0.06345	0.08717	0.06117	0.00590	0.01577	0.03651
Node8	168	N	0.02688	0.01115	0.68092	0.04321	0.00154	0.01143	0.01028	0.05544	0.01156	0.00513	0.00824	0.01355	0.00225	0.00453	0.01032	0.05949	0.03101	0.00090	0.00617	0.00600
Node8	169	T	0.10867	0.02513	0.05587	0.02390	0.00575	0.01876	0.02155	0.08385	0.00780	0.04292	0.07173	0.01883	0.01279	0.02851	0.05161	0.10110	0.24659	0.00573	0.01496	0.05394
Node8	170	P	0.05107	0.00782	0.01056	0.00771	0.00107	0.00738	0.00789	0.02338	0.00284	0.00660	0.01826	0.00550	0.00213	0.00546	0.77085	0.03683	0.01908	0.00117	0.00280	0.01159
Node8	171	R	0.06027	0.26483	0.04620	0.01647	0.00458	0.03368	0.01881	0.06084	0.02885	0.02838	0.07302	0.05409	0.01049	0.05431	0.03359	0.05073	0.03753	0.02098	0.07294	0.02940
Node8	172	G	0.11422	0.02349	0.05649	0.03016	0.00493	0.01516	0.02182	0.41218	0.00714	0.02144	0.04327	0.01524	0.00700	0.02040	0.04357	0.07564	0.04158	0.00597	0.01147	0.02885
Node8	173	E	0.10103	0.03748	0.06425	0.06727	0.00474	0.03953	0.14124	0.11418	0.01105	0.03220	0.06592	0.03079	0.01007	0.02859	0.06313	0.07270	0.05309	0.00686	0.01704	0.03883
Node8	174	L	0.08319	0.01853	0.02756	0.01265	0.00626	0.01343	0.01358	0.05633	0.00741	0.10961	0.19804	0.01131	0.02370	0.10671	0.03809	0.04620	0.04697	0.01475	0.04184	0.12385
Node8	175	L	0.09764	0.06881	0.04973	0.02553	0.00628	0.02555	0.02598	0.09952	0.01162	0.06115	0.13329	0.03116	0.01740	0.05967	0.05823	0.06751	0.05509	0.01338	0.03059	0.06187
Node8	176	Y	0.04795	0.01776	0.02947	0.01203	0.00525	0.01150	0.01049	0.04118	0.01915	0.04268	0.11234	0.00921	0.01348	0.16246	0.02489	0.03518	0.02749	0.03055	0.30807	0.03886
Node8	177	P	0.09235	0.02206	0.03351	0.02096	0.00365	0.01674	0.02065	0.07377	0.00692	0.02594	0.05683	0.01481	0.00764	0.02254	0.42452	0.06487	0.04272	0.00497	0.01178	0.03280
Node8	178	A	0.20486	0.02416	0.05193	0.02526	0.00760	0.01923	0.02481	0.13608	0.00737	0.03843	0.06713	0.01715	0.01138	0.02615	0.06518	0.10884	0.08989	0.00520	0.01322	0.05615
Node8	179	P	0.05107	0.00782	0.01056	0.00771	0.00107	0.00738	0.00789	0.02338	0.00284	0.00660	0.01826	0.00550	0.00213	0.00546	0.77085	0.03683	0.01908	0.00117	0.00280	0.01159
Node8	180	G	0.26096	0.01807	0.04491	0.02213	0.00633	0.01434	0.01996	0.26196	0.00550	0.02136	0.03901	0.01244	0.00733	0.01581	0.04800	0.09768	0.05357	0.00369	0.00829	0.03865
Node8	181	I	0.04717	0.00620	0.00888	0.00283	0.00323	0.00495	0.00408	0.01454	0.00211	0.34596	0.18484	0.00391	0.02289	0.04205	0.01285	0.01748	0.03220	0.00389	0.01101	0.22892
Node8	182	A	0.23000	0.03207	0.04841	0.02503	0.00603	0.07733	0.03868	0.11970	0.00959	0.02791	0.05446	0.02257	0.01019	0.01991	0.05902	0.09637	0.06332	0.00424	0.01097	0.04419
Node8	183	Q	0.07508	0.04694	0.04379	0.02007	0.00375	0.18496	0.03903	0.05657	0.01643	0.04872	0.15985	0.02946	0.02230	0.04005	0.04164	0.05329	0.04482	0.00766	0.01937	0.04622
Node8	184	T	0.09889	0.01778	0.04185	0.01403	0.00531	0.01607	0.01368	0.05258	0.00574	0.06319	0.10724	0.01394	0.06110	0.03180	0.03412	0.09061	0.24374	0.00477	0.01302	0.07054
Node8	185	S	0.21233	0.01847	0.05830	0.02255	0.00702	0.01533	0.01763	0.12107	0.00621	0.01839	0.03392	0.01298	0.00675	0.01505	0.05263	0.25170	0.08617	0.00312	0.00863	0.03175
Node8	186	Q	0.06358	0.04301	0.04778	0.04222	0.00193	0.28974	0.20049	0.05005	0.01524	0.01229	0.03496	0.03608	0.00771	0.00973	0.03378	0.04831	0.03534	0.00282	0.00791	0.01703
Node8	187	R	0.07528	0.33837	0.05416	0.01869	0.00419	0.03723	0.02121	0.07819	0.01475	0.01718	0.03979	0.06736	0.00714	0.01458	0.03932	0.08403	0.04913	0.00590	0.01142	0.02208
Node8	188	Q	0.06199	0.05182	0.04841	0.02176	0.00214	0.42234	0.05465	0.04882	0.01883	0.01445	0.04367	0.03557	0.00954	0.01197	0.03506	0.05057	0.03729	0.00344	0.00933	0.01834
Node8	189	S	0.13389	0.02520	0.06919	0.02939	0.00682	0.01872	0.02184	0.12265	0.00841	0.02454	0.04775	0.01717	0.00824	0.02277	0.06059	0.24729	0.08334	0.00500	0.01336	0.03385
Node8	190	E	0.07593	0.02409	0.04717	0.07770	0.00249	0.04167	0.39843	0.07194	0.00745	0.01540	0.03112	0.02693	0.00553	0.01212	0.04053	0.05125	0.03670	0.00312	0.00838	0.02207
Node8	191	Y	0.07709	0.02423	0.05107	0.02109	0.00713	0.01608	0.01577	0.09729	0.02318	0.04143	0.10462	0.01331	0.01337	0.13249	0.03362	0.05774	0.03993	0.02945	0.15971	0.04140
Node8	192	S	0.08852	0.00969	0.04286	0.01281	0.00382	0.00811	0.00800	0.05840	0.00350	0.00672	0.01325	0.00663	0.00289	0.00693	0.02638	0.62202	0.06233	0.00140	0.00426	0.01149
Node8	193	L	0.12403	0.01879	0.04351	0.01600	0.00729	0.01570	0.01604	0.06921	0.00609	0.09849	0.13359	0.01414	0.01995	0.03952	0.04368	0.08758	0.11226	0.00517	0.01477	0.11417
Node8	194	T	0.10366	0.00857	0.04844	0.00963	0.00389	0.00852	0.00662	0.03861	0.00305	0.01031	0.01211	0.00716	0.00516	0.00543	0.02221	0.33820	0.34340	0.00099	0.00346	0.02059
Node8	195	R	0.08688	0.11161	0.06316	0.02624	0.00412	0.08159	0.04189	0.07627	0.01552	0.03560	0.07776	0.10552	0.01292	0.02506	0.05023	0.06836	0.05695	0.00573	0.01458	0.04003
Node8	196	L	0.11212	0.03319	0.05157	0.02797	0.00672	0.02640	0.02967	0.11190	0.00994	0.06399	0.12640	0.02196	0.01688	0.04915	0.07619	0.07517	0.06112	0.00900	0.02289	0.06775
Node8	197	A	0.14624	0.01994	0.04909	0.02105	0.00682	0.01704	0.01980	0.09024	0.00656	0.06098	0.08214	0.01496	0.01337	0.02641	0.11408	0.10323	0.10879	0.00420	0.01165	0.08341
Node8	198	Y	0.00000	0.00000	0.00000	0.00000	0.00000	0.00000	0.00000	0.00000	0.00000	0.00000	0.00000	0.00000	0.00000	0.00000	0.00000	0.00000	0.00000	0.00000	1.00000	0.00000
Node8	199	S	0.00000	0.00000	0.00001	0.00000	0.00000	0.00000	0.00000	0.00000	0.00000	0.00000	0.00000	0.00000	0.00000	0.00000	0.00000	0.99999	0.00000	0.00000	0.00000	0.00000
Node8	200	S	0.00000	0.00000	0.00029	0.00000	0.00000	0.00000	0.00000	0.00000	0.00000	0.00000	0.00000	0.00000	0.00000	0.00000	0.00000	0.99969	0.00001	0.00000	0.00000	0.00000
Node8	201	Y	0.00000	0.00000	0.00000	0.00000	0.00000	0.00000	0.00000	0.00000	0.00000	0.00000	0.00000	0.00000	0.00000	0.00000	0.00000	0.00000	0.00000	0.00000	1.00000	0.00000
Node8	202	S	0.00000	0.00000	0.00000	0.00000	0.00000	0.00000	0.00000	0.00000	0.00000	0.00000	0.00000	0.00000	0.00000	0.00000	0.00000	1.00000	0.00000	0.00000	0.00000	0.00000
Node8	203	K	0.00000	0.00003	0.00002	0.00000	0.00000	0.00001	0.00000	0.00000	0.00000	0.00000	0.00000	0.99927	0.00000	0.00000	0.00000	0.00001	0.00066	0.00000	0.00000	0.00000
Node8	204	G	0.10413	0.03873	0.07739	0.05173	0.00588	0.02774	0.04864	0.13178	0.01370	0.04096	0.08603	0.02744	0.01228	0.04569	0.06387	0.07942	0.05823	0.01086	0.02960	0.04589
Node8	205	D	0.00000	0.00000	0.00000	1.00000	0.00000	0.00000	0.00000	0.00000	0.00000	0.00000	0.00000	0.00000	0.00000	0.00000	0.00000	0.00000	0.00000	0.00000	0.00000	0.00000
Node8	206	S	0.00000	0.00000	0.00000	0.00000	0.00000	0.00000	0.00000	0.00000	0.00000	0.00000	0.00000	0.00000	0.00000	0.00000	0.00000	0.99999	0.00000	0.00000	0.00000	0.00000
Node8	207	L	0.00000	0.00000	0.00000	0.00000	0.00000	0.00000	0.00000	0.00000	0.00000	0.00000	1.00000	0.00000	0.00000	0.00000	0.00000	0.00000	0.00000	0.00000	0.00000	0.00000
Node8	208	R	0.00000	1.00000	0.00000	0.00000	0.00000	0.00000	0.00000	0.00000	0.00000	0.00000	0.00000	0.00000	0.00000	0.00000	0.00000	0.00000	0.00000	0.00000	0.00000	0.00000
Node8	209	L	0.11655	0.02933	0.04992	0.02697	0.00695	0.02074	0.02605	0.12364	0.00921	0.06297	0.13137	0.01913	0.01716	0.05458	0.06790	0.07543	0.05919	0.01074	0.02579	0.06638
Node8	210	P	0.00000	0.00000	0.00000	0.00000	0.00000	0.00000	0.00000	0.00000	0.00000	0.00000	0.00000	0.00000	0.00000	0.00000	1.00000	0.00000	0.00000	0.00000	0.00000	0.00000
Node8	211	L	0.00000	0.00000	0.00000	0.00000	0.00000	0.00000	0.00000	0.00000	0.00000	0.00000	1.00000	0.00000	0.00000	0.00000	0.00000	0.00000	0.00000	0.00000	0.00000	0.00000
Node8	212	R	0.00000	1.00000	0.00000	0.00000	0.00000	0.00000	0.00000	0.00000	0.00000	0.00000	0.00000	0.00000	0.00000	0.00000	0.00000	0.00000	0.00000	0.00000	0.00000	0.00000
Node8	213	S	0.00000	0.00000	0.00000	0.00000	0.00000	0.00000	0.00000	0.00000	0.00000	0.00000	0.00000	0.00000	0.00000	0.00000	0.00000	0.99858	0.00142	0.00000	0.00000	0.00000
Node8	214	P	0.09526	0.02389	0.03641	0.02260	0.00398	0.01770	0.02214	0.08027	0.00741	0.02893	0.06273	0.01595	0.00845	0.02552	0.38238	0.06683	0.04492	0.00567	0.01337	0.03561
Node8	215	A	0.23569	0.02592	0.04664	0.02559	0.00685	0.01906	0.02576	0.13345	0.00775	0.04073	0.07891	0.01741	0.01192	0.03338	0.06586	0.08692	0.05944	0.00722	0.01707	0.05442
Node8	216	E	0.08752	0.03023	0.05457	0.06991	0.00365	0.03829	0.27420	0.09294	0.00906	0.02471	0.05048	0.02804	0.00796	0.02148	0.05200	0.06109	0.04437	0.00526	0.01318	0.03107
Node8	217	R	0.00000	1.00000	0.00000	0.00000	0.00000	0.00000	0.00000	0.00000	0.00000	0.00000	0.00000	0.00000	0.00000	0.00000	0.00000	0.00000	0.00000	0.00000	0.00000	0.00000
Node8	218	E	0.00000	0.00000	0.00000	0.00000	0.00000	0.00000	1.00000	0.00000	0.00000	0.00000	0.00000	0.00000	0.00000	0.00000	0.00000	0.00000	0.00000	0.00000	0.00000	0.00000
Node8	219	E	0.00000	0.00000	0.00000	0.00000	0.00000	0.00000	1.00000	0.00000	0.00000	0.00000	0.00000	0.00000	0.00000	0.00000	0.00000	0.00000	0.00000	0.00000	0.00000	0.00000
Node8	220	W	0.00000	0.00000	0.00000	0.00000	0.00000	0.00000	0.00000	0.00000	0.00000	0.00000	0.00000	0.00000	0.00000	0.00000	0.00000	0.00000	0.00000	1.00000	0.00000	0.00000
Node8	221	S	0.00000	0.00000	0.00000	0.00000	0.00000	0.00000	0.00000	0.00000	0.00000	0.00000	0.00000	0.00000	0.00000	0.00000	0.00000	1.00000	0.00000	0.00000	0.00000	0.00000
Node8	222	Q	0.00000	0.00000	0.00000	0.00000	0.00000	1.00000	0.00000	0.00000	0.00000	0.00000	0.00000	0.00000	0.00000	0.00000	0.00000	0.00000	0.00000	0.00000	0.00000	0.00000
Node8	223	L	0.00000	0.00000	0.00000	0.00000	0.00000	0.00000	0.00000	0.00000	0.00000	0.00000	1.00000	0.00000	0.00000	0.00000	0.00000	0.00000	0.00000	0.00000	0.00000	0.00000
Node8	224	N	0.00000	0.00000	1.00000	0.00000	0.00000	0.00000	0.00000	0.00000	0.00000	0.00000	0.00000	0.00000	0.00000	0.00000	0.00000	0.00000	0.00000	0.00000	0.00000	0.00000
Node8	225	G	0.00000	0.00000	0.00000	0.00000	0.00000	0.00000	0.00000	1.00000	0.00000	0.00000	0.00000	0.00000	0.00000	0.00000	0.00000	0.00000	0.00000	0.00000	0.00000	0.00000
Node8	226	G	0.00000	0.00000	0.00000	0.00000	0.00000	0.00000	0.00000	1.00000	0.00000	0.00000	0.00000	0.00000	0.00000	0.00000	0.00000	0.00000	0.00000	0.00000	0.00000	0.00000
Node8	227	I	0.00000	0.00000	0.00000	0.00000	0.00000	0.00000	0.00000	0.00000	0.00000	1.00000	0.00000	0.00000	0.00000	0.00000	0.00000	0.00000	0.00000	0.00000	0.00000	0.00000
Node8	228	F	0.00000	0.00000	0.00000	0.00000	0.00000	0.00000	0.00000	0.00000	0.00000	0.00000	0.00000	0.00000	0.00000	1.00000	0.00000	0.00000	0.00000	0.00000	0.00000	0.00000
Node8	229	L	0.00000	0.00000	0.00000	0.00000	0.00000	0.00000	0.00000	0.00000	0.00000	0.00000	1.00000	0.00000	0.00000	0.00000	0.00000	0.00000	0.00000	0.00000	0.00000	0.00000
Node8	230	G	0.00000	0.00000	0.00000	0.00000	0.00000	0.00000	0.00000	1.00000	0.00000	0.00000	0.00000	0.00000	0.00000	0.00000	0.00000	0.00000	0.00000	0.00000	0.00000	0.00000
Node8	231	A	1.00000	0.00000	0.00000	0.00000	0.00000	0.00000	0.00000	0.00000	0.00000	0.00000	0.00000	0.00000	0.00000	0.00000	0.00000	0.00000	0.00000	0.00000	0.00000	0.00000
Node8	232	M	0.00000	0.00000	0.00000	0.00000	0.00000	0.00000	0.00000	0.00000	0.00000	0.00000	0.00000	0.00000	1.00000	0.00000	0.00000	0.00000	0.00000	0.00000	0.00000	0.00000
Node8	233	G	0.00000	0.00000	0.00000	0.00000	0.00000	0.00000	0.00000	1.00000	0.00000	0.00000	0.00000	0.00000	0.00000	0.00000	0.00000	0.00000	0.00000	0.00000	0.00000	0.00000
Node8	234	G	0.00000	0.00000	0.00000	0.00000	0.00000	0.00000	0.00000	1.00000	0.00000	0.00000	0.00000	0.00000	0.00000	0.00000	0.00000	0.00000	0.00000	0.00000	0.00000	0.00000
Node8	235	A	1.00000	0.00000	0.00000	0.00000	0.00000	0.00000	0.00000	0.00000	0.00000	0.00000	0.00000	0.00000	0.00000	0.00000	0.00000	0.00000	0.00000	0.00000	0.00000	0.00000
Node8	236	I	0.00000	0.00000	0.00000	0.00000	0.00000	0.00000	0.00000	0.00000	0.00000	0.99020	0.00001	0.00000	0.00000	0.00000	0.00000	0.00000	0.00000	0.00000	0.00000	0.00978
Node8	237	F	0.00000	0.00000	0.00000	0.00000	0.00000	0.00000	0.00000	0.00000	0.00000	0.00000	0.00000	0.00000	0.00000	1.00000	0.00000	0.00000	0.00000	0.00000	0.00000	0.00000
Node8	238	A	1.00000	0.00000	0.00000	0.00000	0.00000	0.00000	0.00000	0.00000	0.00000	0.00000	0.00000	0.00000	0.00000	0.00000	0.00000	0.00000	0.00000	0.00000	0.00000	0.00000
Node8	239	Y	0.00000	0.00000	0.00000	0.00000	0.00000	0.00000	0.00000	0.00000	0.00000	0.00000	0.00000	0.00000	0.00000	0.00000	0.00000	0.00000	0.00000	0.00000	1.00000	0.00000
Node8	240	L	0.00000	0.00000	0.00000	0.00000	0.00000	0.00000	0.00000	0.00000	0.00000	0.00000	0.99998	0.00000	0.00000	0.00002	0.00000	0.00000	0.00000	0.00000	0.00000	0.00000
Node8	241	L	0.00000	0.00000	0.00000	0.00000	0.00000	0.00000	0.00000	0.00000	0.00000	0.00000	1.00000	0.00000	0.00000	0.00000	0.00000	0.00000	0.00000	0.00000	0.00000	0.00000
Node8	242	L	0.00000	0.00000	0.00000	0.00000	0.00000	0.00000	0.00000	0.00000	0.00000	0.00000	1.00000	0.00000	0.00000	0.00000	0.00000	0.00000	0.00000	0.00000	0.00000	0.00000
Node8	243	E	0.00000	0.00000	0.00000	0.00000	0.00000	0.00000	1.00000	0.00000	0.00000	0.00000	0.00000	0.00000	0.00000	0.00000	0.00000	0.00000	0.00000	0.00000	0.00000	0.00000
Node8	244	N	0.00000	0.00000	1.00000	0.00000	0.00000	0.00000	0.00000	0.00000	0.00000	0.00000	0.00000	0.00000	0.00000	0.00000	0.00000	0.00000	0.00000	0.00000	0.00000	0.00000
Node8	245	F	0.00000	0.00000	0.00000	0.00000	0.00000	0.00000	0.00000	0.00000	0.00000	0.00000	0.00000	0.00000	0.00000	1.00000	0.00000	0.00000	0.00000	0.00000	0.00000	0.00000
Node8	246	D	0.00000	0.00000	0.00000	1.00000	0.00000	0.00000	0.00000	0.00000	0.00000	0.00000	0.00000	0.00000	0.00000	0.00000	0.00000	0.00000	0.00000	0.00000	0.00000	0.00000
Node8	247	S	0.00082	0.00000	0.00000	0.00000	0.00000	0.00000	0.00000	0.00000	0.00000	0.00000	0.00000	0.00000	0.00000	0.00000	0.00000	0.99915	0.00002	0.00000	0.00000	0.00000
Node8	248	L	0.00000	0.00000	0.00000	0.00000	0.00000	0.00000	0.00000	0.00000	0.00000	0.00000	0.99999	0.00000	0.00000	0.00000	0.00000	0.00000	0.00000	0.00000	0.00000	0.00000
Node8	249	D	0.00000	0.00000	0.00000	1.00000	0.00000	0.00000	0.00000	0.00000	0.00000	0.00000	0.00000	0.00000	0.00000	0.00000	0.00000	0.00000	0.00000	0.00000	0.00000	0.00000
Node8	250	A	0.99999	0.00000	0.00000	0.00000	0.00000	0.00000	0.00000	0.00000	0.00000	0.00000	0.00000	0.00000	0.00000	0.00000	0.00000	0.00001	0.00000	0.00000	0.00000	0.00000
Node8	251	I	0.00000	0.00000	0.00000	0.00000	0.00000	0.00000	0.00000	0.00000	0.00000	1.00000	0.00000	0.00000	0.00000	0.00000	0.00000	0.00000	0.00000	0.00000	0.00000	0.00000
Node8	252	L	0.00000	0.00000	0.00000	0.00000	0.00000	0.00000	0.00000	0.00000	0.00000	0.00001	0.99998	0.00000	0.00001	0.00000	0.00000	0.00000	0.00000	0.00000	0.00000	0.00000
Node8	253	R	0.00000	1.00000	0.00000	0.00000	0.00000	0.00000	0.00000	0.00000	0.00000	0.00000	0.00000	0.00000	0.00000	0.00000	0.00000	0.00000	0.00000	0.00000	0.00000	0.00000
Node8	254	G	0.00000	0.00000	0.00000	0.00000	0.00000	0.00000	0.00000	1.00000	0.00000	0.00000	0.00000	0.00000	0.00000	0.00000	0.00000	0.00000	0.00000	0.00000	0.00000	0.00000
Node8	255	A	0.99995	0.00000	0.00000	0.00000	0.00000	0.00000	0.00000	0.00000	0.00000	0.00000	0.00000	0.00000	0.00000	0.00000	0.00000	0.00003	0.00000	0.00000	0.00000	0.00000
Node8	256	V	0.00000	0.00000	0.00000	0.00000	0.00000	0.00000	0.00000	0.00000	0.00000	0.00001	0.00000	0.00000	0.00000	0.00000	0.00000	0.00000	0.00000	0.00000	0.00000	0.99999
Node8	257	N	0.00000	0.00000	1.00000	0.00000	0.00000	0.00000	0.00000	0.00000	0.00000	0.00000	0.00000	0.00000	0.00000	0.00000	0.00000	0.00000	0.00000	0.00000	0.00000	0.00000
Node8	258	V	0.40708	0.00000	0.00000	0.00000	0.00001	0.00000	0.00000	0.00000	0.00000	0.00004	0.00001	0.00000	0.00000	0.00000	0.00000	0.00001	0.00005	0.00000	0.00000	0.59280
Node8	259	S	0.00001	0.00000	0.00000	0.00000	0.00000	0.00000	0.00000	0.00000	0.00000	0.00000	0.00000	0.00000	0.00000	0.00000	0.00000	0.99998	0.00001	0.00000	0.00000	0.00000
Node8	260	Y	0.00000	0.00000	0.00000	0.00000	0.00000	0.00000	0.00000	0.00000	0.00003	0.00000	0.00000	0.00000	0.00000	0.00019	0.00000	0.00000	0.00000	0.00000	0.99977	0.00000
Node8	261	L	0.00000	0.00000	0.00000	0.00000	0.00000	0.00000	0.00000	0.00000	0.00000	0.00032	0.99922	0.00000	0.00035	0.00006	0.00000	0.00000	0.00000	0.00000	0.00000	0.00004
Node8	262	P	0.00246	0.00001	0.00002	0.00000	0.00001	0.00004	0.00000	0.00002	0.00001	0.00001	0.00107	0.00000	0.00002	0.00017	0.91535	0.08023	0.00055	0.00000	0.00001	0.00002
Node8	263	F	0.00000	0.00000	0.00000	0.00000	0.00000	0.00000	0.00000	0.00000	0.00000	0.00000	0.00004	0.00000	0.00000	0.99968	0.00000	0.00000	0.00000	0.00000	0.00027	0.00000
Node8	264	P	0.05869	0.00779	0.00947	0.00774	0.00091	0.00795	0.00801	0.02115	0.00303	0.00561	0.01839	0.00556	0.00191	0.00479	0.76090	0.04271	0.02027	0.00105	0.00242	0.01162
Node8	265	G	0.05476	0.00517	0.01964	0.00727	0.00143	0.00236	0.00335	0.77942	0.00146	0.00108	0.00469	0.00224	0.00112	0.00576	0.00539	0.03261	0.00589	0.05963	0.00349	0.00323
Node8	266	N	0.07772	0.01584	0.26516	0.03354	0.00472	0.01907	0.01072	0.06225	0.01458	0.05828	0.07429	0.01695	0.01465	0.01912	0.01851	0.12229	0.11037	0.00190	0.01138	0.04866
Node8	267	A	0.22693	0.00650	0.01644	0.00504	0.01033	0.00659	0.00623	0.06163	0.00515	0.03902	0.10870	0.00395	0.01678	0.22076	0.02198	0.07867	0.04157	0.01177	0.05162	0.06034
Node8	268	G	0.09500	0.01067	0.08240	0.02724	0.00264	0.00733	0.01032	0.61734	0.00460	0.00314	0.00699	0.00774	0.00198	0.00398	0.01485	0.06896	0.02233	0.00172	0.00275	0.00801
Node8	269	S	0.11683	0.00846	0.04652	0.01012	0.00540	0.00850	0.00708	0.04554	0.00358	0.01321	0.01953	0.00703	0.00593	0.01717	0.02342	0.31552	0.31433	0.00143	0.00675	0.02365
Node8	270	N	0.06714	0.01359	0.22576	0.02528	0.00419	0.01379	0.00968	0.05036	0.01036	0.15067	0.08762	0.01480	0.01717	0.02199	0.01677	0.07687	0.09182	0.00199	0.01058	0.08956
Node8	271	G	0.11815	0.00798	0.05110	0.01489	0.00340	0.00630	0.00715	0.38204	0.00287	0.00318	0.00672	0.00533	0.00190	0.00363	0.01860	0.31184	0.04309	0.00105	0.00225	0.00854
Node8	272	T	0.11638	0.01041	0.04060	0.01026	0.00393	0.01040	0.00973	0.03576	0.00337	0.02164	0.02351	0.00994	0.00786	0.00718	0.02513	0.12829	0.49160	0.00119	0.00393	0.03889
Node8	273	Q	0.04385	0.04143	0.07486	0.01955	0.00104	0.53920	0.05011	0.03052	0.02208	0.00566	0.02104	0.03325	0.00589	0.00422	0.02017	0.04335	0.02952	0.00140	0.00456	0.00832
Node8	274	S	0.12703	0.01440	0.06154	0.01846	0.00566	0.01203	0.01134	0.08444	0.00521	0.00888	0.01844	0.00963	0.00421	0.01052	0.03934	0.45695	0.08683	0.00212	0.00660	0.01635
Node8	275	R	0.02772	0.69264	0.02312	0.00538	0.00177	0.02630	0.00886	0.02924	0.01057	0.00686	0.02132	0.05587	0.00395	0.00526	0.01553	0.02825	0.01870	0.00426	0.00602	0.00838
Node8	276	R	0.02772	0.69264	0.02312	0.00538	0.00177	0.02630	0.00886	0.02924	0.01057	0.00686	0.02132	0.05587	0.00395	0.00526	0.01553	0.02825	0.01870	0.00426	0.00602	0.00838
Node8	277	T	0.08610	0.01225	0.04260	0.01100	0.00375	0.01140	0.01041	0.03275	0.00396	0.02675	0.03016	0.01148	0.00965	0.00968	0.02547	0.11159	0.51153	0.00171	0.00545	0.04231
Node8	278	Q	0.04515	0.04164	0.03752	0.01339	0.00112	0.57739	0.04596	0.02728	0.01716	0.00816	0.03345	0.02912	0.00849	0.00617	0.02393	0.03737	0.02756	0.00219	0.00592	0.01104
Node8	279	W	0.01364	0.01063	0.00439	0.00150	0.00217	0.00345	0.00199	0.01783	0.00403	0.01006	0.04594	0.00183	0.00584	0.06789	0.00557	0.01039	0.00651	0.73035	0.04630	0.00970
Node8	280	Q	0.04515	0.04164	0.03752	0.01339	0.00112	0.57739	0.04596	0.02728	0.01716	0.00816	0.03345	0.02912	0.00849	0.00617	0.02393	0.03737	0.02756	0.00219	0.00592	0.01104
Node8	281	T	0.08610	0.01225	0.04260	0.01100	0.00375	0.01140	0.01041	0.03275	0.00396	0.02675	0.03016	0.01148	0.00965	0.00968	0.02547	0.11159	0.51153	0.00171	0.00545	0.04231
Node8	282	F	0.01782	0.00319	0.00566	0.00143	0.00304	0.00236	0.00141	0.00911	0.00491	0.03449	0.12640	0.00139	0.01265	0.62203	0.00627	0.01252	0.00896	0.01650	0.08480	0.02505
Node8	283	L	0.02441	0.00621	0.00468	0.00130	0.00210	0.00615	0.00229	0.00767	0.00229	0.08163	0.66620	0.00268	0.02906	0.06071	0.01066	0.01054	0.01341	0.00536	0.01120	0.05145
Node8	284	N	0.03756	0.01556	0.56517	0.05519	0.00217	0.01595	0.01318	0.07686	0.01561	0.00685	0.01080	0.01890	0.00313	0.00629	0.01351	0.08125	0.04376	0.00118	0.00903	0.00802
Node8	285	L	0.02441	0.00621	0.00468	0.00130	0.00210	0.00615	0.00229	0.00767	0.00229	0.08163	0.66620	0.00268	0.02906	0.06071	0.01066	0.01054	0.01341	0.00536	0.01120	0.05145
Node8	286	P	0.05441	0.00791	0.01022	0.00778	0.00102	0.00770	0.00803	0.02261	0.00295	0.00633	0.01863	0.00559	0.00209	0.00526	0.76477	0.03930	0.01980	0.00114	0.00267	0.01178
Node8	287	E	0.04632	0.01060	0.02342	0.06403	0.00072	0.03472	0.67091	0.03101	0.00352	0.00445	0.00942	0.01818	0.00221	0.00279	0.01886	0.02661	0.01900	0.00096	0.00287	0.00940
Node8	288	P	0.05441	0.00791	0.01022	0.00778	0.00102	0.00770	0.00803	0.02261	0.00295	0.00633	0.01863	0.00559	0.00209	0.00526	0.76477	0.03930	0.01980	0.00114	0.00267	0.01178
Node8	289	M	0.04204	0.00884	0.01040	0.00242	0.00263	0.01199	0.00413	0.01432	0.00274	0.07854	0.22312	0.00625	0.41640	0.04666	0.00917	0.01847	0.03297	0.00524	0.01099	0.05269
Node8	290	P	0.05441	0.00791	0.01022	0.00778	0.00102	0.00770	0.00803	0.02261	0.00295	0.00633	0.01863	0.00559	0.00209	0.00526	0.76477	0.03930	0.01980	0.00114	0.00267	0.01178
Node8	291	R	0.02772	0.69264	0.02312	0.00538	0.00177	0.02630	0.00886	0.02924	0.01057	0.00686	0.02132	0.05587	0.00395	0.00526	0.01553	0.02825	0.01870	0.00426	0.00602	0.00838
Node8	292	P	0.05441	0.00791	0.01022	0.00778	0.00102	0.00770	0.00803	0.02261	0.00295	0.00633	0.01863	0.00559	0.00209	0.00526	0.76477	0.03930	0.01980	0.00114	0.00267	0.01178
Node8	293	G	0.08263	0.00890	0.03478	0.01501	0.00232	0.00525	0.00789	0.72546	0.00265	0.00343	0.00801	0.00528	0.00195	0.00457	0.01352	0.05045	0.01522	0.00218	0.00246	0.00804
Node8	294	Y	0.01581	0.00686	0.01530	0.00362	0.00322	0.00426	0.00274	0.00920	0.01917	0.01408	0.04387	0.00259	0.00561	0.15949	0.00598	0.01477	0.00949	0.02116	0.63028	0.01250
Node8	295	P	0.05441	0.00791	0.01022	0.00778	0.00102	0.00770	0.00803	0.02261	0.00295	0.00633	0.01863	0.00559	0.00209	0.00526	0.76477	0.03930	0.01980	0.00114	0.00267	0.01178
Node8	296	G	0.08263	0.00890	0.03478	0.01501	0.00232	0.00525	0.00789	0.72546	0.00265	0.00343	0.00801	0.00528	0.00195	0.00457	0.01352	0.05045	0.01522	0.00218	0.00246	0.00804
Node8	297	S	0.12703	0.01440	0.06154	0.01846	0.00566	0.01203	0.01134	0.08444	0.00521	0.00888	0.01844	0.00963	0.00421	0.01052	0.03934	0.45695	0.08683	0.00212	0.00660	0.01635
Node7	1	M	0.01942	0.00348	0.00398	0.00055	0.00109	0.00603	0.00134	0.00444	0.00103	0.04020	0.12188	0.00269	0.71883	0.02040	0.00260	0.00644	0.01705	0.00206	0.00379	0.02269
Node7	2	T	0.13051	0.02862	0.06839	0.03044	0.00692	0.02141	0.02529	0.11430	0.00918	0.04055	0.06958	0.02100	0.01222	0.02839	0.06245	0.12083	0.13628	0.00579	0.01546	0.05239
Node7	3	G	0.10314	0.04659	0.06758	0.05404	0.00531	0.04655	0.07510	0.12087	0.01330	0.03750	0.07887	0.03309	0.01176	0.03474	0.06714	0.07610	0.05630	0.00834	0.02052	0.04317
Node7	4	L	0.09752	0.03046	0.04735	0.02550	0.00977	0.01996	0.02370	0.10132	0.01104	0.06532	0.14431	0.01886	0.01816	0.08054	0.05900	0.06624	0.05328	0.01856	0.04395	0.06516
Node7	5	-	0.09524	0.08619	0.06690	0.03638	0.00489	0.05587	0.04726	0.10610	0.01441	0.03415	0.07315	0.08098	0.01151	0.03062	0.06099	0.07341	0.05608	0.00780	0.01879	0.03929
Node7	6	G	0.10574	0.03783	0.05667	0.03452	0.00633	0.02410	0.03261	0.12207	0.01098	0.05537	0.11676	0.02475	0.01557	0.05347	0.07369	0.07383	0.05721	0.01212	0.02808	0.05830
Node7	7	G	0.11332	0.03603	0.05970	0.03527	0.00641	0.02388	0.03224	0.12972	0.01072	0.04804	0.09778	0.02392	0.01363	0.04361	0.09546	0.08093	0.06246	0.00983	0.02333	0.05371
Node7	8	Q	0.09742	0.05558	0.06302	0.03561	0.00435	0.12445	0.05613	0.09253	0.01744	0.02931	0.06812	0.03741	0.01147	0.02548	0.09323	0.07527	0.05541	0.00622	0.01624	0.03531
Node7	9	L	0.10240	0.04388	0.05279	0.02955	0.00649	0.02371	0.02845	0.11391	0.01147	0.05825	0.12524	0.02537	0.01636	0.06177	0.06573	0.07056	0.05540	0.01508	0.03348	0.06011
Node7	10	L	0.10253	0.02848	0.04483	0.02397	0.00669	0.01951	0.02324	0.09929	0.00921	0.07749	0.15698	0.01817	0.01976	0.06588	0.06014	0.06623	0.05609	0.01286	0.03076	0.07787
Node7	11	M	0.01718	0.00324	0.00348	0.00036	0.00085	0.00747	0.00170	0.00307	0.00085	0.03324	0.10261	0.00304	0.76431	0.01458	0.00156	0.00502	0.01616	0.00134	0.00235	0.01759
Node7	12	T	0.04968	0.00589	0.02756	0.00447	0.00172	0.00612	0.00471	0.01106	0.00170	0.00976	0.00800	0.00694	0.00481	0.00246	0.00981	0.14267	0.68090	0.00045	0.00168	0.01961
Node7	13	T	0.09048	0.01232	0.05253	0.00918	0.00286	0.05097	0.01056	0.02752	0.00439	0.00971	0.01108	0.01235	0.00532	0.00350	0.01755	0.23003	0.42627	0.00066	0.00249	0.02024
Node7	14	T	0.09708	0.01152	0.04814	0.01027	0.00388	0.01144	0.00951	0.02983	0.00357	0.02345	0.02221	0.01215	0.00885	0.00629	0.02226	0.14032	0.49295	0.00099	0.00360	0.04170
Node7	15	I	0.01589	0.00133	0.00250	0.00069	0.00054	0.00468	0.01449	0.00098	0.00044	0.56174	0.13077	0.00209	0.06323	0.00989	0.00163	0.00350	0.02140	0.00039	0.00144	0.16238
Node7	16	E	0.08826	0.00937	0.03117	0.05088	0.00120	0.04540	0.48063	0.02556	0.00349	0.00889	0.01367	0.02021	0.00532	0.00284	0.01698	0.06256	0.10802	0.00065	0.00249	0.02240
Node7	17	T	0.15287	0.00619	0.02465	0.00422	0.00392	0.00765	0.00526	0.02016	0.00188	0.02616	0.02363	0.00677	0.01258	0.00551	0.01441	0.12800	0.49497	0.00070	0.00256	0.05791
Node7	18	M	0.00000	0.00000	0.00000	0.00000	0.00000	0.00000	0.00000	0.00000	0.00000	0.00002	0.00009	0.00000	0.99987	0.00000	0.00000	0.00000	0.00000	0.00000	0.00000	0.00000
Node7	19	S	0.00127	0.00001	0.00042	0.00002	0.00002	0.00002	0.00001	0.00011	0.00001	0.00000	0.00000	0.00001	0.00000	0.00000	0.00005	0.96689	0.03113	0.00000	0.00000	0.00001
Node7	20	Q	0.08374	0.05632	0.05837	0.03283	0.00381	0.15083	0.07439	0.06858	0.02259	0.03429	0.09256	0.03796	0.01489	0.03797	0.04694	0.06366	0.04940	0.00878	0.02556	0.03650
Node7	21	N	0.00025	0.00002	0.98938	0.00042	0.00000	0.00006	0.00001	0.00029	0.00011	0.00000	0.00000	0.00007	0.00000	0.00000	0.00001	0.00646	0.00292	0.00000	0.00001	0.00000
Node7	22	T	0.00066	0.00001	0.00097	0.00001	0.00001	0.00004	0.00000	0.00002	0.00001	0.00005	0.00008	0.00002	0.03068	0.00001	0.00002	0.02948	0.93786	0.00000	0.00000	0.00008
Node7	23	S	0.02210	0.00008	0.00111	0.00004	0.00024	0.00393	0.00009	0.00029	0.00004	0.00008	0.00008	0.00006	0.00025	0.00002	0.00024	0.90009	0.06800	0.00000	0.00001	0.00324
Node7	24	D	0.00004	0.00000	0.10496	0.89166	0.00000	0.00002	0.00029	0.00009	0.00003	0.00000	0.00000	0.00001	0.00000	0.00000	0.00001	0.00235	0.00055	0.00000	0.00000	0.00000
Node7	25	M	0.00000	0.00000	0.00000	0.00000	0.00000	0.00000	0.00000	0.00000	0.00000	0.00000	0.00001	0.00000	0.99892	0.00000	0.00000	0.00000	0.00107	0.00000	0.00000	0.00000
Node7	26	A	0.57516	0.00198	0.00770	0.00585	0.00146	0.00760	0.01574	0.01928	0.00084	0.00077	0.00293	0.00232	0.00114	0.00120	0.01598	0.30650	0.02555	0.00021	0.00064	0.00717
Node7	27	E	0.29026	0.00240	0.01210	0.02053	0.00073	0.01434	0.43496	0.01988	0.00087	0.00079	0.00243	0.00474	0.00091	0.00084	0.00844	0.15396	0.02472	0.00020	0.00065	0.00626
Node7	28	T	0.03224	0.02789	0.03564	0.00297	0.00070	0.02096	0.00754	0.00691	0.00204	0.00519	0.00482	0.34011	0.00404	0.00109	0.00672	0.06501	0.42428	0.00025	0.00106	0.01054
Node7	29	I	0.00325	0.00052	0.00072	0.00004	0.00020	0.00082	0.00016	0.00040	0.00014	0.53683	0.06625	0.00042	0.34543	0.00502	0.00039	0.00074	0.00445	0.00028	0.00059	0.03335
Node7	30	S	0.01313	0.00012	0.00115	0.00001	0.00012	0.00009	0.00002	0.00006	0.00001	0.00038	0.00005	0.00258	0.00005	0.00001	0.00009	0.95939	0.02072	0.00000	0.00000	0.00204
Node7	31	N	0.00001	0.00000	0.82486	0.17025	0.00000	0.00268	0.00019	0.00002	0.00145	0.00000	0.00000	0.00002	0.00000	0.00000	0.00000	0.00034	0.00003	0.00000	0.00016	0.00000
Node7	32	T	0.00002	0.00000	0.00007	0.00000	0.00000	0.00000	0.00000	0.00000	0.00000	0.00000	0.00000	0.00000	0.00000	0.00000	0.00000	0.00157	0.99832	0.00000	0.00001	0.00000
Node7	33	V	0.00970	0.00013	0.00075	0.00000	0.00020	0.00037	0.00001	0.00001	0.00005	0.01755	0.27180	0.00006	0.00312	0.00035	0.00045	0.00150	0.03608	0.00000	0.00002	0.65782
Node7	34	N	0.05407	0.02849	0.39066	0.06567	0.00283	0.02254	0.01812	0.09295	0.01879	0.00854	0.01372	0.06161	0.00417	0.00740	0.01861	0.10744	0.06159	0.00144	0.01047	0.01088
Node7	35	D	0.00000	0.00000	0.00000	0.99895	0.00000	0.00000	0.00105	0.00000	0.00000	0.00000	0.00000	0.00000	0.00000	0.00000	0.00000	0.00000	0.00000	0.00000	0.00000	0.00000
Node7	36	-	0.10613	0.05557	0.06357	0.03254	0.00585	0.02818	0.03324	0.11060	0.01102	0.04431	0.08688	0.06251	0.01315	0.03724	0.06372	0.08282	0.08304	0.00849	0.02053	0.05062
Node7	37	G	0.10528	0.03968	0.05897	0.03774	0.00620	0.02585	0.03674	0.12495	0.01149	0.05238	0.11051	0.02577	0.01485	0.05148	0.07149	0.07429	0.05680	0.01205	0.02777	0.05570
Node7	38	T	0.00000	0.00000	0.00023	0.00000	0.00000	0.00004	0.00001	0.00000	0.00000	0.00000	0.00000	0.00000	0.00000	0.00000	0.00000	0.00039	0.99933	0.00000	0.00000	0.00000
Node7	39	D	0.00000	0.00000	0.00000	1.00000	0.00000	0.00000	0.00000	0.00000	0.00000	0.00000	0.00000	0.00000	0.00000	0.00000	0.00000	0.00000	0.00000	0.00000	0.00000	0.00000
Node7	40	I	0.00000	0.00000	0.00000	0.00000	0.00000	0.00000	0.00000	0.00000	0.00000	0.99999	0.00000	0.00000	0.00000	0.00000	0.00000	0.00000	0.00000	0.00000	0.00000	0.00001
Node7	41	I	0.00000	0.00000	0.00000	0.00000	0.00000	0.00000	0.00000	0.00000	0.00000	1.00000	0.00000	0.00000	0.00000	0.00000	0.00000	0.00000	0.00000	0.00000	0.00000	0.00000
Node7	42	K	0.00000	0.00000	0.00000	0.00000	0.00000	0.00000	0.00000	0.00000	0.00000	0.00000	0.00000	1.00000	0.00000	0.00000	0.00000	0.00000	0.00000	0.00000	0.00000	0.00000
Node7	43	P	0.00000	0.00000	0.00000	0.00000	0.00000	0.00000	0.00000	0.00000	0.00000	0.00000	0.00000	0.00000	0.00000	0.00000	0.99999	0.00001	0.00000	0.00000	0.00000	0.00000
Node7	44	F	0.03535	0.00840	0.01334	0.00466	0.00445	0.00611	0.00457	0.02263	0.00798	0.05445	0.16773	0.00424	0.01781	0.42687	0.01527	0.02305	0.01928	0.02368	0.09659	0.04354
Node7	45	F	0.00000	0.00000	0.00000	0.00000	0.00000	0.00000	0.00000	0.00000	0.00000	0.00000	0.00000	0.00000	0.00000	0.99956	0.00000	0.00000	0.00000	0.00000	0.00044	0.00000
Node7	46	Y	0.03489	0.01359	0.02468	0.00842	0.00477	0.00879	0.00693	0.02655	0.02119	0.03282	0.09251	0.00637	0.01109	0.18057	0.01616	0.02733	0.02041	0.03039	0.40339	0.02916
Node7	47	D	0.06090	0.01590	0.10615	0.40066	0.00246	0.01799	0.07391	0.09571	0.00946	0.01025	0.01993	0.01481	0.00375	0.00969	0.03476	0.06243	0.03594	0.00233	0.00834	0.01462
Node7	48	D	0.06090	0.01590	0.10615	0.40066	0.00246	0.01799	0.07391	0.09571	0.00946	0.01025	0.01993	0.01481	0.00375	0.00969	0.03476	0.06243	0.03594	0.00233	0.00834	0.01462
Node7	49	K	0.00000	0.00000	0.00000	0.00000	0.00000	0.00000	0.00000	0.00000	0.00000	0.00000	0.00000	1.00000	0.00000	0.00000	0.00000	0.00000	0.00000	0.00000	0.00000	0.00000
Node7	50	G	0.00000	0.00000	0.00000	0.00000	0.00000	0.00000	0.00000	1.00000	0.00000	0.00000	0.00000	0.00000	0.00000	0.00000	0.00000	0.00000	0.00000	0.00000	0.00000	0.00000
Node7	51	D	0.00000	0.00000	0.00000	1.00000	0.00000	0.00000	0.00000	0.00000	0.00000	0.00000	0.00000	0.00000	0.00000	0.00000	0.00000	0.00000	0.00000	0.00000	0.00000	0.00000
Node7	52	P	0.00000	0.00000	0.00000	0.00000	0.00000	0.00000	0.00000	0.00000	0.00000	0.00000	0.00000	0.00000	0.00000	0.00000	1.00000	0.00000	0.00000	0.00000	0.00000	0.00000
Node7	53	C	0.00000	0.00000	0.00000	0.00000	1.00000	0.00000	0.00000	0.00000	0.00000	0.00000	0.00000	0.00000	0.00000	0.00000	0.00000	0.00000	0.00000	0.00000	0.00000	0.00000
Node7	54	L	0.00000	0.00000	0.00000	0.00000	0.00000	0.00000	0.00000	0.00000	0.00000	0.00001	0.99998	0.00000	0.00001	0.00000	0.00000	0.00000	0.00000	0.00000	0.00000	0.00000
Node7	55	G	0.00000	0.00000	0.00000	0.00000	0.00000	0.00000	0.00000	1.00000	0.00000	0.00000	0.00000	0.00000	0.00000	0.00000	0.00000	0.00000	0.00000	0.00000	0.00000	0.00000
Node7	56	N	0.00000	0.00000	1.00000	0.00000	0.00000	0.00000	0.00000	0.00000	0.00000	0.00000	0.00000	0.00000	0.00000	0.00000	0.00000	0.00000	0.00000	0.00000	0.00000	0.00000
Node7	57	L	0.00000	0.00000	0.00000	0.00000	0.00000	0.00000	0.00000	0.00000	0.00000	0.00000	1.00000	0.00000	0.00000	0.00000	0.00000	0.00000	0.00000	0.00000	0.00000	0.00000
Node7	58	S	0.00000	0.00000	0.00000	0.00000	0.00000	0.00000	0.00000	0.00000	0.00000	0.00000	0.00000	0.00000	0.00000	0.00000	0.00000	1.00000	0.00000	0.00000	0.00000	0.00000
Node7	59	T	0.00000	0.00000	0.00000	0.00000	0.00000	0.00000	0.00000	0.00000	0.00000	0.00000	0.00000	0.00000	0.00000	0.00000	0.00000	0.00000	1.00000	0.00000	0.00000	0.00000
Node7	60	P	0.00000	0.00000	0.00000	0.00000	0.00000	0.00000	0.00000	0.00000	0.00000	0.00000	0.00000	0.00000	0.00000	0.00000	1.00000	0.00000	0.00000	0.00000	0.00000	0.00000
Node7	61	I	0.00000	0.00000	0.00000	0.00000	0.00000	0.00000	0.00000	0.00000	0.00000	1.00000	0.00000	0.00000	0.00000	0.00000	0.00000	0.00000	0.00000	0.00000	0.00000	0.00000
Node7	62	N	0.00000	0.00000	1.00000	0.00000	0.00000	0.00000	0.00000	0.00000	0.00000	0.00000	0.00000	0.00000	0.00000	0.00000	0.00000	0.00000	0.00000	0.00000	0.00000	0.00000
Node7	63	D	0.00000	0.00000	0.00000	1.00000	0.00000	0.00000	0.00000	0.00000	0.00000	0.00000	0.00000	0.00000	0.00000	0.00000	0.00000	0.00000	0.00000	0.00000	0.00000	0.00000
Node7	64	S	0.00000	0.00000	0.00000	0.00000	0.00000	0.00000	0.00000	0.00000	0.00000	0.00000	0.00000	0.00000	0.00000	0.00000	0.00000	1.00000	0.00000	0.00000	0.00000	0.00000
Node7	65	P	0.00000	0.00000	0.00000	0.00000	0.00000	0.00000	0.00000	0.00000	0.00000	0.00000	0.00000	0.00000	0.00000	0.00000	1.00000	0.00000	0.00000	0.00000	0.00000	0.00000
Node7	66	L	0.00000	0.00000	0.00000	0.00000	0.00000	0.00000	0.00000	0.00000	0.00000	0.00000	1.00000	0.00000	0.00000	0.00000	0.00000	0.00000	0.00000	0.00000	0.00000	0.00000
Node7	67	A	0.99999	0.00000	0.00000	0.00000	0.00000	0.00000	0.00000	0.00000	0.00000	0.00000	0.00000	0.00000	0.00000	0.00000	0.00000	0.00000	0.00000	0.00000	0.00000	0.00001
Node7	68	R	0.00000	0.99999	0.00000	0.00000	0.00000	0.00000	0.00000	0.00000	0.00000	0.00000	0.00000	0.00001	0.00000	0.00000	0.00000	0.00000	0.00000	0.00000	0.00000	0.00000
Node7	69	A	1.00000	0.00000	0.00000	0.00000	0.00000	0.00000	0.00000	0.00000	0.00000	0.00000	0.00000	0.00000	0.00000	0.00000	0.00000	0.00000	0.00000	0.00000	0.00000	0.00000
Node7	70	F	0.00000	0.00000	0.00000	0.00000	0.00000	0.00000	0.00000	0.00000	0.00000	0.00000	0.00000	0.00000	0.00000	1.00000	0.00000	0.00000	0.00000	0.00000	0.00000	0.00000
Node7	71	I	0.00000	0.00000	0.00000	0.00000	0.00000	0.00000	0.00000	0.00000	0.00000	1.00000	0.00000	0.00000	0.00000	0.00000	0.00000	0.00000	0.00000	0.00000	0.00000	0.00000
Node7	72	N	0.00000	0.00000	1.00000	0.00000	0.00000	0.00000	0.00000	0.00000	0.00000	0.00000	0.00000	0.00000	0.00000	0.00000	0.00000	0.00000	0.00000	0.00000	0.00000	0.00000
Node7	73	N	0.00000	0.00000	1.00000	0.00000	0.00000	0.00000	0.00000	0.00000	0.00000	0.00000	0.00000	0.00000	0.00000	0.00000	0.00000	0.00000	0.00000	0.00000	0.00000	0.00000
Node7	74	L	0.00000	0.00000	0.00000	0.00000	0.00000	0.00000	0.00000	0.00000	0.00000	0.00000	1.00000	0.00000	0.00000	0.00000	0.00000	0.00000	0.00000	0.00000	0.00000	0.00000
Node7	75	P	0.00000	0.00000	0.00000	0.00000	0.00000	0.00000	0.00000	0.00000	0.00000	0.00000	0.00000	0.00000	0.00000	0.00000	1.00000	0.00000	0.00000	0.00000	0.00000	0.00000
Node7	76	A	1.00000	0.00000	0.00000	0.00000	0.00000	0.00000	0.00000	0.00000	0.00000	0.00000	0.00000	0.00000	0.00000	0.00000	0.00000	0.00000	0.00000	0.00000	0.00000	0.00000
Node7	77	Y	0.00000	0.00000	0.00000	0.00000	0.00000	0.00000	0.00000	0.00000	0.00000	0.00000	0.00000	0.00000	0.00000	0.00000	0.00000	0.00000	0.00000	0.00000	1.00000	0.00000
Node7	78	R	0.00000	1.00000	0.00000	0.00000	0.00000	0.00000	0.00000	0.00000	0.00000	0.00000	0.00000	0.00000	0.00000	0.00000	0.00000	0.00000	0.00000	0.00000	0.00000	0.00000
Node7	79	K	0.00000	0.00000	0.00000	0.00000	0.00000	0.00000	0.00000	0.00000	0.00000	0.00000	0.00000	1.00000	0.00000	0.00000	0.00000	0.00000	0.00000	0.00000	0.00000	0.00000
Node7	80	G	0.00000	0.00000	0.00000	0.00000	0.00000	0.00000	0.00000	1.00000	0.00000	0.00000	0.00000	0.00000	0.00000	0.00000	0.00000	0.00000	0.00000	0.00000	0.00000	0.00000
Node7	81	L	0.00000	0.00000	0.00000	0.00000	0.00000	0.00000	0.00000	0.00000	0.00000	0.00000	1.00000	0.00000	0.00000	0.00000	0.00000	0.00000	0.00000	0.00000	0.00000	0.00000
Node7	82	T	0.00000	0.00000	0.00000	0.00000	0.00000	0.00000	0.00000	0.00000	0.00000	0.00000	0.00000	0.00000	0.00000	0.00000	0.00000	0.00000	1.00000	0.00000	0.00000	0.00000
Node7	83	P	0.00000	0.00000	0.00000	0.00000	0.00000	0.00000	0.00000	0.00000	0.00000	0.00000	0.00000	0.00000	0.00000	0.00000	1.00000	0.00000	0.00000	0.00000	0.00000	0.00000
Node7	84	F	0.00000	0.00000	0.00000	0.00000	0.00000	0.00000	0.00000	0.00000	0.00000	0.00000	0.00000	0.00000	0.00000	1.00000	0.00000	0.00000	0.00000	0.00000	0.00000	0.00000
Node7	85	M	0.00000	0.00000	0.00000	0.00000	0.00000	0.00000	0.00000	0.00000	0.00000	0.00000	0.00000	0.00000	1.00000	0.00000	0.00000	0.00000	0.00000	0.00000	0.00000	0.00000
Node7	86	R	0.00000	1.00000	0.00000	0.00000	0.00000	0.00000	0.00000	0.00000	0.00000	0.00000	0.00000	0.00000	0.00000	0.00000	0.00000	0.00000	0.00000	0.00000	0.00000	0.00000
Node7	87	G	0.00000	0.00000	0.00000	0.00000	0.00000	0.00000	0.00000	1.00000	0.00000	0.00000	0.00000	0.00000	0.00000	0.00000	0.00000	0.00000	0.00000	0.00000	0.00000	0.00000
Node7	88	L	0.00000	0.00000	0.00000	0.00000	0.00000	0.00000	0.00000	0.00000	0.00000	0.00000	1.00000	0.00000	0.00000	0.00000	0.00000	0.00000	0.00000	0.00000	0.00000	0.00000
Node7	89	E	0.00000	0.00000	0.00000	0.00000	0.00000	0.00000	1.00000	0.00000	0.00000	0.00000	0.00000	0.00000	0.00000	0.00000	0.00000	0.00000	0.00000	0.00000	0.00000	0.00000
Node7	90	I	0.00000	0.00000	0.00000	0.00000	0.00000	0.00000	0.00000	0.00000	0.00000	1.00000	0.00000	0.00000	0.00000	0.00000	0.00000	0.00000	0.00000	0.00000	0.00000	0.00000
Node7	91	G	0.00000	0.00000	0.00000	0.00000	0.00000	0.00000	0.00000	1.00000	0.00000	0.00000	0.00000	0.00000	0.00000	0.00000	0.00000	0.00000	0.00000	0.00000	0.00000	0.00000
Node7	92	M	0.00000	0.00000	0.00000	0.00000	0.00000	0.00000	0.00000	0.00000	0.00000	0.00000	0.00000	0.00000	1.00000	0.00000	0.00000	0.00000	0.00000	0.00000	0.00000	0.00000
Node7	93	A	1.00000	0.00000	0.00000	0.00000	0.00000	0.00000	0.00000	0.00000	0.00000	0.00000	0.00000	0.00000	0.00000	0.00000	0.00000	0.00000	0.00000	0.00000	0.00000	0.00000
Node7	94	H	0.00000	0.00000	0.00000	0.00000	0.00000	0.00000	0.00000	0.00000	1.00000	0.00000	0.00000	0.00000	0.00000	0.00000	0.00000	0.00000	0.00000	0.00000	0.00000	0.00000
Node7	95	G	0.00000	0.00000	0.00000	0.00000	0.00000	0.00000	0.00000	1.00000	0.00000	0.00000	0.00000	0.00000	0.00000	0.00000	0.00000	0.00000	0.00000	0.00000	0.00000	0.00000
Node7	96	Y	0.00000	0.00000	0.00000	0.00000	0.00000	0.00000	0.00000	0.00000	0.00000	0.00000	0.00000	0.00000	0.00000	0.00000	0.00000	0.00000	0.00000	0.00000	1.00000	0.00000
Node7	97	F	0.00000	0.00000	0.00000	0.00000	0.00000	0.00000	0.00000	0.00000	0.00000	0.00000	0.00000	0.00000	0.00000	1.00000	0.00000	0.00000	0.00000	0.00000	0.00000	0.00000
Node7	98	L	0.00000	0.00000	0.00000	0.00000	0.00000	0.00000	0.00000	0.00000	0.00000	0.00000	1.00000	0.00000	0.00000	0.00000	0.00000	0.00000	0.00000	0.00000	0.00000	0.00000
Node7	99	V	0.00000	0.00000	0.00000	0.00000	0.00000	0.00000	0.00000	0.00000	0.00000	0.00000	0.00000	0.00000	0.00000	0.00000	0.00000	0.00000	0.00000	0.00000	0.00000	1.00000
Node7	100	G	0.00000	0.00000	0.00000	0.00000	0.00000	0.00000	0.00000	1.00000	0.00000	0.00000	0.00000	0.00000	0.00000	0.00000	0.00000	0.00000	0.00000	0.00000	0.00000	0.00000
Node7	101	P	0.00000	0.00000	0.00000	0.00000	0.00000	0.00000	0.00000	0.00000	0.00000	0.00000	0.00000	0.00000	0.00000	0.00000	1.00000	0.00000	0.00000	0.00000	0.00000	0.00000
Node7	102	E	0.00000	0.00000	0.00000	0.00000	0.00000	0.00000	1.00000	0.00000	0.00000	0.00000	0.00000	0.00000	0.00000	0.00000	0.00000	0.00000	0.00000	0.00000	0.00000	0.00000
Node7	103	V	0.00000	0.00000	0.00000	0.00000	0.00000	0.00000	0.00000	0.00000	0.00000	0.00000	0.00000	0.00000	0.00000	0.00000	0.00000	0.00000	0.00000	0.00000	0.00000	1.00000
Node7	104	V	0.00000	0.00000	0.00000	0.00000	0.00000	0.00000	0.00000	0.00000	0.00000	0.00001	0.00000	0.00000	0.00000	0.00000	0.00000	0.00000	0.00000	0.00000	0.00000	0.99999
Node7	105	I	0.00000	0.00000	0.00000	0.00000	0.00000	0.00000	0.00000	0.00000	0.00000	0.99573	0.00000	0.00000	0.00000	0.00000	0.00000	0.00000	0.00000	0.00000	0.00000	0.00427
Node7	106	G	0.00000	0.00000	0.00000	0.00000	0.00000	0.00000	0.00000	1.00000	0.00000	0.00000	0.00000	0.00000	0.00000	0.00000	0.00000	0.00000	0.00000	0.00000	0.00000	0.00000
Node7	107	S	0.09406	0.00920	0.04442	0.01182	0.00396	0.00783	0.00689	0.05561	0.00332	0.00468	0.01069	0.00596	0.00251	0.00664	0.02581	0.62650	0.06582	0.00130	0.00413	0.00885
Node7	108	L	0.07874	0.02099	0.02841	0.01305	0.00578	0.01519	0.01412	0.05612	0.00745	0.11183	0.24133	0.01248	0.02749	0.08753	0.04063	0.04604	0.04589	0.01421	0.03481	0.09792
Node7	109	G	0.12289	0.02204	0.05932	0.03054	0.00494	0.01424	0.02064	0.42817	0.00678	0.01732	0.03465	0.01424	0.00608	0.01657	0.03992	0.08024	0.04084	0.00533	0.00946	0.02579
Node7	110	L	0.06638	0.01940	0.02494	0.01189	0.00494	0.01414	0.01270	0.04998	0.00686	0.09274	0.33801	0.01119	0.02732	0.08384	0.03676	0.03938	0.03755	0.01349	0.03149	0.07698
Node7	111	L	0.06638	0.01940	0.02494	0.01189	0.00494	0.01414	0.01270	0.04998	0.00686	0.09274	0.33801	0.01119	0.02732	0.08384	0.03676	0.03938	0.03755	0.01349	0.03149	0.07698
Node7	112	G	0.11536	0.02600	0.05814	0.03184	0.00525	0.01679	0.02401	0.36251	0.00787	0.02577	0.05225	0.01691	0.00811	0.02451	0.04891	0.07721	0.04505	0.00684	0.01368	0.03300
Node7	113	P	0.00000	0.00000	0.00000	0.00000	0.00000	0.00000	0.00000	0.00000	0.00000	0.00000	0.00000	0.00000	0.00000	0.00000	1.00000	0.00000	0.00000	0.00000	0.00000	0.00000
Node7	114	L	0.00000	0.00000	0.00000	0.00000	0.00000	0.00000	0.00000	0.00000	0.00000	0.00000	1.00000	0.00000	0.00000	0.00000	0.00000	0.00000	0.00000	0.00000	0.00000	0.00000
Node7	115	R	0.00000	1.00000	0.00000	0.00000	0.00000	0.00000	0.00000	0.00000	0.00000	0.00000	0.00000	0.00000	0.00000	0.00000	0.00000	0.00000	0.00000	0.00000	0.00000	0.00000
Node7	116	E	0.00000	0.00000	0.00000	0.00000	0.00000	0.00000	1.00000	0.00000	0.00000	0.00000	0.00000	0.00000	0.00000	0.00000	0.00000	0.00000	0.00000	0.00000	0.00000	0.00000
Node7	117	S	0.00000	0.00000	0.00000	0.00000	0.00000	0.00000	0.00000	0.00000	0.00000	0.00000	0.00000	0.00000	0.00000	0.00000	0.00000	0.99999	0.00001	0.00000	0.00000	0.00000
Node7	118	T	0.11037	0.02882	0.05729	0.02722	0.00609	0.02046	0.02470	0.09744	0.00882	0.04711	0.08506	0.02058	0.01365	0.03556	0.05865	0.09452	0.18151	0.00747	0.01863	0.05605
Node7	119	A	0.99991	0.00000	0.00000	0.00000	0.00000	0.00000	0.00000	0.00001	0.00000	0.00000	0.00000	0.00000	0.00000	0.00000	0.00000	0.00007	0.00000	0.00000	0.00000	0.00001
Node7	120	P	0.06672	0.01093	0.01516	0.01065	0.00157	0.01001	0.01092	0.03321	0.00387	0.00984	0.02577	0.00763	0.00314	0.00802	0.68680	0.04764	0.02606	0.00171	0.00410	0.01625
Node7	121	R	0.03741	0.60244	0.02999	0.00835	0.00231	0.03087	0.01246	0.04001	0.01236	0.01023	0.02880	0.06373	0.00512	0.00842	0.02146	0.03568	0.02454	0.00541	0.00816	0.01224
Node7	122	R	0.03741	0.60244	0.02999	0.00835	0.00231	0.03087	0.01246	0.04001	0.01236	0.01023	0.02880	0.06373	0.00512	0.00842	0.02146	0.03568	0.02454	0.00541	0.00816	0.01224
Node7	123	K	0.04209	0.10035	0.05169	0.01386	0.00136	0.03352	0.02892	0.03876	0.00698	0.01026	0.02129	0.52361	0.00547	0.00618	0.02360	0.03820	0.03381	0.00185	0.00531	0.01288
Node7	124	P	0.06672	0.01093	0.01516	0.01065	0.00157	0.01001	0.01092	0.03321	0.00387	0.00984	0.02577	0.00763	0.00314	0.00802	0.68680	0.04764	0.02606	0.00171	0.00410	0.01625
Node7	125	H	0.00000	0.00000	0.00000	0.00000	0.00000	0.00000	0.00000	0.00000	1.00000	0.00000	0.00000	0.00000	0.00000	0.00000	0.00000	0.00000	0.00000	0.00000	0.00000	0.00000
Node7	126	K	0.08349	0.09206	0.05889	0.02405	0.00422	0.03616	0.03319	0.07624	0.01092	0.04937	0.08817	0.16001	0.01462	0.03021	0.04574	0.06332	0.05694	0.00640	0.01633	0.04969
Node7	127	G	0.00000	0.00000	0.00000	0.00000	0.00000	0.00000	0.00000	1.00000	0.00000	0.00000	0.00000	0.00000	0.00000	0.00000	0.00000	0.00000	0.00000	0.00000	0.00000	0.00000
Node7	128	A	1.00000	0.00000	0.00000	0.00000	0.00000	0.00000	0.00000	0.00000	0.00000	0.00000	0.00000	0.00000	0.00000	0.00000	0.00000	0.00000	0.00000	0.00000	0.00000	0.00000
Node7	129	N	0.00000	0.00000	1.00000	0.00000	0.00000	0.00000	0.00000	0.00000	0.00000	0.00000	0.00000	0.00000	0.00000	0.00000	0.00000	0.00000	0.00000	0.00000	0.00000	0.00000
Node7	130	L	0.00000	0.00000	0.00000	0.00000	0.00000	0.00000	0.00000	0.00000	0.00000	0.00000	1.00000	0.00000	0.00000	0.00000	0.00000	0.00000	0.00000	0.00000	0.00000	0.00000
Node7	131	S	0.00000	0.00000	0.00000	0.00000	0.00000	0.00000	0.00000	0.00000	0.00000	0.00000	0.00000	0.00000	0.00000	0.00000	0.00000	1.00000	0.00000	0.00000	0.00000	0.00000
Node7	132	G	0.00000	0.00000	0.00000	0.00000	0.00000	0.00000	0.00000	1.00000	0.00000	0.00000	0.00000	0.00000	0.00000	0.00000	0.00000	0.00000	0.00000	0.00000	0.00000	0.00000
Node7	133	L	0.00000	0.00000	0.00000	0.00000	0.00000	0.00000	0.00000	0.00000	0.00000	0.00000	1.00000	0.00000	0.00000	0.00000	0.00000	0.00000	0.00000	0.00000	0.00000	0.00000
Node7	134	I	0.00000	0.00000	0.00000	0.00000	0.00000	0.00000	0.00000	0.00000	0.00000	1.00000	0.00000	0.00000	0.00000	0.00000	0.00000	0.00000	0.00000	0.00000	0.00000	0.00000
Node7	135	T	0.00000	0.00000	0.00000	0.00000	0.00000	0.00000	0.00000	0.00000	0.00000	0.00000	0.00000	0.00000	0.00000	0.00000	0.00000	0.00000	1.00000	0.00000	0.00000	0.00000
Node7	136	A	0.99997	0.00000	0.00000	0.00000	0.00000	0.00000	0.00000	0.00000	0.00000	0.00000	0.00000	0.00000	0.00000	0.00000	0.00000	0.00003	0.00000	0.00000	0.00000	0.00000
Node7	137	I	0.00000	0.00000	0.00000	0.00000	0.00000	0.00000	0.00000	0.00000	0.00000	0.99999	0.00000	0.00000	0.00000	0.00000	0.00000	0.00000	0.00000	0.00000	0.00000	0.00001
Node7	138	Y	0.00000	0.00000	0.00000	0.00000	0.00000	0.00000	0.00000	0.00000	0.00000	0.00000	0.00000	0.00000	0.00000	0.00000	0.00000	0.00000	0.00000	0.00000	1.00000	0.00000
Node7	139	I	0.00000	0.00000	0.00000	0.00000	0.00000	0.00000	0.00000	0.00000	0.00000	1.00000	0.00000	0.00000	0.00000	0.00000	0.00000	0.00000	0.00000	0.00000	0.00000	0.00000
Node7	140	A	1.00000	0.00000	0.00000	0.00000	0.00000	0.00000	0.00000	0.00000	0.00000	0.00000	0.00000	0.00000	0.00000	0.00000	0.00000	0.00000	0.00000	0.00000	0.00000	0.00000
Node7	141	V	0.00000	0.00000	0.00000	0.00000	0.00000	0.00000	0.00000	0.00000	0.00000	0.00000	0.00000	0.00000	0.00000	0.00000	0.00000	0.00000	0.00000	0.00000	0.00000	1.00000
Node7	142	S	0.00000	0.00000	0.00000	0.00000	0.00000	0.00000	0.00000	0.00000	0.00000	0.00000	0.00000	0.00000	0.00000	0.00000	0.00000	1.00000	0.00000	0.00000	0.00000	0.00000
Node7	143	A	1.00000	0.00000	0.00000	0.00000	0.00000	0.00000	0.00000	0.00000	0.00000	0.00000	0.00000	0.00000	0.00000	0.00000	0.00000	0.00000	0.00000	0.00000	0.00000	0.00000
Node7	144	C	0.00000	0.00000	0.00000	0.00000	1.00000	0.00000	0.00000	0.00000	0.00000	0.00000	0.00000	0.00000	0.00000	0.00000	0.00000	0.00000	0.00000	0.00000	0.00000	0.00000
Node7	145	L	0.00000	0.00000	0.00000	0.00000	0.00000	0.00000	0.00000	0.00000	0.00000	0.00000	1.00000	0.00000	0.00000	0.00000	0.00000	0.00000	0.00000	0.00000	0.00000	0.00000
Node7	146	G	0.00000	0.00000	0.00000	0.00000	0.00000	0.00000	0.00000	1.00000	0.00000	0.00000	0.00000	0.00000	0.00000	0.00000	0.00000	0.00000	0.00000	0.00000	0.00000	0.00000
Node7	147	I	0.00000	0.00000	0.00000	0.00000	0.00000	0.00000	0.00000	0.00000	0.00000	1.00000	0.00000	0.00000	0.00000	0.00000	0.00000	0.00000	0.00000	0.00000	0.00000	0.00000
Node7	148	S	0.00000	0.00000	0.00000	0.00000	0.00000	0.00000	0.00000	0.00000	0.00000	0.00000	0.00000	0.00000	0.00000	0.00000	0.00000	1.00000	0.00000	0.00000	0.00000	0.00000
Node7	149	I	0.00000	0.00000	0.00000	0.00000	0.00000	0.00000	0.00000	0.00000	0.00000	0.99999	0.00000	0.00000	0.00000	0.00000	0.00000	0.00000	0.00000	0.00000	0.00000	0.00001
Node7	150	F	0.00000	0.00000	0.00000	0.00000	0.00000	0.00000	0.00000	0.00000	0.00000	0.00000	0.00000	0.00000	0.00000	1.00000	0.00000	0.00000	0.00000	0.00000	0.00000	0.00000
Node7	151	A	1.00000	0.00000	0.00000	0.00000	0.00000	0.00000	0.00000	0.00000	0.00000	0.00000	0.00000	0.00000	0.00000	0.00000	0.00000	0.00000	0.00000	0.00000	0.00000	0.00000
Node7	152	I	0.00000	0.00000	0.00000	0.00000	0.00000	0.00000	0.00000	0.00000	0.00000	0.99999	0.00000	0.00000	0.00000	0.00000	0.00000	0.00000	0.00000	0.00000	0.00000	0.00001
Node7	153	T	0.00000	0.00000	0.00000	0.00000	0.00000	0.00000	0.00000	0.00000	0.00000	0.00000	0.00000	0.00000	0.00000	0.00000	0.00000	0.00000	1.00000	0.00000	0.00000	0.00000
Node7	154	T	0.00000	0.00000	0.00000	0.00000	0.00000	0.00000	0.00000	0.00000	0.00000	0.00000	0.00000	0.00000	0.00000	0.00000	0.00000	0.00000	1.00000	0.00000	0.00000	0.00000
Node7	155	G	0.10645	0.03830	0.06089	0.03997	0.00624	0.02491	0.03703	0.13026	0.01154	0.05036	0.10596	0.02518	0.01435	0.05057	0.07109	0.07557	0.05713	0.01216	0.02787	0.05415
Node7	156	F	0.00000	0.00000	0.00000	0.00000	0.00000	0.00000	0.00000	0.00000	0.00000	0.00000	0.00000	0.00000	0.00000	1.00000	0.00000	0.00000	0.00000	0.00000	0.00000	0.00000
Node7	157	Q	0.00000	0.00000	0.00000	0.00000	0.00000	1.00000	0.00000	0.00000	0.00000	0.00000	0.00000	0.00000	0.00000	0.00000	0.00000	0.00000	0.00000	0.00000	0.00000	0.00000
Node7	158	G	0.00000	0.00000	0.00000	0.00000	0.00000	0.00000	0.00000	0.99999	0.00000	0.00000	0.00000	0.00000	0.00000	0.00000	0.00000	0.00000	0.00000	0.00000	0.00000	0.00000
Node7	159	N	0.00000	0.00000	0.99999	0.00001	0.00000	0.00000	0.00000	0.00000	0.00000	0.00000	0.00000	0.00000	0.00000	0.00000	0.00000	0.00000	0.00000	0.00000	0.00000	0.00000
Node7	160	P	0.00000	0.00000	0.00000	0.00000	0.00000	0.00000	0.00000	0.00000	0.00000	0.00000	0.00000	0.00000	0.00000	0.00000	1.00000	0.00000	0.00000	0.00000	0.00000	0.00000
Node7	161	K	0.00000	0.00085	0.00000	0.00000	0.00000	0.00000	0.00000	0.00000	0.00000	0.00000	0.00000	0.99915	0.00000	0.00000	0.00000	0.00000	0.00000	0.00000	0.00000	0.00000
Node7	162	G	0.00000	0.00000	0.00000	0.00000	0.00000	0.00000	0.00000	1.00000	0.00000	0.00000	0.00000	0.00000	0.00000	0.00000	0.00000	0.00000	0.00000	0.00000	0.00000	0.00000
Node7	163	S	0.00437	0.00000	0.00001	0.00000	0.00000	0.00000	0.00000	0.00001	0.00000	0.00000	0.00000	0.00000	0.00000	0.00000	0.00000	0.99551	0.00009	0.00000	0.00000	0.00000
Node7	164	A	0.19987	0.01888	0.06588	0.02328	0.00732	0.01649	0.01765	0.12000	0.00649	0.02199	0.03551	0.01389	0.00836	0.01521	0.05213	0.18926	0.13571	0.00300	0.00879	0.04030
Node7	165	Y	0.04653	0.01785	0.03117	0.01120	0.00601	0.01175	0.00911	0.03577	0.02398	0.04596	0.13030	0.00851	0.01523	0.20995	0.02151	0.03532	0.02726	0.03911	0.23324	0.04025
Node7	166	P	0.10587	0.02250	0.03465	0.02158	0.00377	0.01822	0.02175	0.07534	0.00723	0.02449	0.05413	0.01535	0.00742	0.01974	0.39820	0.07393	0.04802	0.00417	0.01019	0.03345
Node7	167	G	0.11195	0.05178	0.08598	0.07520	0.00556	0.03114	0.05836	0.14893	0.01316	0.02778	0.05426	0.03390	0.00908	0.02374	0.06308	0.08737	0.06121	0.00580	0.01558	0.03615
Node7	168	N	0.02647	0.01100	0.68444	0.04294	0.00152	0.01130	0.01014	0.05481	0.01148	0.00503	0.00806	0.01342	0.00221	0.00444	0.01013	0.05903	0.03070	0.00088	0.00609	0.00588
Node7	169	T	0.10865	0.02506	0.05585	0.02383	0.00574	0.01873	0.02149	0.08359	0.00778	0.04285	0.07147	0.01880	0.01277	0.02838	0.05148	0.10124	0.24779	0.00570	0.01489	0.05391
Node7	170	P	0.05048	0.00768	0.01035	0.00759	0.00105	0.00727	0.00777	0.02293	0.00279	0.00645	0.01794	0.00541	0.00209	0.00534	0.77435	0.03643	0.01880	0.00115	0.00274	0.01139
Node7	171	R	0.05981	0.26760	0.04602	0.01628	0.00457	0.03369	0.01864	0.06023	0.02909	0.02813	0.07260	0.05416	0.01045	0.05415	0.03324	0.05047	0.03730	0.02103	0.07341	0.02913
Node7	172	G	0.11420	0.02340	0.05644	0.03010	0.00492	0.01511	0.02174	0.41380	0.00712	0.02130	0.04297	0.01518	0.00696	0.02026	0.04339	0.07559	0.04146	0.00594	0.01140	0.02871
Node7	173	E	0.10092	0.03743	0.06424	0.06756	0.00472	0.03970	0.14274	0.11391	0.01104	0.03200	0.06549	0.03083	0.01003	0.02838	0.06297	0.07263	0.05302	0.00681	0.01693	0.03865
Node7	174	L	0.08306	0.01842	0.02739	0.01255	0.00626	0.01336	0.01348	0.05596	0.00738	0.10999	0.19835	0.01124	0.02373	0.10699	0.03788	0.04602	0.04691	0.01472	0.04184	0.12446
Node7	175	L	0.09759	0.06936	0.04966	0.02542	0.00628	0.02558	0.02590	0.09921	0.01163	0.06119	0.13343	0.03126	0.01742	0.05966	0.05804	0.06747	0.05510	0.01336	0.03056	0.06190
Node7	176	Y	0.04772	0.01769	0.02939	0.01196	0.00524	0.01146	0.01042	0.04090	0.01919	0.04253	0.11205	0.00916	0.01345	0.16280	0.02473	0.03504	0.02736	0.03057	0.30965	0.03870
Node7	177	P	0.09223	0.02198	0.03338	0.02088	0.00363	0.01669	0.02058	0.07347	0.00689	0.02580	0.05656	0.01476	0.00760	0.02240	0.42643	0.06479	0.04262	0.00494	0.01171	0.03267
Node7	178	A	0.20673	0.02398	0.05174	0.02510	0.00761	0.01915	0.02468	0.13587	0.00732	0.03819	0.06655	0.01704	0.01132	0.02586	0.06493	0.10929	0.09034	0.00513	0.01307	0.05610
Node7	179	P	0.05048	0.00768	0.01035	0.00759	0.00105	0.00727	0.00777	0.02293	0.00279	0.00645	0.01794	0.00541	0.00209	0.00534	0.77435	0.03643	0.01880	0.00115	0.00274	0.01139
Node7	180	A	0.26309	0.01789	0.04464	0.02195	0.00631	0.01423	0.01982	0.26290	0.00544	0.02108	0.03848	0.01232	0.00727	0.01557	0.04765	0.09775	0.05338	0.00364	0.00817	0.03843
Node7	181	I	0.04667	0.00609	0.00872	0.00276	0.00319	0.00487	0.00400	0.01422	0.00207	0.34875	0.18405	0.00384	0.02280	0.04164	0.01262	0.01719	0.03192	0.00382	0.01084	0.22992
Node7	182	A	0.23189	0.03195	0.04820	0.02487	0.00602	0.07794	0.03868	0.11932	0.00956	0.02765	0.05394	0.02251	0.01014	0.01966	0.05875	0.09655	0.06330	0.00419	0.01084	0.04403
Node7	183	Q	0.07477	0.04689	0.04359	0.01989	0.00372	0.18738	0.03896	0.05596	0.01646	0.04854	0.16026	0.02942	0.02241	0.03980	0.04134	0.05306	0.04468	0.00760	0.01925	0.04602
Node7	184	T	0.09864	0.01762	0.04164	0.01387	0.00529	0.01599	0.01354	0.05197	0.00569	0.06315	0.10683	0.01385	0.06164	0.03154	0.03378	0.09059	0.24621	0.00471	0.01289	0.07058
Node7	185	S	0.21316	0.01830	0.05812	0.02238	0.00701	0.01522	0.01747	0.12060	0.00616	0.01815	0.03344	0.01286	0.00669	0.01484	0.05231	0.25396	0.08624	0.00307	0.00852	0.03149
Node7	186	Q	0.06303	0.04276	0.04747	0.04199	0.00190	0.29304	0.20188	0.04938	0.01519	0.01206	0.03448	0.03597	0.00765	0.00952	0.03340	0.04792	0.03504	0.00277	0.00778	0.01677
Node7	187	R	0.07493	0.34144	0.05403	0.01851	0.00417	0.03723	0.02104	0.07767	0.01474	0.01694	0.03931	0.06746	0.00708	0.01434	0.03900	0.08414	0.04901	0.00585	0.01130	0.02183
Node7	188	Q	0.06146	0.05157	0.04811	0.02155	0.00211	0.42714	0.05447	0.04822	0.01878	0.01421	0.04316	0.03542	0.00947	0.01175	0.03469	0.05021	0.03700	0.00339	0.00920	0.01808
Node7	189	S	0.13403	0.02508	0.06922	0.02930	0.00682	0.01866	0.02172	0.12239	0.00838	0.02432	0.04731	0.01709	0.00819	0.02258	0.06040	0.24912	0.08354	0.00495	0.01326	0.03366
Node7	190	E	0.07561	0.02392	0.04693	0.07778	0.00246	0.04171	0.40162	0.07140	0.00740	0.01521	0.03073	0.02687	0.00548	0.01194	0.04024	0.05097	0.03649	0.00308	0.00828	0.02187
Node7	191	Y	0.07687	0.02411	0.05113	0.02099	0.00715	0.01600	0.01563	0.09716	0.02338	0.04111	0.10398	0.01321	0.01330	0.13301	0.03329	0.05767	0.03976	0.02949	0.16166	0.04110
Node7	192	S	0.08799	0.00958	0.04259	0.01268	0.00379	0.00802	0.00790	0.05789	0.00346	0.00660	0.01302	0.00655	0.00285	0.00682	0.02611	0.62520	0.06204	0.00137	0.00420	0.01134
Node7	193	L	0.12428	0.01855	0.04326	0.01577	0.00728	0.01556	0.01585	0.06829	0.00602	0.09907	0.13294	0.01400	0.01995	0.03906	0.04321	0.08788	0.11405	0.00508	0.01453	0.11537
Node7	194	T	0.10255	0.00841	0.04787	0.00945	0.00383	0.00838	0.00649	0.03788	0.00299	0.01010	0.01183	0.00703	0.00508	0.00531	0.02183	0.34074	0.34562	0.00097	0.00339	0.02024
Node7	195	R	0.08642	0.11255	0.06306	0.02590	0.00407	0.08327	0.04179	0.07518	0.01554	0.03534	0.07728	0.10754	0.01292	0.02464	0.04973	0.06810	0.05690	0.00563	0.01435	0.03979
Node7	196	L	0.11257	0.03306	0.05144	0.02778	0.00674	0.02662	0.02963	0.11150	0.00991	0.06421	0.12637	0.02190	0.01690	0.04880	0.07625	0.07535	0.06138	0.00887	0.02263	0.06808
Node7	197	A	0.14712	0.01964	0.04879	0.02078	0.00680	0.01688	0.01957	0.08921	0.00647	0.06096	0.08117	0.01478	0.01330	0.02595	0.11454	0.10389	0.11047	0.00411	0.01142	0.08416
Node7	198	Y	0.00000	0.00000	0.00000	0.00000	0.00000	0.00000	0.00000	0.00000	0.00000	0.00000	0.00000	0.00000	0.00000	0.00000	0.00000	0.00000	0.00000	0.00000	1.00000	0.00000
Node7	199	S	0.00000	0.00000	0.00119	0.00000	0.00000	0.00000	0.00000	0.00000	0.00000	0.00000	0.00000	0.00000	0.00000	0.00000	0.00000	0.99879	0.00002	0.00000	0.00000	0.00000
Node7	200	S	0.00002	0.00000	0.02712	0.00001	0.00000	0.00000	0.00000	0.00002	0.00000	0.00000	0.00000	0.00000	0.00000	0.00000	0.00000	0.97269	0.00014	0.00000	0.00000	0.00000
Node7	201	Y	0.00000	0.00000	0.00000	0.00000	0.00000	0.00000	0.00000	0.00000	0.00000	0.00000	0.00000	0.00000	0.00000	0.00000	0.00000	0.00000	0.00000	0.00000	1.00000	0.00000
Node7	202	S	0.00000	0.00000	0.00000	0.00000	0.00000	0.00000	0.00000	0.00000	0.00000	0.00000	0.00000	0.00000	0.00000	0.00000	0.00000	1.00000	0.00000	0.00000	0.00000	0.00000
Node7	203	K	0.00000	0.00000	0.00000	0.00000	0.00000	0.00000	0.00000	0.00000	0.00000	0.00000	0.00000	1.00000	0.00000	0.00000	0.00000	0.00000	0.00000	0.00000	0.00000	0.00000
Node7	204	G	0.10407	0.03872	0.07778	0.05200	0.00587	0.02780	0.04889	0.13179	0.01375	0.04077	0.08563	0.02748	0.01223	0.04557	0.06371	0.07950	0.05825	0.01082	0.02963	0.04573
Node7	205	D	0.00000	0.00000	0.00000	1.00000	0.00000	0.00000	0.00000	0.00000	0.00000	0.00000	0.00000	0.00000	0.00000	0.00000	0.00000	0.00000	0.00000	0.00000	0.00000	0.00000
Node7	206	S	0.00008	0.00000	0.00005	0.00000	0.00000	0.00084	0.00000	0.00000	0.00000	0.00000	0.00000	0.00000	0.00000	0.00000	0.00000	0.99893	0.00009	0.00000	0.00000	0.00000
Node7	207	L	0.00000	0.00000	0.00000	0.00000	0.00000	0.00000	0.00000	0.00000	0.00000	0.00000	1.00000	0.00000	0.00000	0.00000	0.00000	0.00000	0.00000	0.00000	0.00000	0.00000
Node7	208	R	0.00000	1.00000	0.00000	0.00000	0.00000	0.00000	0.00000	0.00000	0.00000	0.00000	0.00000	0.00000	0.00000	0.00000	0.00000	0.00000	0.00000	0.00000	0.00000	0.00000
Node7	209	L	0.11688	0.02924	0.04984	0.02688	0.00696	0.02070	0.02599	0.12366	0.00918	0.06301	0.13145	0.01907	0.01718	0.05449	0.06783	0.07553	0.05925	0.01069	0.02570	0.06647
Node7	210	P	0.00000	0.00000	0.00000	0.00000	0.00000	0.00000	0.00000	0.00000	0.00000	0.00000	0.00000	0.00000	0.00000	0.00000	1.00000	0.00000	0.00000	0.00000	0.00000	0.00000
Node7	211	L	0.00000	0.00000	0.00000	0.00000	0.00000	0.00000	0.00000	0.00000	0.00000	0.00000	1.00000	0.00000	0.00000	0.00000	0.00000	0.00000	0.00000	0.00000	0.00000	0.00000
Node7	212	R	0.00000	1.00000	0.00000	0.00000	0.00000	0.00000	0.00000	0.00000	0.00000	0.00000	0.00000	0.00000	0.00000	0.00000	0.00000	0.00000	0.00000	0.00000	0.00000	0.00000
Node7	213	S	0.00001	0.00000	0.00000	0.00000	0.00000	0.00000	0.00000	0.00000	0.00000	0.00000	0.00000	0.00000	0.00000	0.00000	0.00000	0.99629	0.00370	0.00000	0.00000	0.00000
Node7	214	P	0.09517	0.02381	0.03629	0.02253	0.00396	0.01767	0.02208	0.08001	0.00739	0.02880	0.06247	0.01590	0.00842	0.02538	0.38408	0.06677	0.04484	0.00564	0.01330	0.03549
Node7	215	A	0.23652	0.02585	0.04658	0.02554	0.00685	0.01904	0.02572	0.13346	0.00773	0.04065	0.07869	0.01738	0.01190	0.03326	0.06579	0.08701	0.05946	0.00719	0.01700	0.05440
Node7	216	E	0.08739	0.03017	0.05450	0.07006	0.00364	0.03835	0.27566	0.09270	0.00904	0.02458	0.05019	0.02804	0.00792	0.02134	0.05186	0.06098	0.04429	0.00522	0.01311	0.03094
Node7	217	R	0.00000	1.00000	0.00000	0.00000	0.00000	0.00000	0.00000	0.00000	0.00000	0.00000	0.00000	0.00000	0.00000	0.00000	0.00000	0.00000	0.00000	0.00000	0.00000	0.00000
Node7	218	E	0.00000	0.00000	0.00000	0.00000	0.00000	0.00000	1.00000	0.00000	0.00000	0.00000	0.00000	0.00000	0.00000	0.00000	0.00000	0.00000	0.00000	0.00000	0.00000	0.00000
Node7	219	E	0.00000	0.00000	0.00000	0.00000	0.00000	0.00000	1.00000	0.00000	0.00000	0.00000	0.00000	0.00000	0.00000	0.00000	0.00000	0.00000	0.00000	0.00000	0.00000	0.00000
Node7	220	W	0.00000	0.00000	0.00000	0.00000	0.00000	0.00000	0.00000	0.00000	0.00000	0.00000	0.00000	0.00000	0.00000	0.00000	0.00000	0.00000	0.00000	1.00000	0.00000	0.00000
Node7	221	S	0.00000	0.00000	0.00000	0.00000	0.00000	0.00000	0.00000	0.00000	0.00000	0.00000	0.00000	0.00000	0.00000	0.00000	0.00000	1.00000	0.00000	0.00000	0.00000	0.00000
Node7	222	Q	0.00000	0.00000	0.00000	0.00000	0.00000	1.00000	0.00000	0.00000	0.00000	0.00000	0.00000	0.00000	0.00000	0.00000	0.00000	0.00000	0.00000	0.00000	0.00000	0.00000
Node7	223	L	0.00000	0.00000	0.00000	0.00000	0.00000	0.00000	0.00000	0.00000	0.00000	0.00000	1.00000	0.00000	0.00000	0.00000	0.00000	0.00000	0.00000	0.00000	0.00000	0.00000
Node7	224	N	0.00000	0.00000	1.00000	0.00000	0.00000	0.00000	0.00000	0.00000	0.00000	0.00000	0.00000	0.00000	0.00000	0.00000	0.00000	0.00000	0.00000	0.00000	0.00000	0.00000
Node7	225	G	0.00000	0.00000	0.00000	0.00000	0.00000	0.00000	0.00000	1.00000	0.00000	0.00000	0.00000	0.00000	0.00000	0.00000	0.00000	0.00000	0.00000	0.00000	0.00000	0.00000
Node7	226	G	0.00000	0.00000	0.00000	0.00000	0.00000	0.00000	0.00000	1.00000	0.00000	0.00000	0.00000	0.00000	0.00000	0.00000	0.00000	0.00000	0.00000	0.00000	0.00000	0.00000
Node7	227	I	0.00000	0.00000	0.00000	0.00000	0.00000	0.00000	0.00000	0.00000	0.00000	1.00000	0.00000	0.00000	0.00000	0.00000	0.00000	0.00000	0.00000	0.00000	0.00000	0.00000
Node7	228	F	0.00000	0.00000	0.00000	0.00000	0.00000	0.00000	0.00000	0.00000	0.00000	0.00000	0.00000	0.00000	0.00000	1.00000	0.00000	0.00000	0.00000	0.00000	0.00000	0.00000
Node7	229	L	0.00000	0.00000	0.00000	0.00000	0.00000	0.00000	0.00000	0.00000	0.00000	0.00008	0.99992	0.00000	0.00000	0.00000	0.00000	0.00000	0.00000	0.00000	0.00000	0.00000
Node7	230	G	0.00000	0.00000	0.00000	0.00000	0.00000	0.00000	0.00000	1.00000	0.00000	0.00000	0.00000	0.00000	0.00000	0.00000	0.00000	0.00000	0.00000	0.00000	0.00000	0.00000
Node7	231	A	1.00000	0.00000	0.00000	0.00000	0.00000	0.00000	0.00000	0.00000	0.00000	0.00000	0.00000	0.00000	0.00000	0.00000	0.00000	0.00000	0.00000	0.00000	0.00000	0.00000
Node7	232	M	0.00000	0.00000	0.00000	0.00000	0.00000	0.00000	0.00000	0.00000	0.00000	0.00000	0.00000	0.00000	1.00000	0.00000	0.00000	0.00000	0.00000	0.00000	0.00000	0.00000
Node7	233	G	0.00000	0.00000	0.00000	0.00000	0.00000	0.00000	0.00000	1.00000	0.00000	0.00000	0.00000	0.00000	0.00000	0.00000	0.00000	0.00000	0.00000	0.00000	0.00000	0.00000
Node7	234	G	0.00000	0.00000	0.00000	0.00000	0.00000	0.00000	0.00000	1.00000	0.00000	0.00000	0.00000	0.00000	0.00000	0.00000	0.00000	0.00000	0.00000	0.00000	0.00000	0.00000
Node7	235	A	1.00000	0.00000	0.00000	0.00000	0.00000	0.00000	0.00000	0.00000	0.00000	0.00000	0.00000	0.00000	0.00000	0.00000	0.00000	0.00000	0.00000	0.00000	0.00000	0.00000
Node7	236	I	0.00000	0.00000	0.00000	0.00000	0.00000	0.00000	0.00000	0.00000	0.00000	0.99979	0.00000	0.00000	0.00000	0.00000	0.00000	0.00000	0.00000	0.00000	0.00000	0.00021
Node7	237	F	0.00000	0.00000	0.00000	0.00000	0.00000	0.00000	0.00000	0.00000	0.00000	0.00000	0.00000	0.00000	0.00000	1.00000	0.00000	0.00000	0.00000	0.00000	0.00000	0.00000
Node7	238	A	1.00000	0.00000	0.00000	0.00000	0.00000	0.00000	0.00000	0.00000	0.00000	0.00000	0.00000	0.00000	0.00000	0.00000	0.00000	0.00000	0.00000	0.00000	0.00000	0.00000
Node7	239	Y	0.00000	0.00000	0.00000	0.00000	0.00000	0.00000	0.00000	0.00000	0.00000	0.00000	0.00000	0.00000	0.00000	0.00000	0.00000	0.00000	0.00000	0.00000	1.00000	0.00000
Node7	240	L	0.00000	0.00000	0.00000	0.00000	0.00000	0.00000	0.00000	0.00000	0.00000	0.00002	0.99817	0.00000	0.00002	0.00179	0.00000	0.00000	0.00000	0.00000	0.00000	0.00000
Node7	241	L	0.00000	0.00000	0.00000	0.00000	0.00000	0.00000	0.00000	0.00000	0.00000	0.00000	1.00000	0.00000	0.00000	0.00000	0.00000	0.00000	0.00000	0.00000	0.00000	0.00000
Node7	242	L	0.00000	0.00000	0.00000	0.00000	0.00000	0.00000	0.00000	0.00000	0.00000	0.00000	1.00000	0.00000	0.00000	0.00000	0.00000	0.00000	0.00000	0.00000	0.00000	0.00000
Node7	243	E	0.00000	0.00000	0.00000	0.00000	0.00000	0.00000	1.00000	0.00000	0.00000	0.00000	0.00000	0.00000	0.00000	0.00000	0.00000	0.00000	0.00000	0.00000	0.00000	0.00000
Node7	244	N	0.00000	0.00000	1.00000	0.00000	0.00000	0.00000	0.00000	0.00000	0.00000	0.00000	0.00000	0.00000	0.00000	0.00000	0.00000	0.00000	0.00000	0.00000	0.00000	0.00000
Node7	245	F	0.00000	0.00000	0.00000	0.00000	0.00000	0.00000	0.00000	0.00000	0.00000	0.00000	0.00000	0.00000	0.00000	1.00000	0.00000	0.00000	0.00000	0.00000	0.00000	0.00000
Node7	246	D	0.00000	0.00000	0.00000	1.00000	0.00000	0.00000	0.00000	0.00000	0.00000	0.00000	0.00000	0.00000	0.00000	0.00000	0.00000	0.00000	0.00000	0.00000	0.00000	0.00000
Node7	247	S	0.00052	0.00000	0.00000	0.00000	0.00000	0.00000	0.00000	0.00000	0.00000	0.00000	0.00000	0.00000	0.00000	0.00000	0.00000	0.99945	0.00002	0.00000	0.00000	0.00000
Node7	248	L	0.00000	0.00000	0.00000	0.00000	0.00000	0.00000	0.00000	0.00000	0.00000	0.00000	0.99999	0.00000	0.00000	0.00000	0.00000	0.00000	0.00000	0.00000	0.00000	0.00000
Node7	249	D	0.00000	0.00000	0.00000	1.00000	0.00000	0.00000	0.00000	0.00000	0.00000	0.00000	0.00000	0.00000	0.00000	0.00000	0.00000	0.00000	0.00000	0.00000	0.00000	0.00000
Node7	250	A	0.99999	0.00000	0.00000	0.00000	0.00000	0.00000	0.00000	0.00000	0.00000	0.00000	0.00000	0.00000	0.00000	0.00000	0.00000	0.00001	0.00000	0.00000	0.00000	0.00000
Node7	251	I	0.00000	0.00000	0.00000	0.00000	0.00000	0.00000	0.00000	0.00000	0.00000	1.00000	0.00000	0.00000	0.00000	0.00000	0.00000	0.00000	0.00000	0.00000	0.00000	0.00000
Node7	252	L	0.00000	0.00000	0.00000	0.00000	0.00000	0.00000	0.00000	0.00000	0.00000	0.00001	0.99998	0.00000	0.00001	0.00000	0.00000	0.00000	0.00000	0.00000	0.00000	0.00000
Node7	253	R	0.00000	1.00000	0.00000	0.00000	0.00000	0.00000	0.00000	0.00000	0.00000	0.00000	0.00000	0.00000	0.00000	0.00000	0.00000	0.00000	0.00000	0.00000	0.00000	0.00000
Node7	254	G	0.00000	0.00000	0.00000	0.00000	0.00000	0.00000	0.00000	1.00000	0.00000	0.00000	0.00000	0.00000	0.00000	0.00000	0.00000	0.00000	0.00000	0.00000	0.00000	0.00000
Node7	255	A	0.99995	0.00000	0.00000	0.00000	0.00000	0.00000	0.00000	0.00000	0.00000	0.00000	0.00000	0.00000	0.00000	0.00000	0.00000	0.00003	0.00000	0.00000	0.00000	0.00000
Node7	256	V	0.00000	0.00000	0.00000	0.00000	0.00000	0.00000	0.00000	0.00000	0.00000	0.00001	0.00000	0.00000	0.00000	0.00000	0.00000	0.00000	0.00000	0.00000	0.00000	0.99999
Node7	257	N	0.00000	0.00000	1.00000	0.00000	0.00000	0.00000	0.00000	0.00000	0.00000	0.00000	0.00000	0.00000	0.00000	0.00000	0.00000	0.00000	0.00000	0.00000	0.00000	0.00000
Node7	258	A	0.73595	0.00000	0.00000	0.00000	0.00001	0.00000	0.00000	0.00000	0.00000	0.00003	0.00001	0.00000	0.00000	0.00000	0.00000	0.00001	0.00008	0.00000	0.00000	0.26390
Node7	259	S	0.00001	0.00000	0.00009	0.00000	0.00000	0.00000	0.00000	0.00000	0.00000	0.00000	0.00000	0.00000	0.00000	0.00000	0.00000	0.99988	0.00002	0.00000	0.00000	0.00000
Node7	260	Y	0.00004	0.00003	0.00005	0.00000	0.00001	0.00054	0.00001	0.00000	0.00119	0.00011	0.00192	0.00001	0.00025	0.00516	0.00000	0.00004	0.00003	0.00016	0.99037	0.00007
Node7	261	L	0.00010	0.00001	0.00000	0.00000	0.00001	0.00003	0.00000	0.00000	0.00001	0.00319	0.99220	0.00000	0.00254	0.00090	0.00002	0.00002	0.00011	0.00001	0.00001	0.00082
Node7	262	P	0.00375	0.00003	0.00007	0.00001	0.00004	0.00009	0.00001	0.00006	0.00003	0.00010	0.00825	0.00001	0.00014	0.00142	0.90953	0.07520	0.00100	0.00001	0.00005	0.00021
Node7	263	F	0.00001	0.00000	0.00000	0.00000	0.00005	0.00000	0.00000	0.00000	0.00002	0.00010	0.00110	0.00000	0.00009	0.99544	0.00000	0.00002	0.00000	0.00010	0.00302	0.00004
Node7	264	P	0.05573	0.00726	0.00866	0.00723	0.00082	0.00748	0.00748	0.01942	0.00285	0.00509	0.01718	0.00519	0.00174	0.00440	0.77580	0.04070	0.01897	0.00096	0.00222	0.01082
Node7	265	G	0.04996	0.00464	0.01758	0.00640	0.00130	0.00206	0.00291	0.79469	0.00130	0.00088	0.00408	0.00194	0.00099	0.00521	0.00464	0.02972	0.00500	0.06080	0.00314	0.00275
Node7	266	N	0.07484	0.01481	0.27873	0.03151	0.00458	0.01849	0.00975	0.05780	0.01428	0.05948	0.07296	0.01615	0.01480	0.01805	0.01684	0.12370	0.11283	0.00170	0.01078	0.04791
Node7	267	A	0.23747	0.00585	0.01505	0.00446	0.01042	0.00605	0.00561	0.05843	0.00489	0.03689	0.10514	0.00353	0.01670	0.22899	0.02028	0.07884	0.04001	0.01130	0.05020	0.05988
Node7	268	G	0.09074	0.00992	0.08275	0.02628	0.00245	0.00683	0.00959	0.63364	0.00434	0.00272	0.00613	0.00724	0.00178	0.00353	0.01356	0.06664	0.02074	0.00155	0.00245	0.00713
Node7	269	S	0.11409	0.00787	0.04481	0.00946	0.00526	0.00801	0.00658	0.04289	0.00338	0.01241	0.01834	0.00657	0.00568	0.01700	0.02202	0.32375	0.32165	0.00132	0.00647	0.02244
Node7	270	N	0.06583	0.01309	0.23165	0.02443	0.00412	0.01347	0.00923	0.04839	0.01021	0.15435	0.08551	0.01448	0.01718	0.02117	0.01593	0.07626	0.09297	0.00186	0.01023	0.08963
Node7	271	G	0.11643	0.00751	0.05007	0.01428	0.00327	0.00595	0.00673	0.38595	0.00270	0.00286	0.00608	0.00502	0.00175	0.00330	0.01758	0.31797	0.04166	0.00096	0.00205	0.00789
Node7	272	T	0.11513	0.01003	0.03972	0.00988	0.00384	0.01011	0.00940	0.03436	0.00324	0.02097	0.02248	0.00965	0.00766	0.00680	0.02432	0.12764	0.50185	0.00112	0.00373	0.03810
Node7	273	Q	0.04263	0.04053	0.07449	0.01908	0.00099	0.54977	0.04936	0.02940	0.02189	0.00533	0.02002	0.03272	0.00567	0.00395	0.01941	0.04247	0.02879	0.00132	0.00431	0.00787
Node7	274	S	0.12591	0.01405	0.06086	0.01803	0.00558	0.01177	0.01101	0.08276	0.00509	0.00849	0.01775	0.00938	0.00409	0.01023	0.03852	0.46595	0.08628	0.00206	0.00642	0.01578
Node7	275	R	0.02687	0.70086	0.02248	0.00514	0.00172	0.02581	0.00855	0.02831	0.01038	0.00659	0.02068	0.05495	0.00385	0.00501	0.01502	0.02756	0.01817	0.00415	0.00583	0.00806
Node7	276	R	0.02687	0.70086	0.02248	0.00514	0.00172	0.02581	0.00855	0.02831	0.01038	0.00659	0.02068	0.05495	0.00385	0.00501	0.01502	0.02756	0.01817	0.00415	0.00583	0.00806
Node7	277	T	0.08467	0.01190	0.04185	0.01065	0.00366	0.01115	0.01011	0.03144	0.00385	0.02618	0.02915	0.01122	0.00952	0.00931	0.02474	0.11088	0.52112	0.00164	0.00526	0.04169
Node7	278	Q	0.04411	0.04086	0.03678	0.01295	0.00107	0.58719	0.04523	0.02629	0.01695	0.00781	0.03264	0.02861	0.00837	0.00587	0.02328	0.03657	0.02694	0.00212	0.00572	0.01063
Node7	279	W	0.01316	0.01036	0.00418	0.00142	0.00211	0.00334	0.00191	0.01730	0.00391	0.00962	0.04457	0.00174	0.00568	0.06637	0.00535	0.01006	0.00626	0.73807	0.04528	0.00931
Node7	280	Q	0.04411	0.04086	0.03678	0.01295	0.00107	0.58719	0.04523	0.02629	0.01695	0.00781	0.03264	0.02861	0.00837	0.00587	0.02328	0.03657	0.02694	0.00212	0.00572	0.01063
Node7	281	T	0.08467	0.01190	0.04185	0.01065	0.00366	0.01115	0.01011	0.03144	0.00385	0.02618	0.02915	0.01122	0.00952	0.00931	0.02474	0.11088	0.52112	0.00164	0.00526	0.04169
Node7	282	F	0.01723	0.00304	0.00543	0.00135	0.00298	0.00225	0.00134	0.00873	0.00477	0.03360	0.12406	0.00131	0.01239	0.63065	0.00601	0.01217	0.00862	0.01613	0.08364	0.02430
Node7	283	L	0.02367	0.00602	0.00446	0.00123	0.00204	0.00601	0.00219	0.00729	0.00222	0.08042	0.67381	0.00258	0.02876	0.05958	0.01032	0.01014	0.01296	0.00520	0.01078	0.05030
Node7	284	N	0.03628	0.01513	0.57458	0.05444	0.00211	0.01564	0.01275	0.07516	0.01542	0.00660	0.01032	0.01857	0.00304	0.00603	0.01297	0.08035	0.04300	0.00113	0.00882	0.00767
Node7	285	L	0.02367	0.00602	0.00446	0.00123	0.00204	0.00601	0.00219	0.00729	0.00222	0.08042	0.67381	0.00258	0.02876	0.05958	0.01032	0.01014	0.01296	0.00520	0.01078	0.05030
Node7	286	P	0.05320	0.00765	0.00981	0.00754	0.00097	0.00749	0.00778	0.02173	0.00287	0.00605	0.01804	0.00541	0.00200	0.00505	0.77165	0.03848	0.01923	0.00109	0.00256	0.01139
Node7	287	E	0.04529	0.01023	0.02266	0.06298	0.00069	0.03418	0.67951	0.02993	0.00340	0.00424	0.00901	0.01779	0.00213	0.00263	0.01827	0.02584	0.01846	0.00092	0.00276	0.00909
Node7	288	P	0.05320	0.00765	0.00981	0.00754	0.00097	0.00749	0.00778	0.02173	0.00287	0.00605	0.01804	0.00541	0.00200	0.00505	0.77165	0.03848	0.01923	0.00109	0.00256	0.01139
Node7	289	M	0.04122	0.00861	0.01010	0.00230	0.00256	0.01182	0.00398	0.01377	0.00266	0.07748	0.22085	0.00611	0.42627	0.04568	0.00879	0.01793	0.03252	0.00510	0.01063	0.05161
Node7	290	P	0.05320	0.00765	0.00981	0.00754	0.00097	0.00749	0.00778	0.02173	0.00287	0.00605	0.01804	0.00541	0.00200	0.00505	0.77165	0.03848	0.01923	0.00109	0.00256	0.01139
Node7	291	R	0.02687	0.70086	0.02248	0.00514	0.00172	0.02581	0.00855	0.02831	0.01038	0.00659	0.02068	0.05495	0.00385	0.00501	0.01502	0.02756	0.01817	0.00415	0.00583	0.00806
Node7	292	P	0.05320	0.00765	0.00981	0.00754	0.00097	0.00749	0.00778	0.02173	0.00287	0.00605	0.01804	0.00541	0.00200	0.00505	0.77165	0.03848	0.01923	0.00109	0.00256	0.01139
Node7	293	G	0.08113	0.00862	0.03401	0.01460	0.00225	0.00506	0.00762	0.73275	0.00256	0.00322	0.00762	0.00509	0.00187	0.00439	0.01300	0.04944	0.01461	0.00211	0.00234	0.00769
Node7	294	Y	0.01526	0.00665	0.01494	0.00349	0.00315	0.00412	0.00264	0.00878	0.01892	0.01352	0.04222	0.00249	0.00542	0.15730	0.00574	0.01436	0.00916	0.02070	0.63912	0.01202
Node7	295	P	0.05320	0.00765	0.00981	0.00754	0.00097	0.00749	0.00778	0.02173	0.00287	0.00605	0.01804	0.00541	0.00200	0.00505	0.77165	0.03848	0.01923	0.00109	0.00256	0.01139
Node7	296	G	0.08113	0.00862	0.03401	0.01460	0.00225	0.00506	0.00762	0.73275	0.00256	0.00322	0.00762	0.00509	0.00187	0.00439	0.01300	0.04944	0.01461	0.00211	0.00234	0.00769
Node7	297	S	0.12591	0.01405	0.06086	0.01803	0.00558	0.01177	0.01101	0.08276	0.00509	0.00849	0.01775	0.00938	0.00409	0.01023	0.03852	0.46595	0.08628	0.00206	0.00642	0.01578
Node12	1	M	0.01981	0.00356	0.00408	0.00057	0.00111	0.00615	0.00138	0.00457	0.00105	0.04093	0.12394	0.00275	0.71344	0.02083	0.00269	0.00661	0.01737	0.00210	0.00389	0.02317
Node12	2	T	0.13020	0.02886	0.06828	0.03062	0.00692	0.02151	0.02550	0.11495	0.00924	0.04089	0.07052	0.02112	0.01228	0.02884	0.06286	0.11956	0.13369	0.00590	0.01569	0.05258
Node12	3	G	0.10333	0.04642	0.06732	0.05346	0.00534	0.04555	0.07352	0.12127	0.01323	0.03798	0.07986	0.03286	0.01185	0.03527	0.06744	0.07612	0.05636	0.00846	0.02075	0.04359
Node12	4	L	0.09761	0.03063	0.04751	0.02567	0.00958	0.02004	0.02388	0.10178	0.01104	0.06520	0.14395	0.01898	0.01812	0.07993	0.05934	0.06631	0.05331	0.01848	0.04359	0.06507
Node12	5	-	0.09565	0.08508	0.06674	0.03645	0.00493	0.05476	0.04697	0.10683	0.01435	0.03461	0.07408	0.07905	0.01159	0.03114	0.06140	0.07353	0.05616	0.00792	0.01902	0.03973
Node12	6	G	0.10564	0.03780	0.05658	0.03444	0.00633	0.02405	0.03254	0.12209	0.01098	0.05543	0.11695	0.02468	0.01558	0.05369	0.07361	0.07373	0.05712	0.01221	0.02821	0.05832
Node12	7	G	0.11295	0.03610	0.05954	0.03523	0.00640	0.02387	0.03224	0.12961	0.01074	0.04834	0.09858	0.02392	0.01371	0.04408	0.09462	0.08055	0.06211	0.00996	0.02358	0.05388
Node12	8	Q	0.09777	0.05549	0.06306	0.03576	0.00440	0.12086	0.05578	0.09352	0.01732	0.02982	0.06898	0.03729	0.01154	0.02600	0.09291	0.07536	0.05555	0.00634	0.01648	0.03578
Node12	9	L	0.10237	0.04349	0.05284	0.02967	0.00648	0.02367	0.02854	0.11413	0.01145	0.05827	0.12528	0.02527	0.01636	0.06172	0.06595	0.07055	0.05538	0.01507	0.03342	0.06012
Node12	10	L	0.10240	0.02872	0.04509	0.02420	0.00667	0.01961	0.02344	0.09985	0.00927	0.07685	0.15616	0.01831	0.01967	0.06590	0.06047	0.06632	0.05601	0.01295	0.03091	0.07720
Node12	11	M	0.02273	0.00430	0.00470	0.00056	0.00117	0.00906	0.00212	0.00451	0.00117	0.04459	0.13642	0.00381	0.68380	0.02069	0.00242	0.00719	0.02083	0.00196	0.00350	0.02446
Node12	12	T	0.06433	0.00770	0.03442	0.00620	0.00235	0.00785	0.00623	0.01648	0.00231	0.01360	0.01192	0.00858	0.00631	0.00373	0.01382	0.14961	0.61529	0.00067	0.00246	0.02613
Node12	13	T	0.10155	0.01461	0.05752	0.01156	0.00351	0.04814	0.01254	0.03594	0.00517	0.01307	0.01551	0.01398	0.00651	0.00509	0.02234	0.21869	0.38435	0.00097	0.00349	0.02546
Node12	14	T	0.10748	0.01375	0.05345	0.01258	0.00448	0.01320	0.01142	0.03807	0.00433	0.02750	0.02821	0.01382	0.00999	0.00838	0.02715	0.14441	0.42915	0.00135	0.00473	0.04654
Node12	15	I	0.01839	0.00168	0.00298	0.00087	0.00073	0.00487	0.01427	0.00147	0.00054	0.53440	0.14257	0.00230	0.06153	0.01272	0.00220	0.00441	0.02308	0.00056	0.00189	0.16855
Node12	16	E	0.09057	0.01110	0.03425	0.05563	0.00146	0.04667	0.45370	0.03099	0.00404	0.01035	0.01593	0.02169	0.00558	0.00364	0.01990	0.06465	0.10237	0.00083	0.00301	0.02364
Node12	17	T	0.15448	0.00773	0.02987	0.00569	0.00437	0.00900	0.00665	0.02618	0.00239	0.02942	0.02805	0.00807	0.01304	0.00696	0.01807	0.13385	0.45166	0.00094	0.00329	0.06028
Node12	18	M	0.00000	0.00000	0.00000	0.00000	0.00000	0.00000	0.00000	0.00000	0.00000	0.00000	0.00000	0.00000	1.00000	0.00000	0.00000	0.00000	0.00000	0.00000	0.00000	0.00000
Node12	19	S	0.00000	0.00000	0.00000	0.00000	0.00000	0.00000	0.00000	0.00000	0.00000	0.00000	0.00000	0.00000	0.00000	0.00000	0.00000	0.99999	0.00001	0.00000	0.00000	0.00000
Node12	20	Q	0.08446	0.05646	0.05867	0.03322	0.00388	0.14525	0.07367	0.07003	0.02231	0.03481	0.09292	0.03801	0.01485	0.03834	0.04765	0.06413	0.04977	0.00887	0.02563	0.03706
Node12	21	N	0.00000	0.00000	1.00000	0.00000	0.00000	0.00000	0.00000	0.00000	0.00000	0.00000	0.00000	0.00000	0.00000	0.00000	0.00000	0.00000	0.00000	0.00000	0.00000	0.00000
Node12	22	S	0.00008	0.00000	0.00000	0.00000	0.00000	0.00000	0.00000	0.00000	0.00000	0.00000	0.00000	0.00000	0.00000	0.00000	0.00069	0.99807	0.00115	0.00000	0.00000	0.00000
Node12	23	S	0.00338	0.00000	0.00005	0.00000	0.00005	0.00001	0.00000	0.00002	0.00000	0.00000	0.00000	0.00000	0.00000	0.00000	0.00002	0.99002	0.00630	0.00000	0.00000	0.00012
Node12	24	D	0.00000	0.00000	0.00000	1.00000	0.00000	0.00000	0.00000	0.00000	0.00000	0.00000	0.00000	0.00000	0.00000	0.00000	0.00000	0.00000	0.00000	0.00000	0.00000	0.00000
Node12	25	M	0.00000	0.00000	0.00000	0.00000	0.00000	0.00000	0.00000	0.00000	0.00000	0.00001	0.00000	0.00000	0.99999	0.00000	0.00000	0.00000	0.00000	0.00000	0.00000	0.00000
Node12	26	A	0.99992	0.00000	0.00000	0.00000	0.00000	0.00000	0.00000	0.00000	0.00000	0.00000	0.00000	0.00000	0.00000	0.00000	0.00000	0.00007	0.00000	0.00000	0.00000	0.00000
Node12	27	E	0.00003	0.00000	0.00000	0.00001	0.00000	0.00408	0.99586	0.00000	0.00000	0.00000	0.00000	0.00001	0.00000	0.00000	0.00000	0.00001	0.00000	0.00000	0.00000	0.00000
Node12	28	T	0.00011	0.00000	0.00009	0.00000	0.00000	0.00001	0.00000	0.00000	0.00000	0.00000	0.00000	0.00006	0.00000	0.00000	0.00000	0.01234	0.98738	0.00000	0.00000	0.00000
Node12	29	I	0.00000	0.00000	0.00000	0.00000	0.00000	0.00000	0.00000	0.00000	0.00000	0.99997	0.00000	0.00000	0.00001	0.00000	0.00000	0.00000	0.00000	0.00000	0.00000	0.00001
Node12	30	K	0.00000	0.00004	0.00459	0.00000	0.00000	0.00002	0.00000	0.00000	0.00000	0.00000	0.00000	0.99502	0.00000	0.00000	0.00000	0.00029	0.00003	0.00000	0.00000	0.00000
Node12	31	Q	0.00000	0.00000	0.00000	0.00000	0.00000	1.00000	0.00000	0.00000	0.00000	0.00000	0.00000	0.00000	0.00000	0.00000	0.00000	0.00000	0.00000	0.00000	0.00000	0.00000
Node12	32	Y	0.00000	0.00000	0.00000	0.00000	0.00000	0.00000	0.00000	0.00000	0.00000	0.00000	0.00000	0.00000	0.00000	0.00002	0.00000	0.00000	0.00000	0.00000	0.99998	0.00000
Node12	33	N	0.00002	0.00000	0.99744	0.00051	0.00000	0.00011	0.00073	0.00002	0.00002	0.00000	0.00000	0.00004	0.00000	0.00000	0.00000	0.00051	0.00059	0.00000	0.00000	0.00000
Node12	34	N	0.05664	0.02945	0.37544	0.06688	0.00295	0.02313	0.01900	0.09614	0.01908	0.00903	0.01469	0.06079	0.00435	0.00791	0.01971	0.10808	0.06271	0.00154	0.01088	0.01160
Node12	35	E	0.00000	0.00000	0.00000	0.00002	0.00000	0.00000	0.99998	0.00000	0.00000	0.00000	0.00000	0.00000	0.00000	0.00000	0.00000	0.00000	0.00000	0.00000	0.00000	0.00000
Node12	36	-	0.10614	0.05526	0.06343	0.03261	0.00586	0.02811	0.03325	0.11101	0.01103	0.04454	0.08753	0.06152	0.01320	0.03762	0.06397	0.08258	0.08227	0.00858	0.02072	0.05077
Node12	37	G	0.10524	0.03955	0.05877	0.03749	0.00621	0.02569	0.03643	0.12488	0.01146	0.05256	0.11097	0.02566	0.01489	0.05177	0.07157	0.07420	0.05675	0.01214	0.02791	0.05585
Node12	38	E	0.00000	0.00000	0.00000	0.00000	0.00000	0.00000	1.00000	0.00000	0.00000	0.00000	0.00000	0.00000	0.00000	0.00000	0.00000	0.00000	0.00000	0.00000	0.00000	0.00000
Node12	39	D	0.00000	0.00000	0.00000	1.00000	0.00000	0.00000	0.00000	0.00000	0.00000	0.00000	0.00000	0.00000	0.00000	0.00000	0.00000	0.00000	0.00000	0.00000	0.00000	0.00000
Node12	40	I	0.00000	0.00000	0.00000	0.00000	0.00000	0.00000	0.00000	0.00000	0.00000	0.99999	0.00000	0.00000	0.00000	0.00000	0.00000	0.00000	0.00000	0.00000	0.00000	0.00001
Node12	41	I	0.00000	0.00000	0.00000	0.00000	0.00000	0.00000	0.00000	0.00000	0.00000	1.00000	0.00000	0.00000	0.00000	0.00000	0.00000	0.00000	0.00000	0.00000	0.00000	0.00000
Node12	42	K	0.00000	0.00000	0.00000	0.00000	0.00000	0.00000	0.00000	0.00000	0.00000	0.00000	0.00000	1.00000	0.00000	0.00000	0.00000	0.00000	0.00000	0.00000	0.00000	0.00000
Node12	43	P	0.00000	0.00000	0.00000	0.00000	0.00000	0.00000	0.00000	0.00000	0.00000	0.00000	0.00000	0.00000	0.00000	0.00000	1.00000	0.00000	0.00000	0.00000	0.00000	0.00000
Node12	44	F	0.03640	0.00875	0.01384	0.00490	0.00451	0.00635	0.00481	0.02360	0.00811	0.05530	0.16894	0.00445	0.01799	0.41787	0.01589	0.02370	0.01989	0.02392	0.09636	0.04441
Node12	45	F	0.00000	0.00000	0.00000	0.00000	0.00000	0.00000	0.00000	0.00000	0.00000	0.00000	0.00000	0.00000	0.00000	0.99999	0.00000	0.00000	0.00000	0.00000	0.00001	0.00000
Node12	46	Y	0.03588	0.01391	0.02507	0.00868	0.00482	0.00901	0.00717	0.02757	0.02110	0.03369	0.09448	0.00658	0.01132	0.17992	0.01676	0.02793	0.02096	0.03058	0.39459	0.02997
Node12	47	D	0.06218	0.01640	0.10591	0.39163	0.00254	0.01830	0.07386	0.09720	0.00957	0.01075	0.02092	0.01514	0.00390	0.01015	0.03559	0.06312	0.03660	0.00244	0.00860	0.01520
Node12	48	D	0.06218	0.01640	0.10591	0.39163	0.00254	0.01830	0.07386	0.09720	0.00957	0.01075	0.02092	0.01514	0.00390	0.01015	0.03559	0.06312	0.03660	0.00244	0.00860	0.01520
Node12	49	K	0.00000	0.00000	0.00000	0.00000	0.00000	0.00000	0.00000	0.00000	0.00000	0.00000	0.00000	1.00000	0.00000	0.00000	0.00000	0.00000	0.00000	0.00000	0.00000	0.00000
Node12	50	G	0.00000	0.00000	0.00000	0.00000	0.00000	0.00000	0.00000	1.00000	0.00000	0.00000	0.00000	0.00000	0.00000	0.00000	0.00000	0.00000	0.00000	0.00000	0.00000	0.00000
Node12	51	D	0.00000	0.00000	0.00000	1.00000	0.00000	0.00000	0.00000	0.00000	0.00000	0.00000	0.00000	0.00000	0.00000	0.00000	0.00000	0.00000	0.00000	0.00000	0.00000	0.00000
Node12	52	P	0.00000	0.00000	0.00000	0.00000	0.00000	0.00000	0.00000	0.00000	0.00000	0.00000	0.00000	0.00000	0.00000	0.00000	1.00000	0.00000	0.00000	0.00000	0.00000	0.00000
Node12	53	C	0.00000	0.00000	0.00000	0.00000	1.00000	0.00000	0.00000	0.00000	0.00000	0.00000	0.00000	0.00000	0.00000	0.00000	0.00000	0.00000	0.00000	0.00000	0.00000	0.00000
Node12	54	L	0.00000	0.00000	0.00000	0.00000	0.00000	0.00000	0.00000	0.00000	0.00000	0.00001	0.99998	0.00000	0.00001	0.00000	0.00000	0.00000	0.00000	0.00000	0.00000	0.00000
Node12	55	G	0.00000	0.00000	0.00000	0.00000	0.00000	0.00000	0.00000	1.00000	0.00000	0.00000	0.00000	0.00000	0.00000	0.00000	0.00000	0.00000	0.00000	0.00000	0.00000	0.00000
Node12	56	N	0.00000	0.00000	1.00000	0.00000	0.00000	0.00000	0.00000	0.00000	0.00000	0.00000	0.00000	0.00000	0.00000	0.00000	0.00000	0.00000	0.00000	0.00000	0.00000	0.00000
Node12	57	L	0.00000	0.00000	0.00000	0.00000	0.00000	0.00000	0.00000	0.00000	0.00000	0.00000	1.00000	0.00000	0.00000	0.00000	0.00000	0.00000	0.00000	0.00000	0.00000	0.00000
Node12	58	S	0.00000	0.00000	0.00000	0.00000	0.00000	0.00000	0.00000	0.00000	0.00000	0.00000	0.00000	0.00000	0.00000	0.00000	0.00000	1.00000	0.00000	0.00000	0.00000	0.00000
Node12	59	T	0.00000	0.00000	0.00000	0.00000	0.00000	0.00000	0.00000	0.00000	0.00000	0.00000	0.00000	0.00000	0.00000	0.00000	0.00000	0.00000	1.00000	0.00000	0.00000	0.00000
Node12	60	P	0.00000	0.00000	0.00000	0.00000	0.00000	0.00000	0.00000	0.00000	0.00000	0.00000	0.00000	0.00000	0.00000	0.00000	1.00000	0.00000	0.00000	0.00000	0.00000	0.00000
Node12	61	I	0.00000	0.00000	0.00000	0.00000	0.00000	0.00000	0.00000	0.00000	0.00000	1.00000	0.00000	0.00000	0.00000	0.00000	0.00000	0.00000	0.00000	0.00000	0.00000	0.00000
Node12	62	N	0.00000	0.00000	1.00000	0.00000	0.00000	0.00000	0.00000	0.00000	0.00000	0.00000	0.00000	0.00000	0.00000	0.00000	0.00000	0.00000	0.00000	0.00000	0.00000	0.00000
Node12	63	D	0.00000	0.00000	0.00000	1.00000	0.00000	0.00000	0.00000	0.00000	0.00000	0.00000	0.00000	0.00000	0.00000	0.00000	0.00000	0.00000	0.00000	0.00000	0.00000	0.00000
Node12	64	S	0.00000	0.00000	0.00000	0.00000	0.00000	0.00000	0.00000	0.00000	0.00000	0.00000	0.00000	0.00000	0.00000	0.00000	0.00000	1.00000	0.00000	0.00000	0.00000	0.00000
Node12	65	P	0.00000	0.00000	0.00000	0.00000	0.00000	0.00000	0.00000	0.00000	0.00000	0.00000	0.00000	0.00000	0.00000	0.00000	1.00000	0.00000	0.00000	0.00000	0.00000	0.00000
Node12	66	L	0.00000	0.00000	0.00000	0.00000	0.00000	0.00000	0.00000	0.00000	0.00000	0.00000	1.00000	0.00000	0.00000	0.00000	0.00000	0.00000	0.00000	0.00000	0.00000	0.00000
Node12	67	V	0.41626	0.00000	0.00000	0.00000	0.00000	0.00000	0.00000	0.00000	0.00000	0.00001	0.00000	0.00000	0.00000	0.00000	0.00000	0.00000	0.00002	0.00000	0.00000	0.58371
Node12	68	R	0.00000	1.00000	0.00000	0.00000	0.00000	0.00000	0.00000	0.00000	0.00000	0.00000	0.00000	0.00000	0.00000	0.00000	0.00000	0.00000	0.00000	0.00000	0.00000	0.00000
Node12	69	A	1.00000	0.00000	0.00000	0.00000	0.00000	0.00000	0.00000	0.00000	0.00000	0.00000	0.00000	0.00000	0.00000	0.00000	0.00000	0.00000	0.00000	0.00000	0.00000	0.00000
Node12	70	F	0.00000	0.00000	0.00000	0.00000	0.00000	0.00000	0.00000	0.00000	0.00000	0.00000	0.00000	0.00000	0.00000	1.00000	0.00000	0.00000	0.00000	0.00000	0.00000	0.00000
Node12	71	I	0.00000	0.00000	0.00000	0.00000	0.00000	0.00000	0.00000	0.00000	0.00000	1.00000	0.00000	0.00000	0.00000	0.00000	0.00000	0.00000	0.00000	0.00000	0.00000	0.00000
Node12	72	N	0.00000	0.00000	0.99853	0.00001	0.00000	0.00000	0.00000	0.00000	0.00000	0.00000	0.00000	0.00000	0.00000	0.00000	0.00000	0.00144	0.00001	0.00000	0.00000	0.00000
Node12	73	N	0.00000	0.00000	1.00000	0.00000	0.00000	0.00000	0.00000	0.00000	0.00000	0.00000	0.00000	0.00000	0.00000	0.00000	0.00000	0.00000	0.00000	0.00000	0.00000	0.00000
Node12	74	L	0.00000	0.00000	0.00000	0.00000	0.00000	0.00000	0.00000	0.00000	0.00000	0.00000	1.00000	0.00000	0.00000	0.00000	0.00000	0.00000	0.00000	0.00000	0.00000	0.00000
Node12	75	P	0.00000	0.00000	0.00000	0.00000	0.00000	0.00000	0.00000	0.00000	0.00000	0.00000	0.00000	0.00000	0.00000	0.00000	1.00000	0.00000	0.00000	0.00000	0.00000	0.00000
Node12	76	A	1.00000	0.00000	0.00000	0.00000	0.00000	0.00000	0.00000	0.00000	0.00000	0.00000	0.00000	0.00000	0.00000	0.00000	0.00000	0.00000	0.00000	0.00000	0.00000	0.00000
Node12	77	Y	0.00000	0.00000	0.00000	0.00000	0.00000	0.00000	0.00000	0.00000	0.00000	0.00000	0.00000	0.00000	0.00000	0.00000	0.00000	0.00000	0.00000	0.00000	1.00000	0.00000
Node12	78	R	0.00000	1.00000	0.00000	0.00000	0.00000	0.00000	0.00000	0.00000	0.00000	0.00000	0.00000	0.00000	0.00000	0.00000	0.00000	0.00000	0.00000	0.00000	0.00000	0.00000
Node12	79	K	0.00000	0.00000	0.00000	0.00000	0.00000	0.00000	0.00000	0.00000	0.00000	0.00000	0.00000	1.00000	0.00000	0.00000	0.00000	0.00000	0.00000	0.00000	0.00000	0.00000
Node12	80	G	0.00000	0.00000	0.00000	0.00000	0.00000	0.00000	0.00000	1.00000	0.00000	0.00000	0.00000	0.00000	0.00000	0.00000	0.00000	0.00000	0.00000	0.00000	0.00000	0.00000
Node12	81	L	0.00000	0.00000	0.00000	0.00000	0.00000	0.00000	0.00000	0.00000	0.00000	0.00000	1.00000	0.00000	0.00000	0.00000	0.00000	0.00000	0.00000	0.00000	0.00000	0.00000
Node12	82	T	0.00000	0.00000	0.00000	0.00000	0.00000	0.00000	0.00000	0.00000	0.00000	0.00000	0.00000	0.00000	0.00000	0.00000	0.00000	0.00000	1.00000	0.00000	0.00000	0.00000
Node12	83	P	0.00000	0.00000	0.00000	0.00000	0.00000	0.00000	0.00000	0.00000	0.00000	0.00000	0.00000	0.00000	0.00000	0.00000	1.00000	0.00000	0.00000	0.00000	0.00000	0.00000
Node12	84	F	0.00000	0.00000	0.00000	0.00000	0.00000	0.00000	0.00000	0.00000	0.00000	0.00000	0.00000	0.00000	0.00000	1.00000	0.00000	0.00000	0.00000	0.00000	0.00000	0.00000
Node12	85	M	0.00000	0.00000	0.00000	0.00000	0.00000	0.00000	0.00000	0.00000	0.00000	0.00000	0.00000	0.00000	1.00000	0.00000	0.00000	0.00000	0.00000	0.00000	0.00000	0.00000
Node12	86	R	0.00000	1.00000	0.00000	0.00000	0.00000	0.00000	0.00000	0.00000	0.00000	0.00000	0.00000	0.00000	0.00000	0.00000	0.00000	0.00000	0.00000	0.00000	0.00000	0.00000
Node12	87	G	0.00000	0.00000	0.00000	0.00000	0.00000	0.00000	0.00000	1.00000	0.00000	0.00000	0.00000	0.00000	0.00000	0.00000	0.00000	0.00000	0.00000	0.00000	0.00000	0.00000
Node12	88	L	0.00000	0.00000	0.00000	0.00000	0.00000	0.00000	0.00000	0.00000	0.00000	0.00000	1.00000	0.00000	0.00000	0.00000	0.00000	0.00000	0.00000	0.00000	0.00000	0.00000
Node12	89	E	0.00000	0.00000	0.00000	0.00000	0.00000	0.00000	1.00000	0.00000	0.00000	0.00000	0.00000	0.00000	0.00000	0.00000	0.00000	0.00000	0.00000	0.00000	0.00000	0.00000
Node12	90	I	0.00000	0.00000	0.00000	0.00000	0.00000	0.00000	0.00000	0.00000	0.00000	1.00000	0.00000	0.00000	0.00000	0.00000	0.00000	0.00000	0.00000	0.00000	0.00000	0.00000
Node12	91	G	0.00000	0.00000	0.00000	0.00000	0.00000	0.00000	0.00000	1.00000	0.00000	0.00000	0.00000	0.00000	0.00000	0.00000	0.00000	0.00000	0.00000	0.00000	0.00000	0.00000
Node12	92	M	0.00000	0.00000	0.00000	0.00000	0.00000	0.00000	0.00000	0.00000	0.00000	0.00000	0.00000	0.00000	1.00000	0.00000	0.00000	0.00000	0.00000	0.00000	0.00000	0.00000
Node12	93	A	1.00000	0.00000	0.00000	0.00000	0.00000	0.00000	0.00000	0.00000	0.00000	0.00000	0.00000	0.00000	0.00000	0.00000	0.00000	0.00000	0.00000	0.00000	0.00000	0.00000
Node12	94	H	0.00000	0.00000	0.00000	0.00000	0.00000	0.00000	0.00000	0.00000	1.00000	0.00000	0.00000	0.00000	0.00000	0.00000	0.00000	0.00000	0.00000	0.00000	0.00000	0.00000
Node12	95	G	0.00000	0.00000	0.00000	0.00000	0.00000	0.00000	0.00000	1.00000	0.00000	0.00000	0.00000	0.00000	0.00000	0.00000	0.00000	0.00000	0.00000	0.00000	0.00000	0.00000
Node12	96	Y	0.00000	0.00000	0.00000	0.00000	0.00000	0.00000	0.00000	0.00000	0.00000	0.00000	0.00000	0.00000	0.00000	0.00000	0.00000	0.00000	0.00000	0.00000	1.00000	0.00000
Node12	97	F	0.00000	0.00000	0.00000	0.00000	0.00000	0.00000	0.00000	0.00000	0.00000	0.00001	0.28903	0.00000	0.00001	0.71094	0.00000	0.00000	0.00000	0.00000	0.00000	0.00000
Node12	98	L	0.00000	0.00000	0.00000	0.00000	0.00000	0.00000	0.00000	0.00000	0.00000	0.00000	1.00000	0.00000	0.00000	0.00000	0.00000	0.00000	0.00000	0.00000	0.00000	0.00000
Node12	99	V	0.00000	0.00000	0.00000	0.00000	0.00000	0.00000	0.00000	0.00000	0.00000	0.00000	0.00000	0.00000	0.00000	0.00000	0.00000	0.00000	0.00000	0.00000	0.00000	1.00000
Node12	100	G	0.00000	0.00000	0.00000	0.00000	0.00000	0.00000	0.00000	1.00000	0.00000	0.00000	0.00000	0.00000	0.00000	0.00000	0.00000	0.00000	0.00000	0.00000	0.00000	0.00000
Node12	101	P	0.00000	0.00000	0.00000	0.00000	0.00000	0.00000	0.00000	0.00000	0.00000	0.00000	0.00000	0.00000	0.00000	0.00000	1.00000	0.00000	0.00000	0.00000	0.00000	0.00000
Node12	102	E	0.00000	0.00000	0.00000	0.00000	0.00000	0.00000	1.00000	0.00000	0.00000	0.00000	0.00000	0.00000	0.00000	0.00000	0.00000	0.00000	0.00000	0.00000	0.00000	0.00000
Node12	103	V	0.00000	0.00000	0.00000	0.00000	0.00000	0.00000	0.00000	0.00000	0.00000	0.00000	0.00000	0.00000	0.00000	0.00000	0.00000	0.00000	0.00000	0.00000	0.00000	1.00000
Node12	104	V	0.00000	0.00000	0.00000	0.00000	0.00000	0.00000	0.00000	0.00000	0.00000	0.00001	0.00000	0.00000	0.00000	0.00000	0.00000	0.00000	0.00000	0.00000	0.00000	0.99998
Node12	105	V	0.00000	0.00000	0.00000	0.00000	0.00000	0.00000	0.00000	0.00000	0.00000	0.00001	0.00000	0.00000	0.00000	0.00000	0.00000	0.00000	0.00000	0.00000	0.00000	0.99999
Node12	106	G	0.00000	0.00000	0.00000	0.00000	0.00000	0.00000	0.00000	1.00000	0.00000	0.00000	0.00000	0.00000	0.00000	0.00000	0.00000	0.00000	0.00000	0.00000	0.00000	0.00000
Node12	107	S	0.09497	0.00935	0.04488	0.01200	0.00400	0.00795	0.00702	0.05639	0.00337	0.00481	0.01093	0.00606	0.00255	0.00676	0.02618	0.62178	0.06641	0.00132	0.00420	0.00904
Node12	108	L	0.07929	0.02127	0.02887	0.01335	0.00581	0.01534	0.01438	0.05720	0.00754	0.11056	0.23871	0.01266	0.02726	0.08737	0.04120	0.04657	0.04613	0.01432	0.03502	0.09715
Node12	109	G	0.12308	0.02232	0.05957	0.03077	0.00498	0.01443	0.02091	0.42279	0.00686	0.01773	0.03547	0.01443	0.00619	0.01693	0.04052	0.08048	0.04128	0.00540	0.00966	0.02621
Node12	110	L	0.06682	0.01958	0.02524	0.01208	0.00496	0.01423	0.01287	0.05067	0.00692	0.09244	0.33525	0.01131	0.02720	0.08373	0.03712	0.03974	0.03778	0.01355	0.03160	0.07690
Node12	111	L	0.06682	0.01958	0.02524	0.01208	0.00496	0.01423	0.01287	0.05067	0.00692	0.09244	0.33525	0.01131	0.02720	0.08373	0.03712	0.03974	0.03778	0.01355	0.03160	0.07690
Node12	112	G	0.11531	0.02616	0.05818	0.03192	0.00527	0.01689	0.02415	0.35921	0.00792	0.02611	0.05297	0.01702	0.00820	0.02484	0.04928	0.07723	0.04526	0.00691	0.01386	0.03331
Node12	113	P	0.00000	0.00000	0.00000	0.00000	0.00000	0.00000	0.00000	0.00000	0.00000	0.00000	0.00000	0.00000	0.00000	0.00000	1.00000	0.00000	0.00000	0.00000	0.00000	0.00000
Node12	114	L	0.00000	0.00000	0.00000	0.00000	0.00000	0.00000	0.00000	0.00000	0.00000	0.00000	1.00000	0.00000	0.00000	0.00000	0.00000	0.00000	0.00000	0.00000	0.00000	0.00000
Node12	115	R	0.00000	1.00000	0.00000	0.00000	0.00000	0.00000	0.00000	0.00000	0.00000	0.00000	0.00000	0.00000	0.00000	0.00000	0.00000	0.00000	0.00000	0.00000	0.00000	0.00000
Node12	116	E	0.00000	0.00000	0.00000	0.00000	0.00000	0.00000	1.00000	0.00000	0.00000	0.00000	0.00000	0.00000	0.00000	0.00000	0.00000	0.00000	0.00000	0.00000	0.00000	0.00000
Node12	117	S	0.00000	0.00000	0.00000	0.00000	0.00000	0.00000	0.00000	0.00000	0.00000	0.00000	0.00000	0.00000	0.00000	0.00000	0.00000	1.00000	0.00000	0.00000	0.00000	0.00000
Node12	118	T	0.11030	0.02894	0.05728	0.02732	0.00609	0.02051	0.02480	0.09786	0.00885	0.04724	0.08556	0.02063	0.01368	0.03585	0.05887	0.09419	0.17961	0.00755	0.01879	0.05609
Node12	119	V	0.02245	0.00000	0.00000	0.00000	0.00001	0.00000	0.00000	0.00000	0.00000	0.00026	0.00004	0.00000	0.00002	0.00000	0.00000	0.00000	0.00013	0.00000	0.00000	0.97709
Node12	120	P	0.06868	0.01149	0.01609	0.01118	0.00167	0.01041	0.01144	0.03522	0.00403	0.01053	0.02713	0.00800	0.00335	0.00857	0.67282	0.04896	0.02713	0.00183	0.00439	0.01708
Node12	121	R	0.03915	0.58683	0.03115	0.00892	0.00240	0.03150	0.01312	0.04199	0.01261	0.01090	0.03020	0.06466	0.00533	0.00906	0.02256	0.03693	0.02555	0.00561	0.00855	0.01299
Node12	122	R	0.03915	0.58683	0.03115	0.00892	0.00240	0.03150	0.01312	0.04199	0.01261	0.01090	0.03020	0.06466	0.00533	0.00906	0.02256	0.03693	0.02555	0.00561	0.00855	0.01299
Node12	123	K	0.04391	0.10182	0.05276	0.01462	0.00146	0.03412	0.02968	0.04090	0.00726	0.01089	0.02261	0.50715	0.00565	0.00672	0.02475	0.03961	0.03480	0.00200	0.00565	0.01363
Node12	124	P	0.06868	0.01149	0.01609	0.01118	0.00167	0.01041	0.01144	0.03522	0.00403	0.01053	0.02713	0.00800	0.00335	0.00857	0.67282	0.04896	0.02713	0.00183	0.00439	0.01708
Node12	125	H	0.00000	0.00000	0.00000	0.00000	0.00000	0.00000	0.00000	0.00000	1.00000	0.00000	0.00000	0.00000	0.00000	0.00000	0.00000	0.00000	0.00000	0.00000	0.00000	0.00000
Node12	126	K	0.08424	0.09105	0.05901	0.02449	0.00429	0.03591	0.03336	0.07784	0.01098	0.04949	0.08896	0.15453	0.01459	0.03088	0.04658	0.06377	0.05691	0.00657	0.01667	0.04988
Node12	127	G	0.00000	0.00000	0.00000	0.00000	0.00000	0.00000	0.00000	1.00000	0.00000	0.00000	0.00000	0.00000	0.00000	0.00000	0.00000	0.00000	0.00000	0.00000	0.00000	0.00000
Node12	128	T	0.00000	0.00000	0.00000	0.00000	0.00000	0.00000	0.00000	0.00000	0.00000	0.00000	0.00000	0.00000	0.00000	0.00000	0.00000	0.00000	1.00000	0.00000	0.00000	0.00000
Node12	129	N	0.00000	0.00000	1.00000	0.00000	0.00000	0.00000	0.00000	0.00000	0.00000	0.00000	0.00000	0.00000	0.00000	0.00000	0.00000	0.00000	0.00000	0.00000	0.00000	0.00000
Node12	130	L	0.00000	0.00000	0.00000	0.00000	0.00000	0.00000	0.00000	0.00000	0.00000	0.00000	1.00000	0.00000	0.00000	0.00000	0.00000	0.00000	0.00000	0.00000	0.00000	0.00000
Node12	131	S	0.00000	0.00000	0.00000	0.00000	0.00000	0.00000	0.00000	0.00000	0.00000	0.00000	0.00000	0.00000	0.00000	0.00000	0.00000	1.00000	0.00000	0.00000	0.00000	0.00000
Node12	132	G	0.00000	0.00000	0.00000	0.00000	0.00000	0.00000	0.00000	1.00000	0.00000	0.00000	0.00000	0.00000	0.00000	0.00000	0.00000	0.00000	0.00000	0.00000	0.00000	0.00000
Node12	133	L	0.00000	0.00000	0.00000	0.00000	0.00000	0.00000	0.00000	0.00000	0.00000	0.00000	1.00000	0.00000	0.00000	0.00000	0.00000	0.00000	0.00000	0.00000	0.00000	0.00000
Node12	134	I	0.00000	0.00000	0.00000	0.00000	0.00000	0.00000	0.00000	0.00000	0.00000	1.00000	0.00000	0.00000	0.00000	0.00000	0.00000	0.00000	0.00000	0.00000	0.00000	0.00000
Node12	135	T	0.00000	0.00000	0.00000	0.00000	0.00000	0.00000	0.00000	0.00000	0.00000	0.00000	0.00000	0.00000	0.00000	0.00000	0.00000	0.00000	1.00000	0.00000	0.00000	0.00000
Node12	136	S	0.00003	0.00000	0.00000	0.00000	0.00000	0.00000	0.00000	0.00000	0.00000	0.00000	0.00000	0.00000	0.00000	0.00000	0.00000	0.99997	0.00000	0.00000	0.00000	0.00000
Node12	137	I	0.00000	0.00000	0.00000	0.00000	0.00000	0.00000	0.00000	0.00000	0.00000	0.99999	0.00000	0.00000	0.00000	0.00000	0.00000	0.00000	0.00000	0.00000	0.00000	0.00001
Node12	138	Y	0.00000	0.00000	0.00000	0.00000	0.00000	0.00000	0.00000	0.00000	0.00000	0.00000	0.00000	0.00000	0.00000	0.00000	0.00000	0.00000	0.00000	0.00000	1.00000	0.00000
Node12	139	I	0.00000	0.00000	0.00000	0.00000	0.00000	0.00000	0.00000	0.00000	0.00000	1.00000	0.00000	0.00000	0.00000	0.00000	0.00000	0.00000	0.00000	0.00000	0.00000	0.00000
Node12	140	A	1.00000	0.00000	0.00000	0.00000	0.00000	0.00000	0.00000	0.00000	0.00000	0.00000	0.00000	0.00000	0.00000	0.00000	0.00000	0.00000	0.00000	0.00000	0.00000	0.00000
Node12	141	V	0.00001	0.00000	0.00000	0.00000	0.00000	0.00000	0.00000	0.00000	0.00000	0.00081	0.00583	0.00000	0.00001	0.00000	0.00000	0.00000	0.00000	0.00000	0.00000	0.99334
Node12	142	S	0.00000	0.00000	0.00000	0.00000	0.00000	0.00000	0.00000	0.00000	0.00000	0.00000	0.00000	0.00000	0.00000	0.00000	0.00000	1.00000	0.00000	0.00000	0.00000	0.00000
Node12	143	A	1.00000	0.00000	0.00000	0.00000	0.00000	0.00000	0.00000	0.00000	0.00000	0.00000	0.00000	0.00000	0.00000	0.00000	0.00000	0.00000	0.00000	0.00000	0.00000	0.00000
Node12	144	C	0.00000	0.00000	0.00000	0.00000	1.00000	0.00000	0.00000	0.00000	0.00000	0.00000	0.00000	0.00000	0.00000	0.00000	0.00000	0.00000	0.00000	0.00000	0.00000	0.00000
Node12	145	L	0.00000	0.00000	0.00000	0.00000	0.00000	0.00000	0.00000	0.00000	0.00000	0.00000	0.99999	0.00000	0.00000	0.00000	0.00000	0.00000	0.00000	0.00000	0.00000	0.00000
Node12	146	G	0.00000	0.00000	0.00000	0.00000	0.00000	0.00000	0.00000	1.00000	0.00000	0.00000	0.00000	0.00000	0.00000	0.00000	0.00000	0.00000	0.00000	0.00000	0.00000	0.00000
Node12	147	I	0.00000	0.00000	0.00000	0.00000	0.00000	0.00000	0.00000	0.00000	0.00000	1.00000	0.00000	0.00000	0.00000	0.00000	0.00000	0.00000	0.00000	0.00000	0.00000	0.00000
Node12	148	S	0.00000	0.00000	0.00000	0.00000	0.00000	0.00000	0.00000	0.00000	0.00000	0.00000	0.00000	0.00000	0.00000	0.00000	0.00000	1.00000	0.00000	0.00000	0.00000	0.00000
Node12	149	I	0.00000	0.00000	0.00000	0.00000	0.00000	0.00000	0.00000	0.00000	0.00000	0.99999	0.00000	0.00000	0.00000	0.00000	0.00000	0.00000	0.00000	0.00000	0.00000	0.00001
Node12	150	F	0.00000	0.00000	0.00000	0.00000	0.00000	0.00000	0.00000	0.00000	0.00000	0.00000	0.00000	0.00000	0.00000	1.00000	0.00000	0.00000	0.00000	0.00000	0.00000	0.00000
Node12	151	A	1.00000	0.00000	0.00000	0.00000	0.00000	0.00000	0.00000	0.00000	0.00000	0.00000	0.00000	0.00000	0.00000	0.00000	0.00000	0.00000	0.00000	0.00000	0.00000	0.00000
Node12	152	I	0.00000	0.00000	0.00000	0.00000	0.00000	0.00000	0.00000	0.00000	0.00000	0.99998	0.00000	0.00000	0.00000	0.00000	0.00000	0.00000	0.00000	0.00000	0.00000	0.00001
Node12	153	T	0.00000	0.00000	0.00000	0.00000	0.00000	0.00000	0.00000	0.00000	0.00000	0.00000	0.00000	0.00000	0.00000	0.00000	0.00000	0.00000	1.00000	0.00000	0.00000	0.00000
Node12	154	T	0.00000	0.00000	0.00000	0.00000	0.00000	0.00000	0.00000	0.00000	0.00000	0.00000	0.00000	0.00000	0.00000	0.00000	0.00000	0.00000	1.00000	0.00000	0.00000	0.00000
Node12	155	G	0.10637	0.03827	0.06050	0.03947	0.00625	0.02482	0.03665	0.12992	0.01150	0.05069	0.10674	0.02511	0.01443	0.05092	0.07126	0.07539	0.05705	0.01225	0.02799	0.05442
Node12	156	F	0.00000	0.00000	0.00000	0.00000	0.00000	0.00000	0.00000	0.00000	0.00000	0.00000	0.00000	0.00000	0.00000	1.00000	0.00000	0.00000	0.00000	0.00000	0.00000	0.00000
Node12	157	Q	0.00000	0.00000	0.00000	0.00000	0.00000	1.00000	0.00000	0.00000	0.00000	0.00000	0.00000	0.00000	0.00000	0.00000	0.00000	0.00000	0.00000	0.00000	0.00000	0.00000
Node12	158	G	0.00001	0.00000	0.00000	0.00000	0.00000	0.00000	0.00000	0.99999	0.00000	0.00000	0.00000	0.00000	0.00000	0.00000	0.00000	0.00000	0.00000	0.00000	0.00000	0.00000
Node12	159	N	0.00000	0.00000	0.99998	0.00001	0.00000	0.00000	0.00000	0.00000	0.00000	0.00000	0.00000	0.00000	0.00000	0.00000	0.00000	0.00001	0.00000	0.00000	0.00000	0.00000
Node12	160	P	0.00000	0.00000	0.00000	0.00000	0.00000	0.00000	0.00000	0.00000	0.00000	0.00000	0.00000	0.00000	0.00000	0.00000	1.00000	0.00000	0.00000	0.00000	0.00000	0.00000
Node12	161	R	0.00000	0.98627	0.00000	0.00000	0.00000	0.00001	0.00000	0.00000	0.00000	0.00000	0.00000	0.01372	0.00000	0.00000	0.00000	0.00000	0.00000	0.00000	0.00000	0.00000
Node12	162	G	0.00000	0.00000	0.00000	0.00000	0.00000	0.00000	0.00000	1.00000	0.00000	0.00000	0.00000	0.00000	0.00000	0.00000	0.00000	0.00000	0.00000	0.00000	0.00000	0.00000
Node12	163	A	0.99995	0.00000	0.00000	0.00000	0.00000	0.00000	0.00000	0.00000	0.00000	0.00000	0.00000	0.00000	0.00000	0.00000	0.00000	0.00005	0.00000	0.00000	0.00000	0.00000
Node12	164	A	0.19626	0.01964	0.06679	0.02410	0.00743	0.01700	0.01838	0.12290	0.00674	0.02316	0.03750	0.01444	0.00861	0.01599	0.05379	0.18140	0.13212	0.00316	0.00921	0.04137
Node12	165	Y	0.04872	0.01853	0.03182	0.01176	0.00607	0.01221	0.00966	0.03810	0.02337	0.04800	0.13454	0.00898	0.01572	0.20504	0.02287	0.03654	0.02847	0.03922	0.21821	0.04217
Node12	166	P	0.10701	0.02339	0.03618	0.02240	0.00394	0.01869	0.02250	0.07875	0.00745	0.02585	0.05656	0.01591	0.00779	0.02093	0.37890	0.07469	0.04910	0.00444	0.01082	0.03472
Node12	167	G	0.11194	0.05117	0.08447	0.07262	0.00561	0.03089	0.05722	0.14883	0.01308	0.02883	0.05651	0.03354	0.00932	0.02482	0.06400	0.08686	0.06112	0.00605	0.01607	0.03706
Node12	168	N	0.02749	0.01138	0.67557	0.04361	0.00158	0.01161	0.01049	0.05638	0.01168	0.00528	0.00851	0.01376	0.00230	0.00468	0.01060	0.06019	0.03148	0.00093	0.00631	0.00618
Node12	169	T	0.10869	0.02524	0.05591	0.02399	0.00576	0.01881	0.02164	0.08426	0.00783	0.04304	0.07212	0.01888	0.01281	0.02872	0.05182	0.10088	0.24477	0.00578	0.01506	0.05399
Node12	170	P	0.05196	0.00802	0.01088	0.00791	0.00111	0.00754	0.00809	0.02407	0.00290	0.00683	0.01876	0.00564	0.00220	0.00565	0.76551	0.03744	0.01950	0.00121	0.00289	0.01189
Node12	171	R	0.06097	0.26063	0.04647	0.01675	0.00461	0.03366	0.01907	0.06177	0.02848	0.02876	0.07367	0.05398	0.01057	0.05456	0.03413	0.05113	0.03787	0.02091	0.07222	0.02980
Node12	172	G	0.11426	0.02361	0.05656	0.03024	0.00494	0.01524	0.02193	0.40970	0.00718	0.02166	0.04373	0.01532	0.00705	0.02061	0.04384	0.07570	0.04175	0.00601	0.01158	0.02906
Node12	173	E	0.10119	0.03756	0.06426	0.06682	0.00477	0.03927	0.13899	0.11457	0.01107	0.03250	0.06657	0.03074	0.01015	0.02893	0.06338	0.07281	0.05320	0.00694	0.01720	0.03909
Node12	174	L	0.08339	0.01870	0.02781	0.01281	0.00627	0.01353	0.01371	0.05690	0.00746	0.10903	0.19757	0.01142	0.02365	0.10628	0.03840	0.04646	0.04707	0.01480	0.04185	0.12291
Node12	175	L	0.09772	0.06798	0.04985	0.02569	0.00628	0.02550	0.02609	0.09997	0.01161	0.06109	0.13309	0.03102	0.01737	0.05970	0.05852	0.06758	0.05507	0.01342	0.03063	0.06183
Node12	176	Y	0.04830	0.01788	0.02961	0.01213	0.00526	0.01158	0.01059	0.04159	0.01910	0.04292	0.11279	0.00929	0.01354	0.16193	0.02514	0.03540	0.02768	0.03053	0.30566	0.03910
Node12	177	P	0.09253	0.02219	0.03371	0.02107	0.00367	0.01680	0.02075	0.07422	0.00695	0.02615	0.05725	0.01489	0.00770	0.02276	0.42160	0.06499	0.04286	0.00502	0.01190	0.03300
Node12	178	A	0.20207	0.02443	0.05221	0.02551	0.00760	0.01935	0.02499	0.13638	0.00745	0.03878	0.06801	0.01730	0.01146	0.02659	0.06554	0.10815	0.08920	0.00530	0.01346	0.05621
Node12	179	P	0.05196	0.00802	0.01088	0.00791	0.00111	0.00754	0.00809	0.02407	0.00290	0.00683	0.01876	0.00564	0.00220	0.00565	0.76551	0.03744	0.01950	0.00121	0.00289	0.01189
Node12	180	G	0.25776	0.01835	0.04532	0.02240	0.00636	0.01451	0.02019	0.26053	0.00559	0.02177	0.03982	0.01262	0.00744	0.01617	0.04853	0.09757	0.05384	0.00378	0.00848	0.03898
Node12	181	I	0.04793	0.00637	0.00913	0.00294	0.00328	0.00508	0.00421	0.01504	0.00217	0.34175	0.18600	0.00402	0.02303	0.04267	0.01320	0.01793	0.03261	0.00399	0.01127	0.22740
Node12	182	A	0.22717	0.03225	0.04871	0.02527	0.00605	0.07639	0.03868	0.12025	0.00964	0.02831	0.05525	0.02267	0.01026	0.02030	0.05942	0.09609	0.06335	0.00433	0.01117	0.04444
Node12	183	Q	0.07556	0.04701	0.04408	0.02034	0.00379	0.18133	0.03913	0.05749	0.01637	0.04899	0.15922	0.02952	0.02214	0.04044	0.04210	0.05364	0.04503	0.00775	0.01955	0.04651
Node12	184	T	0.09926	0.01802	0.04218	0.01428	0.00534	0.01619	0.01389	0.05350	0.00581	0.06324	0.10785	0.01408	0.06030	0.03220	0.03462	0.09064	0.24001	0.00486	0.01322	0.07049
Node12	185	S	0.21107	0.01873	0.05856	0.02280	0.00704	0.01549	0.01786	0.12177	0.00629	0.01877	0.03464	0.01315	0.00685	0.01536	0.05311	0.24830	0.08605	0.00319	0.00880	0.03215
Node12	186	Q	0.06440	0.04339	0.04826	0.04255	0.00198	0.28477	0.19838	0.05107	0.01532	0.01265	0.03568	0.03624	0.00781	0.01004	0.03436	0.04891	0.03580	0.00289	0.00809	0.01742
Node12	187	R	0.07581	0.33373	0.05437	0.01896	0.00423	0.03724	0.02146	0.07896	0.01476	0.01755	0.04053	0.06719	0.00724	0.01493	0.03980	0.08387	0.04932	0.00599	0.01161	0.02247
Node12	188	Q	0.06277	0.05219	0.04886	0.02207	0.00219	0.41511	0.05491	0.04974	0.01890	0.01482	0.04445	0.03579	0.00964	0.01231	0.03562	0.05111	0.03772	0.00352	0.00953	0.01874
Node12	189	S	0.13366	0.02539	0.06913	0.02954	0.00682	0.01881	0.02202	0.12305	0.00845	0.02487	0.04842	0.01729	0.00831	0.02306	0.06088	0.24454	0.08304	0.00507	0.01351	0.03415
Node12	190	E	0.07640	0.02434	0.04753	0.07757	0.00253	0.04162	0.39360	0.07276	0.00752	0.01570	0.03171	0.02701	0.00561	0.01240	0.04096	0.05166	0.03701	0.00318	0.00853	0.02236
Node12	191	Y	0.07743	0.02442	0.05098	0.02125	0.00711	0.01619	0.01597	0.09749	0.02289	0.04192	0.10558	0.01346	0.01347	0.13167	0.03412	0.05785	0.04019	0.02938	0.15678	0.04185
Node12	192	S	0.08931	0.00987	0.04327	0.01300	0.00386	0.00824	0.00815	0.05918	0.00356	0.00689	0.01359	0.00675	0.00295	0.00710	0.02679	0.61721	0.06276	0.00143	0.00436	0.01173
Node12	193	L	0.12365	0.01916	0.04387	0.01636	0.00730	0.01590	0.01634	0.07060	0.00621	0.09760	0.13453	0.01434	0.01995	0.04021	0.04440	0.08712	0.10962	0.00532	0.01513	0.11239
Node12	194	T	0.10534	0.00881	0.04929	0.00990	0.00397	0.00873	0.00682	0.03972	0.00313	0.01064	0.01253	0.00735	0.00528	0.00560	0.02280	0.33434	0.34001	0.00102	0.00357	0.02113
Node12	195	R	0.08758	0.11015	0.06330	0.02673	0.00419	0.07910	0.04202	0.07791	0.01549	0.03599	0.07847	0.10250	0.01293	0.02569	0.05096	0.06874	0.05701	0.00588	0.01493	0.04041
Node12	196	L	0.11148	0.03339	0.05175	0.02825	0.00670	0.02608	0.02972	0.11247	0.00999	0.06367	0.12644	0.02204	0.01685	0.04967	0.07610	0.07491	0.06075	0.00919	0.02328	0.06727
Node12	197	A	0.14491	0.02039	0.04952	0.02145	0.00685	0.01729	0.02015	0.09177	0.00669	0.06099	0.08360	0.01523	0.01349	0.02711	0.11338	0.10223	0.10632	0.00434	0.01200	0.08230
Node12	198	Y	0.00000	0.00000	0.00000	0.00000	0.00000	0.00000	0.00000	0.00000	0.00000	0.00000	0.00000	0.00000	0.00000	0.00000	0.00000	0.00000	0.00000	0.00000	0.99999	0.00000
Node12	199	N	0.00000	0.00000	0.99417	0.00001	0.00000	0.00000	0.00000	0.00000	0.00000	0.00000	0.00000	0.00000	0.00000	0.00000	0.00000	0.00580	0.00001	0.00000	0.00000	0.00000
Node12	200	S	0.00000	0.00000	0.00000	0.00000	0.00000	0.00000	0.00000	0.00000	0.00000	0.00000	0.00000	0.00000	0.00000	0.00000	0.00000	0.99999	0.00000	0.00000	0.00000	0.00000
Node12	201	Y	0.00000	0.00000	0.00004	0.00034	0.00000	0.00000	0.00000	0.00000	0.00010	0.00000	0.00000	0.00000	0.00000	0.00002	0.00000	0.00000	0.00000	0.00000	0.99949	0.00000
Node12	202	S	0.00000	0.00000	0.00000	0.00000	0.00000	0.00000	0.00000	0.00000	0.00000	0.00000	0.00000	0.00000	0.00000	0.00000	0.00000	1.00000	0.00000	0.00000	0.00000	0.00000
Node12	203	K	0.00000	0.00000	0.00000	0.00000	0.00000	0.00000	0.00000	0.00000	0.00000	0.00000	0.00000	1.00000	0.00000	0.00000	0.00000	0.00000	0.00000	0.00000	0.00000	0.00000
Node12	204	G	0.10422	0.03874	0.07680	0.05132	0.00589	0.02766	0.04826	0.13176	0.01363	0.04125	0.08665	0.02738	0.01234	0.04586	0.06412	0.07930	0.05820	0.01091	0.02956	0.04615
Node12	205	D	0.00000	0.00000	0.00000	1.00000	0.00000	0.00000	0.00000	0.00000	0.00000	0.00000	0.00000	0.00000	0.00000	0.00000	0.00000	0.00000	0.00000	0.00000	0.00000	0.00000
Node12	206	L	0.00001	0.00000	0.00000	0.00000	0.00000	0.00527	0.00000	0.00000	0.00000	0.00003	0.99424	0.00000	0.00041	0.00001	0.00000	0.00001	0.00000	0.00000	0.00000	0.00002
Node12	207	L	0.00000	0.00000	0.00000	0.00000	0.00000	0.00000	0.00000	0.00000	0.00000	0.00000	1.00000	0.00000	0.00000	0.00000	0.00000	0.00000	0.00000	0.00000	0.00000	0.00000
Node12	208	R	0.00000	1.00000	0.00000	0.00000	0.00000	0.00000	0.00000	0.00000	0.00000	0.00000	0.00000	0.00000	0.00000	0.00000	0.00000	0.00000	0.00000	0.00000	0.00000	0.00000
Node12	209	L	0.11605	0.02948	0.05005	0.02710	0.00694	0.02078	0.02614	0.12361	0.00925	0.06290	0.13124	0.01921	0.01715	0.05472	0.06801	0.07530	0.05910	0.01081	0.02593	0.06625
Node12	210	P	0.00000	0.00000	0.00000	0.00000	0.00000	0.00000	0.00000	0.00000	0.00000	0.00000	0.00000	0.00000	0.00000	0.00000	1.00000	0.00000	0.00000	0.00000	0.00000	0.00000
Node12	211	L	0.00000	0.00000	0.00000	0.00000	0.00000	0.00000	0.00000	0.00000	0.00000	0.00000	1.00000	0.00000	0.00000	0.00000	0.00000	0.00000	0.00000	0.00000	0.00000	0.00000
Node12	212	R	0.00000	0.99796	0.00000	0.00000	0.00000	0.00000	0.00000	0.00000	0.00000	0.00000	0.00000	0.00203	0.00000	0.00000	0.00000	0.00000	0.00000	0.00000	0.00000	0.00000
Node12	213	T	0.00000	0.00000	0.00000	0.00000	0.00000	0.00000	0.00000	0.00000	0.00000	0.00000	0.00000	0.00000	0.00000	0.00000	0.00000	0.00001	0.99999	0.00000	0.00000	0.00000
Node12	214	P	0.09539	0.02400	0.03658	0.02270	0.00400	0.01776	0.02223	0.08067	0.00744	0.02913	0.06313	0.01602	0.00851	0.02573	0.37979	0.06692	0.04504	0.00572	0.01349	0.03579
Node12	215	A	0.23442	0.02602	0.04675	0.02568	0.00685	0.01910	0.02581	0.13342	0.00778	0.04087	0.07925	0.01747	0.01195	0.03356	0.06595	0.08680	0.05942	0.00727	0.01717	0.05445
Node12	216	E	0.08771	0.03033	0.05466	0.06969	0.00367	0.03819	0.27198	0.09330	0.00908	0.02492	0.05092	0.02804	0.00801	0.02170	0.05221	0.06124	0.04450	0.00531	0.01329	0.03126
Node12	217	R	0.00000	1.00000	0.00000	0.00000	0.00000	0.00000	0.00000	0.00000	0.00000	0.00000	0.00000	0.00000	0.00000	0.00000	0.00000	0.00000	0.00000	0.00000	0.00000	0.00000
Node12	218	E	0.00000	0.00000	0.00000	0.00000	0.00000	0.00000	1.00000	0.00000	0.00000	0.00000	0.00000	0.00000	0.00000	0.00000	0.00000	0.00000	0.00000	0.00000	0.00000	0.00000
Node12	219	E	0.00000	0.00000	0.00000	0.00000	0.00000	0.00000	1.00000	0.00000	0.00000	0.00000	0.00000	0.00000	0.00000	0.00000	0.00000	0.00000	0.00000	0.00000	0.00000	0.00000
Node12	220	W	0.00000	0.00000	0.00000	0.00000	0.00000	0.00000	0.00000	0.00000	0.00000	0.00000	0.00000	0.00000	0.00000	0.00000	0.00000	0.00000	0.00000	1.00000	0.00000	0.00000
Node12	221	S	0.00000	0.00000	0.00000	0.00000	0.00000	0.00000	0.00000	0.00000	0.00000	0.00000	0.00000	0.00000	0.00000	0.00000	0.00000	1.00000	0.00000	0.00000	0.00000	0.00000
Node12	222	Q	0.00000	0.00000	0.00000	0.00000	0.00000	1.00000	0.00000	0.00000	0.00000	0.00000	0.00000	0.00000	0.00000	0.00000	0.00000	0.00000	0.00000	0.00000	0.00000	0.00000
Node12	223	L	0.00000	0.00000	0.00000	0.00000	0.00000	0.00000	0.00000	0.00000	0.00000	0.00000	1.00000	0.00000	0.00000	0.00000	0.00000	0.00000	0.00000	0.00000	0.00000	0.00000
Node12	224	N	0.00000	0.00000	1.00000	0.00000	0.00000	0.00000	0.00000	0.00000	0.00000	0.00000	0.00000	0.00000	0.00000	0.00000	0.00000	0.00000	0.00000	0.00000	0.00000	0.00000
Node12	225	G	0.00000	0.00000	0.00000	0.00000	0.00000	0.00000	0.00000	1.00000	0.00000	0.00000	0.00000	0.00000	0.00000	0.00000	0.00000	0.00000	0.00000	0.00000	0.00000	0.00000
Node12	226	G	0.00000	0.00000	0.00000	0.00000	0.00000	0.00000	0.00000	1.00000	0.00000	0.00000	0.00000	0.00000	0.00000	0.00000	0.00000	0.00000	0.00000	0.00000	0.00000	0.00000
Node12	227	I	0.00000	0.00000	0.00000	0.00000	0.00000	0.00000	0.00000	0.00000	0.00000	1.00000	0.00000	0.00000	0.00000	0.00000	0.00000	0.00000	0.00000	0.00000	0.00000	0.00000
Node12	228	F	0.00000	0.00000	0.00000	0.00000	0.00000	0.00000	0.00000	0.00000	0.00000	0.00000	0.00000	0.00000	0.00000	1.00000	0.00000	0.00000	0.00000	0.00000	0.00000	0.00000
Node12	229	I	0.00000	0.00000	0.00000	0.00000	0.00000	0.00000	0.00000	0.00000	0.00000	0.99411	0.00031	0.00000	0.00000	0.00000	0.00000	0.00000	0.00000	0.00000	0.00000	0.00558
Node12	230	G	0.00000	0.00000	0.00000	0.00000	0.00000	0.00000	0.00000	1.00000	0.00000	0.00000	0.00000	0.00000	0.00000	0.00000	0.00000	0.00000	0.00000	0.00000	0.00000	0.00000
Node12	231	A	1.00000	0.00000	0.00000	0.00000	0.00000	0.00000	0.00000	0.00000	0.00000	0.00000	0.00000	0.00000	0.00000	0.00000	0.00000	0.00000	0.00000	0.00000	0.00000	0.00000
Node12	232	M	0.00000	0.00000	0.00000	0.00000	0.00000	0.00000	0.00000	0.00000	0.00000	0.00000	0.00000	0.00000	1.00000	0.00000	0.00000	0.00000	0.00000	0.00000	0.00000	0.00000
Node12	233	G	0.00000	0.00000	0.00000	0.00000	0.00000	0.00000	0.00000	1.00000	0.00000	0.00000	0.00000	0.00000	0.00000	0.00000	0.00000	0.00000	0.00000	0.00000	0.00000	0.00000
Node12	234	G	0.00000	0.00000	0.00000	0.00000	0.00000	0.00000	0.00000	1.00000	0.00000	0.00000	0.00000	0.00000	0.00000	0.00000	0.00000	0.00000	0.00000	0.00000	0.00000	0.00000
Node12	235	A	1.00000	0.00000	0.00000	0.00000	0.00000	0.00000	0.00000	0.00000	0.00000	0.00000	0.00000	0.00000	0.00000	0.00000	0.00000	0.00000	0.00000	0.00000	0.00000	0.00000
Node12	236	I	0.00000	0.00000	0.00000	0.00000	0.00000	0.00000	0.00000	0.00000	0.00000	0.99999	0.00000	0.00000	0.00000	0.00000	0.00000	0.00000	0.00000	0.00000	0.00000	0.00001
Node12	237	F	0.00000	0.00000	0.00000	0.00000	0.00000	0.00000	0.00000	0.00000	0.00000	0.00000	0.00000	0.00000	0.00000	1.00000	0.00000	0.00000	0.00000	0.00000	0.00000	0.00000
Node12	238	A	1.00000	0.00000	0.00000	0.00000	0.00000	0.00000	0.00000	0.00000	0.00000	0.00000	0.00000	0.00000	0.00000	0.00000	0.00000	0.00000	0.00000	0.00000	0.00000	0.00000
Node12	239	Y	0.00000	0.00000	0.00000	0.00000	0.00000	0.00000	0.00000	0.00000	0.00000	0.00000	0.00000	0.00000	0.00000	0.00000	0.00000	0.00000	0.00000	0.00000	1.00000	0.00000
Node12	240	F	0.00000	0.00000	0.00000	0.00000	0.00000	0.00000	0.00000	0.00000	0.00000	0.00000	0.00000	0.00000	0.00000	0.99999	0.00000	0.00000	0.00000	0.00000	0.00000	0.00000
Node12	241	L	0.00000	0.00000	0.00000	0.00000	0.00000	0.00000	0.00000	0.00000	0.00000	0.00000	1.00000	0.00000	0.00000	0.00000	0.00000	0.00000	0.00000	0.00000	0.00000	0.00000
Node12	242	L	0.00000	0.00000	0.00000	0.00000	0.00000	0.00000	0.00000	0.00000	0.00000	0.00000	1.00000	0.00000	0.00000	0.00000	0.00000	0.00000	0.00000	0.00000	0.00000	0.00000
Node12	243	E	0.00000	0.00000	0.00000	0.00000	0.00000	0.00000	1.00000	0.00000	0.00000	0.00000	0.00000	0.00000	0.00000	0.00000	0.00000	0.00000	0.00000	0.00000	0.00000	0.00000
Node12	244	N	0.00000	0.00000	1.00000	0.00000	0.00000	0.00000	0.00000	0.00000	0.00000	0.00000	0.00000	0.00000	0.00000	0.00000	0.00000	0.00000	0.00000	0.00000	0.00000	0.00000
Node12	245	F	0.00000	0.00000	0.00000	0.00000	0.00000	0.00000	0.00000	0.00000	0.00000	0.00000	0.00000	0.00000	0.00000	1.00000	0.00000	0.00000	0.00000	0.00000	0.00000	0.00000
Node12	246	D	0.00000	0.00000	0.00000	0.99999	0.00000	0.00000	0.00000	0.00000	0.00000	0.00000	0.00000	0.00000	0.00000	0.00000	0.00000	0.00000	0.00000	0.00000	0.00000	0.00000
Node12	247	S	0.00002	0.00000	0.00000	0.00000	0.00000	0.00000	0.00000	0.00000	0.00000	0.00000	0.00000	0.00000	0.00000	0.00000	0.00000	0.99997	0.00001	0.00000	0.00000	0.00000
Node12	248	L	0.00000	0.00000	0.00000	0.00000	0.00000	0.00000	0.00000	0.00000	0.00000	0.00000	0.99999	0.00000	0.00000	0.00000	0.00000	0.00000	0.00000	0.00000	0.00000	0.00000
Node12	249	D	0.00000	0.00000	0.00000	1.00000	0.00000	0.00000	0.00000	0.00000	0.00000	0.00000	0.00000	0.00000	0.00000	0.00000	0.00000	0.00000	0.00000	0.00000	0.00000	0.00000
Node12	250	A	0.99999	0.00000	0.00000	0.00000	0.00000	0.00000	0.00000	0.00000	0.00000	0.00000	0.00000	0.00000	0.00000	0.00000	0.00000	0.00001	0.00000	0.00000	0.00000	0.00000
Node12	251	I	0.00000	0.00000	0.00000	0.00000	0.00000	0.00000	0.00000	0.00000	0.00000	1.00000	0.00000	0.00000	0.00000	0.00000	0.00000	0.00000	0.00000	0.00000	0.00000	0.00000
Node12	252	L	0.00000	0.00000	0.00000	0.00000	0.00000	0.00000	0.00000	0.00000	0.00000	0.00001	0.99998	0.00000	0.00001	0.00000	0.00000	0.00000	0.00000	0.00000	0.00000	0.00000
Node12	253	R	0.00000	1.00000	0.00000	0.00000	0.00000	0.00000	0.00000	0.00000	0.00000	0.00000	0.00000	0.00000	0.00000	0.00000	0.00000	0.00000	0.00000	0.00000	0.00000	0.00000
Node12	254	G	0.00000	0.00000	0.00000	0.00000	0.00000	0.00000	0.00000	1.00000	0.00000	0.00000	0.00000	0.00000	0.00000	0.00000	0.00000	0.00000	0.00000	0.00000	0.00000	0.00000
Node12	255	A	0.99994	0.00000	0.00000	0.00000	0.00000	0.00000	0.00000	0.00001	0.00000	0.00000	0.00000	0.00000	0.00000	0.00000	0.00000	0.00004	0.00000	0.00000	0.00000	0.00001
Node12	256	V	0.00000	0.00000	0.00000	0.00000	0.00000	0.00000	0.00000	0.00000	0.00000	0.00001	0.00000	0.00000	0.00000	0.00000	0.00000	0.00000	0.00000	0.00000	0.00000	0.99999
Node12	257	N	0.00000	0.00000	1.00000	0.00000	0.00000	0.00000	0.00000	0.00000	0.00000	0.00000	0.00000	0.00000	0.00000	0.00000	0.00000	0.00000	0.00000	0.00000	0.00000	0.00000
Node12	258	A	0.99996	0.00000	0.00000	0.00000	0.00000	0.00000	0.00000	0.00000	0.00000	0.00000	0.00000	0.00000	0.00000	0.00000	0.00000	0.00001	0.00000	0.00000	0.00000	0.00003
Node12	259	S	0.00001	0.00000	0.00001	0.00000	0.00000	0.00000	0.00000	0.00000	0.00000	0.00000	0.00000	0.00000	0.00000	0.00000	0.00000	0.99997	0.00002	0.00000	0.00000	0.00000
Node12	260	Y	0.00359	0.00179	0.00478	0.00071	0.00105	0.00243	0.00060	0.00125	0.01036	0.00283	0.01314	0.00052	0.00192	0.07216	0.00108	0.00418	0.00217	0.00675	0.86605	0.00265
Node12	261	L	0.00866	0.00221	0.00101	0.00017	0.00078	0.00260	0.00053	0.00146	0.00081	0.04750	0.84445	0.00074	0.02120	0.02972	0.00360	0.00298	0.00432	0.00187	0.00271	0.02267
Node12	262	P	0.01531	0.00102	0.00174	0.00104	0.00022	0.00123	0.00096	0.00281	0.00048	0.00101	0.02349	0.00071	0.00063	0.00433	0.87217	0.06507	0.00525	0.00015	0.00044	0.00194
Node12	263	F	0.00542	0.00057	0.00126	0.00019	0.00140	0.00036	0.00019	0.00229	0.00168	0.01275	0.05928	0.00019	0.00552	0.83697	0.00151	0.00474	0.00219	0.00687	0.04852	0.00812
Node12	264	P	0.06296	0.00860	0.01074	0.00851	0.00105	0.00865	0.00882	0.02384	0.00330	0.00643	0.02023	0.00612	0.00217	0.00542	0.73860	0.04560	0.02221	0.00118	0.00274	0.01284
Node12	265	G	0.06162	0.00597	0.02266	0.00857	0.00164	0.00283	0.00403	0.75674	0.00171	0.00142	0.00566	0.00270	0.00132	0.00659	0.00658	0.03677	0.00730	0.05788	0.00401	0.00401
Node12	266	N	0.08176	0.01736	0.24594	0.03627	0.00492	0.01987	0.01218	0.06864	0.01496	0.05668	0.07622	0.01807	0.01446	0.02071	0.02101	0.12005	0.10679	0.00220	0.01227	0.04965
Node12	267	A	0.21226	0.00747	0.01848	0.00593	0.01019	0.00738	0.00713	0.06611	0.00553	0.04203	0.11369	0.00459	0.01691	0.20902	0.02445	0.07826	0.04367	0.01245	0.05346	0.06098
Node12	268	G	0.10088	0.01180	0.08190	0.02863	0.00291	0.00810	0.01143	0.59338	0.00498	0.00384	0.00839	0.00848	0.00229	0.00468	0.01684	0.07220	0.02474	0.00197	0.00320	0.00936
Node12	269	S	0.12064	0.00935	0.04894	0.01112	0.00558	0.00923	0.00783	0.04947	0.00387	0.01441	0.02135	0.00771	0.00630	0.01744	0.02550	0.30355	0.30353	0.00159	0.00717	0.02542
Node12	270	N	0.06907	0.01433	0.21716	0.02649	0.00430	0.01425	0.01037	0.05329	0.01057	0.14538	0.09064	0.01526	0.01715	0.02322	0.01804	0.07766	0.09016	0.00220	0.01110	0.08935
Node12	271	G	0.12054	0.00867	0.05256	0.01580	0.00359	0.00682	0.00779	0.37617	0.00311	0.00370	0.00772	0.00581	0.00212	0.00413	0.02014	0.30293	0.04513	0.00119	0.00255	0.00951
Node12	272	T	0.11817	0.01099	0.04188	0.01084	0.00407	0.01084	0.01021	0.03790	0.00356	0.02263	0.02509	0.01037	0.00815	0.00776	0.02634	0.12911	0.47650	0.00130	0.00424	0.04005
Node12	273	Q	0.04567	0.04275	0.07537	0.02025	0.00113	0.52348	0.05120	0.03223	0.02234	0.00617	0.02256	0.03401	0.00620	0.00465	0.02132	0.04465	0.03059	0.00152	0.00493	0.00899
Node12	274	S	0.12858	0.01493	0.06250	0.01908	0.00577	0.01241	0.01184	0.08691	0.00539	0.00949	0.01950	0.01002	0.00439	0.01098	0.04056	0.44379	0.08755	0.00223	0.00688	0.01721
Node12	275	R	0.02901	0.68028	0.02407	0.00575	0.00184	0.02702	0.00933	0.03065	0.01085	0.00728	0.02229	0.05719	0.00411	0.00564	0.01630	0.02929	0.01950	0.00442	0.00630	0.00886
Node12	276	R	0.02901	0.68028	0.02407	0.00575	0.00184	0.02702	0.00933	0.03065	0.01085	0.00728	0.02229	0.05719	0.00411	0.00564	0.01630	0.02929	0.01950	0.00442	0.00630	0.00886
Node12	277	T	0.08817	0.01277	0.04367	0.01154	0.00388	0.01179	0.01085	0.03474	0.00413	0.02759	0.03168	0.01185	0.00984	0.01025	0.02658	0.11252	0.49741	0.00181	0.00573	0.04320
Node12	278	Q	0.04669	0.04278	0.03860	0.01405	0.00119	0.56282	0.04699	0.02880	0.01746	0.00870	0.03465	0.02985	0.00866	0.00663	0.02492	0.03855	0.02848	0.00230	0.00622	0.01165
Node12	279	W	0.01439	0.01103	0.00471	0.00162	0.00225	0.00362	0.00212	0.01862	0.00420	0.01075	0.04802	0.00196	0.00609	0.07012	0.00591	0.01090	0.00689	0.71870	0.04780	0.01030
Node12	280	Q	0.04669	0.04278	0.03860	0.01405	0.00119	0.56282	0.04699	0.02880	0.01746	0.00870	0.03465	0.02985	0.00866	0.00663	0.02492	0.03855	0.02848	0.00230	0.00622	0.01165
Node12	281	T	0.08817	0.01277	0.04367	0.01154	0.00388	0.01179	0.01085	0.03474	0.00413	0.02759	0.03168	0.01185	0.00984	0.01025	0.02658	0.11252	0.49741	0.00181	0.00573	0.04320
Node12	282	F	0.01873	0.00342	0.00603	0.00155	0.00314	0.00254	0.00153	0.00969	0.00512	0.03582	0.12981	0.00150	0.01304	0.60920	0.00667	0.01306	0.00949	0.01704	0.08644	0.02618
Node12	283	L	0.02552	0.00649	0.00500	0.00142	0.00219	0.00638	0.00245	0.00826	0.00239	0.08337	0.65487	0.00284	0.02947	0.06235	0.01118	0.01114	0.01409	0.00561	0.01184	0.05313
Node12	284	N	0.03949	0.01620	0.55123	0.05626	0.00227	0.01641	0.01383	0.07937	0.01587	0.00724	0.01156	0.01940	0.00327	0.00669	0.01434	0.08252	0.04487	0.00127	0.00935	0.00856
Node12	285	L	0.02552	0.00649	0.00500	0.00142	0.00219	0.00638	0.00245	0.00826	0.00239	0.08337	0.65487	0.00284	0.02947	0.06235	0.01118	0.01114	0.01409	0.00561	0.01184	0.05313
Node12	286	P	0.05620	0.00830	0.01085	0.00816	0.00109	0.00801	0.00841	0.02395	0.00307	0.00676	0.01955	0.00586	0.00222	0.00560	0.75437	0.04052	0.02066	0.00121	0.00284	0.01236
Node12	287	E	0.04786	0.01116	0.02458	0.06556	0.00078	0.03551	0.65800	0.03264	0.00369	0.00478	0.01006	0.01874	0.00233	0.00303	0.01976	0.02778	0.01982	0.00102	0.00304	0.00986
Node12	288	P	0.05620	0.00830	0.01085	0.00816	0.00109	0.00801	0.00841	0.02395	0.00307	0.00676	0.01955	0.00586	0.00222	0.00560	0.75437	0.04052	0.02066	0.00121	0.00284	0.01236
Node12	289	M	0.04324	0.00919	0.01085	0.00261	0.00272	0.01224	0.00435	0.01516	0.00286	0.08006	0.22627	0.00646	0.40198	0.04809	0.00975	0.01928	0.03362	0.00546	0.01155	0.05426
Node12	290	P	0.05620	0.00830	0.01085	0.00816	0.00109	0.00801	0.00841	0.02395	0.00307	0.00676	0.01955	0.00586	0.00222	0.00560	0.75437	0.04052	0.02066	0.00121	0.00284	0.01236
Node12	291	R	0.02901	0.68028	0.02407	0.00575	0.00184	0.02702	0.00933	0.03065	0.01085	0.00728	0.02229	0.05719	0.00411	0.00564	0.01630	0.02929	0.01950	0.00442	0.00630	0.00886
Node12	292	P	0.05620	0.00830	0.01085	0.00816	0.00109	0.00801	0.00841	0.02395	0.00307	0.00676	0.01955	0.00586	0.00222	0.00560	0.75437	0.04052	0.02066	0.00121	0.00284	0.01236
Node12	293	G	0.08482	0.00933	0.03592	0.01563	0.00243	0.00554	0.00831	0.71450	0.00279	0.00375	0.00863	0.00557	0.00206	0.00486	0.01433	0.05192	0.01615	0.00227	0.00263	0.00856
Node12	294	Y	0.01665	0.00718	0.01584	0.00383	0.00332	0.00448	0.00290	0.00986	0.01951	0.01494	0.04638	0.00275	0.00589	0.16257	0.00637	0.01538	0.00998	0.02185	0.61709	0.01323
Node12	295	P	0.05620	0.00830	0.01085	0.00816	0.00109	0.00801	0.00841	0.02395	0.00307	0.00676	0.01955	0.00586	0.00222	0.00560	0.75437	0.04052	0.02066	0.00121	0.00284	0.01236
Node12	296	G	0.08482	0.00933	0.03592	0.01563	0.00243	0.00554	0.00831	0.71450	0.00279	0.00375	0.00863	0.00557	0.00206	0.00486	0.01433	0.05192	0.01615	0.00227	0.00263	0.00856
Node12	297	S	0.12858	0.01493	0.06250	0.01908	0.00577	0.01241	0.01184	0.08691	0.00539	0.00949	0.01950	0.01002	0.00439	0.01098	0.04056	0.44379	0.08755	0.00223	0.00688	0.01721
Node11	1	M	0.01969	0.00353	0.00405	0.00057	0.00110	0.00611	0.00137	0.00453	0.00105	0.04070	0.12328	0.00273	0.71516	0.02069	0.00266	0.00655	0.01727	0.00209	0.00386	0.02302
Node11	2	T	0.13030	0.02878	0.06832	0.03056	0.00692	0.02148	0.02543	0.11474	0.00922	0.04079	0.07022	0.02108	0.01226	0.02869	0.06273	0.11996	0.13451	0.00586	0.01562	0.05252
Node11	3	G	0.10327	0.04647	0.06741	0.05365	0.00533	0.04586	0.07402	0.12115	0.01325	0.03782	0.07954	0.03294	0.01182	0.03510	0.06734	0.07612	0.05634	0.00843	0.02068	0.04346
Node11	4	L	0.09758	0.03058	0.04746	0.02561	0.00964	0.02002	0.02383	0.10163	0.01104	0.06524	0.14406	0.01894	0.01813	0.08013	0.05923	0.06628	0.05330	0.01850	0.04370	0.06510
Node11	5	-	0.09552	0.08544	0.06679	0.03643	0.00492	0.05511	0.04706	0.10660	0.01437	0.03446	0.07379	0.07966	0.01156	0.03097	0.06127	0.07349	0.05613	0.00788	0.01895	0.03959
Node11	6	G	0.10567	0.03781	0.05661	0.03447	0.00633	0.02407	0.03256	0.12209	0.01098	0.05541	0.11689	0.02470	0.01558	0.05362	0.07364	0.07376	0.05715	0.01218	0.02817	0.05831
Node11	7	G	0.11307	0.03608	0.05959	0.03525	0.00640	0.02387	0.03224	0.12964	0.01073	0.04825	0.09832	0.02392	0.01368	0.04393	0.09488	0.08067	0.06222	0.00992	0.02350	0.05382
Node11	8	Q	0.09766	0.05552	0.06305	0.03572	0.00439	0.12199	0.05589	0.09320	0.01736	0.02966	0.06871	0.03733	0.01152	0.02583	0.09302	0.07533	0.05551	0.00630	0.01641	0.03563
Node11	9	L	0.10238	0.04361	0.05282	0.02963	0.00648	0.02368	0.02851	0.11406	0.01145	0.05826	0.12526	0.02530	0.01636	0.06174	0.06588	0.07055	0.05539	0.01507	0.03344	0.06012
Node11	10	L	0.10244	0.02864	0.04501	0.02412	0.00668	0.01958	0.02338	0.09967	0.00925	0.07705	0.15642	0.01827	0.01970	0.06589	0.06037	0.06629	0.05603	0.01292	0.03086	0.07741
Node11	11	M	0.02104	0.00397	0.00432	0.00049	0.00107	0.00858	0.00198	0.00405	0.00107	0.04115	0.12628	0.00357	0.70837	0.01879	0.00214	0.00649	0.01943	0.00176	0.00313	0.02232
Node11	12	T	0.05990	0.00713	0.03234	0.00565	0.00215	0.00732	0.00575	0.01472	0.00212	0.01241	0.01065	0.00808	0.00586	0.00332	0.01255	0.14770	0.63537	0.00060	0.00221	0.02417
Node11	13	T	0.09829	0.01390	0.05604	0.01081	0.00331	0.04901	0.01193	0.03329	0.00493	0.01203	0.01409	0.01348	0.00616	0.00458	0.02085	0.22225	0.39712	0.00087	0.00317	0.02389
Node11	14	T	0.10444	0.01305	0.05189	0.01185	0.00430	0.01267	0.01082	0.03545	0.00409	0.02627	0.02631	0.01331	0.00966	0.00771	0.02563	0.14348	0.44833	0.00123	0.00437	0.04513
Node11	15	I	0.01759	0.00157	0.00283	0.00081	0.00067	0.00481	0.01434	0.00131	0.00051	0.54293	0.13890	0.00223	0.06206	0.01183	0.00202	0.00411	0.02256	0.00050	0.00175	0.16670
Node11	16	E	0.08986	0.01055	0.03328	0.05419	0.00137	0.04630	0.46212	0.02927	0.00387	0.00989	0.01521	0.02123	0.00550	0.00338	0.01898	0.06401	0.10410	0.00077	0.00284	0.02325
Node11	17	T	0.15402	0.00725	0.02827	0.00522	0.00423	0.00858	0.00621	0.02426	0.00223	0.02842	0.02665	0.00766	0.01290	0.00650	0.01692	0.13221	0.46497	0.00086	0.00306	0.05957
Node11	18	M	0.00000	0.00000	0.00000	0.00000	0.00000	0.00000	0.00000	0.00000	0.00000	0.00000	0.00000	0.00000	1.00000	0.00000	0.00000	0.00000	0.00000	0.00000	0.00000	0.00000
Node11	19	S	0.00001	0.00000	0.00000	0.00000	0.00000	0.00000	0.00000	0.00000	0.00000	0.00000	0.00000	0.00000	0.00000	0.00000	0.00000	0.99978	0.00021	0.00000	0.00000	0.00000
Node11	20	Q	0.08423	0.05642	0.05858	0.03310	0.00386	0.14701	0.07390	0.06957	0.02240	0.03465	0.09281	0.03800	0.01486	0.03823	0.04743	0.06398	0.04965	0.00884	0.02561	0.03688
Node11	21	N	0.00000	0.00000	0.99997	0.00000	0.00000	0.00000	0.00000	0.00000	0.00000	0.00000	0.00000	0.00000	0.00000	0.00000	0.00000	0.00002	0.00001	0.00000	0.00000	0.00000
Node11	22	S	0.00006	0.00000	0.00002	0.00000	0.00000	0.00000	0.00000	0.00000	0.00000	0.00000	0.00000	0.00000	0.00000	0.00000	0.00008	0.99594	0.00389	0.00000	0.00000	0.00000
Node11	23	S	0.00112	0.00000	0.00003	0.00000	0.00001	0.00002	0.00000	0.00000	0.00000	0.00000	0.00000	0.00000	0.00000	0.00000	0.00000	0.99405	0.00474	0.00000	0.00000	0.00002
Node11	24	D	0.00000	0.00000	0.00016	0.99983	0.00000	0.00000	0.00000	0.00000	0.00000	0.00000	0.00000	0.00000	0.00000	0.00000	0.00000	0.00000	0.00000	0.00000	0.00000	0.00000
Node11	25	M	0.00000	0.00000	0.00000	0.00000	0.00000	0.00000	0.00000	0.00000	0.00000	0.00318	0.00009	0.00000	0.99670	0.00000	0.00000	0.00000	0.00001	0.00000	0.00000	0.00001
Node11	26	A	0.99824	0.00000	0.00000	0.00000	0.00000	0.00001	0.00002	0.00003	0.00000	0.00000	0.00000	0.00000	0.00000	0.00000	0.00002	0.00162	0.00005	0.00000	0.00000	0.00001
Node11	27	E	0.00019	0.00000	0.00001	0.00007	0.00000	0.00270	0.99693	0.00000	0.00000	0.00000	0.00000	0.00001	0.00000	0.00000	0.00000	0.00007	0.00001	0.00000	0.00000	0.00000
Node11	28	T	0.00017	0.00003	0.00022	0.00000	0.00000	0.00004	0.00001	0.00000	0.00000	0.00000	0.00000	0.00062	0.00001	0.00000	0.00001	0.00738	0.99149	0.00000	0.00000	0.00002
Node11	29	I	0.00000	0.00000	0.00000	0.00000	0.00000	0.00000	0.00000	0.00000	0.00000	0.99899	0.00014	0.00000	0.00072	0.00000	0.00000	0.00000	0.00000	0.00000	0.00000	0.00015
Node11	30	K	0.00001	0.00010	0.00384	0.00000	0.00000	0.00003	0.00001	0.00000	0.00000	0.00000	0.00000	0.99519	0.00000	0.00000	0.00000	0.00074	0.00007	0.00000	0.00000	0.00000
Node11	31	Q	0.00000	0.00000	0.00025	0.00002	0.00000	0.99965	0.00002	0.00000	0.00004	0.00000	0.00000	0.00001	0.00000	0.00000	0.00000	0.00001	0.00000	0.00000	0.00000	0.00000
Node11	32	Y	0.00000	0.00000	0.00002	0.00000	0.00000	0.00000	0.00000	0.00000	0.00009	0.00000	0.00000	0.00000	0.00000	0.00027	0.00000	0.00006	0.00007	0.00001	0.99946	0.00000
Node11	33	N	0.00005	0.00001	0.99697	0.00022	0.00000	0.00012	0.00037	0.00002	0.00003	0.00000	0.00000	0.00004	0.00000	0.00000	0.00000	0.00091	0.00125	0.00000	0.00000	0.00001
Node11	34	N	0.05583	0.02914	0.38023	0.06651	0.00291	0.02294	0.01872	0.09514	0.01899	0.00887	0.01438	0.06105	0.00429	0.00774	0.01936	0.10789	0.06237	0.00151	0.01075	0.01137
Node11	35	E	0.00000	0.00000	0.00000	0.00117	0.00000	0.00000	0.99883	0.00000	0.00000	0.00000	0.00000	0.00000	0.00000	0.00000	0.00000	0.00000	0.00000	0.00000	0.00000	0.00000
Node11	36	-	0.10613	0.05536	0.06347	0.03259	0.00586	0.02813	0.03325	0.11088	0.01103	0.04447	0.08732	0.06183	0.01319	0.03750	0.06389	0.08266	0.08251	0.00855	0.02066	0.05072
Node11	37	G	0.10525	0.03959	0.05883	0.03757	0.00621	0.02574	0.03653	0.12491	0.01147	0.05250	0.11082	0.02570	0.01488	0.05168	0.07155	0.07423	0.05677	0.01211	0.02787	0.05580
Node11	38	E	0.00002	0.00000	0.00000	0.00005	0.00000	0.00004	0.99964	0.00000	0.00000	0.00000	0.00000	0.00001	0.00000	0.00000	0.00000	0.00002	0.00021	0.00000	0.00000	0.00000
Node11	39	D	0.00000	0.00000	0.00000	1.00000	0.00000	0.00000	0.00000	0.00000	0.00000	0.00000	0.00000	0.00000	0.00000	0.00000	0.00000	0.00000	0.00000	0.00000	0.00000	0.00000
Node11	40	I	0.00000	0.00000	0.00000	0.00000	0.00000	0.00000	0.00000	0.00000	0.00000	0.99998	0.00000	0.00000	0.00000	0.00000	0.00000	0.00000	0.00000	0.00000	0.00000	0.00002
Node11	41	I	0.00000	0.00000	0.00000	0.00000	0.00000	0.00000	0.00000	0.00000	0.00000	1.00000	0.00000	0.00000	0.00000	0.00000	0.00000	0.00000	0.00000	0.00000	0.00000	0.00000
Node11	42	K	0.00000	0.00000	0.00000	0.00000	0.00000	0.00000	0.00000	0.00000	0.00000	0.00000	0.00000	1.00000	0.00000	0.00000	0.00000	0.00000	0.00000	0.00000	0.00000	0.00000
Node11	43	P	0.00000	0.00000	0.00000	0.00000	0.00000	0.00000	0.00000	0.00000	0.00000	0.00000	0.00000	0.00000	0.00000	0.00000	1.00000	0.00000	0.00000	0.00000	0.00000	0.00000
Node11	44	F	0.03607	0.00864	0.01368	0.00483	0.00449	0.00628	0.00473	0.02329	0.00807	0.05503	0.16857	0.00438	0.01794	0.42071	0.01569	0.02349	0.01970	0.02385	0.09644	0.04414
Node11	45	F	0.00000	0.00000	0.00000	0.00000	0.00000	0.00000	0.00000	0.00000	0.00000	0.00000	0.00000	0.00000	0.00000	0.99977	0.00000	0.00000	0.00000	0.00000	0.00023	0.00000
Node11	46	Y	0.03557	0.01381	0.02495	0.00860	0.00480	0.00894	0.00709	0.02724	0.02113	0.03341	0.09386	0.00651	0.01125	0.18014	0.01657	0.02774	0.02079	0.03052	0.39737	0.02971
Node11	47	D	0.06178	0.01624	0.10599	0.39448	0.00252	0.01820	0.07388	0.09673	0.00954	0.01059	0.02060	0.01503	0.00385	0.01000	0.03532	0.06290	0.03639	0.00241	0.00852	0.01502
Node11	48	D	0.06178	0.01624	0.10599	0.39448	0.00252	0.01820	0.07388	0.09673	0.00954	0.01059	0.02060	0.01503	0.00385	0.01000	0.03532	0.06290	0.03639	0.00241	0.00852	0.01502
Node11	49	K	0.00000	0.00000	0.00000	0.00000	0.00000	0.00000	0.00000	0.00000	0.00000	0.00000	0.00000	0.99999	0.00000	0.00000	0.00000	0.00000	0.00000	0.00000	0.00000	0.00000
Node11	50	G	0.00000	0.00000	0.00000	0.00000	0.00000	0.00000	0.00000	0.99999	0.00000	0.00000	0.00000	0.00000	0.00000	0.00000	0.00000	0.00000	0.00000	0.00000	0.00000	0.00000
Node11	51	D	0.00000	0.00000	0.00000	1.00000	0.00000	0.00000	0.00000	0.00000	0.00000	0.00000	0.00000	0.00000	0.00000	0.00000	0.00000	0.00000	0.00000	0.00000	0.00000	0.00000
Node11	52	P	0.00000	0.00000	0.00000	0.00000	0.00000	0.00000	0.00000	0.00000	0.00000	0.00000	0.00000	0.00000	0.00000	0.00000	1.00000	0.00000	0.00000	0.00000	0.00000	0.00000
Node11	53	C	0.00006	0.00000	0.00000	0.00000	0.99968	0.00006	0.00000	0.00000	0.00001	0.00000	0.00002	0.00000	0.00001	0.00006	0.00000	0.00007	0.00001	0.00001	0.00001	0.00001
Node11	54	L	0.00000	0.00000	0.00000	0.00000	0.00000	0.00000	0.00000	0.00000	0.00000	0.00002	0.99995	0.00000	0.00002	0.00001	0.00000	0.00000	0.00000	0.00000	0.00000	0.00000
Node11	55	G	0.00000	0.00000	0.00000	0.00000	0.00000	0.00000	0.00000	1.00000	0.00000	0.00000	0.00000	0.00000	0.00000	0.00000	0.00000	0.00000	0.00000	0.00000	0.00000	0.00000
Node11	56	N	0.00000	0.00000	1.00000	0.00000	0.00000	0.00000	0.00000	0.00000	0.00000	0.00000	0.00000	0.00000	0.00000	0.00000	0.00000	0.00000	0.00000	0.00000	0.00000	0.00000
Node11	57	L	0.00000	0.00000	0.00000	0.00000	0.00000	0.00000	0.00000	0.00000	0.00000	0.00000	1.00000	0.00000	0.00000	0.00000	0.00000	0.00000	0.00000	0.00000	0.00000	0.00000
Node11	58	S	0.00000	0.00000	0.00000	0.00000	0.00000	0.00000	0.00000	0.00000	0.00000	0.00000	0.00000	0.00000	0.00000	0.00000	0.00000	1.00000	0.00000	0.00000	0.00000	0.00000
Node11	59	T	0.00000	0.00000	0.00000	0.00000	0.00000	0.00000	0.00000	0.00000	0.00000	0.00000	0.00000	0.00000	0.00000	0.00000	0.00000	0.00000	1.00000	0.00000	0.00000	0.00000
Node11	60	P	0.00000	0.00000	0.00000	0.00000	0.00000	0.00000	0.00000	0.00000	0.00000	0.00000	0.00000	0.00000	0.00000	0.00000	1.00000	0.00000	0.00000	0.00000	0.00000	0.00000
Node11	61	I	0.00000	0.00000	0.00000	0.00000	0.00000	0.00000	0.00000	0.00000	0.00000	0.99999	0.00000	0.00000	0.00000	0.00000	0.00000	0.00000	0.00000	0.00000	0.00000	0.00001
Node11	62	N	0.00000	0.00000	1.00000	0.00000	0.00000	0.00000	0.00000	0.00000	0.00000	0.00000	0.00000	0.00000	0.00000	0.00000	0.00000	0.00000	0.00000	0.00000	0.00000	0.00000
Node11	63	D	0.00000	0.00000	0.00000	1.00000	0.00000	0.00000	0.00000	0.00000	0.00000	0.00000	0.00000	0.00000	0.00000	0.00000	0.00000	0.00000	0.00000	0.00000	0.00000	0.00000
Node11	64	S	0.00000	0.00000	0.00000	0.00000	0.00000	0.00000	0.00000	0.00000	0.00000	0.00000	0.00000	0.00000	0.00000	0.00000	0.00000	1.00000	0.00000	0.00000	0.00000	0.00000
Node11	65	P	0.00000	0.00000	0.00000	0.00000	0.00000	0.00000	0.00000	0.00000	0.00000	0.00000	0.00000	0.00000	0.00000	0.00000	1.00000	0.00000	0.00000	0.00000	0.00000	0.00000
Node11	66	L	0.00000	0.00000	0.00000	0.00000	0.00000	0.00000	0.00000	0.00000	0.00000	0.00000	0.99999	0.00000	0.00000	0.00000	0.00000	0.00000	0.00000	0.00000	0.00000	0.00000
Node11	67	V	0.41214	0.00000	0.00000	0.00000	0.00000	0.00000	0.00000	0.00000	0.00000	0.00001	0.00000	0.00000	0.00000	0.00000	0.00000	0.00000	0.00002	0.00000	0.00000	0.58782
Node11	68	R	0.00000	1.00000	0.00000	0.00000	0.00000	0.00000	0.00000	0.00000	0.00000	0.00000	0.00000	0.00000	0.00000	0.00000	0.00000	0.00000	0.00000	0.00000	0.00000	0.00000
Node11	69	A	0.99999	0.00000	0.00000	0.00000	0.00000	0.00000	0.00000	0.00000	0.00000	0.00000	0.00000	0.00000	0.00000	0.00000	0.00000	0.00000	0.00000	0.00000	0.00000	0.00000
Node11	70	F	0.00000	0.00000	0.00000	0.00000	0.00000	0.00000	0.00000	0.00000	0.00000	0.00000	0.00000	0.00000	0.00000	1.00000	0.00000	0.00000	0.00000	0.00000	0.00000	0.00000
Node11	71	I	0.00000	0.00000	0.00000	0.00000	0.00000	0.00000	0.00000	0.00000	0.00000	1.00000	0.00000	0.00000	0.00000	0.00000	0.00000	0.00000	0.00000	0.00000	0.00000	0.00000
Node11	72	N	0.00000	0.00000	0.99995	0.00000	0.00000	0.00000	0.00000	0.00000	0.00000	0.00000	0.00000	0.00000	0.00000	0.00000	0.00000	0.00005	0.00000	0.00000	0.00000	0.00000
Node11	73	N	0.00000	0.00000	1.00000	0.00000	0.00000	0.00000	0.00000	0.00000	0.00000	0.00000	0.00000	0.00000	0.00000	0.00000	0.00000	0.00000	0.00000	0.00000	0.00000	0.00000
Node11	74	L	0.00000	0.00000	0.00000	0.00000	0.00000	0.00000	0.00000	0.00000	0.00000	0.00000	1.00000	0.00000	0.00000	0.00000	0.00000	0.00000	0.00000	0.00000	0.00000	0.00000
Node11	75	P	0.00000	0.00000	0.00000	0.00000	0.00000	0.00000	0.00000	0.00000	0.00000	0.00000	0.00000	0.00000	0.00000	0.00000	1.00000	0.00000	0.00000	0.00000	0.00000	0.00000
Node11	76	A	1.00000	0.00000	0.00000	0.00000	0.00000	0.00000	0.00000	0.00000	0.00000	0.00000	0.00000	0.00000	0.00000	0.00000	0.00000	0.00000	0.00000	0.00000	0.00000	0.00000
Node11	77	Y	0.00000	0.00000	0.00000	0.00000	0.00000	0.00000	0.00000	0.00000	0.00000	0.00000	0.00000	0.00000	0.00000	0.00000	0.00000	0.00000	0.00000	0.00000	1.00000	0.00000
Node11	78	R	0.00000	1.00000	0.00000	0.00000	0.00000	0.00000	0.00000	0.00000	0.00000	0.00000	0.00000	0.00000	0.00000	0.00000	0.00000	0.00000	0.00000	0.00000	0.00000	0.00000
Node11	79	K	0.00000	0.00001	0.00000	0.00000	0.00000	0.00000	0.00000	0.00000	0.00000	0.00000	0.00000	0.99999	0.00000	0.00000	0.00000	0.00000	0.00000	0.00000	0.00000	0.00000
Node11	80	G	0.00000	0.00000	0.00000	0.00000	0.00000	0.00000	0.00000	1.00000	0.00000	0.00000	0.00000	0.00000	0.00000	0.00000	0.00000	0.00000	0.00000	0.00000	0.00000	0.00000
Node11	81	L	0.00000	0.00000	0.00000	0.00000	0.00000	0.00000	0.00000	0.00000	0.00000	0.00000	1.00000	0.00000	0.00000	0.00000	0.00000	0.00000	0.00000	0.00000	0.00000	0.00000
Node11	82	T	0.00000	0.00000	0.00000	0.00000	0.00000	0.00000	0.00000	0.00000	0.00000	0.00000	0.00000	0.00000	0.00000	0.00000	0.00000	0.00000	1.00000	0.00000	0.00000	0.00000
Node11	83	P	0.00000	0.00000	0.00000	0.00000	0.00000	0.00000	0.00000	0.00000	0.00000	0.00000	0.00000	0.00000	0.00000	0.00000	1.00000	0.00000	0.00000	0.00000	0.00000	0.00000
Node11	84	F	0.00000	0.00000	0.00000	0.00000	0.00000	0.00000	0.00000	0.00000	0.00000	0.00000	0.00000	0.00000	0.00000	1.00000	0.00000	0.00000	0.00000	0.00000	0.00000	0.00000
Node11	85	M	0.00000	0.00000	0.00000	0.00000	0.00000	0.00000	0.00000	0.00000	0.00000	0.00000	0.00000	0.00000	1.00000	0.00000	0.00000	0.00000	0.00000	0.00000	0.00000	0.00000
Node11	86	R	0.00000	1.00000	0.00000	0.00000	0.00000	0.00000	0.00000	0.00000	0.00000	0.00000	0.00000	0.00000	0.00000	0.00000	0.00000	0.00000	0.00000	0.00000	0.00000	0.00000
Node11	87	G	0.00000	0.00000	0.00000	0.00000	0.00000	0.00000	0.00000	1.00000	0.00000	0.00000	0.00000	0.00000	0.00000	0.00000	0.00000	0.00000	0.00000	0.00000	0.00000	0.00000
Node11	88	L	0.00000	0.00000	0.00000	0.00000	0.00000	0.00000	0.00000	0.00000	0.00000	0.00000	1.00000	0.00000	0.00000	0.00000	0.00000	0.00000	0.00000	0.00000	0.00000	0.00000
Node11	89	E	0.00000	0.00000	0.00000	0.00000	0.00000	0.00000	1.00000	0.00000	0.00000	0.00000	0.00000	0.00000	0.00000	0.00000	0.00000	0.00000	0.00000	0.00000	0.00000	0.00000
Node11	90	I	0.00000	0.00000	0.00000	0.00000	0.00000	0.00000	0.00000	0.00000	0.00000	1.00000	0.00000	0.00000	0.00000	0.00000	0.00000	0.00000	0.00000	0.00000	0.00000	0.00000
Node11	91	G	0.00000	0.00000	0.00000	0.00000	0.00000	0.00000	0.00000	1.00000	0.00000	0.00000	0.00000	0.00000	0.00000	0.00000	0.00000	0.00000	0.00000	0.00000	0.00000	0.00000
Node11	92	M	0.00000	0.00000	0.00000	0.00000	0.00000	0.00000	0.00000	0.00000	0.00000	0.00000	0.00000	0.00000	1.00000	0.00000	0.00000	0.00000	0.00000	0.00000	0.00000	0.00000
Node11	93	A	1.00000	0.00000	0.00000	0.00000	0.00000	0.00000	0.00000	0.00000	0.00000	0.00000	0.00000	0.00000	0.00000	0.00000	0.00000	0.00000	0.00000	0.00000	0.00000	0.00000
Node11	94	H	0.00000	0.00000	0.00000	0.00000	0.00000	0.00000	0.00000	0.00000	1.00000	0.00000	0.00000	0.00000	0.00000	0.00000	0.00000	0.00000	0.00000	0.00000	0.00000	0.00000
Node11	95	G	0.00000	0.00000	0.00000	0.00000	0.00000	0.00000	0.00000	1.00000	0.00000	0.00000	0.00000	0.00000	0.00000	0.00000	0.00000	0.00000	0.00000	0.00000	0.00000	0.00000
Node11	96	Y	0.00000	0.00000	0.00000	0.00000	0.00000	0.00000	0.00000	0.00000	0.00000	0.00000	0.00000	0.00000	0.00000	0.00000	0.00000	0.00000	0.00000	0.00000	1.00000	0.00000
Node11	97	F	0.00000	0.00000	0.00000	0.00000	0.00000	0.00000	0.00000	0.00000	0.00000	0.00001	0.29216	0.00000	0.00001	0.70781	0.00000	0.00000	0.00000	0.00000	0.00001	0.00000
Node11	98	L	0.00000	0.00000	0.00000	0.00000	0.00000	0.00000	0.00000	0.00000	0.00000	0.00000	1.00000	0.00000	0.00000	0.00000	0.00000	0.00000	0.00000	0.00000	0.00000	0.00000
Node11	99	V	0.00000	0.00000	0.00000	0.00000	0.00000	0.00000	0.00000	0.00000	0.00000	0.00001	0.00000	0.00000	0.00000	0.00000	0.00000	0.00000	0.00000	0.00000	0.00000	0.99999
Node11	100	G	0.00000	0.00000	0.00000	0.00000	0.00000	0.00000	0.00000	1.00000	0.00000	0.00000	0.00000	0.00000	0.00000	0.00000	0.00000	0.00000	0.00000	0.00000	0.00000	0.00000
Node11	101	P	0.00000	0.00000	0.00000	0.00000	0.00000	0.00000	0.00000	0.00000	0.00000	0.00000	0.00000	0.00000	0.00000	0.00000	1.00000	0.00000	0.00000	0.00000	0.00000	0.00000
Node11	102	E	0.00000	0.00000	0.00000	0.00000	0.00000	0.00000	1.00000	0.00000	0.00000	0.00000	0.00000	0.00000	0.00000	0.00000	0.00000	0.00000	0.00000	0.00000	0.00000	0.00000
Node11	103	V	0.00000	0.00000	0.00000	0.00000	0.00000	0.00000	0.00000	0.00000	0.00000	0.00001	0.00000	0.00000	0.00000	0.00000	0.00000	0.00000	0.00000	0.00000	0.00000	0.99999
Node11	104	V	0.00000	0.00000	0.00000	0.00000	0.00000	0.00000	0.00000	0.00000	0.00000	0.00003	0.00000	0.00000	0.00000	0.00000	0.00000	0.00000	0.00000	0.00000	0.00000	0.99996
Node11	105	V	0.00000	0.00000	0.00000	0.00000	0.00000	0.00000	0.00000	0.00000	0.00000	0.00016	0.00000	0.00000	0.00000	0.00000	0.00000	0.00000	0.00000	0.00000	0.00000	0.99984
Node11	106	G	0.00000	0.00000	0.00000	0.00000	0.00000	0.00000	0.00000	1.00000	0.00000	0.00000	0.00000	0.00000	0.00000	0.00000	0.00000	0.00000	0.00000	0.00000	0.00000	0.00000
Node11	107	S	0.09468	0.00931	0.04474	0.01194	0.00399	0.00791	0.00698	0.05615	0.00335	0.00477	0.01085	0.00602	0.00254	0.00672	0.02607	0.62329	0.06622	0.00131	0.00418	0.00898
Node11	108	L	0.07912	0.02118	0.02873	0.01325	0.00580	0.01529	0.01429	0.05686	0.00751	0.11096	0.23954	0.01260	0.02734	0.08743	0.04102	0.04640	0.04605	0.01428	0.03496	0.09739
Node11	109	G	0.12302	0.02223	0.05949	0.03069	0.00497	0.01437	0.02082	0.42450	0.00684	0.01760	0.03521	0.01437	0.00615	0.01682	0.04033	0.08040	0.04114	0.00538	0.00960	0.02608
Node11	110	L	0.06668	0.01952	0.02514	0.01202	0.00495	0.01420	0.01282	0.05045	0.00690	0.09254	0.33612	0.01127	0.02724	0.08377	0.03701	0.03963	0.03771	0.01353	0.03157	0.07693
Node11	111	L	0.06668	0.01952	0.02514	0.01202	0.00495	0.01420	0.01282	0.05045	0.00690	0.09254	0.33612	0.01127	0.02724	0.08377	0.03701	0.03963	0.03771	0.01353	0.03157	0.07693
Node11	112	G	0.11533	0.02611	0.05817	0.03189	0.00526	0.01686	0.02411	0.36025	0.00790	0.02600	0.05274	0.01698	0.00817	0.02473	0.04916	0.07723	0.04519	0.00689	0.01380	0.03321
Node11	113	P	0.00000	0.00000	0.00000	0.00000	0.00000	0.00000	0.00000	0.00000	0.00000	0.00000	0.00000	0.00000	0.00000	0.00000	1.00000	0.00000	0.00000	0.00000	0.00000	0.00000
Node11	114	L	0.00000	0.00000	0.00000	0.00000	0.00000	0.00000	0.00000	0.00000	0.00000	0.00000	1.00000	0.00000	0.00000	0.00000	0.00000	0.00000	0.00000	0.00000	0.00000	0.00000
Node11	115	R	0.00000	1.00000	0.00000	0.00000	0.00000	0.00000	0.00000	0.00000	0.00000	0.00000	0.00000	0.00000	0.00000	0.00000	0.00000	0.00000	0.00000	0.00000	0.00000	0.00000
Node11	116	E	0.00000	0.00000	0.00000	0.00000	0.00000	0.00000	1.00000	0.00000	0.00000	0.00000	0.00000	0.00000	0.00000	0.00000	0.00000	0.00000	0.00000	0.00000	0.00000	0.00000
Node11	117	S	0.00000	0.00000	0.00000	0.00000	0.00000	0.00000	0.00000	0.00000	0.00000	0.00000	0.00000	0.00000	0.00000	0.00000	0.00000	0.99999	0.00001	0.00000	0.00000	0.00000
Node11	118	T	0.11032	0.02890	0.05728	0.02729	0.00609	0.02049	0.02477	0.09773	0.00884	0.04720	0.08540	0.02061	0.01367	0.03575	0.05880	0.09430	0.18021	0.00753	0.01874	0.05608
Node11	119	A	0.90713	0.00000	0.00000	0.00000	0.00007	0.00000	0.00001	0.00004	0.00000	0.00005	0.00004	0.00000	0.00004	0.00000	0.00003	0.00026	0.00059	0.00000	0.00000	0.09173
Node11	120	P	0.06807	0.01131	0.01579	0.01101	0.00164	0.01029	0.01128	0.03458	0.00398	0.01031	0.02670	0.00789	0.00328	0.00840	0.67724	0.04855	0.02679	0.00179	0.00429	0.01682
Node11	121	R	0.03860	0.59175	0.03079	0.00874	0.00237	0.03130	0.01291	0.04136	0.01253	0.01069	0.02975	0.06438	0.00526	0.00885	0.02221	0.03654	0.02524	0.00555	0.00843	0.01275
Node11	122	R	0.03860	0.59175	0.03079	0.00874	0.00237	0.03130	0.01291	0.04136	0.01253	0.01069	0.02975	0.06438	0.00526	0.00885	0.02221	0.03654	0.02524	0.00555	0.00843	0.01275
Node11	123	K	0.04333	0.10138	0.05243	0.01438	0.00143	0.03394	0.02945	0.04022	0.00717	0.01068	0.02219	0.51232	0.00560	0.00655	0.02439	0.03917	0.03449	0.00195	0.00554	0.01339
Node11	124	P	0.06807	0.01131	0.01579	0.01101	0.00164	0.01029	0.01128	0.03458	0.00398	0.01031	0.02670	0.00789	0.00328	0.00840	0.67724	0.04855	0.02679	0.00179	0.00429	0.01682
Node11	125	H	0.00000	0.00000	0.00000	0.00000	0.00000	0.00000	0.00000	0.00000	1.00000	0.00000	0.00000	0.00000	0.00000	0.00000	0.00000	0.00000	0.00000	0.00000	0.00000	0.00000
Node11	126	K	0.08400	0.09137	0.05897	0.02435	0.00426	0.03599	0.03331	0.07733	0.01096	0.04945	0.08871	0.15625	0.01460	0.03067	0.04631	0.06363	0.05692	0.00652	0.01656	0.04982
Node11	127	G	0.00000	0.00000	0.00000	0.00000	0.00000	0.00000	0.00000	0.99999	0.00000	0.00000	0.00000	0.00000	0.00000	0.00000	0.00000	0.00000	0.00000	0.00000	0.00000	0.00000
Node11	128	T	0.00047	0.00000	0.00000	0.00000	0.00000	0.00000	0.00000	0.00000	0.00000	0.00000	0.00000	0.00000	0.00000	0.00000	0.00000	0.00007	0.99945	0.00000	0.00000	0.00000
Node11	129	N	0.00000	0.00000	1.00000	0.00000	0.00000	0.00000	0.00000	0.00000	0.00000	0.00000	0.00000	0.00000	0.00000	0.00000	0.00000	0.00000	0.00000	0.00000	0.00000	0.00000
Node11	130	L	0.00000	0.00000	0.00000	0.00000	0.00000	0.00000	0.00000	0.00000	0.00000	0.00000	0.99999	0.00000	0.00000	0.00000	0.00000	0.00000	0.00000	0.00000	0.00000	0.00000
Node11	131	S	0.00000	0.00000	0.00000	0.00000	0.00000	0.00000	0.00000	0.00000	0.00000	0.00000	0.00000	0.00000	0.00000	0.00000	0.00000	1.00000	0.00000	0.00000	0.00000	0.00000
Node11	132	G	0.00000	0.00000	0.00000	0.00000	0.00000	0.00000	0.00000	1.00000	0.00000	0.00000	0.00000	0.00000	0.00000	0.00000	0.00000	0.00000	0.00000	0.00000	0.00000	0.00000
Node11	133	L	0.00000	0.00000	0.00000	0.00000	0.00000	0.00000	0.00000	0.00000	0.00000	0.00000	1.00000	0.00000	0.00000	0.00000	0.00000	0.00000	0.00000	0.00000	0.00000	0.00000
Node11	134	I	0.00000	0.00000	0.00000	0.00000	0.00000	0.00000	0.00000	0.00000	0.00000	0.99999	0.00000	0.00000	0.00000	0.00000	0.00000	0.00000	0.00000	0.00000	0.00000	0.00001
Node11	135	T	0.00000	0.00000	0.00000	0.00000	0.00000	0.00000	0.00000	0.00000	0.00000	0.00000	0.00000	0.00000	0.00000	0.00000	0.00000	0.00000	1.00000	0.00000	0.00000	0.00000
Node11	136	S	0.00186	0.00000	0.00000	0.00000	0.00000	0.00000	0.00000	0.00000	0.00000	0.00000	0.00000	0.00000	0.00000	0.00000	0.00000	0.99810	0.00003	0.00000	0.00000	0.00000
Node11	137	I	0.00000	0.00000	0.00000	0.00000	0.00000	0.00000	0.00000	0.00000	0.00000	0.99998	0.00000	0.00000	0.00000	0.00000	0.00000	0.00000	0.00000	0.00000	0.00000	0.00002
Node11	138	Y	0.00000	0.00000	0.00000	0.00000	0.00000	0.00000	0.00000	0.00000	0.00000	0.00000	0.00000	0.00000	0.00000	0.00000	0.00000	0.00000	0.00000	0.00000	1.00000	0.00000
Node11	139	I	0.00000	0.00000	0.00000	0.00000	0.00000	0.00000	0.00000	0.00000	0.00000	1.00000	0.00000	0.00000	0.00000	0.00000	0.00000	0.00000	0.00000	0.00000	0.00000	0.00000
Node11	140	A	1.00000	0.00000	0.00000	0.00000	0.00000	0.00000	0.00000	0.00000	0.00000	0.00000	0.00000	0.00000	0.00000	0.00000	0.00000	0.00000	0.00000	0.00000	0.00000	0.00000
Node11	141	V	0.00000	0.00000	0.00000	0.00000	0.00000	0.00000	0.00000	0.00000	0.00000	0.00008	0.00008	0.00000	0.00000	0.00000	0.00000	0.00000	0.00000	0.00000	0.00000	0.99985
Node11	142	S	0.00000	0.00000	0.00000	0.00000	0.00000	0.00000	0.00000	0.00000	0.00000	0.00000	0.00000	0.00000	0.00000	0.00000	0.00000	1.00000	0.00000	0.00000	0.00000	0.00000
Node11	143	A	1.00000	0.00000	0.00000	0.00000	0.00000	0.00000	0.00000	0.00000	0.00000	0.00000	0.00000	0.00000	0.00000	0.00000	0.00000	0.00000	0.00000	0.00000	0.00000	0.00000
Node11	144	C	0.00000	0.00000	0.00000	0.00000	1.00000	0.00000	0.00000	0.00000	0.00000	0.00000	0.00000	0.00000	0.00000	0.00000	0.00000	0.00000	0.00000	0.00000	0.00000	0.00000
Node11	145	L	0.00000	0.00000	0.00000	0.00000	0.00000	0.00000	0.00000	0.00000	0.00000	0.00001	0.99999	0.00000	0.00001	0.00000	0.00000	0.00000	0.00000	0.00000	0.00000	0.00000
Node11	146	G	0.00000	0.00000	0.00000	0.00000	0.00000	0.00000	0.00000	1.00000	0.00000	0.00000	0.00000	0.00000	0.00000	0.00000	0.00000	0.00000	0.00000	0.00000	0.00000	0.00000
Node11	147	I	0.00000	0.00000	0.00000	0.00000	0.00000	0.00000	0.00000	0.00000	0.00000	1.00000	0.00000	0.00000	0.00000	0.00000	0.00000	0.00000	0.00000	0.00000	0.00000	0.00000
Node11	148	S	0.00000	0.00000	0.00000	0.00000	0.00000	0.00000	0.00000	0.00000	0.00000	0.00000	0.00000	0.00000	0.00000	0.00000	0.00000	1.00000	0.00000	0.00000	0.00000	0.00000
Node11	149	I	0.00000	0.00000	0.00000	0.00000	0.00000	0.00000	0.00000	0.00000	0.00000	0.99998	0.00000	0.00000	0.00000	0.00000	0.00000	0.00000	0.00000	0.00000	0.00000	0.00002
Node11	150	F	0.00000	0.00000	0.00000	0.00000	0.00000	0.00000	0.00000	0.00000	0.00000	0.00000	0.00000	0.00000	0.00000	1.00000	0.00000	0.00000	0.00000	0.00000	0.00000	0.00000
Node11	151	A	1.00000	0.00000	0.00000	0.00000	0.00000	0.00000	0.00000	0.00000	0.00000	0.00000	0.00000	0.00000	0.00000	0.00000	0.00000	0.00000	0.00000	0.00000	0.00000	0.00000
Node11	152	I	0.00000	0.00000	0.00000	0.00000	0.00000	0.00000	0.00000	0.00000	0.00000	0.99996	0.00000	0.00000	0.00000	0.00000	0.00000	0.00000	0.00000	0.00000	0.00000	0.00003
Node11	153	T	0.00000	0.00000	0.00000	0.00000	0.00000	0.00000	0.00000	0.00000	0.00000	0.00000	0.00000	0.00000	0.00000	0.00000	0.00000	0.00000	1.00000	0.00000	0.00000	0.00000
Node11	154	T	0.00000	0.00000	0.00000	0.00000	0.00000	0.00000	0.00000	0.00000	0.00000	0.00000	0.00000	0.00000	0.00000	0.00000	0.00000	0.00000	1.00000	0.00000	0.00000	0.00000
Node11	155	G	0.10640	0.03828	0.06062	0.03963	0.00625	0.02484	0.03677	0.13003	0.01151	0.05059	0.10649	0.02513	0.01441	0.05081	0.07121	0.07545	0.05708	0.01222	0.02796	0.05433
Node11	156	F	0.00000	0.00000	0.00000	0.00000	0.00000	0.00000	0.00000	0.00000	0.00000	0.00000	0.00000	0.00000	0.00000	1.00000	0.00000	0.00000	0.00000	0.00000	0.00000	0.00000
Node11	157	Q	0.00000	0.00000	0.00000	0.00000	0.00000	1.00000	0.00000	0.00000	0.00000	0.00000	0.00000	0.00000	0.00000	0.00000	0.00000	0.00000	0.00000	0.00000	0.00000	0.00000
Node11	158	G	0.00001	0.00000	0.00000	0.00000	0.00000	0.00000	0.00000	0.99998	0.00000	0.00000	0.00000	0.00000	0.00000	0.00000	0.00000	0.00001	0.00000	0.00000	0.00000	0.00000
Node11	159	N	0.00000	0.00000	0.99996	0.00002	0.00000	0.00000	0.00000	0.00000	0.00000	0.00000	0.00000	0.00000	0.00000	0.00000	0.00000	0.00002	0.00000	0.00000	0.00000	0.00000
Node11	160	P	0.00000	0.00000	0.00000	0.00000	0.00000	0.00000	0.00000	0.00000	0.00000	0.00000	0.00000	0.00000	0.00000	0.00000	1.00000	0.00000	0.00000	0.00000	0.00000	0.00000
Node11	161	K	0.00000	0.41590	0.00001	0.00000	0.00000	0.00002	0.00000	0.00000	0.00000	0.00000	0.00000	0.58406	0.00000	0.00000	0.00000	0.00000	0.00000	0.00000	0.00000	0.00000
Node11	162	G	0.00000	0.00000	0.00000	0.00000	0.00000	0.00000	0.00000	0.99999	0.00000	0.00000	0.00000	0.00000	0.00000	0.00000	0.00000	0.00000	0.00000	0.00000	0.00000	0.00000
Node11	163	A	0.99918	0.00000	0.00000	0.00000	0.00000	0.00000	0.00000	0.00001	0.00000	0.00000	0.00000	0.00000	0.00000	0.00000	0.00000	0.00079	0.00001	0.00000	0.00000	0.00000
Node11	164	A	0.19740	0.01940	0.06652	0.02384	0.00740	0.01684	0.01815	0.12200	0.00666	0.02279	0.03687	0.01426	0.00853	0.01574	0.05327	0.18384	0.13326	0.00311	0.00908	0.04104
Node11	165	Y	0.04803	0.01832	0.03161	0.01158	0.00606	0.01206	0.00948	0.03735	0.02357	0.04736	0.13323	0.00883	0.01557	0.20663	0.02243	0.03615	0.02809	0.03920	0.22287	0.04157
Node11	166	P	0.10667	0.02311	0.03570	0.02214	0.00389	0.01854	0.02227	0.07768	0.00738	0.02542	0.05579	0.01574	0.00767	0.02055	0.38494	0.07446	0.04877	0.00435	0.01062	0.03432
Node11	167	G	0.11194	0.05136	0.08494	0.07343	0.00559	0.03097	0.05758	0.14887	0.01311	0.02850	0.05580	0.03366	0.00925	0.02447	0.06371	0.08702	0.06115	0.00597	0.01591	0.03677
Node11	168	N	0.02717	0.01126	0.67838	0.04340	0.00156	0.01151	0.01038	0.05588	0.01162	0.00520	0.00837	0.01365	0.00227	0.00460	0.01045	0.05982	0.03123	0.00092	0.00624	0.00609
Node11	169	T	0.10868	0.02519	0.05589	0.02394	0.00575	0.01878	0.02159	0.08404	0.00781	0.04298	0.07191	0.01885	0.01280	0.02861	0.05171	0.10100	0.24573	0.00575	0.01501	0.05397
Node11	170	P	0.05149	0.00791	0.01071	0.00780	0.00109	0.00746	0.00799	0.02371	0.00287	0.00671	0.01850	0.00557	0.00217	0.00555	0.76832	0.03712	0.01928	0.00119	0.00284	0.01173
Node11	171	R	0.06060	0.26283	0.04633	0.01660	0.00460	0.03367	0.01894	0.06128	0.02867	0.02856	0.07333	0.05404	0.01053	0.05443	0.03385	0.05092	0.03769	0.02095	0.07260	0.02959
Node11	172	G	0.11424	0.02355	0.05652	0.03020	0.00493	0.01520	0.02187	0.41100	0.00716	0.02155	0.04349	0.01528	0.00702	0.02050	0.04370	0.07567	0.04166	0.00599	0.01152	0.02895
Node11	173	E	0.10111	0.03752	0.06426	0.06705	0.00475	0.03941	0.14017	0.11436	0.01106	0.03234	0.06623	0.03077	0.01011	0.02875	0.06325	0.07276	0.05315	0.00690	0.01711	0.03895
Node11	174	L	0.08328	0.01861	0.02768	0.01272	0.00627	0.01348	0.01364	0.05660	0.00743	0.10933	0.19782	0.01136	0.02368	0.10650	0.03824	0.04632	0.04702	0.01477	0.04185	0.12340
Node11	175	L	0.09768	0.06841	0.04979	0.02560	0.00628	0.02552	0.02603	0.09973	0.01161	0.06112	0.13320	0.03109	0.01738	0.05969	0.05837	0.06754	0.05508	0.01340	0.03061	0.06185
Node11	176	Y	0.04812	0.01782	0.02954	0.01208	0.00525	0.01154	0.01054	0.04137	0.01912	0.04280	0.11255	0.00925	0.01351	0.16221	0.02501	0.03529	0.02758	0.03054	0.30693	0.03897
Node11	177	P	0.09243	0.02212	0.03360	0.02101	0.00366	0.01677	0.02069	0.07398	0.00693	0.02604	0.05703	0.01485	0.00767	0.02264	0.42314	0.06493	0.04278	0.00499	0.01184	0.03289
Node11	178	A	0.20353	0.02429	0.05206	0.02538	0.00760	0.01929	0.02489	0.13622	0.00741	0.03860	0.06755	0.01722	0.01142	0.02636	0.06535	0.10851	0.08956	0.00525	0.01334	0.05618
Node11	179	P	0.05149	0.00791	0.01071	0.00780	0.00109	0.00746	0.00799	0.02371	0.00287	0.00671	0.01850	0.00557	0.00217	0.00555	0.76832	0.03712	0.01928	0.00119	0.00284	0.01173
Node11	180	G	0.25944	0.01820	0.04511	0.02226	0.00634	0.01442	0.02007	0.26129	0.00554	0.02155	0.03939	0.01252	0.00738	0.01598	0.04825	0.09763	0.05370	0.00373	0.00838	0.03881
Node11	181	I	0.04754	0.00629	0.00900	0.00288	0.00325	0.00501	0.00414	0.01477	0.00214	0.34396	0.18539	0.00396	0.02296	0.04234	0.01301	0.01769	0.03239	0.00394	0.01114	0.22820
Node11	182	A	0.22865	0.03215	0.04855	0.02514	0.00604	0.07688	0.03868	0.11996	0.00962	0.02810	0.05484	0.02262	0.01023	0.02010	0.05921	0.09623	0.06334	0.00429	0.01107	0.04431
Node11	183	Q	0.07531	0.04698	0.04392	0.02020	0.00377	0.18323	0.03908	0.05700	0.01640	0.04885	0.15955	0.02949	0.02222	0.04023	0.04186	0.05346	0.04492	0.00770	0.01946	0.04636
Node11	184	T	0.09907	0.01789	0.04201	0.01415	0.00533	0.01613	0.01378	0.05302	0.00577	0.06321	0.10753	0.01401	0.06072	0.03199	0.03436	0.09063	0.24196	0.00481	0.01312	0.07052
Node11	185	S	0.21174	0.01859	0.05842	0.02267	0.00703	0.01540	0.01774	0.12141	0.00625	0.01857	0.03426	0.01306	0.00680	0.01520	0.05286	0.25008	0.08612	0.00315	0.00871	0.03194
Node11	186	Q	0.06397	0.04319	0.04801	0.04238	0.00195	0.28737	0.19949	0.05053	0.01528	0.01246	0.03530	0.03616	0.00776	0.00987	0.03405	0.04860	0.03556	0.00286	0.00799	0.01722
Node11	187	R	0.07553	0.33617	0.05426	0.01881	0.00421	0.03723	0.02133	0.07855	0.01475	0.01735	0.04014	0.06728	0.00719	0.01474	0.03955	0.08396	0.04922	0.00595	0.01151	0.02226
Node11	188	Q	0.06236	0.05200	0.04862	0.02191	0.00217	0.41890	0.05477	0.04926	0.01886	0.01463	0.04404	0.03568	0.00959	0.01213	0.03533	0.05083	0.03749	0.00348	0.00942	0.01853
Node11	189	S	0.13378	0.02529	0.06916	0.02946	0.00682	0.01876	0.02192	0.12284	0.00843	0.02470	0.04807	0.01722	0.00827	0.02290	0.06073	0.24598	0.08320	0.00503	0.01343	0.03399
Node11	190	E	0.07615	0.02421	0.04734	0.07764	0.00251	0.04165	0.39613	0.07233	0.00748	0.01554	0.03140	0.02697	0.00557	0.01225	0.04074	0.05144	0.03684	0.00315	0.00845	0.02221
Node11	191	Y	0.07725	0.02432	0.05102	0.02117	0.00712	0.01613	0.01587	0.09738	0.02305	0.04166	0.10508	0.01338	0.01342	0.13210	0.03386	0.05779	0.04005	0.02942	0.15831	0.04161
Node11	192	S	0.08889	0.00978	0.04306	0.01290	0.00384	0.00817	0.00807	0.05877	0.00353	0.00680	0.01341	0.00668	0.00292	0.00701	0.02657	0.61974	0.06254	0.00142	0.00431	0.01160
Node11	193	L	0.12385	0.01897	0.04368	0.01617	0.00730	0.01580	0.01619	0.06987	0.00615	0.09807	0.13404	0.01424	0.01995	0.03985	0.04402	0.08737	0.11100	0.00524	0.01494	0.11332
Node11	194	T	0.10446	0.00868	0.04884	0.00976	0.00393	0.00862	0.00671	0.03914	0.00309	0.01047	0.01231	0.00725	0.00522	0.00551	0.02249	0.33637	0.34180	0.00100	0.00351	0.02085
Node11	195	R	0.08722	0.11092	0.06323	0.02647	0.00415	0.08040	0.04196	0.07705	0.01551	0.03578	0.07810	0.10408	0.01292	0.02536	0.05058	0.06854	0.05698	0.00580	0.01475	0.04021
Node11	196	L	0.11181	0.03329	0.05165	0.02810	0.00671	0.02624	0.02969	0.11218	0.00997	0.06384	0.12642	0.02200	0.01687	0.04940	0.07615	0.07505	0.06095	0.00909	0.02308	0.06752
Node11	197	A	0.14560	0.02015	0.04930	0.02124	0.00684	0.01716	0.01997	0.09097	0.00662	0.06099	0.08284	0.01509	0.01343	0.02675	0.11375	0.10275	0.10761	0.00427	0.01181	0.08288
Node11	198	Y	0.00000	0.00000	0.00000	0.00000	0.00000	0.00000	0.00000	0.00000	0.00000	0.00000	0.00000	0.00000	0.00000	0.00001	0.00000	0.00000	0.00000	0.00000	0.99999	0.00000
Node11	199	N	0.00002	0.00000	0.52767	0.00003	0.00000	0.00000	0.00000	0.00002	0.00000	0.00000	0.00000	0.00000	0.00000	0.00000	0.00000	0.47208	0.00016	0.00000	0.00000	0.00000
Node11	200	S	0.00001	0.00000	0.00000	0.00000	0.00000	0.00000	0.00000	0.00000	0.00000	0.00000	0.00000	0.00000	0.00000	0.00000	0.00000	0.99998	0.00001	0.00000	0.00000	0.00000
Node11	201	Y	0.00000	0.00000	0.00000	0.00000	0.00000	0.00000	0.00000	0.00000	0.00000	0.00000	0.00000	0.00000	0.00000	0.00000	0.00000	0.00000	0.00000	0.00000	0.99999	0.00000
Node11	202	S	0.00000	0.00000	0.00000	0.00000	0.00000	0.00000	0.00000	0.00000	0.00000	0.00000	0.00000	0.00000	0.00000	0.00000	0.00000	0.99999	0.00001	0.00000	0.00000	0.00000
Node11	203	K	0.00000	0.00000	0.00000	0.00000	0.00000	0.00000	0.00000	0.00000	0.00000	0.00000	0.00000	1.00000	0.00000	0.00000	0.00000	0.00000	0.00000	0.00000	0.00000	0.00000
Node11	204	G	0.10417	0.03873	0.07711	0.05153	0.00589	0.02770	0.04846	0.13177	0.01367	0.04110	0.08632	0.02741	0.01231	0.04577	0.06399	0.07937	0.05822	0.01088	0.02958	0.04602
Node11	205	D	0.00000	0.00000	0.00000	1.00000	0.00000	0.00000	0.00000	0.00000	0.00000	0.00000	0.00000	0.00000	0.00000	0.00000	0.00000	0.00000	0.00000	0.00000	0.00000	0.00000
Node11	206	Q	0.00032	0.00006	0.00005	0.00000	0.00000	0.98653	0.00002	0.00000	0.00005	0.00000	0.00981	0.00002	0.00017	0.00000	0.00003	0.00271	0.00021	0.00000	0.00000	0.00001
Node11	207	L	0.00000	0.00000	0.00000	0.00000	0.00000	0.00000	0.00000	0.00000	0.00000	0.00000	0.99999	0.00000	0.00000	0.00000	0.00000	0.00000	0.00000	0.00000	0.00000	0.00000
Node11	208	R	0.00000	0.99999	0.00000	0.00000	0.00000	0.00000	0.00000	0.00000	0.00000	0.00000	0.00000	0.00001	0.00000	0.00000	0.00000	0.00000	0.00000	0.00000	0.00000	0.00000
Node11	209	L	0.11631	0.02940	0.04998	0.02703	0.00695	0.02076	0.02609	0.12362	0.00923	0.06293	0.13131	0.01917	0.01716	0.05465	0.06796	0.07537	0.05914	0.01077	0.02585	0.06632
Node11	210	P	0.00000	0.00000	0.00000	0.00000	0.00000	0.00000	0.00000	0.00000	0.00000	0.00000	0.00000	0.00000	0.00000	0.00000	1.00000	0.00000	0.00000	0.00000	0.00000	0.00000
Node11	211	L	0.00000	0.00000	0.00000	0.00000	0.00000	0.00000	0.00000	0.00000	0.00000	0.00000	1.00000	0.00000	0.00000	0.00000	0.00000	0.00000	0.00000	0.00000	0.00000	0.00000
Node11	212	R	0.00000	0.99990	0.00000	0.00000	0.00000	0.00000	0.00000	0.00000	0.00000	0.00000	0.00000	0.00010	0.00000	0.00000	0.00000	0.00000	0.00000	0.00000	0.00000	0.00000
Node11	213	T	0.00000	0.00000	0.00000	0.00000	0.00000	0.00000	0.00000	0.00000	0.00000	0.00000	0.00000	0.00000	0.00000	0.00000	0.00000	0.00030	0.99970	0.00000	0.00000	0.00000
Node11	214	P	0.09532	0.02394	0.03649	0.02265	0.00399	0.01773	0.02218	0.08046	0.00742	0.02902	0.06292	0.01598	0.00848	0.02562	0.38115	0.06687	0.04498	0.00569	0.01343	0.03569
Node11	215	A	0.23508	0.02597	0.04669	0.02563	0.00685	0.01908	0.02578	0.13344	0.00777	0.04080	0.07907	0.01744	0.01194	0.03347	0.06590	0.08687	0.05943	0.00724	0.01712	0.05443
Node11	216	E	0.08761	0.03028	0.05461	0.06981	0.00366	0.03824	0.27315	0.09311	0.00907	0.02481	0.05069	0.02804	0.00798	0.02158	0.05210	0.06116	0.04443	0.00528	0.01323	0.03116
Node11	217	R	0.00000	1.00000	0.00000	0.00000	0.00000	0.00000	0.00000	0.00000	0.00000	0.00000	0.00000	0.00000	0.00000	0.00000	0.00000	0.00000	0.00000	0.00000	0.00000	0.00000
Node11	218	E	0.00000	0.00000	0.00000	0.00000	0.00000	0.00000	1.00000	0.00000	0.00000	0.00000	0.00000	0.00000	0.00000	0.00000	0.00000	0.00000	0.00000	0.00000	0.00000	0.00000
Node11	219	E	0.00000	0.00000	0.00000	0.00000	0.00000	0.00000	1.00000	0.00000	0.00000	0.00000	0.00000	0.00000	0.00000	0.00000	0.00000	0.00000	0.00000	0.00000	0.00000	0.00000
Node11	220	W	0.00000	0.00000	0.00000	0.00000	0.00000	0.00000	0.00000	0.00000	0.00000	0.00000	0.00000	0.00000	0.00000	0.00000	0.00000	0.00000	0.00000	1.00000	0.00000	0.00000
Node11	221	S	0.00000	0.00000	0.00000	0.00000	0.00000	0.00000	0.00000	0.00000	0.00000	0.00000	0.00000	0.00000	0.00000	0.00000	0.00000	1.00000	0.00000	0.00000	0.00000	0.00000
Node11	222	Q	0.00000	0.00000	0.00000	0.00000	0.00000	1.00000	0.00000	0.00000	0.00000	0.00000	0.00000	0.00000	0.00000	0.00000	0.00000	0.00000	0.00000	0.00000	0.00000	0.00000
Node11	223	L	0.00000	0.00000	0.00000	0.00000	0.00000	0.00000	0.00000	0.00000	0.00000	0.00000	1.00000	0.00000	0.00000	0.00000	0.00000	0.00000	0.00000	0.00000	0.00000	0.00000
Node11	224	N	0.00000	0.00000	1.00000	0.00000	0.00000	0.00000	0.00000	0.00000	0.00000	0.00000	0.00000	0.00000	0.00000	0.00000	0.00000	0.00000	0.00000	0.00000	0.00000	0.00000
Node11	225	G	0.00000	0.00000	0.00000	0.00000	0.00000	0.00000	0.00000	1.00000	0.00000	0.00000	0.00000	0.00000	0.00000	0.00000	0.00000	0.00000	0.00000	0.00000	0.00000	0.00000
Node11	226	G	0.00000	0.00000	0.00000	0.00000	0.00000	0.00000	0.00000	1.00000	0.00000	0.00000	0.00000	0.00000	0.00000	0.00000	0.00000	0.00000	0.00000	0.00000	0.00000	0.00000
Node11	227	I	0.00000	0.00000	0.00000	0.00000	0.00000	0.00000	0.00000	0.00000	0.00000	1.00000	0.00000	0.00000	0.00000	0.00000	0.00000	0.00000	0.00000	0.00000	0.00000	0.00000
Node11	228	F	0.00000	0.00000	0.00000	0.00000	0.00000	0.00000	0.00000	0.00000	0.00000	0.00000	0.00000	0.00000	0.00000	1.00000	0.00000	0.00000	0.00000	0.00000	0.00000	0.00000
Node11	229	I	0.00000	0.00000	0.00000	0.00000	0.00000	0.00000	0.00000	0.00000	0.00000	0.76433	0.02787	0.00000	0.00022	0.00003	0.00000	0.00000	0.00001	0.00000	0.00000	0.20752
Node11	230	G	0.00000	0.00000	0.00000	0.00000	0.00000	0.00000	0.00000	1.00000	0.00000	0.00000	0.00000	0.00000	0.00000	0.00000	0.00000	0.00000	0.00000	0.00000	0.00000	0.00000
Node11	231	A	1.00000	0.00000	0.00000	0.00000	0.00000	0.00000	0.00000	0.00000	0.00000	0.00000	0.00000	0.00000	0.00000	0.00000	0.00000	0.00000	0.00000	0.00000	0.00000	0.00000
Node11	232	M	0.00000	0.00000	0.00000	0.00000	0.00000	0.00000	0.00000	0.00000	0.00000	0.00000	0.00000	0.00000	1.00000	0.00000	0.00000	0.00000	0.00000	0.00000	0.00000	0.00000
Node11	233	G	0.00000	0.00000	0.00000	0.00000	0.00000	0.00000	0.00000	1.00000	0.00000	0.00000	0.00000	0.00000	0.00000	0.00000	0.00000	0.00000	0.00000	0.00000	0.00000	0.00000
Node11	234	G	0.00000	0.00000	0.00000	0.00000	0.00000	0.00000	0.00000	1.00000	0.00000	0.00000	0.00000	0.00000	0.00000	0.00000	0.00000	0.00000	0.00000	0.00000	0.00000	0.00000
Node11	235	A	1.00000	0.00000	0.00000	0.00000	0.00000	0.00000	0.00000	0.00000	0.00000	0.00000	0.00000	0.00000	0.00000	0.00000	0.00000	0.00000	0.00000	0.00000	0.00000	0.00000
Node11	236	I	0.00000	0.00000	0.00000	0.00000	0.00000	0.00000	0.00000	0.00000	0.00000	0.99998	0.00000	0.00000	0.00000	0.00000	0.00000	0.00000	0.00000	0.00000	0.00000	0.00002
Node11	237	F	0.00000	0.00000	0.00000	0.00000	0.00000	0.00000	0.00000	0.00000	0.00000	0.00000	0.00000	0.00000	0.00000	1.00000	0.00000	0.00000	0.00000	0.00000	0.00000	0.00000
Node11	238	A	1.00000	0.00000	0.00000	0.00000	0.00000	0.00000	0.00000	0.00000	0.00000	0.00000	0.00000	0.00000	0.00000	0.00000	0.00000	0.00000	0.00000	0.00000	0.00000	0.00000
Node11	239	Y	0.00000	0.00000	0.00000	0.00000	0.00000	0.00000	0.00000	0.00000	0.00000	0.00000	0.00000	0.00000	0.00000	0.00000	0.00000	0.00000	0.00000	0.00000	1.00000	0.00000
Node11	240	F	0.00000	0.00000	0.00000	0.00000	0.00000	0.00000	0.00000	0.00000	0.00000	0.00000	0.00038	0.00000	0.00000	0.99961	0.00000	0.00000	0.00000	0.00000	0.00001	0.00000
Node11	241	L	0.00000	0.00000	0.00000	0.00000	0.00000	0.00000	0.00000	0.00000	0.00000	0.00000	1.00000	0.00000	0.00000	0.00000	0.00000	0.00000	0.00000	0.00000	0.00000	0.00000
Node11	242	L	0.00000	0.00000	0.00000	0.00000	0.00000	0.00000	0.00000	0.00000	0.00000	0.00000	1.00000	0.00000	0.00000	0.00000	0.00000	0.00000	0.00000	0.00000	0.00000	0.00000
Node11	243	E	0.00000	0.00000	0.00000	0.00000	0.00000	0.00000	1.00000	0.00000	0.00000	0.00000	0.00000	0.00000	0.00000	0.00000	0.00000	0.00000	0.00000	0.00000	0.00000	0.00000
Node11	244	N	0.00000	0.00000	1.00000	0.00000	0.00000	0.00000	0.00000	0.00000	0.00000	0.00000	0.00000	0.00000	0.00000	0.00000	0.00000	0.00000	0.00000	0.00000	0.00000	0.00000
Node11	245	F	0.00000	0.00000	0.00000	0.00000	0.00000	0.00000	0.00000	0.00000	0.00000	0.00000	0.00000	0.00000	0.00000	0.99999	0.00000	0.00000	0.00000	0.00000	0.00001	0.00000
Node11	246	D	0.00000	0.00000	0.00001	0.99999	0.00000	0.00000	0.00001	0.00000	0.00000	0.00000	0.00000	0.00000	0.00000	0.00000	0.00000	0.00000	0.00000	0.00000	0.00000	0.00000
Node11	247	S	0.00022	0.00000	0.00001	0.00000	0.00000	0.00000	0.00000	0.00000	0.00000	0.00000	0.00000	0.00000	0.00000	0.00000	0.00000	0.99973	0.00004	0.00000	0.00000	0.00000
Node11	248	L	0.00000	0.00000	0.00000	0.00000	0.00000	0.00000	0.00000	0.00000	0.00000	0.00001	0.99998	0.00000	0.00001	0.00000	0.00000	0.00000	0.00000	0.00000	0.00000	0.00000
Node11	249	D	0.00000	0.00000	0.00000	1.00000	0.00000	0.00000	0.00000	0.00000	0.00000	0.00000	0.00000	0.00000	0.00000	0.00000	0.00000	0.00000	0.00000	0.00000	0.00000	0.00000
Node11	250	A	0.99996	0.00000	0.00000	0.00000	0.00000	0.00000	0.00000	0.00000	0.00000	0.00000	0.00000	0.00000	0.00000	0.00000	0.00000	0.00002	0.00000	0.00000	0.00000	0.00000
Node11	251	I	0.00000	0.00000	0.00000	0.00000	0.00000	0.00000	0.00000	0.00000	0.00000	0.99999	0.00000	0.00000	0.00000	0.00000	0.00000	0.00000	0.00000	0.00000	0.00000	0.00001
Node11	252	L	0.00000	0.00000	0.00000	0.00000	0.00000	0.00000	0.00000	0.00000	0.00000	0.00002	0.99995	0.00000	0.00002	0.00001	0.00000	0.00000	0.00000	0.00000	0.00000	0.00000
Node11	253	R	0.00000	1.00000	0.00000	0.00000	0.00000	0.00000	0.00000	0.00000	0.00000	0.00000	0.00000	0.00000	0.00000	0.00000	0.00000	0.00000	0.00000	0.00000	0.00000	0.00000
Node11	254	G	0.00000	0.00000	0.00000	0.00000	0.00000	0.00000	0.00000	0.99999	0.00000	0.00000	0.00000	0.00000	0.00000	0.00000	0.00000	0.00000	0.00000	0.00000	0.00000	0.00000
Node11	255	A	0.99986	0.00000	0.00000	0.00000	0.00000	0.00000	0.00000	0.00002	0.00000	0.00000	0.00000	0.00000	0.00000	0.00000	0.00000	0.00010	0.00001	0.00000	0.00000	0.00001
Node11	256	V	0.00000	0.00000	0.00000	0.00000	0.00000	0.00000	0.00000	0.00000	0.00000	0.00003	0.00000	0.00000	0.00000	0.00000	0.00000	0.00000	0.00000	0.00000	0.00000	0.99997
Node11	257	N	0.00000	0.00000	1.00000	0.00000	0.00000	0.00000	0.00000	0.00000	0.00000	0.00000	0.00000	0.00000	0.00000	0.00000	0.00000	0.00000	0.00000	0.00000	0.00000	0.00000
Node11	258	A	0.99902	0.00000	0.00000	0.00000	0.00000	0.00000	0.00000	0.00000	0.00000	0.00000	0.00000	0.00000	0.00000	0.00000	0.00000	0.00003	0.00002	0.00000	0.00000	0.00091
Node11	259	S	0.00003	0.00000	0.00009	0.00000	0.00000	0.00000	0.00000	0.00000	0.00000	0.00000	0.00000	0.00000	0.00000	0.00000	0.00000	0.99984	0.00005	0.00000	0.00000	0.00000
Node11	260	Y	0.00295	0.00148	0.00398	0.00057	0.00088	0.00229	0.00049	0.00099	0.00920	0.00233	0.01174	0.00042	0.00170	0.06238	0.00088	0.00347	0.00178	0.00565	0.88460	0.00218
Node11	261	L	0.00718	0.00183	0.00080	0.00013	0.00065	0.00218	0.00042	0.00115	0.00067	0.04124	0.86722	0.00060	0.01896	0.02522	0.00297	0.00243	0.00356	0.00154	0.00215	0.01910
Node11	262	P	0.01364	0.00085	0.00145	0.00085	0.00020	0.00103	0.00079	0.00231	0.00040	0.00086	0.02329	0.00058	0.00058	0.00423	0.87690	0.06523	0.00461	0.00013	0.00038	0.00168
Node11	263	F	0.00444	0.00045	0.00100	0.00015	0.00119	0.00027	0.00015	0.00186	0.00138	0.01056	0.05008	0.00015	0.00464	0.86240	0.00122	0.00396	0.00175	0.00575	0.04196	0.00667
Node11	264	P	0.06075	0.00818	0.01007	0.00811	0.00098	0.00828	0.00839	0.02242	0.00316	0.00599	0.01927	0.00583	0.00203	0.00509	0.75026	0.04411	0.02120	0.00111	0.00257	0.01220
Node11	265	G	0.05808	0.00555	0.02110	0.00789	0.00153	0.00258	0.00367	0.76858	0.00158	0.00123	0.00515	0.00245	0.00122	0.00615	0.00595	0.03462	0.00655	0.05879	0.00373	0.00359
Node11	266	N	0.07968	0.01657	0.25583	0.03489	0.00482	0.01946	0.01142	0.06533	0.01477	0.05749	0.07522	0.01750	0.01456	0.01988	0.01970	0.12124	0.10865	0.00204	0.01181	0.04915
Node11	267	A	0.21978	0.00696	0.01742	0.00547	0.01027	0.00697	0.00666	0.06381	0.00533	0.04048	0.11113	0.00426	0.01684	0.21507	0.02317	0.07850	0.04261	0.01210	0.05254	0.06065
Node11	268	G	0.09788	0.01121	0.08215	0.02791	0.00277	0.00770	0.01085	0.60585	0.00478	0.00347	0.00764	0.00809	0.00213	0.00431	0.01579	0.07054	0.02348	0.00184	0.00296	0.00864
Node11	269	S	0.11869	0.00888	0.04769	0.01060	0.00549	0.00885	0.00744	0.04742	0.00372	0.01378	0.02039	0.00735	0.00611	0.01730	0.02442	0.30976	0.30916	0.00151	0.00695	0.02450
Node11	270	N	0.06807	0.01394	0.22163	0.02586	0.00425	0.01401	0.01001	0.05176	0.01046	0.14812	0.08908	0.01502	0.01716	0.02258	0.01738	0.07726	0.09102	0.00209	0.01083	0.08947
Node11	271	G	0.11931	0.00831	0.05180	0.01532	0.00349	0.00655	0.00746	0.37925	0.00299	0.00343	0.00719	0.00556	0.00200	0.00387	0.01934	0.30755	0.04408	0.00112	0.00239	0.00900
Node11	272	T	0.11725	0.01069	0.04122	0.01054	0.00400	0.01061	0.00996	0.03678	0.00346	0.02211	0.02426	0.01014	0.00800	0.00745	0.02571	0.12870	0.48436	0.00124	0.00407	0.03945
Node11	273	Q	0.04472	0.04206	0.07510	0.01988	0.00108	0.53169	0.05064	0.03133	0.02221	0.00590	0.02176	0.03361	0.00604	0.00442	0.02072	0.04398	0.03003	0.00146	0.00473	0.00864
Node11	274	S	0.12779	0.01465	0.06201	0.01876	0.00572	0.01221	0.01158	0.08562	0.00529	0.00917	0.01894	0.00982	0.00430	0.01074	0.03993	0.45063	0.08719	0.00217	0.00673	0.01676
Node11	275	R	0.02834	0.68675	0.02357	0.00555	0.00181	0.02665	0.00908	0.02991	0.01071	0.00706	0.02178	0.05651	0.00403	0.00544	0.01589	0.02874	0.01908	0.00434	0.00615	0.00861
Node11	276	R	0.02834	0.68675	0.02357	0.00555	0.00181	0.02665	0.00908	0.02991	0.01071	0.00706	0.02178	0.05651	0.00403	0.00544	0.01589	0.02874	0.01908	0.00434	0.00615	0.00861
Node11	277	T	0.08710	0.01250	0.04312	0.01126	0.00381	0.01159	0.01062	0.03369	0.00404	0.02715	0.03088	0.01166	0.00975	0.00995	0.02600	0.11205	0.50476	0.00176	0.00558	0.04274
Node11	278	Q	0.04588	0.04219	0.03804	0.01370	0.00116	0.57043	0.04646	0.02800	0.01731	0.00842	0.03402	0.02947	0.00857	0.00639	0.02440	0.03793	0.02800	0.00224	0.00606	0.01133
Node11	279	W	0.01400	0.01082	0.00454	0.00156	0.00221	0.00353	0.00205	0.01820	0.00411	0.01039	0.04693	0.00189	0.00596	0.06896	0.00573	0.01063	0.00669	0.72481	0.04702	0.00998
Node11	280	Q	0.04588	0.04219	0.03804	0.01370	0.00116	0.57043	0.04646	0.02800	0.01731	0.00842	0.03402	0.02947	0.00857	0.00639	0.02440	0.03793	0.02800	0.00224	0.00606	0.01133
Node11	281	T	0.08710	0.01250	0.04312	0.01126	0.00381	0.01159	0.01062	0.03369	0.00404	0.02715	0.03088	0.01166	0.00975	0.00995	0.02600	0.11205	0.50476	0.00176	0.00558	0.04274
Node11	282	F	0.01825	0.00330	0.00584	0.00148	0.00309	0.00245	0.00147	0.00938	0.00501	0.03513	0.12804	0.00144	0.01284	0.61590	0.00646	0.01278	0.00921	0.01676	0.08560	0.02559
Node11	283	L	0.02494	0.00634	0.00483	0.00136	0.00214	0.00626	0.00237	0.00794	0.00234	0.08247	0.66079	0.00276	0.02926	0.06150	0.01091	0.01082	0.01373	0.00548	0.01151	0.05226
Node11	284	N	0.03848	0.01586	0.55850	0.05571	0.00222	0.01617	0.01349	0.07806	0.01574	0.00703	0.01116	0.01914	0.00319	0.00648	0.01391	0.08187	0.04430	0.00122	0.00918	0.00828
Node11	285	L	0.02494	0.00634	0.00483	0.00136	0.00214	0.00626	0.00237	0.00794	0.00234	0.08247	0.66079	0.00276	0.02926	0.06150	0.01091	0.01082	0.01373	0.00548	0.01151	0.05226
Node11	286	P	0.05527	0.00809	0.01052	0.00796	0.00105	0.00785	0.00821	0.02324	0.00301	0.00653	0.01907	0.00572	0.00215	0.00542	0.75983	0.03988	0.02021	0.00117	0.00275	0.01205
Node11	287	E	0.04705	0.01086	0.02397	0.06477	0.00075	0.03510	0.66476	0.03178	0.00360	0.00460	0.00972	0.01845	0.00227	0.00290	0.01929	0.02717	0.01939	0.00098	0.00295	0.00962
Node11	288	P	0.05527	0.00809	0.01052	0.00796	0.00105	0.00785	0.00821	0.02324	0.00301	0.00653	0.01907	0.00572	0.00215	0.00542	0.75983	0.03988	0.02021	0.00117	0.00275	0.01205
Node11	289	M	0.04261	0.00901	0.01062	0.00251	0.00267	0.01211	0.00424	0.01472	0.00279	0.07927	0.22466	0.00635	0.40947	0.04734	0.00945	0.01886	0.03328	0.00534	0.01126	0.05344
Node11	290	P	0.05527	0.00809	0.01052	0.00796	0.00105	0.00785	0.00821	0.02324	0.00301	0.00653	0.01907	0.00572	0.00215	0.00542	0.75983	0.03988	0.02021	0.00117	0.00275	0.01205
Node11	291	R	0.02834	0.68675	0.02357	0.00555	0.00181	0.02665	0.00908	0.02991	0.01071	0.00706	0.02178	0.05651	0.00403	0.00544	0.01589	0.02874	0.01908	0.00434	0.00615	0.00861
Node11	292	P	0.05527	0.00809	0.01052	0.00796	0.00105	0.00785	0.00821	0.02324	0.00301	0.00653	0.01907	0.00572	0.00215	0.00542	0.75983	0.03988	0.02021	0.00117	0.00275	0.01205
Node11	293	G	0.08368	0.00911	0.03532	0.01531	0.00237	0.00539	0.00809	0.72024	0.00271	0.00358	0.00830	0.00542	0.00200	0.00471	0.01390	0.05115	0.01566	0.00222	0.00254	0.00829
Node11	294	Y	0.01621	0.00702	0.01556	0.00372	0.00327	0.00437	0.00282	0.00951	0.01933	0.01448	0.04506	0.00267	0.00574	0.16098	0.00617	0.01506	0.00972	0.02149	0.62398	0.01284
Node11	295	P	0.05527	0.00809	0.01052	0.00796	0.00105	0.00785	0.00821	0.02324	0.00301	0.00653	0.01907	0.00572	0.00215	0.00542	0.75983	0.03988	0.02021	0.00117	0.00275	0.01205
Node11	296	G	0.08368	0.00911	0.03532	0.01531	0.00237	0.00539	0.00809	0.72024	0.00271	0.00358	0.00830	0.00542	0.00200	0.00471	0.01390	0.05115	0.01566	0.00222	0.00254	0.00829
Node11	297	S	0.12779	0.01465	0.06201	0.01876	0.00572	0.01221	0.01158	0.08562	0.00529	0.00917	0.01894	0.00982	0.00430	0.01074	0.03993	0.45063	0.08719	0.00217	0.00673	0.01676
Node6	1	M	0.01912	0.00342	0.00391	0.00054	0.00107	0.00595	0.00132	0.00434	0.00101	0.03964	0.12029	0.00265	0.72296	0.02007	0.00254	0.00631	0.01682	0.00202	0.00372	0.02232
Node6	2	T	0.13075	0.02843	0.06847	0.03030	0.00691	0.02133	0.02513	0.11379	0.00914	0.04029	0.06886	0.02091	0.01216	0.02804	0.06214	0.12181	0.13830	0.00571	0.01528	0.05225
Node6	3	G	0.10298	0.04672	0.06778	0.05449	0.00528	0.04733	0.07634	0.12055	0.01335	0.03713	0.07812	0.03327	0.01168	0.03433	0.06690	0.07608	0.05625	0.00824	0.02034	0.04284
Node6	4	L	0.09745	0.03034	0.04723	0.02536	0.00993	0.01989	0.02356	0.10096	0.01105	0.06541	0.14458	0.01877	0.01819	0.08102	0.05873	0.06619	0.05326	0.01861	0.04423	0.06523
Node6	5	-	0.09493	0.08705	0.06702	0.03631	0.00486	0.05675	0.04748	0.10553	0.01446	0.03379	0.07243	0.08249	0.01144	0.03022	0.06067	0.07331	0.05601	0.00771	0.01861	0.03895
Node6	6	G	0.10583	0.03786	0.05674	0.03458	0.00633	0.02414	0.03266	0.12205	0.01098	0.05533	0.11661	0.02480	0.01557	0.05330	0.07374	0.07391	0.05729	0.01205	0.02797	0.05828
Node6	7	G	0.11361	0.03597	0.05983	0.03530	0.00641	0.02388	0.03224	0.12980	0.01071	0.04781	0.09715	0.02391	0.01358	0.04324	0.09612	0.08124	0.06275	0.00973	0.02314	0.05358
Node6	8	Q	0.09714	0.05564	0.06299	0.03549	0.00431	0.12727	0.05640	0.09175	0.01753	0.02893	0.06745	0.03749	0.01142	0.02508	0.09347	0.07519	0.05531	0.00613	0.01605	0.03494
Node6	9	L	0.10243	0.04418	0.05275	0.02946	0.00649	0.02374	0.02838	0.11374	0.01150	0.05823	0.12521	0.02545	0.01636	0.06182	0.06555	0.07056	0.05542	0.01509	0.03352	0.06011
Node6	10	L	0.10264	0.02829	0.04463	0.02379	0.00670	0.01943	0.02309	0.09886	0.00916	0.07800	0.15761	0.01806	0.01984	0.06587	0.05988	0.06616	0.05616	0.01278	0.03064	0.07841
Node6	11	M	0.01245	0.00238	0.00251	0.00023	0.00058	0.00607	0.00139	0.00202	0.00060	0.02334	0.07248	0.00239	0.83323	0.00958	0.00097	0.00340	0.01201	0.00085	0.00148	0.01205
Node6	12	T	0.03692	0.00445	0.02163	0.00314	0.00121	0.00470	0.00353	0.00718	0.00121	0.00660	0.00511	0.00557	0.00344	0.00153	0.00665	0.13525	0.73665	0.00028	0.00108	0.01385
Node6	13	T	0.08023	0.01044	0.04793	0.00727	0.00230	0.05336	0.00893	0.02089	0.00373	0.00697	0.00772	0.01097	0.00423	0.00231	0.01366	0.23898	0.46234	0.00043	0.00170	0.01560
Node6	14	T	0.08728	0.00971	0.04320	0.00844	0.00335	0.00992	0.00796	0.02359	0.00295	0.01995	0.01758	0.01072	0.00773	0.00473	0.01830	0.13437	0.54971	0.00071	0.00273	0.03705
Node6	15	I	0.01398	0.00107	0.00213	0.00057	0.00040	0.00453	0.01466	0.00064	0.00036	0.58387	0.12114	0.00193	0.06458	0.00770	0.00121	0.00283	0.02006	0.00027	0.00112	0.15694
Node6	16	E	0.08631	0.00802	0.02874	0.04677	0.00099	0.04421	0.50228	0.02133	0.00306	0.00774	0.01196	0.01898	0.00511	0.00225	0.01469	0.06075	0.11282	0.00052	0.00209	0.02139
Node6	17	T	0.15132	0.00498	0.02025	0.00310	0.00355	0.00654	0.00415	0.01556	0.00149	0.02343	0.02021	0.00571	0.01216	0.00441	0.01153	0.12197	0.53135	0.00052	0.00201	0.05576
Node6	18	M	0.00000	0.00000	0.00000	0.00000	0.00000	0.00000	0.00000	0.00000	0.00000	0.00000	0.00000	0.00000	1.00000	0.00000	0.00000	0.00000	0.00000	0.00000	0.00000	0.00000
Node6	19	S	0.00083	0.00000	0.00019	0.00000	0.00001	0.00001	0.00000	0.00001	0.00000	0.00000	0.00000	0.00000	0.00000	0.00000	0.00001	0.94477	0.05416	0.00000	0.00000	0.00000
Node6	20	Q	0.08317	0.05620	0.05813	0.03252	0.00376	0.15523	0.07494	0.06745	0.02281	0.03390	0.09229	0.03792	0.01493	0.03769	0.04639	0.06330	0.04911	0.00871	0.02551	0.03607
Node6	21	N	0.00047	0.00001	0.98265	0.00030	0.00001	0.00005	0.00001	0.00031	0.00007	0.00000	0.00000	0.00006	0.00000	0.00000	0.00000	0.01093	0.00513	0.00000	0.00000	0.00000
Node6	22	T	0.00037	0.00000	0.00223	0.00000	0.00001	0.00002	0.00000	0.00000	0.00000	0.00001	0.00002	0.00001	0.01893	0.00000	0.00000	0.07622	0.90215	0.00000	0.00000	0.00002
Node6	23	S	0.01404	0.00009	0.00146	0.00003	0.00007	0.00828	0.00011	0.00016	0.00005	0.00002	0.00004	0.00007	0.00038	0.00000	0.00017	0.90319	0.07139	0.00000	0.00000	0.00045
Node6	24	D	0.00007	0.00000	0.08426	0.90740	0.00000	0.00004	0.00051	0.00010	0.00003	0.00000	0.00000	0.00001	0.00000	0.00000	0.00001	0.00607	0.00150	0.00000	0.00000	0.00000
Node6	25	M	0.00000	0.00000	0.00000	0.00000	0.00000	0.00000	0.00000	0.00000	0.00000	0.00001	0.00000	0.00000	0.99965	0.00000	0.00000	0.00000	0.00034	0.00000	0.00000	0.00000
Node6	26	A	0.61125	0.00058	0.00245	0.00446	0.00050	0.00635	0.01459	0.00516	0.00042	0.00004	0.00026	0.00138	0.00027	0.00008	0.01080	0.32568	0.01471	0.00001	0.00004	0.00096
Node6	27	E	0.30878	0.00084	0.00758	0.01399	0.00008	0.01052	0.45853	0.00923	0.00034	0.00006	0.00023	0.00258	0.00019	0.00004	0.00376	0.16403	0.01736	0.00002	0.00009	0.00176
Node6	28	T	0.01622	0.01738	0.02612	0.00080	0.00011	0.01772	0.00379	0.00152	0.00102	0.00102	0.00076	0.37265	0.00202	0.00007	0.00214	0.04462	0.48914	0.00002	0.00017	0.00271
Node6	29	I	0.00023	0.00001	0.00002	0.00000	0.00001	0.00002	0.00000	0.00000	0.00000	0.57200	0.03815	0.00001	0.37430	0.00069	0.00000	0.00001	0.00062	0.00001	0.00002	0.01389
Node6	30	S	0.00925	0.00024	0.00371	0.00002	0.00002	0.00022	0.00005	0.00017	0.00001	0.00003	0.00001	0.01085	0.00002	0.00000	0.00009	0.95807	0.01700	0.00000	0.00000	0.00024
Node6	31	N	0.00021	0.00033	0.70360	0.14065	0.00001	0.09858	0.00272	0.00008	0.02798	0.00000	0.00002	0.00039	0.00009	0.00003	0.00002	0.00362	0.00068	0.00001	0.02097	0.00000
Node6	32	T	0.00451	0.00022	0.02943	0.00010	0.00038	0.00037	0.00005	0.00006	0.00729	0.00006	0.00006	0.00012	0.00015	0.00052	0.00035	0.25848	0.65634	0.00003	0.04125	0.00024
Node6	33	T	0.07624	0.00476	0.09284	0.00021	0.00045	0.00965	0.00026	0.00071	0.00175	0.00481	0.02310	0.00233	0.00298	0.00017	0.01296	0.10062	0.50798	0.00001	0.00010	0.15808
Node6	34	N	0.05208	0.02774	0.40271	0.06465	0.00273	0.02207	0.01744	0.09043	0.01854	0.00818	0.01300	0.06225	0.00404	0.00703	0.01776	0.10685	0.06067	0.00135	0.01016	0.01033
Node6	35	D	0.00000	0.00000	0.00003	0.56632	0.00000	0.00001	0.43363	0.00000	0.00000	0.00000	0.00000	0.00000	0.00000	0.00000	0.00000	0.00000	0.00000	0.00000	0.00000	0.00000
Node6	36	-	0.10612	0.05580	0.06368	0.03248	0.00584	0.02824	0.03323	0.11027	0.01101	0.04413	0.08637	0.06328	0.01312	0.03695	0.06352	0.08300	0.08365	0.00842	0.02039	0.05050
Node6	37	G	0.10530	0.03978	0.05913	0.03794	0.00620	0.02598	0.03698	0.12499	0.01151	0.05223	0.11016	0.02586	0.01482	0.05126	0.07142	0.07436	0.05684	0.01198	0.02767	0.05559
Node6	38	T	0.00116	0.00001	0.00053	0.00008	0.00000	0.00025	0.00335	0.00001	0.00000	0.00000	0.00000	0.00018	0.00003	0.00000	0.00002	0.01621	0.97810	0.00000	0.00000	0.00007
Node6	39	D	0.00000	0.00000	0.00000	0.99999	0.00000	0.00000	0.00001	0.00000	0.00000	0.00000	0.00000	0.00000	0.00000	0.00000	0.00000	0.00000	0.00000	0.00000	0.00000	0.00000
Node6	40	I	0.00000	0.00000	0.00000	0.00000	0.00000	0.00000	0.00000	0.00000	0.00000	0.99950	0.00004	0.00000	0.00026	0.00000	0.00000	0.00000	0.00000	0.00000	0.00000	0.00020
Node6	41	I	0.00000	0.00000	0.00000	0.00000	0.00000	0.00000	0.00000	0.00000	0.00000	0.99998	0.00000	0.00000	0.00000	0.00000	0.00000	0.00000	0.00000	0.00000	0.00000	0.00002
Node6	42	K	0.00000	0.00001	0.00000	0.00000	0.00000	0.00000	0.00000	0.00000	0.00000	0.00000	0.00000	0.99999	0.00000	0.00000	0.00000	0.00000	0.00000	0.00000	0.00000	0.00000
Node6	43	P	0.00000	0.00000	0.00000	0.00000	0.00000	0.00000	0.00000	0.00000	0.00000	0.00000	0.00000	0.00000	0.00000	0.00000	1.00000	0.00000	0.00000	0.00000	0.00000	0.00000
Node6	44	F	0.03455	0.00813	0.01296	0.00447	0.00441	0.00593	0.00439	0.02190	0.00788	0.05378	0.16671	0.00408	0.01766	0.43398	0.01480	0.02255	0.01880	0.02349	0.09671	0.04284
Node6	45	F	0.00000	0.00000	0.00000	0.00000	0.00000	0.00000	0.00000	0.00000	0.00000	0.00000	0.00001	0.00000	0.00000	0.94790	0.00000	0.00000	0.00000	0.00001	0.05206	0.00000
Node6	46	Y	0.03413	0.01333	0.02438	0.00823	0.00473	0.00862	0.00674	0.02577	0.02125	0.03214	0.09095	0.00621	0.01091	0.18100	0.01570	0.02686	0.01999	0.03023	0.41032	0.02852
Node6	47	D	0.05989	0.01551	0.10629	0.40778	0.00240	0.01774	0.07391	0.09453	0.00937	0.00987	0.01917	0.01455	0.00364	0.00934	0.03411	0.06188	0.03542	0.00225	0.00815	0.01418
Node6	48	D	0.05989	0.01551	0.10629	0.40778	0.00240	0.01774	0.07391	0.09453	0.00937	0.00987	0.01917	0.01455	0.00364	0.00934	0.03411	0.06188	0.03542	0.00225	0.00815	0.01418
Node6	49	K	0.00000	0.00002	0.00000	0.00000	0.00000	0.00000	0.00000	0.00000	0.00000	0.00000	0.00000	0.99998	0.00000	0.00000	0.00000	0.00000	0.00000	0.00000	0.00000	0.00000
Node6	50	G	0.00001	0.00000	0.00000	0.00000	0.00000	0.00000	0.00000	0.99998	0.00000	0.00000	0.00000	0.00000	0.00000	0.00000	0.00000	0.00001	0.00000	0.00000	0.00000	0.00000
Node6	51	D	0.00000	0.00000	0.00000	1.00000	0.00000	0.00000	0.00000	0.00000	0.00000	0.00000	0.00000	0.00000	0.00000	0.00000	0.00000	0.00000	0.00000	0.00000	0.00000	0.00000
Node6	52	P	0.00000	0.00000	0.00000	0.00000	0.00000	0.00000	0.00000	0.00000	0.00000	0.00000	0.00000	0.00000	0.00000	0.00000	1.00000	0.00000	0.00000	0.00000	0.00000	0.00000
Node6	53	C	0.00001	0.00000	0.00000	0.00000	0.99923	0.00000	0.00000	0.00000	0.00000	0.00000	0.00001	0.00000	0.00000	0.00069	0.00000	0.00001	0.00000	0.00003	0.00002	0.00000
Node6	54	L	0.00000	0.00000	0.00000	0.00000	0.00000	0.00000	0.00000	0.00000	0.00000	0.00018	0.99967	0.00000	0.00011	0.00002	0.00000	0.00000	0.00000	0.00000	0.00000	0.00002
Node6	55	G	0.00000	0.00000	0.00000	0.00000	0.00000	0.00000	0.00000	1.00000	0.00000	0.00000	0.00000	0.00000	0.00000	0.00000	0.00000	0.00000	0.00000	0.00000	0.00000	0.00000
Node6	56	N	0.00000	0.00000	1.00000	0.00000	0.00000	0.00000	0.00000	0.00000	0.00000	0.00000	0.00000	0.00000	0.00000	0.00000	0.00000	0.00000	0.00000	0.00000	0.00000	0.00000
Node6	57	L	0.00000	0.00000	0.00000	0.00000	0.00000	0.00000	0.00000	0.00000	0.00000	0.00000	1.00000	0.00000	0.00000	0.00000	0.00000	0.00000	0.00000	0.00000	0.00000	0.00000
Node6	58	S	0.00000	0.00000	0.00000	0.00000	0.00000	0.00000	0.00000	0.00000	0.00000	0.00000	0.00000	0.00000	0.00000	0.00000	0.00000	0.99999	0.00000	0.00000	0.00000	0.00000
Node6	59	T	0.00000	0.00000	0.00000	0.00000	0.00000	0.00000	0.00000	0.00000	0.00000	0.00000	0.00000	0.00000	0.00000	0.00000	0.00000	0.00000	1.00000	0.00000	0.00000	0.00000
Node6	60	P	0.00000	0.00000	0.00000	0.00000	0.00000	0.00000	0.00000	0.00000	0.00000	0.00000	0.00000	0.00000	0.00000	0.00000	1.00000	0.00000	0.00000	0.00000	0.00000	0.00000
Node6	61	I	0.00000	0.00000	0.00000	0.00000	0.00000	0.00000	0.00000	0.00000	0.00000	0.99998	0.00000	0.00000	0.00000	0.00000	0.00000	0.00000	0.00000	0.00000	0.00000	0.00002
Node6	62	N	0.00000	0.00000	1.00000	0.00000	0.00000	0.00000	0.00000	0.00000	0.00000	0.00000	0.00000	0.00000	0.00000	0.00000	0.00000	0.00000	0.00000	0.00000	0.00000	0.00000
Node6	63	D	0.00000	0.00000	0.00000	1.00000	0.00000	0.00000	0.00000	0.00000	0.00000	0.00000	0.00000	0.00000	0.00000	0.00000	0.00000	0.00000	0.00000	0.00000	0.00000	0.00000
Node6	64	S	0.00000	0.00000	0.00000	0.00000	0.00000	0.00000	0.00000	0.00000	0.00000	0.00000	0.00000	0.00000	0.00000	0.00000	0.00000	1.00000	0.00000	0.00000	0.00000	0.00000
Node6	65	P	0.00000	0.00000	0.00000	0.00000	0.00000	0.00000	0.00000	0.00000	0.00000	0.00000	0.00000	0.00000	0.00000	0.00000	1.00000	0.00000	0.00000	0.00000	0.00000	0.00000
Node6	66	L	0.00000	0.00000	0.00000	0.00000	0.00000	0.00000	0.00000	0.00000	0.00000	0.00002	0.99994	0.00000	0.00002	0.00002	0.00000	0.00000	0.00000	0.00000	0.00000	0.00000
Node6	67	A	0.99577	0.00000	0.00000	0.00000	0.00000	0.00000	0.00000	0.00000	0.00000	0.00000	0.00000	0.00000	0.00000	0.00000	0.00000	0.00002	0.00013	0.00000	0.00000	0.00406
Node6	68	R	0.00000	0.99958	0.00000	0.00000	0.00000	0.00000	0.00000	0.00000	0.00000	0.00000	0.00000	0.00042	0.00000	0.00000	0.00000	0.00000	0.00000	0.00000	0.00000	0.00000
Node6	69	A	0.99997	0.00000	0.00000	0.00000	0.00000	0.00000	0.00000	0.00000	0.00000	0.00000	0.00000	0.00000	0.00000	0.00000	0.00000	0.00002	0.00000	0.00000	0.00000	0.00000
Node6	70	F	0.00000	0.00000	0.00000	0.00000	0.00000	0.00000	0.00000	0.00000	0.00000	0.00000	0.00000	0.00000	0.00000	0.99999	0.00000	0.00000	0.00000	0.00000	0.00001	0.00000
Node6	71	I	0.00000	0.00000	0.00000	0.00000	0.00000	0.00000	0.00000	0.00000	0.00000	1.00000	0.00000	0.00000	0.00000	0.00000	0.00000	0.00000	0.00000	0.00000	0.00000	0.00000
Node6	72	N	0.00000	0.00000	0.99999	0.00000	0.00000	0.00000	0.00000	0.00000	0.00000	0.00000	0.00000	0.00000	0.00000	0.00000	0.00000	0.00000	0.00000	0.00000	0.00000	0.00000
Node6	73	N	0.00000	0.00000	1.00000	0.00000	0.00000	0.00000	0.00000	0.00000	0.00000	0.00000	0.00000	0.00000	0.00000	0.00000	0.00000	0.00000	0.00000	0.00000	0.00000	0.00000
Node6	74	L	0.00000	0.00000	0.00000	0.00000	0.00000	0.00000	0.00000	0.00000	0.00000	0.00000	1.00000	0.00000	0.00000	0.00000	0.00000	0.00000	0.00000	0.00000	0.00000	0.00000
Node6	75	P	0.00000	0.00000	0.00000	0.00000	0.00000	0.00000	0.00000	0.00000	0.00000	0.00000	0.00000	0.00000	0.00000	0.00000	1.00000	0.00000	0.00000	0.00000	0.00000	0.00000
Node6	76	A	1.00000	0.00000	0.00000	0.00000	0.00000	0.00000	0.00000	0.00000	0.00000	0.00000	0.00000	0.00000	0.00000	0.00000	0.00000	0.00000	0.00000	0.00000	0.00000	0.00000
Node6	77	Y	0.00000	0.00000	0.00000	0.00000	0.00000	0.00000	0.00000	0.00000	0.00000	0.00000	0.00000	0.00000	0.00000	0.00000	0.00000	0.00000	0.00000	0.00000	1.00000	0.00000
Node6	78	R	0.00000	1.00000	0.00000	0.00000	0.00000	0.00000	0.00000	0.00000	0.00000	0.00000	0.00000	0.00000	0.00000	0.00000	0.00000	0.00000	0.00000	0.00000	0.00000	0.00000
Node6	79	K	0.00000	0.00002	0.00000	0.00000	0.00000	0.00000	0.00000	0.00000	0.00000	0.00000	0.00000	0.99997	0.00000	0.00000	0.00000	0.00000	0.00000	0.00000	0.00000	0.00000
Node6	80	G	0.00000	0.00000	0.00000	0.00000	0.00000	0.00000	0.00000	1.00000	0.00000	0.00000	0.00000	0.00000	0.00000	0.00000	0.00000	0.00000	0.00000	0.00000	0.00000	0.00000
Node6	81	L	0.00000	0.00000	0.00000	0.00000	0.00000	0.00000	0.00000	0.00000	0.00000	0.00000	1.00000	0.00000	0.00000	0.00000	0.00000	0.00000	0.00000	0.00000	0.00000	0.00000
Node6	82	T	0.00000	0.00000	0.00000	0.00000	0.00000	0.00000	0.00000	0.00000	0.00000	0.00000	0.00000	0.00000	0.00000	0.00000	0.00000	0.00000	1.00000	0.00000	0.00000	0.00000
Node6	83	P	0.00000	0.00000	0.00000	0.00000	0.00000	0.00000	0.00000	0.00000	0.00000	0.00000	0.00000	0.00000	0.00000	0.00000	1.00000	0.00000	0.00000	0.00000	0.00000	0.00000
Node6	84	F	0.00000	0.00000	0.00000	0.00000	0.00000	0.00000	0.00000	0.00000	0.00000	0.00000	0.00001	0.00000	0.00000	0.99998	0.00000	0.00000	0.00000	0.00000	0.00001	0.00000
Node6	85	M	0.00000	0.00000	0.00000	0.00000	0.00000	0.00000	0.00000	0.00000	0.00000	0.00000	0.00000	0.00000	1.00000	0.00000	0.00000	0.00000	0.00000	0.00000	0.00000	0.00000
Node6	86	R	0.00000	1.00000	0.00000	0.00000	0.00000	0.00000	0.00000	0.00000	0.00000	0.00000	0.00000	0.00000	0.00000	0.00000	0.00000	0.00000	0.00000	0.00000	0.00000	0.00000
Node6	87	G	0.00000	0.00000	0.00000	0.00000	0.00000	0.00000	0.00000	1.00000	0.00000	0.00000	0.00000	0.00000	0.00000	0.00000	0.00000	0.00000	0.00000	0.00000	0.00000	0.00000
Node6	88	L	0.00000	0.00000	0.00000	0.00000	0.00000	0.00000	0.00000	0.00000	0.00000	0.00000	1.00000	0.00000	0.00000	0.00000	0.00000	0.00000	0.00000	0.00000	0.00000	0.00000
Node6	89	E	0.00000	0.00000	0.00000	0.00000	0.00000	0.00000	1.00000	0.00000	0.00000	0.00000	0.00000	0.00000	0.00000	0.00000	0.00000	0.00000	0.00000	0.00000	0.00000	0.00000
Node6	90	I	0.00000	0.00000	0.00000	0.00000	0.00000	0.00000	0.00000	0.00000	0.00000	0.99999	0.00000	0.00000	0.00000	0.00000	0.00000	0.00000	0.00000	0.00000	0.00000	0.00001
Node6	91	G	0.00000	0.00000	0.00000	0.00000	0.00000	0.00000	0.00000	1.00000	0.00000	0.00000	0.00000	0.00000	0.00000	0.00000	0.00000	0.00000	0.00000	0.00000	0.00000	0.00000
Node6	92	M	0.00000	0.00000	0.00000	0.00000	0.00000	0.00000	0.00000	0.00000	0.00000	0.00000	0.00000	0.00000	1.00000	0.00000	0.00000	0.00000	0.00000	0.00000	0.00000	0.00000
Node6	93	A	1.00000	0.00000	0.00000	0.00000	0.00000	0.00000	0.00000	0.00000	0.00000	0.00000	0.00000	0.00000	0.00000	0.00000	0.00000	0.00000	0.00000	0.00000	0.00000	0.00000
Node6	94	H	0.00000	0.00000	0.00000	0.00000	0.00000	0.00000	0.00000	0.00000	1.00000	0.00000	0.00000	0.00000	0.00000	0.00000	0.00000	0.00000	0.00000	0.00000	0.00000	0.00000
Node6	95	G	0.00000	0.00000	0.00000	0.00000	0.00000	0.00000	0.00000	1.00000	0.00000	0.00000	0.00000	0.00000	0.00000	0.00000	0.00000	0.00000	0.00000	0.00000	0.00000	0.00000
Node6	96	Y	0.00000	0.00000	0.00000	0.00000	0.00000	0.00000	0.00000	0.00000	0.00000	0.00000	0.00000	0.00000	0.00000	0.00000	0.00000	0.00000	0.00000	0.00000	1.00000	0.00000
Node6	97	F	0.00000	0.00000	0.00000	0.00000	0.00000	0.00000	0.00000	0.00000	0.00000	0.00000	0.00315	0.00000	0.00000	0.99685	0.00000	0.00000	0.00000	0.00000	0.00000	0.00000
Node6	98	L	0.00000	0.00000	0.00000	0.00000	0.00000	0.00000	0.00000	0.00000	0.00000	0.00000	0.99999	0.00000	0.00000	0.00000	0.00000	0.00000	0.00000	0.00000	0.00000	0.00000
Node6	99	V	0.00000	0.00000	0.00000	0.00000	0.00000	0.00000	0.00000	0.00000	0.00000	0.00002	0.00000	0.00000	0.00000	0.00000	0.00000	0.00000	0.00000	0.00000	0.00000	0.99997
Node6	100	G	0.00000	0.00000	0.00000	0.00000	0.00000	0.00000	0.00000	1.00000	0.00000	0.00000	0.00000	0.00000	0.00000	0.00000	0.00000	0.00000	0.00000	0.00000	0.00000	0.00000
Node6	101	P	0.00000	0.00000	0.00000	0.00000	0.00000	0.00000	0.00000	0.00000	0.00000	0.00000	0.00000	0.00000	0.00000	0.00000	1.00000	0.00000	0.00000	0.00000	0.00000	0.00000
Node6	102	E	0.00000	0.00000	0.00000	0.00000	0.00000	0.00000	1.00000	0.00000	0.00000	0.00000	0.00000	0.00000	0.00000	0.00000	0.00000	0.00000	0.00000	0.00000	0.00000	0.00000
Node6	103	V	0.00000	0.00000	0.00000	0.00000	0.00000	0.00000	0.00000	0.00000	0.00000	0.00002	0.00000	0.00000	0.00000	0.00000	0.00000	0.00000	0.00000	0.00000	0.00000	0.99998
Node6	104	V	0.00000	0.00000	0.00000	0.00000	0.00000	0.00000	0.00000	0.00000	0.00000	0.00014	0.00000	0.00000	0.00000	0.00000	0.00000	0.00000	0.00000	0.00000	0.00000	0.99985
Node6	105	V	0.00000	0.00000	0.00000	0.00000	0.00000	0.00000	0.00000	0.00000	0.00000	0.04927	0.00003	0.00000	0.00000	0.00000	0.00000	0.00000	0.00000	0.00000	0.00000	0.95069
Node6	106	G	0.00000	0.00000	0.00000	0.00000	0.00000	0.00000	0.00000	1.00000	0.00000	0.00000	0.00000	0.00000	0.00000	0.00000	0.00000	0.00000	0.00000	0.00000	0.00000	0.00000
Node6	107	S	0.09335	0.00909	0.04406	0.01168	0.00392	0.00775	0.00679	0.05501	0.00328	0.00459	0.01051	0.00588	0.00247	0.00655	0.02552	0.63013	0.06537	0.00128	0.00407	0.00869
Node6	108	L	0.07831	0.02077	0.02805	0.01282	0.00576	0.01507	0.01392	0.05528	0.00738	0.11282	0.24336	0.01233	0.02766	0.08765	0.04020	0.04563	0.04570	0.01412	0.03465	0.09851
Node6	109	G	0.12274	0.02182	0.05912	0.03035	0.00491	0.01410	0.02044	0.43233	0.00672	0.01700	0.03404	0.01409	0.00600	0.01630	0.03946	0.08005	0.04049	0.00527	0.00931	0.02546
Node6	110	L	0.06604	0.01927	0.02471	0.01174	0.00492	0.01407	0.01258	0.04945	0.00682	0.09297	0.34014	0.01109	0.02741	0.08392	0.03649	0.03911	0.03738	0.01344	0.03140	0.07704
Node6	111	L	0.06604	0.01927	0.02471	0.01174	0.00492	0.01407	0.01258	0.04945	0.00682	0.09297	0.34014	0.01109	0.02741	0.08392	0.03649	0.03911	0.03738	0.01344	0.03140	0.07704
Node6	112	G	0.11539	0.02587	0.05810	0.03177	0.00524	0.01670	0.02390	0.36506	0.00783	0.02551	0.05170	0.01682	0.00805	0.02425	0.04863	0.07719	0.04489	0.00679	0.01355	0.03277
Node6	113	P	0.00000	0.00000	0.00000	0.00000	0.00000	0.00000	0.00000	0.00000	0.00000	0.00000	0.00000	0.00000	0.00000	0.00000	1.00000	0.00000	0.00000	0.00000	0.00000	0.00000
Node6	114	L	0.00000	0.00000	0.00000	0.00000	0.00000	0.00000	0.00000	0.00000	0.00000	0.00000	1.00000	0.00000	0.00000	0.00000	0.00000	0.00000	0.00000	0.00000	0.00000	0.00000
Node6	115	R	0.00000	1.00000	0.00000	0.00000	0.00000	0.00000	0.00000	0.00000	0.00000	0.00000	0.00000	0.00000	0.00000	0.00000	0.00000	0.00000	0.00000	0.00000	0.00000	0.00000
Node6	116	E	0.00000	0.00000	0.00000	0.00000	0.00000	0.00000	0.99999	0.00000	0.00000	0.00000	0.00000	0.00000	0.00000	0.00000	0.00000	0.00000	0.00000	0.00000	0.00000	0.00000
Node6	117	S	0.00001	0.00000	0.00000	0.00000	0.00000	0.00000	0.00000	0.00000	0.00000	0.00000	0.00000	0.00000	0.00000	0.00000	0.00000	0.99664	0.00335	0.00000	0.00000	0.00000
Node6	118	T	0.11042	0.02872	0.05731	0.02715	0.00608	0.02043	0.02462	0.09711	0.00879	0.04701	0.08468	0.02054	0.01363	0.03533	0.05847	0.09478	0.18299	0.00741	0.01852	0.05602
Node6	119	A	0.99355	0.00000	0.00000	0.00000	0.00002	0.00000	0.00000	0.00010	0.00000	0.00000	0.00001	0.00000	0.00001	0.00000	0.00008	0.00407	0.00030	0.00000	0.00000	0.00184
Node6	120	P	0.06514	0.01049	0.01444	0.01024	0.00149	0.00970	0.01051	0.03165	0.00374	0.00931	0.02473	0.00734	0.00299	0.00760	0.69774	0.04657	0.02521	0.00163	0.00388	0.01561
Node6	121	R	0.03605	0.61477	0.02907	0.00790	0.00224	0.03034	0.01195	0.03847	0.01215	0.00973	0.02773	0.06290	0.00496	0.00794	0.02061	0.03468	0.02375	0.00526	0.00785	0.01167
Node6	122	R	0.03605	0.61477	0.02907	0.00790	0.00224	0.03034	0.01195	0.03847	0.01215	0.00973	0.02773	0.06290	0.00496	0.00794	0.02061	0.03468	0.02375	0.00526	0.00785	0.01167
Node6	123	K	0.04066	0.09905	0.05081	0.01327	0.00128	0.03301	0.02830	0.03711	0.00675	0.00977	0.02028	0.53673	0.00532	0.00577	0.02270	0.03708	0.03301	0.00174	0.00505	0.01231
Node6	124	P	0.06514	0.01049	0.01444	0.01024	0.00149	0.00970	0.01051	0.03165	0.00374	0.00931	0.02473	0.00734	0.00299	0.00760	0.69774	0.04657	0.02521	0.00163	0.00388	0.01561
Node6	125	H	0.00000	0.00000	0.00000	0.00000	0.00000	0.00000	0.00000	0.00000	1.00000	0.00000	0.00000	0.00000	0.00000	0.00000	0.00000	0.00000	0.00000	0.00000	0.00000	0.00000
Node6	126	K	0.08291	0.09281	0.05878	0.02369	0.00416	0.03634	0.03304	0.07498	0.01086	0.04928	0.08755	0.16437	0.01465	0.02968	0.04509	0.06295	0.05697	0.00627	0.01607	0.04954
Node6	127	G	0.00003	0.00000	0.00000	0.00000	0.00000	0.00000	0.00000	0.99995	0.00000	0.00000	0.00000	0.00000	0.00000	0.00000	0.00000	0.00001	0.00000	0.00000	0.00000	0.00000
Node6	128	A	0.99693	0.00000	0.00000	0.00000	0.00000	0.00000	0.00000	0.00000	0.00000	0.00000	0.00000	0.00000	0.00000	0.00000	0.00000	0.00032	0.00272	0.00000	0.00000	0.00003
Node6	129	N	0.00000	0.00000	0.99999	0.00001	0.00000	0.00000	0.00000	0.00000	0.00000	0.00000	0.00000	0.00000	0.00000	0.00000	0.00000	0.00001	0.00000	0.00000	0.00000	0.00000
Node6	130	L	0.00000	0.00000	0.00000	0.00000	0.00000	0.00000	0.00000	0.00000	0.00000	0.00002	0.99995	0.00000	0.00003	0.00000	0.00000	0.00000	0.00000	0.00000	0.00000	0.00000
Node6	131	S	0.00000	0.00000	0.00000	0.00000	0.00000	0.00000	0.00000	0.00000	0.00000	0.00000	0.00000	0.00000	0.00000	0.00000	0.00000	0.99999	0.00000	0.00000	0.00000	0.00000
Node6	132	G	0.00000	0.00000	0.00000	0.00000	0.00000	0.00000	0.00000	1.00000	0.00000	0.00000	0.00000	0.00000	0.00000	0.00000	0.00000	0.00000	0.00000	0.00000	0.00000	0.00000
Node6	133	L	0.00000	0.00000	0.00000	0.00000	0.00000	0.00000	0.00000	0.00000	0.00000	0.00000	1.00000	0.00000	0.00000	0.00000	0.00000	0.00000	0.00000	0.00000	0.00000	0.00000
Node6	134	I	0.00000	0.00000	0.00000	0.00000	0.00000	0.00000	0.00000	0.00000	0.00000	0.99998	0.00000	0.00000	0.00000	0.00000	0.00000	0.00000	0.00000	0.00000	0.00000	0.00002
Node6	135	T	0.00000	0.00000	0.00000	0.00000	0.00000	0.00000	0.00000	0.00000	0.00000	0.00000	0.00000	0.00000	0.00000	0.00000	0.00000	0.00001	0.99998	0.00000	0.00000	0.00000
Node6	136	A	0.99123	0.00000	0.00000	0.00000	0.00000	0.00000	0.00000	0.00002	0.00000	0.00000	0.00000	0.00000	0.00000	0.00000	0.00000	0.00869	0.00004	0.00000	0.00000	0.00000
Node6	137	I	0.00000	0.00000	0.00000	0.00000	0.00000	0.00000	0.00000	0.00000	0.00000	0.99992	0.00001	0.00000	0.00000	0.00000	0.00000	0.00000	0.00000	0.00000	0.00000	0.00007
Node6	138	Y	0.00000	0.00000	0.00000	0.00000	0.00000	0.00000	0.00000	0.00000	0.00000	0.00000	0.00000	0.00000	0.00000	0.00001	0.00000	0.00000	0.00000	0.00000	0.99999	0.00000
Node6	139	I	0.00000	0.00000	0.00000	0.00000	0.00000	0.00000	0.00000	0.00000	0.00000	0.99998	0.00000	0.00000	0.00000	0.00000	0.00000	0.00000	0.00000	0.00000	0.00000	0.00002
Node6	140	A	0.99998	0.00000	0.00000	0.00000	0.00000	0.00000	0.00000	0.00000	0.00000	0.00000	0.00000	0.00000	0.00000	0.00000	0.00000	0.00001	0.00000	0.00000	0.00000	0.00001
Node6	141	V	0.00000	0.00000	0.00000	0.00000	0.00000	0.00000	0.00000	0.00000	0.00000	0.00005	0.00000	0.00000	0.00000	0.00000	0.00000	0.00000	0.00000	0.00000	0.00000	0.99994
Node6	142	S	0.00001	0.00000	0.00000	0.00000	0.00000	0.00000	0.00000	0.00000	0.00000	0.00000	0.00000	0.00000	0.00000	0.00000	0.00000	0.99998	0.00001	0.00000	0.00000	0.00000
Node6	143	A	1.00000	0.00000	0.00000	0.00000	0.00000	0.00000	0.00000	0.00000	0.00000	0.00000	0.00000	0.00000	0.00000	0.00000	0.00000	0.00000	0.00000	0.00000	0.00000	0.00000
Node6	144	C	0.00000	0.00000	0.00000	0.00000	1.00000	0.00000	0.00000	0.00000	0.00000	0.00000	0.00000	0.00000	0.00000	0.00000	0.00000	0.00000	0.00000	0.00000	0.00000	0.00000
Node6	145	L	0.00000	0.00000	0.00000	0.00000	0.00000	0.00000	0.00000	0.00000	0.00000	0.00003	0.99992	0.00000	0.00003	0.00001	0.00000	0.00000	0.00000	0.00000	0.00000	0.00000
Node6	146	G	0.00000	0.00000	0.00000	0.00000	0.00000	0.00000	0.00000	1.00000	0.00000	0.00000	0.00000	0.00000	0.00000	0.00000	0.00000	0.00000	0.00000	0.00000	0.00000	0.00000
Node6	147	I	0.00000	0.00000	0.00000	0.00000	0.00000	0.00000	0.00000	0.00000	0.00000	1.00000	0.00000	0.00000	0.00000	0.00000	0.00000	0.00000	0.00000	0.00000	0.00000	0.00000
Node6	148	S	0.00000	0.00000	0.00000	0.00000	0.00000	0.00000	0.00000	0.00000	0.00000	0.00000	0.00000	0.00000	0.00000	0.00000	0.00000	1.00000	0.00000	0.00000	0.00000	0.00000
Node6	149	I	0.00000	0.00000	0.00000	0.00000	0.00000	0.00000	0.00000	0.00000	0.00000	0.99992	0.00001	0.00000	0.00000	0.00000	0.00000	0.00000	0.00000	0.00000	0.00000	0.00007
Node6	150	F	0.00000	0.00000	0.00000	0.00000	0.00000	0.00000	0.00000	0.00000	0.00000	0.00000	0.00000	0.00000	0.00000	1.00000	0.00000	0.00000	0.00000	0.00000	0.00000	0.00000
Node6	151	A	0.99999	0.00000	0.00000	0.00000	0.00000	0.00000	0.00000	0.00000	0.00000	0.00000	0.00000	0.00000	0.00000	0.00000	0.00000	0.00000	0.00000	0.00000	0.00000	0.00000
Node6	152	I	0.00000	0.00000	0.00000	0.00000	0.00000	0.00000	0.00000	0.00000	0.00000	0.99985	0.00002	0.00000	0.00000	0.00000	0.00000	0.00000	0.00000	0.00000	0.00000	0.00013
Node6	153	T	0.00000	0.00000	0.00000	0.00000	0.00000	0.00000	0.00000	0.00000	0.00000	0.00000	0.00000	0.00000	0.00000	0.00000	0.00000	0.00000	1.00000	0.00000	0.00000	0.00000
Node6	154	T	0.00000	0.00000	0.00000	0.00000	0.00000	0.00000	0.00000	0.00000	0.00000	0.00000	0.00000	0.00000	0.00000	0.00000	0.00000	0.00001	0.99999	0.00000	0.00000	0.00000
Node6	155	G	0.10651	0.03832	0.06120	0.04038	0.00624	0.02498	0.03734	0.13052	0.01157	0.05009	0.10535	0.02524	0.01429	0.05031	0.07094	0.07571	0.05718	0.01209	0.02778	0.05394
Node6	156	F	0.00000	0.00000	0.00000	0.00000	0.00000	0.00000	0.00000	0.00000	0.00000	0.00000	0.00000	0.00000	0.00000	0.99999	0.00000	0.00000	0.00000	0.00000	0.00000	0.00000
Node6	157	Q	0.00000	0.00000	0.00000	0.00000	0.00000	1.00000	0.00000	0.00000	0.00000	0.00000	0.00000	0.00000	0.00000	0.00000	0.00000	0.00000	0.00000	0.00000	0.00000	0.00000
Node6	158	G	0.00008	0.00000	0.00002	0.00000	0.00000	0.00000	0.00000	0.99987	0.00000	0.00000	0.00000	0.00000	0.00000	0.00000	0.00000	0.00003	0.00000	0.00000	0.00000	0.00000
Node6	159	N	0.00000	0.00000	0.99975	0.00016	0.00000	0.00000	0.00000	0.00001	0.00001	0.00000	0.00000	0.00000	0.00000	0.00000	0.00000	0.00006	0.00001	0.00000	0.00000	0.00000
Node6	160	P	0.00001	0.00000	0.00000	0.00000	0.00000	0.00000	0.00000	0.00000	0.00000	0.00000	0.00000	0.00000	0.00000	0.00000	0.99999	0.00001	0.00000	0.00000	0.00000	0.00000
Node6	161	K	0.00000	0.40306	0.00002	0.00000	0.00000	0.00006	0.00000	0.00000	0.00000	0.00000	0.00000	0.59685	0.00000	0.00000	0.00000	0.00001	0.00000	0.00000	0.00000	0.00000
Node6	162	G	0.00003	0.00000	0.00001	0.00000	0.00000	0.00000	0.00000	0.99995	0.00000	0.00000	0.00000	0.00000	0.00000	0.00000	0.00000	0.00001	0.00000	0.00000	0.00000	0.00000
Node6	163	A	0.87557	0.00000	0.00004	0.00003	0.00004	0.00002	0.00003	0.00049	0.00000	0.00000	0.00000	0.00000	0.00000	0.00000	0.00006	0.12290	0.00080	0.00000	0.00000	0.00002
Node6	164	A	0.20264	0.01828	0.06508	0.02264	0.00722	0.01608	0.01708	0.11765	0.00629	0.02109	0.03398	0.01346	0.00816	0.01461	0.05079	0.19570	0.13851	0.00287	0.00846	0.03942
Node6	165	Y	0.04483	0.01731	0.03064	0.01076	0.00596	0.01139	0.00869	0.03398	0.02442	0.04433	0.12679	0.00815	0.01483	0.21351	0.02046	0.03436	0.02631	0.03895	0.24561	0.03873
Node6	166	P	0.10487	0.02180	0.03343	0.02092	0.00363	0.01785	0.02114	0.07263	0.00705	0.02344	0.05225	0.01490	0.00714	0.01883	0.41365	0.07325	0.04711	0.00397	0.00970	0.03244
Node6	167	G	0.11194	0.05226	0.08718	0.07729	0.00551	0.03133	0.05925	0.14895	0.01321	0.02696	0.05252	0.03417	0.00889	0.02291	0.06233	0.08776	0.06126	0.00561	0.01520	0.03544
Node6	168	N	0.02569	0.01071	0.69135	0.04240	0.00148	0.01106	0.00987	0.05359	0.01132	0.00485	0.00772	0.01316	0.00215	0.00426	0.00978	0.05811	0.03009	0.00084	0.00592	0.00566
Node6	169	T	0.10861	0.02493	0.05581	0.02371	0.00573	0.01866	0.02137	0.08307	0.00774	0.04270	0.07098	0.01873	0.01274	0.02812	0.05121	0.10152	0.25015	0.00563	0.01475	0.05384
Node6	170	P	0.04932	0.00742	0.00995	0.00734	0.00100	0.00707	0.00752	0.02207	0.00271	0.00617	0.01731	0.00524	0.00200	0.00511	0.78118	0.03563	0.01825	0.00110	0.00262	0.01100
Node6	171	R	0.05890	0.27308	0.04566	0.01592	0.00454	0.03370	0.01830	0.05904	0.02957	0.02764	0.07177	0.05428	0.01035	0.05381	0.03256	0.04994	0.03686	0.02112	0.07435	0.02862
Node6	172	G	0.11415	0.02324	0.05634	0.03000	0.00489	0.01500	0.02160	0.41697	0.00707	0.02101	0.04239	0.01507	0.00689	0.02000	0.04304	0.07551	0.04124	0.00589	0.01125	0.02845
Node6	173	E	0.10071	0.03732	0.06422	0.06812	0.00468	0.04003	0.14569	0.11339	0.01102	0.03162	0.06467	0.03090	0.00993	0.02795	0.06265	0.07248	0.05287	0.00672	0.01673	0.03831
Node6	174	L	0.08281	0.01821	0.02708	0.01234	0.00625	0.01324	0.01331	0.05525	0.00732	0.11073	0.19894	0.01111	0.02379	0.10754	0.03748	0.04568	0.04678	0.01465	0.04183	0.12568
Node6	175	L	0.09749	0.07045	0.04950	0.02521	0.00628	0.02564	0.02574	0.09862	0.01164	0.06127	0.13369	0.03144	0.01746	0.05962	0.05766	0.06738	0.05513	0.01331	0.03049	0.06196
Node6	176	Y	0.04727	0.01755	0.02922	0.01183	0.00522	0.01136	0.01029	0.04038	0.01925	0.04222	0.11147	0.00906	0.01337	0.16345	0.02442	0.03477	0.02712	0.03059	0.31275	0.03839
Node6	177	P	0.09199	0.02181	0.03312	0.02074	0.00360	0.01661	0.02045	0.07289	0.00685	0.02553	0.05602	0.01466	0.00753	0.02213	0.43016	0.06463	0.04243	0.00487	0.01156	0.03242
Node6	178	A	0.21045	0.02363	0.05136	0.02477	0.00762	0.01899	0.02444	0.13543	0.00721	0.03772	0.06541	0.01683	0.01122	0.02530	0.06445	0.11017	0.09123	0.00500	0.01277	0.05601
Node6	179	P	0.04932	0.00742	0.00995	0.00734	0.00100	0.00707	0.00752	0.02207	0.00271	0.00617	0.01731	0.00524	0.00200	0.00511	0.78118	0.03563	0.01825	0.00110	0.00262	0.01100
Node6	180	A	0.26732	0.01752	0.04410	0.02160	0.00628	0.01401	0.01952	0.26471	0.00533	0.02055	0.03744	0.01208	0.00714	0.01511	0.04695	0.09787	0.05301	0.00353	0.00792	0.03799
Node6	181	I	0.04568	0.00588	0.00841	0.00263	0.00312	0.00471	0.00385	0.01360	0.00200	0.35427	0.18247	0.00371	0.02261	0.04083	0.01217	0.01662	0.03138	0.00370	0.01052	0.23184
Node6	182	A	0.23566	0.03171	0.04779	0.02456	0.00598	0.07916	0.03868	0.11857	0.00949	0.02714	0.05293	0.02238	0.01005	0.01917	0.05823	0.09689	0.06324	0.00407	0.01058	0.04371
Node6	183	Q	0.07414	0.04678	0.04320	0.01953	0.00367	0.19218	0.03882	0.05477	0.01654	0.04817	0.16108	0.02933	0.02262	0.03929	0.04074	0.05260	0.04440	0.00749	0.01901	0.04564
Node6	184	T	0.09813	0.01731	0.04120	0.01356	0.00525	0.01584	0.01326	0.05078	0.00560	0.06306	0.10601	0.01366	0.06269	0.03103	0.03312	0.09052	0.25112	0.00460	0.01263	0.07064
Node6	185	S	0.21477	0.01796	0.05776	0.02206	0.00698	0.01502	0.01717	0.11966	0.00606	0.01766	0.03252	0.01264	0.00656	0.01444	0.05168	0.25845	0.08637	0.00298	0.00830	0.03097
Node6	186	Q	0.06196	0.04226	0.04684	0.04154	0.00183	0.29956	0.20459	0.04807	0.01509	0.01162	0.03355	0.03574	0.00753	0.00913	0.03264	0.04713	0.03443	0.00268	0.00755	0.01627
Node6	187	R	0.07424	0.34747	0.05376	0.01816	0.00413	0.03721	0.02071	0.07667	0.01471	0.01648	0.03836	0.06764	0.00696	0.01389	0.03839	0.08435	0.04876	0.00573	0.01105	0.02133
Node6	188	Q	0.06043	0.05107	0.04750	0.02114	0.00206	0.43660	0.05409	0.04704	0.01867	0.01375	0.04215	0.03512	0.00934	0.01133	0.03397	0.04950	0.03643	0.00328	0.00895	0.01758
Node6	189	S	0.13431	0.02484	0.06927	0.02911	0.00681	0.01853	0.02149	0.12185	0.00832	0.02390	0.04645	0.01693	0.00809	0.02221	0.06001	0.25276	0.08391	0.00487	0.01307	0.03327
Node6	190	E	0.07499	0.02359	0.04646	0.07792	0.00241	0.04176	0.40791	0.07034	0.00732	0.01484	0.02997	0.02676	0.00538	0.01159	0.03968	0.05043	0.03609	0.00300	0.00810	0.02149
Node6	191	Y	0.07644	0.02387	0.05125	0.02078	0.00718	0.01586	0.01537	0.09691	0.02376	0.04047	0.10271	0.01301	0.01316	0.13402	0.03265	0.05754	0.03943	0.02956	0.16553	0.04052
Node6	192	S	0.08694	0.00935	0.04205	0.01243	0.00373	0.00786	0.00771	0.05687	0.00339	0.00638	0.01259	0.00640	0.00277	0.00660	0.02559	0.63142	0.06146	0.00133	0.00407	0.01104
Node6	193	L	0.12473	0.01808	0.04275	0.01530	0.00726	0.01529	0.01547	0.06648	0.00586	0.10020	0.13162	0.01373	0.01996	0.03816	0.04227	0.08845	0.11765	0.00489	0.01407	0.11776
Node6	194	T	0.10035	0.00811	0.04676	0.00910	0.00372	0.00811	0.00624	0.03647	0.00288	0.00970	0.01129	0.00679	0.00493	0.00510	0.02108	0.34571	0.34993	0.00093	0.00326	0.01955
Node6	195	R	0.08548	0.11436	0.06283	0.02523	0.00397	0.08666	0.04156	0.07303	0.01557	0.03482	0.07636	0.11160	0.01291	0.02381	0.04876	0.06756	0.05681	0.00543	0.01390	0.03932
Node6	196	L	0.11351	0.03280	0.05117	0.02739	0.00677	0.02709	0.02956	0.11067	0.00985	0.06465	0.12628	0.02179	0.01695	0.04808	0.07635	0.07571	0.06189	0.00862	0.02211	0.06876
Node6	197	A	0.14887	0.01905	0.04818	0.02025	0.00676	0.01655	0.01912	0.08715	0.00629	0.06090	0.07922	0.01442	0.01313	0.02505	0.11543	0.10519	0.11386	0.00393	0.01098	0.08568
Node6	198	Y	0.00000	0.00000	0.00000	0.00000	0.00000	0.00000	0.00000	0.00000	0.00000	0.00000	0.00000	0.00000	0.00000	0.00004	0.00000	0.00000	0.00000	0.00000	0.99995	0.00000
Node6	199	N	0.00004	0.00000	0.51352	0.00010	0.00000	0.00001	0.00000	0.00003	0.00001	0.00000	0.00000	0.00001	0.00000	0.00000	0.00001	0.48602	0.00025	0.00000	0.00000	0.00000
Node6	200	S	0.00003	0.00000	0.00094	0.00000	0.00000	0.00000	0.00000	0.00000	0.00000	0.00000	0.00000	0.00000	0.00000	0.00000	0.00000	0.99896	0.00006	0.00000	0.00000	0.00000
Node6	201	Y	0.00000	0.00000	0.00000	0.00000	0.00000	0.00000	0.00000	0.00000	0.00000	0.00000	0.00000	0.00000	0.00000	0.00001	0.00000	0.00000	0.00000	0.00000	0.99999	0.00000
Node6	202	S	0.00001	0.00000	0.00002	0.00000	0.00000	0.00000	0.00000	0.00000	0.00000	0.00000	0.00000	0.00000	0.00000	0.00000	0.00000	0.99994	0.00002	0.00000	0.00000	0.00000
Node6	203	K	0.00000	0.00003	0.00000	0.00000	0.00000	0.00008	0.00000	0.00000	0.00000	0.00000	0.00000	0.99988	0.00000	0.00000	0.00000	0.00000	0.00000	0.00000	0.00000	0.00000
Node6	204	G	0.10394	0.03869	0.07855	0.05253	0.00586	0.02791	0.04938	0.13180	0.01384	0.04040	0.08484	0.02755	0.01215	0.04535	0.06339	0.07966	0.05829	0.01076	0.02970	0.04540
Node6	205	D	0.00000	0.00000	0.00002	0.99997	0.00000	0.00000	0.00001	0.00000	0.00000	0.00000	0.00000	0.00000	0.00000	0.00000	0.00000	0.00000	0.00000	0.00000	0.00000	0.00000
Node6	206	Q	0.00039	0.00005	0.00018	0.00001	0.00000	0.96209	0.00006	0.00001	0.00006	0.00000	0.00022	0.00004	0.00003	0.00000	0.00003	0.03649	0.00035	0.00000	0.00000	0.00000
Node6	207	L	0.00000	0.00000	0.00000	0.00000	0.00000	0.00000	0.00000	0.00000	0.00000	0.00001	0.99997	0.00000	0.00001	0.00000	0.00000	0.00000	0.00000	0.00000	0.00000	0.00000
Node6	208	R	0.00000	0.99994	0.00000	0.00000	0.00000	0.00001	0.00000	0.00000	0.00000	0.00000	0.00000	0.00005	0.00000	0.00000	0.00000	0.00000	0.00000	0.00000	0.00000	0.00000
Node6	209	L	0.11754	0.02905	0.04968	0.02671	0.00698	0.02064	0.02587	0.12369	0.00912	0.06310	0.13161	0.01896	0.01720	0.05432	0.06768	0.07571	0.05937	0.01060	0.02552	0.06665
Node6	210	P	0.00000	0.00000	0.00000	0.00000	0.00000	0.00000	0.00000	0.00000	0.00000	0.00000	0.00000	0.00000	0.00000	0.00000	1.00000	0.00000	0.00000	0.00000	0.00000	0.00000
Node6	211	L	0.00000	0.00000	0.00000	0.00000	0.00000	0.00000	0.00000	0.00000	0.00000	0.00000	0.99999	0.00000	0.00000	0.00000	0.00000	0.00000	0.00000	0.00000	0.00000	0.00000
Node6	212	R	0.00000	0.99998	0.00000	0.00000	0.00000	0.00000	0.00000	0.00000	0.00000	0.00000	0.00000	0.00002	0.00000	0.00000	0.00000	0.00000	0.00000	0.00000	0.00000	0.00000
Node6	213	T	0.00005	0.00000	0.00003	0.00000	0.00000	0.00000	0.00000	0.00000	0.00000	0.00000	0.00000	0.00000	0.00000	0.00000	0.00000	0.15467	0.84525	0.00000	0.00000	0.00000
Node6	214	P	0.09500	0.02367	0.03606	0.02241	0.00394	0.01760	0.02197	0.07950	0.00735	0.02854	0.06196	0.01582	0.00835	0.02512	0.38740	0.06665	0.04469	0.00557	0.01316	0.03526
Node6	215	A	0.23816	0.02573	0.04644	0.02543	0.00686	0.01898	0.02565	0.13348	0.00769	0.04048	0.07825	0.01730	0.01186	0.03302	0.06567	0.08716	0.05948	0.00713	0.01687	0.05436
Node6	216	E	0.08714	0.03004	0.05438	0.07034	0.00361	0.03847	0.27851	0.09224	0.00901	0.02432	0.04964	0.02804	0.00786	0.02106	0.05160	0.06078	0.04412	0.00516	0.01297	0.03070
Node6	217	R	0.00000	0.99998	0.00000	0.00000	0.00000	0.00000	0.00000	0.00000	0.00000	0.00000	0.00000	0.00001	0.00000	0.00000	0.00000	0.00000	0.00000	0.00000	0.00000	0.00000
Node6	218	E	0.00000	0.00000	0.00000	0.00000	0.00000	0.00000	1.00000	0.00000	0.00000	0.00000	0.00000	0.00000	0.00000	0.00000	0.00000	0.00000	0.00000	0.00000	0.00000	0.00000
Node6	219	E	0.00000	0.00000	0.00000	0.00000	0.00000	0.00000	1.00000	0.00000	0.00000	0.00000	0.00000	0.00000	0.00000	0.00000	0.00000	0.00000	0.00000	0.00000	0.00000	0.00000
Node6	220	W	0.00000	0.00000	0.00000	0.00000	0.00000	0.00000	0.00000	0.00000	0.00000	0.00000	0.00000	0.00000	0.00000	0.00000	0.00000	0.00000	0.00000	1.00000	0.00000	0.00000
Node6	221	S	0.00000	0.00000	0.00000	0.00000	0.00000	0.00000	0.00000	0.00000	0.00000	0.00000	0.00000	0.00000	0.00000	0.00000	0.00000	1.00000	0.00000	0.00000	0.00000	0.00000
Node6	222	Q	0.00000	0.00000	0.00000	0.00000	0.00000	1.00000	0.00000	0.00000	0.00000	0.00000	0.00000	0.00000	0.00000	0.00000	0.00000	0.00000	0.00000	0.00000	0.00000	0.00000
Node6	223	L	0.00000	0.00000	0.00000	0.00000	0.00000	0.00000	0.00000	0.00000	0.00000	0.00000	1.00000	0.00000	0.00000	0.00000	0.00000	0.00000	0.00000	0.00000	0.00000	0.00000
Node6	224	N	0.00000	0.00000	1.00000	0.00000	0.00000	0.00000	0.00000	0.00000	0.00000	0.00000	0.00000	0.00000	0.00000	0.00000	0.00000	0.00000	0.00000	0.00000	0.00000	0.00000
Node6	225	G	0.00001	0.00000	0.00000	0.00000	0.00000	0.00000	0.00000	0.99999	0.00000	0.00000	0.00000	0.00000	0.00000	0.00000	0.00000	0.00000	0.00000	0.00000	0.00000	0.00000
Node6	226	G	0.00000	0.00000	0.00000	0.00000	0.00000	0.00000	0.00000	1.00000	0.00000	0.00000	0.00000	0.00000	0.00000	0.00000	0.00000	0.00000	0.00000	0.00000	0.00000	0.00000
Node6	227	I	0.00000	0.00000	0.00000	0.00000	0.00000	0.00000	0.00000	0.00000	0.00000	1.00000	0.00000	0.00000	0.00000	0.00000	0.00000	0.00000	0.00000	0.00000	0.00000	0.00000
Node6	228	F	0.00000	0.00000	0.00000	0.00000	0.00000	0.00000	0.00000	0.00000	0.00000	0.00000	0.00000	0.00000	0.00000	1.00000	0.00000	0.00000	0.00000	0.00000	0.00000	0.00000
Node6	229	L	0.00000	0.00000	0.00000	0.00000	0.00000	0.00000	0.00000	0.00000	0.00000	0.02555	0.97079	0.00000	0.00015	0.00002	0.00000	0.00000	0.00000	0.00000	0.00000	0.00349
Node6	230	G	0.00000	0.00000	0.00000	0.00000	0.00000	0.00000	0.00000	1.00000	0.00000	0.00000	0.00000	0.00000	0.00000	0.00000	0.00000	0.00000	0.00000	0.00000	0.00000	0.00000
Node6	231	A	1.00000	0.00000	0.00000	0.00000	0.00000	0.00000	0.00000	0.00000	0.00000	0.00000	0.00000	0.00000	0.00000	0.00000	0.00000	0.00000	0.00000	0.00000	0.00000	0.00000
Node6	232	M	0.00000	0.00000	0.00000	0.00000	0.00000	0.00000	0.00000	0.00000	0.00000	0.00000	0.00000	0.00000	1.00000	0.00000	0.00000	0.00000	0.00000	0.00000	0.00000	0.00000
Node6	233	G	0.00000	0.00000	0.00000	0.00000	0.00000	0.00000	0.00000	1.00000	0.00000	0.00000	0.00000	0.00000	0.00000	0.00000	0.00000	0.00000	0.00000	0.00000	0.00000	0.00000
Node6	234	G	0.00000	0.00000	0.00000	0.00000	0.00000	0.00000	0.00000	1.00000	0.00000	0.00000	0.00000	0.00000	0.00000	0.00000	0.00000	0.00000	0.00000	0.00000	0.00000	0.00000
Node6	235	A	1.00000	0.00000	0.00000	0.00000	0.00000	0.00000	0.00000	0.00000	0.00000	0.00000	0.00000	0.00000	0.00000	0.00000	0.00000	0.00000	0.00000	0.00000	0.00000	0.00000
Node6	236	I	0.00000	0.00000	0.00000	0.00000	0.00000	0.00000	0.00000	0.00000	0.00000	0.99988	0.00002	0.00000	0.00000	0.00000	0.00000	0.00000	0.00000	0.00000	0.00000	0.00010
Node6	237	F	0.00000	0.00000	0.00000	0.00000	0.00000	0.00000	0.00000	0.00000	0.00000	0.00000	0.00000	0.00000	0.00000	1.00000	0.00000	0.00000	0.00000	0.00000	0.00000	0.00000
Node6	238	A	1.00000	0.00000	0.00000	0.00000	0.00000	0.00000	0.00000	0.00000	0.00000	0.00000	0.00000	0.00000	0.00000	0.00000	0.00000	0.00000	0.00000	0.00000	0.00000	0.00000
Node6	239	Y	0.00000	0.00000	0.00000	0.00000	0.00000	0.00000	0.00000	0.00000	0.00000	0.00000	0.00000	0.00000	0.00000	0.00000	0.00000	0.00000	0.00000	0.00000	1.00000	0.00000
Node6	240	F	0.00000	0.00000	0.00000	0.00000	0.00000	0.00000	0.00000	0.00000	0.00000	0.00008	0.32326	0.00000	0.00009	0.67650	0.00000	0.00000	0.00000	0.00000	0.00005	0.00001
Node6	241	L	0.00000	0.00000	0.00000	0.00000	0.00000	0.00000	0.00000	0.00000	0.00000	0.00000	1.00000	0.00000	0.00000	0.00000	0.00000	0.00000	0.00000	0.00000	0.00000	0.00000
Node6	242	L	0.00000	0.00000	0.00000	0.00000	0.00000	0.00000	0.00000	0.00000	0.00000	0.00001	0.99999	0.00000	0.00001	0.00000	0.00000	0.00000	0.00000	0.00000	0.00000	0.00000
Node6	243	E	0.00000	0.00000	0.00000	0.00000	0.00000	0.00000	0.99999	0.00000	0.00000	0.00000	0.00000	0.00000	0.00000	0.00000	0.00000	0.00000	0.00000	0.00000	0.00000	0.00000
Node6	244	N	0.00000	0.00000	1.00000	0.00000	0.00000	0.00000	0.00000	0.00000	0.00000	0.00000	0.00000	0.00000	0.00000	0.00000	0.00000	0.00000	0.00000	0.00000	0.00000	0.00000
Node6	245	F	0.00000	0.00000	0.00000	0.00000	0.00000	0.00000	0.00000	0.00000	0.00000	0.00000	0.00000	0.00000	0.00000	0.99997	0.00000	0.00000	0.00000	0.00000	0.00003	0.00000
Node6	246	D	0.00000	0.00000	0.00003	0.99994	0.00000	0.00000	0.00002	0.00000	0.00000	0.00000	0.00000	0.00000	0.00000	0.00000	0.00000	0.00000	0.00000	0.00000	0.00000	0.00000
Node6	247	S	0.04170	0.00000	0.00008	0.00001	0.00003	0.00001	0.00000	0.00042	0.00000	0.00000	0.00000	0.00000	0.00000	0.00000	0.00003	0.95678	0.00094	0.00000	0.00000	0.00000
Node6	248	L	0.00000	0.00000	0.00000	0.00000	0.00000	0.00000	0.00000	0.00000	0.00000	0.00006	0.99990	0.00000	0.00003	0.00001	0.00000	0.00000	0.00000	0.00000	0.00000	0.00001
Node6	249	D	0.00000	0.00000	0.00000	0.99999	0.00000	0.00000	0.00000	0.00000	0.00000	0.00000	0.00000	0.00000	0.00000	0.00000	0.00000	0.00000	0.00000	0.00000	0.00000	0.00000
Node6	250	A	0.99983	0.00000	0.00000	0.00000	0.00000	0.00000	0.00000	0.00002	0.00000	0.00000	0.00000	0.00000	0.00000	0.00000	0.00000	0.00013	0.00001	0.00000	0.00000	0.00001
Node6	251	I	0.00000	0.00000	0.00000	0.00000	0.00000	0.00000	0.00000	0.00000	0.00000	0.99998	0.00000	0.00000	0.00000	0.00000	0.00000	0.00000	0.00000	0.00000	0.00000	0.00002
Node6	252	L	0.00000	0.00000	0.00000	0.00000	0.00000	0.00000	0.00000	0.00000	0.00000	0.00009	0.99974	0.00000	0.00009	0.00007	0.00000	0.00000	0.00000	0.00000	0.00000	0.00001
Node6	253	R	0.00000	1.00000	0.00000	0.00000	0.00000	0.00000	0.00000	0.00000	0.00000	0.00000	0.00000	0.00000	0.00000	0.00000	0.00000	0.00000	0.00000	0.00000	0.00000	0.00000
Node6	254	G	0.00001	0.00000	0.00000	0.00000	0.00000	0.00000	0.00000	0.99998	0.00000	0.00000	0.00000	0.00000	0.00000	0.00000	0.00000	0.00001	0.00000	0.00000	0.00000	0.00000
Node6	255	A	0.99932	0.00000	0.00000	0.00000	0.00001	0.00000	0.00000	0.00007	0.00000	0.00000	0.00000	0.00000	0.00000	0.00000	0.00001	0.00043	0.00005	0.00000	0.00000	0.00010
Node6	256	V	0.00000	0.00000	0.00000	0.00000	0.00000	0.00000	0.00000	0.00000	0.00000	0.00014	0.00000	0.00000	0.00000	0.00000	0.00000	0.00000	0.00000	0.00000	0.00000	0.99986
Node6	257	N	0.00000	0.00000	0.99999	0.00000	0.00000	0.00000	0.00000	0.00000	0.00001	0.00000	0.00000	0.00000	0.00000	0.00000	0.00000	0.00000	0.00000	0.00000	0.00000	0.00000
Node6	258	A	0.72694	0.00000	0.00000	0.00000	0.00004	0.00000	0.00000	0.00004	0.00000	0.00014	0.00002	0.00000	0.00002	0.00000	0.00001	0.00024	0.00050	0.00000	0.00000	0.27202
Node6	259	S	0.00019	0.00000	0.01880	0.00004	0.00001	0.00001	0.00000	0.00008	0.00001	0.00000	0.00000	0.00000	0.00000	0.00000	0.00000	0.97961	0.00124	0.00000	0.00000	0.00000
Node6	260	Y	0.00009	0.00007	0.00011	0.00000	0.00003	0.00169	0.00002	0.00000	0.00325	0.00026	0.00635	0.00001	0.00076	0.01249	0.00001	0.00009	0.00006	0.00037	0.97417	0.00016
Node6	261	L	0.00025	0.00003	0.00001	0.00000	0.00002	0.00007	0.00000	0.00001	0.00002	0.00711	0.98222	0.00001	0.00598	0.00181	0.00004	0.00006	0.00033	0.00003	0.00003	0.00200
Node6	262	P	0.00578	0.00005	0.00011	0.00001	0.00009	0.00014	0.00001	0.00010	0.00006	0.00023	0.02243	0.00002	0.00034	0.00381	0.89847	0.06610	0.00163	0.00002	0.00010	0.00050
Node6	263	F	0.00004	0.00000	0.00000	0.00000	0.00014	0.00000	0.00000	0.00000	0.00005	0.00021	0.00247	0.00000	0.00022	0.98962	0.00000	0.00004	0.00001	0.00022	0.00686	0.00009
Node6	264	P	0.04957	0.00621	0.00711	0.00622	0.00066	0.00652	0.00642	0.01613	0.00249	0.00412	0.01480	0.00447	0.00142	0.00365	0.80548	0.03646	0.01637	0.00081	0.00184	0.00926
Node6	265	G	0.03987	0.00361	0.01333	0.00467	0.00104	0.00149	0.00207	0.82539	0.00100	0.00055	0.00293	0.00137	0.00075	0.00411	0.00323	0.02370	0.00341	0.06313	0.00247	0.00188
Node6	266	N	0.06871	0.01270	0.30763	0.02692	0.00429	0.01724	0.00783	0.04851	0.01352	0.06227	0.07019	0.01440	0.01514	0.01591	0.01353	0.12627	0.11791	0.00131	0.00955	0.04617
Node6	267	A	0.26032	0.00458	0.01225	0.00332	0.01057	0.00494	0.00435	0.05155	0.00438	0.03236	0.09749	0.00269	0.01657	0.24637	0.01677	0.07886	0.03650	0.01031	0.04689	0.05892
Node6	268	G	0.08143	0.00843	0.08348	0.02426	0.00208	0.00583	0.00816	0.66683	0.00382	0.00197	0.00454	0.00625	0.00140	0.00267	0.01108	0.06159	0.01759	0.00122	0.00189	0.00547
Node6	269	S	0.10810	0.00669	0.04116	0.00813	0.00499	0.00700	0.00559	0.03758	0.00299	0.01082	0.01602	0.00566	0.00515	0.01670	0.01919	0.34077	0.33648	0.00111	0.00591	0.01995
Node6	270	N	0.06318	0.01210	0.24373	0.02263	0.00397	0.01282	0.00834	0.04441	0.00989	0.16202	0.08108	0.01382	0.01721	0.01953	0.01430	0.07487	0.09533	0.00160	0.00955	0.08961
Node6	271	G	0.11275	0.00659	0.04793	0.01305	0.00300	0.00526	0.00590	0.39367	0.00237	0.00225	0.00485	0.00440	0.00145	0.00267	0.01553	0.33065	0.03862	0.00078	0.00166	0.00661
Node6	272	T	0.11251	0.00927	0.03790	0.00912	0.00365	0.00952	0.00876	0.03161	0.00299	0.01962	0.02046	0.00906	0.00725	0.00606	0.02272	0.12611	0.52264	0.00099	0.00333	0.03645
Node6	273	Q	0.04018	0.03867	0.07373	0.01815	0.00089	0.57102	0.04777	0.02723	0.02147	0.00472	0.01800	0.03161	0.00522	0.00344	0.01791	0.04069	0.02732	0.00116	0.00382	0.00701
Node6	274	S	0.12344	0.01335	0.05939	0.01718	0.00542	0.01125	0.01036	0.07933	0.00484	0.00772	0.01642	0.00887	0.00384	0.00964	0.03685	0.48445	0.08500	0.00192	0.00606	0.01465
Node6	275	R	0.02519	0.71718	0.02121	0.00468	0.00163	0.02480	0.00794	0.02650	0.00998	0.00606	0.01942	0.05302	0.00364	0.00455	0.01403	0.02618	0.01712	0.00394	0.00547	0.00745
Node6	276	R	0.02519	0.71718	0.02121	0.00468	0.00163	0.02480	0.00794	0.02650	0.00998	0.00606	0.01942	0.05302	0.00364	0.00455	0.01403	0.02618	0.01712	0.00394	0.00547	0.00745
Node6	277	T	0.08168	0.01121	0.04031	0.00994	0.00349	0.01063	0.00952	0.02887	0.00363	0.02502	0.02718	0.01071	0.00925	0.00859	0.02328	0.10923	0.54062	0.00152	0.00490	0.04040
Node6	278	Q	0.04204	0.03925	0.03527	0.01209	0.00098	0.60688	0.04372	0.02436	0.01649	0.00713	0.03104	0.02755	0.00812	0.00531	0.02198	0.03495	0.02568	0.00198	0.00533	0.00985
Node6	279	W	0.01222	0.00983	0.00378	0.00128	0.00200	0.00311	0.00176	0.01627	0.00367	0.00877	0.04186	0.00158	0.00537	0.06330	0.00492	0.00942	0.00577	0.75331	0.04321	0.00857
Node6	280	Q	0.04204	0.03925	0.03527	0.01209	0.00098	0.60688	0.04372	0.02436	0.01649	0.00713	0.03104	0.02755	0.00812	0.00531	0.02198	0.03495	0.02568	0.00198	0.00533	0.00985
Node6	281	T	0.08168	0.01121	0.04031	0.00994	0.00349	0.01063	0.00952	0.02887	0.00363	0.02502	0.02718	0.01071	0.00925	0.00859	0.02328	0.10923	0.54062	0.00152	0.00490	0.04040
Node6	282	F	0.01607	0.00276	0.00498	0.00120	0.00284	0.00203	0.00119	0.00802	0.00449	0.03182	0.11925	0.00117	0.01185	0.64799	0.00552	0.01147	0.00796	0.01539	0.08117	0.02282
Node6	283	L	0.02222	0.00566	0.00406	0.00109	0.00192	0.00571	0.00200	0.00658	0.00208	0.07788	0.68908	0.00238	0.02812	0.05728	0.00965	0.00938	0.01209	0.00489	0.00996	0.04797
Node6	284	N	0.03374	0.01428	0.59359	0.05283	0.00198	0.01499	0.01190	0.07173	0.01502	0.00613	0.00939	0.01787	0.00286	0.00552	0.01192	0.07842	0.04142	0.00102	0.00839	0.00699
Node6	285	L	0.02222	0.00566	0.00406	0.00109	0.00192	0.00571	0.00200	0.00658	0.00208	0.07788	0.68908	0.00238	0.02812	0.05728	0.00965	0.00938	0.01209	0.00489	0.00996	0.04797
Node6	286	P	0.05077	0.00715	0.00902	0.00706	0.00089	0.00707	0.00728	0.02003	0.00271	0.00551	0.01687	0.00507	0.00183	0.00463	0.78520	0.03682	0.01809	0.00100	0.00235	0.01064
Node6	287	E	0.04321	0.00950	0.02114	0.06076	0.00061	0.03303	0.69663	0.02784	0.00317	0.00383	0.00822	0.01701	0.00198	0.00235	0.01711	0.02431	0.01739	0.00084	0.00255	0.00850
Node6	288	P	0.05077	0.00715	0.00902	0.00706	0.00089	0.00707	0.00728	0.02003	0.00271	0.00551	0.01687	0.00507	0.00183	0.00463	0.78520	0.03682	0.01809	0.00100	0.00235	0.01064
Node6	289	M	0.03958	0.00814	0.00952	0.00207	0.00244	0.01147	0.00370	0.01270	0.00250	0.07524	0.21590	0.00583	0.44657	0.04369	0.00806	0.01686	0.03159	0.00481	0.00992	0.04941
Node6	290	P	0.05077	0.00715	0.00902	0.00706	0.00089	0.00707	0.00728	0.02003	0.00271	0.00551	0.01687	0.00507	0.00183	0.00463	0.78520	0.03682	0.01809	0.00100	0.00235	0.01064
Node6	291	R	0.02519	0.71718	0.02121	0.00468	0.00163	0.02480	0.00794	0.02650	0.00998	0.00606	0.01942	0.05302	0.00364	0.00455	0.01403	0.02618	0.01712	0.00394	0.00547	0.00745
Node6	292	P	0.05077	0.00715	0.00902	0.00706	0.00089	0.00707	0.00728	0.02003	0.00271	0.00551	0.01687	0.00507	0.00183	0.00463	0.78520	0.03682	0.01809	0.00100	0.00235	0.01064
Node6	293	G	0.07804	0.00807	0.03246	0.01379	0.00212	0.00469	0.00709	0.74723	0.00238	0.00284	0.00688	0.00473	0.00173	0.00403	0.01198	0.04739	0.01342	0.00199	0.00213	0.00703
Node6	294	Y	0.01420	0.00624	0.01422	0.00323	0.00301	0.00384	0.00243	0.00797	0.01840	0.01243	0.03900	0.00230	0.00506	0.15265	0.00526	0.01356	0.00854	0.01975	0.65682	0.01109
Node6	295	P	0.05077	0.00715	0.00902	0.00706	0.00089	0.00707	0.00728	0.02003	0.00271	0.00551	0.01687	0.00507	0.00183	0.00463	0.78520	0.03682	0.01809	0.00100	0.00235	0.01064
Node6	296	G	0.07804	0.00807	0.03246	0.01379	0.00212	0.00469	0.00709	0.74723	0.00238	0.00284	0.00688	0.00473	0.00173	0.00403	0.01198	0.04739	0.01342	0.00199	0.00213	0.00703
Node6	297	S	0.12344	0.01335	0.05939	0.01718	0.00542	0.01125	0.01036	0.07933	0.00484	0.00772	0.01642	0.00887	0.00384	0.00964	0.03685	0.48445	0.08500	0.00192	0.00606	0.01465
Node28	1	M	0.01095	0.00183	0.00207	0.00020	0.00059	0.00351	0.00064	0.00206	0.00053	0.02388	0.07445	0.00147	0.83677	0.01131	0.00113	0.00314	0.01003	0.00108	0.00187	0.01250
Node28	2	T	0.13331	0.02219	0.06844	0.02500	0.00649	0.01822	0.01964	0.09452	0.00746	0.03132	0.04734	0.01747	0.01029	0.01824	0.05086	0.15531	0.21424	0.00350	0.01024	0.04590
Node28	3	E	0.09494	0.04902	0.07276	0.06832	0.00420	0.08144	0.12299	0.10528	0.01496	0.02562	0.05522	0.03818	0.00942	0.02218	0.05714	0.07306	0.05286	0.00545	0.01479	0.03219
Node28	4	L	0.09622	0.02596	0.04334	0.02072	0.01786	0.01757	0.01878	0.08863	0.01124	0.06700	0.15066	0.01561	0.01887	0.09807	0.04965	0.06572	0.05321	0.01997	0.05399	0.06692
Node28	5	K	0.08253	0.11108	0.06855	0.03260	0.00372	0.09031	0.05280	0.08468	0.01544	0.02302	0.05102	0.13937	0.00944	0.01883	0.04934	0.06829	0.05242	0.00511	0.01312	0.02833
Node28	6	-	0.10955	0.03830	0.05932	0.03651	0.00634	0.02578	0.03443	0.11817	0.01082	0.05404	0.11208	0.02683	0.01589	0.04695	0.07542	0.07734	0.06103	0.00951	0.02375	0.05795
Node28	7	G	0.12473	0.03270	0.06415	0.03520	0.00647	0.02358	0.03093	0.12751	0.01013	0.03964	0.07520	0.02300	0.01160	0.03105	0.11960	0.09457	0.07750	0.00654	0.01687	0.04902
Node28	8	Q	0.08585	0.05326	0.05926	0.03020	0.00298	0.23707	0.06124	0.06595	0.01934	0.01744	0.04732	0.03736	0.00974	0.01395	0.09999	0.07124	0.05006	0.00369	0.01049	0.02356
Node28	9	-	0.10580	0.05749	0.05081	0.02525	0.00696	0.02517	0.02531	0.10601	0.01256	0.05704	0.12283	0.02838	0.01640	0.06308	0.05837	0.07147	0.05654	0.01519	0.03536	0.05999
Node28	10	L	0.10912	0.02190	0.03734	0.01777	0.00711	0.01642	0.01799	0.08355	0.00729	0.09698	0.17542	0.01421	0.02206	0.06233	0.05043	0.06430	0.05930	0.00981	0.02529	0.10138
Node28	11	M	0.06139	0.02024	0.02213	0.01175	0.00306	0.04290	0.04182	0.02460	0.00531	0.07096	0.18687	0.02377	0.28071	0.03501	0.01506	0.03427	0.04643	0.00375	0.01043	0.05953
Node28	12	T	0.11879	0.05028	0.07813	0.03004	0.00524	0.04438	0.04354	0.07178	0.01196	0.03097	0.05112	0.06649	0.01139	0.01525	0.03999	0.11813	0.15790	0.00256	0.00887	0.04321
Node28	13	T	0.12891	0.04595	0.07895	0.02989	0.00614	0.03164	0.02799	0.10119	0.00969	0.02808	0.04517	0.04571	0.00925	0.01562	0.05068	0.12806	0.16463	0.00291	0.00895	0.04059
Node28	14	A	0.12432	0.04584	0.06412	0.03123	0.00670	0.02837	0.03532	0.10568	0.00959	0.05207	0.08527	0.04123	0.01358	0.02844	0.05593	0.09365	0.09619	0.00469	0.01359	0.06420
Node28	15	L	0.02227	0.00272	0.00316	0.00063	0.00133	0.00588	0.00367	0.00298	0.00088	0.20272	0.31514	0.00226	0.26854	0.03137	0.00297	0.00662	0.02103	0.00164	0.00397	0.10021
Node28	16	L	0.11600	0.02336	0.04694	0.03205	0.00506	0.04659	0.08733	0.05848	0.00755	0.06171	0.12671	0.02367	0.05001	0.02968	0.03236	0.07573	0.09397	0.00376	0.01106	0.06800
Node28	17	L	0.10366	0.02148	0.03035	0.00766	0.00576	0.01972	0.01030	0.03679	0.00486	0.10274	0.18553	0.02567	0.08455	0.03874	0.02323	0.06550	0.11485	0.00380	0.01089	0.10392
Node28	18	M	0.01359	0.00319	0.00266	0.00022	0.00070	0.00947	0.00091	0.00215	0.00073	0.03663	0.12534	0.00508	0.74419	0.01498	0.00125	0.00396	0.01374	0.00122	0.00211	0.01788
Node28	19	V	0.15450	0.00644	0.01863	0.00426	0.00773	0.00667	0.00599	0.02835	0.00210	0.12693	0.08436	0.00511	0.01635	0.01772	0.01998	0.07306	0.14671	0.00145	0.00498	0.26869
Node28	20	Q	0.06225	0.04455	0.04505	0.02055	0.00217	0.32950	0.08443	0.03495	0.02757	0.02126	0.08387	0.03077	0.01659	0.02933	0.02853	0.04821	0.03683	0.00666	0.02427	0.02267
Node28	21	A	0.23024	0.01512	0.09607	0.02990	0.00556	0.01756	0.01812	0.12061	0.00775	0.01115	0.01748	0.01520	0.00476	0.00628	0.12529	0.15334	0.09251	0.00113	0.00446	0.02749
Node28	22	T	0.07345	0.00570	0.02297	0.00350	0.00347	0.00721	0.00395	0.01298	0.00198	0.13293	0.08692	0.00559	0.05533	0.01459	0.01100	0.07667	0.35372	0.00111	0.00377	0.12316
Node28	23	A	0.16462	0.02723	0.08972	0.03300	0.00782	0.03468	0.02551	0.13645	0.00982	0.01821	0.03018	0.02076	0.00714	0.01200	0.05959	0.16163	0.11926	0.00237	0.00782	0.03220
Node28	24	D	0.04998	0.01129	0.10211	0.35993	0.00145	0.02994	0.22409	0.05810	0.00884	0.00471	0.00905	0.01509	0.00226	0.00418	0.01975	0.05285	0.03182	0.00097	0.00499	0.00859
Node28	25	M	0.03840	0.00324	0.00610	0.00063	0.00193	0.00698	0.00124	0.00539	0.00107	0.04724	0.17510	0.00251	0.58084	0.02249	0.00316	0.02551	0.04318	0.00158	0.00332	0.03008
Node28	26	M	0.07722	0.04517	0.03093	0.00399	0.00229	0.03690	0.01002	0.01880	0.00359	0.03153	0.08038	0.20695	0.22622	0.01253	0.00946	0.04936	0.12150	0.00144	0.00329	0.02843
Node28	27	S	0.13645	0.01008	0.10033	0.02731	0.00489	0.01164	0.01415	0.07498	0.00478	0.00470	0.00929	0.00829	0.00295	0.00544	0.02732	0.42484	0.11645	0.00101	0.00378	0.01132
Node28	28	A	0.33364	0.08232	0.03488	0.01274	0.00616	0.02558	0.02077	0.10562	0.00564	0.01382	0.02456	0.05020	0.00651	0.00776	0.03974	0.11664	0.06847	0.00177	0.00449	0.03868
Node28	29	M	0.00000	0.00000	0.00000	0.00000	0.00000	0.00000	0.00000	0.00000	0.00000	0.00000	0.00000	0.00000	1.00000	0.00000	0.00000	0.00000	0.00000	0.00000	0.00000	0.00000
Node28	30	P	0.00012	0.00000	0.00000	0.00000	0.00000	0.00000	0.00000	0.00000	0.00000	0.00000	0.00000	0.00000	0.00000	0.00000	0.99900	0.00084	0.00002	0.00000	0.00000	0.00000
Node28	31	E	0.00000	0.00000	0.00000	0.00000	0.00000	0.00000	1.00000	0.00000	0.00000	0.00000	0.00000	0.00000	0.00000	0.00000	0.00000	0.00000	0.00000	0.00000	0.00000	0.00000
Node28	32	A	0.99970	0.00000	0.00000	0.00000	0.00000	0.00000	0.00000	0.00004	0.00000	0.00000	0.00000	0.00000	0.00000	0.00000	0.00000	0.00020	0.00002	0.00000	0.00000	0.00003
Node28	33	T	0.00009	0.00000	0.00001	0.00000	0.00000	0.00001	0.00000	0.00000	0.00000	0.00010	0.00015	0.00000	0.00014	0.00000	0.00000	0.00026	0.99902	0.00000	0.00000	0.00021
Node28	34	N	0.01372	0.00844	0.73146	0.02760	0.00071	0.00826	0.00398	0.02779	0.00815	0.00164	0.00183	0.04886	0.00101	0.00104	0.00329	0.07459	0.03327	0.00017	0.00256	0.00161
Node28	35	D	0.00000	0.00000	0.00001	0.99998	0.00000	0.00000	0.00001	0.00000	0.00000	0.00000	0.00000	0.00000	0.00000	0.00000	0.00000	0.00000	0.00000	0.00000	0.00000	0.00000
Node28	36	T	0.10472	0.06190	0.06647	0.02992	0.00543	0.02962	0.03216	0.09765	0.01050	0.03846	0.07061	0.09095	0.01202	0.02826	0.05637	0.08871	0.10725	0.00627	0.01606	0.04667
Node28	37	G	0.10523	0.04280	0.06533	0.04596	0.00591	0.03316	0.04743	0.12266	0.01261	0.04737	0.09850	0.02899	0.01377	0.04336	0.06719	0.07650	0.05822	0.00948	0.02377	0.05174
Node28	38	T	0.00003	0.00000	0.00131	0.00000	0.00000	0.00001	0.00000	0.00000	0.00000	0.00000	0.00000	0.00001	0.00000	0.00000	0.00000	0.00119	0.99742	0.00000	0.00000	0.00001
Node28	39	G	0.00001	0.00000	0.00000	0.00000	0.00000	0.00000	0.00000	0.99999	0.00000	0.00000	0.00000	0.00000	0.00000	0.00000	0.00000	0.00000	0.00000	0.00000	0.00000	0.00000
Node28	40	F	0.00000	0.00000	0.00000	0.00000	0.00000	0.00000	0.00000	0.00000	0.00000	0.00008	0.00018	0.00000	0.00001	0.99942	0.00000	0.00000	0.00000	0.00000	0.00007	0.00023
Node28	41	V	0.00000	0.00000	0.00000	0.00000	0.00000	0.00000	0.00000	0.00000	0.00000	0.00001	0.00000	0.00000	0.00000	0.00000	0.00000	0.00000	0.00000	0.00000	0.00000	0.99999
Node28	42	Q	0.00000	0.00000	0.00000	0.00000	0.00000	1.00000	0.00000	0.00000	0.00000	0.00000	0.00000	0.00000	0.00000	0.00000	0.00000	0.00000	0.00000	0.00000	0.00000	0.00000
Node28	43	P	0.00000	0.00000	0.00000	0.00000	0.00000	0.00000	0.00000	0.00000	0.00000	0.00000	0.00000	0.00000	0.00000	0.00000	1.00000	0.00000	0.00000	0.00000	0.00000	0.00000
Node28	44	F	0.03009	0.00670	0.01090	0.00350	0.00412	0.00493	0.00345	0.01804	0.00726	0.04965	0.15986	0.00326	0.01671	0.47578	0.01229	0.01984	0.01618	0.02220	0.09652	0.03873
Node28	45	Y	0.00000	0.00000	0.00000	0.00000	0.00000	0.00000	0.00000	0.00000	0.00000	0.00000	0.00000	0.00000	0.00000	0.00001	0.00000	0.00000	0.00000	0.00000	0.99999	0.00000
Node28	46	Y	0.02420	0.00995	0.02002	0.00570	0.00407	0.00635	0.00445	0.01626	0.02123	0.02265	0.06764	0.00420	0.00827	0.17904	0.01011	0.02058	0.01437	0.02671	0.51428	0.01993
Node28	47	D	0.04521	0.01037	0.10422	0.51476	0.00160	0.01386	0.07058	0.07618	0.00784	0.00548	0.01053	0.01072	0.00225	0.00531	0.02531	0.05265	0.02749	0.00130	0.00565	0.00869
Node28	48	D	0.04521	0.01037	0.10422	0.51476	0.00160	0.01386	0.07058	0.07618	0.00784	0.00548	0.01053	0.01072	0.00225	0.00531	0.02531	0.05265	0.02749	0.00130	0.00565	0.00869
Node28	49	N	0.00000	0.00003	0.99760	0.00009	0.00000	0.00004	0.00000	0.00002	0.00004	0.00000	0.00000	0.00190	0.00000	0.00000	0.00000	0.00020	0.00006	0.00000	0.00000	0.00000
Node28	50	G	0.00002	0.00000	0.00000	0.00000	0.00000	0.00000	0.00000	0.99997	0.00000	0.00000	0.00000	0.00000	0.00000	0.00000	0.00000	0.00001	0.00000	0.00000	0.00000	0.00000
Node28	51	D	0.00000	0.00000	0.00000	1.00000	0.00000	0.00000	0.00000	0.00000	0.00000	0.00000	0.00000	0.00000	0.00000	0.00000	0.00000	0.00000	0.00000	0.00000	0.00000	0.00000
Node28	52	P	0.00000	0.00000	0.00000	0.00000	0.00000	0.00000	0.00000	0.00000	0.00000	0.00000	0.00000	0.00000	0.00000	0.00000	1.00000	0.00000	0.00000	0.00000	0.00000	0.00000
Node28	53	F	0.00000	0.00000	0.00000	0.00000	0.00000	0.00000	0.00000	0.00000	0.00000	0.00000	0.00000	0.00000	0.00000	0.99999	0.00000	0.00000	0.00000	0.00000	0.00001	0.00000
Node28	54	V	0.00001	0.00000	0.00000	0.00000	0.00000	0.00000	0.00000	0.00000	0.00000	0.00037	0.00001	0.00000	0.00000	0.00000	0.00000	0.00000	0.00000	0.00000	0.00000	0.99961
Node28	55	G	0.00000	0.00000	0.00000	0.00000	0.00000	0.00000	0.00000	1.00000	0.00000	0.00000	0.00000	0.00000	0.00000	0.00000	0.00000	0.00000	0.00000	0.00000	0.00000	0.00000
Node28	56	H	0.00000	0.00000	0.00000	0.00000	0.00000	0.00000	0.00000	0.00000	1.00000	0.00000	0.00000	0.00000	0.00000	0.00000	0.00000	0.00000	0.00000	0.00000	0.00000	0.00000
Node28	57	L	0.00000	0.00000	0.00000	0.00000	0.00000	0.00000	0.00000	0.00000	0.00000	0.00000	1.00000	0.00000	0.00000	0.00000	0.00000	0.00000	0.00000	0.00000	0.00000	0.00000
Node28	58	S	0.00000	0.00000	0.00000	0.00000	0.00000	0.00000	0.00000	0.00000	0.00000	0.00000	0.00000	0.00000	0.00000	0.00000	0.00000	0.99999	0.00000	0.00000	0.00000	0.00000
Node28	59	T	0.00000	0.00000	0.00000	0.00000	0.00000	0.00000	0.00000	0.00000	0.00000	0.00000	0.00000	0.00000	0.00000	0.00000	0.00000	0.00000	1.00000	0.00000	0.00000	0.00000
Node28	60	P	0.00000	0.00000	0.00000	0.00000	0.00000	0.00000	0.00000	0.00000	0.00000	0.00000	0.00000	0.00000	0.00000	0.00000	1.00000	0.00000	0.00000	0.00000	0.00000	0.00000
Node28	61	I	0.00000	0.00000	0.00000	0.00000	0.00000	0.00000	0.00000	0.00000	0.00000	0.99997	0.00000	0.00000	0.00000	0.00000	0.00000	0.00000	0.00000	0.00000	0.00000	0.00002
Node28	62	S	0.00000	0.00000	0.00000	0.00000	0.00000	0.00000	0.00000	0.00000	0.00000	0.00000	0.00000	0.00000	0.00000	0.00000	0.00000	1.00000	0.00000	0.00000	0.00000	0.00000
Node28	63	D	0.00000	0.00000	0.00000	1.00000	0.00000	0.00000	0.00000	0.00000	0.00000	0.00000	0.00000	0.00000	0.00000	0.00000	0.00000	0.00000	0.00000	0.00000	0.00000	0.00000
Node28	64	S	0.00000	0.00000	0.00000	0.00000	0.00000	0.00000	0.00000	0.00000	0.00000	0.00000	0.00000	0.00000	0.00000	0.00000	0.00000	1.00000	0.00000	0.00000	0.00000	0.00000
Node28	65	D	0.00000	0.00000	0.00003	0.99783	0.00000	0.00000	0.00214	0.00000	0.00000	0.00000	0.00000	0.00000	0.00000	0.00000	0.00000	0.00000	0.00000	0.00000	0.00000	0.00000
Node28	66	F	0.00000	0.00000	0.00000	0.00000	0.00000	0.00000	0.00000	0.00000	0.00000	0.00000	0.00000	0.00000	0.00000	0.99998	0.00000	0.00000	0.00000	0.00000	0.00002	0.00000
Node28	67	T	0.00000	0.00000	0.00000	0.00000	0.00000	0.00000	0.00000	0.00000	0.00000	0.00000	0.00000	0.00000	0.00000	0.00000	0.00000	0.00001	0.99999	0.00000	0.00000	0.00000
Node28	68	R	0.00000	1.00000	0.00000	0.00000	0.00000	0.00000	0.00000	0.00000	0.00000	0.00000	0.00000	0.00000	0.00000	0.00000	0.00000	0.00000	0.00000	0.00000	0.00000	0.00000
Node28	69	T	0.02641	0.00000	0.00001	0.00000	0.00000	0.00001	0.00000	0.00000	0.00000	0.00000	0.00000	0.00000	0.00001	0.00000	0.00001	0.00242	0.97097	0.00000	0.00000	0.00014
Node28	70	F	0.00000	0.00000	0.00000	0.00000	0.00000	0.00000	0.00000	0.00000	0.00000	0.00000	0.00000	0.00000	0.00000	0.99999	0.00000	0.00000	0.00000	0.00000	0.00001	0.00000
Node28	71	I	0.00000	0.00000	0.00000	0.00000	0.00000	0.00000	0.00000	0.00000	0.00000	1.00000	0.00000	0.00000	0.00000	0.00000	0.00000	0.00000	0.00000	0.00000	0.00000	0.00000
Node28	72	G	0.00000	0.00000	0.00000	0.00000	0.00000	0.00000	0.00000	0.99999	0.00000	0.00000	0.00000	0.00000	0.00000	0.00000	0.00000	0.00000	0.00000	0.00000	0.00000	0.00000
Node28	73	N	0.00000	0.00000	1.00000	0.00000	0.00000	0.00000	0.00000	0.00000	0.00000	0.00000	0.00000	0.00000	0.00000	0.00000	0.00000	0.00000	0.00000	0.00000	0.00000	0.00000
Node28	74	L	0.00000	0.00000	0.00000	0.00000	0.00000	0.00000	0.00000	0.00000	0.00000	0.00000	1.00000	0.00000	0.00000	0.00000	0.00000	0.00000	0.00000	0.00000	0.00000	0.00000
Node28	75	P	0.00000	0.00000	0.00000	0.00000	0.00000	0.00000	0.00000	0.00000	0.00000	0.00000	0.00000	0.00000	0.00000	0.00000	1.00000	0.00000	0.00000	0.00000	0.00000	0.00000
Node28	76	A	1.00000	0.00000	0.00000	0.00000	0.00000	0.00000	0.00000	0.00000	0.00000	0.00000	0.00000	0.00000	0.00000	0.00000	0.00000	0.00000	0.00000	0.00000	0.00000	0.00000
Node28	77	Y	0.00000	0.00000	0.00000	0.00000	0.00000	0.00000	0.00000	0.00000	0.00000	0.00000	0.00000	0.00000	0.00000	0.00000	0.00000	0.00000	0.00000	0.00000	1.00000	0.00000
Node28	78	R	0.00000	1.00000	0.00000	0.00000	0.00000	0.00000	0.00000	0.00000	0.00000	0.00000	0.00000	0.00000	0.00000	0.00000	0.00000	0.00000	0.00000	0.00000	0.00000	0.00000
Node28	79	K	0.00000	0.00005	0.00000	0.00000	0.00000	0.00032	0.00000	0.00000	0.00000	0.00000	0.00000	0.99959	0.00000	0.00000	0.00000	0.00000	0.00003	0.00000	0.00000	0.00000
Node28	80	G	0.00000	0.00000	0.00000	0.00000	0.00000	0.00000	0.00000	1.00000	0.00000	0.00000	0.00000	0.00000	0.00000	0.00000	0.00000	0.00000	0.00000	0.00000	0.00000	0.00000
Node28	81	L	0.00000	0.00000	0.00000	0.00000	0.00000	0.00000	0.00000	0.00000	0.00000	0.00000	1.00000	0.00000	0.00000	0.00000	0.00000	0.00000	0.00000	0.00000	0.00000	0.00000
Node28	82	S	0.00000	0.00000	0.00000	0.00000	0.00000	0.00000	0.00000	0.00000	0.00000	0.00000	0.00000	0.00000	0.00000	0.00000	0.00000	1.00000	0.00000	0.00000	0.00000	0.00000
Node28	83	P	0.00000	0.00000	0.00000	0.00000	0.00000	0.00000	0.00000	0.00000	0.00000	0.00000	0.00000	0.00000	0.00000	0.00000	1.00000	0.00000	0.00000	0.00000	0.00000	0.00000
Node28	84	I	0.00000	0.00000	0.00000	0.00000	0.00000	0.00000	0.00000	0.00000	0.00000	0.99778	0.00189	0.00000	0.00004	0.00000	0.00000	0.00000	0.00000	0.00000	0.00000	0.00028
Node28	85	L	0.00000	0.00000	0.00000	0.00000	0.00000	0.00000	0.00000	0.00000	0.00000	0.00001	0.99999	0.00000	0.00001	0.00000	0.00000	0.00000	0.00000	0.00000	0.00000	0.00000
Node28	86	R	0.00000	1.00000	0.00000	0.00000	0.00000	0.00000	0.00000	0.00000	0.00000	0.00000	0.00000	0.00000	0.00000	0.00000	0.00000	0.00000	0.00000	0.00000	0.00000	0.00000
Node28	87	G	0.00000	0.00000	0.00000	0.00000	0.00000	0.00000	0.00000	1.00000	0.00000	0.00000	0.00000	0.00000	0.00000	0.00000	0.00000	0.00000	0.00000	0.00000	0.00000	0.00000
Node28	88	L	0.00000	0.00000	0.00000	0.00000	0.00000	0.00000	0.00000	0.00000	0.00000	0.00000	1.00000	0.00000	0.00000	0.00000	0.00000	0.00000	0.00000	0.00000	0.00000	0.00000
Node28	89	E	0.00000	0.00000	0.00000	0.00000	0.00000	0.00000	1.00000	0.00000	0.00000	0.00000	0.00000	0.00000	0.00000	0.00000	0.00000	0.00000	0.00000	0.00000	0.00000	0.00000
Node28	90	I	0.00000	0.00000	0.00000	0.00000	0.00000	0.00000	0.00000	0.00000	0.00000	0.93368	0.00004	0.00000	0.00001	0.00000	0.00000	0.00000	0.00000	0.00000	0.00000	0.06627
Node28	91	G	0.00000	0.00000	0.00000	0.00000	0.00000	0.00000	0.00000	1.00000	0.00000	0.00000	0.00000	0.00000	0.00000	0.00000	0.00000	0.00000	0.00000	0.00000	0.00000	0.00000
Node28	92	M	0.00000	0.00000	0.00000	0.00000	0.00000	0.00000	0.00000	0.00000	0.00000	0.00000	0.00000	0.00000	1.00000	0.00000	0.00000	0.00000	0.00000	0.00000	0.00000	0.00000
Node28	93	A	1.00000	0.00000	0.00000	0.00000	0.00000	0.00000	0.00000	0.00000	0.00000	0.00000	0.00000	0.00000	0.00000	0.00000	0.00000	0.00000	0.00000	0.00000	0.00000	0.00000
Node28	94	H	0.00000	0.00000	0.00000	0.00000	0.00000	0.00000	0.00000	0.00000	1.00000	0.00000	0.00000	0.00000	0.00000	0.00000	0.00000	0.00000	0.00000	0.00000	0.00000	0.00000
Node28	95	G	0.00000	0.00000	0.00000	0.00000	0.00000	0.00000	0.00000	1.00000	0.00000	0.00000	0.00000	0.00000	0.00000	0.00000	0.00000	0.00000	0.00000	0.00000	0.00000	0.00000
Node28	96	Y	0.00000	0.00000	0.00000	0.00000	0.00000	0.00000	0.00000	0.00000	0.00000	0.00000	0.00000	0.00000	0.00000	0.00000	0.00000	0.00000	0.00000	0.00000	1.00000	0.00000
Node28	97	F	0.00000	0.00000	0.00000	0.00000	0.00000	0.00000	0.00000	0.00000	0.00000	0.00000	0.00000	0.00000	0.00000	1.00000	0.00000	0.00000	0.00000	0.00000	0.00000	0.00000
Node28	98	I	0.00000	0.00000	0.00000	0.00000	0.00000	0.00000	0.00000	0.00000	0.00000	0.99999	0.00000	0.00000	0.00000	0.00000	0.00000	0.00000	0.00000	0.00000	0.00000	0.00001
Node28	99	V	0.00000	0.00000	0.00000	0.00000	0.00000	0.00000	0.00000	0.00000	0.00000	0.00003	0.00000	0.00000	0.00000	0.00000	0.00000	0.00000	0.00000	0.00000	0.00000	0.99997
Node28	100	G	0.00000	0.00000	0.00000	0.00000	0.00000	0.00000	0.00000	1.00000	0.00000	0.00000	0.00000	0.00000	0.00000	0.00000	0.00000	0.00000	0.00000	0.00000	0.00000	0.00000
Node28	101	P	0.00000	0.00000	0.00000	0.00000	0.00000	0.00000	0.00000	0.00000	0.00000	0.00000	0.00000	0.00000	0.00000	0.00000	1.00000	0.00000	0.00000	0.00000	0.00000	0.00000
Node28	102	W	0.00000	0.00000	0.00000	0.00000	0.00000	0.00000	0.00000	0.00000	0.00000	0.00000	0.00000	0.00000	0.00000	0.00000	0.00000	0.00000	0.00000	1.00000	0.00000	0.00000
Node28	103	T	0.00000	0.00000	0.00000	0.00000	0.00000	0.00000	0.00000	0.00000	0.00000	0.00000	0.00000	0.00000	0.00000	0.00000	0.00000	0.00001	0.99999	0.00000	0.00000	0.00000
Node28	104	K	0.00000	0.00000	0.00000	0.00000	0.00000	0.00000	0.00000	0.00000	0.00000	0.00000	0.00000	1.00000	0.00000	0.00000	0.00000	0.00000	0.00000	0.00000	0.00000	0.00000
Node28	105	L	0.00000	0.00000	0.00000	0.00000	0.00000	0.00000	0.00000	0.00000	0.00000	0.00000	0.99999	0.00000	0.00000	0.00000	0.00000	0.00000	0.00000	0.00000	0.00000	0.00000
Node28	106	G	0.00000	0.00000	0.00000	0.00000	0.00000	0.00000	0.00000	1.00000	0.00000	0.00000	0.00000	0.00000	0.00000	0.00000	0.00000	0.00000	0.00000	0.00000	0.00000	0.00000
Node28	107	S	0.07132	0.00608	0.03305	0.00788	0.00288	0.00531	0.00430	0.03819	0.00220	0.00233	0.00612	0.00381	0.00154	0.00426	0.01760	0.73401	0.05082	0.00080	0.00264	0.00485
Node28	108	L	0.06319	0.01450	0.01785	0.00681	0.00482	0.01153	0.00846	0.03213	0.00525	0.14732	0.31036	0.00821	0.03234	0.08600	0.02736	0.03252	0.03871	0.01081	0.02731	0.11451
Node28	109	G	0.11232	0.01542	0.05059	0.02386	0.00380	0.00967	0.01421	0.56448	0.00472	0.00891	0.01850	0.00964	0.00378	0.00943	0.02597	0.07077	0.02870	0.00367	0.00535	0.01623
Node28	110	L	0.05575	0.01541	0.01819	0.00782	0.00434	0.01200	0.00903	0.03490	0.00561	0.09799	0.40797	0.00846	0.02983	0.08449	0.02864	0.03099	0.03184	0.01182	0.02787	0.07706
Node28	111	L	0.05575	0.01541	0.01819	0.00782	0.00434	0.01200	0.00903	0.03490	0.00561	0.09799	0.40797	0.00846	0.02983	0.08449	0.02864	0.03099	0.03184	0.01182	0.02787	0.07706
Node28	112	G	0.11459	0.02170	0.05578	0.02912	0.00472	0.01400	0.02026	0.44594	0.00663	0.01816	0.03648	0.01404	0.00617	0.01732	0.03968	0.07520	0.03923	0.00534	0.00981	0.02582
Node28	113	P	0.00000	0.00000	0.00000	0.00000	0.00000	0.00000	0.00000	0.00000	0.00000	0.00000	0.00000	0.00000	0.00000	0.00000	1.00000	0.00000	0.00000	0.00000	0.00000	0.00000
Node28	114	L	0.00000	0.00000	0.00000	0.00000	0.00000	0.00000	0.00000	0.00000	0.00000	0.00000	1.00000	0.00000	0.00000	0.00000	0.00000	0.00000	0.00000	0.00000	0.00000	0.00000
Node28	115	R	0.00000	1.00000	0.00000	0.00000	0.00000	0.00000	0.00000	0.00000	0.00000	0.00000	0.00000	0.00000	0.00000	0.00000	0.00000	0.00000	0.00000	0.00000	0.00000	0.00000
Node28	116	D	0.00000	0.00000	0.00000	1.00000	0.00000	0.00000	0.00000	0.00000	0.00000	0.00000	0.00000	0.00000	0.00000	0.00000	0.00000	0.00000	0.00000	0.00000	0.00000	0.00000
Node28	117	S	0.00000	0.00000	0.00000	0.00000	0.00000	0.00000	0.00000	0.00000	0.00000	0.00000	0.00000	0.00000	0.00000	0.00000	0.00000	0.99999	0.00000	0.00000	0.00000	0.00000
Node28	118	T	0.11109	0.02555	0.05712	0.02437	0.00588	0.01912	0.02191	0.08551	0.00794	0.04366	0.07265	0.01919	0.01296	0.02867	0.05254	0.10268	0.23356	0.00570	0.01501	0.05488
Node28	119	A	0.99359	0.00000	0.00006	0.00065	0.00002	0.00003	0.00063	0.00095	0.00000	0.00000	0.00000	0.00001	0.00000	0.00000	0.00009	0.00356	0.00032	0.00000	0.00000	0.00007
Node28	120	P	0.08962	0.01997	0.03018	0.01908	0.00326	0.01568	0.01897	0.06626	0.00637	0.02244	0.04999	0.01351	0.00669	0.01904	0.47186	0.06305	0.04037	0.00414	0.00991	0.02960
Node28	121	R	0.06349	0.37983	0.04483	0.01811	0.00374	0.03502	0.02205	0.07118	0.01416	0.02236	0.05282	0.06481	0.00833	0.02059	0.03922	0.05270	0.03852	0.00819	0.01460	0.02543
Node28	122	R	0.06349	0.37983	0.04483	0.01811	0.00374	0.03502	0.02205	0.07118	0.01416	0.02236	0.05282	0.06481	0.00833	0.02059	0.03922	0.05270	0.03852	0.00819	0.01460	0.02543
Node28	123	K	0.06835	0.10206	0.06122	0.02459	0.00308	0.03679	0.03632	0.07252	0.01022	0.02188	0.04566	0.30555	0.00834	0.01749	0.04179	0.05630	0.04578	0.00464	0.01158	0.02584
Node28	124	P	0.08962	0.01997	0.03018	0.01908	0.00326	0.01568	0.01897	0.06626	0.00637	0.02244	0.04999	0.01351	0.00669	0.01904	0.47186	0.06305	0.04037	0.00414	0.00991	0.02960
Node28	125	D	0.01736	0.00240	0.07532	0.74221	0.00038	0.00500	0.05210	0.03149	0.00334	0.00073	0.00148	0.00317	0.00044	0.00083	0.00923	0.03785	0.01315	0.00023	0.00166	0.00164
Node28	126	K	0.07628	0.08982	0.04948	0.01440	0.00353	0.03590	0.02525	0.04721	0.00921	0.06781	0.09868	0.20751	0.01998	0.02487	0.03165	0.05412	0.06269	0.00448	0.01317	0.06394
Node28	127	T	0.00040	0.00000	0.00005	0.00000	0.00001	0.00000	0.00000	0.00000	0.00000	0.01684	0.00008	0.00001	0.00027	0.00002	0.00001	0.00030	0.96334	0.00000	0.00000	0.01866
Node28	128	A	1.00000	0.00000	0.00000	0.00000	0.00000	0.00000	0.00000	0.00000	0.00000	0.00000	0.00000	0.00000	0.00000	0.00000	0.00000	0.00000	0.00000	0.00000	0.00000	0.00000
Node28	129	N	0.00009	0.00000	0.99845	0.00009	0.00000	0.00002	0.00000	0.00012	0.00002	0.00000	0.00000	0.00001	0.00000	0.00000	0.00000	0.00107	0.00011	0.00000	0.00000	0.00000
Node28	130	L	0.00000	0.00000	0.00000	0.00000	0.00000	0.00000	0.00000	0.00000	0.00000	0.00343	0.99635	0.00000	0.00012	0.00002	0.00000	0.00000	0.00000	0.00000	0.00000	0.00008
Node28	131	G	0.00000	0.00000	0.00000	0.00000	0.00000	0.00000	0.00000	1.00000	0.00000	0.00000	0.00000	0.00000	0.00000	0.00000	0.00000	0.00000	0.00000	0.00000	0.00000	0.00000
Node28	132	G	0.00000	0.00000	0.00000	0.00000	0.00000	0.00000	0.00000	1.00000	0.00000	0.00000	0.00000	0.00000	0.00000	0.00000	0.00000	0.00000	0.00000	0.00000	0.00000	0.00000
Node28	133	L	0.00000	0.00000	0.00000	0.00000	0.00000	0.00000	0.00000	0.00000	0.00000	0.00000	1.00000	0.00000	0.00000	0.00000	0.00000	0.00000	0.00000	0.00000	0.00000	0.00000
Node28	134	I	0.00000	0.00000	0.00000	0.00000	0.00000	0.00000	0.00000	0.00000	0.00000	0.99997	0.00000	0.00000	0.00000	0.00000	0.00000	0.00000	0.00000	0.00000	0.00000	0.00002
Node28	135	S	0.00001	0.00000	0.00000	0.00000	0.00000	0.00000	0.00000	0.00000	0.00000	0.00000	0.00000	0.00000	0.00000	0.00000	0.00000	0.99998	0.00001	0.00000	0.00000	0.00000
Node28	136	A	0.99999	0.00000	0.00000	0.00000	0.00000	0.00000	0.00000	0.00000	0.00000	0.00000	0.00000	0.00000	0.00000	0.00000	0.00000	0.00001	0.00000	0.00000	0.00000	0.00000
Node28	137	I	0.00000	0.00000	0.00000	0.00000	0.00000	0.00000	0.00000	0.00000	0.00000	0.99992	0.00001	0.00000	0.00000	0.00000	0.00000	0.00000	0.00000	0.00000	0.00000	0.00007
Node28	138	A	0.99996	0.00000	0.00000	0.00000	0.00000	0.00000	0.00000	0.00000	0.00000	0.00000	0.00000	0.00000	0.00000	0.00000	0.00000	0.00003	0.00000	0.00000	0.00000	0.00000
Node28	139	L	0.00000	0.00000	0.00000	0.00000	0.00000	0.00000	0.00000	0.00000	0.00000	0.00000	0.99999	0.00000	0.00000	0.00000	0.00000	0.00000	0.00000	0.00000	0.00000	0.00000
Node28	140	I	0.00000	0.00000	0.00000	0.00000	0.00000	0.00000	0.00000	0.00000	0.00000	0.99995	0.00000	0.00000	0.00000	0.00000	0.00000	0.00000	0.00000	0.00000	0.00000	0.00005
Node28	141	L	0.00000	0.00000	0.00000	0.00000	0.00000	0.00000	0.00000	0.00000	0.00000	0.00001	0.99998	0.00000	0.00001	0.00000	0.00000	0.00000	0.00000	0.00000	0.00000	0.00000
Node28	142	I	0.00000	0.00000	0.00000	0.00000	0.00000	0.00000	0.00000	0.00000	0.00000	0.99999	0.00000	0.00000	0.00000	0.00000	0.00000	0.00000	0.00000	0.00000	0.00000	0.00001
Node28	143	A	1.00000	0.00000	0.00000	0.00000	0.00000	0.00000	0.00000	0.00000	0.00000	0.00000	0.00000	0.00000	0.00000	0.00000	0.00000	0.00000	0.00000	0.00000	0.00000	0.00000
Node28	144	T	0.00000	0.00000	0.00000	0.00000	0.00000	0.00000	0.00000	0.00000	0.00000	0.00000	0.00000	0.00000	0.00000	0.00000	0.00000	0.00000	1.00000	0.00000	0.00000	0.00000
Node28	145	I	0.00000	0.00000	0.00000	0.00000	0.00000	0.00000	0.00000	0.00000	0.00000	0.99989	0.00001	0.00000	0.00000	0.00000	0.00000	0.00000	0.00000	0.00000	0.00000	0.00009
Node28	146	C	0.00000	0.00000	0.00000	0.00000	1.00000	0.00000	0.00000	0.00000	0.00000	0.00000	0.00000	0.00000	0.00000	0.00000	0.00000	0.00000	0.00000	0.00000	0.00000	0.00000
Node28	147	L	0.00000	0.00000	0.00000	0.00000	0.00000	0.00000	0.00000	0.00000	0.00000	0.00000	1.00000	0.00000	0.00000	0.00000	0.00000	0.00000	0.00000	0.00000	0.00000	0.00000
Node28	148	S	0.00000	0.00000	0.00000	0.00000	0.00000	0.00000	0.00000	0.00000	0.00000	0.00000	0.00000	0.00000	0.00000	0.00000	0.00000	1.00000	0.00000	0.00000	0.00000	0.00000
Node28	149	A	0.95410	0.00000	0.00001	0.00000	0.00002	0.00001	0.00001	0.00003	0.00000	0.00000	0.00000	0.00000	0.00001	0.00000	0.00002	0.00319	0.04232	0.00000	0.00000	0.00027
Node28	150	Y	0.00000	0.00000	0.00000	0.00000	0.00000	0.00000	0.00000	0.00000	0.00000	0.00000	0.00000	0.00000	0.00000	0.00000	0.00000	0.00000	0.00000	0.00000	1.00000	0.00000
Node28	151	G	0.00000	0.00000	0.00000	0.00000	0.00000	0.00000	0.00000	1.00000	0.00000	0.00000	0.00000	0.00000	0.00000	0.00000	0.00000	0.00000	0.00000	0.00000	0.00000	0.00000
Node28	152	I	0.00000	0.00000	0.00000	0.00000	0.00000	0.00000	0.00000	0.00000	0.00000	0.99719	0.00233	0.00000	0.00006	0.00001	0.00000	0.00000	0.00000	0.00000	0.00000	0.00042
Node28	153	V	0.00000	0.00000	0.00000	0.00000	0.00000	0.00000	0.00000	0.00000	0.00000	0.00001	0.00000	0.00000	0.00000	0.00000	0.00000	0.00000	0.00000	0.00000	0.00000	0.99999
Node28	154	S	0.00001	0.00000	0.00000	0.00000	0.00000	0.00000	0.00000	0.00000	0.00000	0.00000	0.00000	0.00000	0.00000	0.00000	0.00000	0.99997	0.00001	0.00000	0.00000	0.00000
Node28	155	G	0.10546	0.03672	0.07773	0.06455	0.00591	0.02742	0.05017	0.13260	0.01351	0.04033	0.08309	0.02658	0.01202	0.04159	0.06126	0.08062	0.05921	0.00968	0.02579	0.04575
Node28	156	F	0.00000	0.00000	0.00000	0.00000	0.00000	0.00000	0.00000	0.00000	0.00000	0.00000	0.00000	0.00000	0.00000	0.99999	0.00000	0.00000	0.00000	0.00000	0.00001	0.00000
Node28	157	Q	0.00000	0.00000	0.00000	0.00000	0.00000	1.00000	0.00000	0.00000	0.00000	0.00000	0.00000	0.00000	0.00000	0.00000	0.00000	0.00000	0.00000	0.00000	0.00000	0.00000
Node28	158	G	0.00072	0.00010	0.00060	0.00003	0.00000	0.00002	0.00002	0.99752	0.00000	0.00000	0.00000	0.00047	0.00000	0.00000	0.00000	0.00050	0.00001	0.00000	0.00000	0.00000
Node28	159	D	0.00000	0.00000	0.00003	0.99992	0.00000	0.00000	0.00005	0.00000	0.00000	0.00000	0.00000	0.00000	0.00000	0.00000	0.00000	0.00000	0.00000	0.00000	0.00000	0.00000
Node28	160	S	0.00072	0.00000	0.00219	0.00175	0.00001	0.00002	0.00004	0.00022	0.00001	0.00000	0.00000	0.00000	0.00000	0.00000	0.00004	0.99418	0.00083	0.00000	0.00000	0.00000
Node28	161	P	0.00000	0.00000	0.00000	0.00000	0.00000	0.00000	0.00000	0.00000	0.00000	0.00000	0.00000	0.00000	0.00000	0.00000	1.00000	0.00000	0.00000	0.00000	0.00000	0.00000
Node28	162	F	0.04539	0.00159	0.01327	0.00059	0.00537	0.00540	0.00058	0.00448	0.00704	0.03171	0.06037	0.00102	0.02227	0.34886	0.00373	0.12099	0.24530	0.00375	0.03921	0.03910
Node28	163	D	0.02118	0.00287	0.07233	0.67017	0.00036	0.00832	0.11519	0.03384	0.00355	0.00082	0.00181	0.00435	0.00051	0.00083	0.01811	0.03039	0.01139	0.00025	0.00166	0.00209
Node28	164	T	0.30777	0.00405	0.01942	0.00459	0.00273	0.00462	0.00438	0.02754	0.00130	0.00720	0.00808	0.00353	0.00363	0.00292	0.01309	0.23607	0.31974	0.00051	0.00165	0.02717
Node28	165	Y	0.09450	0.01096	0.04740	0.00961	0.01141	0.01100	0.00645	0.03476	0.02433	0.02925	0.07927	0.00588	0.01281	0.14505	0.01853	0.10584	0.07208	0.01257	0.23399	0.03434
Node28	166	P	0.08988	0.00686	0.01074	0.00677	0.00124	0.00874	0.00722	0.02550	0.00532	0.00450	0.01391	0.00482	0.00178	0.00371	0.71843	0.05219	0.02362	0.00078	0.00216	0.01184
Node28	167	A	0.14060	0.11166	0.09622	0.07444	0.00448	0.04031	0.05963	0.13250	0.01325	0.00944	0.01799	0.05171	0.00463	0.00628	0.03956	0.10761	0.06280	0.00192	0.00560	0.01936
Node28	168	N	0.01123	0.00477	0.84363	0.02886	0.00061	0.00545	0.00467	0.02649	0.00689	0.00149	0.00220	0.00682	0.00073	0.00124	0.00358	0.03196	0.01512	0.00024	0.00215	0.00185
Node28	169	T	0.10498	0.02040	0.05321	0.01937	0.00522	0.01641	0.01745	0.06546	0.00645	0.03758	0.05550	0.01644	0.01176	0.02044	0.04231	0.10899	0.33231	0.00386	0.01081	0.05104
Node28	170	P	0.01981	0.00234	0.00296	0.00241	0.00028	0.00250	0.00250	0.00667	0.00091	0.00151	0.00497	0.00171	0.00051	0.00123	0.92433	0.01463	0.00649	0.00026	0.00063	0.00336
Node28	171	R	0.04012	0.31663	0.03757	0.00881	0.00440	0.02962	0.01041	0.03287	0.04879	0.02031	0.06278	0.04362	0.00944	0.06243	0.01801	0.03812	0.02703	0.02695	0.14170	0.02038
Node28	172	G	0.10976	0.01812	0.05170	0.02588	0.00416	0.01159	0.01689	0.51854	0.00556	0.01322	0.02667	0.01160	0.00484	0.01294	0.03216	0.07079	0.03334	0.00436	0.00736	0.02053
Node28	173	E	0.09102	0.03173	0.05954	0.08249	0.00340	0.05049	0.26017	0.09150	0.00981	0.02014	0.04084	0.03137	0.00716	0.01615	0.05020	0.06496	0.04641	0.00403	0.01088	0.02772
Node28	174	L	0.07399	0.01198	0.01771	0.00690	0.00590	0.00937	0.00841	0.03474	0.00543	0.13377	0.21032	0.00720	0.02481	0.12463	0.02548	0.03448	0.04186	0.01204	0.03977	0.17122
Node28	175	L	0.09628	0.11553	0.04228	0.01722	0.00650	0.02737	0.01945	0.07524	0.01208	0.06329	0.14329	0.03608	0.01956	0.05736	0.04336	0.06479	0.05741	0.01118	0.02754	0.06418
Node28	176	Y	0.03434	0.01335	0.02424	0.00830	0.00467	0.00863	0.00685	0.02624	0.02079	0.03213	0.09031	0.00628	0.01085	0.17696	0.01599	0.02688	0.02007	0.02964	0.41487	0.02860
Node28	177	P	0.08283	0.01678	0.02493	0.01613	0.00267	0.01381	0.01621	0.05462	0.00550	0.01775	0.04093	0.01146	0.00539	0.01474	0.54632	0.05847	0.03582	0.00317	0.00763	0.02486
Node28	178	A	0.27101	0.01652	0.04486	0.01822	0.00728	0.01536	0.01853	0.11206	0.00509	0.02806	0.04222	0.01285	0.00882	0.01428	0.05082	0.13437	0.13853	0.00247	0.00698	0.05165
Node28	179	P	0.01981	0.00234	0.00296	0.00241	0.00028	0.00250	0.00250	0.00667	0.00091	0.00151	0.00497	0.00171	0.00051	0.00123	0.92433	0.01463	0.00649	0.00026	0.00063	0.00336
Node28	180	G	0.31743	0.01003	0.03361	0.01488	0.00474	0.00861	0.01246	0.36923	0.00306	0.00881	0.01549	0.00707	0.00358	0.00606	0.02824	0.09258	0.03804	0.00155	0.00321	0.02129
Node28	181	I	0.02449	0.00208	0.00300	0.00076	0.00173	0.00182	0.00130	0.00446	0.00073	0.43348	0.13328	0.00132	0.01637	0.02250	0.00456	0.00685	0.01807	0.00144	0.00454	0.31723
Node28	182	A	0.27377	0.03118	0.04252	0.01904	0.00435	0.15491	0.04400	0.08949	0.00976	0.01591	0.03333	0.02300	0.00820	0.00968	0.04494	0.09834	0.05914	0.00205	0.00584	0.03055
Node28	183	Q	0.06029	0.03763	0.02829	0.01000	0.00285	0.24528	0.02603	0.02871	0.01547	0.04905	0.23459	0.02178	0.03345	0.03508	0.02701	0.03876	0.03801	0.00582	0.01624	0.04568
Node28	184	T	0.08092	0.01096	0.02670	0.00644	0.00428	0.01295	0.00713	0.02591	0.00371	0.06820	0.10641	0.00922	0.12571	0.02433	0.01821	0.07085	0.31162	0.00285	0.00854	0.07507
Node28	185	S	0.29546	0.01045	0.04207	0.01408	0.00612	0.01012	0.01113	0.09950	0.00358	0.00931	0.01609	0.00767	0.00386	0.00675	0.03723	0.32017	0.08055	0.00127	0.00385	0.02072
Node28	186	Q	0.03535	0.02477	0.02981	0.03431	0.00073	0.38196	0.33912	0.02333	0.00923	0.00383	0.01191	0.02756	0.00328	0.00264	0.01623	0.02695	0.01898	0.00085	0.00266	0.00649
Node28	187	R	0.07146	0.39843	0.05534	0.01320	0.00376	0.03538	0.01488	0.06442	0.01347	0.00851	0.02014	0.06437	0.00444	0.00657	0.02933	0.12153	0.05255	0.00313	0.00617	0.01293
Node28	188	Q	0.03616	0.03494	0.03107	0.01284	0.00109	0.65960	0.03911	0.02591	0.01312	0.00579	0.01861	0.02465	0.00477	0.00440	0.01848	0.03320	0.02292	0.00130	0.00386	0.00819
Node28	189	S	0.13645	0.02131	0.06901	0.02598	0.00665	0.01658	0.01803	0.11209	0.00737	0.01812	0.03510	0.01456	0.00670	0.01746	0.05385	0.31066	0.08820	0.00373	0.01057	0.02758
Node28	190	E	0.06564	0.01884	0.03897	0.07734	0.00171	0.04143	0.49887	0.05545	0.00599	0.01023	0.02073	0.02456	0.00408	0.00741	0.03188	0.04232	0.03014	0.00205	0.00578	0.01657
Node28	191	Y	0.08602	0.02002	0.06234	0.01872	0.00861	0.01343	0.01148	0.14005	0.03084	0.02622	0.06835	0.00979	0.01010	0.11986	0.02269	0.06718	0.03587	0.02748	0.19062	0.03033
Node28	192	S	0.06032	0.00469	0.02896	0.00722	0.00236	0.00429	0.00397	0.03507	0.00181	0.00255	0.00473	0.00336	0.00122	0.00246	0.01427	0.76892	0.04652	0.00048	0.00161	0.00521
Node28	193	V	0.12089	0.00634	0.01792	0.00400	0.00593	0.00657	0.00583	0.02159	0.00198	0.14521	0.09166	0.00549	0.01778	0.01755	0.01728	0.06271	0.17775	0.00141	0.00473	0.26739
Node28	194	T	0.04082	0.00198	0.01824	0.00204	0.00118	0.00245	0.00150	0.00676	0.00070	0.00253	0.00227	0.00197	0.00164	0.00095	0.00527	0.32530	0.57742	0.00017	0.00066	0.00616
Node28	195	K	0.08689	0.15978	0.06275	0.00946	0.00233	0.12884	0.01917	0.02802	0.01206	0.02486	0.03611	0.17580	0.00933	0.00566	0.04411	0.06532	0.07664	0.00124	0.00365	0.04797
Node28	196	A	0.13811	0.02627	0.03860	0.01333	0.00496	0.11335	0.02949	0.05558	0.00988	0.06166	0.10222	0.01974	0.01834	0.01926	0.10386	0.08184	0.07639	0.00229	0.00690	0.07795
Node28	197	T	0.14962	0.00587	0.03169	0.00803	0.00348	0.00724	0.00652	0.02939	0.00216	0.01523	0.01333	0.00534	0.00487	0.00410	0.12186	0.20940	0.33485	0.00067	0.00227	0.04409
Node28	198	G	0.15908	0.00303	0.09785	0.00842	0.00408	0.00342	0.00414	0.52363	0.00751	0.00076	0.00199	0.00233	0.00121	0.00567	0.00258	0.13213	0.02396	0.00117	0.01173	0.00531
Node28	199	P	0.05045	0.00329	0.01192	0.00344	0.00095	0.00408	0.00298	0.01137	0.00128	0.00305	0.00600	0.00271	0.00151	0.00181	0.55170	0.16330	0.17108	0.00036	0.00106	0.00767
Node28	200	S	0.11184	0.02213	0.04589	0.00744	0.00322	0.00652	0.00412	0.07228	0.00242	0.00269	0.00571	0.00596	0.00194	0.00358	0.01600	0.55627	0.12207	0.00069	0.00226	0.00697
Node28	201	Q	0.00970	0.00079	0.00127	0.00009	0.00001	0.96529	0.00130	0.00028	0.00050	0.00004	0.00028	0.00119	0.00038	0.00001	0.00030	0.00726	0.01099	0.00001	0.00002	0.00031
Node28	202	E	0.01183	0.00034	0.03485	0.06331	0.00001	0.00797	0.83605	0.00215	0.00046	0.00004	0.00007	0.00204	0.00008	0.00001	0.00253	0.02145	0.01640	0.00001	0.00005	0.00036
Node28	203	A	0.57609	0.00069	0.00128	0.00072	0.00060	0.00148	0.00148	0.00973	0.00025	0.00035	0.00141	0.00060	0.00037	0.00025	0.30396	0.07898	0.01629	0.00004	0.00011	0.00533
Node28	204	G	0.09542	0.03594	0.11453	0.07229	0.00511	0.03134	0.06747	0.12545	0.01782	0.02821	0.05914	0.02919	0.00938	0.03889	0.05040	0.08421	0.05871	0.00854	0.03413	0.03385
Node28	205	E	0.00004	0.00000	0.00000	0.00011	0.00000	0.00007	0.99961	0.00000	0.00000	0.00000	0.00000	0.00001	0.00000	0.00000	0.00015	0.00001	0.00000	0.00000	0.00000	0.00000
Node28	206	G	0.00131	0.00000	0.00030	0.00002	0.00000	0.00000	0.00000	0.95804	0.00000	0.00000	0.00000	0.00000	0.00000	0.00000	0.00000	0.04031	0.00001	0.00000	0.00000	0.00000
Node28	207	A	0.99908	0.00000	0.00000	0.00000	0.00000	0.00000	0.00000	0.00001	0.00000	0.00000	0.00000	0.00000	0.00000	0.00000	0.00072	0.00016	0.00001	0.00000	0.00000	0.00001
Node28	208	D	0.00000	0.00000	0.00003	0.99994	0.00000	0.00000	0.00002	0.00000	0.00000	0.00000	0.00000	0.00000	0.00000	0.00000	0.00000	0.00000	0.00000	0.00000	0.00000	0.00000
Node28	209	A	0.15347	0.02254	0.04189	0.02034	0.00751	0.01821	0.02172	0.12036	0.00710	0.06410	0.13723	0.01496	0.01803	0.04728	0.06075	0.08278	0.06236	0.00773	0.01928	0.07234
Node28	210	P	0.00000	0.00000	0.00000	0.00000	0.00000	0.00000	0.00000	0.00000	0.00000	0.00000	0.00000	0.00000	0.00000	0.00000	1.00000	0.00000	0.00000	0.00000	0.00000	0.00000
Node28	211	L	0.00000	0.00000	0.00000	0.00000	0.00000	0.00000	0.00000	0.00000	0.00000	0.00000	0.99999	0.00000	0.00000	0.00000	0.00000	0.00000	0.00000	0.00000	0.00000	0.00000
Node28	212	K	0.00000	0.00000	0.00000	0.00000	0.00000	0.00000	0.00000	0.00000	0.00000	0.00000	0.00000	1.00000	0.00000	0.00000	0.00000	0.00000	0.00000	0.00000	0.00000	0.00000
Node28	213	T	0.00000	0.00000	0.00000	0.00000	0.00000	0.00000	0.00000	0.00000	0.00000	0.00000	0.00000	0.00000	0.00000	0.00000	0.00000	0.00001	0.99999	0.00000	0.00000	0.00000
Node28	214	P	0.08815	0.01914	0.02882	0.01832	0.00311	0.01522	0.01826	0.06323	0.00615	0.02116	0.04751	0.01299	0.00634	0.01781	0.49097	0.06206	0.03929	0.00386	0.00926	0.02835
Node28	215	A	0.29531	0.02156	0.04136	0.02171	0.00694	0.01711	0.02310	0.13175	0.00644	0.03492	0.06486	0.01480	0.01059	0.02600	0.06094	0.09155	0.05957	0.00537	0.01301	0.05312
Node28	216	E	0.07850	0.02545	0.04905	0.07683	0.00272	0.04129	0.37214	0.07641	0.00781	0.01706	0.03450	0.02735	0.00598	0.01371	0.04290	0.05348	0.03838	0.00348	0.00922	0.02373
Node28	217	S	0.00445	0.00000	0.00004	0.00000	0.00001	0.00000	0.00000	0.00006	0.00000	0.00000	0.00000	0.00000	0.00000	0.00000	0.00001	0.99501	0.00040	0.00000	0.00000	0.00000
Node28	218	E	0.00000	0.00000	0.00000	0.00000	0.00000	0.00000	1.00000	0.00000	0.00000	0.00000	0.00000	0.00000	0.00000	0.00000	0.00000	0.00000	0.00000	0.00000	0.00000	0.00000
Node28	219	G	0.00000	0.00000	0.00000	0.00000	0.00000	0.00000	0.00000	1.00000	0.00000	0.00000	0.00000	0.00000	0.00000	0.00000	0.00000	0.00000	0.00000	0.00000	0.00000	0.00000
Node28	220	W	0.00000	0.00000	0.00000	0.00000	0.00000	0.00000	0.00000	0.00000	0.00000	0.00000	0.00000	0.00000	0.00000	0.00000	0.00000	0.00000	0.00000	1.00000	0.00000	0.00000
Node28	221	S	0.00000	0.00000	0.00000	0.00000	0.00000	0.00000	0.00000	0.00000	0.00000	0.00000	0.00000	0.00000	0.00000	0.00000	0.00000	1.00000	0.00000	0.00000	0.00000	0.00000
Node28	222	Q	0.00000	0.00000	0.00000	0.00000	0.00000	1.00000	0.00000	0.00000	0.00000	0.00000	0.00000	0.00000	0.00000	0.00000	0.00000	0.00000	0.00000	0.00000	0.00000	0.00000
Node28	223	F	0.00000	0.00000	0.00000	0.00000	0.00000	0.00000	0.00000	0.00000	0.00000	0.00000	0.00000	0.00000	0.00000	1.00000	0.00000	0.00000	0.00000	0.00000	0.00000	0.00000
Node28	224	T	0.00001	0.00000	0.00001	0.00000	0.00000	0.00000	0.00000	0.00000	0.00000	0.00000	0.00000	0.00000	0.00000	0.00000	0.00000	0.00167	0.99831	0.00000	0.00000	0.00000
Node28	225	G	0.00000	0.00000	0.00000	0.00000	0.00000	0.00000	0.00000	1.00000	0.00000	0.00000	0.00000	0.00000	0.00000	0.00000	0.00000	0.00000	0.00000	0.00000	0.00000	0.00000
Node28	226	G	0.00000	0.00000	0.00000	0.00000	0.00000	0.00000	0.00000	1.00000	0.00000	0.00000	0.00000	0.00000	0.00000	0.00000	0.00000	0.00000	0.00000	0.00000	0.00000	0.00000
Node28	227	F	0.00000	0.00000	0.00000	0.00000	0.00000	0.00000	0.00000	0.00000	0.00000	0.00000	0.00000	0.00000	0.00000	1.00000	0.00000	0.00000	0.00000	0.00000	0.00000	0.00000
Node28	228	F	0.00000	0.00000	0.00000	0.00000	0.00000	0.00000	0.00000	0.00000	0.00000	0.00000	0.00000	0.00000	0.00000	1.00000	0.00000	0.00000	0.00000	0.00000	0.00000	0.00000
Node28	229	I	0.00000	0.00000	0.00000	0.00000	0.00000	0.00000	0.00000	0.00000	0.00000	0.99997	0.00000	0.00000	0.00000	0.00000	0.00000	0.00000	0.00000	0.00000	0.00000	0.00003
Node28	230	G	0.00000	0.00000	0.00000	0.00000	0.00000	0.00000	0.00000	1.00000	0.00000	0.00000	0.00000	0.00000	0.00000	0.00000	0.00000	0.00000	0.00000	0.00000	0.00000	0.00000
Node28	231	A	0.98528	0.00000	0.00000	0.00000	0.00000	0.00000	0.00000	0.01457	0.00000	0.00000	0.00000	0.00000	0.00000	0.00000	0.00000	0.00014	0.00000	0.00000	0.00000	0.00000
Node28	232	M	0.00000	0.00000	0.00000	0.00000	0.00000	0.00000	0.00000	0.00000	0.00000	0.00000	0.00000	0.00000	1.00000	0.00000	0.00000	0.00000	0.00000	0.00000	0.00000	0.00000
Node28	233	G	0.00000	0.00000	0.00000	0.00000	0.00000	0.00000	0.00000	1.00000	0.00000	0.00000	0.00000	0.00000	0.00000	0.00000	0.00000	0.00000	0.00000	0.00000	0.00000	0.00000
Node28	234	G	0.00000	0.00000	0.00000	0.00000	0.00000	0.00000	0.00000	1.00000	0.00000	0.00000	0.00000	0.00000	0.00000	0.00000	0.00000	0.00000	0.00000	0.00000	0.00000	0.00000
Node28	235	A	0.99226	0.00000	0.00000	0.00000	0.00000	0.00000	0.00000	0.00000	0.00000	0.00000	0.00000	0.00000	0.00000	0.00000	0.00000	0.00000	0.00000	0.00000	0.00000	0.00773
Node28	236	V	0.00000	0.00000	0.00000	0.00000	0.00000	0.00000	0.00000	0.00000	0.00000	0.00008	0.00000	0.00000	0.00000	0.00000	0.00000	0.00000	0.00000	0.00000	0.00000	0.99992
Node28	237	V	0.00000	0.00000	0.00000	0.00000	0.00000	0.00000	0.00000	0.00000	0.00000	0.00001	0.00000	0.00000	0.00000	0.00000	0.00000	0.00000	0.00000	0.00000	0.00000	0.99999
Node28	238	A	1.00000	0.00000	0.00000	0.00000	0.00000	0.00000	0.00000	0.00000	0.00000	0.00000	0.00000	0.00000	0.00000	0.00000	0.00000	0.00000	0.00000	0.00000	0.00000	0.00000
Node28	239	F	0.00000	0.00000	0.00000	0.00000	0.00000	0.00000	0.00000	0.00000	0.00000	0.00000	0.00000	0.00000	0.00000	0.99820	0.00000	0.00000	0.00000	0.00000	0.00180	0.00000
Node28	240	F	0.00000	0.00000	0.00000	0.00000	0.00000	0.00000	0.00000	0.00000	0.00000	0.00000	0.00000	0.00000	0.00000	0.99998	0.00000	0.00000	0.00000	0.00000	0.00002	0.00000
Node28	241	L	0.00000	0.00000	0.00000	0.00000	0.00000	0.00000	0.00000	0.00000	0.00000	0.00000	0.99999	0.00000	0.00000	0.00000	0.00000	0.00000	0.00000	0.00000	0.00000	0.00000
[truncated: 45,878,477 more chars]
