# Supplementary material for: Molecular diversity and evolution of far-red light-acclimated photosystem I
Source: Front Plant Sci. 2023 Nov 20;14:1289199. doi: 10.3389/fpls.2023.1289199 (PMC10694217; doi:10.3389/fpls.2023.1289199)
Supplement: Supplementary file 1 [file DataSheet_1.zip › Supplementary Data 1/PsaL_sequences_with_FRL_ancestor.fasta]

>PsaL_FRL_ancestor
MTGL-GGQLLMTTTIETMSQNTSDMSAKMSNTTND-GTDIIKPFYYDDKGDPFLGNLSTP
INDSPLARAFINNLPAYRKGLTPFMRGLEIGMAHGYFLVGPEVVVGSLGLLGPLRESTAP
RRKPHKGANLSGLITAIYIAVSACLGISIFAITTGFQGNPRGAAYPGNTPRGELLYPAPA
IAQTSQRQSEYSLTRLAYNSYSKGDQLRLPLRTPAEREEWSQLNGGIFLGAMGGAIFAYF
LLENFDALDAILRGAVNVSYLPFPGNAGSNGTQSRRTQWQTFLNLPEPMPRPGYPGS
>2_Chroococcidiopsidales_cyanobacterium_LEGE_13417|MBE9015971.1 1_Chroococcidiopsis|WP_015153098.1
----------MT-----NT-ANQSVESKLNYRL-D--TDPVQP-Y---KGDPFNSNFSTA
ITDSPLARAFINNLPAYRKGLTPFMRGLEIGMAHGYFLVGPEVVVG------PLRET-A-
----H-GANLSGLITAIYIAVSACLGISIFAITT-FQGDPRGA-----------------
-----------------YGSTSK-DSLR-PLRN---RDEWYQLNGGIFLGAMGGAVFAYL
LLENFDALDSILRGGVNVN--------------------------------------
>3_Chroococcidiopsis_sp._FACHB-1243|WP_192158347.1
----------MT-----NT-ANPSVESKLNYRL-D--TDPVQP-Y---KGDPFNSNFSTA
ITDSPLAKAFINNLPAYRKGLTPFMRGLEIGMAHGYFLVGPEVVVG------PLRET-A-
----H-GANLSGLITAIYIAVSACLGISIFAITT-FQGDPRGA-----------------
-----------------YGTTSK-DSLR-PLKQ---REEWYQLNGGIFLGAMGGAVFAYL
LLENFDALDSILRGGVNVN--------------------------------------
>4_Fischerella_sp._NIES-4106|WP_096680224.1
------------------------M----SNTL-D--TDIIKP-F---KGDPCLGNLSTP
INDSPLARAFINNLPAYRKGLTPFMRGLEIGMAHGYFLVGPEVVIG------PLRES-A-
----H-GANLSGLITAIYIAVSACLGISIFAITT-FQGNPKGS-----------------
-----------------YSNYSK-DSLR-PLRS---REEWSQLNGGIFLGAMGGAIFAYL
LLENFDSLDAILRGAVNAS--------------------------------------
>6_Calothrix_sp._CSU_2_0|NJR18291.1
------------------------M----SYSP-E--SDIIKP-Y---KGDPWLGNLSTP
INDSPLAKAFINNLPAYRKGLTPFMRGLEIGMAHGYLLVGPEVVVG------PLRES-S-
----H-GANLSGLITAIYIAVSACLGISIFAITT-FQGNPRGA-----------------
-----------------YNSYSH-DQLR-PLRS---REEWSQLNGGIFLGAMGGAIFAYF
LLENFDALDAILRGAVNVN--------------------------------------
>7_Fischerella_sp._PCC_9605|WP_026734712.1
---------------------MSNT----VDTV-D--QDIIKP-Y---KGDPCLGNLSTP
INDSPLARAFINNLPAYRKGLTPFMRGLEIGIAHGYFLVGPEVVVG------PLRES-A-
----H-GANLSGLITAIYIAVSACLGISIFAITT-FQGNPKGS-----------------
-----------------YSSYSK-DSLR-PLRT---REEWSQLNGGIFLGAMAGAIFAYL
LLENFDSLDAILRGAVNVSYLSF----------------------------------
>9_Fischerella_thermalis|WP_009453710.1
---------------------MSNA----VDTV-D--NDIIKP-F---KGDPCLGNLSTP
INDSPLAKAFINNLPAYRKGLTPFMRGLEIGMAHGYFLVGPEVVIG------PLRES-A-
----H-GANLSGLITAIYIAVSACLGISIFAITT-FQGNPKGS-----------------
-----------------YSSYSK-DSLR-PLRT---REEWSQLNGGIFLGAMGGAIFAYL
LLENFDALDAILRGAVNAS--------------------------------------
>13_Chlorogloeopsis_fritschii|WP_016873409.1 5_Chlorogloeopsis_fritschii_C42_A2020_084|MBF2007091.1
-----------------MS-NTVDT----IDTV-D--TDIIKS-F---KGDPCLGNLSTP
INDSPLARAFINNLPAYRKGLTPFMRGLEIGMAHGYFLVGPEVVIG------PLRES-A-
----H-GANLSGLITAIYIAVSACLGISIFAITT-FQGNPKGS-----------------
-----------------YSSYST-DSLR-PLRS---REEWSQLNGGIFLGAMGGAVFAYL
LLENFDSLDAILRGAVNVSYLPF----------------------------------
>18_Calothrix_parasitica|WP_096658598.1
-----------------------------MANT-D--TEVIKP-Y---QGNPFVANLSTP
INDSPLAKAFINNLPAYRKGLTPFMRGLEIGMAHGYFLVGPEVVVG------PLRET-A-
----H-GANLSGLITAIFITVSACLGISIFALTT-FQGNPRGA-----------------
-----------------YNSYCK-DPLR-PLRT---REEWNQLNGGIFIGSMGGAVFAYV
LLENFDALDAMLRGAVNVG--------------------------------------
>19_Nostocales|WP_223972650.1
-----------------------------MTNL-D--NDIIKP-F---RGDPFVANLSTP
ITDSPLARAFINNLPAYRQGLTPFMRGLEIGMAHGYFLVGPEVVVG------PLRET-A-
----H-GANLSGLITAIFITASACLGISIFALTT-FQGNPRGA-----------------
-----------------YSSYSR-DFLR-PLRK---REEWNQLNAGVFLGAMGGAIFAYL
LLENFTDLDAILRGAVNIN--------------------------------------
>21_Calothrix_sp._NIES-3974|WP_096625900.1 20_Calothrix_sp._NIES-3974|BAZ04226.1
----------------------MLSPAKIEYEV-E--NDQIKP-F---QGDPSLGNLSTP
INDSNLARAFIRNLPAYRPGLTPFMRGLEIGMAHGYFLVGPEVVVG------PLRET-A-
----H-GANLSGLITAIYIAVSACLGISIFAITT-FQGNPRGA-----------------
-----------------YNYYSQ-DQLR-PLRT---REEWSQLNGGIFIGAMGGAIFAYL
LLENFDALDAILRGAVNVG--------------------------------------
>22_Scytonematopsis_contorta_HA4267-MV1|MBW4506404.1
-----------------------------MNNP-D--TDLIKP-F---QGDPFVANLSTP
ITDSGLARAFINNLPAYRKGLTPFMRGLEIGMAHGYFLVGPEVVIG------PLRET-A-
----H-GANLSGLITAVFITASACLGISIFALTT-FQGNPRGA-----------------
-----------------YNSFCK-DPLR-PLRT---REEWNQLNAGVFLGAMGGAVFAYL
LLENFTDLDAILRGAVNMN--------------------------------------
>23_Mastigocoleus_testarum|WP_027844098.1
-----------------------------MANN-D--TEFIKP-Y---GGDPCVANLSTP
INDSPLARAFINNLPAYRKGLTPFMRGLEIGMAHGYFLVGPEVVVG------PLRET-A-
----H-GANLSGLITAVFIAASACLGISIFALTT-FQGNPRGA-----------------
-----------------YNSYAK-DPLR-PLRT---REEWNQLNAGVFLGAMGGAIFAYL
LLENFDDLDAILRGAVNVALLPF-GNF------------------------------
>24_Nostoc_sp._C052|WP_179065299.1
-----------------MS-NSSDMAETIKQYN-E--EDIIKP-F---KGDPCLGNLSTP
INDSPLARAFINNLPAYRKGLTPFMRGLEIGMAHGYFLVGPEVVVG------PLRES-V-
----H-GTNLSGLITSIYIALSACLGISIFAITT-FQGNPRGA-----------------
-----------------YNSDSK-DLLR-PLRT---REEWSQLNGGIFIGAMGGAIFAYF
LLENFDSLDAILRGAVNAS--------------------------------------
>25_Calothrix_sp._SM1_7_51|NJL10111.1
----------MSTTIETEL-----TSAYAKAYS-E--NDMIKP-F---KGDSSLGNLSTP
INDSPIARGFIENLPAYRKGLTPFMRGLEIGMAHGYFLVGPEVVIG------PLRET-T-
----H-GANLSGLITAIYIAMSACLGISIFAITT-FQGNPRGA-----------------
-----------------YNSYCN-DPLR-PMKN---RDDWNQLNGGIFLGAMGGAIFAYL
LLENFDALDSILRGGVNVSYLFQ----------------------------------
>26_Nostoc_sp._NMS9|MBN3942465.1
-----------------MS-NSSDIAETIKQYN-E--EDIIKP-F---KGDPQLGNLSTP
INDSPLVRAFINNLPAYRKGLTPFMRGLEIGMAHGYLLVGPEVVVG------PLRES-A-
----H-GTNLSGLITSIYIAVSACLGISIFAITT-FQGNPKGA-----------------
-----------------YSSYSK-DQLR-PLRT---REEWSQLNGGIFVGAMGGAIFAYF
LLENFDSLDAILRGAVNAS--------------------------------------
>27_Plectonema_radiosum|WP_193922318.1
-----------------------------MANT-E--TDLIKP-Y---QDNPFLANLSTP
INDSPLAKAFINNLPAYRKGLTPFMRGLEIGMAHGYFLVGPEVVIG------PLRET-A-
----H-GANLSGLITAIFITALACLGISIFALTT-FQGNPRGA-----------------
-----------------YNSYCK-DPLR-PLKT---REEWNQLNGGVFLGSMGGAVFAYL
LLENFDALDAILRGAVNIS--------------------------------------
>28_Leptolyngbyaceae_cyanobacterium_JSC-12|EKQ66835.1
----------------------------MSYTD-D--TDWVKP-Y---KGDPFLGNLSTP
VNDSPLVRAFIRNLPAYRPGLTPFMRGLEIGMAHGYFLIGPEIVVG------PLRET-A-
----H-GANLSGLITAIYIAVLACLGISLFALTT-FQGNPKGA-----------------
-----------------YSRYSQ-DDLR-PLRT---KEEWFQLNGGVFLGAMGGAIFAYL
LLENFGDLDAMLRGAVNIN--------------------------------------
>30_Leptolyngbyaceae_cyanobacterium_SM1_4_3|NJL39716.1
-----------------MT-VT--GDNQASSYT-G--EDMIKP-Y---KGDPWRGNLSTP
INDSPIVRAFIRNLPAYRPGLTPFMRGLEIGMAHGYFLVGPEVVIG------PLRET-S-
----H-GANLSGLITAIYIAASACLGISIFALAT-FQGNPRGT-----------------
-----------------YNSHSQ-DDLR-PLRQ---KEDWFQLNGGVFLGAMGGAVFAYL
LLENFDDLDSILRGGVNVSQTLFPWLAG-----------------------------
>31_Leptolyngbyaceae_cyanobacterium_SL_5_9|NJN56277.1
-----------------MT-VT--GDEQTSSYV-G--EDMIKP-Y---KGDPWRGNLSTP
INDSPIVKAFIRNLPAYRPGLTPFMRGLEIGMAHGYFLVGPEVVIG------PLRET-S-
----H-GANLSGLITAIYIAASACLGISIFALAT-FQGNPRGT-----------------
-----------------YNSHSQ-DDLR-PLRR---KEDWFQLNGGVFLGAMGGAVFAYL
LLENFDDLDSILRGGVNVSQILFPWLAG-----------------------------
>32_Calothrix_sp._PCC_7507|WP_015126598.1
-----------------MS-NPVDMAQSINQYE-E--EDIIKP-F---KGDPCLGNLSTP
INDSPLVRAFISNLPAYRKGLTPFMRGLEIGMAHGYLLVGPEVVVG------PLRES-V-
----H-GTNLSGLITSIYIAVSACLGISIFAITT-FQGNPRGA-----------------
-----------------YNSYSK-DLLR-PLKT---REEWSQLNGGIFIGAMGGAIFAYF
LLENFDSLDAILRGAVNAS--------------------------------------
>33_Rivularia_sp._T60_A2020_040|MBF2016192.1
-----------------------------MANT-E--IDVIKP-Y---QDNPFLANLSTP
INDSPLAKAFINNLPAYRKGLTPFMRGLEIGMAHGYFLVGPEVVIG------PLRET-A-
----H-GANLSGLITAIFITALACLGISIFALTT-FQGNPRGA-----------------
-----------------YSSYCK-DPLR-PLKT---REEWNELNGGVFLGSMGGAIFAYL
LLENFDALDAILRGAVNIS--------------------------------------
>34_Cyanobacteria_bacterium_RU_5_0|NJO43333.1
-----------------MT-TTPDTTIS-SSYG-Q--DDWVKP-Y---KNDPWRGNLSTP
INDSPIAKAYIRNLPAYRPGLSPFLRGLEIGMAHGYFLVGPEVVVG------PLRET-A-
----H-GANLSGLITAIYITVSACLGISIFAITT-FQGDPRGA-----------------
-----------------YNSHSQ-DDLR-PMRN---KEDWFQLCGGILLGSMGGAVFAYI
LLENFDDLDAILRGAVNVSQAVFNGLFGFIG--------------------------
>35_Kovacikia_sp._CCNU0001|WP_224340631.1
-----------------MT-STKEADLTAAYRL-E--DDWVQP-Y---KGNPFLGNLSTP
FNDSPIVRAYIRNLPAYRPGLTPFMRGLEIGMAHGFFLVGPQVVVG------PLRET-A-
----H-GANLSGLITAIYITVSACLGISIFALAT-FQGNPKGT-----------------
-----------------YNSNSQ-DDLR-PLRQ---KEDWFQLCGGIFLGSMGGAVFAYL
LLENFTDLDAILRGAVNVSQSLMPWIFG-----------------------------
>36_Leptolyngbya_sp._PKUAC-SCTE412|WP_223046602.1
-----------------MT-ATSQTDL-SAVYQ-G--VDPVKP-Y---KGDPFRGNLSTP
FNDSPIVRAYIQNLPAYRPGLTPFMRGLEIGMAHGFFLVGPQVVVG------PLRET-A-
----H-GANLSGLITAIYITASACLGISIFALAT-FQGDPRGT-----------------
-----------------YNSNSK-DPLR-PLKK---KEDWFQLCGGIFLGSMGGAVFAYL
LLENFSDLDAILRGAVNVSQNLFPWIFG-----------------------------
>37_Aphanocapsa_sp._GSE-SYN-MK-11-07L|MBW4554245.1
---------------------------------------MVQP-Y---KNDPFRGNLSTP
INDSSLAKAFIRNLPAYRPGLSPFMRGLEIGMAHGYFLVGPEIVVG------PLRET-A-
----H-GANLSGLITAIYITASACLGISLFAMTT-FQGNPKGA-----------------
-----------------YNSNCK-DELR-PLKA---KEEWFQLNGGVFLGAMGGAIFAYL
LLENFVDLDAILRGAVNIN--------------------------------------
>39_Fischerella_thermalis_CCMEE_5196|PMB01855.1 9_Fischerella_thermalis|WP_009453710.1 8_Fischerella_thermalis|WP_102152136.1 10_Fischerella|WP_016871860.1 11_Fischerella_thermalis|WP_102173427.1 12_Fischerella_sp.|NWF57991.1 14_Fischerella|WP_016868714.1 15_Fischerella_sp.|HER12426.1 16_Fischerel
---------------------MSNT----VDTV-D--NDIIKP-F---KGDPCLGNLSTP
INDSPLAKAFINNLPAYRKGLTPFMRGLEIGMAHGYFLVGPEVVIG------PLRES-A-
----H-GANLSGLITAIYIAVSACLGISIFAITT-FQGNPKGS-----------------
-----------------YSSYSK-DSLR-PLRS---REEWSQLNGGIFLGAMGGAIFAYL
LLEN-----------------------------------------------------
>40_Leptolyngbya_sp._SIO1E4|MBE7379948.1
-----------------MT-STQ-KPAWANAYT-G--EDPIQP-Y---KGNPCLGNLATP
LNNSGLVKAYINNLPAYRPGLTPFLRGLEIGMAHGYFLVGPEVVVG------PLRET-A-
----H-GANLSGLITAIYITASACLGISIFALTT-FQGDPRGA-----------------
-----------------YNSESQ-DRLR-PLRR---KEDWFQLCGGILLGSMGGAIFAYV
LLENFDDLDAILRGAVNVSQAIIPGGIG-----------------------------
>41_Nodosilinea_sp._P-1105|WP_169617666.1 38_Leptolyngbya_sp._LCM1.Bin17|TVP66169.1
-----------------MT-STQ-TPPWADAYD-Y--DDIIQP-Y---QGNPELGNLATP
INSSGLVKAYINNLPAYRPGLSPFLRGLEIGMAHGYFLVGPEVVVG------PLRET-A-
----H-GANLSGLITAIYITVSACLGISIFALST-FQGDPRGA-----------------
-----------------YNSHSQ-DRLR-PLRN---KEDWFQLSSGILLGSMGGAIFAYL
LLENFDALDAMLRGAVNVS--------------------------------------
>42_Leptolyngbyaceae_cyanobacterium_RU_5_1|NJP09464.1
--------------------------M-SSSYN-G--VDPVKP-Y---KGDPWLGNLSTP
FNDSPIVKAYIRNLPAYRPGLTPFLRGLEIGMAHGYFLVGPQVVVG------PLRET-A-
----H-GANLSGLITAIYITVSACLGISIFALST-FQGDPRGT-----------------
-----------------YNSNSQ-DDLR-PLRK---KEDWFQLCGGILLGSMGGAIFAYL
LLENFTDLDAILRGAVNVSQTLFPWIFG-----------------------------
>43_Leptolyngbya_ectocarpi|WP_193993733.1
-----------------MS-PAP-KSAWADAYS-Q--ADPIQP-Y---QGNPWLGNLATP
INSSSLAKAYINNLPAYRPGLTPFLRGLEIGMAHGYFLVGPEVVVG------PLRES-A-
----H-GANLSGLITSIYITVSACLGISIFALST-FQGNPKGA-----------------
-----------------YNSHSQ-DRLR-PLRK---KEDWFQLCGGIFLGSTGGAVFAYV
LLENFDELDAILRGAVNVSQTLWSAGIG-----------------------------
>44_Leptolyngbya_sp._7M|WP_211628139.1
-----------------MA-TQ--VSSPAAAYA-G--DDPIQP-D---HRDIWRANLSTP
INDSPLVKAYLRNLPAYRPGLSPFMRGLEIGMAHGYFLVGPEVVVG------PLRET-A-
----H-GANLSGLITAIYITVSACLGISIFALAT-FQGDPRGA-----------------
-----------------YNSHSK-DDLR-PLRK---KEDWFQLGSGVLLGSMGGAVFAYL
LLENFSDLDSILRGGVNVSQVLFPWLGLS----------------------------
>45_Elainella_sp._C42_A2020_010|MBF2050139.1
-----------------MA-TQ--VSSPAAAYA-G--DDPIQP-D---HRDVWRANLSTP
INDSPIVKAYLRNLPAYRPGLSPFMRGLEIGMAHGYFLVGPEVVVG------PLRET-A-
----H-GANLSGLITAIYITVSACLGISIFALAT-FQGDPRGA-----------------
-----------------YNSRSK-DDLR-PLRK---KEDWFQLGSGVLLGSMGGAVFAYL
LLENFSDLDSILRGGVNVSQLLFPWLGLS----------------------------
>47_Pleurocapsa_sp._PCC_7327|WP_015143520.1 46_Hydrococcus_rivularis|WP_073600216.1
-----------------MT-TTE-TQSLPQAYS-E--LDPIKP-Y---QNDPWKGNLSTP
FNDSPIVRAYIRNLPAYRPGLTPFMRGLEIGMAHGYFLVGPQVVVG------PLRET-A-
----H-GANLSGLICAIYIAVSAVLGISIFALAM-FQNNPKGS-----------------
-----------------YNSYSK-DDLR-PLRS---KEDWFQLAGGVFLGSMGGAIFAYL
LLENFDDLDAILRGAVNVSQQWLPWVTG-----------------------------
>49_Hydrococcus_sp._RU_2_2|NJM89481.1
-----------------MT-SSE-TKSLAQAYA-G--EDMVQP-Y---NNDPWKGNLSTP
FNDSPIVRAYIRNLPAYRPGLTPFMRGLEIGMAHGYFLVGPQVVVG------PLRET-A-
----H-GANLSGLICAIYIAVSAVLGISIFALAM-FQNNPRGS-----------------
-----------------YNTNSQ-DELR-PLRS---KEDWFQLGGGVFLGSMGGAVFAYL
LLENFDDLDSILRGGVNVSQHLLPWITG-----------------------------
>50_Pleurocapsa_minor_HA4230-MV1|MBW4537241.1
----------MTQ---------TKTPDFSQAYA-E--EELIKP-Y---KGDPCWGNLSTP
VNDSDLVKLFIHNLPAYREGLSPFMRGLEIGMAHGYFLIGPEIVVG------PLRET-S-
----H-GANLSGVITAIYITASAVLGISIFALAT-FQGDPRGA-----------------
-----------------YNSNSQ-DALR-PLRK---KEDWFQLGGGIFLGAMGGAVFAYA
LLENFDDLDAILRGAVNVSQHLTPWIWG-----------------------------
>51_Pleurocapsales_cyanobacterium_LEGE_10410|MBE9046859.1
----------MTQ---------TTTSDIVPDYA-D--KELIKP-Y---KGDPCWGNLSTP
INDSDLVRAFIRNLPAYREGLSPFMRGLEIGMAHGYFLIGPEIVFG------PLRET-S-
----H-GANLSGVITAIYITASAVLGISIFALAT-FQGDPRGA-----------------
-----------------YNSHSQ-DDLR-PLRK---KEDWFQLGGGIFLGAMGGAVFAYA
LLENFDDLDAILRGAVNVSQHLSPLVWG-----------------------------
>52_Nodosilinea_sp._LEGE_07088|WP_193966888.1
-----------------MT-SAQ-PSAWADAYD-Y--DDPIQP-Y---QGNPQLGNLATP
INSSGLVKAYINNLPAYRPGLSPFLRGLEIGMAHGYFLVGPEIVVG------PLRET-A-
----H-GANLSGLITAIYITVSACLGISIFALST-FQGNPGGA-----------------
-----------------YNSHSQ-DRLR-PLRN---KDDWFQLSSGILLGSMGGAIFAYV
LLENFDALDGMLRGAVNVSQTLLNGAMG-----------------------------
>53_Synechococcales_cyanobacterium_M58_A2018_015|MBF2000025.1
----------MNS-----T-PQEASLASTYYGQ-A--DDWIKP-Y---KNDPCRGNLATP
INSSAWARAYIRNLPAYRPGLSPLMRGLEIGLAHGYFLVGPEVVVG------PLRES-A-
----H-GANLSGLITAIYITVSACLGISIFALTT-FQGDPRGA-----------------
-----------------YNSKSQ-DDLR-PLRN---KEDWFQLAGGILMGATGGAIFAYL
LLENFDDLDAILRGAVNVSQILF-GVWG-----------------------------
>54_Hyella_patelloides|WP_144873824.1
----------MSE---------TITPNFSQAYT-E--SELIKP-Y---KGDPCLGNLSTP
INDSELVKAYMSNLPAYREGLSPFMRGLEIGMAHGYFLIGPEIVFG------PLRET-S-
----H-GANISGVITAIYITASAVLGISIFALAT-FQGDPRGA-----------------
-----------------YNSNSK-DDLR-PLRH---KDDWFQLGGGIFLGAMGGAVFAYA
LLENFDDLDAILRGAVNVSQHLTPWLYG-----------------------------
>55_Pantanalinema_sp._GBBB05|MBL1178443.1
---------------------------MTNAYE-G--DDPIKP-Y---KGDPALGNLSTP
FNDSPIVRAYIRNLPAYRPGLSPFMRGLEIGMAHGYFLVGPQVVVG------PLRET-A-
----H-GANLSGLITAIYITVSACLGISIFALAT-FQGNPKGS-----------------
-----------------YNSHSK-DDLR-PLRV---KEDWFQLGSGILLGSMGGAIFAYL
LLENFTDLDAILRGAVNVSQALFPWFG------------------------------
>56_Phormidesmis_sp._RL_2_1|NJM97215.1
-----------------MT-FTQNPALAADAYI-S--DDPIQP-Y---LGDPQLGNLATP
INSSNLVKAYINNLPAYRPGLTPFLRGLEIGMAHGYFLVGPEIVVG------PLRET-T-
----H-GANLGGLITTIYITVSACLGISIFALAT-FQKDPRGA-----------------
-----------------YSPYSK-DKLR-PLRS---KEDWYQLSSGIFLGSMGGAIFAYG
LLENFDDLDAILRGAVNMSQTLFSGVLG-----------------------------
>57_cf._Phormidesmis_sp._LEGE_11477|WP_193855686.1 60_Synechococcus_sp._PCC_7335|WP_006454815.1
-------------------------MSASDAYI-S--DDPIQP-Y---QGNPQLGNLATP
INSSNLAKAFINNLPAYRPGLTPFLRGLEIGMAHGYFLVGPEVVFG------PLKEG-S-
----H-GANLSGLITAIYITVSACLGISIFALAT-FQGDPRGT-----------------
-----------------YNSHSR-DRLR-PLRK---KEDWYQLSGGILMGSLGGAIFAYA
LLENFDVLDSILRGAVNVG--------------------------------------
>58_Nodosilinea_sp._LEGE_07298|WP_194025219.1 48_Leptolyngbya_sp._DLM2.Bin27|TVQ11154.1
-----------------MT-SAP-SSVWADAYD-Y--DDPIKP-Y---QGNPQLGNLATP
INSSGLVKTYINNLPAYRPGLSPFLRGLEIGMAHGYFLVGPEVVVG------PLRET-A-
----H-GANLSGLITAIYITVSACLGISIFALAT-FQGDPGGA-----------------
-----------------YNSHSS-DRLR-PLRN---KDDWFQLCSGILLGSMGGAIFAYV
LLENFDALDAMLRGAVNVS--------------------------------------
>60_Synechococcus_sp._PCC_7335|WP_006454815.1
-------------------------MSASDAYI-S--DDPIQP-Y---QGNPQLGNLATP
INSSNLAKAFINNLPAYRPGLTPFLRGLEIGMAHGYFLVGPEVVFG------PLKEG-S-
----H-GANLSGLITAIYITVSACLGISIFALAT-FQGDPRGT-----------------
-----------------YNSHSR-DRLR-PLRK---KEDWYQLSGGILMGSLGGAIFAYA
LLENFELLDSILRGAVNVG--------------------------------------
>59_Pleurocapsa_sp._SU_5_0|NJK57220.1
----------MTQ---------TTTPDFSQAYA-E--EELIKP-Y---KGDPCWGNLSTP
VNDSDLVRAYIRNLPAYREGLSPFMRGLEIGMAHGYFLIGPEIVVG------PLRET-S-
----H-GANLSGVITAIYITASAVLGISIFALAT-FQGDPRGA-----------------
-----------------YNSNSR-DDLR-PLKT---KEGWFQLGGGIFLGAMGGAVFAYA
LLENFDDLDAILRGAVNVSQHLTPWIWG-----------------------------
>61_Halomicronema_hongdechloris|WP_080806399.1
-----------------MT-NTE-TSTWVDAYD-Q--KDIIQP-Y---RGNPELGNLATP
VNSSNLVKTYINNLPAYRPGLTPFLRGLEIGMAHGYFLVGPEVVVG------PLRET-A-
----H-GANLSGLITAIYITVSACLGISIFALAT-FQGDPRGA-----------------
-----------------YNSNSP-DRLR-PLRS---KDGWFQLSGGILLGSMGGAIFAYV
LLENFGDLDAILRGAVNVSQWLGGGVMG-----------------------------
>62_Pleurocapsa_sp._CCALA_161|WP_106243858.1
----------MTQ---------TTTPDITPDYA-E--AELIKP-Y---KGDPCLGNLSTP
INDSELVNAFIRNLPAYREGLSPFMRGLEIGMAHGYFLIGPEIIFG------PLRET-S-
----H-GANLSGVITAIYITASAVLGISIFALAT-FQGDPRGA-----------------
-----------------YNSHSQ-DDLR-PLRT---KEGWFQLGGGIFVGAMGGAVFAYA
LLENFDDLDAILRGAVNVSQHLTPLIWG-----------------------------
>63_Romeria_gracilis|WP_193909313.1
-----------------MT-PTQ-SPAWADAYG-K--DDPIQP-Y---KGNPQLGNLATP
LNSSNWVKVYINNLPAYRPGLSPFLRGLEIGMAHGYFLVGPEIVVG------PLRET-A-
----H-GANLSGLITAIFITVSACLGISIFALST-FQGNPKGA-----------------
-----------------YNSHSQ-DRLR-PLRK---KEDWFQLCGGILLGSMGGAIFAYV
LLENFDELDAMLRGAVNVSQMVLSGGVG-----------------------------
>64_Leptolyngbyaceae_cyanobacterium_SM1_3_5|NJL23388.1
---------------------MTTVHPAKPEFA-N--AELIKP-Y---KGDSSLGNLSTP
INDSALVRAYIRNLPAYRPGLTPYMRGLEIGLAHGYFLVGPEVVVG------PLRET-V-
----H-GANLSGLITAIYITVSACLGISIFAIAT-FQGSPYRA-----------------
-----------------YSS-PN-DDLR-PLRR---KEEWFQLSGGIFIGAIIGAFFAYW
LLENFDAIDSSLRGGVNVSQLLCPGSANTNSTQSRRTQWQTFLNLPEPMPRPGYPGS
>65_Leptolyngbyaceae_cyanobacterium_SU_3_3|NJK53429.1
----------MTSTETAIN-PAS-SNPASSNPY-E--NDPIQP-Y---KGDPWLANLSTP
INDSPIVNAFIRNLPAYRPGLTPFMRGLEIGMAHGYFLVGARGRRG------AAARN-SP
RRKPE-RLNYCHLHHS-----FCVSGHLHFASAT-FQGDPRGT-----------------
-----------------YNSHSQ-DDLR-PLRK---KEDWFQLGGGILLGATGGALFAYA
LLENFDDLDAILRGKVNVGMALSQWFG------------------------------
>67_Okeania_sp._SIO2C9|NEQ72849.1 66_Okeania_sp._SIO2D1|NES65542.1
----------------------------MPEAT-D--TGFVQP-Y---NGDPFVGHLSTP
ISDSDFTRAFIGNLPAYRTGLSPILRGLEVGMAHGYFIVGPWTKLG------PLRDS-A-
------IANLGGLISAIALILIATICLSAYGIVS-FQGDSP-------------------
------------------------EGAD-PLKT---SEGWSQFTGGFFIGAMGGAVVAFF
LLENFEVVDSIFRGLVNN---------------------------------------
>68_Okeania_sp._SIO3H1|NEN88693.1
----------------------------MPEAT-D--TGFVQP-Y---NGDPFVGHLSTP
ISDSDFTRAFIGNLPAYRKGLSPILRGLEVGMAHGYFLAGPWTKLG------PLRDS-E-
------FASIGGLISAIALVLIATICLSAYGIVS-FQGDSP-------------------
------------------------EGAD-PLKT---SEGWSQFTGGFFIGAMGGAVVAFF
LIENFEIVDSIFRGLVNN---------------------------------------
>69_Oscillatoriales_cyanobacterium_SM2_3_0|NJK39890.1
----------------------------MSEAL-D--NGVVQP-Y---KGDPFVGHLSTP
ISDSEFTRTFIGNLPAYRKGLSPLLRGLEIGMAHGYFIVGPWTKLG------PLRDS-D-
------TAAIGGLISAIALILIATICLSAYGLVS-FQKDDPF------------------
-----------------G--QEA-PGPD-PLKT---AEGWSQFSGGFFIGAMGGAVVAYF
LLENFDVIDSIFRGFVNN---------------------------------------
>70_Okeania_sp._KiyG1|WP_202224503.1
----------------------------MPEAT-D--TGFVQP-Y---NGDPFVGHLSTP
ISDSDFTRAFIGNLPIYRQGLSPILRGLEVGMAHGYFIVGPWTKLG------PLRDS-A-
------VANLGGLISAIALVLIATICLSAYGLVS-FQGESP-------------------
------------------------EGAD-PLKT---SEGWSQFTGGFFIGAMGGAVVAFF
LLENFEVVDSIFRGLVNN---------------------------------------
>73_Okeania_sp._SIO3C4|NER01699.1 71_Okeania_sp._SIO3B3|NEP79511.1
----------------------------MPEAT-D--TGFVQP-Y---NGDPFVGHLSTP
ISDSDFTRTFIGNLPIYRQGLSPILRGLEVGMAHGYFIVGPWTKLG------PLRDS-P-
------TANLGGLISAIALILIATICLSAYGIVS-FQGDSP-------------------
------------------------EGAD-PLKT---SEGWSQFTGGFFIGAMGGAVVAFF
LIENFEIVDSIFRGLVNN---------------------------------------
>74_Oxynema|WP_168567806.1
----------------------------MADSK-D--LEMVKP-Y---NGDPFVGHLSTP
ISDSAFTRAFIGNLPAYRKGLSPLLRGLEIGMAHGYFLIGPWIKFG------PLRDY-Q-
----P-AANLGGLVSALALVLIATACMSAYGIVS-FQGDSS-------------------
------------------------GESD-PLKT---SEGWSELAAGFFVGGMGGAFVAYF
LLENFEGVDAIFRGLVN----------------------------------------
>75_Planktothrix_tepida|WP_072717598.1
----------------------------------M--AELIKP-Y---NGDPFVGNLSTP
ISDSDFTRAFIGNLPAYRKGLSPLLRGLEVGMAHGYFLVGPWIKLG------PLRDH-P-
----S-AANLGGLISGIALILIATICLSAYGLVS-FQKSSS-------------------
------------------------DSGD-SLQT---SEGWSQFAGGFFVGAMGGAVVAFF
LLENFGIVDAIFRGLVNS---------------------------------------
>77_Okeania_hirsuta|WP_124143428.1 72_Okeania_sp._SIO3B5|NEO53414.1
----------------------------MPEAT-D--TGFVQP-Y---NGDPFVGHLSTP
ISDSDFTRTFIGNLPIYRQGLSPILRGLEVGMAHGYFIVGPWTKLG------PLRDS-A-
------VANLGGLISAIALILIATICLSAYGIVS-FQGESA-------------------
------------------------EGAD-PLKT---SEGWSQFTGGFFIGAMGGAVVAFF
LIENFEIVDSIFRGVFN----------------------------------------
>79_Trichodesmium_erythraeum_IMS101|Q116L4.1
----------------------------MTQAT-D--SGFVQP-Y---KGDPFVGHLSTP
ISDSDFTRAFIGNLPIYRPGLSPILRGLEVGMAHGYFIVGPWTKLG------PLRDS-A-
------VANLGGLISTIALVLIATICLSAYGLVS-FQGKSP-------------------
------------------------EGAD-PLKT---SEGWSQFTGGFFIGAMGGAVVAFF
LLENFELVDSIFRGLFNS---------------------------------------
>80_Myxacorys_almedinensis|WP_162423204.1
--------------------------------M-T--EQVVKP-Y---NGDPFVGNLSTP
INDSAFTRAFIGNLPAYRRGLSPLLRGLEIGMAHGYFLVGPWTVFG------PLRDS---
----N-QAALGGLISAIALILIATVCLSSYGLVT-FDHEA--------------------
------------------------TSKD-SLQT---AEGWSQFSGGFFIGAMGGAFVAYL
LLTNLPVIDSIMRGGVN----------------------------------------
>81_Coleofasciculus_sp._Co-bin14|MBD0344837.1
----------------------------MADPR-D--AEVVKP-Y---AGDPFLGNLETP
INSSPLARAYINNLPAYRRNVSPLVRGIEIGLAHGFFLFGPETLLG------PLRET-K-
------VAYVGGLLTAIAIILVATVGMSIYGIVS-FQTGGDFE-----------------
-------------------VQNP-RTPE-ELKT---ADGWSQLTAGFFVGGMAGAFVAFF
LVENFDIVDSILRGIVNNT--------------------------------------
>82_Myxacorys_californica_WJT36-NPBG1|MBW4419300.1
--------------------------------M-T--EQVVKP-Y---QGDPFVGNLSTP
INDSSFTRAFIGNLPAYRKGLSPLLRGLEIGMAHGYFLVGPWTVFG------PLRDS---
----E-EAALGGLIAAVALILIATLCLSSYGLAT-FQNDDDN------------------
------------------------SSKN-SLQT---SEGWSQFAGGFFIGAVGGAFVAYL
LLTNLPILDSIMRGGFN----------------------------------------
>83_Planktothrix_serta|WP_083619020.1
----------------------------------M--AELIKP-Y---NGDPFVGHLSTP
VSDSDFTRAFIGNLPAYRKGLSPLLRGLEVGMAHGYFLAGPWIKFG------PLRDH-A-
----T-AANLGGLISAIALILIATICLSAYGLVT-FQNSGS-------------------
------------------------DAGD-SLQT---SEGWSQFAGGFFVGAMGGAFVAFF
LLENFTLVDSIFRGLVNN---------------------------------------
>84_Planktothrix|WP_190520321.1
----------------------------------M--AELIKP-Y---NGDPFVGNLSTP
ISDSDFTRAFIGNLPAYRKGLSPLLRGLEVGMAHGYFLAGPWIKFG------PLRDH-A-
----T-AANLGGLISAITLILIATICLSAYGLVT-FQKGGS-------------------
-------------------------ETD-SLQT---SEGWSQFAGGFFVGAMGGAFVAFF
LLENFGIVDAIFRGLVNS---------------------------------------
>85_Oscillatoria_acuminata|WP_015148867.1
----------------------------MADAR-D--IEMVKP-Y---GGDPFVGHLSTP
ISDSAFTKAFIGNLPAYRKGLSPILRGIEIGMAHGYFLIGPWIKFG------PLRDY-P-
----E-AANLGGLVSALSLILIATACMSVYGIAS-FQATGDDD-----------------
-----------------YPSQNP-QAPN-GLKT---AEGWSQLTAGFFVGAMGGAFVAYF
LLENLSGVDAIFRGLVN----------------------------------------
>86_Tychonema_sp._LEGE_07203|WP_194063326.1
----------------------------MADPR-D--AELIKP-F---NGDPFTGHLATP
ISASDFTKAFIGNLPAYRKGLSPLVRGLEIGLAHGYFLVGPEIVFG------PLRDY-P-
----E-AANLGGLITALVIVLLGTLGMSAYGLVS-FKQDNT--SYP--------------
-------------------SANP-MTPE-SLKT---AEGWSQLTAGFFIGGMSGVFAAYF
LLENFNGVDAIFRGLVNN---------------------------------------
>87_Myxacorys_chilensis_ATA2-1-KO14|MBW4542499.1
--------------------------------M-T--EQVVKP-Y---QGDPFVGNLSTP
INDSSFTRAFIGNLPAYRKGLSPLLRGLEIGMAHGYFLVGPWTVFG------PLRDS---
----D-EAALGGLIAAVALILIATLCLSSYGLAT-FQKDSDD------------------
------------------------SSTN-SLQT---SEGWSQFAGGFFIGAVGGAFVAYL
LLTNLPILDSIMRGGFN----------------------------------------
>88_Oscillatoriales_cyanobacterium_SM2_2_1|NJK34526.1
-------------------------------------MDFVKP-Y---NGDPQEGHLSTP
ISDSALVRAYISNLPAYREGLSPLLRGLEIGMAHGYFLVGPEVVLG------PLRDY-A-
----Q-YKNLGGLVTAIALVLIATAALAAYGIVT-FDNTKES------------------
------------------------DAAD-PLKT---GSGWSQFAAGFFLGGSGSAFVAYF
LLENFSGIDAIFRGLVN----------------------------------------
>89_Okeania_sp._SIO2F4|NES05808.1
----------------------------MPEAT-D--SGFVQP-Y---GGDPFVGHLSTP
ISDSDFTRAFIGNLPIYRPGLSPILRGLEVGMAHGYFLAGPWTKLG------PLRDS-A-
------VASLGGLISAIALVLIATICLSAYGLVS-FQGESS-------------------
------------------------EGAD-PLKT---SEGWSQFTGGFFIGAMGGAVVAFF
LIENFQVVDSIFRGLVNN---------------------------------------
>92_Stenomitos_frigidus|WP_106257981.1
----------------------------MSDPR-N--AELIQP-W---KGDPFTGNLSTP
ISDSAFTKAFIGNLPAYRKGLAPIVRGLEIGLAHGYFLIGPWVKLG------PLRDS---
----D-TAALGGLISGIALILIATAALSVYGLVT-FEGEST-------------------
-------------------------STD-SLQT---ADGWSQLTGGFFVGATGGAFVAFF
LLKEFSTVDSIFRGLVN----------------------------------------
>93_Microcoleus_sp._FACHB-68|WP_190758724.1 90_Microcoleus_sp._FACHB-672|WP_190667506.1 91_Microcoleus_vaginatus_WJT46-NPBG5|MBW4683173.1
----------------------------MADPR-D--MEVVKP-F---NGDPFVGNLETP
INSSAFSKAFIGNLPAYRKGISAIQRGLEIGLAHGYFLVGPWVALG------PLRDY-K-
----E-AANLGGLISTLSLILIATAGMSLYGIVS-FQQDS--G-----------------
-----------------YPGENP-QAPN-PLKT---AEGWSQLTAGFFLGAVGGAFVAYF
LLENFSGVDAIFRGLVNS---------------------------------------
>94_Planktothrix_sp._UBA8402|HAN74785.1
----------------------------------M--AELIKP-Y---NGDPFVGHLSTP
ISDSDFTRAFIGNLPAYRKGLSPLLRGLEVGMAHGYFLVGPWIKLG------PLRDH-P-
----S-AANLGGLISGIALILIATICLSAYGLVS-FQKSGS-------------------
------------------------DAGD-SLQT---SEGWSQFAGGFFVGAMGGAFAAFF
LLENFGLVDSIFRGLVNS---------------------------------------
>95_Oscillatoria_nigro-viridis|WP_015174679.1
----------------------------MADPR-D--AELIKP-F---NGDPFTGHLATP
ISASDFTKAFIGNLPAYRKGLSPLVRGLEIGLAHGYFLVGPEIVFG------PLRDY-P-
----E-AANLGGLITALVLVLLGTAGMSAYGLVS-FKQDNT--SYP--------------
-------------------SANP-MTPD-SLRN---AEGWSQFTAGFFIGGMGGVFAAYF
LLENLKGVDAIFRGLVNN---------------------------------------
>96_Microcoleus_sp._SU_5_6|NJK73719.1
----------------------------MADPR-D--AELIKP-F---NGDPFTGHLATP
ISASDFTQAFISNLPAYRKGLSPLVRGLEIGLAHGYFLVGPEIVFG------PLRDF-P-
----E-AANLGGLITALTLVLLGAAGMSAYGLVS-FKADNS--SYP--------------
-------------------SANP-MTPD-SLKT---SEGWSQLTAGFFVGGMSGVFAAYF
LLENFKGIDAIFRGLVN----------------------------------------
>97_Cyanosarcina_radialis_HA8281-LM2|MBW4619121.1
------------------------------MTQ-S--KELIQP-Y---NGDPLVGDLSTP
INNSAFTRTFLNNLPAYRKNLSPLVRGLEIGLAHGYFVLGPWVKVG------PLRDT-P-
------AANMAAFISAISVLLVATAGMSIYGLAT-FQKDDS-------------------
------------------------SSTD-PLKT---AEGWGQLTAGFFVGAMGGAFAAYL
LLENFAGIDSIFRGTFH----------------------------------------
>98_Lyngbya_sp._PCC_8106|WP_009787332.1
-------------------------MSAATDAR-D--TGFVQP-Y---KGDPFTGHLSTP
ISDSDFTRAFIGNLPAYRKGLSPLLRGLEIGMAHGYFLIGPWVKLG------PLRDS-T-
------TANLGGLISGIALILIATACLSAYGLVS-FQKKS--------------------
------------------------EGAD-FLQT---SEGWSQFAGGFFIGGMGSAFVAFF
LLENFSVVDDIFRGIVNN---------------------------------------
>99_Microcoleus_sp._PH2017_02_FOX_O_A|MCC3414732.1
----------------------------MADPR-D--AELIKP-F---NGDPFTGHLATP
ISASDFTQAFIGNLPAYRKGLSPLVRGLEIGLAHGYFLVGPQIVLG------PLRDY-P-
----E-AANLGGLITALVLVLLGTTGMSAYGLVS-FKNDNS--SYP--------------
-------------------SANP-MTPE-ALKT---GEGWSQLTAGFFIGGMSGVFAAYF
LLENFNGIDAIFRGLVNN---------------------------------------
>100_Limnoraphis_robusta|WP_046279730.1
-------------------------MSAADDAR-D--SGFVQP-Y---KGDPFVGHLSTP
ISDSDFTRAFIGNLPAYRKGLSPLLRGLEVGMAHGYFIIGPWVKFG------PLRDS-A-
------SANLGGLISGMALILIATACLSAYGLVS-FQKKS--------------------
------------------------EGAD-FLQT---DEGWSQFAGGFFIGAMGGAFVAFF
LLENFSVVDDIFRGIVNN---------------------------------------
>101_Microcoleus_vaginatus_FGP-2|EGK87663.1
----------------------------MPDPR-D--AELIKP-F---NGDPFTGHLATP
ISASDFTKAYLGNLPIYRKGLSPLVRGLEIGLAHGYFLIGPQIVFG------PLRDY-G-
----E-AANLGGLYTALVLVLLGTIGLSLYGLVS-FKQDNT--SYP--------------
-------------------SANP-MTPD-ALRN---SEGWSQYTAGFFIGGMGGVFLAYF
LLENFNGLDAIFRGLVNN---------------------------------------
>102_Phormidium_ambiguum|WP_073595560.1
----------------------------MADPR-D--AEVVKA-Y---NGDPFVGHLSTP
ISDSAFTKTFIGNLPAYRKGLSPILRGLEIGMAHGYFLIGPWIKLG------PLRDY-G-
----E-AANLGGLISGLALILIATGCMSVYGLAS-FQENTS-T-----------------
-----------------IPSTNP-QAPE-PLKT---AEGWSQLTAGFFVGAMGGAFVAFF
LLENFNVVDAIFRGVVHH---------------------------------------
>103_Microcoleus_sp._SU_5_3|NJK66118.1
----------------------------MADPR-N--AELIQP-F---NGDPFTGHLATP
ISASDFTKAFIGNLPAYRKGLSPLVRGLEIGLAHGYFLVGPEIVFG------PLRDY-P-
----E-AANLGGLITALVLVLLGTAGMSAYGLVS-FKHDNS--SYP--------------
-------------------SANP-MTPE-ALKT---GEGWSQLTAGFFVGGMSGVFAAYF
LLENFKGVDAIFRGLVN----------------------------------------
>104_Phormidesmis_priestleyi|WP_073069129.1
--------------------------------M-T--EQLIKP-Y---NGDPFTGHLSTP
ISDSPFTRTFIGNLPAYRKGLSPLLRGLEIGLAHGYFVIGPWVKLG------PLRDS-D-
------VANVGGLISGEALVLIATLCLSAYGLVT-FQGDHDH------------------
------------------------TSKD-SLQS---ADGWSHFTGGFFVGATSSAFVAYL
LLTNFSIIDGIFRGGFN----------------------------------------
>105_Oscillatoriaceae_cyanobacterium_M7585_C2015_266|HIK28084.1
----------------------------MPDAR-D--TQVVKP-Y---NDDPFLGHLSTP
ISDSAFTRAFIGNLPAYRKGLSPILRGLEIGMAHGYFLGGPWVKLG------PLRDY-P-
----D-AANLGGLISALALILVATACLSAYGIVS-FQGDS--------------------
----------------------S-SSSD-SLKT---SEGWSQLTAGFFVGAMGGAFVAYF
LLENFAGVDAIFRGLVNS---------------------------------------
>106_Plectolyngbya_sp._WJT66-NPBG17|MBW4439668.1
--------------------------------M-S--DELIKP-Y---NGDPFTGHLSTP
ISDSAFTRAFIGNLPAYRKGLSPLLRGLEIGMAHGYFLVGPWTLLG------PLRDS---
----E-HAAVGGLISAVSLVLIATACLSVYGLAT-FQGENN-------------------
-------------------------SSD-SLQT---SEGWSQFAGGFFVGATGGAFVAYL
LIANFSIVDKIFTGAFN----------------------------------------
>107_Lyngbya_aestuarii|WP_023067428.1
-------------------------MSAASDAR-D--SGFAQP-Y---KGDPFTGHLSTP
ISDSDFTRAFIGNLPAYRKGLSPLLRGLEIGMAHGYFLIGPWVKLG------PLRDS-A-
------TANLGGLISGIALILIATACLSAYGLVS-FQKKS--------------------
------------------------EGAD-FLQT---SEGWSQFAGGFFIGGMGSAFVAFF
LLENFSVVDDIFRGIVNN---------------------------------------
>110_Leptolyngbyaceae_cyanobacterium_JSC-12|MBF2026005.1
----------------------------------M--SDLIKP-Y---NGDPFVGHLSTP
ISDSAFTRAFIGNLPAYRKGLSPLIRGLEIGLAHGYFLIGPWVKLG------PLRDS-E-
------FAAIGGLISGIALILIATASISVYGLVT-FTDEELTAASA--------------
--------------VQTASGSPT-RTSS-SLQS---AEGWSQLTGGFFIGATGGAFVAYF
LLQNFSTVDSIFRGLVN----------------------------------------
>111_Cyanobacteria_bacterium_QS_8_64_29|PSP16709.1
----------------------------MADPR-D--TELIQP-Y---GGDIFTGHLATP
VSASNLTRTFVSNLPAYRRGISPILRGLEIGMAHGYFVIGPWVLLG------PLRNS-P-
----E-NANLGGLMAGIGLILIATAALSAYGLVS-FPADNSAADYV--------------
-------------------KNDE-RTPE-ALKT---IQGWSQLTAGFFMGATGGAFVAYF
LLENFDSLDAMLRGAVNS---------------------------------------
>112_Planktothricoides_sp._SpSt-374|HGF99428.1
------------------------------MAE-Y--QQVVKP-Y---GGDPFIGHLSTP
ISDSAFTRAFINNLPAYRKGLSPLLRGLEIGMAHGYFLIGPWVNFG------PLRDS---
----E-FAALGGLISGMALILVATMCLSAYGIVS-FQGEA--------------------
----------------------P-AGAD-PLKT---SEGWSQFAAGFFVGAMGAAFVAYF
LLANFEVVDAIFRGLVNN---------------------------------------
>113_Hormoscilla_sp._GM102CHS1|MBC6475285.1
-------------------------------MA-Y--NQVVKP-Y---DGDPFVGNLSTP
INDSDFTKAFIGNLPAYRQGLSPILRGLEIGMAHGYFLIGPWTKLG------PLRDS---
----E-FASLGGLISAIALVLIATACLSAYGLVS-FQGDCS-------------------
------------------------KGTN-PLQT---SEGWSQLAGGFFVGAMGGAFVAFF
LLQNFSVVDGIMRGLFN----------------------------------------
>115_Cyanobacteria_bacterium_UBA8543|HAJ60640.1
----------------------------MADPR-D--AEVVKP-Y---NGDPFIGNLETP
INSSPIVKAYINNLPAYRRWVSPLVRGIEIGLAHGYFLVGPWTVLG------PLRET---
----D-VAYIGGLISAIATILIATAGMSLYGIVS-FQTGG--D-----------------
-----------------FEVQNP-RTPD-ELKT---AEGWSQLTGGFFIGAMGGAFVAYF
LLANFDIVDSIFRGIVHNT--------------------------------------
>116_Coleofasciculaceae_cyanobacterium_SM2_3_26|NJK27862.1
----------------------------MADSR-D--VEIVQP-Y---GGDPFVGHLSTP
ISDSEFTRAFIGNLPAYRPGLSPLLRGLEIGLAHGYFLVGPWTKLG------PLRDY-E-
----T-AANLGGLISALALILVATAALSAYGLAT-FQSAP--------------------
----------------------A-EETD-SLQT---SEGWSQFSGGFFVGAAGSAFVAYF
LLESFGTVDAIFRGLVN----------------------------------------
>117_Symplocastrum_torsivum_CPER-KK1|MBW4547504.1
----------------------------MADPR-D--GEVVKP-F---YDDPFVGHLSTP
ISDSPVVRAYINNLPAYRRNVAPLVRGVEIGLAHGFFLFGPETLLG------PLRET-D-
------VAYVGGLLTAIALVLVATVGMSIYGIVS-FQTGNEFE-----------------
-------------------SQNP-RTPS-ELKT---AEGWSQLTAGFFLGGMAGAFLAFF
LFENFDVVDSILRGIVNNT--------------------------------------
>118_Hormoscilla_sp._GM7CHS1pb|MBC6479235.1
----------------------------MADAK-Y--LEMIKP-Y---NGDPFVGHLSTP
ISDSDFTKAFIGNLPAYRQGLSPILRGLEIGMAHGYFLMGPWTKFG------PLRDS---
----E-FASLGGLISAIALVLIATACMSAYGIVS-FQGDSS-------------------
------------------------EGAD-PLQT---SEGWSQLAGGFFVGAMGGAFVAFF
LLQNFSIVDGIMRGLFN----------------------------------------
>119_Chroococcus_sp._FPU101|WP_206813329.1
----------------------------MPETP-F--KQVVQP-Y---HGDPFIGHLSTP
ISDSGFTRAFIGNLPAYRRGLSPIIRGLEIGMAHGYFLIGPWVVFG------PLRDS---
----D-HANMGGLISGLALILIATACLSIYGLVY-FQGKEDT------------------
------------------------TAPP-SLKT---AEGWSQFAAGFFVGGMGGAFVAYF
LLDNLNVVDGIMRGGFNQ---------------------------------------
>120_Kamptonema|WP_007356850.1
----------------------------MADPR-D--AELIKP-F---NGDPFVGHLATP
ISASDFTKTFIGNLPAYRKNLSPIVRGLEIGLAHGYFLVGPEIVFG------PLRDY-P-
----E-AANLGGLITALVLVLLGTAGMSAYGLVS-FKED-S--GYP--------------
-------------------SANP-QTPE-ALKN---AEGWSQLTAGFFIGGAAGAFVAYF
LLENFKGVDAIFRGLVN----------------------------------------
>122_Leptolyngbya_sp._PKUAC-SCTE412|WP_223047822.1
----------------------------MSDPR-N--AELIQP-F---KGDPFTGNLSTP
ISDSAFTRTFIGNLPAYRKGLSPILRGLEIGLAHGYFIIGPWVKLG------PLRDS-D-
------HAALGGLISGVALILIATACLSAYGLAT-FSEEGTNEATA--------------
--------------VQSSGGAPG-RSSG-ALQS---ADGWSQFTGGFFVGAMGGAFTAYL
LLANFGVVDSIFRGYVN----------------------------------------
>123_Phormidium_sp._LEGE_05292|WP_193982001.1
----------------------------MADPR-D--AEVVKA-Y---NGDPFIGHLSTP
ISDSAFTKTFIGNLPAYRKGLSPILRGLEIGMAHGYFIIGPWIKFG------PLRDY-G-
----E-AANLGGLISGLALILIATACMSVYGLAS-FQENAS--TIP--------------
-------------------SKNP-QAPE-PLKT---AEGWSQLTAGFFVGAMGGAFVAFF
LLENFNVVDAIFRGVVHH---------------------------------------
>124_Microcoleus_sp._PH2017_10_PVI_O_A|MCC3405050.1 76_Microcoleus_sp._LEGE_07076|WP_193971576.1 78_unclassified_Tychonema|WP_194012096.1 121_Microcoleus_asticus|WP_172191067.1
----------------------------MADPR-D--AELIKP-F---NGDPFTGHLATP
ISASDFTKAFIGNLPAYRKGLSPLVRGLEIGLAHGYFLVGPEIVFG------PLRDY-P-
----E-AANLGGLITALVLVLLGTLGMSAYGLVS-FKQDNT--SYP--------------
-------------------SANP-MTPD-SLRN---AEGWSQLTAGFFIGGMSGVFAAYF
LLENFKGVDAIFRGLVNN---------------------------------------
>125_Tolypothrix_sp._T3-bin4|MBD0301397.1
----------------------------MADAR-D--AEVVKP-F---DGNPFIGNLETP
INSSPIVKAYINNLPAYRRNVAPLVRGIEIGLAHGFFLFGPETLLG------PLRET-D-
------VAYVGGLLTAIAIILVATVGMSIYGIVS-FQTGGEFE-----------------
-------------------VQNP-RTPA-ELKT---AEGWSQLTAGFFLGGMAGAFIAFF
LFENFDVVDSILRGIVNNT--------------------------------------
>126_Oscillatoriales_cyanobacterium_SpSt-402|HGW94319.1
----------------------------------M--SDLIKP-Y---NGDPFVGHLSTP
ISDSAFTRAFIGNLPAYRKGLSPILRGLEIGLAHGYFLIGPWVKLG------PLRDS-E-
------FAAIGGLISGIALILIATACISTYGLVT-FTDEELTAASA--------------
--------------VQTASGSPT-RTSS-SLQS---AEGWSQLTGGFFIGATGGAFVAYF
LLQNFSTVDSIFRGLVN----------------------------------------
>127_Phormidesmis_priestleyi|WP_068816875.1
--------------------------------M-T--EQLIKP-Y---NGDPFTGHLSTP
ISDSAFTRAFVGNLPAYRKGLSPLLRGLEIGLAHGYFIIGPWVKLG------PLRDS-D-
------VANAGGLISGVALVLIATLCLSAYGLVS-FQGDDE-------------------
------------------------SSSD-SLQS---ANGWSQFTGGFFVGATGSAFVAYL
LLSNFSIIDGIFRGGFN----------------------------------------
>128_Oscillatoriales_cyanobacterium|TAD81895.1
----------------------------MADPR-N--AEMIQP-F---NGDPFTGHLATP
ISASDFTKAFIGNLPAYRKGLSPLVRGLEIGLAHGYFLVGPEIVFG------PLRDY-P-
----E-AANLGGLITALALVLLGTAGMSAYGLVS-FKEN-T--TYP--------------
-------------------SANP-MTPE-ALKT---GEGWSQLTAGFFVGGMSGVFAAYF
LLENFKGVDAIFRGLVN----------------------------------------
>129_Leptolyngbya|WP_017290020.1
--------------------------------M-A--DELIKP-Y---NGDPFTGHLSTP
ISDSGFTRAFIGNLPAYRKGLSPLLRGLEIGMAHGYFLVGPWTLLG------PLRDS---
----D-HAAVGGLISAIALILIATACLSTYGLAT-FQGDND-------------------
------------------------SATD-SLQT---SEGWSQFAGGFFVGATGGAAVAFL
LLSNFPIIDKIFTGAFN----------------------------------------
>130_Oscillatoriales_cyanobacterium_SpSt-418|HFM96468.1
--------------------------------M-S--DELVKP-Y---NGDPFVGHLSTP
ISDSAFTRNFIGNLPAYRRGLSPLLRGLEIGLAHGYFLVGPWTKLG------PLRDT---
----D-FSALGGLISAVALVLVATACLSVYGLVT-FQGDND-------------------
------------------------SPTD-SLQT---SEGWSQFAGGFFVGATGSAFVAYF
LLQNFDVVDSIFRGFVN----------------------------------------
>131_Cyanobacteria_bacterium_FACHB-63|MBD1844591.1 114_Leptolyngbya_sp._FACHB-17|WP_190375940.1
--------------------------------M-A--DELIKP-Y---NGDPFAGHLSTP
ISDSAFTRAFIGNLPAYRKGLSPLLRGLEIGMAHGYFLVGPWTLLG------PLRDS---
----Q-EAAIGGLISAVALILIATACLSIYGLAT-FQGEKP-------------------
-------------------------SSD-SLQT---SEGWSQFTGGFFVGATGGAFVAYL
LIANFSIVDKIFTGAFN----------------------------------------
>132_filamentous_cyanobacterium_Phorm_46|PSB23533.1 109_Tychonema_sp._BBK16|WP_236503121.1
----------------------------MADPR-N--AELIQP-F---NGDPFTGHLATP
ISASDFTKAFIGNLPAYRKGLSPLVRGLEIGLAHGYFLVGPEIIFG------PLRDY-P-
----E-AANLGGLVTAMVLVLLGTAGMSAYGLVS-FKQDNS--IYP--------------
-------------------NANP-MTPE-ALKT---GEGWSQLTAGFFVGGMSGVFAAYF
LLENFKGVDAIFRGLVNN---------------------------------------
>133_Lyngbya_sp._HA4199-MV5|MBW4694766.1
----------------------------MSDPR-N--AELIQP-W---KGDPFTGHLSTP
ISDSGFTKAFIGNLPAYRKGLAPIVRGLEIGLAHGYFLIGPWVKLG------PLRDS-D-
------AAALGGLISGMALILIATACLSVYGLVT-FNDDHS-------------------
------------------------GSKD-SLQT---ADGWSQLTGGFFVGATGGAFVAFF
LLNEFSTVDSIFRGLVNN---------------------------------------
>134_Kamptonema_sp._SIO4C4|NEO25878.1
----------------------------MPDAR-D--MEMVTA-Y---NNDPFTGHLSTP
ISDSGLTKVFIGNLPAYREGLSPLLRGLEVGMAHGYFVIGPWVLLG------PLRDS-E-
------FANLGGLISGITLILLATACLAAYGIAT-FQGESDA------------------
------------------------DSED-SLQT---SQGWSQYTSGFFVGAMGAAFVAYF
LLENFNVVDSILRGTIN----------------------------------------
>135_Tildeniella_nuda_ZEHNDER_1965/U140|MBW4581215.1
----------------------------MSDPR-N--AELIQP-W---KGDPFTGHLSTP
ISDSAFTKAFIGNLPAYRKGLAPIVRGLEIGLAHGYFLIGPWVKFG------PLRDS-D-
------VAALGGLISGLALILIATACLSIYGLVT-FEDESS-------------------
------------------------GSKD-SLQT---ADGWSQLTGGFFIGATGGAFVAFF
LLNEFSTVDSIFRGLVNN---------------------------------------
>136_Nostoc_sp._HG1|MBC6435258.1
----------------------------------M--ENLIKP-Y---KGDPFVGHLSTP
ISDSDFTRAFIGNLPAYRKGLSPLLRGLEIGLAHGYFIIGPWVVFG------PLRDS-D-
------VAALGGLISGGALILIATACLAVYGLVT-FDADDD-------------------
------------------------SSSN-KLQS---ADGWSQLTGGFFIGAMAAAFVAYF
LLQNFSVVDSIFRGFVN----------------------------------------
>137_[Phormidium|WP_199247649.1
------------------------------MAE-Y--QQVVKP-Y---GGDPFIGHLSTP
ISDSAFTRAFINNLPAYRKGLSPLLRGLEVGMAHGYFLIGPWVNFG------PLRDS---
----E-FAALGGLISGLALILVATMCLSAYGLVS-FQGAA--------------------
----------------------P-AGAD-PLKT---SEGWSQFAAGFFVGAMGAAFVAYF
LLANFEVVDAIFRGLVNN---------------------------------------
>138_Euhalothece_natronophila|WP_146294427.1
----------------------------MAETK-N--MEYIQP-Y---NNDVYMGHLSTP
ISDSGLTRTFINNLPAYREGISPLLRGLEIGMAHGYFLVGPWTLLG------PLRDS-D-
----G-YAYLGGLISAIALILVATAGLSAYGLAA-FPADNSE------------------
-----------------AQYFDH-RAPE-NLKT---RQGWSQFAGGFFIGAMGGAFVAYF
LLENLSVVDSILRGTIN----------------------------------------
>139_Tolypothrix_sp._T3-bin4|MBD0301389.1 108_Microcoleus_sp._FACHB-SPT15|WP_192221466.1
----------------------------MADPR-D--GEVVKPFY---DNEPFVGHLSTP
ISDSPVVRAYINNLPAYRRNVAPLVRGVEIGLAHGFFLFGPETLLG------PLRET-D-
----V--AYVGGLLTAIAIVLVATVGMSIYGIVS-FQTGNE-------------------
-----------------FESQNP-RTPS-ELKT---AEGWSQLTAGFFLGGMAGAFLAFF
LFENFDVVDSILRGIVNNS--------------------------------------
>140_Cyanobacteria_bacterium_RI_101|MBJ7900711.1
------------------------------MTE-Y--TQVVKP-Y---NDDPFTGNLSTP
ISDSDFTRAFIGNLPAYRKGLSPILRGLEVGMAHGYFLMGPWTKLG------PLRDS---
----D-NPALGGLIGALALILVATAALSSYGLVS-FQGES--------------------
------------------------SDKD-SLQS---AEGWSQFSAGFFVGGMGGAFVAYF
LLENIAVVDSIFRGLVN----------------------------------------
>141_Hormoscilla_sp._SP12CHS1|MBC6420412.1
-------------------------------MA-Y--NQVIKP-Y---NDDPFVGHLSTP
ISDSDFTKAFIGNLPAYRQGLSPILRGLEIGMAHGYFLIGPWTKLG------PLRDS---
----E-FASLGGLISAIALVLIATACLSAYGLVS-FQGDCS-------------------
------------------------KGTN-PLQT---SEGWSQLAGGFFVGAMGGAFVAFF
LLQNFSVVDGIMRGLFN----------------------------------------
>142_Alkalinema_sp._RU_4_3|NJM47171.1
--------------------------------M-S--EQLVKP-Y---GGDPFVGNLATP
VSDSGFTRAFIGNLPAYRPGLSPLLRGLEVGMAHGYFLVGPWTLLG------PLRDS---
----D-HAALGGLLGAVGLILVATVGLSSHGLAR-FQGDPG-------------------
-------------------------NSN-DLQT---GAGWSKFSGGFFIGAMGGAFFAYM
LLSNFDIIDSIFRAGVN----------------------------------------
>143_Dactylococcopsis_salina|WP_015230763.1
------------------------------MAE-N--MQYIQP-Y---NDDVYVGHLSTP
ISDSGFTRAFINNLPAYREGVSPLLRGLEIGMAHGYFLVGPWTLLG------PLRDS-E-
----G-SAYLGGLIAAIGLILIATGALSAYGLTA-FPNNDSK------------------
-----------------ALYFED-RAPE-NLKT---REGWSQFTGGFFVGAMGGAFVAYF
LLENFSVVDSMLRGIVN----------------------------------------
>144_Aphanothece_hegewaldii|WP_106456005.1
----------------------------MPETP-F--KQVVHP-Y---HGDPFVGHLSTP
ISDSDFTRTFIGNLPAYRRGLSPIIRGLEVGMAHGYFLIGPWVLLG------PLRDS---
----D-HANLGGLISGLALILIATACLSLYGLVY-FQGKDDI------------------
------------------------VGPD-ALKT---SEGWSQFAAGFFVGGMGGAFVAYF
LLENLNVVDGIMRGGFNQ---------------------------------------
>145_Oscillatoriales_cyanobacterium_LEGE_11467|MBE9039328.1
----------------------------MSDPR-N--TEMVQP-Y---NGDPLVGHLSTP
ISDSAFTRAFIGNLPAYRKGLSPILRGLEIGMAHGYFIIGPWTVLG------PLRDS---
----E-VAALGGLISGLALLLLATVCLSVYGIVS-FQGDAAQ------------------
-------------------------GDD-PLKT---ADGWSQLTAGFFVGGMGGAFVAFF
LLQNFEVVDSIFRGSVN----------------------------------------
>146_Okeania_sp._SIO4D6|NEP06287.1
----------------------------MPEAT-D--TGFVQP-Y---NGDPFVGHLSTP
ISDSDFTRTFIGNLPAYRKGLSPILRGLEIGMAHGYFIVGPWTKLG------PLRDS-A-
------TANLGGLISAIALILIATICLSTYGIVS-FQGDSP-------------------
------------------------ESAD-PLKT---SEGWSQFTGGFFIGGMGGVVVAFF
LLENFEVLDSIFRGFVNN---------------------------------------
>147_Spirulina_subsalsa|WP_017305686.1
----------------------------------M--PDLIKP-YYDDEFAPFKGHLATP
VSASGFTKAFIGNLPAYRKGISPIVRGLEVGMAHGYFMLGPWVVVG------PLRDY-P-
----D-AANLGGLVSAIALILIATAGMSAYGLVS-FPQDNSKAAYI--------------
-------------------ENTV-GAPE-ELKT---GQGWSQFTAGFFVGAMGGAFVAYF
LLENFISVDAILRGLVN----------------------------------------
>148_Halothece_sp._PCC_7418|WP_015224772.1
----------------------------MAETQ-N--MQYIQP-Y---NDDVYVGHLSTP
ISDSGFTRTFINNLPAYREGISPLLRGLEIGMAHGYFLVGPWTLLG------PLRDS-E-
----G-NAYLGGLIAAIGLILIATGALSAYGLTA-FPSDDSK------------------
-----------------AQYFED-RAPE-NLKT---RQGWSQFTGGFFVGAMGGAFVAYF
LLENFSVVDSMLRGIVN----------------------------------------
>149_Cyanobacteria_bacterium_J055|RMG08952.1
----------------------------MANPT-D--TGLVQP-Y---NGDPFTGHLSTP
ISDSAFTKAFIGNLPAYRTGLSPILRGLEVGMAHGYFIIGPWVKLG------PLRDS---
----D-FAALGGLISGSTLLLIATICLAAYGIVS-FQGSAK-------------------
-------------------------SDD-SLQS---SEGWSQFTAGFFIGGMGGAFFAFF
LLQNITVVDSIFKGLVN----------------------------------------
>150_Hyella_patelloides|WP_144871392.1
-----------------------------MPEK-S--TEVIKP-Y---NGDPFVGHLATP
ISASDFTKTFIGNLPAYRKGVAPILRGLEVGMAHGYFLIGPWVLLG------PLRDS---
----D-FASLGGLISGLAMVLIATACLSAYGIVS-FQGKPT-------------------
------------------------NSED-TLQS---SEGWSQFAAGFFVGGMGGAFAAHF
LIQNFDVVDSILRGTVNF---------------------------------------
>151_Cyanobacteria|WP_190450146.1
----------------------------MADPR-N--AELIQP-Y---NGDPFTGHLSTP
ISDSAFTRAFIGNLPAYRKGLAPLVRGLEIGLAHGYFLIGPWVKLG------PLRDS-D-
------AAALGGLISGLALILIATACLSIYGLVT-FDGES--------------------
------------------------HSKD-ALQT---SDGWSQFTGGFFIGSTGAALVAFF
LLKEFSTVDSIFRGLFN----------------------------------------
>152_Phormidium_sp._CLA17|WP_171575042.1
----------------------------------M--ENLIKP-Y---NGDPFLGHLSTP
ISDSDFTRAFIGNLPAYRKGLSPLLRGLEIGLAHGYFIIGPWVVFG------PLRDS-D-
------VAALGGLISGGALILIATACLSIYGLAT-FSDADD-------------------
------------------------NSSN-KLQS---ADGWSQLTGGFFIGAMAAAFVAYF
LLQNFSVVDSIFRGFVN----------------------------------------
>153_Spirulinaceae_cyanobacterium_SM2_1_0|NJL00600.1
----------------------------MTEVQ-S--TEMVGP-Y---KGDPFAGHLATP
ISASGFTKAFIGNLPAYRPGVSPLVRGLEVGMAHGYFLLGPWVLLG------PLRDY-P-
----D-AANLGGLVSAIAMVLLATAAMSAYGLVT-FPKDNSNA-----------------
----------------VYLQGPN-DTPE-DLKT---GRGWSQYTAGFFVGGMGGAFVAFF
LLENFSSVDAIFRGLVN----------------------------------------
>154_Rubidibacter_lacunae|WP_022604376.1
----------------------------MAD-SKS--SEAITP-Y---NDDIFAGHLSTP
ISDSAFVRSLINNLPAYRSGVSPLLRGLEVGMAHGYFAIGPWVLLG------PLRDT-D-
----A-SANIGGLIAGIGLILVATIAMSAYGLVS-FPKDQSKAAYF--------------
---------------------DD-RAPE-ALQT---GEGWSQFAGGFFVGAMGGAFVAYF
LLENFDLLDNIMRGIVNS---------------------------------------
>155_Okeania_sp._SIO3I5|NEQ35161.1
----------------------------MSEAT-D--SGFVQP-Y---KGDPFVGHLSTP
ISDSDLTRTFIANLPIYRQGLSPILRGLEVGMAHGYFIVGPWTKLG------PLRDS-A-
------VANLGALISTIALILIASICLSAYGIVS-FQGESS-------------------
------------------------EGTD-PLKT---SEGWSQFTGGFLIGAMGGAIVAFF
LIENLGLVTSIF---------------------------------------------
>156_Stenomitos_rutilans_HA7619-LM2|MBW4473456.1
----------------------------MSDPR-N--AELIQP-W---KGDPFTGHLSTP
ISDSGFTKAFIGNLPAYRKGLAPIVRGLEIGLAHGYFLIGPWVKFG------PLRDS-D-
------VAALGGLISGLALILIATACLSVYGLVT-FNDDHS-------------------
------------------------GSKD-SLQT---AEGWSQLAGGFFVGATGGAFVAFF
LLNEFSTVDSIFRGLVNN---------------------------------------
>157_Snowella_sp.|PZV25301.1
------------------------------MAE-Y--TQVVQP-Y---NNDPFTGHLSTP
ISDSGFTRALIGNLPAYRKGLSPLIRGLEIGMAHGYFLVGPWTLLG------PLRDS---
----D-HAYLGALISALALILVATVALSSYGSVT-FQSGD--------------------
------------------------SSTD-SLQT---ADGWSQFASGFFVGASGGACVAYF
LLENLNVVDGIFRGVFN----------------------------------------
>158_filamentous_cyanobacterium_LEGE_11480|MBE9032236.1
--------------------------------M-S--EQLVKP-Y---GGDPFVGHLSTP
ISDSGFTRSFIGNLPAYRPGLSPLLRGLEVGMAHGYFLVGPWTVLG------PLRDS---
----D-QAALGGLIGAIGLIIVLTVGLSTHGLAR-FQGDPG-------------------
-------------------------DST-DLQT---GAGWSKFSSGFLIGAMGGAFFAFI
LLSNFGVIDTIMQGGFN----------------------------------------
>159_Microcoleus_sp._T1-bin1|MBD0307425.1
----------------------------MADPR-D--AELIKP-F---NGDPFTGHLATP
ISASDFTKAYLGNLPIYRKGLSPLVRGLEIGLAHGYFLVGPQIVFG------PLRDY-E-
----E-AANLGGLYTALVLVLLGTIGLSLYGWVS-FKQDNT--SYP--------------
-------------------SANP-MTPD-ALRN---AEGWSQFTAGFFIGGMGGVFVAYF
LLENFKGIDAISGV-------------------------------------------
>161_Lusitaniella_coriacea|WP_194028697.1
--------------------------------M-T--NQVVKP-Y---KGDPFTGHLATP
ISASGFTQAFIGNLPAYRKGVSPLIRGLEVGLAHGYFLAGPWTVFG------PLRDY-E-
----G-AAALGGLIPAVAMIMLATACLSAYGLVT-FSDDDSKADYF--------------
--------------K-----SNP-DAPE-NLQT---GSGWGQFTGGFFIGAMGGAFVAYF
LLANFAGVDAIFRGLVN----------------------------------------
>162_Jacksonvillea_sp._ISTCYN1|WP_162545482.1
----------------------------MADPK-A--TELIKP-Y---QGDPFLGHLSTP
ISDSDLTKTFINNLPAYRKGLSPLLRGLEVGMAHGYFLIGPWTKLG------PLRDS---
----E-FASLGGLISGIALILIATACLSAYGLVS-FPGKAG-------------------
-------------------------KTG-PLET---SEDWSQFAGGFFVGAMGGAFVAFF
LIQNFGVVDGIMKGLFN----------------------------------------
>163_Cyanobacteria_bacterium_SW_9_44_58|PSO47601.1
----------------------------MAEAKNM--EQYIKP-F---NDDIYAGHLSTP
ISDSAFTRVFINNLPAYRKGISPLLRGLEIGMAHGYFLVGPWTLLG------PLRDG-E-
------NPYLGGLIAAIGLILVATGGLSAYGLTA-FPEDDSKAKYF--------------
---------------------DN-RAPE-NLKN---RPNWSQFTGGFFVGAMGGAFVAYF
LLENFSVVDSMLRGIVNS---------------------------------------
>164_Symploca_sp._SIO2B6|NET05602.1
----------------------------MAQGQ-D--TQLIKA-F---NDDPFVGHLSTP
ISDSTLVNIYLNNLPIYRKGISPLLRGLEIGMAHGYFLIGPWTLLG------PLRDY-P-
----D-SANLGALISGIALILVATAALAAYGIVS-FQEGSAP--A---------------
-------------------KQNA-KTPE-ALTT---ADGWSQFTGGFFVGAMGGAFVAYF
LLENFNIVDDILRGVVN----------------------------------------
>165_Coleofasciculaceae_cyanobacterium_SM2_1_6|NJL91208.1
----------------------------MVDAK-Y--IEVIKP-F---NDDPFDGHLSTP
ISDSVFTRNFIGNLPIYRKGLSPILRGLEIGMAHGYFLLGPWIRFG------PMRDD-V-
----N-LANFGGLIPALVLVLLGTAGMSAYGIVT-FSGKSA-------------------
---------------------E---GGD-RLQT---SEGWSELTSGFFIGGMGGALFAYF
LLENFASIDAIFRGFINN---------------------------------------
>166_Cyanobacteria_bacterium_WB6_1B_304|NBO31249.1 160_Cyanobacteria_bacterium_REEB444|MBU6186063.1
--------------------------------M-A--EDLIKP-F---NGDPFTGHLSTP
ISDSGLTRAFISNLPIYRVGLSPLLRGLEVGMAHGYFLIGPWAKLG------PLRDS-D-
------FAYLGALISGIALILVATSCLSAYGLVS-FQGSRA-------------------
------------------------STTD-PLKT---ADGWSQFTGGFFVGAMGAAFVAFF
LLENFNVVDSIFRGLFN----------------------------------------
>167_unclassified_Planktothrix|WP_190462037.1
----------------------------MADPR-D--AEVVKA-Y---NGDPFVGNLSTP
ISDSAFTRAFIGNLPAYRKGISPLQRGLEIGLAHGYFIIGPWVKFG------ALRDY-G-
----E-AANLGGLICGLALILIATACMSVYGIAS-FQDQKN---IP--------------
-------------------NSNP-QAPD-QWKT---AEGWSQVTTGFFVGAMGGAFVAYF
LLENFNVVDAIFRGIVHH---------------------------------------
>169_Cyanothece_sp._PCC_7425|B8HRF0.1
----------------------------MADAR-D--MELIKP-Y---NGDPFTGHLSTP
ISDSDFTRTFIGNLPAYRKGLSPILRGLEIGMAHGYFLIGPWVKLG------PLRDS---
----D-VANLGGLISGIALILIATACLAAYGIVS-FQKEEA-------------------
-------------------------AAN-PLNT---AEGWSQFTAGFFVGATGGAFVAFT
LLEKFDVVDGIMTGLFN----------------------------------------
>170_Scytolyngbya_sp._HA4215-MV1|MBW4522049.1
--------------------------------M-T--EQLVKP-Y---NGDPFVGNLSTP
ISDSAFTRAFIGNLPAYRKGLSPLLRGLEVGLAHGYFLIGPWVKLG------PLRDS---
----D-VAALGGLISAIGLILIATACLSVYGLVS-FQDGGS-------------------
-------------------------SSD-SLQT---SEGWSQFTGGFFIGATGSAFVAYF
LLANISVVDAIFRGLFN----------------------------------------
>173_Microcoleus_sp._C1-bin4|MBD0392295.1
----------------------------MADPR-D--AELIKP-F---NGDPFTGHLATP
ISASDFTKAYLGNLPIYRKGLSPLVRGLEIGLAHGYFLVGPEIVFG------PLRDY-E-
----E-AANLGGLYTALVLVLLGTLGMSAYGLVS-FKQDNT--SYP--------------
-------------------SANP-MTPD-ALRN---AEGWSQLTAGFFIGGMSGVFAAYF
LHENFKGVDAIFRGLVNN---------------------------------------
>174_Pseudanabaena_sp._PCC_7367|WP_015163614.1
-------------------------------------MDFVKP-Y---GGDPQVGHLSTP
ISDSGIVRTYINNLPAYRPGLSPLLRGLEIGMAHGYFLVGPEIILG------PLRDY-P-
----E-AANLGGLVTAITLVLLATACLAAYGIVS-YQGDKA-------------------
------------------------GTPG-TLKS---ADGWSQFAGGFFIGGAGGAFVAYF
LLENFTGIDAILRGLVN----------------------------------------
>175_Geitlerinema_sp._FC_II|PPT11355.1 168_Baaleninema_simplex|WP_017659403.1
---------------------------------------MVQA-Y---KGDPQLGHLSTP
ISDSEFTRAFIGNLPAYRSGLSPILRGLEIGMAHGYFIIGPWVKLG------PLRDS-E-
------FANLGGLISGVTLLLLATACLAAYGLVS-YQGES--------------------
------------------------TSDD-PLKT---SEGWSQFTAGFFVGGMGSAFVAFF
LLQNFDVVDAIFRGLVNY---------------------------------------
>177_Thermosynechococcus_sp._TA-1|WP_206200916.1 172_Thermosynechococcus_sp._CL-1|WP_149820281.1
--------------------------------M-A--EELVKP-Y---NGDPFIGHLSTP
ISDSGLVKTFIGNLPAYRQGLSPILRGLEVGMAHGYFLIGPWVKLG------PLRDS---
----D-VANLGGLISGIALILIATACLAAYGLVS-FQKGGS-------------------
-------------------------SSD-PLKT---GEGWSQFTAGFFVGAMGGAFVAFF
LLENFAVVDGIMTGLFN----------------------------------------
>178_Leptodesmis_sichuanensis|WP_233742983.1
----------------------------------M--SDLIKP-Y---NDDPFTGNLSTP
ISDSGFTRAFISNLPAYRKGLSPLLRGLEVGLAHGYFIIGPWVKLG------PLRDS---
----E-HAALGGLISGIALILIATACLSAYGLVR-FSDEKSTAAAQA-------------
----------------QAASGPV-GVSS-SLET---EEGWSQFAGGFFIGATGGAFTAYL
LLVNFGVVDSIFRGLVN----------------------------------------
>179_Coleofasciculus_sp._S288|MCA1994793.1
----------------------------MADPR-D--AEVVRP-Y---DGNPFIGNLETP
INSSPIVKAYINNLPAYRQNVSPLVRGIEIGMAHGFFLVGPETLLG------PLRET-D-
------VAYVGGLITAIAIILIATAGMSAYGIVS-FKEGGDFE-----------------
-------------------VQNP-RTPA-ELRT---AKGWSELTGGFFLGAMGGAFVAFL
LLENFDIVDSILRGIVHNT--------------------------------------
>180_Kovacikia_sp._CCNU0001|WP_224340905.1
----------------------------MADPR-N--AELIKP-Y---FDDPFIGHLSTP
ISDSAFTRTFIGNLPAYRKGLSPILRGLEVGLAHGYFLIGPWVKLG------PLRDS-D-
------VSALGGLISGIALILIATACLSAYGLAT-FKDEEAVEADA--------------
--------------AQSTSLKPT-RFSK-SLQS---AEGWSQFAGGFFVGATGGAFTAYL
LLANFNVVDSIFRGLVN----------------------------------------
>181_Cyanobacteria_bacterium_M5B4|PLS67782.1
-------------------------------------MDFVSP-Y---NGDPQLGHLSTP
ISDSPLVRAYIGNLPAYRPGLSPLLRGLEIGMAHGYFLVGPEVVFG------PLRDY-A-
----P-AANLGGLVTAIVIVLLGTISLAAYGSVS-FQNGRR-------------------
------------------------DENA-TLKS---SEDWSQFAGGFFLGGSGSAFVAYF
LLENFSGIDAIFRGLVN----------------------------------------
>184_Thermostichus_lividus|WP_099798456.1
--------------------------------M-A--DELVKP-Y---NGDPFAGHLSTP
ISDSGLVKTFISNLPAYRQGLSPILRGLEVGMAHGYFLIGPWVKLG------PLRDS---
----D-VANLGGLISGITLILLATACLAAYGLVS-FQKASS-------------------
-------------------------SGD-ALKT---GEGWSQFTAGFFVGAMGGAFVAFF
LLENFAVVDGIMKGLFN----------------------------------------
>186_unclassified_Planktothricoides|WP_054470362.1
----------------------------MANSR-D--IEMIKP-Y---GGDPFVGNLSTP
ISDSAFTRAFIGNLPAYRKGLSPLLRGLEIGMAHGYFIIGPWVILG------PLRDS---
----D-YANLGGLISGITLILIATVCLSIHGLVT-FQGQSS-------------------
------------------------EGAD-PLQT---GEGWSQLAGGFFVGGMGGAFVAYF
LLENFAVVDGIMRGLFN----------------------------------------
>187_Leptolyngbyaceae_cyanobacterium_RU_5_1|NJP09915.1
----------------------------------M--SDLIKP-Y---NGDPFTGHLSTP
ISDSPFTRAFIGNLPAYRKGLSPILRGLEIGLAHGYFLIGPWVKLG------PLRDS-D-
------AAAVGGLISGMAMILIATACLSAYGLAT-FGQEG--------------------
------------------------GDSN-SLQS---AEGWSQFAGGFFIGGSCGVLAAFL
LLQNFAVVDSIFRGLVN----------------------------------------
>188_Oscillatoria_sp._FACHB-1406|WP_190714870.1
--------------------------------M-T--NQVVKP-Y---NGDPFVGHLATP
ISASGFTKAFINNLPAYRKGVSPLIRGLEVGMAHGYFLVGPWTVLG------PLRDY-E-
----G-AAALGGYISAIALLAIATACMSVYGLVM-FPDNDEKA-----------------
----------------DYFKSNI-DAPR-NLQT---GSDWSQFTGGFFLGAMGGATVAFF
LLENLAGVKAILGGLVN----------------------------------------
>190_Pleurocapsales|WP_015143921.1
------------------------------MAD-Y--KQVVQP-Y---NGDPFTGHLATP
ISASDFTKAFIGNLPAYRPGLSPLLRGLEIGMAHGYFIIGPWVLLG------PLRDS---
----E-FASLGGLISGLAIILIATACLASYGLVS-FQGGRAI------------------
---------------------GT--GDA-SLKS---SEGWSQFTAGFFVGGMGGAFTAYF
LLENLGVIDAIMRGLVNN---------------------------------------
>191_Thermosynechococcus_sp._NK55a|WP_024124204.1
--------------------------------M-A--EELIKP-Y---NGDPFVGHLSTP
VSDSGLVKTFIGNLPAYRQGLSPILRGLEVGMAHGYFLIGPWVKLG------PLRDS---
----D-VANLGGLISGIALILIATACLAAYGLVS-FQKGGS-------------------
-------------------------SSD-SLKS---GEGWSQFTAGFFVGAMGGAFVAFF
LLENFAVVDGIMTGLFN----------------------------------------
>193_Oscillatoriales_cyanobacterium_USR001|OCR02432.1
----------------------------MADFK-D--AELVKP-Y---NGDPFVGNLATP
ISASDFTKAFIGNLPAYRQNLSPLVRGLEVGLAHGYFLVGPEILLG------PLRDY-P-
----D-AANLGGLITALAIVLLGTAGMSAYGLVT-FKQDG-S------------------
-----------------FTSANA-QTPE-ALKT---AEGWSQFSAGFFLGGAGGAFVAYF
LLENFTGIDAIFRGLVNG---------------------------------------
>195_Synechococcus_elongatus|1JB0_L 185_Cyanobacteria|WP_011058236.1 194_Thermosynechococcus_vestitus_BP-1|6PFY_L
----------------------------------A--EELVKP-Y---NGDPFVGHLSTP
ISDSGLVKTFIGNLPAYRQGLSPILRGLEVGMAHGYFLIGPWVKLG------PLRDS---
----D-VANLGGLISGIALILVATACLAAYGLVS-FQKGGS-------------------
-------------------------SSD-PLKT---SEGWSQFTAGFFVGAMGSAFVAFF
LLENFLVVDGIMTGLFN----------------------------------------
>198_Leptolyngbyaceae_cyanobacterium_JSC-12|EKQ70781.1
----------------------------------M--SDLIKP-Y---NGDPFVGHLSTP
ISDSAFTRAFISNLPAYRKGLSPLLRGLEIGLAHGYFLIGPWVKLG------PLRDS---
----E-FAAIGGLISGMAMVLIATGCLSAYGLAT-FSGQEET------------------
-------------------------DGR-ALQS---SEGWSQFAGGFFIGGSCGVLAAFF
LLQNFSTVDSIFRGLVN----------------------------------------
>202_Microcoleaceae_bacterium_UBA11344|HAT15919.1 171_Microcoleaceae_bacterium_UBA9251|HCV31665.1
----------------------------MADSR-N--AELIQP-F---NGDPFTGHLATP
ISASDFTKAFIGNLPAYRKGLSPLVRGLEIGLAHGYFLVGPEIILG------PLRDY-P-
----E-AANLGGLITAIALVLIGTLGMSAYGLVS-FQEN-ST------------------
-----------------YASANP-MTPE-ALKT---GEGWSQLTAGFFVGGMGGVFAAYF
LLENLKVVDAMFRGLVN----------------------------------------
>205_Stanieria_sp._NIES-3757|WP_096387520.1 199_Stanieria_cyanosphaera|WP_015193668.1
-----------------------------MPKP-F--TQVVKP-Y---NDDPFIGHLSTP
ISDSDFVKTYIRNLPGYRRGLSPLLRGLEVGLAHGYFLAGPWTVFG------PLRDS---
----E-VASLGGLICALALVLIGTACLSVYGIVS-FQGKPT-------------------
------------------------NSED-SLQS---SEGWSQFSAGFFLGGTGGAFVAYF
LLQNFDVINGILSGTFN----------------------------------------
>207_Thermosynechococcus_sp._M98_K2018_005|HIK36350.1 176_Thermosynechococcus_sp._M46_R2017_013|HIK25117.1 200_Thermosynechococcus_vestitus|WP_181495286.1
--------------------------------M-A--EELVKP-Y---NGDPFVGHLSTP
ISDSGLVKTFIGNLPAYRQGLSPILRGLEIGMAHGYFLIGPWVKLG------PLRDS---
----D-VANLGGLISGIALILIATACLAAYGLVS-FQKGGS-------------------
--------------------------SD-PLKT---GEGWSQFTAGFFVGAMGAAFVAFF
LLENFSVVDGIMTGLFN----------------------------------------
>208_Tychonema_bourrellyi|WP_096828446.1
----------------------------MADPR-N--AELIQP-F---NGDPFTGHLATP
ISASDFTKAFIGNLPAYRKGLSPLVRGLEIGLAHGYFLVGPEVVFG------PLRDY-P-
----E-AANLGGLITALALVLIGTLGMSAYGLVS-FQEN-KT------------------
-----------------YASANP-MTPE-ALKT---GEGWSQLTAGFFVGGMGGVFAAYF
LLENLKVVDAMFRGLVN----------------------------------------
>209_Synechococcus_sp._JA-2-3Ba2-13|WP_011433113.1
-------------------------------------MDYIRT-F---NDDPCEGHLSTP
ISDSPVTRLFINNLPINRPGLSPLLRGLEIGLAHGYFLVGPEIVLG------PLRDY-P-
----E-AANLGGLVTAMAIVLLGTACMSAYGSVT-FGNKPE-------------------
----------------------T-PGAA-PLAT---ARGWGDLTAGFFLGGMGGVFAAYF
LLENFAGIDAIFRGLVN----------------------------------------
>210_unclassified_Synechococcus|WP_011428959.1 189_unclassified_Synechococcus|WP_099812636.1
-------------------------------------MDYIRT-F---NDDPCEGHLSTP
ISDSSLTRLFINNLPINRPGLSPLLRGLEIGLAHGYFLVGPEIVVG------PLRDY-P-
----E-AANLGGLVTAMAIVLLGTACMSAYGSVT-FGNKPE-------------------
----------------------T-PGAN-PLST---ARGWGDLTAGFFLGGMGGVFAAYF
LLENFAGIDAIFRGLVN----------------------------------------
>211_Okeania_sp._SIO2B3|NET46120.1 182_Okeania_sp._SIO1H6|NET14180.1 183_Okeania_sp._SIO1H4|NES75034.1
----------------------------MPEAT-D--TGFVQP-Y---NGDPFVGHLSTP
ISDSDFTRAFIGNLPAYRTGLSPILRGLEVGMAHGYFIFGPWAKLG------PLRDS-A-
------VANIGGLISAIALILIATICLSAYGIVS-FQGESA-------------------
------------------------EGAD-PLKT---SEGWSQFTGGFFIGGMGGAVVAFF
LIENFEIVDSIFRGVFN----------------------------------------
>212_Hydrococcus_sp._RU_2_2|NJM90143.1
----------------------------MSESG-Y--KQVVQP-Y---NGDPFTGNLATP
ISASDFTKAFIGNLPAYRPGLSPLLRGLEIGMAHGYFIIGPWVLLG------PLRDS---
----E-FASLGGLISGLTIILLGTACLASYGLVS-FQGGRAI------------------
---------------------GT--GDT-ALKS---SEGWSQFTAGFFVGGMGGAFTAYF
LLQNLGVVDGIMRGLFN----------------------------------------
>213_Geitlerinema_sp._PCC_9228|WP_071515554.1
----------------------------MADAR-D--VEMVKA-Y---GGDPFTGHLSTP
VSDSAFTKAFIGNLPAYRPGLSPILRGLEIGMAHGYFLVGPEVIVG------PLRDS---
----A-YANFGGLITAMAIVLIGTAAMAAHGLVS-YPNTKM-------------------
----------------------A-DSDE-PLST---SEGWSQFAGGFFIGGMGGAFVAYF
LLENFEVLDSILRGTIN----------------------------------------
>214_Synechococcus_sp._PCC_6312|WP_015125220.1
--------------------------------M-A--EELVKP-Y---GGDPFAGHLSTP
ISDSSFTKTFIGNLPIYRPGLSPILRGLEVGMAHGYFLIGPWVKLG------PLRDS---
----D-VANLGGLISGIALILLATACMAAYGLAS-FQKPS--------------------
--------------------------SD-ALKS---SEGWSQLTAGFFVGAMGGAFVAFF
LLENFSVVDGIMTGFFN----------------------------------------
>215_Aphanocapsa_sp._GSE-SYN-MK-11-07L|MBW4553351.1
--------------------------------M-A--EELIKP-Y---NGDPFVGNLSTP
ISDSAFTRAFIGNLPAYRKGLSPILRGLEIGMAHGYFLSNPWFRFG------PLRDS---
----D-VAALGALISGIALIMLATACLSAYGIVS-FQKGG--------------------
------------------------STTD-SLQT---SEGWSQFSAGFFVGATGGAFVSYF
LLENFSVVDGIMRGLFN----------------------------------------
>216_Chlorogloea_purpurea_SAG_13.99|MBR8832450.1
----------------------------MPESG-Y--TQVVKP-F---NDDPFMGHLATP
ISASDFTKAFIGNLPAYRPGLAPILRGLEIGMAHGYFLVGPWVILG------PLRDS---
----E-FANLGGLISALAVVLIGTACLASYGLVT-FTGHVTG------------------
-------------------------QTD-TMKT---SDGWSQFAAGFFLGGMGGAFVAYF
LLENLNVVDGIMRGVFNQ---------------------------------------
>217_Okeania_sp._SIO2C2|NEP88892.1
----------------------------MPEAT-D--TGFVQP-Y---NGDPFVGHLSTP
ISDSDFTRAFIGNLPIYRKGLSPILRGLEVGMAHGYFIFGPWAKLG------PLRDS-A-
------VANLGGLISTIALILIATICLSAYGIVS-FQGESA-------------------
------------------------EGAD-PLKT---SEGWSQFTGGFFIGGMGGAVVAFF
LIENFEIVDSIFRGVFN----------------------------------------
>218_Synechococcus_sp._Nb3U1|WP_235278247.1
-------------------------------------MDYIRT-F---NDDPCEGHLSTP
ISDSPVTRLFINNLPINRPGLSPLLRGLEIGLAHGYFLVGPEIVVG------PLRDY-P-
----E-AANLGGLVTAMVIVLLGTACMSAYGSVS-FGNKPE-------------------
----------------------T-PGAE-PLAT---ARGWGDLTAGFFLGGMGGVFAAYF
LLENFAGINAIFRGLVNG---------------------------------------
>219_Geitlerinema_sp._P-1104|WP_170188854.1
----------------------------MTTST-S--NQMVKP-Y---QGDPQTGHLSTP
ISDSAFTRTFIGNLPAYRPGLSPLLRGLEIGMAHGYFIGGPWVKLG------TQRGT-E-
------FANLNGLICGGTLLLIATACLAAYGLVT-FQGSQG-------------------
------------------------KSKD-SLQT---SEGWSQFTAGFFIGGMGSAFLAFF
LLENFGAVDAILRGLVNN---------------------------------------
>220_Sodalinema_gerasimenkoae|WP_159783525.1
----------------------------MTTST-S--NQMVKP-Y---KGDPQMGHLSTP
ISDSAFTRTFIGNLPAYRPGLSPLLRGLEIGMAHGYFIGGPWVKLG------TQRGT-E-
------FANLNGLICGGTLLLIATACLAAYGLVT-FQGGKG-------------------
------------------------NSKD-SLQT---SEGWSQFTAGFFIGGMGSAFLAFF
LLENFGAVDAILRGLVNN---------------------------------------
>221_Alkalinema_sp._FACHB-956|WP_190572674.1
----------------------------------M--AQFVKA-Y---NDDPFVGHLSTP
VSDSDFTRAFIGNLPAYRKGLSPLLRGLEVGMAHGYFIVGPWTKLG------PLRDS---
----D-LAAFGGLVSAMGLIIIATMALSAHGLAR-FQNDDS-------------------
------------------------GSSS-ELQS---AQGWSKFSGGFFIGAMGGAFCAYL
LLANIGTIDDILKGVVNY---------------------------------------
>223_Desertifilum_sp._SIO1I2|NES93741.1 222_unclassified_Desertifilum|WP_069968870.1
----------------------------MADPR-N--MEVVKP-Y---NGDPFVGHLSTP
ISDSDFTRAFIGNLPAYRKGLSPFRRGLEIGLAHGYFLLGPWVVFG------PLRDY-P-
----G-AANLGALISAVALILIATAGMSAYGFVT-FKEQD--N-----------------
-----------------PQGLTP-KVSD-RLKT---DEGWSEFTGGFFLGGTGGAFVAYF
LLENFEAVDAIFRGLVNR---------------------------------------
>224_Planktothrix_sp._PCC_11201|WP_079677767.1
----------------------------------M--AELIKP-Y---NGDPFVGHLSTP
ISDSDFTRAFIGNLPAYRKGLSPLLRGLEVGMAHGYFLIGPWILLG------PLRDH-P-
----S-AANLGGLISGITLVLLATICLSAYGLVT-FQKSGS-------------------
------------------------DAGD-SLQT---SEGWSQFAGGFFIGGMGGAFVAFF
LLENFGIVDSIFRGLVNS---------------------------------------
>225_Cyanobacteria_bacterium_KgW148|MCA1904370.1
--------------------------------M-T--IDFVSP-Y---NGDPQLGHLSTP
ISDSPLVRAYIGNQPAYRPGLSPLPRGSEIGMAHGYFLVGPEVVFG------PLRDY-A-
----P-AANLGGLVTAIVIVLLGTISLAAYGSVS-FQNGRR-------------------
---------------------DE---NA-TLKS---SEDWSQFAGGFFLGGSGSAFVAYF
LLENFSGIDAIFRGLVN----------------------------------------
>229_Synechococcales_cyanobacterium_C|NCJ05818.1
----------------------------MPETS-Y--TQVVKP-Y---NDDPFTGHLATP
ISASGFTKALINNLPAYRKGLSPIARGLEIGLAHGYFLVGPEVVFG------TNRDF-P-
----A-DPYVAALLTAVAIVVLGTIGLNAHGLVS-LKSAAE-------------------
---------------------SP-AGTD-PLRT---SEGWSQFASGFFLGGVGSAFFAYF
LLEKFSSIDAIFRGLVN----------------------------------------
>230_Phormidium_willei|WP_068787935.1
----------------------------MTTST-S--NQMVKP-Y---QGDPQMGHLSTP
ISDSAFTRTFIGNLPAYRPGLSPLLRGLEIGMAHGYFIGGPWVKLG------TQRGT-E-
------FANLNGLICGGTLLLIATACLAAYGLVS-FQGKQS-------------------
------------------------NSQD-SLQS---SEGWSQFTAGFFIGGMGSAFLAFF
LLENFGAVDAILRGLVNN---------------------------------------
>231_Phormidium_sp._GEM2.Bin31|TVR06185.1 226_Phormidium_sp._BM_Day4_Bin.17|MCC5896421.1
----------------------------MTTST-S--NQMVKP-Y---QGDPQMGHLSTP
ISDSAFTRTFIGNLPAYRPGLSPLLRGLEIGMAHGYFIGGPWVKLG------TQRGT-E-
------FANLNGLICGGTLLLIATACLAAYGLVT-FQGSKG-------------------
------------------------DSDN-SLQT---SEGWSQFTAGFFIGGMGSAFLAFF
LLENFGAVDAILRGFVNN---------------------------------------
>232_Gloeothece_verrucosa|WP_013323649.1
------------------------------MAE-Y--PQVVQP-Y---NDNPFEGHLATP
ISASGFTKAFIGNLPAYRRGLSPILRGLEIGMAHGYWIIGPWVVLG------PLRDS---
----E-FANLGGLISGLALILIATACLASYGLVS-FQNEAKEG-----------------
-----------------ETRLLP--PSN-PFHT---AESWSQFTAGFFLGGMGGAFVAYF
LLENLGVVDGIMRGLFNN---------------------------------------
>234_Leptolyngbya_sp._SIO1D8|NER85447.1
--------------------------------M-T--NQVVQP-Y---KDNPELGHLSTP
ISDSAFVRSFIGALPAYRKGMAPISRGLEIGLAHGYFLVGPEVVVG------ALRDF-E-
----A-APYLGGLVTAIAIVLLGTACMGAHGLVS-LKPAAE-------------------
-----------------LDS-----GTD-PLQT---SEGWSEMTTGFFLGGMGGAYMAYL
LLSHFDEINAIFRGFVN----------------------------------------
>240_Pseudanabaenaceae_cyanobacterium_LEGE_13415|MBE9011783.1
--------------------------------M-A--DELIKP-Y---NGDPFTGHLSTP
ISDSAFTRAFIGNLPAYRKGLSPLLRGLEIGMAHGYFLVGPWTLLG------PLRDS---
----E-YAAVGGLISAVALILIATACLSTYGLAT-FQGDDS-------------------
-------------------------SSD-SLQS---SGGWSQFAGGFFVGATGGAFVAYL
LIANFSIVDKIFTGAFN----------------------------------------
>241_Phormidium_pseudopriestleyi|WP_207087899.1
----------------------------MADAR-D--IEIVKP-Y---GGDPFVGHLSTP
VSDSAFTKAFIGNLPAYRKGLSPILRGIEIGMAHGYFLIGPWIKYG------PLRDY-P-
----E-AANLGGLVSAMSLILIGTACMSVYGIAS-FQATGDD-DYP--------------
-------------------SKNP-QAPA-DLKT---AEGWSQLTAGFFVGGMGGVFVSYF
LLENLSGVDAIFRGLVN----------------------------------------
>243_Oscillatoriales_cyanobacterium_CG2_30_40_61|OIP68847.1
----------------------------------M--AELIKP-Y---NGDPFVGHLSTP
ISDSDFTRAFIGNLPAYRKGLSPLLRGLEVGMAHGYFLIGPWIKFG------PLRDY-P-
----S-AANLGGLISGITLVLIATICLSAYGLVT-FQKSSS-------------------
------------------------DAGD-SLQT---SEGWSQFAGGFFIGGMGGAFVAFF
LLENFGIVDSIFRGLVNS---------------------------------------
>244_Arthrospira_sp._SH-MAG29|MBS0018713.1 227_Arthrospira_sp._O9.13F|WP_111890726.1 228_Arthrospira_sp._PLM2.Bin9|TVU51913.1 233_Microcoleaceae|WP_006623822.1 237_Arthrospira|WP_006618479.1
----------------------------MPQAT-D--QGLIQA-Y---NGDPFVGHLSTP
ISDSAFTRTFIGNLPAYRPGLSPLLRGLEIGMAHGYFIGGPWVKFG------TQRAT-E-
------FANLNGLICGLAMLLIATACLAAYGLVT-FQGDKS-------------------
------------------------EEGN-SLQS---AAGWSQFAGGFFIGGMGSAFLAFF
LLENFAVVDAIFRGLVNN---------------------------------------
>250_Phormidium_sp._SL48-SHIP|TAN91363.1
----------------------------MTTST-S--NQMVKP-Y---QGDPQTGHLSTP
ISDSAFTRTFIGNLPAYRPGLSPLLRGLEIGMAHGYFIGGPWVKLG------TQRGT-E-
------FANLNGLICGGTLLLIATACLAAYGLVS-FQGQQS-------------------
------------------------NSDN-SLQS---SEGWSQFTAGFFIGGMGSAFLAFF
LLENFGAVDAILRGLVNN---------------------------------------
>252_Gomphosphaeria_aponina_SAG_52.96__DSM_107014|MBR8827088.1
----------------------------MADAR-D--MEFILP-Y----GDPQVGHLATP
ISASGFTKAFIGNLPAYRKGLSPILRGLEIGMAHGYFLVGPWTLLG------PLRDS---
----D-VAYLGGLISAIAVVLIGTACLAVYGIAS-FQGNVK-------------------
------------------------EGAD-YLQT---AEGWSQFAAGFFIGGMGGAVVAYF
LLENLGVVDGIMRGVFN----------------------------------------
>253_Leptolyngbya_sp._SIO1E4|MBE7383161.1
--------------------------------M-T--NQVVQP-Y---KGSPELGHLSTP
ISDSAFVRTFIGALPAYRKGMAPISRGLEIGLAHGYFLVGPEIVVG------ALRDF-D-
----A-APYIGGLITAIAIVLLGTACMGAHGLVS-LKPAAE-------------------
-----------------SDA-----GTD-PLQT---SEGWSEMTTGFFLGGMGGAYMAYF
LLSHFEEINAIFRGFVN----------------------------------------
>254_unclassified_Microcoleus|WP_190494348.1
----------------------------MADPR-D--TELIKP-F---NGDPFTGHLSTP
ISDSGIVRAYLNNLPAYRKGISPLLRGLEVGLAHGYFIIGPWVIFG------PLRDY-P-
----G-AASLGGLISGVALIIIATAAMTAYGIAN-FQQGHNQAVA---------------
-------------------KQNP-KTPP-ELTT---ADGWSQYAGGFFIGGMGGAFVAYF
LLSNFDVVDAILRGVVHNT--------------------------------------
>257_Gloeothece_citriformis|WP_015956422.1
------------------------------MSE-Y--PQVVQP-Y---DDNPFVGHLATP
ISASGFTKAFINNLPIYRRGLSPILRGLEIGMAHGYWIIGPWVVLG------PLRDS---
----E-FANLGGLISGLALILIATACLASYGIVA-FQNEAHED-----------------
-----------------NPRVLP--PES-PLQT---AEGWSQFAAGFFVGGMGGAFVAYF
LLENLNVVDGIMRGIFNN---------------------------------------
>259_Microcystis_aeruginosa|WP_061432019.1 235_Microcystis_aeruginosa_Ma_QC_C_20070703_M131|TRT52870.1 236_Microcystis_aeruginosa|WP_002757141.1 238_Microcystis_aeruginosa|WP_158200038.1 239_Microcystis|WP_002737469.1 242_Microcystis_aeruginosa|WP_002802734.1 245_Microcystis|WP_012267003.1 246_Mic
----------------------------MAETG-Y--KQVVTP-Y---NDDPFIGHLATP
ISASGFTKAFIGNLPAYRPGLAPILRGLEVGMAHGYFLGGPWVVLG------PLRDS---
----E-YANIGGLIPALAMVLLATGCLASYGLVS-FQGKAAT------------------
--------------------------GD-PLKS---SEGWSQFAAGFFIGGMGGAFVAYF
LLENLGVVDGIMRGVFNQ---------------------------------------
>260_Neosynechococcus_sphagnicola|WP_036534591.1
--------------------------------M-A--EELIKP-Y---KGDPFVGHLATP
ISASAFTETFISNLPAYRTGLSPILRGLEVGLAHGYFLIGPWVKLG------PLRDS-D-
------FAALGGLISGLALIIIATACLSLHGLVS-FQGGSKWDVLH--------------
--------------NIP-------PGGK-VMQS---AEGWSQFTGGFFIGATGSAFVAYF
LLANFAVVDSIFRGVFN----------------------------------------
>261_Hydrocoleum_sp._CS-953|WP_094677040.1
----------------------------MPQAT-D--SGFVQP-Y---NGDPFVGHLSTP
ISDSDFTRTFIGNLPIYRQGLSPILRGLEVGMAHGYFIFGPMAKLG------PLRDA-A-
------VANIGGLISTIALVLIATICLSSYGIVS-FQGESP-------------------
------------------------EGAD-PLKT---SEGWSQFTGGFFIGGMGGAVVAFF
LIENFQIVDSILRGLFNS---------------------------------------
>262_Synechococcus_elongatus|P25902.2
--------------------------------M-A--EELVKP-Y---NGDPFVGHLSTP
ISDSGLVKTFIGNLPAYRQGLSPILPGLEVGMAHGYFLIGPWVKLG------PLRDS---
----D-VANLGGLISGIALILVATACLAAYGLVS-FQKGGS-------------------
-------------------------SSD-PLKT---SEGWSQFTAGFFVGAMGSAFVAFF
LLENFLLSMAS----------------------------------------------
>263_Planktothrix_paucivesiculata|WP_083620365.1
----------------------------------M--AELIKP-Y---NGDPFVGHLSTP
ISDSDFTRAFIGNLPAYRKGLSPLLRGLEVGMAHGYFLIGPWIKLG------PLRDH-P-
----S-AANLGGLISGISLILIATICLSAYGLVS-FHKSSS-------------------
------------------------DPAD-SLQT---SEGWSQFAGGFFIGGMGGAFVAFF
LLENFSLVDSIFRGLVNS---------------------------------------
>264_Spirulina_major|WP_217650817.1
------------------------------MST-S--NQMVKP-Y---QGDPQMGHLSTP
ISDSAFTRAFIGNLPAYRPGLSPLLRGLEIGMAHGYFIGGPWVMLG------TQRGT-E-
------FANLNGLICGGTLLLIATACLAAYGLVS-FQDQSS-------------------
------------------------NNQD-SLQS---SKGWSEFTAGFFVGGMGSAFLAFF
LLDNFEAVDAILRGFVN----------------------------------------
>265_Leptolyngbyaceae_cyanobacterium_M65_K2018_010|HIK43318.1
--------------------------------M-T--NQVVSA-Y---KGDPQLGHLSTP
ISDSAFVRAFIGALPAYRKGMAPLTRGLEIGLAHGYFLVGPEVVVG------ALRDY-E-
----A-APYLAGLLTAIAIVLLGTAGMGAHGLVS-LKPAAE-------------------
---------------------HP-PGTD-ALKT---SEGWSEMTAGFFLGGMGGAYMAYF
LLTHYEEINAIFRGFVNN---------------------------------------
>268_Cyanobacteria_bacterium_QH_1_48_107|PSO51538.1 266_Cyanobacteria_bacterium_QH_6_48_35|PSO63678.1 267_Cyanobacteria_bacterium_QS_6_48_18|PSO88442.1
----------------------------MADPR-T--TEVVKP-Y---NDDVFTGHLATP
VTTSGLTRVFVNNLPAYRRGISPIRRGLEIGMAHGYFLIGPWVLLG------PLRDA-P-
----EKAANLGGLVSGIGLILIATAALSIYGQVA-FPDVDETPGLEDN-PR------APA
IAQTSQRQSEYSTSQVPHLEDNP-QAPE-LLKT---RQGWSQFTTGFFIGATGGAFVAYF
LLQNFPIVDQMFRGGVN----------------------------------------
>269_Coleofasciculus_chthonoplastes|WP_006100107.1
----------------------------MADAR-N--MEMVKP-Y---GGDPFVGHLSTP
ISDSAFTRAFIGNLPAYRKGLSPFLRGLEIGMAHGYFLVGPEVVFG------ALRDY-P-
----E-ARYLGGLVTALVIVLLGTAGMAAWGLVS-LKSAAE-------------------
---------------------SA-PDTE-LLKT---SEGWSEFAGGFFVGGMGGAFVAYF
LLENFETVDAIFRGLVNN---------------------------------------
>270_Leptolyngbya_ectocarpi|WP_193994412.1
--------------------------------M-A--NDFIKP-Y---NNDPELGHLSTP
ISDSAFVQVFIQNLPAYRPGLSPLMRGLEIGLAHGYFLVGPEILFG------ALRDY-G-
----P-APYFAGLVTAVSLVLLGTIGMSVYGAAN-CRSAQD-------------------
---------------------SP-QDID-KLKT---SEGWSEFTAGFFIGGTGGAYMAYL
LLDHFVTVDAIFRGFVN----------------------------------------
>271_Leptolyngbya_sp._NIES-3755|WP_068386042.1 249_Leptolyngbya_sp._NIES-2104|WP_058996764.1
--------------------------------M-A--DELIKP-Y---NGDPFIGHLSTP
ISDSAFTRAFIGNLPAYRKGLSPLLRGLEIGMAHGYFLVGPWTLLG------PLRDS---
----D-QAAVGGLISAIALILIATACLSIYGLAS-FQDDDS-------------------
-------------------------SSN-SLQS---SGGWSQFAGGFFVGATGGAFVAYL
LIANFSIVDKIFTGAFN----------------------------------------
>272_Aphanothece_sacrum|WP_124976292.1
----------------------------MAETG-Y--TQMVKA-Y---NDDPFTGHLSTP
ISDSGFTRALINNLPIYRKGLSPLARGLEVGLAHGYFLIGPEVVLG------PGRDF-S-
----A-DPYLSALLTAVVIVVIGTIGLNAHGLVS-LKSATE-------------------
-----------------CEP-----GTD-AMQT---SEGWSLFASGFFLGGAGSAFMAYF
LLEKFSTIDAIFRGFVN----------------------------------------
>273_Crocosphaera_subtropica|WP_009547206.1
----------------------------MAETG-Y--TQMVKA-Y---KDDPFVGHLSTP
ISDSGFTRAFINNLPIYRKGLSPLARGLEVGLAHGYFLVGPEVVFG------TNRDF-P-
----A-DPYLAALLTAVAIVIIGTIGLNAHGLVS-LKSASE-------------------
---------------------SA-PGTD-AMQT---SEGWSLFASGFFLGGTGSAFMAYF
LLEKFSTIDAIFRGLVN----------------------------------------
>274_Allocoleopsis_franciscana|WP_015185145.1
----------------------------MADPR-D--TELIKP-F---NGDPFTGHLSTP
ISDSGIVRAFLNNLPAYRKGISPLLRGLEIGLAHGYFIIGPWVIFG------PLRDY-P-
----G-AASLGGLISGVALIIIATAAMAAYGIAN-FQEGHNNAVA---------------
-------------------KQNP-KTPA-ELTT---ADGWSQFAGGFFIGGMGGAFVAYF
LLANFDVVDAILRGVVHNT--------------------------------------
>276_Tildeniella_torsiva_UHER_1998/13D|MBW4482323.1
--------------------------------M-T--NQVVGP-Y---QGDPQLGHLSTP
ISDSAFVRAFIGSLPAYRKGMAPITRGLEIGLAHGYFLVGPEVVVG------ALRDF-E-
----V-APYLGGLVTAIVIVLLGTAGMGVHGRVS-LKPANE-------------------
-----------------LDP-----GTD-ALKT---SEGWSEMTAGFFIGGMSGAYMAYF
LLSHFEEINAIFRGFVNN---------------------------------------
>277_Halomicronema_hongdechloris|WP_080809877.1
--------------------------------M-T--NQVVKP-Y---LDEPELGHLSTP
ISDSAFVRSFIGNLPAYRKGMAPITRGLEIGLAHGYFLVGPEIIVG------ALRDY-A-
----P-APYLGGLVTAIAIVLLGTTGMGAHGLVS-LKPVAE-------------------
-----------------SSP-----KTD-ALMT---SEGWSEMTAGFFLGGMSGAFMAYF
LLSHFSEIDAIFRGFVN----------------------------------------
>280_Microcoleus_sp._T3-bin5|MBD0312250.1
----------------------------MADPR-D--AELIKP-F---NGDPFTGHLATP
ISASDFTKAYIGNLPIYRKGLSPLVRGLEIGLAHGYFLVGPEIVFG------PLRDY-P-
----E-AANLGGLYTALVLVLLGTIGLSLYGWVS-FKQDNTS------------------
-----------------YPSANP-MTPD-ALRT---AEGWSQITAGFFIVGMGGVFVAYF
---------------------------------------------------------
>282_Planktothrix_agardhii_NIES-204|BBD56549.1 278_Planktothrix|WP_026787895.1 279_Planktothrix_agardhii_NIVA-CYA_126/8|KEI67674.1
----------------------------------M--AELIKP-Y---NGDPFVGHLSTP
ISDSDFTRAFIGNLPAYRKGLSPLLRGLEVGMAHGYFLIGPWIKLG------PLRDH-P-
----S-AANLGALISGIALILIATICLSAYGLVS-FQKGDS-------------------
------------------------NTGD-SLQT---PEGWSQFAGGFFIGGMGGAFVAFF
LLENFGLVDSIFRGLVNS---------------------------------------
>283_Cyanobacteria_bacterium_UBA8156|HAN46289.1 275_Oscillatoriales_cyanobacterium_SM2_1_8|NJK59313.1
-------------------------------------MDFVKP-F---NDDPQFGHLSTP
ISDSPVVRAFIQNLPAYRPGLSPLLRGLEVGMAHGYFLVGPEVVFG------PLRDY-P-
----A-AANLGGLVTAIALVLIGTAALAAHGLVT-YGRGGQTE-----------------
--------------LAVPQATCA-PVPA-GLQT---AEGWSQFAGGFFLGGAGSAFVAYF
LLENFSGIDAILRGFVN----------------------------------------
>284_Leptolyngbyaceae_cyanobacterium_T60_A2020_046|MBF2034338.1
--------------------------------M-T--NQVVQP-Y---QGNPELGHLSTP
ISDSAFVRTFIGALPAYRKGMAPLTRGLEIGLAHGYFLVGPEVIVG------ALRDF-D-
----A-APYLGGLVTAIAIVLLGTAGMNAHGLVS-LKPAAE-------------------
-----------------MPA-----GTD-ALKT---SEGWSEMAAGFFIGGMSGAFMAYF
LLAHFEDINAIFRGFVN----------------------------------------
>285_Nodosilinea_sp._LEGE_07088|WP_193965764.1
--------------------------------M-T--NQVVGP-Y---QGDPQLGHLSTP
ISDSAFVRAFISWLPAHRKGMAPITRGLEIGLAHGYFLVGPEVVVG------ALRDF-E-
----A-APYLGGLVTAIAIVLLGTAGMGAHGLVS-NKPAAE-------------------
-----------------QPA-----GTD-ALKT---SEGWSEMTAGFFIGGMSGAYMAYF
LLTHFEELNAIFRGFVNN---------------------------------------
>286_Oscillatoria_salina|WP_224412741.1
----------------------------MADPR-N--VEVVKP-Y---HGDPFIGHLSTP
ISDSGFTRAFIGNLPAYRTGVSPIIRGLEVGLAHGYFVLGPWVLFG------PLRDY-G-
----E-AANLGALISAIALILIATAGMSVYGLVS-FPKDDSQVPYL--------------
-------------------QDNP-QAPD-DLKT---SQGWSQFTGGFFVGGMGGAFVAYF
LLENSSTLDAIIRGIVNSQ--------------------------------------
>288_Cyanobacteria_bacterium_UBA9273|HBB34888.1
----------------------------MADAR-D--IEVVHP-Y---GGDPFVGNLSTP
ISDSAFTRAFIGNLPAYRKGLSPVLRGLEVGMAHGYFLVGPWVGFG------PLRDY-A-
----E-ARYLGGLIGALALVLIGTAGMAAWGLVS-LKSAD--------------------
--------------------ESP-ANTD-RLKT---SEGWSEFAGGFFIGGMGGAFVAYF
LLDHFDALDAIFRGLVNS---------------------------------------
>289_Leptolyngbya_sp._LCM1.Bin17|TVP61625.1 287_Nodosilinea_sp._P-1105|WP_169611688.1
--------------------------------M-T--NQVVGP-Y---QGNPELGHLSTP
ISDSAFVRTFISWLPAYRKGMAPITRGLEIGLAHGYFLVGPEVVVG------ALRDF-D-
----A-APYLGGLVTAIAIVLLGTAGMGAHGLVS-LKPAAE-------------------
-----------------SEP-----GTD-TLKT---AEGWSEMTAGFFIGGMSGAYMAYF
LLAHFEEINAIFRGFVNN---------------------------------------
>290_Cyanothece_sp._BG0011|WP_107670977.1 281_Crocosphaera_chwakensis|WP_008275885.1
----------------------------MAETG-Y--TQMVKA-Y---KDDPFVGHLSTP
ISDSGFTRAFINNLPIYRKGLSPLARGLEVGLAHGYFLVGPEVVFG------TNRDF-P-
----A-DPYLAAFLTAVAIVIIGTIGLNAHGLVS-LKSANE-------------------
-----------------CAP-----GTD-AMQT---SEGWSLFASGFFLGGTGSAFMAYF
LLDKFSSIDAIFRGLVN----------------------------------------
>291_Microcoleaceae_bacterium_UBA10368|HBK97883.1
----------------------------MADSR-N--AELIQP-F---NGDPFTGHLATP
ISASDFTKAFIGNLPAYRKGLSPLVRGLEIGLAHGYFLVGPEIILG------PLRDY-P-
----E-AANLGGLITAIALVLIGTLGMSAYGLVS-FQENSTY------------------
-----------------AS-ANP-MTPE-ALKT---GEGWSQLTAGFFVGGMGGVFAAYF
LL-------------------------------------------------------
>292_Cyanobacteria_bacterium_UBA11162|HBL14774.1
----------------------------MADAR-D--IEMVKP-Y---GGDPFVGHLSTP
ISDSAFTRAFIGNLPAYRKGLSPVLRGIEIGMAHGYFLVGPWVGLG------PLRDY-A-
----D-ARYLGGLIGALALVLIGTAGMAAWGLVS-LKSSDE-------------------
---------------------SA-PGTD-RLKT---SEGWSEFAGGFFIGGMGGAFVAYF
LLENFGTVDAIFRGLVNN---------------------------------------
>293_Synechocystis_sp._PCC_6803_substr._Kazusa|6HQB_L 192_unclassified_Synechocystis|WP_212720954.1 196_unclassified_Synechocystis|WP_010874254.1 197_Synechocystis_sp._PCC_6803|5OY0_0 201_Synechocystis_salina|WP_194015355.1 203_Synechocystis_sp._PCC_6714|WP_028948018.1 204_Synechocystis_sp._LEGE_0
----------------------------------------------------------TP
ISDSAFTRTFIGNLPAYRKGLSPILRGLEVGMAHGYFLIGPWTLLG------PLRDS---
----E-YQYIGGLIGALALILVATAALSSYGLVT-FQGEQ--------------------
------------------------GSGD-TLQT---ADGWSQFAAGFFVGGMGGAFVAYF
LLENLSVVDGIFRGLFNH---------------------------------------
>294_unclassified_Coleofasciculus|WP_193875423.1
----------------------------MADAR-D--MEVVKP-Y---QGDPFVGHLSTP
ISDSAFTRAFIGNLPAYRKGLSPFIRGLEIGMAHGYFLVGPEVVFG------ALRDY-P-
----E-ARYLGGLVTALVLVLLGTAGIAAWGLVS-LKSSIE-------------------
---------------------HP-PDVD-RLKT---SEGWSELAGGFFVGGMGGAFVAYF
LLENFETVDAIFRGFVNNP--------------------------------------
>295_Aphanocapsa_montana|WP_166282700.1
----------------------------MAESS-F--KQVVQP-Y---NGDPFAGHLATP
ISASGFANALISNLPAYRKGLSPLGRGLEIGLAHGYFLVGPEVIFG------TNRDY-A-
----A-EPFLAAFLTAIALVLLGTIAMNAHGLVS-LKSAAD-------------------
-----------------SPD-----ETD-SLKT---SEGWNEFASGFFIGGVGSAFMAYF
LLDHFAGIDAIFSGLVN----------------------------------------
>296_Oscillatoria_sp._FACHB-1407|WP_190504668.1
------------------MQAVTRSNDRPSDPRNR--E-VVFP-----AGDPQNGNLATP
INSSNFTRTFINNLPGYRKGITPLRRGLEVGMAHGYWLIGPFVKLG------PLRNT-E-
------IANLAGLLSAIGLIVISTLAISLYAFSF-PPE--PE------------------
-----------------ATITTP-RPPD-ALKS---SEGWNEYASGFLIGGIGGAAFAYF
LLINLDVFKNLLNVGF-----------------------------------------
>297_Cyanosarcina_radialis_HA8281-LM2|MBW4618024.1
-----MTQAVEKTVENVQKYLWVPDPNDPTDPRNK--E-LIRP-A---DNDPQGSDLRTP
INSSQIVRTFINNLPAYRRGLSPQRRGLEVGLAHGYWLIGPFYALG------PLRAT-S-
------AAPLAGLLSAIGLIVISTIGISLYAASN-PPA--PVPS----------------
------------VG-------AP-NPPE-ALKR---PEGWDDYATGFFIGGVGGAFLAYF
LLQNFDA--V---KTILSMPGA-----------------------------------
>298_Kastovskya_adunca_ATA6-11-RM4|MBW4647831.1
-----------------MVQAISESKNRPGDPRNR--E-VVHP-V---YDDPQIGNFSTP
VNSSPIVKAFISNLPAYRQGLSPLRRGLEVGMAHGYWLIGPFAKLG------PLRDT-D-
------VANLSGLLSTVGLVVISSVALSLYASRQ-PSP--PI------------------
-----------------NIVTTP-KPPE-GLST---REGWSDYTTGFLIGGIGGAAFAYL
LLSNISVLQNLF---------------------------------------------
>301_Oscillatoria_sp._SIO1A7|NER33656.1
----------------------------MADSRDI--EMIKPY-N----GDPFVGNLSTP
VSDSAFTRAFIGNLPAYREGLSPLLRGLEVGMAHGYFLYGPLALLG------PLRAT-E-
------IASIAGLLATIGFVTILTIALSLHGGAD-VTK--PPVT----------------
------------AA-------NP-NPPE-ELWT---KSGWSEFAGGFFLGACGGAFFAYF
LCQTPHLAPL---QKIASGVWSS----------------------------------
>302_Cyanobacteria_bacterium_FACHB-472|MBD1836405.1 299_unclassified_Trichocoleus|WP_190445112.1 300_unclassified_Trichocoleus|WP_190417746.1
-----------------MVQAISESKNRPSDIRNR--E-VVHI-----AGDPQNGNLATP
INASGFTKAFINNLPAYRKGLSPFRRGLEVGMAHGYWLIGPFAKLG------PLRDT-D-
------VANLAGLMSTVGLIVILTISLSLYASSN-PPE--PT------------------
-----------------QTITTP-APDA-ALKT---QEGWNEYGSGFLIGGIGGAAFAYL
LISNLGILQNLFNG-------------------------------------------
>303_Calothrix_sp._HK-06|WP_073618675.1
-----------------MVQAVDASKNNPSDPRNR--E-VVFP-A---ERDPMQGNLDTP
INASPLSKWYINNLPAYRQGLTPFRRGLEVGMAHGYFIFGPFAKLG------PLRNT-P-
------NANLAGLLAAIGLIVISTGAIALYANSN-PKP--AL------------------
-----------------GSVTVP-NPPDA-FTS---KEGWNNYSSAFLIGGIGGAVVAYF
LTSNLGVLQSITG--------------------------------------------
>304_Leptolyngbyaceae_cyanobacterium_SL_7_1|NJN87627.1
------------------MQAVDRSKDRPGDPRNR--E-VVFP-----AFDPQNGNLATP
INSSDFSRALINNLPAYRRGLTPLRRGLEVGMAHGYWLIGPFATLG------PLRNS-D-
------VANLAGLLSTVGLVVISTLLISLYAFSY-PPA--PK------------------
-----------------ATITAS-NPPD-ELET---AEGWNEYATGFLIGGIGGAAFAYF
LLENFGLFRGILS--------------------------------------------
>305_Pleurocapsales_cyanobacterium_LEGE_06147|MBE9167498.1
-----------------------------MPDK-F--PQVVKP-Y---NDDPFVGHLATP
ISASDFTKTFIGNLPAYRRGLSPLVRGLEVGLAHGYWLVGPWTVFG------PLRDT---
----D-VGYLGGLISALALILIATACLSIYGIAK-FQAKLT-------------------
------------------------NPDD-TLQS---AEGWSQFAGGFFIGGMGGAFVAYF
LLSNFDVVDQIFRGTVNF---------------------------------------
>306_Dulcicalothrix_desertica|WP_127085451.1
-----------------MVQAVDASKNNPSDPRNR--E-VVFP-A---ERDPMQGNLDTP
INASPLSKWFINNLPAYRPGLTPFRRGLEVGMAHGYFIFGPFAKLG------PLRNT-P-
------NANLAGLLAAIGLIVISTGALSLYANSN-PKP--AL------------------
-----------------GSVTVP-NPP-DAFTS---KEGWNNFGSAFLIGGIGGAVVAYF
LTSNLGILQGITG--------------------------------------------
>308_Pseudanabaena_sp._PCC_6802|WP_019501218.1
-------------------------------------MSFVNP-Y---HGDPQDGHLSTP
ISDSGFTKAFIGNLPAYRKGLSPSRRGLEIGMAHGYFLFGPEALCG------PARGT---
----D-AASIAALLTVAGIITVLTIALSLHGEVK-TGKAFAT------------------
------------------------YAPE-EFRT---SSGWGDFASSFFIGAAGGAFVAYL
LFANLPGVDAIFRGLVNY---------------------------------------
>309_Cyanobacteria_bacterium_UBA12227|HAG81683.1
----------------------------MADAR-D--IEMVKP-Y---GGDPFVGHLSTP
ISDSAFTRAFIGNLPAYRKGLSPVLRGLEIGMAHGYFLLGPWVVFG------PLRDY-T-
----E-ARYLGALVSALVLVLLGTAGMAAWGLVS-LKSADE-------------------
---------------------CP-PGTD-RLKT---SEGWSEFAGGFFVGGMGGAFVAYF
LLENFGTVDAIFRGLVNN---------------------------------------
>310_Elainella_sp._C42_A2020_010|MBF2051453.1
--------------MATFVEQVDRSKERPRDPRNR--E-VVHS-V----GDPQVGNLATP
INSSDLVKAFINNLPAYRKGLSPIRRGLEVGLAHGYWLVGPFAKFN------PLRFT-E-
------VGTLVALLSAIGLVVISTLAISLYAAVN-PPA--PVAT----------------
------------LT-------TP-RPPE-ALKR---QEGWDEYAAGFFLGGVGGAVFAYA
ILANVDV--L---KNFLNLVGLD----------------------------------
>311_Nostocales|WP_223974087.1
-----------------MVQAVDASKNNPSDPRNR--E-VVFP-A---ERDPMQGNLDTP
INASPLSKWYINNLPAYRPGLTPFRRGLEVGMAHGYFIFGPFAKLG------PLRNT-A-
------NANLAGLLAAIGLIVILTGTLSLYANSN-PKP--AL------------------
-----------------GSVTVP-NPP-DAFTS---KEGWNNFGSAFLIGGIGGAVVAYF
LTSNLGILQGITG--------------------------------------------
>312_Calothrix_sp._FI2-JRJ7|MBW4602208.1
-----------------MVQAIDASKNNPSDPRNR--E-VVFP-A---ERDPMQGNLDTP
INASPLSKWYINNLPAYRPGLTPFRRGLEVGMAHGYFIFGPFAKLG------PLRNT-P-
------NANLAGLLAAIGLIVISTGAIALYANSN-PKP--AL------------------
-----------------GSVTVP-NPPDA-FTS---KEGWNNYSSAFLIGGIGGAVVAYF
LTSNFAIIQGLAG--------------------------------------------
>313_Calothrix_sp._NIES-2098|WP_096591221.1
-----------------MAQAVDASKNLPSDPRNR--E-VVFP-A---KRDPQIGNLETP
INSSPLVKWFINNLPAYRPGLTPFRRGLEIGMAHGYWLFGPFAKLG------PLRDT-A-
------NANLAGLLGAIGLVVLLTAALSLYAHSN-PPK--AL------------------
-----------------SS-VTA-NPP-DAFTT---NEGWNNFASAFLIGGIGGAVVAYF
LTINLAIIQGLVG--------------------------------------------
>317_Trichocoleus_desertorum_ATA4-8-CV12|MBW4487756.1
---------------MVPVETIDRSKDRLGDPRNR--E-VVRP-A---GGDPQTGNLETP
INASGFTEAYINNLPAYRRGLSPLRRGLEIGMAHGYWLIGPFAKLG------PLRDT-D-
------VANLAGLLSTVGLVVILTLGLSLYANSC-PPD--PT------------------
-----------------QTITTP-NPPA-ALTA---QEGWNEFASGFLIGGIGGAAFAYA
LLANIQLLQNPF---------------------------------------------
>318_Calothrix_sp._C42_A2020_038|MBF2066257.1
-----------------MAQAVDASKNLPSDPRNR--E-VVFP-A---GRNPLEGNLETP
INASPLSKWFINNLPAYRPGLTPFRRGLEVGMAHGYFIFGPFAKLG------PLRNT-G-
------NANLAGLLASIGLVVILTASLSLYANSD-PKK--PL------------------
-----------------ASVTVP-NPP-DAFNS---KEGWNNFASAFLIGGIGGAVVAYF
LTSNLGVLQSIAG--------------------------------------------
>322_Stenomitos_rutilans_HA7619-LM2|MBW4473989.1
--------------MAHLVDKIERSNTNPRDPRNR--E-VVHA-A---WGDPQIGSLETP
INASGFSRAFINNLPAYRQGLSPLRRGLEIGLAHGYWLLGPFVTFN------PLRDT-A-
------VGSITGLLAAVGLILIATLSISLYAASN-PPF--PLAT----------------
------------VT-------VP-SPPK-ALDN---SEGWNEYATGFFLGGVGGAVFAYA
LLSNIEL--F---QQYLSFVAQ-----------------------------------
>323_unclassified_Nostoc|WP_086688028.1
-----------------MAQAVDASKNLPSDPRNR--E-VVFP-A---KRDPQIGNFETP
INSSPLVKWFINNLPAYRPGITPFRRGLEIGMAHGYWIFGPFAKLG------PLRDT-P-
------NANLAGLLAAIGLVVILTAGLSLYAHSN-PPK--AL------------------
-----------------ASVTAP-NPP-DAFTS---NEGWNNFASAFLIGGIGGAVVAYF
LTINLALIQGLVG--------------------------------------------
>327_unclassified_Calothrix|WP_096690265.1
-----------------MAQAVDASKNNPGDPRNR--E-VVFP-A---ERDPMQGNLDTP
INASSLSKWYINNLPAYRPGLTPFRRGLEVGMAHGYFIFGPFAKLG------PLRNT-P-
------NANLAGLLAAIGLIVISTGAIALYANSN-PKP--AL------------------
-----------------GSVTVP-NPPDA-FTS---KEGWNNYGSAFLIGGIGGAVVAYF
LTSNLGVLQSITG--------------------------------------------
>328_Anabaena_subtropica|WP_190406464.1
-----------------MAQAVDASKNLASDPRNR--E-VVFP-A---GRDPQWGNLETP
VNSSPLIKWFINNLPAYRPGLTPFRRGLEVGMAHGYFLFGPFAKLG------PLRDA-A-
------NANLAGLLSAIGLVVLFTLALSLYANSN-PPK--AL------------------
-----------------ASVTVP-NPP-DAFQS---KEGWNNFASAFLIGGIGGAVVAYF
LTSNLALIQGLVG--------------------------------------------
>330_unclassified_Trichocoleus|WP_190437983.1
---------------MVPVDAIDRSKDRLGDPRNR--E-VVRP-A---GGDPQTGNLETP
INASGFTEAFINNLPAYRRGLSPLRRGLEVGMAHGYWLIGPFAKLG------PLRDT-D-
------VANLAGLLSTVGLVVISTIALSLYANSC-PPD--PT------------------
-----------------KTITTP-NPPA-ALTT---AEGWNEYASGFLIGGIGGAAFAYA
LLANIQLLQNLF---------------------------------------------
>334_Fischerella_sp.|NWF61253.1 332_Fischerella_sp._PCC_9605|WP_026733119.1
-----------------MAQAVDASKNLPSDPRNR--E-VVFP-A---KRDPQVGNLETP
INSSPFTKWFINNLPAYRQGITPFRRGLEIGMAHGYWLFGPFAKLG------PLRNT-V-
------NANLAGLLSTIGLVVILSAALSLYANSN-PPQ--PV------------------
-----------------ASVTVP-NTP-DAFQS---KEGWSNFGSAFLIGAIGGAVTAYF
LTTNLAFIQGFFG--------------------------------------------
>336_filamentous_cyanobacterium_CCP2|PSB23199.1
--------------MATFVDKIEQSNDRPSDLRNR--E-VVHP-A----NDPQNGNLATP
INSSGFTRAFINNLPAYRRGLSPIRRGLEVGLAHGYWLVGPFVTFN------PLRYT-D-
------VGPLAGLFSAIGLILISTLAISLYAASN-PPK--PVTT----------------
------------IT-------TP-NPPQ-ALTT---EEGWNEYATGFFLGGVGGAIVAYT
LLVNVGT--F---QEFLSIL-------------------------------------
>337_Calothrix_parietina_UTEX_LB_1952|AVG72865.1
----------------------------------------------------MQGNLDTP
INASPLSKWYINNLPAYRPGLTPFRRGLEVGMAHGYFIFGPFAKLG------PLRNT-P-
------NANLAGLLAAIGLIVISTGALSLYANSN-PKP--AL------------------
-----------------GSVTVP-NPP-DAFTS---KEGWNNFGSAFLIGGIGGAVVAYF
LTSNLGVLQSITG--------------------------------------------
>338_Acaryochloridaceae_cyanobacterium_RU_4_10|NJM75796.1
----------------------------MTQAT-Y--KQVVHP-Y---NDDPFTGNLATP
ISASGFTNALINNLPAYRQGLSPLLRGLEVGMAHGYFLIGPWYKFG------PLRDS-D-
------HAALGSYISVVALLMLATICLSAYGIVS-FQGGRNK------------------
---------------------VG-TGDA-AMNT---SDGWSMFTAGFFFGGMGGATVAYF
ILENLGIVDGIMRGTFN----------------------------------------
>342_Calothrix_sp._PCC_7103|WP_019492434.1
-----------------MAQAIDASKNSPGDPRNR--E-VVFP-A---GRNPLEGNLETP
INASPLTKWYINNLPAYRAGLTPFRRGLEVGMAHGYFIFGPFAKLG------PLRNT-A-
------NANLAGLLASIGLIVILTGTLSLYANSN-PKP--AL------------------
-----------------GSVTVP-NPPDA-FTS---KEGWNNFGSAFLIGGIGGAVVAYF
LTSNLGILQGITG--------------------------------------------
>344_Chroogloeocystis_siderophila|WP_218596704.1 343_Chroogloeocystis_siderophila|WP_073548835.1
---------------------MDASKNRPSDPRNQ--E-VVYP-S---KRDPQIGNLETP
INNSSLVKWFINNLPAYRPGITPLRRGLEVGMAHGYWLLGPFAKLG------PLRDT-D-
------VANIAGLLATLGMVVISTLAVSLYAATD-PPK--PV------------------
-----------------ATVTVP-NPPD-TFDT---SEGWNTFASGFLIGGVGGAIVAYF
ILANIELIQNIFK--------------------------------------------
>347_Pantanalinema_sp._GBBB05|MBL1174543.1
----------------MFVDAISASNENPNDPRNR--E-VIHP-----SDDLFDANLKTP
INSSPFTRAFINNLPAYRKGLTPLRRGLEVGMAHGYWLLGPFVKLG------PLRNT-E-
------VANLAGLLSTVGLVLISALMISLYGSSN-PPS--PT------------------
-----------------PTLTTP-SAPR-EFSH---SEGWNEYGSGFLIGGIGGAIVAYF
LLTNIGLFKGLTGL-------------------------------------------
>348_Leptolyngbya_sp._FACHB-36|WP_190343682.1
-----------------MVEAIDRSKDRPSDPRNR--E-VVFP-A----NDPLNGNLATP
INSSPLVRAYINNLPAYRQGLTPIRRGLEVGLAHGYWIVGPFAKFN------PLRDT-E-
------VGTLTALFATVGLLIISTLAISLYGASN-PPA--PT------------------
-----------------VTITTP-NPPE-ALKT---GEGWNEYGTGFLIGGVGGAIVAYF
ILANVDVFKNFLNFIHV----------------------------------------
>353_Cyanobacteria_bacterium_UBA11049|HCF28412.1
-----------------MAQAIDASKDRPSDPRNR--E-VVFP-Q---GRDPQNSNLETP
INASALTKWYINNLPAYRPGITPLRRGLEVGMAHGYWLIGPFAKLG------PLRDT-D-
------VANLAGLLSTLSMVGISTAALSLYAASK-PPK--PV------------------
-----------------VTATTNYQAPD-VFRS---QEGWNTYASGFLIGGIGGAVFAYF
VLANIEIIQNIFGGLFR----------------------------------------
>354_Chroococcidiopsis_sp._TS-821|WP_104546778.1
-----------------MAQAIDASKNRPSDPRNQ--E-VVYP-S---RRDPQIGNLETP
INNSSLVKWFINNLPAYRPGITPLRRGLEVGMAHGYWLLGPFAKLG------PLRDT-D-
------VANIAGLLATLGMVVISTLAVSLYAATD-PPK--PV------------------
-----------------ATVTVP-NPPD-TFDT---TEGWNTFASGFLIGGVGGAVVAYF
ILANIELIQNIFK--------------------------------------------
>355_Nostoc_sp._PCC_7120__FACHB-418|6TCL_L 319_Nostocaceae|WP_011318298.1 321_Trichormus_variabilis|WP_185478823.1 341_Nostoc_parmelioides|WP_190567789.1 345_Nostocaceae|WP_010994284.1 350_Nostoc_sp._PCC_7120__FACHB-418|6TCL_L1 351_Nostoc_sp._PCC_7120__FACHB-418|6TCL_L2
---------------------------------NR--E-VVFP-A---GRDPQWGNLETP
VNASPLVKWFINNLPAYRPGLTPFRRGLEVGMAHGYFLFGPFAKLG------PLRDA-A-
------NANLAGLLGAIGLVVLFTLALSLYANSN-PPT--AL------------------
-----------------ASVTVP-NPP-DAFQS---KEGWNNFASAFLIGGIGGAVVAYF
LTSNLALIQGL----------------------------------------------
>357_Nostocaceae_cyanobacterium|MBA3923987.1
-----------------MAQAVNASKNNPSDPRNR--E-VVFP-A---GRDPQDGNLETP
INASPLVKWYINNLPAYREGITPWRRGLEVGMAHGYFLIGPFAKLG------PLRDT-D-
------AANLAGLLSTVGLVTILTACLSLYANSN-PPQ--PI------------------
-----------------PTPTTP-KPPDA-FKS---KANWNTYTSGFLIGGLGGAFVAYL
LISNLPVLQGLLGR-------------------------------------------
>358_Chroococcidiopsidaceae_cyanobacterium_CP_BM_RX_35|MBV8885093.1
-----------------MAQAVNASKDRPSDPRNR--E-VVFP-V---NGDPQIGNLETP
INDSSLSKWFINNLPAYRKGITLQRRGLEIGMAHGYWLFGPFAKLG------PLRDT-D-
------IANLAGLLSTIGLVVISTASLALYAHSN-PPK--PI------------------
-----------------ATVTTPNPPSELVNKT---AEAWNEWTTGFLLGGIGGAVVAYL
LVDYLPAIQKVFGH-------------------------------------------
>362_Gloeocapsopsis_dulcis|WP_105220700.1
-----------------MVQAIDASKNRPSDPRNQ--E-VVYP-S---RRDPQIGNLETP
INNSSLVKWFINNLPAYRPGITPLRRGLEVGMAHGYWLIGPFTKLG------PLRDT-D-
------VANIAGLLSTLGMVVISTLAMSLYAASN-PPK--PV------------------
-----------------ATITVP-NPPD-TFDS---SEGWNTYTSGFLIGGVGGAIVAYF
ILANIELIQNIFK--------------------------------------------
>363_Microcoleus_sp._FACHB-68|WP_190760991.1
---------------------MSQSVQSKSDPRDR--E-VVYP-A----GDPQVGNLATP
INASTLTKAFINNLPAYRKGLLPQRRGLEIGMAHGYFLFGPFAWTN------PLRGT-Q-
------AGNLLGLMEAASIVVILTFALSLYAAVLNENK--PIST----------------
------------IT-------TP-HPPE-AFST---QEGWSNFATGFLVGGIGGAIFAYL
VYQIFV---------------------------------------------------
>366_Atlanticothrix_silvestris|WP_214437243.1
-----------------MAQAVDASKNLPSDPRNR--E-VVAP-A---GRDPQRGNLETP
VNSSPLVKWFINNLPAYRPGLNPSRRGLEVGMAHGYLLFGPFAKLG------PLRNT-A-
------NANLAGVLSAVGLVVVLTACLSLYANSN-PPK--AL------------------
-----------------ASVTVP-NPPADAFNS---KESWNHFASSFLIGGIGGAVVAYL
LTNNLGVIQGILG--------------------------------------------
>367_Leptolyngbyaceae_cyanobacterium_SM1_4_3|NJL37584.1
--------------MQSPSQAVDQSKDRPRDPRNR--E-VVYA-----AADPQNGNLATP
INASDFTMAFINNLPAYRKGLSPLRRGLEVGMAHGYWILGPFAKLG------PLRDT-D-
------IANLSGLLSTVGLVVISTIAMSLYASSN-PPK--PT------------------
-----------------KTITTP-NPPD-AFNS---SEGWNEYASGFLIGGIGGAAFAYL
LLLIIPTFGNFMN--------------------------------------------
>368_Microcystis_aeruginosa_Ma_AC_P_19900807_S299|TRT79353.1
----------------------------MAETG-Y--KQVVTP-Y---NDDPFIGHLATP
ISASGFTKAFIGNLPAYRPGLAPILRGLEVGMAHGYFLGGPWVVLG------PLRDS---
----E-YANIGGLIPALAMVLLATGCLASYGLVS-FQGKA--------------------
-----------------------------------------------ASGDPGGAFVAYF
LLENLGVVDGIMRGVFNQ---------------------------------------
>369_Calothrix_sp._NIES-4101|BAZ41278.1
-----------------MAQAVDASKNLASDPRNR--E-VVFP-A---GRDPQQGNLETP
INSSPLTKWFINNLPAYRPGLTPFRRGLEVGMAHGYFIFGPFDKLG------PLRNA-A-
------NANLAGLLSSIGLIVILTACLSMYANSN-PPK--AL------------------
-----------------ASVTVP-NPP-DAFSS---KEGWNNFASAFLIGGIGGAITAYF
LTSNLDLFQGLIG--------------------------------------------
>370_Stenomitos_frigidus|WP_106254504.1
--------------MANLVDRIERSNTNPNDPRNR--E-VVHA-A---WNDPQIGNLETP
INASGFSRALINNLPAYRQGLSPLRRGIEVGLAHGYWLLGPFITFN------PLRDT-E-
------VGSITGLLGAIGTVLIATLSLSLYAASN-PPG--PIAT----------------
------------VT-------VP-SPPK-ALNN---AEGWNEYSTGFFLGGVGGAVFAYA
LLTNIEL--F---QKYLSFVAQ-----------------------------------
>372_Gloeocapsopsis_crepidinum|WP_193930653.1 364_Chroococcales_cyanobacterium_IPPAS_B-1203|PIG94394.1
-----------------MAQAIDASKNRPSDPRNQ--E-VVYP-S---RRDPQIGNLETP
INSSSLVKWFINNLPAYRPGITPLRRGLEVGMAHGYWLLGPFAKLG------PLRDT-D-
------VANIAGLLATLGMVVISTLAVSLYATSN-PPK--PV------------------
-----------------ATVTVP-NPPD-TFDT---TEGWNTFASGFLIGGVGGAVVAYF
ILANIELIQNIFK--------------------------------------------
>373_Phormidium_tenue|WP_073609414.1 346_Cyanobacteria|WP_190624908.1 365_unclassified_Nodosilinea|WP_190523169.1 371_Nodosilinea_sp._FACHB-131|WP_190755387.1
----------------------------------M--TDLIQP-A----GDPQIGNLETP
INSSAFSKAFIGNLPAYRKGLSPQRRGLEIGMAHGYFLYGPFALLG------PLRDS-E-
------IPGLAGLLSAAGLVVILTACLSIYSGSG-LNH--SVTR----------------
------------AT------TPF-PPPA-SLET---DEGWSEFAGSFLIGGIGGATFAYL
LAANLPILTT-----LVSGGHS-----------------------------------
>375_Leptolyngbyaceae_cyanobacterium_RM1_406_9|NJO77035.1 352_Leptolyngbyaceae_cyanobacterium_SL_5_9|NJN57894.1
--------------MQSPSQAVDQSKDRPRDPRNR--E-VVYA-----AADPQNGNLATP
INASDFTMALINNLPAYRKGLSPLRRGLEVGMAHGYWILGPFAKLG------PLRDT-D-
------IANLSGLLSTVGLVVISTIAMSLYASSN-PPK--PT------------------
-----------------QTITTP-RPPE-AFDH---QEGWNEFASGFLIGGIGGAAFAYL
LLLIIPTFGNFLN--------------------------------------------
>376_Lyngbya_sp._HA4199-MV5|MBW4692448.1
--------------MANLVDKIERSNTNPRDPRNR--E-VVYA-A---WDDPQIGNLETP
INASGFSRALINNLPAYRQGLSPLRRGIEVGLAHGYWLLGPFVTFN------PLRDT-E-
------VGSMTGLLAAIGTILIATLSISLYAASN-PPA--PLAT----------------
------------VT-------VP-SPPK-ALDN---AEGWNEYATGFFLGGVGGAVFAYA
LLSNIEL--F---QKYLSFVAQ-----------------------------------
>377_unclassified_Leptolyngbya|WP_190770171.1
-----------------MVQAVTRNNDNPNDIRNR--E-VVHS-A----ATPEVGNLATP
INFSHFTRVYINNLPAYREGISALRRGLEVGLAHGFWLVGPFAWLG------PLRDT-D-
------SADLAGLLSAIGLIVISTLAISLYGASN-PPH--PTRT----------------
------------IT-------TP-RPPE-SLNT---GEGWNEYAGGFFIGAAGSAVFAYL
ILSNFEA--I---RGLLSF--------------------------------------
>378_Pseudanabaenales|WP_190641605.1 374_Leptolyngbya_sp._FACHB-671|WP_190680849.1
--------------MQSPSQAVDQSKDRPRDPRNR--E-VVYA-----AADPQNGNLATP
INASDFTMAFINNLPAYRKGLSPLRRGLEVGMAHGYWILGPFAKLG------PLRDT-D-
------IANLSGLLSTVGLIVISTLAMSLYASSN-PPN--PT------------------
-----------------QTITTP-RPPE-AFNH---SEGWNEYASGFLIGGIGGAAFAYL
LLLIIPSFSNFLG--------------------------------------------
>379_Nostoc_sp._CHAB_5844|WP_229543485.1
-----------------MAQAVDASKNLPSDPRNR--E-VVFP-A---GRDPQVGNLETP
INSSPLVKWFINNLPAYRPGITPFRRGLEVGMAHGYWIFGPFAKLG------PLRNA-E-
------NANLAGLLAAIGLVVLLTGALSLYANSN-PPK--AL------------------
-----------------ASVTAP-NPP-DAFQS---NEGWNNFASAFLIGGIGGAVVAYF
LTSNIELIQGLIG--------------------------------------------
>380_Brasilonema_sp._CT11|WP_210612197.1
------------------MQAVDASKNLASDPRNR--E-VVFP-E---WRDPQRGNLETP
VNSSPLVKWFINNLPAYRPGLTPFRRGLEVGMAHGYWLFGPFAKLG------PLRDT-V-
------NANLAGLLSTLGFIVLMTGVISLYAASN-PPQ--PS------------------
-----------------VTVTTP-NPPNA-FKS---GEGWNGFGSALLIGGIGGAVVAYF
LTSNLSLIQGLFG--------------------------------------------
>381_Hydrococcus_sp._RU_2_2|NJM87965.1
--------------MTTFVDKIERSNSNPRDPRNR--E-VVFA-A----DSPYNGNLATP
INSSPLVKTFINNLPAYRPGLTPLRRGLEVGLAHGYWLVGPFFEFN------PMRFN-E-
------YGSLIALLSTVSLILISTLAISLYAGSN-PPA--PTVT----------------
------------IT-------TP-NPPK-ALAD---SEGWNEYASGFFIGGVGGAILAYA
ILSNIDV--F---GNFLNIVGL-----------------------------------
>382_Oscillatoriales_cyanobacterium_SpSt-418|HFM99878.1
------------------------MSDNPNDPRNR--E-VLRP-P----DDLFDANLKTP
INSSGFTMALINSLPAYRRGITPFRRGLEVGMAHGYWLLGPFVTFN------PLRNT-D-
------VTNIVGLLSTIGLLVISTILISLYGYSD-PPA--PTST----------------
------------LT-------TP-RPPA-ELAS---SEGWNEYGSGFLIGGIGGAIFAYF
LLANFSA--I---QALLNG--------------------------------------
>383_Roseofilum_sp._Belize_Diploria|MBP0010578.1 359_Roseofilum_reptotaenium_AO1-A|OJJ26879.1
----------------------------MADSRNI--EVIAAY-G----GNPEVGHLSTP
VSDSAFTRAFIGNLPAYRKGLSASRRGLEVGMAHGYFLYGPFVVLG------PLRET-E-
------LANLAGLLATIGLISILTIALSLHGAAD-VKY--PPV-----------------
------------------ESATP-SAPS-NLWD---KDGWGDFASSFFLGACGGAFFAYF
LCLTPHLAPL---QEVVNKIWSV----G-----------------------------
>384_Scytonematopsis_contorta_HA4292-MV4|AVG72885.1
-----------------MAQAVNASKNLPSDPRNR--E-VVSA-V---GRDPQIGNLETP
INSSPLVKWFIGNLPAYRPGLTPFRRGLEVGMAHGYFLFGPFAKLG------PLRNT-N-
------GANLAGLLSTIGLVVILTICLSLYANSN-PNK--AI------------------
-----------------GSPAAP-NPP-DAFTS---KEGWNNFGSAFLIGGIGGAVTAFF
LVSNLGFIQGLGG--------------------------------------------
>385_Nostoc_commune|WP_109011158.1
-----------------MAQAVDASKNLPSDPRNR--E-VVFP-P---FRDPQKGNLETP
INASPLTKWFINNLPAYRPGITPSRRGLEVGMAHGYWIFGPFAKLG------PLRDT-A-
------NANLAGLLAAIGLIVLLTAGLSLYANSN-PPK--AL------------------
-----------------ASVTVP-NPPVDAFNS---KESWNNFASSFLIGGIGGAVVAYF
LTSNLGVIQGLFG--------------------------------------------
>388_Gloeocapsa_sp._PCC_7428|WP_015188950.1
-----------------MAQAIDASKNRPSDPRNQ--E-VVYP-S---KRDPQIGNLETP
INNSSLVKWFINNLPAYRPGITPLRRGLEAGMAHGYWLLGPFAKLG------PLRDT-D-
------VANIAGLLATLGMVIISTLAMSLYAATD-PPK--PV------------------
-----------------ATVTVP-NPPD-TFDT---TEGWNTYASGFLIGGVGGAIVAYF
ILANIELIQNIFK--------------------------------------------
>390_Richelia_sinica|WP_190604685.1
-----------------MAQAVDASKNLPSDPRNR--E-VVSV-A---GGDPQIGNLETP
VNSSPLVKWYIGNLPAYRAGLTPLRRGLEIGMAHGYFIYGPFAKLG------PLRDA-A-
------NGNLAGLLASVGLIVTLTAALSLYANSN-PPK--AL------------------
-----------------ASVTVP-NPPVDAFNS---KESWNNFAGAFLIGGIGGAVVAFF
LTSNFGLIQGLVG--------------------------------------------
>392_aff._Roholtiella_sp._LEGE_12411|WP_194001434.1
-----------------MAQAVDASKNLPSDPRNR--E-VVFP-A---GRDPQQGNLETP
INASPLSKWFINNLPAYRPGITPSRRGLEVGMAHGYLLFGPFAKLG------PLRDT-A-
------NANLAGLLASIGLVVLLTACLSLYASSN-PPK--AL------------------
-----------------ASVTVP-NPPVDAFNS---KESWNNFASSFLIGGIGGAVVAYF
LTSNLGLIQGIVG--------------------------------------------
>393_Nodosilinea_sp._LEGE_06152|WP_194050789.1
----------------------------------M--TEAIQP-A----GDPQIGNLETP
INSSGFSKAFIGNLPAYRKGLSPQRRGLEIGMAHGYFLYGPFALLG------PLRDS-D-
------IPGLAGLLSAAGLIVILTACLSIYSGSG-LNH--SVTR----------------
------------AT------SPF-PPPA-SLET---DEGWSEFAGSFLIGGIGGATFAYL
LAANLPILTT-----LVSGGHS-----------------------------------
>396_Anabaena_sphaerica|WP_190557683.1
-----------------MAQAVDASKNLPSDPRNR--E-TVRP-A---GGNPVDGNLETP
VNSSPLVKWFIGNLPAYRPGLTPFRRGLEVGMAHGYLLFGPFAKLG------PLRDA-P-
------NANLAGLLGSIGLVVILTACLSLYSNSN-PAS--AL------------------
-----------------PSVTVP-KPPVDAFNS---KESWNNFASAFLIGGIGGAVVAYF
LTGNLAIFQGLIG--------------------------------------------
>398_Nostocaceae|WP_190595024.1 387_Nostoc_sp._FACHB-280|WP_190982469.1 389_Aulosira_sp._FACHB-615|WP_190872155.1
-----------------MAQAVDASKNSPSDVRNR--E-VVFP-A---GGDPQLGNLETP
VNSSPAIKWFINNLPAYRLGLTPFRRGLEVGMAHGYWIFGPFAKYG------PLRSA-E-
------NANLAGLLGAIALVIFLTGGLSLYANSN-PPK--AL------------------
-----------------NSVTGA-SAPDA-FLS---KEGWNNFASAFLIGGIGGAVVAYF
LTSNIALIQGLIG--------------------------------------------
>399_Leptolyngbya_sp._NIES-3755|BAU15623.1 394_Leptolyngbya_sp._NIES-3755|WP_068393781.1
----------------MQILRHPEATNRADDPRNK--E-VIFP-----AYDIQNGNLATP
INSSPLVRSYINALPAYREGLSPLRRGLEVGLAHGYWIIGPFAKLG------PLRDT-D-
------LANLAGLLSTIGLVIISTLAISLYGASN-PPA--PM------------------
-----------------TTITTP-NPPS-ELKT---GHGWNEYASGFLVGGVGGAAFAYF
LLTNFALFKNFASGL------------------------------------------
>400_Nostoc_sp._JL34|MBN3886279.1
-----------------MAQAVDASKNLPSDPRNR--E-VVFP-A---FGDPQLGNLETP
VNSSPLIKGFINNLPAYRPGLAPARRGLEVGMAHGYFVFGPFAKLG------PLRDT-A-
------NANLAGLLGAIGLVVLLTGALSLYANSN-PPK--AL------------------
-----------------PSVTVP-KPPADAFNS---KESWNNFGSSFLIGGIGGAVVAYF
LTSNLALIQGLFG--------------------------------------------
>401_Cylindrospermum_sp._NIES-4074|BAZ28927.1
-----------------MAQAVNSSKNLPSDPRNR--E-VVFP-A---GRDPQQGNLETP
INSSPLVKWFINNLPAYRPGLTPFRRGLEVGQAHGYLLFGPFAKLG------PLRDA-P-
------NANLAGLLGAIGLVVILTATLSLYANSN-PPK--AL------------------
-----------------PSVTVP-NPPLDAFNS---KESWNNFASAFLIGGIGGAVVAYF
LTSNLGLIQGLLG--------------------------------------------
>402_Nostoc_sp._FACHB-110|WP_190691003.1
-----------------MAQAVDASKDSPSDPRNR--E-VVFP-A---HRDPQIGNLETP
VNSSPLVKWFISNLPAYRPGLTPFRRGLEVGMAHGYWLFGPFAKYG------PLRNA-E-
------NANLAGLIASIGLVVLLTAALSLYANSN-PPK--AL------------------
-----------------ASVTAP-NPP-DAFES---KEGWNNFASAFLIGGIGGAVVAYF
LTSNIALIQGLIG--------------------------------------------
>403_Romeria_gracilis|WP_193907479.1
------------------------------MPSSA--EYIKPY-N----GDPQIGNLETP
MNSSGFTKAFIGNLPAYRQGLSPQRRGLEVGMAHGYLLYGPFALLG------PLRDS-D-
------VPSIAGLLAAGSLVVILTVCLSLYSGAN-VKK--EISD----------------
------------AT------TPF-NPPE-GLST---DEGWSEFAGSFLIGGIGGATFAYL
LASNIPLLQS-----VVTGGHS-----------------------------------
>407_Nostoc_mirabile|WP_229492500.1
-----------------MAQAVDASKNLPSDPRNR--E-VVFP-A---FRDPQKGNLETP
INASPLSKWFINNLPAYRPGITPARRGLEVGMAHGYWIFGPFAKLG------PLRDT-D-
------NANLAGLLAAIGLVVVLTAGLSLYASSN-PPK--AL------------------
-----------------PSVTVP-NPPVDAFNS---KESWNNFASSFLIGGIGGAVVAYF
LTSNLGVIQGLFG--------------------------------------------
>408_Nostoc_sp._NMS8|MBN3962883.1 404_Nostoc_sp._Peltigera_membranacea_cyanobiont_210A|WP_094349472.1 409_Nostocales_cyanobacterium_LEGE_12452|MBE8964852.1
-----------------MAQAVDASKNLPGDPRNR--E-VVFP-A---FGDPQLGNLETP
VNSSPLIRGFINNLPAYRPGLAPARRGLEVGMAHGYWLFGPFAKLG------PLRDT-D-
------NANLAGLLSAIGLVVVLTGALSLYANSN-PPK--AL------------------
-----------------PSVTVP-KPPADAFNS---KESWNNFGSSFLIGGIGGAVVAYF
LTSNLALIQGLFG--------------------------------------------
>411_Anabaena_azotica|WP_190474974.1
-----------------MAQAVDASKNSPSDPRNR--E-VVFP-A---ARDPQWGNLETP
VNASPLSKWYINNLPAYRPGLTPFRRALEIGMAHGYWIFGPFAKLG------PLRDT-P-
------NANLAGLLASIGLIVILTAGLSLYANSN-PPQ--PL------------------
-----------------ATV-TA-TPPDA-FQS---KEGWNNFASAFLIGGIGGAVVAYF
LTSNIALIQGLVG--------------------------------------------
>412_Nodularia_spumigena_PCC_73104|AVG72893.1
-----------------MAQAVNSSKNRPSDPRNR--E-VVSP-A---GRDPQQGNLETP
INSSPLIKWFINNLPAYRQGLNPSRRGLEVGMAHGYLLFGPFAKLG------PLRNA-T-
------NANLAGLLAAIGLVVILTACLSLYANSN-PAK--AL------------------
-----------------ASVTVP-NPPVDAFNS---KESWNNFASSFLIGGIGGAVVAYF
LTSNLGLIQALLG--------------------------------------------
>414_Nostoc_sp._PCC_7107|WP_015112406.1
-----------------MAQAVDASKNLPSDVRNR--E-VVFP-A---ERDPQLGNLETP
VNSSPVVKWFINNLPAYRLGLTPFRRGLEVGMAHGYWIFGPFAKYG------PLRNA-E-
------NANLAGLLAAITLVIFLTGGLSLYANSN-PAK--AL------------------
-----------------NSVTGA-SAPDA-FLS---KEGWNNFASAFLIGGIGGAVVAYF
LTSNIAIIQGLVG--------------------------------------------
>415_Nostoc_sp._WHI|WP_196518476.1
-----------------MAQAVDASKNLPSDPRNR--E-VVFP-A---FGDPQIGNLETP
INASPLSRWFINNLPAYRPGITPSRRGLEVGMAHGYLLFGPFAKLG------PLRDT-A-
------NANLAGLLAAIGLVVLLTACLSLYSNSN-PPK--AL------------------
-----------------ASVNVP-NPPADAFNS---KESWNNFASSFLIGGIGGAVVAYF
LTSNLGLIQGLFG--------------------------------------------
>417_Nostoc_piscinale|WP_062296703.1
-----------------MAQAVDASKDLPSDVRNR--E-VVFP-A---GGDPQWGNLETP
VNSSPAIKWFINNLPAYRPGLTPFRRGLEVGMAHGYWIFGPFAKYG------PLRNA-E-
------NANLAGLLSAIALVILLTGALSLYANSN-PPK--AL------------------
-----------------ASVTAP-NPP-DAFLS---KEGWNNFASAFLIGGIGGAVVAYF
LTSNIALIQGLIG--------------------------------------------
>418_Nostoc_indistinguendum_CM1-VF10|MBW4451580.1
-----------------MAQAVDASKNLPSDPRNR--E-VVFP-A---FRDPQLGNLETP
INASPLSKWFINNLPAYRAGITPSRRGLEVGMAHGYWIFGPFAKFG------PLRDT-D-
------NANLAGLLAAIGLIVILTAGLSLYANSN-PPK--AL------------------
-----------------ASVTVP-NPPMDAFNS---KESWNNFASSFLIGGIGGAVVAYF
LTSNLGVIQGLLG--------------------------------------------
>419_Tolypothrix_sp._FACHB-123|WP_190752055.1 395_Calothrix|WP_190551632.1 397_Calothrix|WP_096645567.1
-----------------MAQAVDASKNLASDPRNR--E-VVFP-A---GRDPQIGNLETP
INSSPLVKWFINNLPAYRPGLTPFRRGLEVGMAHGYWLFGPFAKLG------PLRNT-P-
------SANLAGLLGAIGLVVILTAALALYTHSN-PPK--AL------------------
-----------------SSVT-A-TPP-DAFTT---NEGWNNFSSAFLIGAIGGALVAYF
LTINLALIQGLVG--------------------------------------------
>420_Gloeocapsa_sp._UFS-A4-WI-NPMV-4B04|MBW4637997.1
-----------------MVEAISRSKDRPSDPRNR--E-VVFP-A---ARDPQRGNLETP
INNSSLVKWYINALPAYRKGITPLRRGLEAGMAHGYWLIGPFAKLG------PLRDT-D-
------TANIAGLLSTLSLVTISTLAISLYGNSN-PPQ--PH------------------
-----------------VTVTTP-NPPD-AFRS---SEGWNSYASGFLIGGIGGALVAYF
LLNNIEVIQGLIPNLAK----------------------------------------
>424_unclassified_Nodularia|WP_193997702.1 416_Nodularia_harveyana_UTEX_B_2093|AVG72873.1
-----------------MAQAVNSAKNSPSDPRNR--E-VVSP-A---GRDPQQGNLETP
INSSPLVKWFINNLPAYRQGLNPSRRGLEVGMAHGYLLFGPFAKLG------PLRNA-T-
------NANLAGLLAAIGLVVILTACLSLYANSN-PEK--AL------------------
-----------------ASVTVP-NPPVDAFNS---KESWNNFASSFLIGGIGGAVVAYF
LTSNLGLIQGLVG--------------------------------------------
>426_Nostoc_sp._TH1S01|MBU7583706.1
-----------------MAQAVDASKNLPSDPRNR--E-VVFP-A---HRDPQIGNLETP
INSSPIVKWFINNLPAYRPGLTPFRRGLEVGMAHGYWIFGPFAKYG------PLRNA-E-
------NANLAGLLAAIGLVILLTGALSLYANSN-PPK--AL------------------
-----------------ASVTVP-NPP-DAFQS---KEGWNNFASAFLIGGIGGAVVAYF
LTSNIALIQGLIG--------------------------------------------
>427_Nostoc_sp._NMS9|MBN3939728.1
-----------------MAQAVDASKNLPSDPRNR--E-VVFP-A---FGDPQLGNLETP
VNSSPLIKGFINNLPAYRPGLAPARRGLEVGMAHGYWLFGPFAKLG------PLRDT-S-
------DANLAGLLSAIGLVVVLTGALSLYASSN-PPK--AL------------------
-----------------PSVTVP-KLPADAFNS---KESWNNFASSFLIGGIGGAVVAYF
LTSNLALIQGLFG--------------------------------------------
>428_Gloeotrichia_ghosei_UTEX_LB_1920|AVG72861.1
-----------------MAQAVNASKNLASDPRNR--E-VVFP-A---GRDPQIGNLETP
INSSPLVKWFINNLPAYRAGLTPFRRGLEIGQAHGYLLFGPFAKLG------PLRDT-S-
------SANLAGLLGSIGLVVVLTVCLSLYANSN-PPK--AI------------------
-----------------ASVTVP-NPP-DAFNS---KEGWNNFASAFLIGGIGGAVVAYF
LTINLGLIQGLVG--------------------------------------------
>430_Komarekiella_sp._clone_1|WP_191756984.1 422_Nostoc_sp._MG11|WP_193193877.1 429_Nostoc_sp._B2019|WP_162395171.1
-----------------MAQAVDASKNLPSDPRNR--E-VVFP-A---GRDPQQGNLETP
INASPLSKWFINNLPAYRPGITPSRRGLEIGMAHGYLLFGPFAKLG------PLRDT-A-
------NANLAGLLASIGLVVILTACLSLYASSN-PPK--AL------------------
-----------------ASVTVP-NPPADAFNS---KESWNNFASSFLIGGIGGAVVAYF
LTSNLGLIQGLAG--------------------------------------------
>435_Nodularia_sp._NIES-3585|WP_089092351.1
-----------------MAQAVNSSKNRPGDPRNS--E-VVSP-A---GRDPQQGNLETP
INSSPLVKWFINNLPAYRQGLNPARRGLEVGMAHGYLLFGPFAKLG------PLRNA-T-
------NANLAGLLGAIGLVVILTACLSLYANSN-PAK--AL------------------
-----------------ASVTVP-NPPVDAFNS---KESWNNFASSFLIGGIGGAVVAYF
LTSNLGLIQALFG--------------------------------------------
>436_Symploca_sp._SIO2E9|NEO97515.1
--------------------------------MTI---DVIQP-A----GDPQIGNLATP
VNSSGFTTAFINNLPAYRKGLSPFRRGLEVGMAHGYFLYGPLALLG------PLRHT-D-
------VASIAGVLATVGLVSILTIALSIYGAAN-SGK--PIAT----------------
------------VT-------TP-NPPE-DLGT---PEGWSEFASGFLIGGCGGAFFAYL
LCETPHVAPL---QKIAGGVWSS----------------------------------
>438_Nodularia_sp._in__Bacteria|TVP65440.1
-----------------MAQAVSSSKNSPRDPRNR--E-IVSP-A---GRDPQQGNLETP
INSSPLIKWFINNLPAYRQGLNPSRRGLEVGMAHGYLLFGPFAKLG------PLRNA-T-
------NANLAGLLAAIGLVVILTACLSLYANSN-PEK--AL------------------
-----------------ASVTVP-NPPVDAFNS---KESWNNFASSFLIGGIGGAVVAYF
LTSNLGLIQALFG--------------------------------------------
>439_Nostoc_sp._JL23|MBN3878772.1 425_Nostoc_sp._JL31|MBN3892937.1
-----------------MAQAVDASKNLPSDPRNR--E-VVFP-A---FGDPQLGNLETP
VNSSPLVKGFINNLPAYRPGLAPARRGLEVGMAHGYWLFGPFAKLG------PLRDT-D-
------NANLAGLLAAIGLVVVLTGALSLYANSN-PPK--AL------------------
-----------------ASVTVP-RPPADAFNS---KESWNNFGSSFLIGGIGGAVVAYF
LTSNLALIQGLFG--------------------------------------------
>440_Heteroscytonema_crispum_UTEX_LB_1556|AVG72898.1
-----------------MAQAVDASKNLPSDPRNR--E-VVFP-A---GRDPQQGNLETP
INASPLTKWYINNLPAYRPGLTPFRRALEIGMAHGYFLFGPFAKLG------PLRNA-T-
------NANLAGLLSTIGLVVILTACLSLYANSN-PPQ--PV------------------
-----------------ASVTVP-NPP-DAFKS---NEGWNNFASAFLIGGIGGAVTAYF
LTSNLGLLQGLTG--------------------------------------------
>442_Komarekiella_atlantica_HA4396-MV6|MBW4685290.1
-----------------MAQAVDASKNLPSDPRNR--E-VVFP-A---FRDPQLGNLETP
INASPLSKWFINNLPAYRPGITPSRRGLEVGMAHGYFLFGPFAKLG------PLRDT-A-
------NANLAGLLASIGLVVLLTACLSLYASSN-PPK--AL------------------
-----------------ASVTVP-NPPSDAFNS---KESWNNFASSFLIGGIGGAVVAYF
LTSNLGLIQGLAG--------------------------------------------
>445_Pseudanabaenaceae_cyanobacterium_LEGE_13415|MBE9012169.1
----------------MQILRHPEATDRPDDPRNK--E-VIFP-----AYDIQNGNLATP
INASPLVRSYINALPAYREGLSPLRRGLEVGLAHGYWIIGPFAKLG------PLRDT-D-
------LANLAGLLSTIGLIIISTLSISLYGASN-PPN--PM------------------
-----------------TTITTP-KPPE-ELKS---GRGWNEYAAGFLLGGVGGAAFAYF
LLTNLALFKNFASGL------------------------------------------
>447_Mastigocladopsis_repens|WP_026082875.1
-----------------MAQAVDASKNRPSDPRNQ--E-VVFP-Q---WRDPQQGNLETP
INASPLVKWYINTLPAYRSGITPFRRGLEIGMAHGYWIFGPFAKLG------PLRDT-A-
------NANLAGLLATLSFIVILTGCLSLYGNSN-PPQ--PH------------------
-----------------VTVTTP-NPPDA-FRS---KEGWNGFASAFLIGGIGGAVVAYF
LTSNLGLLQSLFG--------------------------------------------
>448_Moorena_producens_3L|EGJ29452.1 339_Moorena_sp._SIOASIH|NEO40687.1 406_Moorena_producens_JHB|AOY81357.1 410_Moorena_producens|WP_202970794.1 444_Moorena_producens|WP_044495154.1
----------------------------------M---DVINH-G----GDPQVGNLATP
INSSAFTKAFINNLPAYRQGLSANRRGLEVGMAHGYFLYGPFALLG------PLRGT-E-
------YASTAGLLATVGLVALLTVALSIYGAAG-SGK--PKAT----------------
------------LT-------TP-NPPE-DLGT---KEGWSEFASGFFLGACGGAVFAYF
LCLTPHLAPL---QKIASGVWSS----------------------------------
>450_Nostoc_sp._NMS7|MBN3948562.1
-----------------MAQAVDASKNLPSDPRNR--E-VVFP-A---FRDPQIGNLETP
INASPLSKWYINNLPAYRPGLSPARRALEIGMAHGYWIFGPFAKLG------PLRDT-A-
------NANLAGLLAAIGLVVFLTAGLSLYASSN-PPK--AL------------------
-----------------PSVTVP-NLPADAFNS---KESWNNFASSFLIGGIGGAVVAYF
LTSNLASIQGLFG--------------------------------------------
>451_Nodularia_spumigena|WP_006194866.1
-----------------MAQAVNSAKNRPSDPRNR--E-VVAP-A---GRDPQQGNLETP
INSSPLVKWFINNLPAYRQGLNPSRRGLEVGMAHGYLLFGPFAKLG------PLRNA-T-
------NANLAGLLGAIGLVVILTACLSLYANSN-PSK--AL------------------
-----------------ASVTVP-NPPVDAFNS---KESWNNFASSFLIGGIGGAVVAYF
LTSNLGVIQALFG--------------------------------------------
>455_Anabaenopsis_elenkinii|WP_200987821.1
-----------------MAQAVNSSKNRPSDPRNR--E-VVAP-A---GRDPQQGNLETP
INSSPLVKWFINNLPAYRPGLNPSRRGLEVGMAHGYLLFGPFAKLG------PLRDA-P-
------NANLAGLLGAIGLVVILTACLSLYANTN-PAK--AL------------------
-----------------KSVTVP-NPPVDAFNS---KESWNNFASSFLIGGIGGAVVAYF
LTSNLALIQGLLG--------------------------------------------
>456_Desmonostoc_vinosum_HA7617-LM4|MBW4612057.1
-----------------MAQAVDASKNLPSDPRNR--E-VVFP-A---EGDSQLGNLETP
VNSSPAVKWFINNLPAYRPGITPFRRGLEVGMAHGYLLFGPFAKLG------PLRDT-P-
------NANLAGLLSSIGLVVLLTACLSLYANSN-PPK--AL------------------
-----------------ASVTVP-NPPVDAFNS---NESWSNFGSAFLIGGIGGAVVAYF
LTLNIGLIQSLFG--------------------------------------------
>457_Aphanocapsa_sp._GSE-SYN-MK-11-07L|MBW4552584.1
--------------MATFVEKIEQSNDNPRDPRNR--E-VVFA-A----DSPFNGNLATP
INSSPLAKAFINSLPAYRPGLTPLRRGLEVGIVHGYWLVGPFFKFN------PFRFT-D-
------YGSLVALISTISLILISTLAISLYAGSN-PPP--PAAT----------------
------------IT-------TP-NPPI-ALAN---AEGWNKYATGFLIGGVGGAIVAFA
IVANIDV--F---GNFRNLFGL-----------------------------------
>460_Trichormus_sp._NMC-1|WP_071189580.1 391_Anabaena_lutea|WP_190718902.1 452_Nostocaceae|WP_127055183.1 454_Anabaena_sp._PCC_7108|WP_016949894.1
-----------------MAQAVNASKNLPSDPRNR--E-TVRP-A---GRDPQDGNLETP
INSSPLVKWFIGNLPAYRLGLTPFRRGLEVGMAHGYLLFGPFSKLG------PLRDA-P-
------NANLAGLLGSIGLVVILTACLSLYANSN-PAK--AL------------------
-----------------ASVTVP-NPPVDAFNS---KESWNNFASAFLIGGIGGAVVAYF
LTGNLGIIQGLVG--------------------------------------------
>461_Chroococcus_sp._FPU101|WP_206817119.1
---------------MVQSQAISESKDNPRDPRNK--E-VVYP-A---FNDPQRGNLETP
INASGLAKAYINNLPAYRRGLSPLRRGLEVGMAHGYWLIGPFATFS------PLRGT-E-
------VAYTTALLSVISILIISTLAISLYASVQ-KPV--SQPI----------------
------------VT-------AP-NIPD-AFKT---QEGWNEYASGFLIGGIGGALFAYL
LLTLVIS--K---FFYDYVIR------------------------------------
>462_Myxacorys_californica_WJT36-NPBG1|MBW4420816.1
----------------MQILKHPEDTQRPDDPRNN--E-VVFP-----AFDVTNGNLATP
INSSPLVKSYINGLPAYRRGLSPSRRGLEVGMAHGYWLIGPFAKLG------PLRDT-D-
------VANVAGLISTIGLIIISTIAISAYAYSN-PPQ--PT------------------
-----------------STLTTP-NPPD-SFRS---ADGWNDYGSGFLIGGIGGAVIAFF
VLNNIALLKSLFSGL------------------------------------------
>463_Trichormus_sp._ATA11-4-KO1|MBW4554664.1 449_Nostocales_cyanobacterium_LEGE_11386|MBE9050465.1
-----------------MAQAVDSSKNLPSDPRNR--E-VVAP-A---GRDPQQGNLETP
VNSSPLVKWFINNLPAYRQGLNPSRRGLEVGMAHGYLLFGPFAKLG------PLRNA-D-
------NANLAGLLAAIGLVVILTACLSLYANSN-PAK--AL------------------
-----------------ASVTVP-NPPADAFNS---KESWNNFASAFLIGGIGGAVVAYF
LTTNLGLIQGLVG--------------------------------------------
>466_Nostoc_sp._MS1|WP_224085717.1
-----------------MAQAVDASKNSPSDPRNR--E-VVFP-A---GRDPQWGNLETP
VNASYLSKSYINNLPAYRQNLTPFRRGLEIGMAHGYWIFGPFAKLG------PLRDT-P-
------NANLAGLLASIGLVVILTAGLSLYASSN-PPQ--PL------------------
-----------------ATV-TA-APPDA-FQS---KEGWNNFASAFLIGGIGGAVVAYF
LTSNIALIQGLLG--------------------------------------------
>468_Cyanomargarita_calcarea_GSE-NOS-MK-12-04C|MBW4666671.1
-----------------MAQAVDASKNLPSDPRNR--E-VVFP-Q---GRDPQQGNLETP
VNASPLVKWFINNLPAYRLGLTPFRRGLEVGMAHGYFLFGPFAKLG------PLRNA-A-
------SANLAGLLSTIGLVVILTACLSLYANSN-PLK--PV------------------
-----------------ATVTVP-KPP-DAFNT---KEGWNNFGSAFLIGGIGGAVTAYF
LTSNLGLLQGFIG--------------------------------------------
>469_Scytonema_tolypothrichoides|WP_048870972.1
-----------------MAQAVDASKNLPSDPRNR--E-VVFP-E---WRDPQRGNLETP
INASPLVKWFINNLPAYRPGLTPFRRGLEVGMAHGYWIFGPFSKLG------PLRDT-P-
------NANLAGLLSTLGLIVLLTGAISLYGNSN-PPQ--PN------------------
-----------------VTVTTP-NPPDA-FKS---GEGWNGFGSAFLIGGIGGAIVAYL
LTSNLGLIQGLFG--------------------------------------------
>471_Myxacorys_chilensis_ATA2-1-KO14|MBW4542208.1
----------------MQILKHPEDTQRPGDPRNN--E-VVFP-----AFDVTNGNLATP
INSSPLVKSYINALPAYRRGLSPSRRGLEVGMAHGYWLIGPFTKLG------PLRDT-D-
------IANVAGLISTIGLIIISTIAISAYAYSN-PPQ--PT------------------
-----------------STLTTP-NPPD-SFRS---ADGWNDYGSGFLIGGIGGAVLAFF
VLNNIALLKSLFSGL------------------------------------------
>475_Plectolyngbya_sp._WJT66-NPBG17|MBW4442173.1
----------------MQILRHPEVTDRADDPRNK--E-VIFP-----AFDIQNGNLATP
INASPLVRSYINALPAYREGLSPLRRGLEVGLAHGYWIIGPFAKLG------PLRDT-D-
------LANLAGLLSAIGLIIISTLSISLYGASN-PPA--PM------------------
-----------------TTITTP-NPPA-ELKT---GHGWNEYAAGFLVGGVGGAAFAYF
VLTNLALFKNFTSGL------------------------------------------
>477_Pseudanabaena_sp._FACHB-2040|WP_190484003.1
----------------------MVVTT-APVRPSD--DPIRPA-L----NDPQVGDLETP
INSSGFTKAFIGNLPAYRSGLSPQRRGLEIGMAHGYFLFGPFTYFG------PLRDS-D-
------IPGLAGLLSAAGLIIILTACLSLYSGAG-VNK--TVTK----------------
------------TT------TPF-TPPA-SLET---EEGWSEFAGSFLIGGIGGATFAYL
LWTNLPLLQS-----VVTGGHS-----------------------------------
>478_Aphanothece_hegewaldii|WP_106458303.1
---------------MVQSQAITESKDRPRDPRNR--E-VVHP-A---FNDPQRGNLETP
INSSGLAKAYINNLPAYRRGLSPLRRGLEVGMAHGYWLIGPFATFS------PLRGT-E-
------VAYTTALLSVVSVLIVSTLAISLYASVH-QPP--SQPI----------------
------------VT-------TP-NIPD-AFKT---QEGWNEFASGFLIGGIGGALFAYL
LLTFVIS--K---FFYDYVVR------------------------------------
>481_Scytonema_hyalinum_WJT4-NPBG1|MBW4502331.1
-----------------MATAVDASKNRPSDARNR--E-VVFP-E---GRDPQGSNLETP
INASPLVKWYINALPAYRPGHTPFRRGLEVGMAHGYWLFGPFAKLG------PLRDT-A-
------NANLAGLLATLSFVVILTGCLSLYGNSN-PPQ--PH------------------
-----------------VTVTTP-NPPDA-FRS---KEGWNGYGSAFLIGGVGGAIVAYL
LTSNWPLIQNLFG--------------------------------------------
>482_Sphaerospermopsis_aphanizomenoides|WP_200324189.1
-----------------MAQAVDASKNLPSDPRNR--E-TVRP-A---GRNPQDGNLETP
VNSSPLVKWFIGNLPAYRSGLTPFRRGLEVGMAHGYLLFGPFAKLG------PLRDA-P-
------NANLAGLLGSIGLVVILTACLSLYANSN-PAK--AL------------------
-----------------ASVTVP-NPPVDAFNS---KESWNNFASAFLIGGIGGAVVAYF
LTGNLGIIQGLIG--------------------------------------------
>484_Microcoleus_sp._FACHB-672|WP_190669855.1
---------------------MSQSVQSKSDPRDR--E-VVYP-A----GETQVGNLATP
VNASTLTKAFINNLPAYRKGLLPQRRGLEIGMAHGYFLFGPFAWTN------PVRGT-Q-
------AGNLLGLMEAASIVVILTFALSLYATVLDENK--PVST----------------
------------IT-------TP-HPPE-AFST---QEGWSNFATGFLVGGIGGAIFAYL
VYQIFI---------------------------------------------------
>485_Nostoc_sp._CENA543|WP_103137632.1 474_Anabaena_sp.|HFS10250.1
------------------MQAVDASKNSPGDPRNR--E-VVFP-A----GDPQIGNLETP
VNSSPAVKWFINNLPAYRPGLTPFRRGLEVGMAHGYLLFGPFAKLG------PLRNA-D-
------NANLAGLLASIGLVVILTACLSLYSNSN-PPK--AL------------------
-----------------ASVTVP-NPP-DAFNS---KEGWNNFASAFLIGGIGGAVVAYF
LTSNLAIIQGLIG--------------------------------------------
>486_Nostoc_sp._C052|WP_179067569.1
-----------------MAQAVDASKNLPGDPRNR--E-VVFP-A---FGDPQLGNLETP
VNSSPLIKGFINNLPAYRPGLTPARRGLEVGQAHGYLLFGPFAKLG------PLRDT-A-
------NANLAGLLGAIGLVVLLTACLSLYASSN-PAK--AL------------------
-----------------PSVTVP-NPPADAFNS---KESWNNFTSSFLIGGIGGAVVAYF
LTSNLALIQGLFG--------------------------------------------
>487_Calothrix_elsteri|WP_095723832.1
------------------MQAVDASKNLSSDPRNS--E-VVFP-A---GRDPQQGNLETP
INSSPLIKWFINNLPAYRPGLTPFRRGLEVGMAHGYLIFGPFDALG------PLRNA-E-
------NSNLAGLLSSIGLVVILTACLSLYANSN-PDK--AL------------------
-----------------ASVTVP-KVPDA-FSS---KEGWNNFASAFLIGGIGGAITAYF
LASNLGLFQSFFG--------------------------------------------
>488_Tolypothrix_sp._PCC_7910|WP_167721658.1
------------------MQAVDASKNNPSDPRNR--E-VVFP-A---GRDPQIGNLETP
VNSSPLVKWFIGNLPAYRPGLTPFRRGLEVGMAHGYWLFGPFAKLG------PLRNT-P-
------SANLAGLLAAVGLVVILTAGLSLYSHSN-PPK--AL------------------
-----------------ASVTAG-NPP-DAFTS---NEGWNNFASAFLIGGIGGAVVAYF
LTINLALIQGLVG--------------------------------------------
>489_Cyanobacteria_bacterium_SID2|MBP0001332.1
----------------------------------M--TDMIRP-A----GDPQIGDLATP
LNSSAFSQAFISNLPAYRQGLSAQRRGLEIGMAHGFFLFGPFVVTG------PLRNT-D-
------YAATAGVLSAVGLVMILTVALSLYGSVT-TYK--PSPS----------------
------------VT-------TE-APPT-DLGT---KEGWGEFASSFLIGGCGGAFFAYL
IYLTPHLDTL---TSVAKGVWSV----M-----------------------------
>490_unclassified_Nostoc|WP_190697384.1
-----------------MAQAVDASKNSPSDPRNR--E-VVFP-A---HRDPQIGNLETP
INSSPLVKWFINNLPAYRPGLTPFRRGLEVGMAHGYWIFGPFAKYG------PLRNA-P-
------NANLAGLLADIGLVVLFTAALSLYANSN-PPK--AL------------------
-----------------GSVTVP-NPP-DAFQS---NEGWNNFASAFLIGGIGGAVVAYF
LTSNIALIQGLVG--------------------------------------------
>491_Tildeniella_nuda_ZEHNDER_1965/U140|MBW4581938.1
--------------MANFVDKIEQSNDNPNDPRNR--E-VVHA-A---WDDPQIGNLATP
INASGISRAFINNLPAYRQGLSPQRRGIEVGLAHGYWLLGPFVTFN------PLRDT-E-
------IGALTGLLGTIGTLLIATLSLSLYAASN-PPG--PIAT----------------
------------IT-------VP-SPPQ-SLNT---SEGWNEYATGFFLGGVGGAAFAYA
LITNIGL--F---QKYLSFVAH-----------------------------------
>494_Nostoc_edaphicum|WP_181931927.1
-----------------MAQAVDASKNLPSDPRNR--E-VVFP-A---FGDPQLGNLETP
VNSSPLIKGFINNLPAYRAGLTPSRRGLEVGMAHGYLLFGPFAKLG------PLRDT-G-
------NANLAGLLGAIGLVVVLTACLSLYSNSN-PPK--AL------------------
-----------------PSVTVP-NPPADAFNS---KESWNNFASSFLIGGIGGAVVAYF
LTSNLALIQGLFG--------------------------------------------
>496_Nostoc_sp._FACHB-892|WP_190914141.1 458_Nostoc_sp._C3-bin3|MBD0389998.1 459_unclassified_Nostoc|WP_190728319.1 493_Nostoc_favosum|WP_229484488.1
-----------------MAQAVDASKNLPSDPRNR--E-VVFP-A---FRDPQLGNLETP
INASPLSKWFINNLPAYRPGITPSRRGLEVGMAHGYWIFGPFAKLG------PLRDT-D-
------NANLAGLLATIGLIVILTAGLSLYANSN-PPK--AL------------------
-----------------ASVTVP-NPPVDAFNS---KESWNNFASSFLIGGIGGAVVAYF
LTSNLGVIQGLFG--------------------------------------------
>498_Xenococcus_sp._PCC_7305|WP_006510806.1
-------------------------------------MDAIQH-G----GDPQVGNLATP
LNSSDISKAFIQNLPAYREGMSPLGRGLEVGMAHGYFLYGPFALLG------PLRDT-D-
------LSATAGVLAAIGLIAILTIALSLYASAM-GGA--PVSI----------------
------------VT-------AP-NTPK-ELGT---KAGWSEFATGFFLGGSGGAAFAYA
LSLTPYADVI---QEVLKGVGS-----------------------------------
>499_Leptolyngbya_sp._SIO3F4|NEQ48908.1
--------------------------------MAT--S-FASA-T----GAPEVGNVATP
INSSAVARTYINNLPAYREGLSPFSRGLEVGVAHGYWFYGPFAVLG------PLRAT-D-
------YGAVAGVIAAVSFVFILTIALSIYSAAN-PAG--PEGT----------------
------------LT-------TP-NPPE-AFST---REGWSNFASGFLVGGCSGAFFAYL
LCQTPHLLPL---QDIAGGVWSS----------------------------------
>500_Symploca_sp._SIO3C6|NEO30496.1
--------------------------------MTM---DVVQP-A----GDPQIGNLATP
VNSSGFTTAFINNLPAYRPGLSPFRRGLEVGMAHGYFLYGPLALLG------PLRHT-D-
------VASIAGVLATVGLVSILTIALSVYGAAN-SGK--PIAT----------------
------------VT-------TP-NPPE-DLGT---PEGWSEFASGFLIGGCGGAFFAYL
LCETPHVAPL---QKIAGGVWSS----------------------------------
>501_Myxacorys_almedinensis|WP_162422681.1
----------------MQILKHPESTQRPDDPRNN--E-VVFP-----AYDVANGNLATP
INSSPLVKAYINALPAYRAGLSASRRGLEVGMAHGYWLIGPFAKLG------PLRDT-S-
------YANLAGLLSTIGLIIISTITISAYAYSN-PPQ--PT------------------
-----------------ATITTP-NPPA-AFRD---GDGWNDYGSGFLIGGIGGATIAYF
VLNNIALLKSLFSGL------------------------------------------
>504_filamentous_cyanobacterium_CCP2|PSB08066.1
----------------------------------M--TDVVKP-A----GDPQIGNLATP
INSSPFTKALINNLPAYRAGLSPQRRGLEIGMAHGYLLFGPFAVTS------QFRNT-P-
------VANIVGLIEAIILVTILTVCLSLYAGTK-PKG--PIST----------------
------------VT------NP--NPPS-SLDT---SEGWGEFAGNFLIGGIGGAAFAYL
VYTVFSSGVL-----QTFGNLT-----------------------------------
>506_Shackletoniella_antarctica|PZO38123.1 492_Leptolyngbya_sp._DLM2.Bin27|TVQ08020.1
----------------------------------M--TDLIQP-A----GDPQIGNLETP
LNSSGFSRAFIGNLPAYRKGLSPQRRGLEIGMAHGYLLYGPFALLG------PLRDS-D-
------IPGLAGLLSASALVVILTACLSIYSGAG-VNT--AVTK----------------
------------TT------TPF-TPPA-SLET---DEGWSEFAGSFLIGGIGGVTFAYL
LAANIPMLTS-----LVSGGHS-----------------------------------
>508_Brasilonema|WP_169265700.1
------------------MQAVDASKNLASDPRNR--E-VVFP-E---WRDPQRGNLETP
VNSSPLIKWFISNLPAYRPGLTPFRRGLEVGMAHGYWVFGPFAKLG------PLRDT-P-
------NANLAGLLSTLGFVVLMTGVISLYAASN-PPE--PS------------------
-----------------VTVTAP-NPPNA-FKS---GEGWNGFASAFLIGGIGGAVVAYF
LTSNLSLIQGLFG--------------------------------------------
>509_Mastigocoleus_testarum|WP_027840947.1
------------------------MAQAASDPRNQ--E-VVTA-A---GRDPQQGNLETP
VNSSPIVKWYINNLPAYRPGLTPFRRGLEVGMAHGYLLFGPFAKLG------PLRNA-N-
------NGNLAGLLGAVGLVVILTACLSLYANSN-PSK--AL------------------
-----------------ASVTVP-TLP-DAFTS---KEGWNNFASAFLVGGIGGAVTAYF
LTSNLAFLQGLVG--------------------------------------------
>512_Leptothoe_kymatousa|WP_215616686.1
--------------------------------MAT--S-FASA-T----GAPEVGNVATP
INSSAVARTYINNLPAYRAGLSPFSRGLEVGVAHGYWFYGPFAILG------PLRAT-D-
------YGAVAGVIAAVSFVFILTVAISIYSAAN-PAG--PEGT----------------
------------LT-------TP-NPPE-AFST---REGWSNFASGFLVGGCSGAFFAYL
LCQTPHLLPL---QEVAGGIWSS----------------------------------
>518_Anabaena_minutissima|WP_190696268.1
------------------MQAVDASKNLSSDPRNR--E-VVFP-A----GDPQIGNLATP
VNSSPAIKWFINNLPAYRPGLTPFRRGLEVGMAHGYLLFGPFAKLG------PLRNA-D-
------NANLAGLLASIGLVVILTACLSLYSNTN-PDK--AL------------------
-----------------ASVTVP-NPP-DAFNS---KEGWNNFASAFLIGGIGGAVVAYF
LTSNLAIIQGLIG--------------------------------------------
>519_Anabaena_cylindrica|WP_015212807.1
-----------------MAQAVDRSKNLPSDPRNR--E-TVRP-A---GRDPQDGNLETP
INSSPLVKWFINNLPAYRPGLNPSRRGLEVGMAHGYLLFGPFAKLG------PLRDA-P-
------NANLAGLLASIGLVVILTACLSLYSNSN-PDK--AL------------------
-----------------ASVTVP-NPPVDAFNS---KESWNNFASAFLIGGIGGAVVAYF
LTGNLGLIQGLVG--------------------------------------------
>520_Microcoleus_vaginatus_WJT46-NPBG5|MBW4679415.1
---------------------MSQSVQSTSDPRNR--E-VVYP-A----GDPQVGNLATP
VNASTLTKAFINNLPAYRKGLLPQRRGLEIGMAHGYFLFGPFAWTN------PLRGT-Q-
------AGDFLGLMEAASIVVILTFALSLYATVLDENK--PVST----------------
------------IT-------TP-HPPE-AFTT---QEGWSNFASGFLVGGIGGAIFAYL
VYQIFM---------------------------------------------------
>524_Nostoc_sp._PCC_7524|WP_015137729.1
-----------------MAQAVDASKNSPSDPRNR--E-VVFP-A---GRDPQIGNLETP
VNAYPLVKWFINNLPAYRPGLTPFRRGLEVGMAHGYLLFGPFAKLG------PLRNA-T-
------NANLAGLLASIGLVVILTACLSLYANSN-PPK--AL------------------
-----------------ASVTVP-NTP-DAFSS---KEGWNNFASAFLIGGIGGAVVAYF
LTSNLAIIQGLIG--------------------------------------------
>526_Nostoc_flagelliforme|WP_190941241.1
-----------------MAQSVDASKNLPSDPRNR--E-VVFP-A---FRDPQLGNLETP
INASPLSKWFINNLPAYRPGITPARRALEVGMAHGYWIFGPFAKLG------PLRDT-D-
------NANLAGLLAAIGLIVILTAGLSLYANSN-PPK--AL------------------
-----------------ASVTVP-NPPIDAFNS---NESWNNFASSFLIGGIGGAVVAYF
LTSNLGVIQGLFG--------------------------------------------
>528_unclassified_Nostoc|WP_185585062.1
-----------------MAQAVDASKNLPSDPRNR--E-VVFP-A---FRDPQLGNLETP
VNASPLSKWFINNLPAYRPGLSPARRGLEVGMAHGYWIFGPFAKLG------PLRDT-D-
------NANLAGLLAAIGLVVLLTAGLSLYANSN-PPK--AL------------------
-----------------VSVTVP-NPPVDAFNS---KESWNNFASSFLIGGIGGAVVAYF
LTSNLGLIQGLFG--------------------------------------------
>529_Fischerella_thermalis_CCMEE_5205|PMB43817.1 443_Fischerella_thermalis_CCMEE_5201|PMB51990.1 502_Fischerella_thermalis|WP_102222310.1 505_Fischerella_thermalis|WP_102219835.1 513_Fischerella_thermalis|WP_009459087.1 521_Fischerella|WP_016867319.1 527_Fischerella|WP_062245558.1
---------------------------------------MVFP-A---TRDPQIGNLETP
INSSALTKWFINNLPAYRPGITPFRRGLEVGMAHGYWIFGPFAKLG------PLRNT-V-
------NADLAGLLSTIGLLVILTIALSLYANSN-PPE--PV------------------
-----------------ASVTAP-HPS-DAFHT---KEGWSNFGSAFLIGGIGGAVTAYF
LTANFGLIQGFFG--------------------------------------------
>531_Nostoc_sp._RI_552|MBI1242608.1
-----------------MNQAVNSSKSLPSDPRNR--E-VVSP-A---GRDPQLGNLETP
INSSPLVKWFINNLPAYRQGLNPSRRGLEVGMAHGYLLFGPFAKLG------PLRNA-P-
------NANLAGLLGSVGLVVILTACLSLYANSN-PSK--AV------------------
-----------------ASVTVP-NPPVDAFNS---KESWNNFASSFLIGGIGGAVVAYF
LTSNLGLIQALFG--------------------------------------------
>532_Nostoc_sp._LPT|MBN4001575.1 437_Nostoc_sp._Lobaria_pulmonaria_5183_cyanobiont|WP_104907526.1
-----------------MAQAVDASKNLPSDPRNR--E-VVFP-A---FGDPQIGNLETP
INASPLSKWFINYLPAYRPGLAPARRGLEVGMAHGYWLFGPFAKLG------PLRDT-S-
------DANLAGLLSAIGLVVVLTGALSLYAGSN-PPK--AL------------------
-----------------PSVTVP-KLPADAFNS---KESWNNFASSFLIGGIGGAVVAYF
LTSNLALIQGLFG--------------------------------------------
>534_Cyanobacterium_stanieri_PCC_7202|AFZ48633.1 517_Cyanobacterium_sp._IPPAS_B-1200|WP_069789507.1 522_Cyanobacterium_stanieri|WP_193799712.1
---------------------------------MS--TSVVHS-G----GDPQVGNLSTP
INGSGFTKAFINGLPAYRKGLSPNRRGLEIGMAHGYFLYGPFALLG------PLRDT-D-
------FGAQAGLLATIGLVAILTICLSIYSAVG-VGK--PTET----------------
------------LT-------TP-QVPA-ELGT---KEGWSEFASGFLLGASGGAFFAFF
LCQTSYLQPL---IEAAKNVW------------------------------------
>535_unclassified_Anabaena|WP_066381566.1
-----------------MVQAVDASKNLASDPRNR--E-VVFP-A---GRDPQIGNLETP
VNAYPLVKWFINNLPAYRPGLTPFRRGLEVGMAHGYLLFGPFAKLG------PLRNA-T-
------NANLAGLLASIGLVVILTACLSLYANSN-PPK--AL------------------
-----------------ASVTVP-NPP-DAFSS---KEGWNNFASAFLIGGIGGAVVAYF
LTSNLAIIQGFLG--------------------------------------------
>538_Cyanobacteria_bacterium_J083|RMF23337.1
----------------------------------M---DFVQP-A----GDPQVGNLATP
VNASGFTKAFIRNLPAYRKGLSANRRGLEVGMAHGYFLYGPFALLG------PLRGT-E-
------VAPIAGLLATVGLISILTIALSLYAYVE-PRK--PIAT----------------
------------VT-------TP-DVPE-DLAS---KEGWSEFASGFFIGGCGGAVFAWL
LCSTPHLALL---QGIASGIWSS----------------------------------
>539_Nostoc_sp._KVJ20|WP_069070100.1
-----------------MAQAVDASKNLPSDPRNR--E-VVFP-A---FGDPQLGNLETP
VNSSPLIKGFINNLPAYRPGLAPARRGLEVGMAHGYLLFGPFAKLG------PLRDT-G-
------NANLAGLLGAIGLVVVLTACLSLYSNSN-PPK--AL------------------
-----------------PSVTVP-NPPADAFNS---KESWNNFGSSFLIGGIGGAVVAYF
LTSNLALIQGLFG--------------------------------------------
>540_Moorena_sp._SIO3C2|NEP50985.1 514_Moorena|WP_198954299.1 515_Moorena_producens_PAL-8-15-08-1|AOX00910.1 516_Moorena_sp._SIO3I8|NEO07589.1 523_Moorena_sp._SIO4A3|NEO46751.1
--------------------------------MTM---DVINH-G----GDPQVGNLATP
INSSGFTKAFINNLPAYRKGLSANRRGLEVGMAHGYFLYGPFALLG------PLRGT-D-
------YASTAGLLATVGLVALLTVALSIYGAAG-SGK--PKAT----------------
------------LT-------TP-NPPE-NLGT---KEGWSEFASGFLLGACGGAFFAYF
LCQTPHLAPL---QKIASGVWSS----------------------------------
>541_Phormidesmis_priestleyi_Ana|KPQ35142.1
--------------MGKPLCLSKFGEPRIDMPTSS--KFIKPY-A----GDPQIGNLETP
LNSSALSQAFLSNLPAYRQGISAQRRGLEVGMAHGYLLYGPFALLG------PLRDS-N-
------VPAIAGLIGAVGLVLILTICLSLYSGANISPE--VSRN----------------
------------TL-------PY-TPPE-GLST---DEGWSEFAGSFLVGGIGGAAFAYL
LTANLPLLSS---LVAGAQ--------------------------------------
>543_Leptolyngbya_sp._Heron_Island_J|WP_023073697.1
--------------------------------MAT--S-FASA-T----GAPEVGNVATP
INSSAVARTYINNLPAYRAGLSPFSRGLEVGIAHGYWFYGPFALLG------PLRNT-D-
------YSAVAGALSAVSFVFILTVALAIYSATN-PDG--PEGT----------------
------------LT-------TP-NPPE-SYAT---REGWSNFASGFFIGGCGGAVFAFL
LTQSPHLLPL---QAIFGGM-------------------------------------
>546_Cyanobacteria_bacterium_UBA11367|HBE20034.1
---------------------------------MA--MDVVQH-A----GDPLVGDLATP
VNSSPFVKAFINNLPAYRAGLSVYRRGLEVGMAHGYFLYGPFAVLG------PLRMT-D-
------YGTTAGLLASVGLVTILTIALSLHGAAR-KGN--PSAC----------------
------------AT-------VP-VAPA-EFGT---KEGWAEFASGFFVGGCSGAFFAYL
LCLTPHVVPL---QTVVNGVWSV----H-----------------------------
>547_Richelia_intracellularis|WP_008233423.1 525_Richelia_sp.|HAE05230.1
-----------------MVQIVDASKDLSSDPRNR--E-AIMA-A---GGDPQIGNLETP
INSSPLVKWFISNLPAYRPSLTPFRRGLEVGMAHGYFIYGPFLVLG------PLRNG-T-
------NSNLAGLLEAIGLVIILTGALSLYANSS-PGK--PL------------------
-----------------SNVTIN-NLPVDAFNS---KENWNNFASAFLIGGIGGAITAFF
IYSNLELIKSLIGL-------------------------------------------
>548_Synechococcales_cyanobacterium_CRU_2_2|NJR70586.1
------------------------MKTTANRKP-T--ADAIKA-F---NGDPCLGHLSTP
ISDSAWVRNYLKNLPIYRPGLKALQRGLEIGAAHGFFLIGPFAKLG------PLRDS-E-
------YANLAALASAIGLVFIAKAGMRLYGIAT-FSKAQ--------------------
------------------------KSSD-PLET---YRGWADLSKGFFKGGAVGALGGFV
VLEILHLVGL-----------------------------------------------
>549_Leptolyngbyaceae_cyanobacterium_CCMR0081|NEZ54921.1 530_Leptolyngbyaceae_cyanobacterium_CCMR0082|NEZ62872.1
--------------------------------MAT--S-FASA-T----GAPEVGDVATP
INSSAVARTYINNLPAYRAGLSPFSRGLEVGVAHGYWFYGPFAVLG------PLRAS-D-
------YSTVAGVIAAISFVFILTVAISIYSATS-PDG--PEGT----------------
------------LT-------TP-NPPE-AFSN---REGWSNFASGFLVGGCSGAFFAYL
LCQTPHLLPL---QEIAGGIWSS----------------------------------
>550_Calothrix_sp._PCC_7507|WP_015127201.1
-----------------MAQAVDASKNLASDPRNR--E-VVFP-A---GRDPQIGNLETP
VNSSPVVKWWINNLPAYRPGLTPFRRGLEIGQAHGYLLFGPFAKLG------PLRDT-A-
------SADLAGLLGAIGLVVVLTATLSIYANSN-PPK--AL------------------
-----------------ASVTVP-NPPADAFNS---KEGWNNFASAFLIGGIGGAVVAYF
LTINLELIQGLVG--------------------------------------------
>552_Tolypothrix_sp._T3-bin4|MBD0304710.1
-----------------MAQAIDASKDRPSDPRNR--E-VVFP-A---RRDPQIGNFETP
INNSGLVKWYINNLPAYRPGITELRRGLEVGMAHGYWLIGPFSKLG------PLRDT-D-
------VANTAGLLSTFGLIIIATASMALYSASN-PPQ--PH------------------
-----------------ATVTTNYQVPG-TFKS---PEGWNTYTSGFLIGGIGGAVVAYF
LLANIEVIQNIFGGLFR----------------------------------------
>553_Scytonema_sp._NIES-4073|BAZ24971.1 503_Scytonema_sp._HK-05|WP_073633853.1 511_Scytonema_sp._HK-05|BAY45569.1 545_Scytonema_sp._NIES-4073|WP_096571231.1
--------------MADIATAVDASKNRPSDARNR--E-VVFP-E---GRDPQRGNLETP
INASPLVKWYINALPAYRPGHTPFRRGLEIGMAHGYWLFGPFAKLG------PLRDT-A-
------NANLAGLLATLSFVVILTGCLSLYGNSN-PPQ--PH------------------
-----------------VTVTTP-NPPDA-FRS---KEGWNGFASAFLIGGVGGAVVAYF
LTSNWGLIQNLFG--------------------------------------------
>554_Nostoc_sp._TCL26-01|WP_179047166.1
-----------------MAQAVDASKNLPSDPRNR--E-VVFP-A---GSDPQYGNLETP
VNSSPIVKWFIGNLPAYRPGLTPFRRGLEVGMAHGYLLFGPFAKLG------PLRNA-P-
------NANLAGLLASIGLVVILTACLSLYANSN-PAP--AL------------------
-----------------ASVTVP-NPP-DAFNS---KEGWNNFASAFLIGGIGGAVVAYF
LTSNLALIQGLVG--------------------------------------------
>555_Tildeniella_torsiva_UHER_1998/13D|MBW4481388.1
----------------------------------M--TDLIQP-A----GDPQIGNLETP
INSSAFSRAFIGNLPAYRKGLSPQRRGLEIGMAHGYFLYGPFAVLG------PLRDS-E-
------IPGLAGLLSAAALVVILTACLSIYSGAG-VND--AVTK----------------
------------TT------TPF-TPPA-SLET---DEGWSEFAGSFLIGGIGGATFAYL
LAANLPILTT-----LVSGGHS-----------------------------------
>556_Leptolyngbya_sp._NIES-2104|WP_058995111.1
----------------MQILRHPEATDRSDDPRNK--E-VIFP-----AYDIQNGNLATP
INASPLVRSYINALPAYREGLSPLRRGLEVGLAHGYWIIGPFAKLG------PLRDT-D-
------LANLAGLLSTIGLIIISTLSISLYGASN-PPA--PM------------------
-----------------TTITTP-NPPA-ELKT---GHGWNEYAAGFLVGGIGGAALAYF
LLTNLALFKNFASGL------------------------------------------
>557_Leptolyngbya_sp._FACHB-17|WP_190375223.1
----------------MQILRHPEATDRPDDPRNK--E-VIYP-----AFDIQNGNLATP
INASPLVRTYINALPAYREGLSPLRRGLEVGLAHGYWIIGPFAKLG------PLRDT-D-
------LANLAGLLSTIGLLIISTLAISLYGASN-PPA--PM------------------
-----------------TTITTP-NPPS-ELKT---GHGWNEYAAGFLVGGVGGAALAYF
LLTNLALFKNFTSGL------------------------------------------
>558_filamentous_cyanobacterium_CCP5|PSN19316.1
----------------------------------M--SDVIKP-A----GDPQIGNLETP
INSSGFSKAFIGNLPAYRSGLSPQRRGLEIGMAHGYLLYGPFALLG------PLRDS-D-
------VPGLAGLLSASALVVILTACLSIYSGAG-VNR--AVTK----------------
------------TT------TPF-TPPA-SLET---EEGWSEFAGSFLIGGIGGATFAYL
LAANMPFLVS-----IVTGGHS-----------------------------------
>559_Nostoc_flagelliforme|WP_100899852.1
-----------------MAQAVDASKNLPSDPRNR--E-VVFP-A---FRDQQLGNLETP
INASPLSKWFINNLPAYRPGITPSRRALEIGMAHGYWIFGPFAKLG------PLRDT-A-
------NANLAGLLATIGLIVILTAGLSLYANSN-PPK--AL------------------
-----------------ASVTVP-NPPIDAFNS---KESWNNFASSFLIGGIGGAVVAYF
LTSNLGVIQGLFG--------------------------------------------
>561_Aphanizomenonaceae|WP_009341978.1 542_Raphidiopsis_curvata|WP_096545983.1 544_Cylindrospermopsis|WP_006276003.1
-----------------MAQAANKSKNLPSDPRNQ--Q-TVRA-A---GGNPQDGNLETP
VNSSPLVKWFIGNLPAYRPGLTPFRRGLEVGMAHGYLLFGPFDKLG------PLRDS-A-
------NANLAGLLGSVGLVIILTACLSLYANSN-PAP--AL------------------
-----------------ASVTVT-KVPGDAFNS---KESWNNFTSAFLIGGIGGAVVAFF
LTLNSGIIQGLIG--------------------------------------------
>562_unclassified_Nostoc|WP_067774571.1
-----------------MAQAVDASKNSPSDPRNR--E-VVFP-A---GRDPQWGNLETP
VNASYLTKSYINNLPAYRANLTPFRRGLEVGMAHGYWIFGPFAKLG------PLRDT-P-
------NANLAGLLASIGLVVILTAALSLYASSN-PPQ--PL------------------
-----------------ATV-TA-TPPDA-FQS---REGWNNFASAFLIGGIGGAVVAYF
LTSNIALIQGLFG--------------------------------------------
>563_Trichormus_azollae|WP_013193113.1
-----------------MAQAVDRSKNLPSDPRNR--E-TVRP-A---GRDPQDGNLETP
VNSSPLVKWFIGNLPAYRPGLTPLRRGLEVGMAHGYLLFGPFSKLG------PLRDA-P-
------NANLAGLLGSIGLVVILTACLSLYSNSN-PAK--AL------------------
-----------------PSVTVP-NPPVDAFNS---KESWNNFASAFLIGGIGGAVVAYF
LTSNLGIIQGLIG--------------------------------------------
>564_Nostoc_commune|WP_196523100.1
-----------------MAQAVDASKNLPSDPRNR--E-VVFP-A---FRDPQKGNLETP
INASPLSKWFINNLPAYRPGLAPARRGLEVGMAHGYWIFGPFAKLG------PLRDT-D-
------NANLAGLLATFGLIVLFTAGLSLYANSN-PPK--AL------------------
-----------------ASVTVP-NPPVDAFNS---KESWNNFASSFLIGGIGGAVVAYF
LTTNLGVIQGLFG--------------------------------------------
>565_Mojavia_pulchra_JT2-VF2|MBW4562986.1
-----------------MAQAVDASKNSPSDPRNR--E-VVFP-A---RRDPQIGNFETP
INASPLSRWFINNLPAYRQGLAPARRGIEIGAAHGYWIFGPFAKLG------PLRNE-P-
------IANLAGLLAAIGLIVILTAGLSLYANSN-PPK--PL------------------
-----------------ASVTVP-NPPEG-FNS---SEGWNNFAPAFLIGGIGGAFVAYL
LTSNLGVFQALVG--------------------------------------------
>566_Cyanothece_sp._SIO1E1|NET38780.1
----------------------------------M--TDVIKP-A----DDPQIGNLATP
VNSSALVKAFINNLPAYREGLAPQRRGLEIGMAHGYLIYGPFTLLG------PLRET-T-
------IANVSGLLASIGLIIILTACLSIYTSVG-VGK--PIAT----------------
------------VT------TP--QPPD-ALST---DAGWAEFKKGFLIGGSGGALFAFI
VTFLLSFVL------------------------------------------------
>567_Fortiea_contorta|WP_017654966.1
-----------------MAQAVDASKNLASDPRNR--E-VVFP-A---GRDPQIGNLETP
INASPISKWWINNLPAYRPGLTPFRRGLEVGQAHGYLLFGPFAKLG------PLRDT-D-
------SANLAGLLGAIGLVVVLTAALSIYANSN-PPK--AL------------------
-----------------ASVTVP-NPPD-AFNS---TEGWNNFTSAFLIGGIGGALVAYF
LTINLALIQGLVG--------------------------------------------
>569_Nostoc_sp._TCL240-02|WP_174712526.1 536_Nostoc_sp._FACHB-133|WP_190933741.1 580_Nostoc_sp._NMS1|MBN3908738.1
-----------------MAQAVDASKNLPSDPRNR--E-VVFP-A---FRDPQLGNLETP
VNASPLSKWFINNLPAYRPGLSPARRGLEVGMAHGYLLFGPFAKLG------PLRDT-A-
------NANLAGLLGAIGLVVLLTACLSLYANSN-PPK--AL------------------
-----------------PSVTVP-NPPVDAFNS---KESWNNFASSFLIGGIGGAVVAYF
LTINLGIIQGLFG--------------------------------------------
>572_Leptolyngbya_foveolarum|PZO19887.1
------------------------------MPSSS--QFIKPY-A----GDPQIGNLETP
LNSSGLSQAFLSNLPAYRQGLSPQRRGLEVGMAHGYLLYGPFALLG------PLRDT-D-
------VPAIAGLLAAVGLVLILTVCLSLYSGAN-IAP--EVSR----------------
------------NT------LPY-QPPE-GLST---DEGWSEFAGSFLIGGIGGALFAYA
LSANLPSILN-----LVAGAN------------------------------------
>573_Merismopedia_glauca|WP_219884765.1 570_Merismopedia_glauca_CCAP_1448/3|PSB00679.1
----------------------------------------MHA-A----GDPQVGNLATP
INSSPLSKAFLNNLPAYRQGLSASRRGLEIGLAHGYFLFGPFFALG------PLRNT-D-
------VAPLAGLLSTLGLVAILTIALSIYGEVG-VGK--IAPT----------------
------------LT-------NP-KPPT-DLET---KEGWSEFTGSFLLGACGGAFFAYF
LNQTPYLTGL---FN------------------------------------------
>574_Nostoc_desertorum_CM1-VF14|MBW4425724.1
-----------------MAQAVDASKNLPSDPRNR--E-VVFP-A---FRDPQLGNLETP
INASPLSKWFINNLPAYRAGITPSRRGLEVGMAHGYWIFGPFAKLG------PLRDT-D-
------NANLAGLLATFGLIVILTAGLTLYANSN-PPK--AL------------------
-----------------ASVTVP-NPPIDAFNS---KESWNNFASSFLIGGIGGAVVAYF
LTSNLGVIQGLFG--------------------------------------------
>576_Nostoc_sp._JL33|MBN3872245.1
-----------------MAQAVDASKNLPSDPRNR--E-VVFP-P---FGDPQLGNLETP
INSSPLSRWYINNLPAYRPGLSAGRRALEIGAAHGYWIFGPFAKLG------PLRDT-N-
------NANLAGLLSAIGLVVLLTAGLSLYANSN-PPK--AL------------------
-----------------PSVTVP-KPPADAFNS---KESWNNFASSFLIGGIGGAVVAYF
LTSNLGLIQGLFG--------------------------------------------
>578_Lyngbya_sp._HA4199-MV5|MBW4690161.1
MTNLKPSQRAASSVTQSTVL-----------PALA--P-KFVD-A---VGDPQEGNLATP
INSSKLTRWFINQLPAYRPGVSPFQRGLQIGLSHGFWLLGPFVALG------PLRDT-G-
------LALFAGLLSTIGVVVIAVLSIALYAESS-PPP--PIAT----------------
------------LT-------TP-QPPQ-DLGT---PQGWQELARGFLFGGLSGAVFAAV
LLLIYGV--------------------------------------------------
>581_Crocosphaera_subtropica|WP_009547205.1
-------------------------------------MDIIGQ-R----GDPQIGNLATP
VNSSRLSLAFIRNLPAYRRGLSANRRGLEVGMAHGYFLYGPFAILG------PLRNT-E-
------YASTGGLLSAVAMISILTIALSLYASVE-VGK--PIET----------------
------------LT-------TP-DVPE-DLGT---SVGWGEFANGFFIGGSGGVIFAYL
LCQALYFDLI---QKILG---------------------------------------
>582_Cylindrospermum_sp._FACHB-282|WP_190459634.1
-----------------MAQSVNASKNLPSDPRNR--E-AAFP-P---GRDPQKGDLETA
INSSPLIKWFINNLPAYRPGLNPGRRGLEVGMAHGYLLFGPFSKLG------PLRDA-A-
------NANLAGLLASIGLVVILTACLSLYANSN-PPK--AL------------------
-----------------PSVAVP-NPPTDAFNS---KESWNNFASAFLIGGIGGAVVAYF
LTSNLGLIQGLLG--------------------------------------------
>584_Tolypothrix_campylonemoides|WP_041041820.1
-----------------MATAVDASKNRPSDARNR--E-VVFP-E---GRDPQSSNLETP
INASPLTKWYINALPAYRPGHTPFRRGLEVGMAHGYWLFGPFAKLG------PLRDT-A-
------NANLAGLLATLSFVVILTGTLSLYGNSN-PPQ--PN------------------
-----------------VTVTTP-NPPDA-FSS---KEGWNGYASAFLIGGVGGAVVAYF
LTSNWGLIQNLFG--------------------------------------------
>585_Leptolyngbya_sp._BC1307|WP_121970169.1
------------------------------MPTSS--QFIKPW-S----GDPQIGNLETP
LNSSGLSEAFISNLPAYREGLSPQRRGLEVGMAHGYLLYGPFFLLG------PLRDT-D-
------VPAIAGLLASVGLVIILTVCLSLYSGAN-VSP--AISR----------------
------------NT------LPY-KPPE-GLST---DEGWSEFAGSFLIGGIGGAAFAYL
LSANLPLISG-----LMAGAQ------------------------------------
>586_unclassified_Nostoc|WP_163929240.1 583_Nostocaceae|WP_114081156.1
-----------------MAQAVDASKNLPSDPRNR--E-VVFP-A---FRDPQLGNLETP
VNSSPLSKWFINNLPAYRPGLSPARRGLEVGQAHGYLLFGPFAKLG------PLRDT-A-
------NANLAGLLGAIGLVVLLTACLSLYANSN-PPK--AL------------------
-----------------PSVTVP-NPPVDAFNS---KESWNNFASSFLIGGIGGAVVAYF
LTSNLGLIQGLFG--------------------------------------------
>589_unclassified_Nostoc|WP_094328215.1 579_Nostoc_sp._Peltigera_membranacea_cyanobiont_232|WP_094339706.1
-----------------MAQAVDASKNLPSDPRNR--E-VVFP-A---FRDPQLGNLETP
INSSPLVKWFINNLPAYRPGLSPARRGLEVGQAHGYLLFGPFAKLG------PLRDT-A-
------NANLAGLLGAIGLVVLLTACLSLYSNSN-PDK--AL------------------
-----------------SSVTVP-NPPVDAFNS---KESWNNFASSFLIGGIGGAVVAYF
LTSNLGLIQGLFG--------------------------------------------
>591_Scytonema_millei|WP_039715795.1 588_Chroococcidiopsis|WP_015153888.1 590_cyanobacterium_TDX16|OWY67204.1
-----------------MAQAIDASKDRPGDPRNQ--E-VVFP-A---GRDPQNSNLETP
VNSSGLVKWFINNLPAYRPGITDMRRGLEVGMAHGYWVLGPFTKLG------PLRDT-D-
------VANIAGLISTLGMVAIMTATMALYSASN-PPQ--PV------------------
-----------------ATTTTGGQVPS-TFKS---PESWNNYISGFLIGGVGGAVFAYF
VLTNIAIIKNVFGGLFA----------------------------------------
>592_Synechococcaceae_cyanobacterium_RL_1_2|NJN75837.1
--------------------------------MPY--SNVVTD-G----GNREVGNLSTP
INGSPVSLAFLRNLPAYRHGLSPNRRGLEIGMAHGYFIYGPFALLG------PLRDSTG-
------FGPISGLLASIGLVSILTIALSLYSATG-VSR--PTET----------------
------------FT-------TP-NPPS-ELGS---TEGWSEFASGFFLGGTGGAIFAYF
LCTTPYVEPL---VKIASGIWSS----------------------------------
>593_Pseudanabaena_sp._FACHB-1998|WP_190400133.1
---------------------------------MT--DFVKPF-K----NDPQLGNLSTP
ISDSAIVKAFIGNLPAYRKGLSASRRGLEIGMAHGYFIYGPFALLG------PLRNT-E-
------LGSLAGLLATVASVVLLTLGLSLYGQTV-TKL--QSSS----------------
---------------------AV-DAPE-ELSS---AAGWSEFAGSFLLGGAGGAAFAYF
LNYLEPFQKF-----GGLLWS------------------------------------
>595_cf._Phormidesmis_sp._LEGE_11477|WP_193854100.1
------------------------------MPASS--NFIKPY-A----GDPQIGNLETP
LNSSGLSRALLENLPAYRTGLSAQRRGLEVGMAHGYLLYGPFALLG------PLRDT-D-
------VLGIAGLLAAIGLVLILTVCLSIYSGAN-VSS--EISR----------------
------------NT------LPY-RPPE-ALST---DEGWSEFAGSFLIGGIGGAIFAYF
LSANLPLLTG-----LIAGAQ------------------------------------
>596_Cyanothece_sp._BG0011|WP_107670978.1
-------------------------------------MDIIKP-G----GDPQIGNLATP
VNSSRLSLAFIRNLPAYRQGLSPHRRGLEVGMAHGYFLYGPFALLG------PLRNT-D-
------YASTAGLLSAVALISILTIALSLYASVD-VSK--PVET----------------
------------LT-------TP-EVPE-EFAT---SVGWGEFANGFFIGGLGGVVFAYL
LVKLPFLT-------------------------------------------------
>597_Nostoc_sp._CHAB_5834|WP_229468101.1
-----------------MAQAVDASKNLPSDPRNR--E-VVFP-A---FRDQQLGNLETP
INASPLSKWFINNLPAYRPGITPSRRGLEVGMAHGYWIFGPFAKLG------PLRDT-D-
------NANLAGLLAAFGLIVLFTAGLSLYANSN-PPK--AL------------------
-----------------ASVTVP-NPPVDAFNS---KESWNNFASSFLIGGIGGAVVAYF
LTSNLGVIQGLFG--------------------------------------------
>598_Stenomitos_rutilans_HA7619-LM2|MBW4471065.1
MTTRKPEQQASSSKPTPLSQRAAIAPKSAVIPSLA--P-QFAY-A---AGDPQEGNLATP
INSSRLTRWFINQLPAYRSGVSPFQRGLQIGLSHGFWLLGPFVALG------PLRDT-G-
------LAIFAGLLSTIGVIIIAVLALSVYAESS-PPP--PIAT----------------
------------LT-------TP-QPPS-ELGK---PQGWQELAHGFLFGGLSGAVFAAV
LLLVYRL--------------------------------------------------
>599_Leptolyngbya_sp._SIO1D8|NER78657.1
----------------------------------M--TNFVEH-A----GDPQVGDLATP
LNSSAFSKAFIGNLPAYRKGLSAQRRGLEVGMAHGFFLFGPFVVTG------PFRNT-E-
------YAATAGVLSAVGLVMVLTVALSLYAGAT-AFK--PAPS----------------
------------VT-------TD-TPPE-DLGS---KEGWGEFSSSFLIGGCGGAFFAYL
IYITPHMDSL---SGVAKGIWST----L-----------------------------
>600_Rippkaea_orientalis|WP_012597175.1
---------------------------------MT--IDAIQH-G----GDPQVGNLATP
LNSSGFSLAFIRNLPAYRKGLSANRRGLEVGMAHGYFLYGPLAILG------PLRST-D-
------YAATAGLLATVGLVSILTIALSMYASVG-VTK--PTET----------------
------------LT-------TP-EVPE-DLGT---SEGWGEFANGFFIGGCGGAFFAYL
LCQTPHLEIL---QEVVKGVWSV----S-----------------------------
>601_Leptolyngbya_sp._PCC_7375|WP_006515849.1
--------------------------------MAT--S-FASA-T----GAPEVGDVATP
INSSAVARTYINNLPAYRLGLSPFSRGLEVGIAHGYWFYGPFALLG------PLRNT-D-
------YSSVAGALSAVSFVFILTVAIAIYSATS-PAG--PEGT----------------
------------LT-------TP-TPPE-SYST---REGWSNFASGFFIGGCGGAVFAFL
LTQSPHLLPL---QAIFGGM-------------------------------------
>602_Fortiea_sp._LEGE_XX443|WP_193883330.1
-----------------MAQAVDASKNLPSDVRNR--E-VVFP-A---ERDPQLGNLETP
VNSSPAIQWFINNLPAYRPGLTPFRRGLEVGMAHGYWIFGPFAKLG------PLRNA-P-
------NANLAGLLGAIGLVILLTGALSLYANSN-PPK--AL------------------
-----------------NSPTGA-SAPDA-FLS---NEGWNNFASAFLIGGIGGAVVAYF
LTSNIAFIQGLVG--------------------------------------------
>603_Calothrix_sp._NIES-3974|WP_096620957.1
-----------------MVQSVDASKNLASDPRNR--E-VVRA-A---GRDPQQGNLETP
INSSALTTWYINNLPAYRPGLTPFRRGLEIGMAHGYLLFGPFAKLG------PLRNA-P-
------NANLAGMLGSIGLVVILTACLSLYANSN-PGK--PF------------------
-----------------ASVTVP-NPP-DSFNT---KEGWNNFASAFLIGGIGGAIVAYF
LTSNLGFLQSIGG--------------------------------------------
>606_Nostoc_sphaeroides|WP_118169018.1
-----------------MAQAVDASKNLPSDPRNG--E-VVFP-A---FRDPQLGNLETP
VNAFPLIKWFINNLPAYRPGLAPARRGLEVGMAHGYWIFGPFAKLG------PLRDT-A-
------NANLAGLLAAIGLVVVLTGALSLYANSN-PPK--AL------------------
-----------------PSVTVP-NPPVDAFNS---KESWNNFASSFLIGGIGGAVVAYF
LTSNLGVIQGLFG--------------------------------------------
>610_Nostocales|WP_096581584.1 577_Calothrix_membranacea|WP_190618863.1 587_Nostoc_carneum|WP_096726390.1 607_Nostocales|WP_190579424.1
------------------MQAVDASKNNPSDPRNR--E-VVFP-A---GRDPQIGNLETP
VNSSPLVKWFIGNLPAYRPGLTPFRRGLEVGMAHGYWLFGPFAKLG------PLRNT-P-
------SADLAGLLGAVGLVVLLTAALSLYSHSN-PPK--AL------------------
-----------------ASVTAG-NPP-DAFTS---NEGWNNFASAFLIGGIGGAVVAYF
LTINLALIQGLVG--------------------------------------------
>611_Tolypothrix_carrinoi_HA7290-LM1|MBW4567995.1
-----------------MAQAIDASKNSPSDARNR--E-VVFP-E---WRDPQRGNLETP
INASGLSKWFINNLPAYRPGITTFRRGLEVGMAHGYWIFGPFAKLG------PLRNT-D-
------NANLAGLLATIGLIVILTGTLSLYANSN-PPQ--PV------------------
-----------------ATVTVP-NPPDS-FKT---KEGWSNFGSAFLIGGLGGAVVAYL
VASNIELIQGLFGG-------------------------------------------
>612_Leptolyngbya_ectocarpi|WP_193994188.1
--------------------------------MAT--S-FASA-A----GAPEVGNVATP
INSSAVARTYINNLPAYRAGLSPFSRGLEVGIAHGYWFYGPFALLG------PLRNT-D-
------YSSVAGALSAVSFVFILTVALAIYSATS-PDG--PEGT----------------
------------LT-------TP-NPPE-SYAT---SEGWSNFASGFFIGGCGGAVFAFL
LTQSPHLLPL---QAIFGGM-------------------------------------
>613_Geminocystis_sp._M7585_C2015_104|HIK37591.1
---------------------------------MS--IDVVQP-G----GDPQVGNLCTP
VNGSPFTKAFINALPAYRKGLSPSRRGLEIGMAHGYLLYGPFALLG------PLRGT-D-
------FAPTAGLLATIGLIAILTIALSLYGAVG-ASK--PTET----------------
------------LT-------TP-EVPM-DLAT---KEGWSEFASGFLLGGCGGAFFAFF
LCQTPHLKPL---IDIARNVWSS----------------------------------
>614_Calothrix_sp._NIES-2100|WP_096605609.1
-----------------MAQAVDASKNLPSDPRNR--E-VVFP-A---GRDPQTGNLETP
INSSPLVKWFIGNLPAYRPGLLPFRRGLEVGMAHGYWFFGPFAKLG------PLRNT-S-
------SADLAGLLGAVGLVVLLTAALSLYTHSN-PPK--AL------------------
-----------------SSVTAG-NPP-DAFTT---NEGWNNFASAFLIGGIGGAIVAYF
LTINLALIQGLVG--------------------------------------------
>615_Nostoc|WP_190892846.1
-----------------MAQAVDASKNLPSDPRNR--E-VVFP-A---FRDPQLGNLETP
VNASPLVKWFINNLPAYRPGLSPARRGLEVGMAHGYLLFGPFAKLG------PLRDT-D-
------NANLAGLLAAIGLVVLLTACLSLYSNSN-PPK--AL------------------
-----------------PSVTVP-NPPVDAFNS---KESWNNFASSFLIGGIGGAVVAYF
LTSNLGLIQGLFG--------------------------------------------
>616_Nostoc|WP_012410219.1
-----------------MAQAVDASKNLPSDPRNR--E-VVFP-A---FRDPQLGNLETP
VNASPLSKWFINNLPAYRPGLSPARRGLEVGMAHGYWIFGPFAKLG------PLRDT-D-
------NANLAGLLAAIGLVVLLTGALSLYSNSN-PPK--AL------------------
-----------------PSVTVP-NPPVDAFNS---KESWNNFASSFLIGGIGGAVVAYF
LTSNLGIIQGLFG--------------------------------------------
>617_Calothrix_sp._CSU_2_0|NJR18163.1
------------------MQAVDASKNLASDPRNR--E-VVFP-A---GRDPQQGNLETP
VNSSPSIKWFINNLPAYRPDLTPFRRGLEVGMAHGYLIFGPFAKLG------PLRNA-E-
------NANLAGLLSSIGLVVILTACLSLYANSN-PPQ--PL------------------
-----------------ASVTVP-KPP-NAFTS---KEGWNNFASAFLIGGIGGAITAYF
LTSNLAVFQGLIG--------------------------------------------
>618_Tolypothrix_brevis_GSE-NOS-MK-07-07A|MBW4475376.1
-----------------MAQAIDASKNSPSDVRNR--E-VVFP-E---WHDSQRGNLETP
VNSSPLVKWFINNLPAYRPGITTFRRGLEIGMAHGYLIFGPFAKLG------PLRNT-D-
------NANLAGLLATIGLIVILTTTLSLYANSN-PLG--PV------------------
-----------------ATVTVP-NPPDS-FKT---KEGWSNFGSAFLIGGLGGAVVAYF
VASNIELIRGLFGG-------------------------------------------
>619_Chroococcidiopsis_sp._FACHB-1243|WP_192154073.1
-----------------MAQAIDASKNRPGDPRNQ--E-VVFP-G---GRDPQNSNLETP
VNSSGLVKWFINNLPAYRPGITDMRRGLEVGMAHGYWVLGPFTKLG------PLRDT-D-
------VANIAGLIGTLGMVAIMTATMALYSASN-PPQ--PV------------------
-----------------ATTTTGGQVPS-TFKS---PESWNNYISGFLIGGVGGAVFAYF
VLTNIAIIKNVFGGLFS----------------------------------------
>620_Tolypothrix_distorta_var._symplocoides_UTEX_B_424|AVG72853.1
-----------------MAQAIDASKNRPSDPRNR--E-VVFP-E---WRDPQRGNLETP
INASPLVKWYINALPAYRPGITTFRRGLEIGMAHGYWIFGPFAKLG------PLRDT-D-
------NANLAGLLATIGLIVILTGTLSLYANSN-PPQ--PV------------------
-----------------ATVTVP-NPPDS-FKT---KEGWSNFGSAFLIGGLGGAVVAYL
VASNLGLIQALTGG-------------------------------------------
>621_Candidatus_Paraprochloron_terpiosi_SP5CPC1|MBC6418315.1
--------------------------------MTT---DVVTH-G----GDPQVGNLATP
INASGFTKAFINALPAYRNGLSPFRRSLEIGMAHGYFVYGPLALLG------PLRDS-D-
------LAATAGLLASIGMISILTVALSLYASTG-PNK--PVAT----------------
------------VT-------TP-NPPE-DLGT---KEGWSEFASGFFLGGCSGAIFAYF
LCSTPHLAPL---MEVVGGVWST----GT----------------------------
>622_Nostoc|WP_099070453.1
-----------------MAQAVDASKNNPSDPRNQ--E-VVFP-A---FGDPQLGNLETP
VNSSRLIAEFIRNLPAYRAGLTPSRRGLEVGMAHGYWLFGPFAKFG------PLRDT-A-
------NANLAGLLGAIGLVVVLTGALSLYANSN-PPK--AL------------------
-----------------PSVTVP-NPPADAFNS---KESWNNFASSFLIGGIGGAVVAYF
LTSNLELIQGLFG--------------------------------------------
>623_Tolypothrix_sp._NIES-4075|WP_089125796.1
-----------------MAQAIDASKNSPSDVRNR--E-VVFP-E---WRDPQRGNLETP
INASPLVKWYINALPAYRPGITTFRRGLEVGMAHGYWIFGPFAKLG------PLRNT-D-
------NANLAGLLATIGLIVILTGTLSLYANSN-PPQ--PV------------------
-----------------ATVTVP-NPPDS-FKT---KEGWSNFGSAFLIGGLGGAVVAYL
VASNIELIQGLFGG-------------------------------------------
>624_Nostocales|WP_045868124.1
------------------MQAVDASKNNPSDPRNR--E-VVFP-A---GRDPQIGNLETP
VNSSPLVKWFVGNLPAYRPGLTPFRRGLEVGMAHGYWFFGPFAKLG------PLRNT-P-
------SADLAGLLGAVGLVVLLTAALSLYSHSN-PPK--AL------------------
-----------------ASVTAG-NPPDA-FTS---NEGWNNFASAFLIGGIGGAVVAYF
LTINLELIQGLVG--------------------------------------------
>626_Sphaerospermopsis_aphanizomenoides|WP_193943843.1 594_Sphaerospermopsis|WP_137669457.1 604_Sphaerospermopsis|WP_096565854.1 609_Sphaerospermopsis_sp._LEGE_08334|WP_194059708.1 625_Sphaerospermopsis_torques-reginae|WP_220608589.1
-----------------MAQAVNASKNLPSDPRNR--E-TVRA-A---GGNPQDGNLETP
VNSSPLVKWFIGNLPAYRPGLNPFRRGLEVGMAHGYLLFGPFDKLG------PLRDA-A-
------NANLAGLLGSIGLVVILTACLSLYANSN-PAP--AL------------------
-----------------PSVTVP-NPPMDAFNS---KENWNNFASAFLIGGIGGAVVAFF
LTVNSGLIQGLIG--------------------------------------------
>628_Leptolyngbya_ohadii|WP_088890923.1
--------------MVQAVEAIDRSKDRPRDPRNQ--E-VVHP-A---ANDPQIGNLETP
INSSPIVKAFINNLPAYRQGLTPFRRGLEVGLAHGYWIIGPFFEFN------PLRDT-E-
------VGGTVALMATIGLIVISTLAISLYASSN-PPR--PV------------------
-----------------ATITTP-NPPA-DFFQ---PEGWNEYAGGFFLGGVGGALFAYG
IVSNIDVFKNILHLLGQ----------------------------------------
>629_Cylindrospermum_stagnale|WP_015210165.1
-----------------MAQSVNASKNLPSDPRNR--E-AAFP-A---GRDPQKGDLETP
INSSPLIKWFINNLPAYRPGLNPGRRGLEVGMAHGYLLFGPFSKLG------PLREA-S-
------NANLAGLLASIGLVVILTACLSLYANSN-PPK--AL------------------
-----------------PSVTVP-NPPTDAFNS---KESWNNFASAFLIGGIGGAVVAYF
VTSNLGLIQGLLG--------------------------------------------
>632_Synechococcus_sp._PCC_7335|WP_006454456.1
------------------------------MPASS--NFIKPY-E----GDPQIGNLETP
LNSSGLSKAFLENLPAYRTGLSAQRRGLEVGMAHGYLLYGPFALLG------PLRDT-D-
------VLGITGLLSAIGLVLILTVCLSIYGGAD-VSS--EISR----------------
------------NT------LPY-QPPE-ALST---DEGWSEFAGSFLIGGIGGAIFAYF
LSANLPLLLG-----SIAGA-------------------------------------
>634_Leptolyngbya_sp.|PZV06704.1
----------------------------------M--TDLIQP-A----GDPQIGNLETP
INSSGFSKAFIGNLPAYRKGLSPQRRGLEIGMAHGYFLYGPFALLG------PLRDS-D-
------IPGLAGLLSAAALVVILTACLSIYSGAG-VND--AVTK----------------
------------TT------TPF-TPPA-SLET---DEGWSEFAGSFLIGGIGGATFAYL
LAANLPILTT-----LVSGGHS-----------------------------------
>636_Cyanothece_sp._UBA12306|HAC63058.1
---------------------------------MT--TDAIQH-G----GDPQVGNLATP
LNSSGFSLAFIRNLPAYRKGLSANRRGLEVGMAHGYFIYGPFALLG------PLRST-E-
------YAATAGLLAAVGLIAILTIALSMYASVG-VTK--PTDT----------------
------------LT-------TP-EVPA-DLGT---SEGWGEFANGFFIGGSGGAFFAYL
LCQTPHLALI---QEIFKGF-------------------------------------
>637_Cylindrospermopsis_raciborskii|WP_085728544.1
-----------------MAQAANKSKNLPNGPRNQ--Q-TVRA-A---GGNAQDGNLETP
INSSPLVKWFVGNLPAYRPGLTPFRRGLEVGMAHGYLLFGPFDKLG------PLRDS-A-
------NANLAGLLGSVGLVIILTACLSLYANSN-PAP--AL------------------
-----------------ASVTVT-KVPGDAFNS---KESWNNFTSAFLIGGIGGAVVAFF
LTLNSGIIQGLIG--------------------------------------------
>640_Geminocystis_sp._NIES-3709|WP_197671908.1 639_Geminocystis_sp._NIES-3709|BAQ66664.1
-------------------------------------MDVVNC-G----NDPQVGNLSTP
VNGSAFTKAFINALPAYRQGLSPNRRGLEVGMAHGYLLYGPFAVLG------PLRLT-E-
------YGPTAGLLATIGIVSILTICLSIYGAVG-VGK--PTET----------------
------------LT-------TP-NVPL-DLAT---KEGWSEFAGGFLLGACGGAFFAFF
LCQTPHLKPL---IEVASGVWSS----------------------------------
>641_Aphanothece_sacrum|WP_124978604.1
-------------------------------------MDIIGH-G----GDPQIGNLATP
VNSSGFTLTFIRNLPAYRKGLSPNRRGLEVGMTHGYFLYGPFALLG------PLRNS-E-
------YASTAGLLASVALVAILTIAVSMYAFVG-VSA--PTTT----------------
------------LT-------TP-DVPE-DLGT---SEGWGEFANGFFIGGCGGAFFAYL
LSQSPYMSLI---QDVLSKVG------------------------------------
>643_Pseudanabaena_sp.|PZU99259.1
---------------------------------MT--DFVKPF-K----NDPQLGNLSTP
VSDSAIVKAFIGNLPAYRPGLSASRRGLEIGMAHGYFIYGPFALLG------PLRNT-E-
------LGSLAGLLATVASVVLLTLGLSLYGQTV-TKL--ESSS----------------
---------------------AV-DAPA-ELST---SAGWSEFAGSFLLGGAGGAAFAYF
LNYLEPFQKF-----GALLWS------------------------------------
>644_Synechococcales_cyanobacterium_K32_A2020_035|MBF2087598.1 631_Leptolyngbya_sp._DLM2.Bin15|TVQ20090.1 635_Leptolyngbya_sp._CCY15150|WP_204153177.1
---------------------------------MT--MQVIQA-A----GDPQIGNLATP
VNSSGFTKAFINNLPAYRAGLSPQRRGLEIGMAHGYLLFGPFALGS------HFRNT-E-
------LADFVGLIAAIVLVLILTVCLSLYSSTG-VSK--PIAT----------------
------------IT------NP--HPPE-ALGT---QEGWSEFAGSFLIGGMGGAVFAYI
LFQVFKAGVF-----QALLA-------------------------------------
>646_Richelia_sp.|NRB07378.1
-----------------MAQAVDASKNLASDPRNR--E-AVLA-A---GGDPQIGNLETP
VNASPLIKWFISNLPAYRPGLTPFRRGLEVGMAHGYFIYGPFLLLG------PLRND-P-
------NATLAGLLEAVGLVILLTGALSLYANSN-PAK--PL------------------
-----------------ANVTVA-NPPMDAFNS---KESWNNFASAFLIGGIGGAVTAFF
LCSNLGLIKGLIG--------------------------------------------
>650_Cyanobacterium_sp._T60_A2020_053|MBF2058293.1
--------------------------------MST--NSVVHS-G----GDPQVGNLSTP
INGSAFTKAFINALPAYRKDLSPNRRGLEIGMAHGYFLYGPFALLG------PLRDT-D-
------LGAQAGLLATIGLVAILTICLSIYGAVG-VSK--PTET----------------
------------LT-------TP-VVPA-ELAT---KAGWSEFASGFLLGASGGAFFAFS
LCQTTYLQPL---IEAIKNVW------------------------------------
>651_Crocosphaera_chwakensis|WP_008275884.1
-------------------------------------MDIIKQ-G----GDPQVGNLATP
INSSRLSLAFIRNLPAYRQGLSAHRRGLEVGMAHGYFLYGPFAILG------PLRHT-E-
------YASTAGLLSAVAIISILTIALSLYASVD-VNK--PIAT----------------
------------LT-------TP-DVPE-AFAT---SLGWGEFANGFFMGGCGGVVFASL
LCKILSIDLI---STILG---------------------------------------
>653_Calothrix_sp._336/3|WP_035156342.1
-------------------------MAQSTDPRNA--E-VVFP-L---GGDPQLGNLETP
INSSPVIKWFIGNLPAYRPGLTPFRRGLEVGMAHGYLLFGPFSLLG------PLRNA-P-
------NSDLVGLFGAAGLIVLLTACLSLYANSN-PGK--AL------------------
-----------------PSVTVP-TVP-DAFTS---KEGWNNFASAFLVGGIGGAITAYF
LTINLELIRGLLG--------------------------------------------
>657_Nostocaceae|WP_190879548.1
-----------------MAQAVDASKNNPSDPRNQ--E-VVFP-A---FGDPQLGNLETP
VNSSRLIAEFIRNLPAYRPGLTPSRRGLEVGMAHGYWLFGPFAKLG------PLRDT-A-
------NANLAGLLGAIGLVVLLTGALSLYSNSN-PPK--AL------------------
-----------------ASVTVP-NPPADAFNS---KESWNNFASSFLIGGIGGAVVAYF
LTGNLQLIQGLFG--------------------------------------------
>658_Sphaerospermopsis_sp._SIO1G1|NET00566.1
------------------------MTQSVGNSKSR--E-AIRP-A---GLDPQEGNLETP
VNSSPLVKWFIGNLPAYRPGLNPFRRGLEIGMAHGYLLFGPFHRLG------PLRSA-D-
------NATLAGLLGSIGLVVILTACLSMYANSN-PDK--AL------------------
-----------------ASVTVP-NPPVDAFNS---RESWNNFASAFLIGGIGGAVVAFF
LTINSGFIQGLIG--------------------------------------------
>659_Kovacikia_sp._CCNU0001|WP_224341900.1
--------------MTNVVERIDRSADNPKDPRNR--E-VVYP-A---WNDPQLGNLATP
INSSGLTKTLINNLPAYRRGLSPFRRGLEVGLAHGYWLLGPFVTFN------PLRLT-V-
------VGNLVGLLATISTIIISTLAISLYAASD-PPA--PV------------------
-----------------ATITTP-NPPR-ELRE---GEGWNEYAGGFLIGGVGGAAFAYF
ILTSIDLIKGFSEFLGS----------------------------------------
>660_Desmonostoc_geniculatum_HA4340-LM1|MBW4674239.1 633_Nostoc_calcicola|WP_073639753.1
-----------------MAQAVDASKNNPSDPRNQ--E-VVFP-A---FGDPQLGNLETP
FNSSRLIAEFIRNLPAYRPGLTPSRRGLEVGMAHGYWLFGPFAKFG------PLRDT-A-
------NANLAGLLGAIGLVVLLTGALSLYSNSN-PPK--AL------------------
-----------------ASVTVP-NPPADAFNS---KESWNNFASSFLIGGIGGAVVAYF
LIGNLELIQGLFG--------------------------------------------
>661_Microcoleus_sp._FACHB-831|WP_190488838.1
----------------MQVQAISDSKDRPRDPRNQ--E-VVHV-----AGDPQNGNLATP
INSSGFTEAYINNLPAYRKGLSPGRRGLEIGMAHGYWLIGPFAKLG------PLRDS-D-
------VANLAGLLATVGLIVILTIALSLYASSN-PPQ--PV------------------
-----------------ATITNP-HPSD-SLST---QEGWNEFASNFLIGGIGGAGFAYL
LISNLEVLQSISSNLFN----------------------------------------
>663_Goleter_apudmare_HA4340-LM2|MBW4643698.1
-----------------MAQAVDASKNLASDPRNR--E-VVFP-A---GRDPQIGNLETP
VNSSPVVKWFINNLPAYRQGLAPGRRGIEVGAAHGYLLFGPFAKLG------PLRDT-P-
------NANLAGLLAAIGLVVVLTGALAIYTNSN-PPK--AL------------------
-----------------SSVTVP-NPPAD-FSS---KEGWNNFTSAFLIGGIGGAVVAYF
VTVNLGLIQGLFG--------------------------------------------
>664_Aphanothece_sp._CMT-3BRIN-NPC111|MBW4576962.1
----------------MQVQAISDSKNRPGDARNR--E-VVHE-----AGDPQIGNLATP
INSSGFTRAYINNLPAYRKGLSPFRRGLEVGMAHGYWLIGPFAKLG------PLRDT-D-
------VANVAGLLSTVGLIIILTIGLSLYAGSN-PPQ--PT------------------
-----------------KTLTTP-NPPE-ALNS---QEGWTEYGSGFLIGGIGGAGLAYL
LISQLAALQGVSSHLF-----------------------------------------
>665_Leptolyngbya_sp._7M|WP_036003610.1
---------------------MQNLPSGVQAQANK--E-VVSA-A----GDPQVGNLATP
INSSDFTKALINNLPAYRKGLSPQRRGLEVGMAHGYLLFGPFAYTS------QFRNT-G-
------VSDVVGLIEAVILVVILTVCLSLYAGSN-PKK--PIGT----------------
------------VT-------NP-NPPA-SLEH---SEGWSEFAGSFLIGGIGGAAFAYI
IYEVFKSGVL---QTFGNMVG------------------------------------
>666_Oculatella_sp._LEGE_06141|WP_193874361.1
------------------------MTNVPPARANL--E-VVHP-A----GDPQIGNLATP
INSSDFTKALINNLPAYRAGLSPQRRGLEIGMAHGYLLFGPFAYTS------QFRNS-A-
------ISDTVGLIEAVILIVILTLCLSLYSSVG-VPK--PIAT----------------
------------VT-------TP-NPPE-ALSH---SEGWSEFAGSFLVGGIGGAAFAYI
ILQIFRSGVL---ENVGSFLN------------------------------------
>667_Pleurocapsa_sp._CCALA_161|PSB05745.1 649_Pleurocapsa_sp._CCALA_161|WP_233220144.1
----------MLKKLTVKVFPT-FLGGKEFDFNAR--DVSLVV-S----DNPVVGNLKTP
LNSADFSQWLLENIPFYRPGLSPLLRGLEIGMAHGYLLFGSFALLG------PQRNS-E-
------QANLIGLLSACGLVVILTICLAIYGVAS-FNQ--EWRSD---------F-----
---------------PTYSNVNP-DVPN-ELKT---TSGWNQFAIAFFVGGLGGVFFAHQ
VYDHFDVLKAILTGNL-----------------------------------------
>669_Chamaesiphon_minutus|WP_015161629.1
--------------------------------MAT--P-VQAV-S---SPNPEVSNLATP
VNGSGIIQAFISNLPIYRANLSPQRRGLEVGMAHGYFLLGPFTLLG------PLRHT-D-
------QAYLAGLLATVGLVVILTVCLSIYASVN-PAA--PLPS----------------
------------VT-------VP-TPPN-NIKD---GKGWSEFTTGFLIGGVGGAAFAYL
LVANVPV--L---SSFSILSN------------------------------------
>670_Symploca_sp._SIO1B1|NER93058.1 654_Symploca_sp._SIO2D2|NEQ63992.1
--------------------------------MAI---DVIEH-G----GDPQVGNLATP
VNASGFTKAFINGLPAYRPGLSAHRRGLEVGMAHGYFLYGPFALLG------PLRDT-D-
------LASTAGLLAAVGLVSILTIALSIYGATG-SGK--PVAT----------------
------------VT-------TP-NPPE-DLGS---KEGWSEFASGFLIGGCGGAFFAYF
LCQTPHLEPL---QKIAGGVWSS----------------------------------
>671_Symploca_sp._SIO2E6|NET54660.1
--------------------------------MTI---EVIEH-G----GDPQVGNLATP
INASGFTKAFINGLPAYRPGLSAHRRGLEVGMAHGYFLYGPFALLG------PLRHT-D-
------IASTAGLLAAVGLVSILTIALSIYGATG-SGK--PIAT----------------
------------VT-------TP-NPPE-DLGS---KEGWSEFASGFLIGGCGGAFFAYF
LCQTPHLEPL---QKIAGGVWSS----------------------------------
>672_Gloeocapsa_sp._DLM2.Bin57|TVQ47327.1
-------------------------------------MALTQP-L----DDPQVGNVATP
INASGFTKALINNLPAYRQGLSPNRRGLEVGMAHGYFLYGPFALLG------PLRDT-E-
------MGDLAGLVAAVSLVTILTIALSLHAAVR-TGN--ATET----------------
------------LT-------TP-LPPA-EFGT---KEGWSEFASGFLIGGCGGAAFAYF
LATTPLLQAF---LTR-----------------------------------------
>673_Anabaena_sp._FACHB-1237|WP_190368604.1
-----------------------------------------MA-A---GLDPQKGDLVTP
INSAPLVQWFINNLPAYRVGLTPFRRGLEVGMAHGYLLFGPFHKLG------PLRNA-E-
------NASLAGLLGTIGLVVILTACLSLYANSN-PNK--AL------------------
-----------------ASVTVP-NPPVDAFNS---KESWTNFASAFLIGGIGGAVTAYF
LTLNSGLIQGLIG--------------------------------------------
>674_Fischerella|WP_016862312.1 605_Hapalosiphonaceae|WP_017310087.1 648_Hapalosiphon_sp._MRB220|WP_053455808.1
-----------------MAQAVDASKNLPSDPRNR--E-VVFP-A---MRDPQIGNLETP
INSSALTKWFINNLPAYRPGITPFRRGLEVGMAHGYWIFGPFAKLG------PLRDA-P-
------NADLVGLLSTIGLIALLSVALSLYANSN-PPE--PV------------------
-----------------ASVTAP-HPSDA-FHT---KEGWSNFGSAFLIGGIGGAVTAYF
LTVNIGLIQGLFG--------------------------------------------
>677_Calothrix_rhizosoleniae|WP_088242240.1
-------------------------MVQTADPRNR--E-VISA-A---GRDPQIGNLETP
VNASPLTKWFISNLPAYRPGLTPFRRGLEVGMAHGYFIYGPFLLLG------PLRNA-P-
------NSSLAGLLEAVGLVILLTGALSLYANSN-PPK--PC------------------
-----------------ANVTVA-SPPVDAFNS---KENWNNFASAFLIGGIGGAVTAFF
LCSNLGLIKGLIG--------------------------------------------
>679_Caldora_sp._SIO3E6|NES17661.1
--------------------------------MAI---DVVEH-G----GDPQVGNLATP
INASGFTKAFINGLPAYRPGLSAHRRGLEVGMAHGYFLYGPFALLG------PLRHT-D-
------IATTAGLLAAVGLVSILTIALSIYGATG-SGK--PIAT----------------
------------VT-------TP-NPPE-DLGS---KEGWSEFASGFLIGGCGGAFFAYF
LCQTPHLEPL---QKIAGGVWSS----------------------------------
>682_Chamaesiphon_polymorphus|WP_106299658.1
--------------------------------MAT--R-VQAV-S---SPNPEVSNLATP
INGSGIIQAFISNLPIYRANLSPQRRGLEVGMAHGYFLLGPFTLLG------PLRHT-D-
------QAYLAGLLATVGLVVILTVCLSIYASVN-PAA--PLPS----------------
------------VT-------VP-TPPN-NVKD---GKGWSEFTTGFLIGGVGGAAFAYL
LVANVPV--L---SSFSILSK------------------------------------
>686_Nostocales_cyanobacterium|TAE53255.1
-----------------MAKSVNASKNLASDPRNR--E-TVRS-A---GRDPQDGNLETP
INSSPLVKWFIGNLPAYRPGLNPFRRGLEVGMAHGYLLFGPFHKLG------PLRNA-D-
------NAALAGLLASIGLVVILTACLSMYANSN-PDK--AL------------------
-----------------ASVTVP-NPPVDAFNS---RESWNNFASAFLIGGIGGAVVAFF
LTVNSGLIQGLIG--------------------------------------------
>687_Geitlerinema_sp._PCC_7407|WP_015171224.1
---------------------------------MT--IDVVKP-A----GDPQVGHLATP
ISASGFTKALINNLPAYRAGLSPNRRGLEVGMAHGYLLFGPFALLG------PLRDS-D-
------VPYLAGLLGAIGLVVILTICLSLYGSVG-VGK--PIAT----------------
------------VT------TP--NPPA-DLGS---SEGWSEFASGFLIGGIGGALFAYA
LTANLGLLQN-----ISGNLFN-----------------------------------
>688_Rivularia_sp._PCC_7116|WP_044291591.1 608_Rivularia_sp._PCC_7116|AFY54155.1 652_Rivularia_sp._in__Bacteria|MBV6623119.1
-----------------MAQKADSSKNNSSDPRNQ--E-VVFA-A---AGNPQLGNLETP
INSSPLSKWFIRNLPAYRPDLTPFRRGLEVGMAHGYFLFGPFAKLG------PLRNA-S-
------SGNLAGLLSTIGLVVILTACLSMYANSN-PYK--PV------------------
-----------------ATVTVP-NPPIT-FNS---TEGWNNFASAFLIGGIGGAVTAYF
LTSNLAFIQGLFG--------------------------------------------
>689_Phormidium_sp._FACHB-1136|WP_190494968.1
---------------------------------MS--DVIKPA-F----GDPQIGNLETP
INSSAFTKAFIGNLPAYRAGLSPQRRGLEIGMAHGYLLYGPFALLG------PLRDS-D-
------IPGLAGLLGAAALVVILTACLSIYSGAG-INA--AVTK----------------
------------AT------APF-TPPA-GFDT---NEGWSEFAGSFLIGGIGGATFAYL
LAANMPMLTG-----LVSGGHS-----------------------------------
>690_Fischerella_sp._NIES-4106|WP_096676749.1
-----------------MAQAVDASKNLPSDPRNR--E-VVFP-A---MRDPQIGNLETP
INSSALTKWFINNLPAYRPGITPFRRGLEVGMAHGYWIFGPFAKLG------PLRDA-P-
------NADLVGLLGTVGLIALLSVALSLYANSN-PPE--PV------------------
-----------------ASVTAP-HPSEA-FHT---KEGWSNFGSAFLIGGIGGAVTAYF
LTANLGLVQGLFG--------------------------------------------
>693_Oculatella_sp._LEGE_06141|WP_228035827.1
----------------------------------------MVR-S----PNVQTGNLATP
INSSDLTLNFLKNLPIYRSGLSPLTRGLEIGMAHGYWLIGPFAKLG------PLRDS-A-
------SANLAGLIAAAGVIVIATVGLSFYGSIT-FER--RLETLPR-------------
---------------PVFAETVP-NVPT-SLQS---VDGWSQFSGGFLIGGVGGAIFAYL
LLSNLDLLWQFV---------------------------------------------
>695_Tolypothrix_bouteillei|WP_038079853.1
-----------------MAQAVDASKNRPSDARNR--E-VVFP-E---WRDPQRGNLETP
INASPLTKWYISNLPAYRAGITPFRRGLEIGMAHGYWIFGPFAKLG------PLRDT-A-
------NANLAGLLATLGLIVIATGSLSLYANSN-PPQ--PH------------------
-----------------VTVTTP-NPPDA-FKS---GEGWNNFASAFLIGGIGGAVVAYL
LTSNLGLIQGLFG--------------------------------------------
>696_Scytonema_hofmannii|WP_026135024.1
-----------------MAQAVDASKNNPSDARNR--E-VVFP-E---WRDPQRGNLETP
ISASPLTKWYINNLPAYRPGLTTFRRGLEIGMAHGYWIFGPFAKLG------PLRDT-D-
------NANLAGLLGTLGLIVIATASLSLYANSN-PPQ--PH------------------
-----------------VTVTTP-NPPDA-FKS---GEGWNNFASAFLIGGIGGAVVAYL
LTSNLGSIQGLFG--------------------------------------------
>698_Spirulina_sp._SIO3F2|NEO87164.1
---------------------------------MA--LDAITS-G----GDPQIGNLATP
LNSSGFSKAFINNLPAYRAGLSANRRGLEVGMAHGYLLYGPFAVLG------PLRNT-D-
------SAELAGLMAAVGLVVLLTMCLSIYGGVG-SGK--PIAT----------------
------------HT-------TP-NPPE-NLGT---KEGWSDFASGFFLGGCGGALTAYG
LCLTPHLASI---QGIVHQIWSV----G-----------------------------
>700_Hassallia_byssoidea|WP_039748229.1
-----------------MAQAIDASKNRPSDPRNN--E-VVFP-E---WRDPQRGNLETP
INASGLVKWYINALPAYRPGITTFRRGLEVGMAHGYWIFGPFAKLG------PLRNT-D-
------NANLAGLLATLSFIVILTGTLSLYANSN-PPQ--PV------------------
-----------------ATVTVP-NPPDS-FKT---KEGWSNFGSAFLIGGLGGAVVAYL
VASNIELIQSLFGG-------------------------------------------
>702_Spirulina_major|WP_204104771.1
---------------------------------MT--FDAITD-G----GDPQVGNLATP
LNSSGFSKAFINSLPAYRQGLSANRRGLEVGMAHGYFLYGPFALLG------PLRNT-E-
------LATLAGVMAAVGMVMILTVALSLYGGVE-SGK--PIAT----------------
------------VT-------TP-NPPK-DLST---KEGWSDFASGFLLGGCGGALFAYV
LCLTPHLAPL---QDVVGKIWSV----G-----------------------------
>703_Aphanizomenon|WP_190387102.1
---------------------------------------MAT--A---ARDPQNGDLETP
INSAPLVKWFISNLPAYRPGLNPFRRGLEVGMAHGYLLFGPFHKLG------PLRNA-P-
------NATLAGLLGSIGLVVILTACLSLYANSN-PDK--AL------------------
-----------------ASIAAP-NPPVDAFNS---KESWNNFASAFLIGGIGGAVVAFF
LTSNSGLIQGLLG--------------------------------------------
>705_Nostoc_sp._PA-18-2419|WP_138496892.1
-----------------MAQAVNASKDLPSDPRNQ--E-VVFP-A---FRNPQLGNLETP
INSSPLIKWFINNLPAYRPGLSPGRRALEVGAAHGYWLFGPFAKLG------PLRDT-A-
------DANLAGLLGAIGLVVVLTGALSLYANSN-PPK--AL------------------
-----------------ASVTVP-NPPTDAFNS---NESWNNFASSFLIGGIGGAVVAYF
LIGNLELIRGLFG--------------------------------------------
>706_Geminocystis_sp._NIES-3708|WP_066344937.1
---------------------------------MS--TDLINC-G----NDPQVGNLSTP
VNGSAFTKAFINALPAYRQGLSANRRGLEIGMAHGYLLYGPFAVLG------PLRLT-D-
------YGPTAGLLATIGLVSILTICLSIYGAVG-VGK--PTET----------------
------------LT-------TP-NVPL-DLAS---KEGWSEFAGGFLLGACGGAFFAYF
LCQTPHLKPL---IEVASGVWSS----------------------------------
>707_Calothrix_sp._PCC_6303|WP_015200291.1
----------------------------------MTQE-VIKP-A---GRDPFIGNLETP
INSSSTVQWFINNLPAYRPGLTPFRRGLEVGMAHGYLLFGPFAKLG------PLRNE-P-
------NADLAGLLATIGLVVILTICLSLYANSN-PDK--PL------------------
-----------------ASVTVP-KPP-DSFNT---KEGWNNFASAFLIGGIGGAAVAFF
IAGNLGILQGLAG--------------------------------------------
>711_Nostoc_sp._CHAB_5836|WP_229549448.1
-----------------MAQAVDASKNLPSDPRNR--E-VVFP-A---FGDPQLGNLETP
VNSFPLIKWFINNLPAYRPGLAPARRGLEVGMAHGYLLFGPFAKLG------PLRDT-A-
------NANLAGLLGGIGLVVVLTACLSLYANSN-PGK--AL------------------
-----------------ASVTVP-NPPMDAFNS---KESWNNFASSFLIGGIGGAVVAYF
LTSNFALIQGLFG--------------------------------------------
>715_Geminocystis_herdmanii|WP_202803917.1
-------------------------------------MDVVNC-G----NDPQVGNLSTP
VNGSAFTKAFINALPAYRQGLSANRRGLEVGMAHGYLLYGPFAVLG------PLRLT-D-
------YGPTAGLLATIGLVSILTICLSIYGAVG-VSK--PTET----------------
------------LT-------TP-NVPM-DLAT---KEGWSEFAGGFLLGACGGAFFAFF
LCETPHLKPL---IEVASGIWSS----------------------------------
>719_Aphanocapsa_montana|WP_201277469.1 717_Aphanocapsa_montana_BDHKU210001|NHC59368.1
--------------------------------------MALIY-S----DDPQVGNLATP
LNASAFSKTFIRNLPAYRTGLTPHRRGLEVGMAHGYFLYGPLALLG------PLRDS-D-
------VANIAGVAATIGLVMILTVAMSLHGSVR-SGK--AIAT----------------
------------VT-------TP-NPPE-EFGT---QEGWSEFASGFFLGGCGGAFFAYL
LCLTPHVAPL---SKIAAGVWSS----------------------------------
>720_Tolypothrix_sp._Co-bin9|MBD0264482.1 647_Calothrix_membranacea_SAG_1410-1|AVG72845.1 692_Spirirestis_rafaelensis_SRS70|AVG72881.1
-----------------MAQAIDASRNRPSDPRNR--E-VVFP-E---WRDPQRGNLETP
INASPLVKWYINALPAYRPGITSLRRGLEVGMAHGYWIFGPFAKLG------PLRDT-D-
------NANLAGLLATLSFVVILTGTLSLYGNSN-PPQ--PV------------------
-----------------ATVTVP-NPPDS-FKT---KEGWNTYASGFLIGGLGGALVAYL
LTSNLGLIQALTGG-------------------------------------------
>721_Nostoc_sp._MG11|WP_226889349.1
--------------------------------------MVQPP-R----VERQTNNQANA
FNSSDLTLKFLRYLPIYRPGISPLARGLEIGMAHGYWLVGPFATLGSLG---LLRNS-N-
------AANLFGLLAAGSLILILTIAFSIYGTTS-FER--QQEI----------------
------------YPRVAAVATVP-RVSQ-TLNS---TERWSQFTDGFLIGGIGGVIFAYL
LLNSVAIFTAIAINSI-----------------------------------------
>723_Leptolyngbya_sp._FACHB-261|WP_190805558.1
----------------------------MSDPRNR--E-YIQP-V---FSDPQIGNLETP
INASGFSKSFINNLPAYRKGIAPLQRGLEVGMAHGYWLIGPFARLG------PLRDT-D-
------VANLAGLLSAVGLVVILTLALSLYGNSA-YDV--PDP-----------------
-----------------VVTVTA-KPPD-ALKT---SEGWSQFAGGFLVGGIGGAGFAYL
LLSNLDLLNGISTGVFN----------------------------------------
>726_Nostocales|WP_029634148.1
-----------------MAQAIDASKNNPSDVRNR--E-VVFP-E---WRDSQRGNLETP
VNSSPLVKWFINNLPAYRPGITTFRRGLEIGMAHGYWIFGPFAKLG------PLRNT-D-
------NANLAGLLATIGLIVILTATLSLYGNSN-PLP--PV------------------
-----------------PTVTVP-NPPDS-FKT---KEGWSNFGSAFLIGGLGGAVVAYF
VASNLELIQGLFGG-------------------------------------------
>727_Leptolyngbya_sp._BL0902|WP_198805442.1
---------------------------------MS--DMIKPA-F----GDPQIGNLETP
VNSSAFTKAFIGNLPAYRAGLSPQRRGLEIGMAHGYLLYGPFALLG------PLRDS-D-
------IPGLAGLLGAAALVVILTACLSIYSGAG-INS--AVTK----------------
------------AT------APF-TPPS-GFDT---NEGWSEFAGSFLIGGIGGATFAYL
LAANMPMLTG-----LVSGGHS-----------------------------------
>729_Oscillatoriophycideae_cyanobacterium_NC_groundwater_1537_Pr4_S-0.65um_50_18|MBI4783759.1
---------------------------------MS--D-VIKP-A----GDPQIGNLATP
VNSSDFTKALINNLPAYRSGLSPQRRGLEIGMAHGYLLFGPFAFTS------QFRDT-S-
------VGDIVGLIEAVILVVILTVCLSLYAGTQ-PNK--PIKT----------------
------------VT-------TP-KTPV-GLED---SEGWSEFAGSFLVGGIGGAAFAYV
VYEVVKSGVL---QTFGNIS-------------------------------------
>731_Nostoc_sp._CHAB_5824|WP_229465255.1
-----------------MAQAVDASKNLPSDPRNR--E-VVFP-A---FRDPQIGNLETP
INASPLSKWFINNLPAYRPGLSAGRRALEIGAAHGYWIFGPFAKLG------PLRDT-D-
------NANLAGLLSAIGLIVVLTAGLSLYANSN-PPK--AL------------------
-----------------PSVTVP-NPPTDAFNS---NESWNNFASSFLIGGIGGAVVAYF
LTSNLGLIQGLFG--------------------------------------------
>734_Phormidium_tenue|WP_191131365.1
---------------MTFVEKIERSNDRPSDLRNQ--E-VVHA-A----GDPQNGNLATP
INSSGFTRAFINNLPAYRRGLSPQRRGLEVGLAHGYWLIGPFAVFN------PLRHT-D-
------VTDLVALLSAIGMIVISTLAISLYAASR-PPQ--PFAS----------------
------------LP-------AT-NPPD-AFKS---GDGWNEYASGFFIGGIGGAFLAYF
LIANSDV--L---KGIFNF--------------------------------------
>744_Nostoc_sp._NMS4|MBN3922845.1
-----------------MAQAVDASKNLPSDPRNR--E-VVFP-A---FGDPQLGNLETP
VNSSPLIKGFINNLPAYRPGLAPARRGLEVGMAHGYWLFGPFAKLG------PLRDT-D-
------NANLAGLLGGIGLVVVLTGALSLYANSN-PPK--AL------------------
-----------------PSVTVP-KPPADAFNS---KESWNNFASSFLIGGIGGAVVAYF
LTSNLALIQGLFG--------------------------------------------
>745_Cyanobacteria_bacterium_UBA11372|HAX80264.1
----------------------------MSDPRNR--E-VVYA-A----GDPQTGNLVTP
INGSGFTKAFLSNLPAYRKGLSPLRRGLEIGMAHGYWLFGPFAYTS------QFRLS-K-
------VADIVGLIEAILLIVIASLAMSLYANTN-PPK--PLTV----------------
------------TP-------LP-EAPA-TFST---QEGWTDFSSGFLVGGIGGAAFAYV
VYLAFKSGVF---EAFGSFGA------------------------------------
>746_Dolichospermum_sp._UHCC_0259|WP_168645628.1 699_unclassified_Anabaena|WP_174764054.1 704_Cuspidothrix_issatschenkoi|WP_193938710.1 708_Cuspidothrix_issatschenkoi|WP_104388245.1 728_Dolichospermum_sp._LEGE_00246|WP_027402288.1 730_Dolichospermum_sp._LEGE_00246|MBE9260570.1 735_Anabaena_sp._WA1
----------MELVISPVIYGFHALKKNNSDSRNRKIV-MAIA-A---GRDPQKGDLETP
INSAPLVKWFISNLPAYRPGLNPFRRGLEVGMAHGYLLFGPFDKLG------PLRNA-P-
------NANLAGLLGSIGLVVILTACLSLYANSN-PDK--AL------------------
-----------------ASVAVP-NPPIDAFNS---KESWNNFASAFLIGGIGGAVVAFF
LTGNSGLIQGLLG--------------------------------------------
>747_Leptolyngbyaceae_cyanobacterium_CSU_1_4|NJR40253.1
--------------------------------MTS--Q-VVSS-G----GDPQTGNLATP
INSSGFTKALINNLPAYRAGLSAQRRGLEIGMAHGYLIYGPFTFLG------PYRNS-S-
------VATIAGLIGAVSLIVILTICLSIYASSK-PNG--PIST----------------
------------LT-------TP-KAPS-ELAT---PEGWNEFASSFLIGGVGGAAVAFL
LFTVINSDAI---DALGNLV-------------------------------------
>750_Leptolyngbya_sp._SIO4C1|NEP15822.1
------------------------MTNAAKASSAI--T-LVDA-N----VDPQVGHLATP
ISGSAAARTFINNLPAYRQGLSPFSRGLEIGVAHGYWFYGPFALLG------PLRNS-E-
------IAGVAGALSAVSFVFILTVAMSIYAASG-PKP--PTKT----------------
------------VT-------VP-NPPA-ELGT---REGWSNLASGFLIGGCSGAFFAYL
LNQTPVITNF---FLN-----------------------------------------
>751_Richelia_sp._SM2_1_7|NJL78571.1 668_Plectonema_radiosum|WP_228059878.1 737_Rivularia_sp._T60_A2020_040|MBF2015180.1 741_Plectonema_cf._radiosum_LEGE_06105|MBE9214816.1
-----------------MAQSADASKNNSSDPRNR--E-VVFA-A---AGNPQLGNLETP
INSSGLIKWFIGNLPAYRPDLTPFRRGLEVGMAHGYFLFGPFAKLG------PLRNA-P-
------PANLAGLLSTIGLVVILTACLSLYANSN-PPK--PV------------------
-----------------ATVTIP-NPPSA-FNT---TEGWNNFGSAFLIGGIGGAITAYF
LTSNLPFLQGLAG--------------------------------------------
>755_Synechocystis_sp._PCC_7509|WP_009631136.1
-----------------MAQAIDASKDRPSDPRNR--E-VVFP-P---NRDPQWGDLETP
INNSSLVKWFINNLPAYRQGITTQRRGIEAGMAHGYWLLGPFAKLG------PLRDT-D-
------IANLAGLLSTLGMVAISAFAIALYANSN-PPQ--PV------------------
-----------------ANVTTANKVPD-AFKS---PEGWNTYATSFLIGGVGGAVVAYF
LLDNIEVIQRVFG--------------------------------------------
>759_Nostoc_sp._UHCC_0702|WP_206267802.1
-----------------MAQAVDASKNLPSDPRNR--E-VVFP-A---GRDPQIGNLETP
INSSPLVKWYINNLPAYRPGLSVGRRAIEIGAAHGYWIFGPFAKLG------PLRAS-D-
------NANLAGLLSAIGLIVILTLGISLYANSN-PPK--AL------------------
-----------------ASVTVP-NPPADAFNS---KESWNNFASSFLIGGIGGAVVAYF
VTTNLGLIQGLFG--------------------------------------------
>760_Pseudanabaenales|WP_190641915.1
---------------------------------MT--TEVVKP-A----GDPQIGNLATP
INSSDFTKAFINNLPAYRAGLSAQRRGLEIGMAHGYLLYGPFAFTS------QFRNS-N-
------VADIVGLIEAVILVVILTICLSLYGSAG-VKK--PIAT----------------
------------VT------TP--NPPE-SLGT---SEGWSEFAGSFLVGGIGGAAFAYL
IFQVFESGVL-----QTFGNLVG----------------------------------
>764_Planktothrix_serta|WP_156093089.1
--------------MVQIVENIQRSNDRPGDPRNR--E-VVHA-P---YDDPQIGNLATP
INSSAFTKAYINNLPAYRKGLSPQRRGLEVGLAHGYWLLGPFVSFN------PLRDT-A-
------VGLMAGLFATISIVLISTFAISLYAASD-PPE--PLAT----------------
------------IT-------TP-KPPE-ALKT---SEGWHEYAGGFLVGGVGGALVAYA
ILANLDV--F---RTIFNIL-------------------------------------
>766_Nostocales|WP_028083754.1 691_Anabaena_sp._UHCC_0204|MTJ06378.1 709_Dolichospermum_sp._FACHB-1091|WP_199319699.1 710_Anabaena_sp._49628_E55|MCE2720299.1 736_Dolichospermum_planctonicum|WP_168359420.1 739_Anabaena_sp._CRKS33|OBQ39530.1 743_Dolichospermum_circinale|WP_231395432.1 756_Dolichospe
---------------------------------------MAIA-A---GRDPQKGDLETP
INSAPLVKWFISNLPAYRAGLNPFRRGLEVGMAHGYLLFGPFDKLG------PLRNA-P-
------NANLAGLLGSVGLVVILTACLSLYANSN-PDK--AL------------------
-----------------ASIAVP-NPPVDAFNS---KESWNNFASAFLIGGIGGAVVAFF
LTGNSGLIQGLLG--------------------------------------------
>769_Phormidium_tenue|WP_191128187.1
--------------------------------MTT--D-VIKP-A----DDPQIGNLATP
INSSDFTKALINNLPAYRAGLSPQRRGLEIGMAHGYLLFGPFAYTS------QFRNT-G-
------VSDIVGLIEAILLVVILTVCLSLYAGSR-PNK--PVKT----------------
------------VT-------AP-NTPA-SLDS---SEGWSELAGSFLVGGIGGAGFAYL
VYEVFKSGVL---QTFGNL--------------------------------------
>770_Spirulina_major|WP_072622284.1
---------------------------------MA--LDVISD-G----GDPQVGNLATP
VNSSRFTKALINNLPAYRAGLSANRRGLEVGMAHGYLLYGPFALLG------PLRNT-E-
------YAELAGLISAIGLVVILTICLVIYGAVE-SGK--PIAT----------------
------------LT-------TP-NPPD-SFAT---KEGWSNFASGFLLGGCGGAAFAYF
IYIILSLLGL---S-------------------------------------------
>771_Brasilonema_sp._UFV-L1|WP_169221910.1
------------------MQAVDASKNLPSDPRNR--E-VVFP-E---WRDPQRGNLETP
VNSSPLTKWFISNLPAYRPGLTPFRRGLEVGMAHGYWIFGPFSKLG------PLRDT-P-
------NANLAGLLATLGLIILLTGAISLYAGSN-PPQ--PN------------------
-----------------VTVTTP-NPPDA-FKS---SEGWNGFASAFLIGGIGGAIVAYL
LVGNLTLIQGLFG--------------------------------------------
>772_Cyanobacteria_bacterium_UBA11372|HAX80188.1
----------------------------MSDPRNR--E-VVYA-A----GDPQTGNLVTP
INGSGFTKAFLSNLPAYRKGLSPLRRGLEVGMAHGYWLFGPFAYTS------QFRLS-K-
------VADVVGLIEAILLIVIASLAMSLYANSN-PPK--PVVV----------------
------------DP-------LP-EAPA-SFST---QEGWTDFSSGFLVGGIGGAAFAYV
LYLAFKSGVF---QAFGSFGA------------------------------------
>776_Nostoc_sp._XA010|WP_229553757.1
-----------------MAQAVDASKNLPSDPRNR--E-VVFP-A---FRDQQLGNLETP
INASPLSKWFINNLPAYRPGITASRRGLEVGMAHGYWIFGPFAKLG------PLRDT-D-
------NANLAGLLATFGLIVIFTAGLSLYANSN-PPK--AL------------------
-----------------ASVTVP-NPPVDAFNS---NESWNNYASSFLIGGIGGAVVAYF
LTSNLGVIQGLFG--------------------------------------------
>777_Cyanothece_sp._SIO2G6|NEQ96262.1
----------------------------------M--TEMITA-A----GDPQIGNLATP
LNSSPFSLAFIRNLPAYRQGLSANRRGLEIGMAHGYFIYGPLALLG------PLRDS-D-
------YAALAGVAGAVAFITILTVALSLHGSVR-VGD--AIAT----------------
------------VT-------TP-NPPT-EYGT---KEGWSEFASGFFIGGCGGAVFAYL
LCQATSFQE------IFSAIWS-----------------------------------
>778_Nostoc_sp._NOS2021|MBN3895510.1
-----------------MAQAVDASKNLPSDPRNR--E-VVFP-A---FGDPQIGNLETP
VNASPLSKWFINNLPAYRPGLSAGRRAVEVGAAHGYWLFGPFAKLG------PLRDT-A-
------SANLAGLLGAIGLVVVLTGALSLYANSN-PPK--AL------------------
-----------------PSVTVP-RPPADAFNS---KESWNDFALYFLIGGIGGAVVAYF
LTSNLALIQGLFG--------------------------------------------
>779_Nostocales_cyanobacterium_HT-58-2|ARV63320.1
-----------------MAQAVDASKNRPSDARNR--E-VVFP-E---WRDPQRGNLETP
INASPLVKWYINNLPAYRPGHTPFRRGLEIGMAHGYWIFGPFAKLG------PLRDT-A-
------NANLAGLLATLGLIVILTGTLSLYANSN-PPQ--PH------------------
-----------------VTVTTP-NPPDA-FRS---NEGWNGFASAFLIGGVGGAVVAYF
LTSNLGLIQGLFG--------------------------------------------
>781_Thermoleptolyngbya_sp._C42_A2020_037|MBF2084907.1 767_Thermoleptolyngbya|WP_172358118.1 773_Leptolyngbya_sp._O-77|WP_068509441.1
---------------------------------MT--D-VVQP-A----GDPQIGNLATP
INSSGFTKALINNLPAYRPGLSAQRRGLEVGMAHGYLLFGPFAYTS------QFRNS-G-
------VGDLVGLIEAVILVVILTVCLSLYSSAG-VKK--PIAT----------------
------------VT-------TP-NPPE-ALAT---SEGWSEFAGSFLVGGIGGAAFAYL
VFQVFKSGVF---ETFGNLAG------------------------------------
>782_Phormidium_sp._CLA17|WP_197985229.1
----------------MISDAVTRSNNNPNDPRNR--T-VIHP-----VDDIYSANLETP
INSSGLTKAFLNNLPAYRQGISVFRRGLEVGMAHGYWILGPFTVLG------PLRDT-S-
------IANLAGLLSTIGLLIISTLIISLYGGSN-PPA--PT------------------
-----------------LTLTTP-RPPE-EFKT---SEGWNEYGGGFLIGGVGGAIAAYF
LLSNFSVIKELINR-------------------------------------------
>783_Coleofasciculaceae_cyanobacterium_RL_1_1|NJN62055.1
---------------------------------MA--MDMIRD-A----GDPQIGNLATP
VNSSDFTKAFINNLPAYRDGLSSNRRGLEIGMAHGYLLYGPFAVLG------PLRDS-D-
------FGVFAGLLAAIGLVSILTICLSIYGDVG-VSA--PQPS----------------
------------VT-------TP-KPPS-DLGT---KEGWSDFAAGFWIGGCGGAAFAYF
LCTTPHLAPL---QQVVSNVWSS----------------------------------
>785_unclassified_Coleofasciculus|WP_190413986.1
----------------MQVQAISDSKDRRNDPRNR--E-VVHE-----AGDPQIGNLATP
INSSGFTEAYINNLPAYRKGLSPGRRALEIGMAHGYWLIGPFAKLG------PLRDT-D-
------VANLAGLLSTVGLIIILTIGLSLYASSN-PPN--PT------------------
-----------------KTITTP-RPPD-ALNS---QEGWNEFASNFLIGGVGGAGIAYL
LISNLELLQGLFKIG------------------------------------------
>786_Planktothrix|WP_190522413.1 722_Planktothrix_tepida|WP_139295152.1
--------------MVQIVENIQRSNDRPGDPRNR--E-VVHA-P---YDDPQIGNLATP
INSSAFTKALINNLPAYRKGLSPQRRGLEVGLAHGYWLLGPFVTFN------PLRDT-A-
------VGLMAGLFATISTILISTFAISLYAASD-PPE--PLAT----------------
------------VT-------TP-NPPE-ALKT---SEGWHEYAGGFLVGGVGGALVAYA
ILANLDV--F---RTIFNIL-------------------------------------
>788_Thermoleptolyngbya_sp._M55_K2018_002|HIK42043.1
---------------------------------MT--D-VVQP-A----GDPQIGNLATP
INSSGFTKALINNLPAYRPGLSAQRRGLEVGMAHGYLLFGPFAYTS------QFRNS-G-
------VGDLVGLIEAVILVVILTVCLSLYSSVG-VKK--PIAT----------------
------------VT-------TP-NPPD-SLAS---SEGWSEFAGSFLVGGIGGAAFAYL
VFQVFKSGVF---ETFGNLAG------------------------------------
>791_Prochlorothrix_hollandica|WP_017711040.1
-------------------------------------MPAFVQ-A----KDPQVGDLATP
FNSSPVIKAFLNNLPAYRPGLSANRRGLEVGMAHGYFIYGPFAVLG------PLRDT-E-
------FATTAGFLATIGMVAILTFALSLYAGAG-VSK--PEAT----------------
------------MT-------NP-NPPA-DFGT---REGWSEFASGFLLGGCGGALFAYF
LCATPHLLPM---VNMAAGVWSS----------------------------------
>796_Aetokthonos_hydrillicola|WP_208343900.1
-----------------MVQGIDASKNLASDARNR--E-VVFP-E---WRDPQRGNLETP
INSSGLVKWFINNLPAYRPGITTFRRGLEVGMAHGYWFFGPFAKTG------ELRNT-D-
------QANLAGLLSTLAFVALLTLALSLYGNSN-PPK--PV------------------
-----------------ATATVP-NPPES-FSS---GENWNSFGSAFLIGGIGGAIVAYF
LTANLPVIQGLFS--------------------------------------------
>797_Chroococcus_sp._CMT-3BRIN-NPC107|MBW4662808.1
-----------------MAQAIDASKDRPSDPRNR--E-VVFP-P---NRDPQWGDMETP
INNSSLTKWFINNLPAYRQGITTQRRGIEAGMAHGYWLLGPFAKLG------PLRDT-D-
------IANLAGLLSTLGMVAISAFAIALYANSN-PAQ--PV------------------
-----------------TNVTTANRVPD-AFKS---PEGWNTYATSFLIGGVGGAVVAYF
LLDNIEVIQRLFS--------------------------------------------
>800_Chlorogloea_sp._CCALA_695|WP_106368037.1
-----------------MAQAIDASKDRPSDPRNR--E-VVFP-P---NRDPQWGDLETP
INNSGLVKWYINNLPAYRQGITTQRRGLEAGMAHGYWLLGPFAKLG------PLRDA-D-
------IANLAGLLSTLGMVAISAFAIALYANSN-PPQ--PV------------------
-----------------ANVTTANRVPD-AFKS---PEGWNSYATSFLIGGVGGAVVAYF
LLDNIEVIQKVFS--------------------------------------------
>802_Nostoc_linckia|WP_096539921.1 794_Nostoc_sp._ATCC_43529|RCJ17257.1
-----------------MAQAVDASKNLPGDPRNR--E-VVFP-A---FGNPQIGNLETP
VNSSPLIKWFINNLPAYRPGLSAGRRALEVGAAHGYWIFGPFAKLG------PLRDT-A-
------NANLAGLLGAIGLVVVLTGALSLYANSN-PPK--AL------------------
-----------------KSVTVP-NPPADAFNS---KESWNNFASTFLIGGIGGAVVAYF
LTTNLALIQGLFG--------------------------------------------
>807_Anabaena_sp._LE011-02|OBQ13369.1 758_Dolichospermum_sp._DEX182a|MBO1048485.1 761_Anabaena_sp._AL09|OBQ13141.1 762_Dolichospermum_sp._BR01|MBS9386201.1 784_Dolichospermum_sp._UKL201|QSV53621.1 789_Nostocales|WP_015079101.1 790_Dolichospermum_sp._UHCC_0315A|WP_148764675.1
---------------------------------------MAA--T---ARDPQKGDLETP
INSAPLVKWFISNLPAYRPGLNPFRRGLEVGMAHGYLLFGPFHRLG------PLRNA-P-
------NATLAGLLGSIGLVVILTACLSLYANSN-PGK--AL------------------
-----------------ASIAVP-NPPVDAFNS---KESWNNFASAFLIGGIGGAVVAFF
LTSNSGLIQGLLG--------------------------------------------
>808_Dolichospermum_sp.|MBJ7297789.1
-------------------------------------M-AIA--A---GRDPQKGDLETP
INSAPLVKWFISNLPAYRPGLNPFRRGLEVGMAHGYLLFGPFHRLG------PLRNA-P-
------NATLAGLLGSIGLVVILTACLSLYANSN-PGK--AL------------------
-----------------ASIAVP-NPPVDAFNS---KESWNNFASAFLIGGIGGAVVAFF
LTSNSGLIQGLLG--------------------------------------------
>810_Cyanobacteria|WP_190453359.1
--------------MANFVDKIERSNTNPNDPRNR--E-VVYA-A---WDDPQIGNLATP
INASGLVRAYINNLPAYRQNLSPLRRGLEVGLAHGYWLLGPFITFN------PLRDT-E-
------VGSIAGLLATLGTLLIATLSLSLYAASN-PPS--PIAT----------------
------------VT-------VP-SPPQ-LLST---SEGWNEYATGFFLGGVGGAVFAYG
LVTNIAL--F---QKYLSFVAQ-----------------------------------
>811_Pseudanabaena_sp._ABRG5-3|WP_126388710.1
---------------------------------MT--DFVQPF-K----NDPQLGNLSTP
ISDSAIVRAFIGSLPAYRAGLSASRRGLEVGMAHGYFIYGPFAYFG------PLRDT-E-
------LGGLAGLFAAAALVVLLTLGLSLHGQTV---T--PLQS----------------
------------SS-------AV-EAPA-DLGT---TAGWSEFASSFLVGGAGGVAFAYF
LSNLEP---F---QKFIPLIWS-----------------------------------
>813_Synechococcales_cyanobacterium_RM1_1_8|NJN32181.1
--------------------------------MSS--NAITPY-Q----GDPFVGHLSTP
VSDSALVRSYLSKLPINRKGLGATMRGIEIGMAHGYFLYGPFAELG------PLRNS-D-
------ISDLAGLASAIGLVIIAASGMRLYGNTA-YDL--G-------------------
----------------------E-KPHE-QLKT---KQGWADLSKGFVVGGAGGALFAYL
VTLGGGFLG------------------------------------------------
>815_Pegethrix_bostrychoides_GSE-TBD4-15B|MBW4465859.1
---------------------MQNLPSGVQSQANS--E-VVKP-A----GDPQVGNLATP
INSSDFSKTLINNLPAYRAGLSPQRRGLEIGMAHGYLLYGPFALTS------QFRNT-G-
------VADIVGLIEAVILVVILTVCLSLYAGAK-PNK--PIKT----------------
------------VT-------TP-NPPA-GLET---SEGWSEFAGSFLVGGIGGAAFAYI
IYQIFKSGVL---QTFGN---------------------------------------
>817_Nostoc|WP_190956289.1
-----------------MAQAVDASKNLPSDPRNR--E-VVFP-A---FGNPQIGNLETP
VNSFPLIKWFINNLPAYRPGLSAGRRALEVGAAHGYWIFGPFAKLG------PLRDT-A-
------NANLAGLLGAIGLVVVLTGALSLYANSN-PPK--AL------------------
-----------------SSVTVP-NPPADAFNS---KESWNNFASSFLIGGIGGAVVAYF
LTSNLGLIQGLFG--------------------------------------------
>818_Iphinoe_sp._HA4291-MV1|MBW4634129.1
-----------------MVQAIDASKDLPSDPRNR--E-VVFS-E---WRDPQRGNLETP
VNASPLVKWYINNLPAYRPGITTFRRGLEVGMAHGYWIFGPFAKLG------PLRDT-A-
------NANLAGLLGALGLIVVLTGALSLYASTN-PPQ--PN------------------
-----------------VTVTTP-NPPDA-FKS---SEGWHGFASAFLIGGIGGAVVAYF
LTSNLELIQSLFG--------------------------------------------
>823_Stigonema_ocellatum_SAG_48.90__DSM_106950|MBR8839005.1
-----------------MAQAVDASKNRPSDPRNQ--E-AVFP-E---WRDPQRGNLETP
INASPLTKWYINNLPAYRPGLTPFRRGLEIGMAHGYWIFGPFAKLG------PLRDT-D-
------NANLAGLLATLGLIVILTATLSLYANSN-PPQ--PI------------------
-----------------ATVTVP-NPPDA-FKT---GEGWNNFASAFLIGGLGGAIVAYF
ITSNLALLQGLVG--------------------------------------------
>824_Cyanobacteria_bacterium_J069|RMF63217.1
---------------------------------MT--Q-VVQP-A----GDPQIGNLATP
INSSGFTKALINNLPAYRPGLSAQRRGLEVGMAHGYLLFGPFAYTS------QFRNS-G-
------IGDLVGLIEAVILVVILTVCLSLYSSVG-VKK--PIAT----------------
------------IT-------TP-NPPE-ALSH---SEGWSEFAGSFLVGGIGGAAFAYL
IFQVFKSGVF---ETFGNLAG------------------------------------
>827_Leptolyngbya_sp._SIO4C5|NEQ30060.1
----------------------------MVDVSRS--NEVVHP-A----EDPQIGNLKTP
INSSALSKAFINNLPAYRAGLSPQRRGLEVGMAHGYLLYGPFALLG------PLRDS-D-
------VPALAGLLAAIGLVVILTACLSLYSGAG-VKK--PIAT----------------
------------VT------TP--NPPE-SLAT---EEGWSEFAGGFLIGGIGGAAFAFL
LVSNMPLLLN-----VVSGGHS-----------------------------------
>829_Microseira_wollei|WP_226572492.1
----------------------------MSDPRNR--E-LVYA-A----GDPQTGNLVTP
INGSGFTKAFLGNLPAYRKGLSPLRRGLEVGMAHGYWLFGPFAYTS------QFRMS-K-
------VADVVGLIEAILLIVIASLAMSLYANSN-PPK--PVVV----------------
------------DP-------LP-EAPA-SFST---QEGWTDFSSGFLVGGIGGAAFAYV
VYLAFKSGVF---QAFGSFGG------------------------------------
>830_Nostoc_minutum_NIES-26|RCJ41030.1 768_Dendronalium_phyllosphericum|WP_214436170.1
-----------------MAQAVDASKNLPSDPRNR--E-VVFP-A---GRDPQQGNLETP
INSSPLVKWFINNLPAYRPGLSVGRRAIEIGAAHGYWIFGPFAKLG------PLRNS-D-
------NANLAGLLSAIGLIVLLTGALSLYANSN-PPK--AL------------------
-----------------ASVTVP-NPPADAFNS---KESWNNFASSFLIGGIGGAVVAYF
LTSNLGLIQGLFG--------------------------------------------
>834_Synechococcaceae_cyanobacterium_SM2_3_2|NJL99776.1
----------------------------MVQSTPR--VYVSAP-D----GDPQIGSFSTP
INNTPQIKVFIDWLPITRPNLAPIARGLEIGMAHGYWLVGPFTMLG------PLRSE-P-
------VGPVIGLLGASAIVLLMTIALSIYGYVT-PLK----------------------
----------------------D-TP----VGD---SRGWSEFASGFLIGGIGGAVVAYL
LLANASLILSGFNLAL-----------------------------------------
>836_Anabaena_sp._UHCC_0187|MTJ12690.1
------------------------MKNPPSDSRDRKIV-MAV--A---ARDPQRGDLETP
INSAPLVKWFISNLPAYRPGLNPFRRGLEVGMAHGYLLFGPFHRLG------PLRNA-P-
------NATLAGLLGSIGLVVILTACLSLYANSN-PDK--AL------------------
-----------------ASIAVP-NPPVDAFNS---KESWNNFASAFLIGGIGGAVVAFF
LTVNSGLIQGLLG--------------------------------------------
>837_Acaryochloris_sp._RU_4_1|NJM67974.1 792_Acaryochloris_sp._SU_5_25|NJK29160.1
--------------------------------MTM--D-MVTH-G----GDPQVGNLATP
VNASGIVKAWINNLPAYRQGLSASNRGLEIGMAHGYYLYGPFATSG------PARGT-Q-
------LGAISGVLSAVGIIVILTVAISLYISVS-VPK--PIAT----------------
------------VT-------TP-NPPN-DFGT---KEGWSGISSGFLLGGCGGAVLAGA
LSQTPYLLNM---FGG-----------------------------------------
>838_Cyanobacteria_bacterium_SBLK|MBP0020671.1
---------------------------------MT--YDAITD-G----GDPQVGNLATP
LNSSGFSKAFINSLPAYRQGLSANRRGLEIGMAHGYFLYGPFALLG------PLRNT-E-
------LATLAGVMATIGLIMILTVALSLYGGVG-SGK--PIAT----------------
------------VT-------TP-NPPE-DLGT---KEGWSDFASGFLLGGCGGAFFAYF
LCLTPHLAPL---QDVAGKIWSV----G-----------------------------
>839_uncultured_Synechococcales_cyanobacterium|CAA9575030.1
---------------------------MI--ATPR--D-VTRP-A----GDPQVADLATP
VNQSGLVKAYLNSLPAYRQGLSPATRGLVIGLFHGYWLIGPFAKLG------PLRDT-D-
------IANLAGLFSTIGLVIIATLSVLVYAASN-PPK--ATET----------------
------------NT-------TP-RPPQ-ELESPAEPRAWGNWAIGFLIGGVAGAVLAYL
VLFFVG---------------------------------------------------
>840_Aliterella_atlantica|WP_045052746.1
-----------------MAQAIDASKDRPSDPRNR--E-VVFP-P---NRDAQWGDLETP
INNSGLVRWFINNLPAYRQGITNQRRGIEAGMAHGYWMLGPFAKLG------PLRDT-D-
------IANIAGLLSTLGMVAISALAIALYANSK-PPL--PV------------------
-----------------ANVTTNNRVPD-TFKS---QEGWNTYATSFLIGGVGGAVVAYF
LLDNIEVIQRVFG--------------------------------------------
>842_Acaryochloris_sp._CCMEE_5410|WP_236618814.1
----------------------------------M--D-LVTH-G----GDPFVGDLATP
VNSSGIVKAWINNLPAYRKGMSANARGLEIGMAHGYYLYGPFATSG------PIRGT-T-
------MSLVSGVLSASAVIIVLSVAIQIYSSVS-SAK--PHPS----------------
------------VT-------TA-DPGS-DFAT---KEGWSAIGSGFLIGGCGGAVIAGV
LSYAIAIFAG-----------------------------------------------
>844_Leptolyngbyaceae_cyanobacterium_SL_7_1|NJN88249.1
--------------------------------MTQ--Q-VVQP-A----GDPQIGNLATP
INSSEFTKALINNLPAYRAGLSAQRRGLEIGMAHGYLLFGPFAYTS------QFRNT-P-
------VYDLVGLIEAVILVVILTLCLSIYSSVG-VGK--PIST----------------
------------VT-------TP-RPPE-ALGT---QEGWSEFAGSFLIGGIGGAAFAYL
VYQIFKSGVL---QTFGNLL-------------------------------------
>846_Leptolyngbya_sp._FACHB-711|WP_190793614.1
--------------MVQAIESIDRSKDRPRDPRNQ--E-VVHP-A---ANNPQIGNLETP
INASPLVKAYINNLPAYRQGLSPLRRGLEVGLAHGYWIVGPFYEFN------PLRDT-E-
------VGGTVALLSTLGLIVISTLAISLYASSI-PPR--PVAT----------------
------------IT-------TP-NPPA-DYFQ---PEGWNEYAGGFFLGGVGGALFAYG
IVSNIDV--F---SNILHLLGQ-----------------------------------
>854_Chroococcidiopsidaceae_cyanobacterium_CP_BM_ER_R8_30|MBV9386582.1
-----------------MAQAVNASKDRPSDPRNR--E-VVFP-A---YGDPQIGNLETP
INDSSLSKWFINNLPAYRKGLTLQRRGLEIGMAHGYWLFGPFAKLG------PLRDT-D-
------IANLAGLLSTIGLVVISAASIALYANSN-PPK--PV------------------
-----------------ATVTTPNPPNELVSKT---TEGWNEWATGFLLGGLGGAVVAYL
LNDYLPVIQKVFGH-------------------------------------------
>855_Limnothrix_sp._RL_2_0|NJN72434.1
-------------------------------------MDIISS-G----GDPQVGNLATP
INASGFSKAFINNLPGYRKGLSAQRRGLEIGMAHGYFVYGPFALLG------PLRDS-D-
------YAAIAGLLASVGLVAILTVALSLYGAAG-VST--PTAT----------------
------------LT-------TP-HPPE-NLGT---DEGWSEFAGSFLLGGCGGAFFAYF
LCNTPFVLSV---FGS-----------------------------------------
>857_Synechococcus_sp._PCC_7336|WP_017326527.1
------------------------------MTQSK--SLVSPP-D----GDAQIGNFLTP
VNNSPAVKFFLDWLPYKRPGMAPLARGLEIGMAHGYWLVGPFALLG------PLRNE-P-
------VALVAGFLAACTIVLLMTMALSIYSYVT-DDG----------------------
----------------------D-VF----IGS---KEGWSMFSSGFLVGGFGGAITAYL
LIANADLISMLPGFMEDFQHLAG----------------------------------
>858_Acaryochloris_sp._RCC1774|WP_110986735.1
--------------------------------MTM--D-MVQA-G----GDPQVGNLATP
VNSSGIVKTFINNLPAYRKGLSANSRGLEVGMAHGYFLYGPFAILG------PNRGA-E-
------IGDIAGALGAVGLISVLTIALSLYISAG-VSQ--PAAT----------------
------------CT-------TP-NPPS-ELGT---SEGWSSFSNGFWIGGCGGAVFAFA
ICQMPFLTPL---QDIIRGIWPA----------------------------------
>859_Scytonema_sp._UIC_10036|WP_155752168.1 852_Scytonema_sp._UIC_10036|MUH00414.1
--------------MADIAQAVDASKNRPSDARNR--E-VVFP-E---WRDPQRGNLETP
INASPLTKWYIGNLPAYRPGITTFRRGLEIGMAHGYWIFGPFAKLG------PLRDT-A-
------NANLAGLLATLGLIVIATGSLSLYGNSN-PPQ--PH------------------
-----------------VTVTTP-NPPEA-FKS---GEGWNNFASAFLIGGIGGAVVAYL
LTSNLGLIQGLFG--------------------------------------------
>860_Leptolyngbya_sp._PCC_7376|WP_015132325.1
-------------------------------------MDVITH-G----GDPQVGNLATP
VNASAFTKAFLNNLPAYRKGLSAQRRGLEIGMAHGFFVYGPFAVLG------PLRDS-D-
------YASIAGLLAAVGLVSILTVALSLYGSAG-VST--PAAT----------------
------------LT-------NP-NPPE-DLGT---DSGWSEFASSFLLGGCGGAFFAYF
LCGTPFVEPL---VQIASGVWSS----------------------------------
>862_Dolichospermum_sp._DET66|MBS3026484.1
-------------------------------------M-AVA--A---GRDSQKGDLETP
INSAPLVKWFINNLPAYRPGLNPFRRGLEVGMAHGYLLFGPFHRLG------PLRNA-P-
------NATLAGLLGSIGLVVILTACLSLYANSN-PDK--AL------------------
-----------------ASVAVP-NPPVDAFNS---KESWNNFASAFLIGGIGGAVVAFF
LTVNSGLIQGLLG--------------------------------------------
>864_Nostoc_sp._LEGE_06077|WP_193892445.1
-----------------MAQAVDASKNLPSDVRNR--E-VVFP-A---ERDPQLGNLETP
VNSSPAVKWFINNLPAYRLGLTPFRRGLEVGMAHGYWIFGPFAKYG------PLRNA-E-
------NANLAGLLAAIALVILLTGGISLYANSN-PPK--AL------------------
-----------------ASVTVS-NPPDA-FQS---KEGWNNFASAFLIGGIGGAVVAYF
LTSNIAVIQGLIG--------------------------------------------
>865_Leptolyngbya_ohadii|WP_088891589.1
-----------------------------MTSVNS--E-VIRP-A----DDPQIGNLATP
INSSAFTKALINNLPAYRAGLSPQRRGLEIGMAHGYLLFGPFAFTS------QFRNT-G-
------VSDIVGLIEAVVLVVILTVCLSLYAGVN-PLK--PIST----------------
------------VT-------TP-KTPG-NLEN---SEGWSEFAGSFLVGGIGGAAFAYI
VYEIFKSGVL---QTFGNLVQ------------------------------------
>867_Tildeniella_nuda_ZEHNDER_1965/U140|MBW4580113.1
MSQCS------------------TSSD-FKQSALP--F-VASY-A---VSNPQDGNLATP
INSSKFTRWFINQLPAYRQGVSSFQRGLQVGLSHGFWLLGPFVVLG------PLRDT-H-
------LALFAGLLATIGTIVIATLAIAIYAESM-PSP--PIAT----------------
------------LT-------TP-NPPT-DLDA---PQGWLAMARGFLFGGTAGAIFAAV
LLLLFRL--------------------------------------------------
>868_Coleofasciculus_sp._FACHB-1120|WP_190818775.1
----------------MQVQAISDSKDRRNDPRNR--E-VVHE-----AGDPQIGNLATP
INASGFTEAYINNLPAYRKGLSPGRRALEIGMAHGYWLIGPFAKLG------PLRDT-D-
------VANLAGLLSTVGLIIILTICLSLYASSN-PPN--PT------------------
-----------------KTITTP-RPPD-ALNT---QEGWNEFASNFLIGGVGGAGVAYL
LISNLELLQGLFKIG------------------------------------------
>871_Leptolyngbyaceae_cyanobacterium_MAG.088|MBX2866153.1
--------------------------------MAT--S-FASA-T----GAPEVGNVATP
INSSAVARTYINNLPAYRAGLSPFSRGLEVGVAHGYWFYGPFAILG------PLRAT-D-
------YAAVAGVIAAVSFVFILTIALSIYSAAG-PDG--PEGT----------------
------------LT-------TP-NPPE-AFST---REGWSNFASGFLVGGCSGAFFAYL
LCQTPHLLPL---QEVAGGIWSS----------------------------------
>873_Gloeocapsa_sp._PCC_73106|WP_006529016.1
---------------------------------MT--TNMTQS-L----DDPQVGNLATT
INASGFTKTLINNLPAYRRGLSANRRGLEVGMAHGYFLYGPFALLG------PLRNT-E-
------LASIAGLLAAVGLITVLTIGLSLHGAVR-TEK--ATAT----------------
------------LT-------TP-QPPV-DFAT---TEGWSEFASGFLIGGCGGAFFAYF
LATTPLLQAF---FNR-----------------------------------------
>875_Amazonocrinis_nigriterrae|WP_198127900.1
-----------------MAQAVDASKNLPSDPRNR--E-VVFP-A---GRDPQVGNLETP
INSSPLVKWYINNLPAYRPGLSVGRRAIEIGAAHGYWIFGPFAKLG------PLRNS-D-
------NANLAGLLSAIGLVVLLTAALSLYANTN-PPK--AL------------------
-----------------ASVTVP-NPPADAFNS---KESWNNFASSFLIGGIGGAVVAYF
VTSNLGLIQGLFG--------------------------------------------
>876_Synechococcaceae_cyanobacterium_SM2_3_60|NJK71945.1
--------------------------------MVE--TRNYVS-T----PDPQLGTFLTP
INNTPAIELFIKWLPINRPSISPLARGLEVGMAHGYWLVGPFTLLG------PLRTQ-V-
------AGPVAGLLASSAIILLMTIALSIYAYAR-PDG----------------------
----------------------D-NP----VGT---DIDWSNFASGFLIGGVGGAIVAYL
LIENADLITGLAQGLAG----------------------------------------
>878_Drouetiella_hepatica_Uher_2000/2452|MBW4660472.1
---------------------------------MS--D-VIKA-A----GDPQIGNLATP
INSSDFTKALINNLPAYRAGLSPQRRGLEIGMAHGYLLFGPFAFTS------QFRDT-G-
------VGDIVGLIEAVILVVILTVCLSLYAGSQ-PNK--PIKT----------------
------------VT-------TP-KPPV-GLET---SEGWSEFAGSFLVGGIGGAGFAYL
VYEVVKSGVL---QTFGNIS-------------------------------------
>880_Crinalium_epipsammum|WP_015203410.1
---------------MVNVQAISNSKNRPGDPRNQ--E-VVHE-----AGDNQVGNLATP
INSSDFTKSFINNLPAYRKGLSPQRRGLEIGMAHGYWLIGPFAKLG------PLRDT-D-
------VANLAGLLATVGLLIILTIGLSLYASSN-PPQ--PT------------------
-----------------GTITTP-NPPD-ALST---QEGWNEFTTGFLIGGIGGAGFAYL
LISNLPLLQGL----------------------------------------------
>881_Chamaesiphon_polymorphus|WP_106305273.1
--------------MTTFVEKIDQSKNNPRDPRNQ--E-VVLP-D----FDPQGSNLATP
INSSKLAKAIVNNFSAYRQGLSPMRRGIEVGLAHGYWQLGPFFKFN------PLRYS-E-
------LGAVTALLSDIGLVVISAAVIVIYAATN-PPP--AIAT----------------
------------LT-------VP-NPPD-TFAS---TKGWNTYATGFLIGGVGGAVIAYL
IVANVDV--F---QNSLRLIGL-----------------------------------
>882_Phormidesmis_priestleyi|WP_073069570.1
----------------MQVLSHPEATNDPKDPRNR--E-VVFP-----AYDIQNGNLATP
INSSPLVKAYINSLPAYRSGLSPLRRGLEVGLAHGYWILGPFAKLG------PLRDT-D-
------IANLSGLLSTIGLIIISTLAISLYANTN-PPG--PT------------------
-----------------TTITTP-NPPD-AFKT---EHGWNEYAGGFLIGGVGGAALAYF
LLTNISLFKNFATGL------------------------------------------
>886_Acaryochloridaceae_cyanobacterium_SU_2_1|NJK40435.1
--------------------------------MTM--E-MVKD-G----GDPQIGNLATP
VNASGIVKAWINNLPAYRQGLSANNRGLEIGMAHGYYLYGPFSTSG------PARGT-E-
------LGAISGVLSAVGVICVLTVAISLYISVQ-VPK--PVAT----------------
------------VT-------TP-NPPA-DFGT---KEGWSAVSSGFLLGGCGGAVLAGI
LCQTPYLLGM---FGG-----------------------------------------
>887_Leptolyngbya_sp._FACHB-711|WP_190794474.1
----------------------------------M--E-VVKP-A----DDPQIGNLATP
INSSAFTKALINNLPAYRAGLSPQRRGLEIGMAHGYLLFGPFAFTS------QFRNT-G-
------VSDIVGLIEAVVLVVILTVCLSLYAGVN-PLK--PIST----------------
------------VT-------TP-KTPS-NLQD---SEGWSEFAGSFLVGGIGGAAFAYI
VYEIFKSGVL---ETFGNLVQ------------------------------------
>888_Leptolyngbya_sp._KIOST-1|WP_035985100.1
----------------------------------M--TEAIQP-A----GDPQIGNLETP
INSSAFSKAFIGNLPAYRAGLSPQRRGLEIGMAHGYFLYGPFALLG------PLRDS-E-
------IPGLAGLLSAAGLIVILTACLSLYSGAG-VNT--SVTK----------------
------------TT------TPF-TPPA-TLET---NEGWSEFAGGFLIGGIGGATFAYL
LAANMPILTT-----LVSGGHS-----------------------------------
>890_unclassified_Leptolyngbya|WP_190772105.1
----------------------------------M--D-VVKP-A----GDPQIGNLATP
INSSGFTKALINNLPAYRAGLSAQRRGLEVGMAHGYLLFGPFALTS------QFRNT-P-
------FANEVGLVEAVVLVVILTLCLSVYSSVG-VNS--PIST----------------
------------VT-------NP-NPPS-ALGN---SEGWSEFAGSFLVGGIGGAAFAYL
IFKVAQSGVL---ESFGNILG------------------------------------
>893_Acaryochloris|WP_212662550.1
--------------------------------MTM--E-MVKH-G----GDPFVGDLATP
VNSSGIVKAWINNLPAYRKGMSANARGLEIGMAHGYYLYGPFATSG------PVRGT-T-
------MALVSGVLSASCVIIVLTVAMQLYSSLS-VPK--PRPS----------------
------------VT-------TA-DPGS-DFGT---KEGWSAIGSGFLIGGCGGAVIAGV
LSYAIAIFAG-----------------------------------------------
>894_Leptolyngbya_sp.|PZV03720.1
-----------------MSDAVTRSNDNPTDPRNR--T-VIHP-V----SDIYSGNLETP
INSSGFTKALLNNFPAYRKGISFFRRGLEAGIAHGFWLVIPFAKLG------PLRDT-P-
------TANLAGLVSAIGLLIISTLTIFLYGASN-PPA--PTLT----------------
------------LT-------TP-QPPE-EFKT---SAGWKKYGEGFLIGGVGSAVVGYF
LIVNFSV--I---KEVIH---------------------------------------
>900_Synechococcales_cyanobacterium_M58_A2018_015|MBF2003469.1
---------------------MQNLPSGVQAQANS--E-VVKA-A----GDPQVGNLATP
INSSNFTRAFINNLPAYRANLSPQRRGLEIGMAHGYLLFGPFAFTS------QFRNT-G-
------ISDVVGLIEAVILVVILTVCLSLYGGSQ-PKK--PIST----------------
------------VT-------TP-NPPS-SLAT---SEGWSEFAGSFLVGGIGGAAFAYI
VYEIVKSGVL---QTFGNIT-------------------------------------
>901_Oscillatoria_sp._FACHB-1407|WP_190507882.1
--------------------------------MTL--D-VVKP-A----DDPQIGNLATP
INSSPFTKALINNLPAYRAGLSAQRRGLEIGMAHGYLLFGPFAFTS------QFRNS-A-
------VSDIVGLIEAVILVVILTICLSLYGGVG-VQK--PIAT----------------
------------IT-------TP-NPPE-SLST---SEGWSEFAGSFLVGGIGGAAFAYI
VYEIVKSGVF---ETFGNLL-------------------------------------
>902_Kaiparowitsia_implicata_GSE-PSE-MK54-09C|MBW4654790.1
--------------------------------MTM--D-IIKP-A----GDPQIGNLATP
INSSEFTKALINNLPAYRPGLSAQRRGLEIGMAHGYLLYGPFALTS------QFRNT-S-
------YGPVVGLIEAIILVVILTLCLSLYGGVG-VKK--PIAT----------------
------------VT-------NP-NPPA-ALGT---SEGWSEFAGMFLVGGIGGAAFAYV
IFAIFNSGVL---QTFGDILS------------------------------------
>903_unclassified_Synechococcus|WP_131454746.1 879_unclassified_Synechococcus|WP_007100653.1 897_Synechococcaceae_bacterium_WB9_4xC_028|NDD68125.1 899_Synechococcus_sp._WH_8101|WP_130128385.1
--------------------------------------MTVTP-V----ADPTVGNLATP
VNSSYFAKAFLNALPAYRPALSPNRRGLEVGMAHGFFLYGPFAVCG------PLRNT-D-
------YAATAGLLAAIGLVSILTVCLSIYGTAGNGPN----------------------
------------VQPADA--TID-NPPA-DLFT---KAGWAEFASGFWLGGCGGAAFAWF
LAGTAIVAPL---VNIAGGVWSV----S-----------------------------
>904_Nostocales|WP_096580099.1
-----------------MAQAVDASKNLPSDVRNR--E-VVFP-A---ERDPQLGNLETP
VNSSPVVKWFINNLPAYRPGLTPFRRGLEVGMAHGYWIFGPFAKYG------PLRNA-E-
------NANLAGLLAAIALVILLTGGLSLYANSN-PPK--AL------------------
-----------------NSVTGA-SAPDA-FLS---KEGWNNFASAFLIGGIGGAVVAYF
LTSNIAIIQGLVG--------------------------------------------
>905_Synechococcus_moorigangaii_CMS01|MBV5257900.1
-------------------------------------MDVIQH-G----GDPQVGNLATP
INASAFSKAFINNLPGYRQGLSAQRRGLEIGMAHGYFLYGPFALLG------PLRNA-D-
------FGGVAGLVATVAMVSLLTLALSLYGSAG-VST--PTAT----------------
------------LT-------TP-NPPE-NLGT---KEGWSEFAAGFLIGGCGGALVAYG
LCVALPMMYT---I-------------------------------------------
>906_Chamaesiphon_minutus|WP_015161881.1
--------------MTTFVEKIDQSKNNPRDPRNN--E-VVLP-D----FDPQGSNLATP
INSSKLAKAIVNNFSAYRQGLSPMRRGIEVGLAHGYWQIGPFFEFN------PLRYS-E-
------LGAVTALLSDIGLVVISAAAIVIYAATN-PPP--PIAT----------------
------------LT-------VP-NPPD-VFAS---TQGWNTYATGFLIGGIGGAVIAYF
IVANNDV--F---QNFLRLIGL-----------------------------------
>913_Nostoc_sp._NIES-4103|WP_096558809.1
-----------------MAQAVDASKNLPSDPRNR--E-VVFP-A---GRDPQIGNLETP
INSSPLVKWYINNLPAYRPGLSVGRRAIEIGAAHGYWIFGPFAKLG------PLRAS-D-
------NANLAGLLSAIGLVVLLTAALSLYANSN-PPK--AL------------------
-----------------ASVTVP-NPPADAFNS---KESWNNFASSFLIGGIGGAVVAYF
VTTNLGLIQGLFG--------------------------------------------
>914_Calothrix_parasitica|WP_096657632.1 845_Calothrix_parasitica_NIES-267|BAY84858.1
-----------------MAQKADSSKSNSSDPRNQ--E-VVFA-A---QGNPQLGNLETP
INSSGLTKWFIRNLPAYRADLTPFRRGLEVGMAHGYLLFGPFAKLG------PLRNA-P-
------SGNLAGLLSTIGLVVILTACLSMYANSN-PYK--PV------------------
-----------------ATVTVP-NPPSA-FNT---TEGWNNFASAFLIGGIGGGVTAYF
LTSNLTFIQGLFG--------------------------------------------
>919_Scytonema_sp._RU_4_4|NJM72149.1
------------------------MKNLPSDPRNR--E-VVFP-E---WRDSQRGNLETP
VNSSPLTKWFISNLPAYRPGLTPFRRGLEVGMAHGYWIFGPFAKLG------PLRDT-P-
------NANLAGLLGTLGLIVLLTGALSLYAGSN-PPQ--PN------------------
-----------------VTVTTP-NPPDA-FKS---SEGWNGFASAFLIGGIGGAIVAYF
VISNLTLIQGLFG--------------------------------------------
>920_Leptolyngbyaceae_cyanobacterium_SM1_4_3|NJL40150.1 918_Leptolyngbyaceae_cyanobacterium_RM1_406_9|NJO76906.1
---------------------------------MT--TEVVKP-A----DDPQIGNLATP
INSSDFTKAFINNLPAYRAGLSAQRRGLEIGMAHGYLLYGPFAFTS------QFRNS-S-
------VADIVGLIEAVILVVILTICLSLYGSAG-VSK--PIAT----------------
------------IT------TP--NPPE-ALGT---SEGWSEFAGSFLVGGIGGAGFAYL
VFQVFKSGVL-----ETFGNLIG----------------------------------
>921_Pegethrix_bostrychoides_GSE-TBD4-15B|MBW4464970.1
---------------MVFVERIEQSNDNPSDPRNR--E-VVHP-P----IDPQIGNLATP
INSSPLARSLINNLSAYRSGISAQRRGLEVGLAHGYWLVGPFAYLN------PLRHT-E-
------FTDVIGLASAIGMIIISTLAILLYAASN-PPR--PVAT----------------
------------I--------TA-NPPE-AFNS---PKGWNEYAKGFLIGGVAGAAIAYV
LITNLGS--F---KALFNL--------------------------------------
>923_Cyanobium_usitatum_Tobar12.5m-G36|MCF8140853.1 891_Cyanobium_usitatum|WP_106632411.1
--------------------------------------MTVTP-V----ADPCVGNLATP
VNSSYFSRAFINALPAYRPSLSPNRRGLEVGMAHGFFLYGPFAVCG------PLRLT-E-
------YASTAGLLATIGLVSILTVCLSIYGTAGNGPN----------------------
------------IQPADA--TID-NPPA-DLFT---KAGWAEFASGFWLGGCGGAAFAWF
LAGTAIVAPL---VNIAGGVWSV----N-----------------------------
>924_Leptolyngbyaceae_cyanobacterium_RM2_2_4|NJO53134.1
--------------------------------MTT--E-VVKP-A----DDPQIGNLATP
INSSDFTKAFINNLPAYRAGLSAQRRGLEIGMAHGYLLYGPFAFTS------QFRNS-S-
------VADIVGLIEAVILVVILTICLSLYGSAG-VSK--PIAT----------------
------------IT-------TP-NPPE-ALGT---SEGWSEFAGSFLVGGIGGAGFAYL
VFQVFKVWSA---RNVWQLNWLT----SAASAN------------------------
>927_Iningainema_tapete_BLCC-T55|MBD2771700.1 922_Iningainema_tapete|WP_202895427.1
-----------------MAQAVDASKNRSSDPRNQ--E-VVFP-E---WRNPQRGNLETP
INASGLTKWYINNLPAYRPGITTFRRGIEIGMAHGYWIFGPFAKLG------PLRDT-A-
------DANFAGLLATLGLIVILTGTLSLYANSN-PNQ--PV------------------
-----------------ATVTVP-NPPDS-FKS---SEGWNNFASAFLIGGLGGAVVAYF
IASNLGLILGVFGK-------------------------------------------
>928_Acaryochloris_marina|WP_012161996.1
--------------------------------MTM--D-LVKH-G----GDPLVGDLATP
VNSSGIVKAWINNLPAYRKGMSANARGLEIGMAHGYYLYGPFATSG------PIRGT-T-
------MSLVSGVLSASAVVIVLSVAIQIYSSVS-SAK--PLPS----------------
------------VT-------TA-DPGS-DFGT---KEGWSAVGSGFLIGGCGGAVIAGV
LSYAIAAFVG-----------------------------------------------
>929_unclassified_Synechococcus|WP_024546622.1
-------------------------------------MDVIQH-G----GDPQVGNLATP
INASAFSKAFINNLPGYRPGLSAQRRGLEVGMAHGYFLYGPFALLG------PLRNA-D-
------FAGVAGLLSTVALVSLLTLALSLYGSAG-VST--PTAT----------------
------------LT-------TP-NPPE-NLGT---KEGWSEFAAGFLIGGCGGALVAYG
LCIAMPMMYT---L-------------------------------------------
>931_Vulcanococcus_sp._Clear-D1|MBD1192990.1 915_Cyanobacteria_bacterium_K_DeepCast_0m_m1_088|MBM5793848.1
--------------------------------------MTVTP-V----ADPCVGNLATP
VNSSYFSRAFLNALPAYRPSLSPNRRGLEVGMAHGFFLYGPFAITG------PLRAT-E-
------YASTAGLLAAVGLVSILTVCLSLYGTAGRGPN----------------------
------------VQPADA--TID-NPPA-DLFT---KAGWAEFASGFWLGGCGGAAFAWF
LAGTTIVSPL---VKIAGGVWSV----G-----------------------------
>932_Vulcanococcus_limneticus|WP_094589775.1
--------------------------------------MTVTP-V----ADPTVGNLATP
VNSSYFAKAFLNALPAYRPSLSPNRRGLEIGAAHGFFLYGPFAITG------PLRNT-D-
------YASTAGLLAAIGLVSILTVGLSLYGTAGTGPN----------------------
------------VQPADA--TID-NPPA-DLFT---KAGWAEFASGFWLGGTGGAAFAWF
LAGTSVVAPL---VKIAGGVWSV----G-----------------------------
>935_Mastigocladus_laminosus|O31126.1
-----------------MAQAIDASKNSPSDPRNR--E-VVFP-A---YRDPQIGDLETP
INSSPLVKWFIGNLPAYRPGITTFRRGLEVGMAHGYWIFGPFAKLG------PLRNT-V-
------NANLAGLLSALGLIIILTGALTLYANSK-PPK--PV------------------
-----------------KSVATP-NPPEA-FQS---SEGWNNFASAFLIGGIGGAVVAYF
LTSNLELIQSLFGG-------------------------------------------
>936_filamentous_cyanobacterium_LEGE_07170|MBE9099416.1
---------------------------------ME--D-FVKP-A----GDPQIGNLATP
INSSGFTKALINNLPAYRAGLSPQRRGLEVGMAHGYLLFGPFALTS------QFRNT-P-
------LSSEVGLTEAVILVVILTLCLSVYSSVG-VSK--PIST----------------
------------IT-------TP-NPPE-ALST---SEGWSEFASSFLVGGIGGAAFAYL
IFKIVESGIF---ETFGNLLG------------------------------------
>938_Synechococcaceae_bacterium_WBB_3_034|NDF62463.1
--------------------------------------MTVTP-V----ADPCVGNLATP
VNSSYFTRAFLNALPAYRPALSPNRRGLEVGMAHGFFLYGPFAICG------PLRAT-D-
------YASTAGLLAAVGLVSILTVCLSIYGTAGLGPN----------------------
------------VQPADA--TID-NPPA-DLFT---KAGWAEFASGFWLGGCGGAAFAWF
LAGTTIVAPL---VKIAGGVWSV----G-----------------------------
>941_Pseudanabaena_sp._M57BS1SP1A06MG|MCA6601919.1 575_Pseudanabaena_yagii|WP_169362634.1 799_Pseudanabaena_sp._M53BS1SP1A06MG|MCA6574598.1
---------------------------------MT--DFVKPF-K----NDPQLGNLSTP
ISDSAVVRAFIGNLPAYRKGLSASRRGLEVGLAHGYFIYGPFAYFG------PLRDT-E-
------LGGLAGLFAAAALVLILSIGLYLHGQSV-TTL--K-------------------
------------------SRSAV-DAPA-DLGT---PAGWSEFASSFLVGGAGSVAFAYF
LNYLE---PF---QKFIPLIWS-----------------------------------
>944_Phormidesmis_priestleyi|WP_068816102.1
----------------MQVLRHPEANNDPRDPRNK--E-VVFA-----AYDIQNGNLATP
INSSPLVKAYINSLPAYRSGLSPLRRGLEVGIAHGYWILGPFAKLG------PLRDT-D-
------IANLAGLLATIGLLIISTLAISLYAGTN-PPQ--PT------------------
-----------------TTITTP-NPPD-AFKS---EHGWNEYAGGFLIGGVGGAALAYF
LLTNISLFKNFVTGL------------------------------------------
>945_Leptolyngbya_sp._SIOISBB|NEQ43858.1
----------------------------------M--SDAIQP-M----GDSQIGNLETP
LNSSGFTKAFIGNLPAYRKGLSPQRRGLEIGMAHGYLLYGPFALLG------PLRDS-D-
------IPGLAGLLGAASLVVILTACLSIYSGAG-VNP--AVAK----------------
------------TT------APF-TPPE-ALST---DEGWSEFAGGFLIGGIGGATFAYL
LAANMSTLLA-----VVSGGHS-----------------------------------
>946_Synechococcales_cyanobacterium_RU_4_20|NJM58515.1
---------------------------------MQ--FDAVTH-P----GDPQVGNLATP
LNSSGFSKAFIQNLPAYRKGLSPNRRGLEVGMAHGYFLYGPLALLG------PLRAT-D-
------VAPTAGILATVGFVMILTVALSLYAAVT-DAK--PMAT----------------
------------VT-------TP-EPPA-F--T---REDWSEFAGGFLLGGCGGAFFAYF
LCQTPHLAPL---QSLASGVWSS----------------------------------
>948_Synechococcales_cyanobacterium_RM1_1_8|NJN31148.1
---------------------------------MT--QDMVTH-A----GDPFVGNLATP
LNSSGFSTAFIRNLPAYRQGLSPNRRGLEVGMAHGYFLYGPLALLG------PLRHS-D-
------VAATAGIIGTVSLVMLLTIALSLYGAVT-DAK--PSAT----------------
------------VT-------TP-APPD-L--D---RDGWSEFAGGFFMGGCGGAAFAYF
LCQTPHLDLL---QNLASGVWSS----------------------------------
>952_Cyanobium_sp._NIES-981|WP_087068081.1
--------------------------------------MTVTP-V----ADPCVGNLATP
VNSSYFTKAFLNALPAYRPALSPNRRGLEVGMAHGFLLYGPFAVTG------PLRQT-E-
------YASTAGLLAAVGLVSILTVCLSIYGTAGTGPN----------------------
------------VQPADA--TID-NPPA-DLFT---KAGWAEFASGFWLGGCGGAAFAWF
LAGTAFLG------SIAGGVWSV----G-----------------------------
>954_Synechococcus_sp._CB0205|WP_010315026.1 909_Synechococcus_sp._LA31|WP_214338217.1 912_Synechococcus_sp._HK05|WP_217796188.1 947_Synechococcus_sp._LTW-R|WP_185186162.1
--------------------------------------MTVTP-V----ADPCVGNLATP
VNSSYFSRAFLSALPAYRPALSPNRRGLEVGMAHGFFLYGPFAICG------PLRAT-E-
------YASTAGLLAAVGLVSILTVCLSIYGTAGRGPN----------------------
------------VQPADA--TID-NPPA-DLFT---KAGWAEFASGFWLGGCGGAAFAWF
LAGTTIVAPL---VKIAGGVWSV----G-----------------------------
>955_Oscillatoriophycideae_cyanobacterium_NC_groundwater_1537_Pr4_S-0.65um_50_18|MBI4780101.1
--------------MTQLIEKIERSNNRPSDPR-N--QEAIYP-V----ADPQYADLATP
INSSPLVRAFVSNLSAYRHGLSPLRRGLEAGLAHGYILVGPFAKFN------PLRYT-E-
------SGTLIALLSALALVLISSLAIVFYAASN-PPG--PLSA----------------
-------------------VAAP-TPPD-AFKS---QKGWNEYAKGFTLGGSIGAIAAYF
ILANFDVYGNFLTLIGAK---------------------------------------
>956_Synechococcus_sp._CBW1108|WP_197147961.1
--------------------------------------MTVTP-V----ADPCVGNLATP
VNSSYFSRAFLNALPAYRPSLSPNRRGLEVGMAHGFFLYGPFAICG------PLRLT-E-
------YASTAGLLASIGLVSILTICLSIYGTAGNGPN----------------------
------------IQPADA--TID-NPPA-DLFT---KAGWAEFASGFWLGGCGGAAFAWF
LAGTAIVAPL---VNIAGGVWSV----G-----------------------------
>957_Cyanobacteria_bacterium_K_DeepCast_35m_m2_023|MBM5802318.1 917_Synechococcus_sp._CB0101|WP_010311583.1
--------------------------------------MTVTP-V----ADPCVGNLATP
VNSSYFSRAFLSALPAYRPSLSPNRRGLEVGMAHGFFLYGPFTICG------PLRAT-E-
------YASTAGLLAAVGLVSILTVCLSIYGTAGRGPN----------------------
------------VQPADA--TID-NPPA-DLFT---KAGWAEFASGFWLGGCGGAAFAWF
LAGTSIVAPL---VNIAGGVWSV----G-----------------------------
>958_Cyanobacteria_bacterium_M_surface_10_m1_298|MBM5791489.1
--------------------------------------MTVTP-V----ADPCVGNLATP
VNSSYFSRAFLNALPAYRPSLSPNRRGLEVGMAHGFFLYGPFAICG------PLRNT-D-
------YASTAGLLATVGLVSILTVCLSIYGTAGRGPN----------------------
------------VQPADA--TID-NPPA-DLFT---KAGWAEFASGFWLGGCGGAAFAWF
LAGTSIVAPL---VNIAGGVWSV----G-----------------------------
>961_Phormidesmis_priestleyi|PZO51394.1
------------------------------MPTSS--NFIKPY-A----GDPQIGNLETP
LNSSGLSKAFISNLPAYRQGLSAQRRGLEVGMAHGYLLYGPFALLG------PLRDT-D-
------VPAIAGLIGAVGLVLILTVCLSLYSGAN-VDP--DISR----------------
------------NT------LPY-TPPK-TLNT---DEDWSEFAGGFFVGGAGGVIVAYF
LTANLPLIFN-----LVAGAH------------------------------------
>962_Synechococcus_elongatus|WP_208676163.1 950_Synechococcus|WP_011378415.1
---------------------------------MA--QDVIAN-G----GTPEIGNLATP
INSSPFTRTFINALPIYRRGLSSNRRGLEIGMAHGFLLYGPFSILG------PLRNT-E-
------TAGSAGLLATVGLVVILTVCLSLYGNAG-SGPAPAEST----------------
------------VT-------TP-NPPQ-ELFT---KEGWSEFTSGFILGGLGGAFFAFY
LASTPYVQPL---VKIAAGVWSV----H-----------------------------
>965_Synechococcaceae_bacterium_WB4_1_0192|NBW63476.1
--------------------------------------MTVTP-V----ADPCVGNLATP
VNSSYFTRAFLGALPAYRPALSPNRRGLEVGMAHGFFLYGPFAITG------PLRAT-E-
------YASTAGLLAAVGLVSILTVCLSIYGTAGRGPS----------------------
------------VQPADA--TID-NPPA-DLFT---KAGWAEFASGFWLGGCGGAAFAWF
LAGTSIVAPL---VKIAGGVWSV----G-----------------------------
>966_Cyanobacteria_bacterium_K_Offshore_surface_m2_239|MBM5815760.1
--------------------------------------MTVTP-V----ADPCVGNLATP
VNSSYFTKAFLNALPAYRPSLSPNRRGLEVGMAHGFFLFGPFALTG------PLRLT-E-
------YANTAGLLATIGLVSILTVCLSIYGTAGRGPN----------------------
------------VQPPDA--TID-NPPA-DLFT---KAGWAEFASGFWLGGCGGAAFAWF
LCSTTIVSPL---VKIAGGVWSV----S-----------------------------
>967_Cyanobium_sp._FACHB-13342|WP_190388773.1
--------------------------------------MTVTP-V----ADPCVGNLATP
VNSSYFSRAFLNALPAYRPSLSPNRRGLEVGMAHGFFLYGPFTICG------PLRLT-E-
------YASTAGLLATIGLVSILTVCLSIYGTAGNGPN----------------------
------------IQPTDA--TID-NPPA-DLFT---KAGWAEFASGFWLGGCGGAAFAWF
LAGTAIVSPL---VNIAGGVWSV----S-----------------------------
>970_unclassified_Synechococcus|WP_012308215.1 949_unclassified_Synechococcus|WP_065714642.1 951_unclassified_Synechococcus|WP_030007435.1
-------------------------------------MDIIQH-G----GDPQVGNLATP
INASAFSKAFINNLPGYRQGLSAQRRGLEVGMAHGYFLYGPFALLG------PLRNA-D-
------FAGVAGLLGTVGLISLLTLALSLYGSVG-VST--PTAT----------------
------------LT-------TP-NPPE-NLGT---KEGWSEFAAGFLIGGCGGALVAYG
LCIALPMMYT---I-------------------------------------------
>971_Synechococcus_sp._Tobar2m-G35|MCF8132809.1
--------------------------------------MTVTP-V----ADPTVGNLATP
VNSSWFTKAFINALPAYRPALSPNRRGLEVGMAHGFFLYGPFSICG------PLRNT-D-
------YATTAGLLASIGLVSILTVCLSIYGTAGRGPN----------------------
------------VQPPDA--TVD-NPPA-DLFT---KAGWAEFASGFWLGGCGGAAFAWF
LAGTALVTPL---VKIAGGVWSV----G-----------------------------
>973_Synechococcales_cyanobacterium_SupBloom_Metag_052|MBJ7491639.1 930_Synechococcus_sp._Baikal-G1|PHX88108.1
--------------------------------------MTVTP-V----ADPTVGNLATP
INSSSFSKAFLNALPAYRPSLSPNRRGLEVGMAHGFFLYGPFAITG------PLRLT-E-
------YASTSGLLATIGLVSILTVCLSLYGTAGDGPN----------------------
------------VQPADA--TID-NPPA-DLFT---KAGWAEFASGFWLGGCGGAAFAWF
LAGTEIVAPL---VKIAGGAWSV----G-----------------------------
>979_unclassified_Synechococcus|WP_185464208.1
--------------------------------------MTVQP-V----ADPTVGNLATP
VNSSYFTKAFLNALPAYRPSLSPNRRGLEVGMAHGFLLYGPFAMTG------PLRNT-D-
------YASTSGLLAAIGLVTILTVCLSIYGTAGTGPS----------------------
------------VQPPDV--TID-NPPA-DLFT---KAGWAEFASGFWLGGCGGAAFAWF
LAGSPLISPL---VDLSGIG-------------------------------------
>980_Synechococcus_lacustris|WP_106498648.1 964_Synechococcus_sp._SupBloom_Metag_053|MBJ7363413.1
--------------------------------------MTVTP-V----ADPCVGNLATP
VNSSWFTKAFLNALPAYRPSLSPNRRGLEVGMAHGFFLYGPFSICG------PLRNT-D-
------YAATAGLLAAVGLVSILTVCLSIYGTAGRGPN----------------------
------------VQPPDA--TID-NPPA-DLFT---KAGWAEFASGFWLGGCGGAAFAWF
LAGTTLVSPL---VNIAGGVWSV----G-----------------------------
>982_Merismopedia_sp._SIO2A8|NET52025.1 806_Symploca_sp._SIO2B6|NET09632.1
----------------------------------M--TDAITH-G----GDPLVGNLATP
LNSSPFSLAFIRNLPAYRAGLSANRRGLEVGMAHGYFVYGPLALLG------PLRDS-D-
------FASIAGVAGAIGFITILTVALSLHGSVR-SGD--AIAT----------------
------------VT-------TP-NPPA-EFGT---KEGWSEFASGFFVGGCGGAFFA--
---------------------------------------------------------
>983_Cyanobacteria_bacterium_M_surface_10_m2_119|MBM5824465.1
--------------------------------------MTVTP-V----ADPCVGNLATP
VNSSYFTRAFLNALPAYRPSLSPNRRGLEVGMAHGFFLYGPFSITG------PLRLT-E-
------YASTAGLLATIGLVSILTVCLSIYGTAGNGPS----------------------
------------VQPADA--TIN-NPPA-DLFT---KAGWAEFASGFWLGGCGGAAFAWF
LCGTALVSPL---VNIAGGVWSV----G-----------------------------
>988_Halomicronema_hongdechloris|WP_080805475.1
----------------------------------M--TDSIRP-A----GDPQIGNLATP
INSSSVTKTFIGNLPAYRPGLSPQRRGLEIGMAHGYLLYGPFALLG------PLRDS-D-
------IPGLAGLLGAAALVVILTACLSIYSGAG-VNK--GVSE----------------
------------AT------TPF-DPPE-ALSH---DEGWSEFAGGFLIGGIGGATFAYL
LAANMPLLLS-----VVAGGHS-----------------------------------
>992_Cyanobium_sp.|GDX75500.1
--------------------------------------MTVTP-V----ADPTVGNLATP
VNSSYFTKAFLNALPAYRPSLSPNRRGLEVGMAHGFFLYGPFAITG------PLRLT-E-
------YGTTAGLLATIGLVSILTVCLSIYGTAGTGPN----------------------
------------VQPPDA--TID-NPPA-DLFT---KAGWAEFASGFWLGGCGGAAFAWF
LCSTAIVSPL---VNIAGGVWST----N-----------------------------
>993_Cyanobacteria_bacterium_K_DeepCast_35m_m2_023|MBM5800749.1 916_Cyanobacteria_bacterium_K_DeepCast_35m_m2_155|MBM5802899.1 933_Cyanobacteria_bacterium_M_surface_9_m1_291|MBM5809462.1 953_Cyanobacteria_bacterium_K_Offshore_0m_m2_072|MBM5798185.1
--------------------------------------MTVTP-V----ADPTVGNLATP
VNSSYFTRAFLNALPAYRPSLSPNRRGLEVGMAHGFFLYGPFAITG------PLRAS-E-
------YASTAGLLATIGLVSILTVCLSIYGTAGTGPN----------------------
------------VQPADA--TID-NPPA-DLFT---KAGWAEFASGFWLGGCGGAAFAWF
LASTAVVAPL---VKIAGGVWSV----G-----------------------------
>995_Synechococcus_sp._WH_5701|WP_006173319.1 987_Synechococcus_sp._1G10|WP_094555127.1
--------------------------------------MTVHP-V----ADPTVGNLATP
INSSYFTKAFLNALPAYRPALSPNRRGLEVGMAHGFFLYGPFALTG------PLRHT-E-
------YATTAGLLATIGLVTILTICLSIYGTAGTGPN----------------------
------------VQPPDA--TID-NPPA-DLFT---KAGWAEFASGFWLGGCGGAAFAWF
LASTALVSPL---VDLVGGGWSG----G-----------------------------
>996_Synechococcus_sp.|HDW98555.1
-----------------MVEPNAEPAPLNRLNIDE--GYVTVP-E----GDPQIGDLWTP
INHTPVVRLLIDWLPINRPGLSSIWRGLEIGMAHGYWLVGPFAKLG------PLRNE-P-
------IGLLSGFLGACGLILILTAALSLYGSVT-SQR--N-------------------
----------------------T-GP----VKG---SQSWSELAAGFLVGGMGGAIVAYL
LLLNADLLIPAS---------------------------------------------
>999_unclassified_Cyanobium|WP_193814581.1 986_Cyanobium_sp._NS01|WP_186697313.1
--------------------------------------MTVTP-V----ADPCVGNLATP
VNSSYFSKAFLNALPAYRPSLSPNRRGLEVGMAHGFLLYGPFAFTG------PLRLT-E-
------YASTSGLLAAIGLVSILTVCLSIYGTAGTGPN----------------------
------------VQPADA--TVD-NPPA-DLFT---KAGWAEFASGFWLGGCGGAAFAWF
LATTAMVSPL---GSIAGGVWSM----G-----------------------------
>1001_Phormidium_sp._FACHB-592|WP_190449150.1
-------------------------------MPSV--A-PFVF-A---AGDPQEGNLATP
INNSAFTRWFINQLPAYRQGVSPFQRGLQVGLSHGFWLLGPFVALG------PLRDT-N-
------LALFAGLGATIGLVGIATLAIAVYAESA-PLP--PIAT----------------
------------LT-------TP-KPPT-DLGV---PQGWRLLARGFWFGGTSGAFFATV
LLLIFTF--------------------------------------------------
>1004_Oscillatoriales_cyanobacterium|TAF52394.1
---------------------------------MA--MDMIRD-A----GDPQIGNLATP
VNSSDFTKAFINNLPAYRDGLSSNRRGLEIGMAHGYLLYGPFAVLG------PLRDS-D-
------LAAFAGLLAAIGLVSILTICLSIYGDVG-VSA--PQPS----------------
------------VT-------TA-NPPS-DLGT---KEGWSDFAAGFWVGGCGGAAFAYF
LCTTPHLAPL---QQVVSNVWSS----------------------------------
>1006_Leptolyngbya_sp._FACHB-321|WP_190507462.1
MTSSKSNDRSNHSGVQDQPQRKASSVA-KKPTPSV--A-TFVF-A---AGDPQEGNLATP
INNSAFTHWFINQLPAYRQGVSPFQRGLQVGLSHGFWLLGPFVALG------PLRDT-N-
------LALFAGLSATIGLVAIATLAIAVYAESA-PLP--PIAT----------------
------------LT-------TP-KPPT-DLGV---PQGWRSLARGFWFGGTSGAFFATA
LLLIFTF--------------------------------------------------
>1007_Synechococcus_sp._8F6|WP_094560078.1 975_Cyanobacteria_bacterium_M_DeepCast_100m_m1_067|MBM5813234.1
--------------------------------------MTVTP-V----ADPCVGNLATP
VNSSYFSKAFLNALPAYRPSLSPNRRGLEVGMAHGFFLYGPFTICG------PLRLT-E-
------YASTAGLLATIGLVSILTVCLSIYGTAGNGPN----------------------
------------IQPADA--TID-NPPA-DLFT---KAGWAEFASGFWLGGCGGAAFAWF
LAGTAIVAPL---VNIAGGVWSV----G-----------------------------
>1008_Cyanobium_sp._49614_E6|MCE2835613.1
--------------------------------------MTVTP-V----ADPTVGNLATP
VNSSYFTKAFINALPAYRPSLSPNRRGLEVGMAHGFFLFGPFALTG------PLRHT-E-
------YGGTAGLLATIGLISILTVCLSIYGTAGRGPN----------------------
------------VQPPDA--TVD-YPPA-DLFT---KAGWAEFASGFWLGGCGGAAFAWF
LCSTAIVAPL---VKIAGGAWSV----N-----------------------------
>1010_Synechococcus_sp._GFB01|WP_048017508.1
--------------------------------------MTVTP-V----ADPCVGNLATP
VNSSYFTRAFLNALPAYRPSLSPNRRGLEVGMAHGFFLYGPFAITG------PLXXT-E-
------YASTAGLLXAIGLVSILTVCLSIYGTAGSGPN----------------------
------------VQPADA--TID-NPPA-DLFT---KAGWAEFASGFWLGGCGGAAFAWF
LCGTALVGPL---VKIAGGVWSV----G-----------------------------
>1012_Gloeobacter_kilaueensis|WP_023174747.1
---------------------------------MT--LARYVY-T----PDPQEGTLLTP
INNSQAVRWFIDNLPINRQGMDEFTRGLEIGLAHGYWLLGPFALLG------PLRNT-E-
------LGLVAGLLSAISLVLISTIGLSGYASLT-TDP--P-------------------
------------------------------VFD---RKGWSRLAGGFLIGGAGGAIFAFV
LLQFFPLLSAIAKIP------------------------------------------
>1014_Prochlorococcus_marinus|WP_012196198.1
MTEFQD-PFLKSGEPVKFDKKYIDSTIRPGDIGIA-DQWAVKP-V----SDPFVGNLETP
VNSGYFTKAFINNLPFYRSGISPNFRGLEVGAAFGYLLYGPFAMTG------PLRNT-D-
------FALTAGLLSTIGAVHILTALFVLYTAPGKDPN----------------------
------------VQPSDC--TVE-NPPT-DLFT---RTGWTDFTSGFWLGGCGGAVFAWL
LCGTLHLDTI---MPIVKGVWAA----G-----------------------------
>1017_Cyanobium_sp._PCC_7001|WP_006909724.1
--------------------------------------MTVTP-V----ADPCVGNLATP
VNSSYFTKAFLNALPAYRPALSPNRRGLEVGMAHGFFLYGPFAITG------PLRLT-E-
------YASTAGLLATIGLVSILTVCLSIYGTAGTGPN----------------------
------------VQPPDA--TID-TPPA-DLFT---KAGWAEFASGFWLGGCGGAAFAWF
LAGTAVVAPL---VNIAGGVWSV----G-----------------------------
>1018_Synechococcus_sp._RSCCF101|WP_150883412.1
--------------------------------------MTVTP-V----ADPTVGNLATP
INSSYFTKAFLNALPAYRPSLSPNRRGLEVGMAHGYLLYGPFAYTG------PLRST-D-
------YASTAGLLAAVGLVSILTVCLSIYGTAGDGPN----------------------
------------VQPADA--TID-NPPA-DLFT---KAGWAEFASGFWLGGCGGAAFAWF
LAGTDLVKNV---A---GSVLSL----S-----------------------------
>1021_Synechococcus_sp._MW101C3|WP_094514333.1
--------------------------------------MTVHP-V----ADPTVGNLATP
INSSYFTKAFLNALPAYRPALSPNRRGLEVGMAHGFFLYGPFALTG------PLRLT-E-
------YASTAGLLATIGLVSILTVCLSIYGTAGTGPN----------------------
------------VQPPDA--TID-NPPA-DLFT---KAGWAEFASGFWLGGCGGAAFAWF
LAGTALVAPL---TNLAGGVWSV----N-----------------------------
>1023_Spirulina_sp._DLM2.Bin59|TVQ55919.1
--------------------------------MAL--E-FVSS-G----GDPQVGNLATP
INSSGLVRAWINNLPAYRPGLAAKRRGLEVGMAHGYLLYGPFALLG------PMRNT-S-
------QALGVGLMSTLGLVLILTICLGLYSRVG-IGK--PIAT----------------
------------IT-------TP-NPPD-CFST---AAGWHDFKKGFFVGGTGGAFVAYL
ITIALVSFGL---L-------------------------------------------
>1024_Halomicronema_sp._CCY15110|WP_204140859.1
----------------------------------M--SDMIQP-M----GDPQIGNLETP
LNSSGFTKAFIGNLPAYRKGLSPQRRGLEVGMAHGYLLYGPFALLG------PLRDS-E-
------IPGLAGLLGAAALVVILTACLSIYSGAG-VNP--AVAK----------------
------------TT------APF-TPPE-ALST---DEGWSEFAGGFLIGGIGGATFAYL
LAANMSTLLA-----VVSGGHS-----------------------------------
>1026_Synechococcus_sp._CCY_9618|WP_216902507.1
--------------------------------------MTVTP-V----ADPTVGNLATP
VNSSYFTKAFLNALPAYRPSLSPNRRGLEVGMAHGYFLYGPFAYAG------PLRAT-E-
------FASTAGLLATVGLVSILTICLSIYGTAGSGPS----------------------
------------VQPPDA--TID-NPPA-DLFT---KAGWAEFASGFWLGGCGGAAFAWF
LCSTAIQSPL---ANIAGGVWSV----G-----------------------------
>1028_Synechococcus_sp._CBW1004|WP_197211055.1
--------------------------------------MTVTP-V----ADPCVGNLATP
VNSSYFTRAFLNALPAYRPSLSPNRRGLEVGMAHGFFLYGPFALTG------PLRNT-E-
------FSSTAGLLATIGLVSILTVCLSIYGTAGNGPN----------------------
------------VQPADA--TID-NPPA-DLFT---KAGWAEFASGFWLGGCGGAAFAWF
LCSTALVAPL---VKIAGGVWSV----G-----------------------------
>1029_cyanobiont_of_Ornithocercus_magnificus|GCE64538.1
--------------------------------------MTVTP-V----ADPTVGNLVTP
VNGSYFTKAFLNALPAYRPALSPNRRGLEIGMAHGFFLYGPFSICG------PLRAS-E-
------FASSAGLLSSIGLVSILTVCLSIYGTAGDGPN----------------------
------------VQPPDA--TID-DPPA-DLFT---KPGWAEFASGFWLGGCGGAAFAWF
LCATPVVAPL---VELAGSVWSV----G-----------------------------
>1032_unclassified_Synechococcus|WP_197157086.1
--------------------------------------MTVTP-V----ADPTVGNLATP
VNSSYFTKAFLNALPAYRPALSPNRRGLEVGMAHGFFLYGPFAICG------PLRLT-D-
------YASTAGLLATIGLVSILTVCLSIYGTAGSGPN----------------------
------------VQPPDA--TID-NPPA-DLFT---KAGWAEFASGFWLGGCGGAAFAWF
LTGTAVVAPL---VNIAGGVWSV----S-----------------------------
>1034_Synechococcus_sp._JA-2-3Ba2-13|WP_011434366.1
-----------------MVEPNANPAPL---NMDK--GYVTVP-E----GDPQIGDLWTP
INHAPVVRLLIDWLPINRPGLSSIWRGLEIGMAHGYWLVGPFAKLG------PLRNE-P-
------IGLLSGFLGACGLILILTAALSLYGSVT-SQR--N-------------------
----------------------T-GP----VKG---SQSWSELAAGFLVGGMGGAVVAYL
LLLNADLLVPAS---------------------------------------------
>1035_Cyanobium_sp._PLM2.Bin73|TVS04252.1
--------------------------------------MTVTP-V----ADPCVGNLATP
VNSSYFSKAFLNALPAYRPSLSPNRRGLEVGMAHGYLLYGPFAFTG------PLRMT-D-
------YAATAGLLGAIGLVSILTVCLSIYGTAGSGPN----------------------
------------VQPADA--TID-NPPA-DLFT---KAGWAEFASGFWLGGCGGAAFAWF
LASIALNSPL---AH-LGGVWSA----G-----------------------------
>1037_Synechococcus_elongatus_PCC_6301|P31084.2
----------------------------------A--QDVIAN-G----GTPEIGDLATP
TNSSPFTRTFINALPIYRRGLSSNRRGLEIGMAHGFLLYGPLSILG------PLRNT-E-
------TAGSAGLLATVGLVVILTVCLSLYGNAG-SGPSAAEST----------------
------------VT-------TP-NPPQ-ELFT---KEGWSEFTSGFILGGLGGAFFAFY
LASTPYVQPL---VKIAAGVWSV----H-----------------------------
>1038_Cyanobacteria|WP_039725418.1
----------------------------------M--SDAIQP-M----GDPQIGNLETP
LNSSGFTKAFIGNLPAYRKGLSPQRRGLEVGMAHGYLLYGPFALLG------PLRDS-D-
------IPGLAGLLGAAGLVVILTACLSIYSGAG-VNP--AVSK----------------
------------TT------APF-TPPE-ALST---DEGWSEFAGGFLIGGIGGATFAYL
LAANMSTLLA-----VVSGGHS-----------------------------------
>1039_Synechococcaceae_bacterium_WB9_2_170|NDC14387.1
--------------------------------------MTVTP-V----ADPTVGNLATP
VNSSYFTKAFLNALPAYRPSLSPNRRGLEVGMAHGFFLYGPFAITG------PLRLT-E-
------YASTAGLLATIGLVSILTVCLSLYGTAGHGPN----------------------
------------VQPADA--TID-NPPA-DLFT---KAGWAEFASGFWLGGCGGAAFAWF
LASTAVVAPL---VNIAGGVWSV----G-----------------------------
>1046_Leptolyngbya_sp._RL_3_1|NJN20394.1
---------------------------------------MVQS-A----IDPQVGNLATP
LNSSGFSTAFIRNLPAYRANLSAQRRGLEIGMAHGYFIYGPLALLG------PLRST-S-
------IASEAGVAGAIALVTILTVALSLHGSVR-KGD--AIAT----------------
------------IT-------TP-EPPK-EFGT---PEGWSEFATGFFIGGCGGAFFAFL
LAQTPALLSL-----------------------------------------------
>1047_Synechococcus_sp._MIT_S9508|WP_067095232.1 1036_Synechococcus_sp._MIT_S9220|WP_186990373.1
--------------------------------------MSVSP-V----ADPTVGNLATP
VNSSYFVKAFLNALPIYRPSLSPNRRGLEIGMTHGYLLYGPFAVCG------PLRNS-D-
------YASSAGLLASIGLVSILTVCLSIYGTAGNGPK----------------------
------------VQPADA--TID-SPPS-DLFT---KEGWSEFTSGFWLGGCGGAAFAWF
LVSATPLLYL---AKIAGGVAPV----G-----------------------------
>1048_Cyanobacterium_aponinum|WP_190360892.1 1027_Cyanobacterium_aponinum|WP_015220962.1 1030_Cyanobacterium_aponinum|WP_206536282.1 1033_Cyanobacterium_aponinum_0216|6VPV_0
---------------------------------MS--IDVVNH-G----GDPQVGNLSTP
INGSAFTKAFINALPAYRKGLSPNRRGLEVGMAHGYLLYGPFAVLG------PLRLT-D-
------YGPTAGLLATIGLVSILTICLSIYGAVG-VSK--PTET----------------
------------LT-------TP-EVPM-DLAT---KEGWSEFAGGFLLGGCGGAFFAFF
LCQTPHLQPL---IEVASNIWSS----------------------------------
>1050_unclassified_Synechococcus|WP_186524559.1 985_Synechococcus_sp._ROS8604|WP_186545041.1 1015_unclassified_Synechococcus|WP_006854790.1
--------------------------------------MTVTP-V----ADPTVGNLATP
VNSSYFSKAFLNALPAYRPALSPNRRGLEIGMAHGFFLYGPFTVCG------PMRLT-D-
------YATTAGLLATIGLVSILTICMSIYGSAGNGPN----------------------
------------VQPPDA--TID-NPPA-DLFT---KAGWAEFASGFWLGGCGGAAFAWF
LTGTALVAPL---VDIAGGVWSV----G-----------------------------
>1053_Cyanobium_sp._M30B3|QVL52555.1
--------------------------------------MTVTP-V----ADPCVGNLATP
VNSSYFTKAFLNALPAYRPSLSPNRRGLEVGMAHGYLLYGPFAFTG------PLRMT-D-
------YASTAGLLAAIGLVSILTVCLSIYGTAGNGPN----------------------
------------VQPADA--TID-HPPA-DLFT---KAGWAEFASGFWLGGCGGAAFAWF
LASIALNSPL---AQ-LGGIWSA----G-----------------------------
>1054_Pseudanabaena_sp._SU_2_4|NJL42989.1
------------------------------------------------------------
----------MGNLPAYRKGLTPSRRGLEIGMAHGYFLYGPWALCG------PARGT-D-
------ASGVTALLAVAGLIVVLTIALSLHGEVK-TGK--P-------------------
--------------------ADP-HAPD-VFRT---SSGWSDFAGSFFIGASGGAFVAYL
LYSNLAGINAIFTGLINYS--------------------------------------
>1059_Nodosilinea_nodulosa|WP_017301045.1
----------------------------------M--TEMIQP-A----GDPQIGNLETP
INSSGFSKAFIGNLPAYRRGLSPQRRGLEIGMAHGYLLYGPFAVLG------PLRDS-E-
------IPGLAGLLSAAALVVILTACLSIYSGAG-VNT--EVTK----------------
------------TT------TPF-TPPA-SLET---DEGWSEFAGGFLIGGIGGATFAYL
LAANLPILTT-----LVSGGHS-----------------------------------
>1060_unclassified_Synechococcus|WP_099812541.1
----------------------MPESPVDTAPSGK--EHITAP-E----GDPQIGNLQTP
INHAPAVRLFLSWLPINRPGASPIWRGLEIGMAHGYWLVGPFAKLG------PLRNE-P-
------IGLLSGFLGACGLILIMTAALSLYGTVS-PQR--N-------------------
----------------------D-GP----VQG---SQSWSELAAGFLVGGMGGAIVAYL
LLLNGDLLFPNFG--------------------------------------------
>1063_Crocosphaera_watsonii_WH_8501|EAM51803.1 1062_Crocosphaera_watsonii|WP_197083682.1
---------------------------------MA--IDVIQH-G----GDPQVGNLATP
VNSSGFSLAFIRNLPAYRQGLSPNRRGLEIGMAHGYFIYGPFALLG------PLRNT-E-
------YASTAGLLAAVGLVAILTVALSMYASVG-VTK--PTET----------------
------------LT-------TP-DTPE-ALAT---SEGWGEFANGFFIGGAGGAFFAYL
LCQSPYIDLV---QQILG---------------------------------------
>1066_unclassified_Synechococcus|WP_066904544.1
--------------------------------------MSVSP-V----ADPTVGNLATP
VNSNYFTKAFLNALPIYRPSLSPNRRGLEIGMTHGYLLYGPFAVCG------PLRNS-D-
------YASTAGLLASIGLVSILTVCLSIYGTAGNGPK----------------------
------------VQPADA--TIN-NPPS-DLFT---KEGWSEFASGFWLGGCGGAAFAWF
LVSATPLLYL---AKIAGGVAPA----G-----------------------------
>1070_Stenomitos_frigidus|WP_106260078.1
MSQSPAA---------------DKPKQ-TALPSIA--P-KFAY-A---AGDPQEGNLATP
INSSQLTRWFINQLPAYRPGVSSFQRGLQVGLSHGFWLVGPFVALG------PLRDT-S-
------LALLAGLLAAIGVVVIATLALLAYALSA-PPP--PIAT----------------
------------LT-------TP-HPPT-DLST---PHGWQELARGFLFGGTAGAVFAAV
LLLIFSL--------------------------------------------------
>1071_Synechococcus_sp._Nb3U1|WP_235279734.1
-----------------MVEPNAD-----SAPLSE--GYITVP-E----GDPQIGDLWTP
INHAPAIRLLIDWLPINRPGLSPIWRGLEIGMAHGYWLVGPFAKLG------PLRNE-P-
------TGLLSGFLGACGLTLIMTAVLSLYGTVT-SQR--N-------------------
----------------------I-GP----VGG---SQAWSELAAGFLVGSIGGAIVAYL
LLLNADLLLPGLG--------------------------------------------
>1072_Chlorogloeopsis_fritschii|WP_016879098.1
-----------------MAQAVDASKNSPSDPRNR--E-VVFP-A---YRDPQVGNLETP
INSSALVKWFIGNLPAYRPGITTFRRGLEIGMAHGYWIFGPFAKLG------PLRNT-V-
------NANLAGLLATLGLIVILTGALSLYANSN-PPK--PV------------------
-----------------NSVTIP-NPPEA-FQS---NEGWNGFASAFLIGGIGGAVTAYF
LTTNLALIQGLFG--------------------------------------------
>1073_Leptolyngbyaceae_cyanobacterium_T60_A2020_046|MBF2036212.1
----------------------------------M--TDAIKP-A----GDPQIGNLETP
LNSSAFTKAFIGNLPAYRVGLSPQRRGLEIGMAHGYLLYGPFALLG------PLRDS-D-
------IPGLAGLLGAAALVVILTACLSLYSGAG-VNA--GVSK----------------
------------ST------APF-TPPE-AFST---DEGWSEFAGGFLIGGIGGATFAYL
LAANMPLLLS-----VVSGGHS-----------------------------------
>1074_Prochlorococcus|WP_011125828.1
MTEFQD-PFLKSSEPVKFNEKYVDSSVRPGDIGIV-DQWAVTP-V----SDPCVGNLSTP
VNSGYFTKAFLNNLPFYRGGLSPNFRGLEVGAAFGYLLYGPYAMTG------PLRNT-D-
------YALTAGLLGTIGAVHILTALLVLYNAPGKAPN----------------------
------------IQPSDC--TIN-NPPA-DLFT---RSGWADFTSGFWLGGCGGAVFAWL
LCGTLHLDTI---MPIVRGVWAA----G-----------------------------
>1078_Leptolyngbya_sp._SIO1E4|MBE7380147.1
----------------------------------M--TDAIKP-A----GDPQIGNLETP
LNSSGFTKAFIGNLPAYRLGLSPQRRGLEVGMAHGYLLYGPFALLG------PLRDS-D-
------IPGLAGLLGAAGLVVILTACLSIYSGAG-ISA--GISK----------------
------------ST------APF-TPPE-AFST---DEGWSEFAGGFLIGGIGGATFAYL
LAANMPLLLS-----VVSGGHS-----------------------------------
>1079_Synechococcus_sp._CBW1107|WP_197162094.1
--------------------------------------MTVHP-V----ADPTVGNLATP
VNSSYFTKAFLNALPAYRPALSPNRRGLEVGMAHGFFLYGPFAITG------PLRLT-E-
------YATTAGLLATIGLVSILTVCLSIYGTAGNGPN----------------------
------------VQPPDV--TID-TPPA-DLFT---KAGWAEFASGFWLGGCGGAAFAWF
LAGTALVSPL---VDLAGGVWSV----G-----------------------------
>1081_Candidatus_Synechococcus_spongiarum_SP3|KKZ10304.1
--------------------------------------MTVTP-V----ADPTVGNLATP
FNSNDFIKAFLNALPAYRQGLSPNRRGLEVGMAHGFFLYGPLTVTG------GLRAT-E-
------AAGTAGLLSTVTLVTLLSVALSLYGTAGSSPK----------------------
------------VQPPSV--TIP-SPPT-DLCT---KAGWEEFASGWWLGGCGGAAFAWF
LCGTDLVRPL---VDMAAGVWSV----G-----------------------------
>1084_Cyanobium_gracile|WP_015109435.1 977_Aphanothece_saxicola_GSE-SYN-MK-01-06B|MBW4531148.1 1020_Synechococcus_sp._CCY_0621|WP_216910398.1 1040_unclassified_Synechococcus|WP_094585999.1 1043_Aphanothece_minutissima|WP_106221645.1 1077_Cyanobium_sp._CACIAM_14|KEF42341.1 1080_Microcystis_elabens|
--------------------------------------MTVTP-V----ADPTVGNLATP
VNSSYFTKAFLNALPAYRPSLSPNRRGLEVGMAHGYLLYGPFAYTG------PLRAT-E-
------FASTAGLLATIGLVSILTICLSIYGTAGSGPN----------------------
------------VQPPDA--TID-NPPA-DLFT---KAGWAEFASGFWLGGCGGAAFAWF
LCSTAIQSPL---ASIAGGVWSV----G-----------------------------
>1085_unclassified_Synechococcus|WP_011429203.1
-----------------MVEPTAD-----TVSPNR--GYIAVP-E----GDPQIGDFWTP
INHAPVVRLLIDWLPINRPGLSSIWRGLEIGMAHGYWLVGPFAKLG------PLRSE-P-
------IGLLSGFLGACGLILIMTAALSLYGTVS-PQR--N-------------------
----------------------D-GP----VQG---SQSWSELAAGFLVGGMGGAIVAYL
LLLNGDLLFPNFG--------------------------------------------
>1086_Nodosilinea_sp._LEGE_07298|WP_194021134.1
---------------------------------MT--TEVIQP-A----GDPQIGNLETP
INSSGFSKAFIGNLPAYRQGLSPQRRGLEIGMAHGYFLYGPFALLG------PLRDS-E-
------IPGLAGLLSAAALIVILTACLSLYSGAG-VNT--AVTK----------------
------------TT------TPF-TPPA-TLET---NEGWSEFAGGFLIGGIGGVTFAYL
LAANMPILTT-----LVSGGHS-----------------------------------
>1088_Synechococcus_sp._TMED90|OUX74265.1
--------------------------------------MTVTP-V----ADPTVGNLATP
VNSSYFAKAFLNALPAYRPALSPNRRGLEVGMAHGFFXYGPFTICG------PLRLT-E-
------YSTTAGLLATIGLVSXLTVCLSXYGTAGNGPN----------------------
------------VQPADA--TID-NPPA-DLFT---KAGWAEFASGFWLGGCGGAAFAWF
LTGTALVAPL---VNIAGGVWSV----N-----------------------------
>1089_Limnothrix_rosea|WP_075888973.1
-------------------------------------MDVITH-G----GDPQVGNLATP
VNASAFSKAFINNLPAYRKGLSAQRRGLEIGMAHGFFVYGPFAVLG------PLRDS-D-
------YAALAGLLAAVGLVSILTVALSLYGAAG-VST--PTAT----------------
------------LT-------TP-NPPE-DLGT---DAGWSEFASSFLLGGCGGAFFAYF
LCGTPFVEPL---VQIAGGVWSS----------------------------------
>1091_Synechococcus_sp._UW179A|WP_114993332.1
--------------------------------------MSVSP-V----ADPTVGNLATP
VNSSYFTKAYLNALPAYRPDLSPNRRGLEIGMAHGFLLYGPFAVCG------PLRNG-D-
------YAATAGLLASIGLVSILTVCLSIYGTAGNGPK----------------------
------------VQPADA--TID-NPPS-DLFT---KAGWAEFASGFWLGGCGGAAFAWF
LASSTFVLPL---VKIAGGVWSV----N-----------------------------
>1093_Prochlorococcus_sp._MIT_0601|WP_036900606.1
MTEFQD-PFLKSGQPVKFDKKYVDNSVRPGDIGIA-DQWAVKP-V----SDPFVGNLETP
VNTGYFTKAFINNLPFYRSGISPNFRGLEVGAAFGYLLYGPFAMTG------PLRNS-D-
------FALTAGLLATVGAVHILTALFVLYTAPGKAPN----------------------
------------VQPADC--TVE-NPPT-DLFT---RAGWADFTSGFWLGGCGGAVFAWL
LCGTLHLDTI---MPIVKGVWAA----G-----------------------------
>1094_Timaviella_obliquedivisa_GSE-PSE-MK23-08B|MBW4515750.1
--------------MTQVVDRIEQSGNRPSDPRNR--E-VVHP-V----ADVQYGDLLTP
INSSPLVKAIMSNLSAYRSGLSPLRRGIEVGVTHGYWLVCPFAKFN------PLRYT-S-
------VGTFGSLLSTFGLIIISTVLIVLYAASH-PPA--PLTA----------------
------------TA-------TP-NPPD-AFKS---QKGWNDYAGGFFIGGVLGAIAAFL
ILVNFDV--L---RNFLTLIGAK----------------------------------
>1098_unclassified_Synechococcus|WP_071800910.1
--------------------------------------MTVQP-V----ADATVGNLATP
VNSSYFSKAFLNALPAYRPSLSPNRRGLEVGMAHGFLLYGPFALTG------PLRLT-E-
------YASTSGLLATIGLVSILTICLSIYGTAGTGPN----------------------
------------VQPPDA--TID-NPPA-DLFT---KAGWAEFASGFWLGGCGGAAFAWF
LAGSLMGSPL---MKLTGGLAGL----S-----------------------------
>1099_Synechococcales_cyanobacterium_M55_K2018_004|HIK56679.1
--------------------------------MTM--D-VVKP-A----DDPQIGNLATP
VNASGFTKAFINALPAYRQGLSAQRRGLEIGMAHGYLLFGPFAYTS------QFRNS-S-
------IADIVGLVEAVILVVILTICLSLYGSVG-PAK--PTAT----------------
------------VT-------TP-NPPE-SFST---SEGWSEFAGMFLVGGIGGAGFAYL
VYQIVKSGVF---ETFANALS------------------------------------
>1104_Oculatella_sp._LEGE_06141|MBE9180459.1 1102_Oculatella_sp._LEGE_06141|WP_228035481.1
-----------------MGRAVTESNDRPSDPRNR--E-VVYP-----AHDPQNSNLATP
INSSKLVKTYLSSLSAYREGLTPLRRGLEVGVLLGYILLGPFAKLN------PLRDT-A-
------NANLIGLLSTFGMIIIATGSIVLYAASN-PPK--PI------------------
-----------------KTISTP-PPPE-ELKS---PAGWNQYAIGFLFGGAAGAVIAFA
LINVLPRFL------------------------------------------------
>1107_Prochlorococcus_marinus|WP_032517847.1
MSDSQTPSKELLGAKPKFPEKYIDQSVQPTDIGVA-EQWAVKT-V----SDPFVGNLATP
VNSGYFTKAFINNLPFYREGISPNFRGLETGAAFGYLLYGPFTMTG------PLRNS-E-
------FALTAGLLAAIGAVHILTALLVLYNAPGKAPN----------------------
------------VQPPDA--TVN-NPPA-DLFT---RSGWADFTSGFWLGGCGGAVFAWL
LVGTLHLNSI---MQLIQNIWTT----G-----------------------------
>1108_Synechococcus_sp._GEYO|WP_115124906.1 1105_Synechococcus_sp._BIOS-U3-1|WP_186491714.1
--------------------------------------MSVSP-V----ADPTVGNLATP
VNSSYFTKAYLNALPAYRPDLSPNRRGLEIGMAHGFLLYGPFAVCG------PLRNG-D-
------YAATAGLLASIGLVSILTVCLSIYGTAGKGPN----------------------
------------VQPADA--TII-NPPA-DLFT---KAGWAEFASGFWLGGCGGAAFAWF
LASSTFVLPL---VKIAGGVWSV----N-----------------------------
>1109_Synechococcaceae_bacterium_WB6_3B_236|NBQ21058.1
--------------------------------------MTVTP-V----SDPNVGNLATP
VNSSWFTKAYLNALPAYRPSLSPNRRGLEVGMAHGFFLYGPFALTG------PLRNT-D-
------YAATAGLLATVGLISILTVCLSIYGTAGRGPN----------------------
------------VQPADV--TID-HPPA-DLFT---KAGWAEFASGFWLGGCGGAAFAWF
LAGTALVLPL---VNIAGGVWSV----G-----------------------------
>1110_Synechococcus_sp._WH_7803|CAK22822.1 990_Synechococcus_sp._WH_7805|EAR19117.1 1009_unclassified_Synechococcus|WP_038005163.1 1042_Synechococcus_sp._BMK-MC-1|WP_186472597.1
--------------------------------------MTVTP-V----ADPTVGNLATP
VNSSYFTKAFLNALPAYRPALSPNRCGLEVGMAHGFFLYGPFTICG------PLRLT-E-
------YSTTAGLLATIGLVSILTVCLSIYGTAGNGPN----------------------
------------VQPADA--TID-NPPA-DLFT---KAGWAEFASGFWLGGCGGAAFAWF
LTGTALVAPL---VNIAGGVWSV----N-----------------------------
>1113_Gloeocapsa_sp._UFS-A4-WI-NPMV-4B04|MBW4637998.1
-----------------MVQAVDASKNRPSDPRNR--E-VVFP-A----GDPQDGNLLTP
INNSAIVKWYLSILPAYRKGISSLRRGVEAGIAHGYWLINPFAKLG------PLRDT-D-
------IADRAGLLATLGMVLISSGAIYVYANSR-PKE--PF------------------
-----------------VAVGTPEPP-D-DLKT---GAGWNEYAKGFLIGGIGGAVLGYL
VLANVEVIQGLFSR-------------------------------------------
>1114_Leptolyngbyaceae_cyanobacterium_SM2_5_2|NJL48557.1
----------------------------------M--TDVIKP-A----GDPQIGNLETP
INSSGFSKAFIGNLPAYRTGLSPQRRGLEIGMAHGYLLYGPFALLG------PLRDS-D-
------IPGLAGLLSAAALVVILTACLSIYSGAG-VNT--AVTK----------------
------------TT------TPF-TPPA-SLET---DEGWSEFAGGFLIGGIGGATFAYL
LAANLPILTS-----LVSGGHS-----------------------------------
>1116_Cyanobium_sp.|PZV01415.1
--------------------------------------MTVHP-V----ADATVGNLATP
VNSSYFSKAFLNALPAYRPSLSPNRRGLEVGMAHGFLLYGPFAMTG------PLRLT-E-
------YASTAGLLAAIGLVSILTICLSIYGTAGTGPN----------------------
------------VQPPDA--TID-NPPA-DLFT---KAGWAEFASGFWLGGCGGAAFAWF
LAGSVMGSPL---VKLTGGLWSV----S-----------------------------
>1119_Microcoleus_sp._FACHB-1515|WP_190768914.1
------------------------------MSGRK--DEIQPV-S----GDPQVGNLETP
INSSGLARAYINALPAYRKNISAQRRGLEIGMAHGYWLFGPYTVAS------QFRNS-T-
------VSDVVGLFEAVVSIVVLTLALSLYASVG-AQK--PVAT----------------
-------------------VPAQ-SPPQ-TYAT---EEGWSEFAGGFLIGGVGGAVIAYF
VYQVFKSGVFDTFGNLV----------------------------------------
>1123_Synechococcales_cyanobacterium_M58_A2018_015|MBF2001329.1
--------------MAQLVERIDRSSNRPEDPRNR--E-VVHA-A----NDPQVGNLATP
INASALTRSYINRLSAYRPGISIQRRGLEIGLAHGYWLVGPFATFN------PLRHT-H-
------LSNFIGLLSALGMVLLATLAILLYAASR-PLP--PIAP----------------
------------IT--------T-QPPP-EFKT---VSGWTRFATNFFIGGVAGAGIAYW
IIATIPV--Y---GNFLRLIGVQ----------------------------------
>1127_Leptolyngbyaceae_cyanobacterium_SM1_1_3|NJL85792.1
----------------------------MVDISRS--NEVVHP-A----DDPQVGNLKTP
INSSALTKAFINNLPAYRSGLSPQRRGLEVGMAHGYLIYGPFALLG------PLRDS-D-
------VPAIAGLLAAAGLVVILTACLSLYSGAG-VKK--PIAT----------------
------------LT------TP--NPPE-ALGT---EEGWSEFAGGFLIGGIGGVTFAFL
LVSNMPLLLN-----VVSGGHS-----------------------------------
>1128_Oscillatoria_princeps_RMCB-10|MBW4496811.1
-------------------------MPATTETKNR--E-VVSA-A----GDPQIGNLATP
VSASDFTKTLINNLPAYRKGLSPFRRGLEVGMAHGYLLFGPFAWTS------QFRNT-P-
------VADLVGLIEAVVLVVILTLCLSLYGSVG-VQK--PVAT----------------
------------IT-------TP-TPPE-ALGT---DEGWSEFSGGFLVGGIGGAAFAYI
VYLIFKSGVF---ETFGNLVG------------------------------------
>1130_Oscillatoria_sp._PCC_10802|WP_017718712.1
-------------------------MAATADPRNR--E-VVSA-A----GDPQIGNLATP
VSASDFTKTLINNLPAYRKGLSPFRRGLEVGMAHGYLLFGPFAWTS------QFRNT-P-
------VADVVGLIEAVILVVILTLCLSLYGSVG-VQK--PVAT----------------
------------IT-------TP-NPPE-GLGT---DEGWSEFSGGFLVGGIGGAAFAYI
LYLIFQSGVF---QTFGNLVG------------------------------------
>1142_Drouetiella_hepatica_Uher_2000/2452|MBW4659318.1
--------------MTKLVDKIERSNSSPTDLRNQ--E-VIYP-V----RDSQYGDLETP
INSSVFVRRFVGNLSAYRPGLSPLRRGLEVGLAHGYLLVGPFAKFN------PLRYT-E-
------SGTLVALLSTLGLVLISSVLIVLYAASN-PPK--PLSA----------------
------------TA-------AP-TPPD-AFQS---KKGWNDYAKGFLLGGAVGAIAAYF
ILANFDV--Y---GNFLTLIGAK----------------------------------
>1152_Synechococcus_sp._RS9916|WP_007099850.1
--------------------------------------MTVTP-P----SDPCVGNLATP
VNSGYFMKWLINNLPFYRQGISPNFRGIETGAAFGYLLYGPYTICG------PLRNT-E-
------YSATAGLLAAIGAVHLLTLLFLLYNQPGKQPH----------------------
------------IPPADV--TVE-NPPS-DLFT---RNGWSEFTSGFWLGGCGGAVFAWL
LCDTLHVQDL---VKIAGGVWSV----G-----------------------------
>1154_Leptolyngbya_sp._LCM1.Bin17|TVP61352.1 1124_Nodosilinea_sp._P-1105|WP_169612481.1
----------------------------------M--TELITP-A----GDPQIGNLETP
INSSAFSKAFIGNLPAYRTGLSPQRRGLEIGMAHGYLLYGPFALLG------PLRDS-E-
------IPGLAGLLSAAALIVILTACLSIYSGAG-VNT--AVTK----------------
------------TT------TPF-TPPA-SLET---DEGWSEFAGGFLIGGIGGATFAYL
LASNLPILTA-----LVSGGHS-----------------------------------
>1156_Aphanocapsa_feldmannii_277cV|TGG91910.1 1144_Aphanocapsa_feldmannii_288cV|TGG86952.1
--------------------------------------MTVTA-V----ADPTVGNLATP
VNSSYFSKTFLNALPAYRPNLSPNRRGLEIGMAHGFFLYGPFAITG------PARLS-E-
------YAATAGLLSAVGLVSILTVALSIYGNAGKGPN----------------------
------------IQPADA--SID-NPPA-DLFT---KAGWAEFASGWWMGGCGGAAFAWF
LCGTDIVKPL---VDVAAGVWSV----G-----------------------------
>1157_Prochlorococcus_marinus|WP_012008414.1 1148_Prochlorococcus_marinus|WP_002808371.1
MSDFQK-SFSESTSSIKFDEKYIDNSVQPNDIGVA-DQWAVKT-V----DDPCVGNLATP
VNSGYFTKAFINNLPFYREGISPNFRGLETGAAFGYLLYGPFTMTG------PLRNS-E-
------FAVTAGLLSAIGAVHIMTALLVLYNAPGKAPN----------------------
------------VQPPDA--TVN-NPPK-DLFT---RAGWADFTSGFWLGGCGGAVFAWL
LVGTLHLDTL---MPIIKNIWTA----G-----------------------------
>1158_Prochlorococcus_marinus|WP_209040649.1 1075_Prochlorococcus_marinus|WP_209114826.1 1076_Prochlorococcus_marinus_CUG1433|MBO6971542.1 1111_Prochlorococcus_marinus|WP_011863628.1 1122_Prochlorococcus_sp._HOT208_60m_805A16|WP_079294315.1 1131_Prochlorococcus|WP_025891181.1 1133_Prochlorococcus_
MSDFQK-SFSESTSSIKFDEKYIDTSVQPNDIGVA-EQWAVKT-V----ADPCVGNLATP
VNSGYFTKAFINNLPFYREGISPNFRGLETGAAFGYLLYGPFTMTG------PLRNS-E-
------FALTAGLLATIGAVHILTALFVLYNAPGKAPN----------------------
------------VQPADA--TVI-NPPK-DLFT---RAGWADFTSGFWLGGCGGAVFAWL
LVGTLHLDTI---MPIIKNIWTA----G-----------------------------
>1160_Synechococcales_cyanobacterium_T60_A2020_003|MBF2078199.1
--------------------------------MTM--D-VVNA-G----GDPQVGNLATP
INSSGFTKAFINSLPAYRAGLSAQRRGLEVGMAHGYLLFGPFAYGS------HFRNS-E-
------LADFVGVVSAVVLVLILTICLSLYSSTG-VGK--PTAT----------------
------------LT-------TP-NPPE-SLGT---SEGWSDFTQGFLLGGMGGAVFAYV
ILQIVKAGIL---GALFNG--------------------------------------
>1164_Synechococcus_sp._PCC_7502|WP_015169541.1
---------------------------------MT--DFVSAP-A----AGPEEGNLLTP
VNSSSFSKFLIENLPAYRKGLEPQTRGLEIGMAHGYLLFGPFAKLG------PLRDS-T-
----TIAPELAGLVGAVGLVLILTITLSLYAYSQ-P------------------------
------------------------RKDD-WLGG---ENGWAQFASGFIVGGGGGAATAYF
LTTNLSLLMA-----AHI---------------------------------------
>1165_Prochlorococcus_marinus|WP_209086184.1
----MSDSKTPLGANPKFPEKYIDQSVQPTDIGIA-EQWAVKT-V----ADPFVGNLATP
VNSGYFTKAFINNLPFYREGISPNFRGLETGAALGYLLYGPFTMTG------PLRNT-D-
------FALTAGLLAAIGAVHILTALLVLYNAPGKAPN----------------------
------------VQPPDA--TVN-NPPV-DLFT---RAGWADFTSGFWLGGCGGAVFAWL
LVGTLHLNSL---MQLIQNIWTT----G-----------------------------
>1166_Prochlorococcus_marinus|WP_209106974.1 1134_Prochlorococcus_marinus_CUG1434|MBO6972652.1 1149_Prochlorococcus_marinus|WP_025939233.1
MSDFQK-SFSESTSSIKFDEKYIDTSVQPNDIGVA-EQWAVKT-V----ADPCVGNLATP
VNSGYFTKAFINNLPFYREGISPNFRGLETGAAFGYLLYGPFTMTG------PLRNS-E-
------FSLTAGLLATIGAVHILTALFVLYNAPGKSPN----------------------
------------VQPPDA--TVN-NPPK-DLFT---RAGWADFTSGFWLGGCGGAVFAWL
LVGTLHLDTI---MPIIKNIWTA----G-----------------------------
>1168_Leptolyngbyaceae_cyanobacterium_M65_K2018_010|HIK45002.1
----------------------------------M--TDVIRP-A----GDPQIGNLETP
INSSAFSKAFIGNLPAYRPGLSPQRRGLEVGMAHGYLLYGPFALLG------PLRDS-D-
------IPGLAGLLSAAALIVILTACLSIYSGAG-VNT--AVTK----------------
------------TT------TPF-TPPA-SLET---NEGWSEFAGGFLIGGIGGATFAYL
LAANMTLLTT-----LVSSGHS-----------------------------------
>1169_Prochlorococcus_marinus|WP_011819132.1 1125_Prochlorococcus_sp._HOT208_60m_813O04|WP_162512881.1 1126_Prochlorococcus_marinus|WP_209118816.1 1143_Prochlorococcus_marinus|WP_209043615.1 1145_Prochlorococcus_marinus|WP_025963946.1 1146_Prochlorococcus|WP_025893579.1 1147_Prochlorococcus_marinu
MSDFQK-SFSESTSSIKFDEKYIDNSVQPNDIGVA-EQWAVKT-V----ADPCVGNLATP
VNSGYFTKAFINNLPFYREGISPNFRGLETGAAFGYLLYGPFTMTG------PLRNS-E-
------FALTAGLLAAIGAVHILTALLVLYNAPGKAPN----------------------
------------VQPPDA--TVN-NPPK-DLFT---RAGWADFTSGFWLGGCGGSVFAWL
LVGTLHLDTI---MPIIKNIWTA----G-----------------------------
>1171_Microcoleus_sp._SIO2G3|NEQ28518.1
-----------------------------MSGRKD--E-IQPA-F----GDPQIGNLETP
VNSSGLARAYINALPAYRKNISAQRRGLEIGMAHGYWLFGPYTVAS------QFRNS-T-
------VSDVVGLFEAVVSIVVLTLALSLYASVG-AQK--PVAT----------------
------------VP-------AQ-NPPQ-TYAT---EEGWSEFAGGFLIGGVGGAVIAYF
VYQVFKSGVF---DTFGNLV-------------------------------------
>1172_Symploca_sp._SIO1A3|NER52989.1 724_Symploca_sp._SIO2C1|NEP08703.1
------------------------------------------------------------
----------MNGLPAYRPGLSAHRRGLEVGMAHGYFLYGPFALLG------PLRHT-D-
------LASTAGLLAAVGLVSILTIALSIYGAAG-SGK--PIAT----------------
------------VT-------TP-NPPE-GLGS---KEGWSEFASGFLIGGCGGAFFAYF
LCQTPHLEPL---QKIAGGVWSS----------------------------------
>1173_Cyanobacteria_bacterium_RU_5_0|NJO42043.1
-----------------------------MTTETV--R-VVKP-A----DDPQIGNLATP
INSSPFTKAFIGNLPAYRAGLSPQRRGLEIGMAHGYLLFGPFAYTS------QFRNT-G-
------VNDVVGLIEAVILVVILTICLSLYASVT-PKK--PIQT----------------
------------VT-------TP-NTPA-SLET---SEGWSEFASTFLIGGIGGAGFAYL
LYEVFKSGVL---ETFGNLVQ------------------------------------
>1175_unclassified_Limnothrix|WP_099532390.1
--------------------------------MAL--D-VVSH-N----GDPQVGDLVTP
ISGSGFTKALIQNLPAYRKGLSPIRRGLEVGMAHGYLLFGPFAFTS------QFRNT-S-
------YGTLVGLIEAIILVTILSLCLSVYGNVT-TKA--PLAS----------------
------------VA-------VS-EVPA-ELGT---KEGWSEFAGGFTIGGIGGAAFAYA
VYSVVQSGVF---QTFANGL-------------------------------------
>1179_Candidatus_Synechococcus_spongiarum_142|KKZ11811.1
--------------------------------------MTVTP-V----ADPTVGNLATP
FNSNAFIKVFLNALPAYRQGLSPNRRGLEVGMAHGFFLYGPLTITS------GLRAT-E-
------AAATAGLLSTVTMVTLLTVALSLYGTAGSSPK----------------------
------------VQPPSV--TIP-NPPA-DLFT---KTGWEEFASGWWLGGCGGAAFAWF
LCGTELVRPL---VEMAAGVWSV----G-----------------------------
>1182_Gloeobacter_violaceus|WP_011142233.1 1176_Gloeobacter_morelensis|WP_230843777.1
---------------------------------MT--LARYVY-T----PDPQEGTLLTP
VNNSTAIRWFIDNLPINRVGMDEFTRGLEIGMAHGYWLIGPFALLG------PLRNT-E-
------LGLVAGLVSTIGLLLISTIGLSGYASLV-EDV----------------------
------------------------PT----EFD---RKGWSRLAGGFLVGGVGGAIFAFA
ILQFFPLVSAIARIP------------------------------------------
>1183_Acaryochloridaceae_cyanobacterium_RU_4_10|NJM75296.1
--------------------------------MAT--D-VIKA-A----GDPQVGNLATP
INSSGLTKSLIQNLPIYRPGLTVSRRALEIGMAHGYLFYGPFAKLG------PLRNT-D-
------TSNLAGVLATCGFILFLKIGLSLYARTN-PAE--PLAN----------------
------------LA-------AP-APVG---FD---GKGWKEFSRSFLIGGLGGAVFAGL
LVFLGEM--V---GFL-----------------------------------------
>1184_Cyanobacteria_bacterium_REEB459|MBU6228406.1
---------------------------------MN--DVIK-P-A----GDPQIGNLETP
INASAFTKAFIGNLPAYRVGLSPQRRGLEIGMAHGYLLYGPFALLG------PLRDS-E-
------IPGLAGLLSAAALVVILTACLSIYSGAG-VNP--AVTR----------------
------------AT------SPF-APPA-GFDS---NEGWSEFAGGFLIGGIGGATFAYL
LAANLPLLTN-----LVTGGHS-----------------------------------
>1188_Nodosilinea_sp._LEGE_07088|WP_193965679.1
----------------------------------M--TDLIKP-A----GDPQIGNLETP
INSSGFSKAFIGNLPAYRVGLSPQRRGLEIGMAHGYLLYGPFALLG------PLRDS-D-
------IPGLAGLLSAAALVVILTACLSIYSGAG-VNT--AVTK----------------
------------TT------TPF-TPPA-SLET---DEGWSEFAGGFLIGGIGGVTFAYL
LAANMPMLTT-----LVSGGHS-----------------------------------
>1190_Prochlorococcus_marinus|WP_209135628.1 1096_Prochlorococcus_marinus|WP_209111160.1 1170_Prochlorococcus_sp._HOT208_60m_810P02|WP_079336595.1
MSDFQK-SFSESTSSIKFDEKYIDTSVQPNDIGVA-EQWAVKT-V----ADPCVGNLATP
VNSGYFTKAFINNLPFYREGISPNFRGLETGAAFGYLLYGPFTMTG------PLRNS-D-
------FALTAGLLASIGAVHILTALFVLYNAPGKAPN----------------------
------------VQPPDA--TVN-NPPN-DLFT---RAGWADFTSGFWLGGCGGAVFAWL
LVGTLHLDTI---MPIIKNIWTA----G-----------------------------
>1197_Prochlorococcus_marinus|WP_032513787.1
MSDFQK-SFSESTSSIKFDEKYIDNSVQPHDIGVA-DQWAVKT-V----DDPCVGNLATP
VNSGYFTKAFINNLPFYREGISPNFRGLETGAAFGYLLYGPFTMTG------PLRNS-E-
------FALTVGLLAAIGAVHIMTALLVLYNAPGKAPN----------------------
------------VQPSDA--TVN-NPPK-DLFT---RAGWADFTSGFWLGGCGGAVFAWL
LVGTLHLDTL---MPIIKNIWTV----G-----------------------------
>1199_Synechococcus_sp._NAT40|MAS26888.1 1198_unclassified_Synechococcus|WP_115019315.1
--------------------------------------MTVTP-A----ADPCVGDLSTP
VNSGYFIKWLINNLPLYRQGITPNFRGIETGAAFGYLLYGPYTICG------PLRNT-D-
------YAQTAGLLAAIGAVHLLTLLFLLYNQPGKHPN----------------------
------------IPPSDV--TVE-NPPA-DLFT---RNGWAEFTSGFWLGGCGGAVFAWL
LCDTLHVQDL---VKIAAGVWSV----G-----------------------------
>1201_uncultured_Prochlorococcus_marinus_clone_HOT0M-5C8|ABE11438.1
MSDSQTPSKELLGAAPKFAEKYIDKSIQPTDIGIA-EQWAVKT-V----SDPCVGNLATP
VNTGYFTKAFINNLPFYREGISPNFRGLETGAAFGYLLYGPFTMTG------PLRNS-D-
------FALTAGLLAAIGAVHILTALLVLYNAPGKSPN----------------------
------------VQPPDA--TVN-NPPA-DLFS---RSGWADFTSGFWLGGCGGAVFAWL
LVGTLHLNTI---MQLIQNIWTT----G-----------------------------
>1202_Prochlorococcus_marinus|WP_011820998.1
MSDFQK-SFSESTNSIKFDDKYRDNSVQPDDIGVA-NQWAVKT-V----ADPCVGNLATP
VNSGYFTKAFINNLPFYREGISPNFRGLETGAAFGYLLYGPFTMTG------PLRNS-D-
------FAITAGLLAAIGAVHIMTALLVLYNAPGKAPN----------------------
------------VQPPDA--TVN-NPPA-DLFT---RAGWADFTSGFWLGGCGGAVFAWL
LVGTLHLDTI---MPIIKNIWTA----G-----------------------------
>1207_Prochlorococcus_marinus|WP_011377153.1 1163_Prochlorococcus_marinus|WP_032525917.1 1180_Prochlorococcus_marinus_CUG1439|MBO6961464.1
----MSDSQTPLGANPKFPEKYIDQSVLPTDIGIA-EQWAVKT-V----ADPFVGNLATP
VNSGYFTKVFINNLPFYREGISPNFRGLETGAALGYLLYGPFTMTG------PLRNS-D-
------FALTAGLLAAIGAVHILTALLVLYNAPGKAPN----------------------
------------VQPPDA--TVN-NPPA-DLFT---RAGWADFTSGFWLGGCGGAVFAWL
LVGTLHLNNI---MQLIQNIWTT----G-----------------------------
>1209_unclassified_Prochlorococcus|WP_036919291.1
MTEFQD-PFLKSAEPVKFNEKYVDSSIRPDDIGIV-DQWAVNP-V----SDPCVGDLQTP
VNSGYFTKAFISNLPFYRAGLSPNFRGLEVGAAFGYLLYGPYAMTG------PLRTS-D-
------FALTAGLLATIGAVHILTALLVLYNAPGKAPN----------------------
------------VQPADA--TIE-SPPN-DLFT---RSGWADFTSGFWLGGCGGAVFAWL
LCGTLHLDTI---MPIVRGVWAA----G-----------------------------
>1211_Prochlorococcus_marinus|WP_011133147.1
MSDFQK-SFSESTSSIKFDEKYIDNSVQPNDIGIA-NQWAVKP-V----SDPCVGNLATP
VNSGYFTKAFINNLPFYREGISPNFRGLETGAAFGYLLYGPFSMTG------PLRNS-D-
------FALTAGLLATIGAVHILTGLLVLYNAPGKAPN----------------------
------------VQPPDA--TVY-NPPA-DLFT---RTGWADFTSGFWLGGCGGAVFAWL
LVGTLHLDTI---MPIVKNIWTT----G-----------------------------
>1214_Synechococcus_sp._CC9616|WP_071991401.1
----------------------------MTELQKI-SKSLVRP-V----QDPCVGDLVTP
VNSSFLIKFLINQLPVYRQGLSPLTRGVQLGASFGYILYGPFTLLG------PMRST-E-
------YGTLIGLFSSVGAIHILTALFFLYGQGGGKFY----------------------
------------NPLPSP--TVA-QPPI-ELFN---RSSWGDFTNGFWLGGCGGALFAWF
LYTNAFIREI---YSVFFG--------------------------------------
>1216_Candidatus_Atelocyanobacterium_thalassa|WP_040055021.1
-------------------------------------M-TTEV-I----QHCEDGNLATP
FNSSGFTLAFIRNLPAYRKGLSANGRGLEVGMAHGYFLYGPFVILN------PLRST-E-
------QAAMTGVIATIGLISILTIALSMYATVS-SKR--PLAT----------------
------------IT-------AS-EVPE-NLGT---PEGWSEFANGFFVGGCGGGFFAYL
LCQTPHLELL---QEVVKGVWSV----H-----------------------------
>1217_Synechococcus_sp._WH_8020|WP_048347883.1 1213_Synechococcus_sp._CC9311|WP_011618368.1
--------------------------------------MTVTP-A----ADPCVGNLATP
VNSGYFMKWLINNLPFYRQGISPNFRGIETGAAFGYLLYGPYTICG------PLRNS-D-
------YSATAGLLAAIGAVHLLTFLFLLYNQPGKQPH----------------------
------------IPPADV--TVD-NPPA-DLFT---RNGWSEFTSGFWLGGCGGAVFAWL
LCDTLHVQQL---VKIAAGVWSV----S-----------------------------
>1218_Cyanobium_sp._MED195|MAK15567.1
--------------------------------------MTVTP-A----ADPCVGNLATP
VNSGYFIKWLINNLPFYRQGISPNFRGIETGAAFGYLLYGPFTICG------PLRNT-D-
------YSATAGLLAAIGAVHLLTLLFLLYNQPGKQPH----------------------
------------IPLSDV--TID-NPPA-DLFT---RNGWSEFTSGFWLGGCGGAVFAWL
LCDTLHVQEL---VKIAAGVWSV----S-----------------------------
>1219_Synechococcus_sp._PROS-9-1|WP_186517972.1
--------------------------------------MTVTP-A----ADPCVGNLATP
VNSGYFIKWLINNLPFYRQGISPNFRGIETGAAFGYLLYGPFTICG------PLRNT-D-
------YSATAGLLAAIGAVHLLTLLFLLYNQPGNQPH----------------------
------------IPPADV--TVD-NPPA-DLFT---RNGWSEFTSGFWLGGCGGAVFAWL
LCDTLHVQEL---VKIAAGVWSV----S-----------------------------
>1223_Synechococcus_sp._SB0668_bin_13|MXW12959.1
--------------------------------------MTVTP-V----ADPTVGNLATP
FNSNAFIKVFLNALPAYRQGLSPNRRGLEVGMAHGFFLYGPLTITS------GLRAT-E-
------AAATAGLLDTVVMVTVLTVALSLYGTAGSSPK----------------------
------------VQPPSV--TIP-NPPA-DLFT---KAGWEEFASGWWLGGCGGAAFAWF
LCGTEMVRPL---VEMAAGVWSV----G-----------------------------
>1231_Synechococcus_sp._KORDI-100|WP_038543086.1 1222_Synechococcus_sp._CC9616|WP_028953600.1 1229_Synechococcus_sp._KORDI-100|AII42399.1
--------------------------------------MTVTP-V----SDPCVGNLATP
VNSGYFIKGLINNLPFYRQGISPNFRGLETGAAFGYLLFGPFTICG------PLRNT-D-
------YQQTAGLLAAIGAVHILTLLFLLYNQPGKQPN----------------------
------------IPPADA--TVG-NPPA-DLFT---RTGWADFTSGFWLGGCGGAVFAWF
LCSTVHVQDL---FKIASGVWSV----G-----------------------------
>1234_Candidatus_Atelocyanobacterium_thalassa|WP_012953941.1
-------------------------------------M-TTKV-I----QHCEDANLATP
FNSSGFTLAFIRNLPAYRKGLSANRRGLEVGMAHGYFLYGPFAILN------PLRNT-E-
------QAAVTGVIATIGLISILTIALSMYAERS-SKK--PLAT----------------
------------IT-------AP-EAPE-NLGT---SEGWSEFANGFFMGGCGGGFFAYL
LCQTPHVELL---QEVVKGVWSV----H-----------------------------
>1235_Synechococcus_sp._SAT82|MAX88796.1
--------------------------------------MTVTP-V----SDPCVGNLATP
VNSGYFIKALISNLPFYRPGISPNFRGLETGAAFGYLLXGPFTICG------PLRAT-E-
------YQQTAGLLAAIGAVHILSLLFLLYNQPGKQPH----------------------
------------IPPADP--TVA-LPPS-DLFT---RTGWSDFTSGFWLGGCGGAVFAWF
LCNTVHVQDL---FKIAAGVWSV----G-----------------------------
>1237_Synechococcus_sp._KORDI-100|AII42988.1 1092_Synechococcus_sp._KORDI-100|WP_038544026.1
------------------------------------------------------------
MNSSFLIKSLINQLPVYRQGLSPFTRGAQLGASFGYILYGPFTLLG------PMRSS-E-
------FGTLIGLFSTVGAIHILTALFFLYGQAGGSFY----------------------
------------SPLPGP--TVT-QPPL-ELFN---RSSWGKFTNGFWLGGCGGAVFAWF
VYTNAFVREI---YSVFFE--------------------------------------
>1243_Prochlorococcus_sp._MIT_0801|WP_052041214.1 1239_Prochlorococcus_marinus|WP_011295428.1 1240_Prochlorococcus_marinus|WP_011824483.1
--------------------------MTKSQETLM-QRWAVKT-V----SDPTVGNLQTP
VNSGWFTKMVINNLPVYREGLSPNFRGLETGAIFGYLLFGPFSMTG------PLRNT-D-
------FALTAGLLGGVGAIQILTALFILYNAAGKAPN----------------------
------------VQPPDA--TVA-NPPS-DLFT---RAGWSDFTNGFWLGGTGGVVFAWL
LIGTLHLDTV---LPLIKEYHLL----GA----------------------------
>1244_Synechococcus_sp._A15-28|WP_186586773.1 1224_Cyanobium_sp._MED843|MAV12013.1 1226_Synechococcales|WP_011128974.1 1241_Synechococcus_sp._A15-24|WP_186497765.1
--------------------------------------MTVTP-V----SDPCVGNLATP
VNSGYFIKGLINNLPLYRPGISPNFRGLETGAAFGYLLYGPFTICG------PLRAT-E-
------YQQTAGLLAAIGAVHILSLLFLLYNQPGKQPN----------------------
------------IPPADA--TVE-NPPA-DLFT---RTGWADFTSGFWLGGCGGAVFAWF
LCNTVHVQEL---FKIAAGVWSV----G-----------------------------
>1245_Prochlorococcus_marinus|WP_158467250.1
--------------------------MTESKETLM-QKWAVKT-V----SDPTVGNLQTP
VNSGWFTKMVINNLPVYREGLSPNFRGLETGAIFGYLLYGPFSMTG------PLRNT-D-
------FALTAGLLGGVGAIQILTALFILYNAPGKAPN----------------------
------------VQPPDA--TVA-NPPA-DLFT---RSGWNDFTNGFWLGGTGGVVFAWL
LIGTLHLDTV---LPLIKEYHLL----GA----------------------------
>1247_Synechococcus_sp._PROS-U-1|WP_186571328.1 1238_unclassified_Synechococcus|WP_115022755.1
--------------------------------------MTVTP-A----ADPCVGNLATP
VNSGYFIKGLINNLPLYRPGISPNFRGLETGAAFGYLLFGPFTICG------PLRAT-E-
------YQQTAGLLAAIGAVHILSLLFLLYNQPGKQPN----------------------
------------IPPADV--TVE-NPPA-DLFT---RTGWSDFTSGFWLGGCGGAVFAWF
LCNTVHLQDL---FKIAAGVWSV----G-----------------------------
>1251_Cyanobacteria_bacterium_RM1_2_2|NJO78361.1
--------------MTTFVEKIEQSNDRPSDPRNR--E-VVHP-A----ADPQIGNLATP
INSSKLTKTIINNLSAYRSGLSPTRRGLEVGLAHGYWLVGPFAKFN------PLRYT-D-
------SGTLVAFLSASGLIVISTLAIMLYAASK-PPK--PLAN----------------
------------IT-------TP-NLPR-EFST---QRGWDQYAFGFFGGGIAGAAVAYA
ILANVDV--L---GNFLHLVGAK----------------------------------
>1255_Candidatus_Synechococcus_spongiarum|WP_074457514.1
--------------------------------------MTVTP-V----ADPTVGDLATP
FNSNTFIKAFLNALPAYRQGLSPNRRGLEVGMAHGFFLYGPLTITS------GLRAT-E-
------AAATAGLLDTVVLVTVLTVALSLYGTAGSAPK----------------------
------------VQPPSA--TIP-NPPT-DLCT---RAGWEEFASGWWLGGCGGAAFAWF
LCSTDLVRPL---VDMAAGVWSV----G-----------------------------
>1257_Synechococcus_sp._TMED169|OUW25186.1
--------------------------------------MTVTP-A----ADPCVGNLATP
VNSGYFIKALINNLPFYRAGISPNFRGLETGAAFGYLLYGPFTICG------PLRNS-E-
------FSATAGLLAAIGAVHILTLLFLLYNQPGKQPH----------------------
------------IPMADV--TID-NPPS-DLFT---RTGWADFTSGFWLGGXGGAVFAWF
LCGTLHVSTL---LNLAGGVWSV----G-----------------------------
>1261_Synechococcus_sp._SB0668_bin_15|MXW40524.1
--------------------------------------MTVTP-V----ADPTVGDLATP
FNSNAFIKAFLNALPAYRQGLSPNRRGLEVGMAHGFFLYGPLTVTS------GLRAT-D-
------AAATAGLLDTVVLVTVLTVALSLYGTAGSAPK----------------------
------------VQPPSA--TIP-NPPT-DLCT---RAGWEEFASGWWLGGCGGAAFAWF
LCGTDLVRPL---VDMAAGVWSV----G-----------------------------
>1263_Prochlorococcus_sp._MIT_0701|KGG27403.1 1233_unclassified_Prochlorococcus|WP_036912719.1 1249_Prochlorococcus|WP_011131135.1
----------------------------------------MQP-A----ADPCVGNLATP
VNSGYFVKALVNNLPLYREGISANFRGLETGAAIGYFIYGPFLVMG------PLRTT-D-
------FATTAALLATVGAVHILTALLVLYNVPGKAPT----------------------
------------VPPPDV--TVA-NPPA-DLFT---RKGWADFTSGFWLGGCAGAAFAWF
LCNTLHMQPL---LNVPMNVWAS----------------------------------
>1264_Candidatus_Synechococcus_spongiarum_15L|KKZ12778.1 1167_Candidatus_Synechococcus_spongiarum|WP_078232382.1 1260_Candidatus_Synechococcus_spongiarum_LMB_bulk10D|OOV36692.1
--------------------------------------MTVTP-V----ADPTVGNLATP
FNSNAFIKVFLNALPAYRQGLSPNRRGLEVGMAHGFFLYGPLTVTS------GLRAT-E-
------AAATAGLLSTVTLVTLLTVALSLYGTAGSRPK----------------------
------------VQPPSV--TIP-NPPS-DLFT---RAGWEEFASGWWLGGCGGAAFAWF
LCGTELVRPL---VEMAAGVWSV----G-----------------------------
>1265_unclassified_Synechococcus|WP_009788900.1
--------------------------------------MTVTP-A----SDPCVGNLATP
VNSGYFIKGLINNLPLYREGISPNFRGLETGAAFGYLLYGPFTICG------PLRAT-E-
------FQDTAGVLAAIGAVHILTLLFLLYNQPGKQPH----------------------
------------IPPSDV--TVN-NPPS-DLFT---RTGWADFTSGFWLGGCGGAVFAWF
LCSTVHVQDL---FNIAAGVWSV----G-----------------------------
>1266_Synechococcus_sp._MED650|MAI95541.1 1242_unclassified_Synechococcus|WP_186514617.1 1250_Synechococcus_sp._UBA8071|HCO76014.1 1256_Synechococcus_sp._MU1643|WP_226402161.1 1259_unclassified_Synechococcus|WP_011363361.1 1262_Synechococcus_sp._WH_8109|WP_006851946.1
--------------------------------------MTVTP-A----ADPCVGNLATP
VNSGYFIKGLINNLPLYRPGISPNFRGLETGAAFGYLLYGPFTICG------PLRAT-E-
------YQQTAGLLAAIGAVHILSLLFLLYNQPGKQPN----------------------
------------IPPADV--TVA-NPPA-DLFT---RTGWADFTSGFWLGGCGGAVFAWF
LCNTVHVQEL---FKIAAGVWSV----G-----------------------------
>1267_Synechococcus_sp._ARS1019|MAH58498.1
--------------------------------------MTVTP-A----ADPCVGNLATP
VNSGYFIKALINNLPFYRPGISPNFRGLETGAAFGYLLFGPFTIXG------PLRAT-E-
------YQQTAGVLATIGAVHILCLLFLLYNQPGKHPN----------------------
------------IPPADV--TVD-NPPS-DLFT---RTGWADFTSGFWLGGCGGAAFAWF
LCNTVHVQEL---FKIVAGVWSV----G-----------------------------
>1268_unclassified_Synechococcus|WP_043694826.1
--------------------------------------MTVTP-V----SDPCVGNLATP
VNSGYFIKGLISNLPFYRSGISPNFRGLETGAAFGYLLYGPFTILG------PLRNT-E-
------YQQTAGLLATIGAVHILTLLFLLYNQPGKQPN----------------------
------------IPPADA--TVE-NPPS-DLFT---RTGWADFTSGFWLGGCGGAVFAWY
LCSTVHVQDL---FKIAAGVWSV----G-----------------------------
>1271_unclassified_Synechococcus|WP_186470053.1 1252_Synechococcus_sp._NOUM97013|WP_186480574.1 1269_Synechococcus_sp._EAC657|MAN19848.1
--------------------------------------MTVTP-A----SDPCVGNLATP
VNSGYFIKALINNLPLYRPGISANFRGIETGAAFGYLLYGPFTICG------PLRNT-D-
------YAETAGLLAAIGAVHILTLLFLLYNQPGAQPN----------------------
------------VPPSDP--TVA-NPPA-DLFT---RMGWADFTSGFWLGGCGGAVFAWF
LCNTVHVQDL---FKIAAGVWSV----G-----------------------------
>1272_Synechococcus_sp._TMED19|OUT72515.1 1253_Synechococcus_sp._MED-G71|RCL52492.1
--------------------------------------MTVTP-V----ADPCVGNLATP
VNSGYFIKALINNLPFYRSSISPNFRGLETGAAFGYLLYGPFTICG------PLRNS-E-
------LSATAGLLAAVGAVHILTLLFLLYNQPGRTPY----------------------
------------VPQPDV--TVE-NPPA-DLFT---RTGWADFTSGFWLGGCGGAAFAWF
LCSTPLVEPL---VKIAGGVWSV----G-----------------------------
>1275_Synechococcus_sp._TMED185|OUW42051.1 1258_Synechococcus_sp._Minos11|WP_011936568.1
--------------------------------------MTVTP-A----ADPCVGNLATP
VNSGYFIKALINNLPFYRAGISPNFRGLETGAAFGYLLYGPFTICG------PLRNS-E-
------FSATAGLLAAXGAVHILTLLFLLYNQPGKQPH----------------------
------------IPMADV--TID-NPPA-DLFT---RTGWADFTSGFWLGGCGGAVFAWF
LCGTLHVXTL---LNLAGGVWSV----G-----------------------------
>1276_Leptolyngbya_sp._UWPOB_LEPTO1|MBN8561202.1 1274_Leptolyngbya|WP_017285938.1
----------------MQVLRHPEATNDPRDPRNN--E-VVSP-G----ADIYDGNLSTP
INSSPLVKSYLSALPAYRQGLSPQRRGLEVGFFHGLWIILPFTLLG------PLRDT-P-
------MAALSGLLSGFGLLLISALSISLYGATN-PPA--PTAT----------------
------------IT-------TP-NPPQ-ELAT---GHGWNEYAGGFLLGGVLGAVLTYF
LLPNTAL--F---QHFGTGL-------------------------------------
>1277_Candidatus_Synechococcus_spongiarum|WP_025782015.1
--------------------------------------MTVTP-V----ADPTVGNLATP
FNSNAFIKVFLNALPAYRQGLSPNRRGLEVGMAHGFFLYGPLTITS------ALRAT-D-
------AAATAGLLDTVVLVTVLTVALSLYGTAGSAPK----------------------
------------VQPPSV--TIP-NPPA-DLFT---KAGWEEFASGWWLGGCGGAAFAWF
LCGTDLVRPL---VEMAAHVWSV----G-----------------------------
>1278_Synechococcus_sp._MED850|MAV11665.1
--------------------------------------MTVTP-V----SDPCVGNLATP
VNSGYFIKGLINNLPFYRSGISPNFRGLETGAAFGYLLYGPFTICG------PLRNT-E-
------YQQTAGVLAAIGAVHILTLLFLLYNQPGKQPN----------------------
------------IPPSDA--TVG-NPPA-DLFT---RTGWADFTSGFWLGGCAGAVFAWF
LCSTVHVQDL---FNIAAGVWSV----G-----------------------------
>1283_Prochlorococcus_sp._MED630|MAJ24829.1
--------------------------MTKSQETLM-QKWAVKT-V----SDPTVGNLQTP
VXSGWFTKMVXNNLPVXREGLSPNFRGLETGAIFGYLLFGPFSMTG------PLRNT-D-
------FALTAGLLGGVGAIQILTALFILYNAAGKAPN----------------------
------------VQPPDA--TVA-NPPS-DLFT---RAGWSDFTNGFWLGGTGGVVFAWL
LIGTLHLDTV---LPLIKEYHLL----GA----------------------------
>1287_Synechococcus_sp._Nb3U1|WP_235278850.1
-----------------------------------------MK-T----VDPQVGNFNTP
VNGSDLTLLLLQNLPIYREGLSPMVRGLEVGMAHGYLLLGPFYKLG------PLRDW-E-
------LALTAGTLGAIGLVLILTVCLSIYGQVS-FPK--SRWVAVANTPYGSVAYPTPG
VQLMAESS--GSPQPVRVSAGSD-ELPE-NLRT---RGGWSQFAGGFLVGGVGGVLFAYM
LLSSVDVFAQVLPGL------------------------------------------
>1292_Synechococcus_sp._SAT82|MAX88058.1
-----------------------------MNENSK-PLSTVRP-F----QDPCAGDLITP
VNSNIAVRSIINLLPMYRQGLSVKARGLQLGSAFGFVLYGPFTVLG------PMRNT-E-
------FSTTIGLFSTIGGVTILTTLFFLYGQAGGKFY----------------------
------------XPPANP--TVP-NPPK-ELFN---SESWTQFQTCFWLGGSLGAVVAWF
IYSNEFIGKL---YQVSLGG-------------------------------------
>1294_Synechococcus_sp._N19|WP_114989542.1
----------------------------MADNKEL--LSMVKP-F----GDPCAGDLITP
VNSNIAIKAIVNSLPIYRKGLSIKSRGIQLGAAFGFVLYGPFTILG------PMRNS-E-
------YSEIIGLFSTVGSITILATLFYLYGQAG-GSF--YKPP----------------
-----------------SNPTIS-DLPE-HLFS---HGSWSEFQNYFWLGGLLGSVVAWF
TYTNELVSQLSRISFGT----------------------------------------
>819_Leptolyngbya_sp._SIO4C1|NEP20017.1
------------------------------------------L-S----YNPEIGNLNTP
LNSSDLSLWWLSNLPIYRNNLAPFSRGLEIGMAHGYFLFGPFALLG------PLRNT-E-
------SANLAGLLSACGLILILSLGLSLYGKSA-FQP--SKP-----------------
--------------------AAG-ELPD-NLKS---AEGWSQFAGSFLVGGTGGVIFAYL
LVSNADLLLN-----VA----------------------------------------
>910_Leptolyngbya_sp._SIO1D8|NER84818.1
-----------------------------SEPLFE--GIIQAP-Q----INPQIGTLATP
ISGSTLSLTWIKNLPIYRSGLSPVTRGLEIGMVHGYFLLGPFLKLG------PLRNS-D-
------EALLAGLGSASGLVVILSLGLFIYGIAV-FQG--R-RK----------------
--------------------PVG-ILPG-NLQT---YQEWSLFTSGFLVGGIGGVIFACF
ILLEIGR------AGIV----------------------------------------
>1002_Anabaenopsis_elenkinii|WP_200986782.1
--------------------------------------------A----GIPEMGNLDTP
VNASDITLNFLKYLPIYRPGLSPFSRGLEIGMAHGYFLLGPFVKLG------PLRNT-E-
------LGSQAGLLATIALLLILSVCLWLYSSTS-FSD--GKP-----------------
--------------------AVG-ELPE-NMKT---GKSWQEFNVGWTIGGCGGALFAFL
LLTNSSLFF------------------------------------------------
>1135_Nostoc_mirabile|WP_229501535.1
------------------------------------------P-P----QVNRQSNQASL
VNSSDLTLKFLKYLPIYRRGISPLARGLEIGMAHGYWLVGPFATLGSLG---LLGNS-D-
------VGNLLGLLAAGSLILILTIAFSIYGTTS-FER--QQEI----------------
------------YPRPATVATVP-RVPQ-TLNS---TERWSQFTDGFLIGGIGGVIFAYL
LLNSVAVFAGIAINSI-----------------------------------------
>1011_Synechococcales_cyanobacterium_RM1_1_8|NJN29410.1
------------------------------------------T-A----IAVELGVLATP
LNSVQLNRSFIGNLPIFREGLGPWRRGLEIGMAHGYWLIGPFLFLG------PLRNT-E-
------SAATAGLLSACGLVAIATAGMNLYGKVT-FDR--VQRPQA--------------
---------------TTITIDSL-QLPT-SLQT---VPAWNRFSLSFLVGGWGGALFAYG
LLGNLHLFGA-----------------------------------------------
>1013_Komarekiella_atlantica_HA4396-MV6|MBW4687462.1
-----------------------------------------PP-R----VERQTSNQANA
FNSSDLTLKFLRYLPIYRPGISPLARGLEIGMAHGYWLVGPFATLGSLG---LFGNS-N-
------AGNLVGLLAAGGLILILTIAFSLHGTTS-FER--QQEI----------------
------------YPRVAAVATVP-RVPQ-TLNS---TQRWSEFTDGFLIGGIGGVIFAYL
LLNSVAIFSAIAINSI-----------------------------------------
>1016_Cyanothece_sp._SIO2G6|NEQ95238.1
-------------------------------------------------FNPALGNLQTP
VNSTDFTLTFIRNLPIYRANLAPASRGLEIGMAHGYFLFGPFALLG------PLRDS-E-
------FGNLAGVLAASGLVLILAIALSLYGQAT-FQP--NRV-----------------
--------------------VTG-ELPA-NLRS---GEAWSQFGSNFLIGGVGGAIFAFL
LYDKGALFLS-----QIN---------------------------------------
>1019_Myxacorys_almedinensis|WP_162422886.1
--------------------------------------------------LSQSGDLATP
VNSLDITLNFLKNLPIYRPGLSPLSRGLEIGMAHGYWLIGPFVKLG------PLRNA-E-
------TANIAGLLSASALIVIATICLSLYGSVS-YKA--RLAIETR-------------
---------------GLSEFYTP-NIPD-SLKT---SDAWSQFSGAFLVGGVGGAFFAFL
LLDNLDLLKQIAQSVAN----------------------------------------
>1022_Leptolyngbyaceae_cyanobacterium_SL_5_9|NJN56676.1
------------------------------------------Y-A----SDVQAGNLATP
VNSSDFTLNLLKNLPIYRSGLSPLSRGLEIGMAHGYWLIGPFVKLG------PLRDS-Q-
------VANLVGLLAASGLIVILTICLSIYGSTT-FEK--RLEA----------------
------------LPRPAIATTVP-NVPE-SIKT---IDGWSQFSGGFLIGGIGGAIFAYL
LLSNLDLFTQ-----LAQAL-------------------------------------
>1025_Nostoc_sp._LPT|MBN4006112.1
-----------------------------------------PP-R----VERQTSNQVSA
VNSSDLTLKFLKYLPIYRPGISPLWRGLEIGMAHGYWLVGPFATLGSLG---LLRNS-N-
------VGSLVGLLATGSLIIILTIGFSLYGTTS-YER--QQEI----------------
------------YSRSVSVATVA-KVPQ-SINT---VAEWSQFTEGFLIGGIGGAIFAYL
LLTSVALFGAIAINSI-----------------------------------------
>1041_Sphaerospermopsis_sp._SIO1G1|NET00180.1
--------------------------------------------L----ESPEIGNLQTP
VNASDLTLNLLGNLPIYRPGLSPFARGLEIGMAHGYFLLGPFVKLG------PMRNT-D-
------LANQVGLSATIGLLLILSICLWIYGGAT-FQN--GQSP----------------
---------------------QG-ELPD-NLTS---AKSWNSFNYGWIIGGCGGAVFAFF
LLTNSSLFF------------------------------------------------
>1049_Leptolyngbya_sp._SIOISBB|NEQ42976.1
-----------------------------NQPLFE--GIMQPP-Q----NNPQIGMLDTP
ISASPLSQTWIKNLPIYRAGLPAVARGLEIGMAHGYLLLGPFLKLG------PLRNT-D-
------QALLAGIGGASGLVIILSVCLFIYGGAV-FQG--R-SQ----------------
--------------------PRG-NLPD-NLKT---YRDWSLFTSGFLIGGLGGVIFASF
ILFEIGR------SGLA----------------------------------------
>1052_filamentous_cyanobacterium_CCP2|PSB10812.1
--------------------------------------------E----GDSATGNLLTP
VNSSDTTLMFLRNLPIYRSNLAPFSRGLEIGMAHGYFLLGPFVVLS------PLRNT-E-
------SANLAGLLATIGVLLILSICLSIYGQAT-FKP--NQHI----------------
---------------------RG-ELPD-NLKS---PESWSQFGGGFSVGGIGGAIFAFL
LLSNSGIFMQIAQNLS-----------------------------------------
>1056_Geitlerinema_sp._PCC_9228|WP_071517116.1
-----------------------------------------------------------N
TGSGEATLIFLANLPVYRRGLSPMWRGLEIGMAHGYFLVGPFVTLS------PFSEP-S-
------WIRQTALLAAAAIIGIVTVVLAACRE--------GTI-----------------
--------------------------FY-WLQD---QQDWNQFRASFLIGGVGGAWVAYF
LLQNFEVIDAIFRGTIN----------------------------------------
>1058_Limnothrix_sp._CACIAM_69d|RFP63002.1 1044_Limnothrix_sp._PR1529|WP_099533355.1 1045_unclassified_Limnothrix|WP_190531471.1 1051_Limnothrix_sp._P13C2|OCQ93873.1 1055_unclassified_Limnothrix|WP_190353918.1 1057_Limnothrix_sp._FACHB-881|WP_190525975.1
------------------------------------------G-G----GSPEAGTLDTP
VSASDVTLALVQYLPIYRPNLSPLSRGLEIGMAHGYFLVGPFIKLG------PMRSS-Q-
------SAELVGLIATMGLLLILSLCLSLYGAVT-FPN--RGDRSLD-----QFR-----
------------GMAKAVGANAA-VLPE-NLRS---ADGWSQFSAMFLVGGMGGAIFAFL
LLTQGAGLLAL----------------------------------------------
>1061_Dendronalium_phyllosphericum|WP_214433772.1
------------------------------------------P-P----RVERQTNNQAS
LNSSDLTLKFLKYLPIYRPGISPLARGLEIGMAHGYWLVGPFATLGSLG---LLGNS-N-
------TGNLFGLLAAGSLILVLTIAFSIHGTTS-FER--QQEI----------------
------------YPRTAAVATVP-RVPQ-TVNS---TEKWGQFTDGFLIGGIGGVIFAYL
LLNSVAVFAAIAIN-------------------------------------------
>1064_Sphaerospermopsis_sp._LEGE_08334|WP_194055219.1
--------------------------------------------L----DFPEMGSLQTP
INASDLTLNLLGNLPIYRPGLSPFARGLEIGMAHGYFLLGPFVKLG------PLRNT-E-
------LANQVGLLATFGLLLILSICLWLYGGAT-FQS--RKSP----------------
---------------------QG-ELPD-NLTS---AKSWRKFNYGWLVGGFGGALFAFL
LLTNSSLFF------------------------------------------------
>1067_Cyanosarcina_radialis_HA8281-LM2|MBW4619689.1
--------------------------------------------M----EEVFQGNLATP
LNASDLSLSFLKNLPIYRLNLSPQRRGLEIGMAHGYWIIGPFTLLG------PWRQT-E-
------MANLAGLLSGLGLIAIMTTGLFLYGSVS-FAP--SGKRA---------L-----
------------TTTSGQIANPS-TMPA-SLQT---VAAWQKFSLSLLVGAIGGAIFAYF
LLDGFSRLS------------------------------------------------
>1068_Cyanobacteria_bacterium_SW_9_44_58|PSO48986.1
------------------------------------------A-Y----RETNEGNLATP
VNANDLTLKFVANLPIYRDGLSPLMRGLEIGMAHGYWLIGPFAVLG------PLRNS-E-
------FGLLAALISACTLIVILTVCLSLYGTVS-FSK--TQEISGS-------------
---------------SYVDEAIP-KVPA-GIKT---EEGWSLFSGGFLVGGVGGAIFAYL
LLDQFIDFVF-----------------------------------------------
>1069_Microcoleus_sp._SM1_3_4|NJL65994.1 991_Microcoleus_sp._SU_5_3|NJK69923.1
---------------------------------TA--SKVVNS-G----EIQAQPAAATA
VSFSDATVTFLRNLPIYRKGLSPIVRGLEVSLAHGYFLVGAFAVLL------PLQET-G-
------LANLAGLLATLALVLILAMGLSIYENQN-VEA--GKV-----------------
--------------------------FY-WHKT---SEDWSLFRGGFVLGGTSGAFLAYL
LLDNFAGIDAIFRGVIN----------------------------------------
>1082_Nostoc_sp._PCC_7524|WP_015139531.1
--------------------------------------------L----DTPELGNLQTP
INTSDLTLKFLVNLPIYRPGLSSFARGLEIGMAHGYFLLGPFVKLG------PLRNT-E-
------FANQAGLLTTIALLLILSVCLWLYGGAW-FKE--GKSP----------------
---------------------QG-ELPE-NLKT---PKSWSEFNAGWIVGSCGGALFAYL
LITNSSLFF------------------------------------------------
>1090_Calothrix_membranacea|WP_190619807.1
--------------------------------------------L----DTPELGNLQTP
VNASNVILKFLGNLPIYRAGLSPFSRGLEIGMAHGYFLVGPFIKLG------PLRNT-E-
------LANQAGLLAAIALLLILSICLWLYGRAW-FKE--GISP----------------
---------------------QG-ELPE-NLQT---AKSWSQFNTGWIVGSCGGALFAYL
LIGNSSLFW------------------------------------------------
>1095_Leptolyngbya_sp._PCC_6406|WP_008308965.1
-----------------------------NGPLVQ--G-IVQP-F---RQDPQQGNLATP
LNSSGLTLTWVKNLPIYRPGLAPITRGLEIGMAHGYLLLGPFLKLG------PLRNT-D-
------VALPAGFGGASGLVVILSVCLFLYGGAV-FQG--RAK-----------------
-------------P-------KG-ELPG-NIAT---YKDWSLFTSGFLIGGLGGVTFACF
ILLEIQR--A---GIG-----------------------------------------
>1097_Nostoc_sp._Lobaria_pulmonaria_5183_cyanobiont|WP_104905418.1
-----------------------------------------PP-R----VERQTSNQVTV
VNSSDLTLKFLKYLPIYRPGISALWRGLEIGMAHGYWLVGPFATLGSLG---LLRNS-N-
------VGSLVGLLATGSFIVILTIGFSLYGTTS-YER--QQEI----------------
------------YSRSVSVATVA-KVPQ-SINT---VAEWSQFTEGFLIGGIGGAIFAYL
LLTSVALFGAIAINSI-----------------------------------------
>1100_Nodosilinea_sp._P-1105|WP_169617319.1
-----------------------------DGPLVQ--GIVQPF-R----QDPQQGNLATP
LNSSSITLTWLKNLPIYRPGLAPITRGLEIGMAHGYLLLGPFLKLG------PLRNT-D-
------AALPAGFGGASGLVIILSLCLFLYGGAV-FQG--R-AK----------------
--------------------PTG-ELPG-NLTT---YKDWSFFTSGFLIGGLGGVTFACF
ILLEIQR------AGIGVGEWMS----G-----------------------------
>1101_Halothece_sp._PCC_7418|AFZ45697.1 925_Halothece_sp._PCC_7418|WP_235620815.1
------------------------------------------A-S----QEIAEGNLATP
VNANDITLKFVANLPIYRDGLSPLMRGLEIGMAHGYWLIGPFAVLG------PLRNS-E-
------FGLLAALISACALIVLLTVCLSLYGTVS-LEK--RLETSPR-------------
---------------PNFSRTVP-NVPA-GIKT---SEGWSLFSGGFLVGGVGGAIFAYL
LLDKFVSLVF-----------------------------------------------
>1103_Hormoscilla_sp._GM7CHS1pb|MBC6478990.1
-----------------------------------------------------------Q
VNDSDVTLLFLRNLPIYRRGLSPVFRGLEIGMAHGYFLIGPWITLN------SIEDP-Q-
------LANATGLLMAILSIATIAIALNLYRVEE-S----ENL-----------------
--------------------------FY-WLES---PEDWSLFRGGFLVGGGGGAIFVYF
MLQNFPVIDEIFRGLVN----------------------------------------
>1106_Oscillatoriales_cyanobacterium|TAD76397.1
------------------------------------------G-G----GSPEAGTLDTP
VSASDVTLALVQYLPIYRPNLSPLARGLEVGMAHGYFLVGPFIKLG------PMRSS-Q-
------SAELVGLIATMGLLLILSLCLSLYGAVT-FPN--RGDRSLD-----EFR-----
------------GMAKAVGANAA-VLPD-NLRS---ADGWSQFSAMFLVGGIGGAIFAFL
LLTQGAGLLAL----------------------------------------------
>1112_Synechococcales_cyanobacterium_CRU_2_2|NJR69348.1
------------------------------------------S-T----VAVEAGVLATP
LNSLDFVRRFFANLPIFRERLAPWRRGLEIGMAHGYWLFGPFFLLG------PLRNS-D-
------QAGLAGLASACALVVIATAGMTLYGWVT-FDR--VHPA----------R-----
------------QK--TQTLDTL-QLPR-SLTT---VSAWNQFALAFLIGGWGGAIFASL
LLGNIQFFSV-----------------------------------------------
>1115_Tychonema_sp._LEGE_06208|WP_194067837.1
----------------------------------T--ANKVEK-S---PQMQAQPAAATA
VSFSDVTVTFLRNLPIYRKGLSPIVRGLEVSLAHGYFLVGAFAVLL------PLQEK-G-
----L-AP-LAALLVTLALVLILATGLSIYENRK-IEAGK--------------------
-------------------------FLY-WHKT---PEDWSLFRGGLVMGGTSGAFLAYL
LLDNFAGIDAIFRGVVN----------------------------------------
>1117_Aphanocapsa_sp._GSE-SYN-MK-11-07L|MBW4552782.1
-----------------------------GEPLFE--GIVQPL-K----GNPQLGGLATP
INNSDLVLSWIKNLPIYRDRLSAIARGLEIGMAHGYLLLGPFLKLG------PLRNT-D-
------QALWAGAASAGGLVIILSLCLFVYGAAV-FEG--R-RK----------------
--------------------PVG-ELPS-NLQT---PQDWSLFTSGFLIGGLGGVIFASF
ILLEINR------AGIV----------------------------------------
>1118_Oscillatoriales_cyanobacterium_SM2_3_0|NJK39707.1
------------------------------------------R-P----AEVEWLQAVGQ
VKPSDITVTFLRNLPIYRRGVSPLFRGLEIGMAHGYFLAGPLMLLN------PLNTS-R-
------SAISAGLVLTVTLIGLIGIVLSRYQVEG-VDS--ANR-----------------
--------------------------FY-WLKN---LEQWSSFQAGFLVGGVGGALLVYF
LLQNTELFQALIQGVPG----------------------------------------
>1120_Leptolyngbya_sp._IPPAS_B-1204|RNJ68794.1 1065_Elainella_sp._C42_A2020_010|MBF2050461.1
--------------------------TFNNAALVE--GIVQPF-C----GNVQLGNLATP
VNNSDVSLNWIRTLPIYRQGLNPITRGLEIGMAHGYLLLGPFLKLG------PLRNT-D-
------SALVAGASSAIGLVVILSICLLIYGGSV-FRG--R-RK----------------
--------------------PVG-ELPS-NLQT---SQAWSLFTSGFLIGGIGGVIFASF
ILLEIGR------AGLA----------------------------------------
>1121_Nostoc_sp._NMS9|MBN3944602.1
-----------------------------------------PP-R----VERQRSNQVTV
VNSSDLTLKFLKYLPLYRPGISALWRGLEIGMAHGYWLVGPFATLGSLG---LLRNS-N-
------VGNLVGLLATGSLIIILTIGFSLYGTTS-YER--QQEI----------------
------------YSRPVSVAIVA-KVPQ-SINT---VAEWSQFTEGFLIGGIGGAIFAYL
LLTSVALFGAIAINSI-----------------------------------------
>1129_Nostoc_commune|WP_196524425.1
-----------------------------------------PP-R----VNRQTSNQVTV
VNSADLTLKFLKYLPIYRPGISALWRGLEIGMAHGYWLVGPFATLGSLG---LLRNS-N-
------VGSLVGLLATGSLIIILTIGFSLYGTTS-YER--QQEI----------------
------------YSRSVSVATVA-KVPQ-SINT---VAEWSQFTEGFLIGGIGGAIFAYL
LLTSVALQHFLLL--------------------------------------------
>1132_Nostoc_sp._CHAB_5715|WP_229455128.1
-----------------------------------------PP-R----VDRQTSNQVSA
VNSSDLTLKFLRYLPIYRPGISSLWRGLEVGMAHGYWLVGPFATLGSLG---LLRNS-N-
------VGSLVGLLAAGSLILILTIGFSLYGTNS-YEK--QQEI----------------
------------YSRPVSVATVP-KVPQ-SINT---VAQWSQFTEGFLIGGIGGAIFAYL
LLTSIALFGAIAINSI-----------------------------------------
>1137_Dactylococcopsis_salina_PCC_8305|AFZ49636.1 1005_Dactylococcopsis_salina|WP_232225271.1
------------------------------------------A-Y----QETNEGNLATP
VNANDITLKFVANLPIYRDGLSPLMRGLEIGMAHGYWLIGPFAVLG------PLRSS-D-
------FNLLAALVSACGLIVILTICLSLYGTVS-FEK--RLETLPR-------------
---------------PNFSRTVP-NVPT-GIKT---AEGWSLFSGGFLVGGVGGAIFAYL
LLDQFVGLVF-----------------------------------------------
>1140_Microcoleus_sp._PH2017_10_PVI_O_A|MCC3406410.1
---------------------------------TA--SKVEKS-D----RLQPQPAAATA
VSFSDVTVTFLRNLPIYRKGLSPIVRGLEVSLAHGYFLVGAFAVLL------PLQEK-G-
------LAPLAGLLATLALVLILAIGLSVYETRK-IEA--GKV-----------------
--------------------------LY-WHKT---PEDWSLFRGGFVMGGTSGAFLAYL
LLDNFAGIDAIFRGVIN----------------------------------------
>1155_Nostoc_favosum|WP_229485303.1
-----------------------------------------PP-R----VDRQTSNQVSA
VNSSDLTLKFLRYLPIYRPGISSLWRGLEVGMAHGYWLVGPFATLGSLG---LLRNF-N-
------VGSLVGLLAAGSLILILTIGFSLYGTNS-YEK--QQEI----------------
------------YSRPVSVATVP-KVPQ-NINT---VAEWSQFTEGFLIGGIGGAIFAYL
LLTSVTLFGAIAINSI-----------------------------------------
>1159_Nostoc_sp._NMS7|MBN3950158.1
------------------------------------------P-P----QVNRQSNQASL
VNSSDLTLKFLKYLPIYRPGISPLWRGLEIGMAHGYWLVGPFATLGSLGLLGLLRNS-N-
------LGSLVGLFAAGGLILILTMGFSLYGTTT-FER--QQEM----------------
------------YPRSATVAIVP-RVPQ-TLNS---TERWSQFTEGFLIGGIGGAIFAYL
LLTSIALFGA-----------------------------------------------
>1161_Oscillatoria_sp._SIO1A7|NER35077.1
------------------------------------------V-A----SEVQDGS-LKT
VKNSDVTLLFLRNLPIYRQSLSPVMRGLEVGMAHGYFLLGPHIILS------PIEDS-Q-
------VANQAGFILTVVAVGLIAIALNFYDSDS-E-K--RNT-----------------
--------------------------FY-WQKS---AEDWSLFRGGFLVGGVGGAMVAYF
LMENIETVDAVFRGLIN----------------------------------------
>1174_Symploca_sp._SIO2B6|NET04906.1
--------------------------------------------T----TVPEVGNLNTP
VNASDFTLTFLKNLPIYRTNLSPLSRGMEIGMAHGYFLIGPFIKLG------PLRDS-E-
------LANLAGLLATITLLLILSICLSIYGSVS-FVP--NQPV----------------
---------------------IG-ELPD-NLKT---AEAWSQFSISFLVGGVGGAIFAYL
ILNNSQQLLQIIQGLAS----------------------------------------
>1178_Chroogloeocystis_siderophila|WP_073549081.1 1189_Chroogloeocystis_siderophila|WP_236738781.1
-----------------------------------------PP-Q----VNPQMAAANNA
INSQDVTLNFLKYLPIYRPGINPLARGLEIGMAHGYWLVGPFAVLGSIG---ILRDA-N-
------IGALVGLLAAGGLIVLLTIGFSIYGSTK-LEK--RLET----------------
------------LPRPAFAATVP-NVPE-ALQN---VDEWSQFTTGFFIGGIGGAIFAYL
ILNSWSAFQAIAN--------------------------------------------
>1181_Synechococcales_cyanobacterium_M58_A2018_015|MBF2002166.1 1177_Synechococcales_cyanobacterium_C42_A2020_086|MBF2075630.1
-----------------------------GTPPMT--GLVQPF-R----NDPQQGNLATP
INSSDTSRGWIKQLPIYRDGLLPITRGLEIGMAHGYLLLGPFLKLG------PLRNT-D-
------QALLAGFGGAAGLVVILSLCLALYGIAV-FSD--RRKR----------------
--------------------PVG-VLPG-NLKT---AKDWSLFTSGFLVGGLGGVIFACF
ILLEIDR------ARLNE---------------------------------------
>1185_Rubidibacter_lacunae|WP_022605323.1
-----------------------------NAATFS--GLVQPY-Q----NQPQVGSLATP
ISGSALTLNWVKKLPIYRDGLPAVARGLEVGMAHGYFLLGPFLKLG------PLRNS-D-
------RALLAGFGGATGLVVILSVCLFIYGAAV-FQG--W-RK----------------
--------------------PIG-ILPE-NMQT---YRGWSLFTSGFLIGGIGGVIFACF
ILLEIGR------SGLV----------------------------------------
>1187_Iningainema_tapete|WP_190827661.1
------------------------------------------P-P----LENRQMDRVAS
VNSDDFTLNFLKYLPIYRPGVNPLSRGLEIGMAHGYWLIGPFATLASIG---SLRNA-N-
------VGNLIGLLAAGGLIVILTIGFSIYGTTS-FEK--HLNV----------------
------------GR--QVVATVP-NVPS-SVQN---LDDWSQFTTGFLIGGIGGAIFAYW
LLNSLSLFSAIAINSL-----------------------------------------
>1192_Tychonema_sp._BBK16|WP_236507507.1
--------------------------------------------T---PAVPQLASAATA
VSFSDTTVTFLRNLPIYRKGLSPIVRGLEVSLAHGYFLVGAIAVLI------PLQDK-G-
----L-AP-LAALLATLALVLILAMGLSIYENRN-IEAGK--------------------
-------------------------VLY-WHKT---PEDWSLFRGGFVIGGTSGAFLAYL
LLDNFAGIDAIFRGVVN----------------------------------------
>1200_filamentous_cyanobacterium_LEGE_07170|MBE9101853.1
-----------------------------GEPVFE--GIVQAP-Q----NNPQTGNLITP
INNSEVTLSWIKNLPIYRQGLSSVTRGLEIGMAHGYLLLGPFLKLG------PLRDT-D-
------DALWGGWGGASGLVVILSVCLFIYGNAV-FRS--R-DK----------------
--------------------AVG-ELPA-NLQT---YQDWSQFTSGFLIGGLGGVLFATF
ILLEITR------AGIG----------------------------------------
>1204_Gloeocapsa_sp._PCC_73106|WP_034935268.1 1203_Gloeocapsa_sp._PCC_73106|ELR99586.1
------------------------------------------S-S----YDPQVGNVATL
INAESLSVTWVKNLPIYRQGLPAIARGLEIGMAHGYWLLGPFLKLG------PLRNS-D-
------QALLAGFASASSLVIIASLGLFLYGTVT-FGK--R-VK----------------
--------------------PTG-VLPE-NLTT---YSGWSFFTSGFLIGGLGGVVFACF
ILLEISR------SNIL----------------------------------------
>1205_filamentous_cyanobacterium_LEGE_11480|MBE9031445.1
----------------------------------G--VRPVTL-Q----NSAFEGVLATP
VNSLDYNRVFFAKLPIFRSGLSPLRRGLEVGMAHGYWLLGPFLKLG------PMRDT-P-
------NAGVAGLGSAVGLVVIGSILLRIYGTAA-YSS--SRVEP---------T-----
------------VT--TVTLDTM-RLPE-DMRS---KLGWHQFALGFLIGGAGSAFFAYI
LLHPITL--------------------------------------------------
>1208_Tychonema_sp._LEGE_07203|MBE9096839.1 1087_Tychonema_sp._LEGE_07203|WP_228057535.1 1153_unclassified_Tychonema|WP_194011392.1
----------------------------------T--ASSVEK-S---DRMQAQPAAATA
VSFSDVTVTCLRNLPIYRKGLSPIVRGLEVSLAHGYFLVGAFAVLL------PLQDK-N-
----L-AP-LAALLVTLALVLILATGLSIYENRK-IEAGK--------------------
-------------------------VLY-WHKT---PEDWSLFRGGLVMGGTSGAFLAYL
LLDNFAGIDAIFRGVVN----------------------------------------
>1210_Gloeocapsopsis_dulcis_AAB1__1H9|MUL38309.1 1194_Gloeocapsopsis_dulcis|WP_235611875.1
-------------------------------------------------PPQVNPQMATL
ISTQDVTLNFLKYLPIYRPGINPLARGLEIGMAHGYWLVGPFAVLGSIG---TLRDA-N-
------AGDLVGLLAAGGLILILTIGFSIYGTTK-LEK--RLET----------------
------------LPKPAFAATVP-NVPE-ALQN---IDEWSQFTTGFFIGGIGGAIFAYL
LLNSWSAFAAIAN--------------------------------------------
>1212_Oscillatoriales_cyanobacterium|TAG87783.1
--------------------------------------------T---PAVVQAASAATA
VSFSDTTVTFLRNLPIYRKGLSPIVRGLEVSLAHGYFLVGAIAVLI------PLQDK-G-
----L-TP-LAGLLATLALMLILSIALSAGERKN-LETEK--------------------
-------------------------SFY-WHKT---PEDWSLFRGGFVIGGTSGAFLGYL
LLDNISGLDAIFRGLVN----------------------------------------
>1215_Microcoleus_sp._PH2017_04_SCI_O_A|MCC3432652.1 1191_Microcoleus_sp._PH2017_01_SCD_O_A|MCC3427916.1 1193_Microcoleus_sp._PH2017_03_ELD_O_A|MCC3442207.1 1195_Microcoleus_sp._PH2017_07_MST_O_A|MCC3420752.1 1196_Microcoleus_sp._PH2017_02_FOX_O_A|MCC3412517.1
------------------------------------------T-P----AMVPVASATTT
VSFSDTTVTFLRNLPIYRKGLSPIVRGLEVSLAHGYFLVGAFAVLL------PLQEK-G-
------LAPLAGLLATLALVLILAIGLSIYENRN-IEA--GKV-----------------
--------------------------LY-WHKT---PEDWSLFRGGFVIGGTSGAFLAYL
LLDNFAGIDAIFRGYC-----------------------------------------
>1248_Chroococcidiopsis_sp._TS-821|WP_104546948.1
-------------------------------------------------PPQVTPQTAAS
VSSQDVTLNFLRYLPIYRPGINPLARGLEIGMAHGYWLVGPFAVLGSIG---KLRDA-N-
------IGDLVGLLAAGGLILILTIGFSIYGTTK-LEK--RLET----------------
------------QPRPAFATTVP-NVPE-ALQN---VNEWSQFTTGFFIGGIGGAIFAYL
LLNSWSAFVAIAN--------------------------------------------
>1254_Acaryochloris_sp._RCC1774|WP_233501571.1
------------------------------------------Q-T----PDSQIGNLQTP
VNSSAAVTWLIGNLPIYRPELTAFRRGLEIGMAHGYFLLGPFALLG------PMRTS-D-
------IAFERGLLAACALIAVLKGALDLYGTASFSQG--RAPK----------------
------------GF-------SP-QVPT-ALKT---LEGWRQFSLAFLIGGVGGAVFAHE
LLTKAQLF-------------------------------------------------
>1273_Gloeocapsa_sp._PCC_7428|AFZ33029.1 1228_Gloeocapsa_sp._PCC_7428|WP_231295653.1
-----------------------------------------PP-Q----VNLQMAAANNA
INSQDVTLNFLKYLPIYRPGINPLARGLEIGMAHGYWLVGPFAVLGSIG---TLRDA-N-
------IGALVGLLAAGGLILLLTIGFSIYGTTK-LEK--RLET----------------
------------LPRPAFAATVP-NVPE-ALQN---VDEWSQFTTGFFIGGIGGAIFAYL
ILNSWSAFQAIAN--------------------------------------------
>307_Aphanothece_hegewaldii|WP_106456379.1
-----------------------------------------KY-A----GNPYNGNLLTP
INSSDFTRFLLKNLPIYRQGLSPLARGLEIGMAHGYFILGPFIKLS------PLRNT-E-
------QGNLVGLLSACSLIVIMTICLSIYGTVS-FKK--EFQQG-R-------------
---------------LSYATANP-NIPD-SLKT---VDGWSQFAAAFLVGGIGGAIFAYM
LLTNLDLLQSISAGQI-----------------------------------------
>314_Hydrococcus_sp._RU_2_2|NJM86565.1
-----------------------------------------KF-A----GTPYTGNLSTP
VNSSDFTLFLLKNLPIYRAGLSPLSRGLEIGMAHGYFILGPFIKLG------PLRDT-E-
------QANLIGLISACTLIVIMTVCLSIYGTVS-FKK--ELQKD-R-------------
---------------LTYSTSVP-NVPD-SLKT---VDGWSQFSGAFLVGGVGGALFAYL
LLDNLSILQTVLAGEI-----------------------------------------
>315_Cyanobacteria_bacterium_SBC|MBP0005029.1
-----------------------------------------PY-Q----GNPAVGNLSTI
VNSSDLTMTFLQNLPIYRSGIAPLSRGLEIGMAHGYFLVGPFALLN------PVRET-E-
------AANLVGLVSSIVLLVVLTVAMSSYGTVT-FSN--SSQDSGR-------------
---------------ASVATTAP-AVPL-SLQS---QEGWSQLASGFLIGGVGGSIFAYL
LLDRVGSVLMLMQGSL-----------------------------------------
>316_Symploca_sp._SIO2C1|NEP12670.1
-----------------------------------------KV-A----GNPMIGNLATP
INSSDLTLKFLQNLPIYRPGLSPLSRGLEIGMAHGYFLIGPFVKLG------PFRDS-A-
------QANLAGLLCAIGLTLILTAGLSIYGTAS-FQK--KSQQRYQ-------------
---------------ESYSVSGP-NVPE-SLRT---ADGWSQFTAAFLIGGVGGALFAYF
IIENLDLFQAIALGKF-----------------------------------------
>326_Symploca_sp._SIO2G7|NEP57205.1
-----------------------------------------QA-A----GNPTIGNLATP
VNSSDFTLKFLQNLPIYRSGLSPLSRGLEIGMAHGYFLIGPFVKLG------PFRDS-A-
------QANLAGLLSAIGLTVILTVCLSIYGTAS-FKQ--ETQQGYQ-------------
---------------EKYSASGP-NVPE-SLRT---IDGWSQFTTTFLIGGVGGAIFAYF
ILENLDLLKSVAVGQL-----------------------------------------
>329_Symploca_sp._SIO2E6|NET56437.1
-----------------------------------------KV-A----GDPMIGNLATP
INSSDFTLKFLQNLPIYRPGLSSLSRGLEIGMAHGYFLIGPFIKLG------PFRDS-A-
------QANLAGLLSAIGLTLILTAGLSIYGRAS-FEK--ETQQGYR-------------
---------------ERYSVSGP-NVPE-SLRT---TDGWSQFTAAFLIGSVGGAIFAYF
IIENWDLFQAIAVGKF-----------------------------------------
>340_Pleurocapsa_sp._PCC_7327|WP_015145184.1 320_Hydrococcus_sp._C42_A2020_068|MBF2020559.1 324_Hydrococcus_rivularis|WP_073599448.1
-----------------------------------------KL-A----GSPYTGNLSTP
VNSSDFTLFLLKNLPIYRAGLSTLARGLEIGMAHGYFILGPFVKLG------PLRDT-E-
------QANLIGLISACTLIVIMTICLSIYGTVS-FKK--ELSKD-R-------------
---------------LTYSTSVP-NVPD-SLKT---VDGWSQFSGAFLVGGVGGAIFAYL
LLDNLGVLQTIATGKI-----------------------------------------
>361_Candidatus_Paraprochloron_terpiosi_SP5CPC1|MBC6418188.1
-----------------------------------------KV-S----GNPYVGNLNTP
INSSDFTLKLLKNLPIYRLGLSPLARGLEIGMAHGYFILGPFATLG------PLRDS-E-
------QANLVGLLAAVGLVVIMTICLSIYGTVS-FKK--ELQKD-K-------------
---------------PTYATSGP-NVPD-SLKT---SDGWSQFTGAFLVGGVGGAIFAYL
ILDNLSLLQAIASGSI-----------------------------------------
>386_Chroococcus_sp._FPU101|WP_206813678.1
-----------------------------------------KV-A----GNPYNGNLLTP
INYSDFTLSLLKNLPIYRQGLSPLARGLEIGMAHGYFILGPFIKLS------PLRDT-E-
------QGNIVGLLSACSLIIIMTVCLSIYGTVS-FKK--EVQQG-R-------------
---------------LSYATANP-NIPD-SLKT---VDGWSQFAAAFLVGGIGGAIFAYM
LLTNLGLLQSISAGQI-----------------------------------------
>423_Scytonema_hofmannii|WP_017745301.1
------------------------------------------P-A----GNPEDGNLATP
VNSSDLTLNFLKNLPIYRSGLSSLSRGLEIGMAHGYWLIGPFAKLG------PLRDS-E-
------AANLIGLLAACGLIVILTIGLSIYGTAS-YQE--QMQTASQ-------------
---------------FTSVKTVP-SMPE-ALQT---TQGWSQFTAGFLIGGIGGAIFVYL
VLNSLNVLTAIA---------------------------------------------
>453_Lyngbya_sp._HA4199-MV5|MBW4693426.1
------------------------------------------S-A----RDAQTGNLSTP
INSSDFTLNFLKNLPIYRAGLSPLTRGLEIGMAHGYWLIGPFVKLG------PFRDS-S-
------SANLAGLIAAASLIVIATVCLSLYGSVT-FER--RLET----------------
------------VPRPTFAETIP-NVPT-SLQT---VDGWSQFASGFLIGGIGGTIFAYL
LLNNLDLFRQ-----LG----------------------------------------
>465_Cyanobacteria_bacterium_SID2|MBP0000710.1
-----------------------------------------PY-Q----GNPAVGNLSTI
VNSSDLTMTFLQNLPIYRSGIAPLSRGLEIGMAHGYFLVGPFALLN------PVRET-E-
------AANLVGLVSSIVLLAILTVALSSYGTVT-FTD--SYQGSGY-------------
---------------GSVAATIP-AVPA-SLQS---RDGWSQFSGGFLIGGVGGAIFAYL
LLDRVGSVLMLMQGSL-----------------------------------------
>497_Pleurocapsa_sp._PCC_7319|WP_019507234.1
-----------------------------------------VV-S----DDPFTGNLKTP
LNSSDFSLWLLGNLPFYRPGISPLFRGLEIGMAHGYLLFGPFALLG------PQRNA-A-
------QANFIGLIGACGLVVILTICLSIYGGVS-FKK--EWRSE-F-------------
---------------MTYSTANR-NIPD-ALKT---IDGWSQFAAAFLVGGMGGAFFAYL
IYDNLDVLKAILAGNI-----------------------------------------
>507_Pleurocapsales_cyanobacterium_LEGE_06147|MBE9170189.1
-----------------------------------------KF-A----GDPQIGNLLTP
VNSSDFTLWLLKYLPIYRPGLSPLFRGLEIGMAHGYFLFGPFALLN------PQRNS-A-
------YGNLIGLLSACGLIVILTICLSLYGTTS-FKK--ELQPD-R-------------
---------------RTYATSNP-NVPD-SLKT---VDGWSQFAAAFFVGGVGGAFFAYL
VFDNLNVLQAIVSGKI-----------------------------------------
>510_Moorena_sp._SIO3H5|NEO71211.1 325_Moorena_sp._SIO2C4|NES45444.1 333_Moorena_producens|WP_229414718.1 356_Moorena_producens|WP_229424457.1 360_Moorena_bouillonii|WP_229415565.1 405_Moorena_sp._SIO4A5|NEO18106.1 413_Moorena_sp._SIO4G3|NEO81273.1 421_Moorena_bouillonii_PNG|OLT59453.1 431_Moorena
------------------------------------------P-R----SNPQVGDLATP
INSSDISLNFLKNLPIYRPGLSPLSRGLEIGMAHGYFIFGPFAKLG------PLRDS-Q-
------MANLAGVTAAIALIVIATIGLSIYGTVT-FKK--ELKTVPR-------------
---------------PTFVTRVP-EVPE-TIQT---ADGWSQFAGAFLVGGAGGAIFAYL
LVNNLSMIQGMMG--------------------------------------------
>537_Kamptonema_sp._SIO4C4|NEO26835.1
----------------------------------------------------SEDNLSPS
VNAADVTLKFLQNLPLYRRGVSPFFRGLEIGMAHGYWLVGPFVVLS------PLRDT-E-
------AANLSGLMSASSLIVVIAIALSVYGSNS-SSK--RWET----------------
------------TPRPTFTATIP-NVPA-TVQT---AEGWSQFASSFLIGGIGGATLAYL
LLNNVEALRLIGEGLVNY---------------------------------------
>551_Symploca_sp._SIO1A3|NER49158.1 331_Symploca_sp._SIO1B1|NER95931.1 335_Symploca_sp._SIO2D2|NEQ68901.1 349_Symploca_sp._SIO2D2|NEQ66790.1
-----------------------------------------KV-A----GNPMIGNLATP
INSSDFTLKFLQNLPIYRNGLSSLSRGLEIGMAHGYFLIGPFIKLG------PFRDS-A-
------QANLAGLLSAIGLTLILTAGLSIYGSAS-FQQ--ETPQGYQ-------------
---------------ERYSASGP-NVPE-TLKT---AEGWSQFTASFLIGGVGGAIFAYF
II-------------------------------------------------------
>560_Moorena_sp._SIO2I5|NEQ80992.1
------------------------------------------P-R----SNPQVGDLATP
INSSDFSLYFIKNLPIYRPGISPLSRGLEIGMAHGYFLFGPFAKLG------PLRDS-Q-
------TANLAGVTAAIALIVIATIGLSIYGTVT-FKK--ELQTVPR-------------
---------------PTFVTRVP-QVPE-TIQT---ADGWSQFSAAFLVGGAGGAIFAYL
LVNNLSMIQGMTG--------------------------------------------
>1221_Synechococcus_sp.|HDW99852.1 1220_Synechococcus_sp.|HEN03662.1
-------------------------------------------------GDPQVGNFETP
VNKGDLTLLLLQNLPIYREGLSPFLRGLEIGMAHGYFLVGPFYKLS------PLRDS-E-
------QALTAGTLAAIGLVLILTVCLSIYERVS-FPR--ARLMAVVNTPYGEVAYPAPG
VQLMAESQ--GSPQPVRVPAGSE-DLPE-NLRT---RGGWSQLAGGFLVGGVGGALFAYM
LLNSTDVFAQMLPGL------------------------------------------
>1225_Microcoleus_sp._T3-bin5|MBD0313510.1
--------------------------------------------T---AGEVQVASLPTG
VSFSDITLTFLRNLPIYRKGLSPIVWGLEVSLAHGYFLVGLVAVLI------RLQAK-G-
----L-TP-LAGLRATLTLILIWAIVLSVSARPN-QAKDK--------------------
-------------------------SFY-WHKT---PEEGSSFRGGFVIGGTSGAFLGYL
LLENVSGIDAILRGSVN----------------------------------------
>1230_Microcoleaceae_bacterium_UBA11344|HAT12565.1
--------------------------------------------T---PAVVQVASAATA
VSFSDTTVTFLRNLPIYRKGLSPIVRGLEVSLAHGYFLVGAIAVLI------PLQDK-G-
----L-TP-LAGLLATLALMLILSIALSAGERKN-LEQEK--------------------
-------------------------SFY-WHKT---PEDWSLFRGGFVIGGTSGAFLGYL
LLNNIYGLDAIFRGLVN----------------------------------------
>1232_Gloeocapsopsis_crepidinum_LEGE_06123|MBE9188903.1 1186_Gloeocapsopsis_crepidinum|WP_228054475.1 1227_Chroococcales_cyanobacterium_IPPAS_B-1203|PIG94210.1
--------------------------------------------------PPQNPQTATA
ISSQDVTLNFLKYLPIYRPGINPLARGLEIGMAHGYWLVGPFAVLGSIG---TLRDA-N-
------VGDLVGLLAAGGLILLLTIGFSIYGTTK-LEK--RLET----------------
------------LPRPAFAATVP-NVPE-ALQN---VDEWSQFTTGFFIGGIGGAIFAYL
LLNSWRAFVAIAN--------------------------------------------
>1236_Kamptonema_sp._PCC_6506|CBN57858.1 1206_Kamptonema|WP_234708784.1
--------------------------------------------S---PSDIQVETAMGS
MSFSDVSVTLLRNLPIYRKGLSPIVRGLEVSLAHGYFLVGIFVVLI------PLQQK-S-
----L-AP-LAGLLAALAVILILSILLSIYENGK-REKGK--------------------
-------------------------VFY-WQKT---PEDWSLFRGGFVLGGSSGAFLAYL
LLENFAGIDAILRGVVN----------------------------------------
>1282_Synechococcus_sp._65AY6A5|WP_099884673.1 1246_Synechococcus_sp._JA-3-3Ab|WP_228375529.1 1270_Synechococcus_sp._JA-2-3Ba2-13|WP_011433840.1 1279_Synechococcus_sp._63AY4M2|WP_099887318.1 1280_unclassified_Synechococcus|WP_099812755.1 1281_Synechococcus_sp._65AY6Li|WP_011431392.1
-------------------------------------------------TDPQVGNLDTP
VNRGDLTLLLLQNLPIYREGLSPFLRGLEIGMAHGYFLVGPFYKLS------PLRNS-E-
------QALTAGTLATIGLVLILTVCLSIYGRVS-FPR--SRLVAVVNTPYGEVAYPTPG
VQLMAESQ--GSPQPVRVPAGSE-DLPE-NLRT---RAGWSQLAGGFLVGGVGGALFAYM
LLGSGDVVAQILPGL------------------------------------------
>1284_cyanobacterium_TDX16|OWY65606.1
-----------------------------------------PP-L----SNPQTGDRFSS
VDAADLTLNFLKYLPIYRPGITPLSRGLEIGMAHGYWLVGPFTILGSLG---SLNDS-R-
------ASNLLGLLAAGSLIVILTIGFSIYGSTS-QEK--SLVT----------------
------------VPRPNFAVTVP-NVPE-SLQT---VDNWSQFSTGFFIGGIGGAIFAYL
LLDNLNLFRAIAIIGG-----------------------------------------
>1289_Chroococcidiopsis_sp._FACHB-1243|WP_192158606.1 1288_Chroococcidiopsis_sp._CCALA_051|WP_106548271.1
-----------------------------------------PP-L----SNPRSGDRFSS
VEANDLTLNFLKYLPIYRPGITPLSRGLEIGMAHGYWLVGPFTILGSLG---SLNDS-R-
------ASNLLGLLAAGSLIVILTIGFSIYGSTS-QEK--SLVT----------------
------------VPRPNFAVTVP-NVPE-SLQA---VDNWSQFSTGFFIGGIGGAIFAYL
LLTNLNLFRAIPMIGS-----------------------------------------
>1291_Chroococcidiopsis_cubana|WP_106167290.1 1285_Chroococcidiopsis_thermalis|WP_015155002.1 1286_Chroococcidiopsidales_cyanobacterium_LEGE_13417|MBE9019697.1 1290_Cyanosarcina_cf._burmensis_CCALA_770|PSB49071.1
-----------------------------------------PP-L----ANPRSGDRFST
VEANDLTLNFLKYLPIYRPGITPLSRGLEIGMAHGYWLVGPFTILGSLG---SLNDS-R-
------ASNLLGLLAAGSLIVILTIGFSIYGSTS-QEK--SLVT----------------
------------VPRPNFAVTVP-NVPD-SLQA---VDNWSQFSTGFFIGGIGGAIFAYL
LLDNLNLFRAIPMIGS-----------------------------------------
>1293_Scytonema_millei|WP_039716227.1
-----------------------------------------PP-L----SNPQTGDRFSS
VDAADLTLNFLKYLPIYRPGITPLSRGLEIGMAHGYWLVGPFTILSSLG---SLNDS-R-
------ASNLLGLLAAGSLIAILTIGFSIYGSTS-QEK--TLVT----------------
------------VPRPNFAITVP-NVPE-SLQT---VDNWSQFSTGFFIGGIGGAIFAYL
LLDNLILFQMIPAIGG-----------------------------------------
>568_Pseudanabaena_sp._PCC_6802|WP_019501732.1
-----------------------------------------AI-A----NDPQEGNLSTP
LNSSDLTLNFLKGLPIYRTGMSPLSRGLEIGMAHGYWLIGPFIKLS------PFRNT-E-
------YGDLSGLISAVALLVVTTACLSIYGTVT-FSK--RLETQPR-------------
---------------PTFVTKVP-NVPN-TLVS---AEGWSQFSTAFLIGGVGGALFAYF
LLHSIDVLSNIPTA-------------------------------------------
>571_Gomphosphaeria_aponina_SAG_52.96__DSM_107014|MBR8828258.1
-----------------------------------------AF-R----GDSQIGNFSTP
VNSSDLTLNFLKNLPIYRPGLSPLFRGLEIGMAHGYFLLGPFVKLG------PLRNS-E-
------QANLVGLVASCALIVILTICLSIYGTAS-FKK--ELQTVPR-------------
---------------PKFTTTVP-NVPE-SLQT---VEGWSQFSTAFLVGGVGGALFAYL
LLDNLGLLKAIASGTV-----------------------------------------
>630_Scytonema_sp._CRU_2_7|NJR73821.1 627_Scytonema_sp._RU_4_4|NJM72797.1
--------------------------------------------V----KTPEVGNLATP
VNTASITQTYLQNLPIYRQGLSPFARGLEIGMAHGYFLIGPFVKLG------PLRDT-E-
------LANLAGLASTIGLLFLLSVCLSLYASAS-FQK--KTS-----------------
--------------------PKG-ELPD-NMKT---AQSWNNFNVGWTVGSCGGAFFAFL
LLNNSDFLVELVRSFT-----------------------------------------
>642_Brasilonema_bromeliae_SPC951|NMG21877.1 638_Brasilonema_bromeliae|WP_211173428.1
--------------------------------------------A----DIPEVGNFATP
VNASGIAQIYLQNLPIYRQGLSPFARGLEIGMAHGYFLIGPFVKLG------PLRNT-E-
------SANLAGLAATIGLLFILSVCLSLYASAS-FQQ--KKP-----------------
--------------------AIG-ELPD-NMKT---AKSWSNFNVGWTVGSCGGAFFAFL
LLNNSHLFVELVHSLTNQG--------------------------------------
>645_Cyanobacteria_bacterium_UBA11371|HAZ44825.1
------------------------------------------P-A----GNPQTGNLATP
INSSDLTLNLLKNLPIYRPGLSSLSRGLEIGMAHGYWLIGPFAKLG------PLRDS-E-
------MANLVGLLSASGLIVILTVCLSIYGSAT-FVQ--RLET----------------
------------VPRPRFATTVP-NVPE-TLQT---LEGWSQFSVGFLIGGVGGAFFAYL
ILNNLSVFQD-----ISNSLG------------------------------------
>656_Tolypothrix_carrinoi_HA7290-LM1|MBW4570430.1
-----------------------------------------PP-R----VNRQTGNLATV
VNSSDLTLKFLKYLPIYRPGISPLSRGLEIGMAHGYWLVGPFATLGSLG---LLRNS-N-
------AASLVGLLAAGSLILILTIGFSIYGTTT-FER--QQEM----------------
------------YPRPASVATVP-RVPQ-SVNS---TERWSEFTEGFLIGGIGGAIFAYL
LLSGLDVFSAIAINSL-----------------------------------------
>662_Pleurocapsa_sp._SU_5_0|NJK57491.1
------------------------------------------V-S----EEPFVGNLKTP
LNSADFSQWLLENIPFYRPGLSPLFRGLEIGMAHGYLLFGPFALLG------PQRNS-E-
------QGNLVGLLSACGLVVILTICLAIYGAAS-FNK--EWRSDF--------------
---------------PTYSTVNP-DVPN-ELKT---TSGWNQFAIAFFVGGLGGAFFAYQ
VYDHLDVLKAILTGNI-----------------------------------------
>675_Tolypothrix_brevis_GSE-NOS-MK-07-07A|MBW4476335.1
-----------------------------------------PP-R----ANRQTGNLATV
VNSSDLTLKFLKYLPIYRPGISPLSRGLEIGMAHGYWLVGPFATLGSLG---LLGNS-N-
------AGSLVGLLAAGSLILILTIGFSIYGTTT-FER--QQEM----------------
------------YPRPASVATVP-RVPQ-SVNS---TDRWSEFTEGFLIGGIGGAIFAYL
VLSSLDVFSAIAINSL-----------------------------------------
>676_Leptolyngbya_sp._Heron_Island_J|WP_023073189.1
-------------------------------------------------YNPEMGNMNTP
LNSSDLSLLWINNLPIYRPGLSPFSRGLEVGMAHGYFLFGPFALLG------PLRNT-D-
------SADLAGLLSACGLIVILTLGLSLYGRAA-FVP--NQP-----------------
--------------------VAG-ELPE-NLKS---AEGWSQFATSFFVGGSGGALFAYL
LVSNGDLLLT-----IQSSVG------------------------------------
>678_Leptolyngbya_valderiana|WP_063716143.1 655_Baaleninema_simplex|WP_017661293.1
-----------------------------------------PY-A----GNPEAGNLSTI
VNRSDATLTFLRNLPIYRSGISPISRGLEIGMAHGYFLVGPFAVLN------PVRET-E-
------AANVVGLMSAIALLAILTVAMSSYGTVT-FSK--NESQ-GS-------------
---------------AVAAATVP-AIPI-ALQS---RDGWSQFVGGFLIGGVGGAIFAYL
LLDRLSAVVMSMQNGL-----------------------------------------
>680_Okeania_sp._SIO3B5|NEO52289.1
-----------------------------NESLVT--GIVQPF-K----NDPQLGNLATP
INSSQLTLTWVKNLPIYRNGLSPIARGLEIGMAHGYLLLGPFLKLG------PLRNT-D-
------QALLAGGGSASGLIVILSICLFVYGVAV-FQG--S-SK----------------
--------------------PRG-VLPE-NLQT---YQQWSLFTSGFLIGGIGGVIFACF
ILIEIGR------SGIL----------------------------------------
>683_Xenococcus_sp._PCC_7305|WP_006508481.1
-----------------------------------------TF-S----GNPQIGNFDTP
LNSSDFSLWLLKYLPIYRPGTSPLFRGLEIGMAHGYWLFGPFALLG------PQRAS-E-
------QGNLIGLLSACGLVIIMTACLSIYGNVS-FRK--EFDPQ-N-------------
---------------LTYATANP-VVPE-SLKT---VDGWSQFAAAFFVGGMGGAFFAYL
IYDNLAILQEIFSGRF-----------------------------------------
>684_Desmonostoc_geniculatum_HA4340-LM1|MBW4674093.1
--------------------------------------------A----GMPEIGNFHTP
VNASDITLNLLANLPIYRQGLSPFSRGLEIGMAHGYFLIGPFVKLG------PLRDT-E-
------LANQAGLIATIGLLLILSICLWLYGSVS-FQG--RKPA----------------
---------------------QG-ELPD-NLKT---AKSWSEFNAGWTVGSCGGALFAFL
LLTNSSLFLAIFRF-------------------------------------------
>694_Symploca_sp._SIO2G7|NEP58566.1
----------------------------SSSTQFA--GLIQPF-K----GDSQLGNLATP
FNNNFLKVWWLQNLPIYREGLAPIFRGIEIGMAHGYWLLGPFLKLG------PLRDT-Q-
------YGAAAGLASTCGLVVILSIGLSLYGMAV-FRQ--KSQI----------------
---------------------QG-ELPL-NLRT---GKQWKQFTSGFFVGGIGGAIFASF
VLYEISRAGLS----------------------------------------------
>697_Symploca_sp._SIO2G7|NEP59452.1
-------------------------------------------------YNPEVGTMNTP
VNSSDFSLLWIKNLPIYRPGLSPFSRGLEIGMAHGYFLFGPFAVLG------PLRDT-A-
------LGDLAGLLSACGLVVILTLGLSLYGRAA-FIE--GKS-----------------
--------------------AGG-QLPE-NLKS---AEGWSQFATSFCVGGAGGALFAYL
LVTNGDLLST-----L-----------------------------------------
>712_Nostoc_calcicola|WP_073641844.1
--------------------------------------------A----GMPEIGNFHTP
VNASDVTLNLVANLPIYRQGLSPFSRGLEIGMAHGYFLIGPFVKLG------PLRDT-E-
------LANQAGLIATIGLLLILSICLWLYGSVS-FQG--RKPA----------------
---------------------QG-ELPD-NLKT---AKSWSEFNAGWTVGSCGGALFAFL
LLTNSSLFF------------------------------------------------
>714_unclassified_Desertifilum|WP_069967652.1 533_Desertifilum_sp.|MCD8486717.1 681_Desertifilum_sp._SIO1I2|NES97621.1
------------------------------------------P-M----SNPQVGNLATP
INSSDFSLQFLSNLPIYRRGLSPLSRGLEIGMAHGYFLIGPFVKLG------PLRDT-E-
------VANLAGLVAASLLVIILTVCLSLYGSVT-YKK--ELQT----------------
------------FPRPSFTATVP-QVPE-SLQN---VDAWSQFTGGFLVGGIGGTIFAYF
LLNSLSVFAS-----LSL---------------------------------------
>718_Leptolyngbyaceae_cyanobacterium_CCMR0082|NEZ62054.1 713_Leptolyngbya_sp._PCC_7375|WP_006513851.1 716_Leptolyngbyaceae_cyanobacterium_CCMR0081|NEZ58059.1
-------------------------------------------------YNPEVGTMNTP
LNSSDLSLLWINNLPIYRQGLSPFSRGLEIGMAHGYFLFGPFAILG------PLRNT-D-
------LADLAGLLSACGLVVILTLGLSLYGRAA-FVP--NKP-----------------
--------------------IAG-ELPE-NLKS---ADGWSQFATSFLVGGAGGALFAYL
LVSNGDLLMT-----L-----------------------------------------
>725_Cyanobacteria_bacterium_QS_8_64_29|PSP18172.1
------------------------------------------P-D----RSQSEGNLATP
VNGSDFALFFLKYLPIYRPGLSPLARGLEIGMAHGYFLLGPFARLG------PMRDA-E-
------VANLVGLLSASGLIVILTVCLSIYGTAA-SSR--TPEL----------------
---------------PEQRSPAP-SVPA-ALQT---SEGWSQFSGAFLVGGVGGATFAYL
LLENADLLGAIASGSV-----------------------------------------
>732_Nostoc_sp._TCL240-02|WP_174708860.1
--------------------------------------------S----GMPEIGNFDTP
VNASDITLKLLANLPIYRQGLSPFSRGLEIGMAHGYFLIGPFVKLG------PLRDT-E-
------LANQAGLLATIGLLLILSICLWLYGSVS-FQG--RKPA----------------
---------------------QG-ELPE-NMKT---AKSWSEFNAGWTVGSCGGALFAFL
LLTNSSLFF------------------------------------------------
>738_Goleter_apudmare_HA4340-LM2|MBW4644809.1
--------------------------------------------G----STPEVGNLDTP
INASALTQTWVQNLPIYRQGLSPLRRGLEIGMAHGYFLLGPFVKLG------PLRDT-E-
------LANLAGLAATIGLLFILSVCLVMYANAS-FKD--GKVA----------------
---------------------LG-ELPQ-NMKT---AKSWSEFNTGWTVGSCGGAFFAFL
LLKNSSLFF------------------------------------------------
>742_Calothrix_sp._PCC_7507|WP_015129072.1
--------------------------------------------A----GMPEIGNFDTP
VNASDISLRFLANLPIYRQGLSPFSRGLEIGMAHGYFLLGPFAKLG------PLRDT-E-
------LANQVGLLATIGLLLILSICLWIYGNAS-FQG--RKTL----------------
---------------------QG-ELPE-NLKT---AKSWSEFNAGWTVGSCGGALFAFL
LLTNSSLFFKLGAM-------------------------------------------
>752_Okeania_sp._SIO2F4|NES03175.1
-----------------------------NESLVT--GIVQPF-Q----NDPQLGNLATP
INSSQLTLTWVRNLPIYRKGLSPIARGLEIGMAHGYLLLGPFLKLG------PLRDT-D-
------QALLAGASSASGLVVILSICLFVYGIAV-FQS--S-GK----------------
--------------------PVG-VLPE-NLQT---YRDWSLFTSGFLIGGIGGVIFACF
ILLEIGR------TGIV----------------------------------------
>753_Nostoc_edaphicum|WP_181929357.1
--------------------------------------------A----GMPEIGNLYTP
VNASDITLKFLANLPIYRQGLSPFSRGLEIGMAHGYFLIGPFVKLG------PLRDT-E-
------LANQAGLLSTIGLLLILSICLWLYGSVS-FQG--SKPP----------------
---------------------QG-ELPE-NMKT---AKSWSEFNAGWTVGSCGGALFAFL
LLTNSSFFF------------------------------------------------
>754_Nostoc_sp._CHAB_5836|WP_229547373.1
--------------------------------------------A----GMPEIGNFDTP
VNASDITLNLLGNLPIYRQGLSPFSRGLEIGMAHGYFLIGPFVKLG------PLRDT-E-
------LANQAGLLATIGLLLILSICLWLYGSVS-FQG--RKPA----------------
---------------------QG-ELPE-NIKT---AKSWSEFNAGWTVGSCGGALFAFL
LLTNSSLFF------------------------------------------------
>763_Okeania_sp._SIO1H4|NES77727.1 685_Okeania_sp._SIO4D6|NEP08038.1 757_Okeania_sp._SIO2H7|NEP40831.1
-----------------------------NESLVT--GIVQPF-Q----NNPQLGNLATP
INSSQLTITWVKNLPIYRNGLSPIARGLEIGMAHGYLLLGPFLKLG------PLRNT-D-
------QALLAGGGSASGLVVILSICLFVYGAVV-FQG--S-RE----------------
--------------------PRG-VLPE-NLQT---YQEWSLFTSGFLIGGLGGVVFACF
ILIEIGR------AGIL----------------------------------------
>775_Pleurocapsa_sp._CCALA_161|PSB08470.1 774_Pleurocapsa_sp._CCALA_161|WP_233220008.1
------------------------------------------V-S----DDPLVGNLKTP
LNSSDFSKWLLGNIPFYRTGLSPLFRGLEIGMAHGYLLFGPFALLG------PQRNT-E-
------QANLIGLLSACGLVLILTTCLAIYGAAS-FNQ--EWQSDF--------------
---------------LTYSTVNP-DVPN-ELKT---TGGWNQFAIAFLVGGMGGAFFAYQ
VYDHFDVLKAIFSGTI-----------------------------------------
>787_Symploca_sp._SIO2E9|NEP02645.1
--------------------------------------------T----RVPEEGNLDTP
VNASDFTLTFLKNLPIYRANLSPLSRGIEIGMAHGYFLIGPFIKLG------PLRDS-E-
------LANLAGLLATITLVLILSIGLSIYGRAS-FVP--NKPV----------------
---------------------IG-ELPD-NLKT---AEAWSQFSMSFLVGGVGGAIFAYL
ILNNSQQLLQIIQGLGS----------------------------------------
>798_Nostoc_sp._Peltigera_membranacea_cyanobiont_232|WP_094346283.1 793_Nostoc_sp._Peltigera_membranacea_cyanobiont_213|WP_094331864.1 795_Nostoc_sp._Peltigera_membranacea_cyanobiont_N6|WP_104900257.1
--------------------------------------------S----GMPEIGNFDTP
VNASDITLKLLGNLPIYRQGLSAFSRGLEIGMAHGYFLIGPFVKLG------PLRDT-E-
------LANQAGLLATIGLLLILSICLWLYGSVS-FQG--RKPA----------------
---------------------QG-ELPE-NLKT---AKSWSEFNAGWTVGSCGGALFAFL
LLTNSSLFF------------------------------------------------
>801_Fortiea_contorta|WP_017651801.1
--------------------------------------------A----SVPEIGNLETP
INASVLTQVWVQNLPIYRQGLSPWRRGLEIGMAHGYFLLGPFVKLG------PLRDT-E-
------WANLVGLSATIGLLFILSVCLLIYTGAS-FQE--GKRV----------------
---------------------QG-ELPA-NMKT---AKSWGEFNIGWTIGSCGGAVFAFL
LLTNSSLFF------------------------------------------------
>803_Okeania_sp._SIO3C4|NER04911.1
-----------------------------NESLVT--GIVQPF-Q----NNPELGNLATP
INSSQLTITWVKNLPIYRNGLSPIARGLEIGMAHGYLLLGPFLKLG------PLRNT-D-
------QALLAGAGSASGLVVILSICLFVYGAAV-FQG--S-SK----------------
--------------------PRG-VLPE-NLQN---YQEWSLFTSGFLIGGIGGVIFACF
ILIEIGR------SGIL----------------------------------------
>804_Nostocales_cyanobacterium_LEGE_11386|MBE9050703.1
--------------------------------------------A----GMPEMGNFDTP
INASDITLNFLKYLPIYRPGLSPFSRGLEIGMAHGYFLLGPFVKLG------PLRNT-E-
------LANQVGLIATIGLLLILSVCLWLYGNAT-FQK--GKPA----------------
---------------------TG-ELPD-NLKT---RKSWSEFNAGWTVGSCGGALFAFL
VLWSLATGYWGIGIG------------------------------------------
>805_Okeania_sp._SIO2C9|NEQ71891.1 701_Okeania_sp._SIO2D1|NES67870.1
-----------------------------NESLVT--GIVQPF-K----NDPQLGNLATP
INSSQLTITWVKNLPIYRNGLSPIARGLEIGMAHGYLLLGPFLKLG------PLRNT-D-
------QALLAGGGSASALVVILSICLFVYGAVV-FQG--S-GK----------------
--------------------PRG-VLPE-NLQT---YQQWSLFTSGFLIGGIGGVIFACF
ILIEIGR------SGIL----------------------------------------
>814_Desmonostoc_vinosum_HA7617-LM4|MBW4615294.1
--------------------------------------------A----GMPEIGNFDTP
VNASDITLRFLSNLPIYRQGLSPFSRGLEIGMAHGYFLLGPFVKLG------PLRNT-E-
------MANQAGLLATIGLLLILSICLWLYGNAS-FKQ--GQTP----------------
---------------------QG-ELPE-NMKT---VKSWSEFNAGWTVGSCGGALFAFL
LVSNSSLFF------------------------------------------------
>820_Leptolyngbya_sp._PCC_7376|WP_015132339.1
----------------------------GDATVLE--GLVLPP-Q----NDPQLGTFDTP
ITASPLTKTWIKNLPIYRDGLAPIVRGLEIGMAHGYFLLGPFLKLG------PLRDS-D-
------QAFIAGEGSAIALVVILSFGLFLYGMAM-FQE--R-EA----------------
--------------------PIG-VLPE-NLQN---YKGWSFFTSGFLVGGVGGAIFAGF
VLMEIVR------AGLV----------------------------------------
>821_Symploca_sp._SIO1C4|NER29512.1 816_Symploca_sp._SIO3C6|NEO30612.1
--------------------------------------------T----TVPEVGNLNTP
VNASDFTLTFLKNLPIYRTNLSPLSRGMEIGMAHGYFLIGPFIKLG------PLRDS-E-
------LANLTGLLATITLVLILSIGLSIYGRAS-FVP--NQPV----------------
---------------------IG-ELPD-NLKT---AEAWSQFSISFLVGGVGGAIFAYL
ILNNSQQLLQIIQGLGS----------------------------------------
>822_Trichodesmium_erythraeum_GBRTRLIN201|MBS9771154.1
-----------------------------NESLVT--GIVQPY-Q----NNPQLGNLATP
INSSQLTLTWVRNLPIYRNGLSPIARGLEIGMAHGYLLLGPFLKLG------PLRNT-D-
------QALLAGGGSASGLVVILSICLFVYGMAV-FQG--S-SK----------------
--------------------PVG-VLPE-NLQT---YGHWSMFTSGFLIGGIGGVIFACF
ILLEIGR------AGIV----------------------------------------
>825_Cyanobacteria_bacterium_UBA8156|HAN45403.1
--------------------------------------------F----GDPQVGNLATP
VNSSDLTLNFVGNLPIYREGLSPLTRGLEIGMAHGYWLLGPFLKLS------PLRDT-P-
------QAHTVAVAASTALLVVATLAMSLYGTVS-FRR--ELVMVPR-------------
---------------PAYERSLP-GLPQ-SLTV---AENWSQFCGAFLIGGVGGAWVADA
LLQNLPLWTESLPLG------------------------------------------
>826_Nostoc_sp._JL34|MBN3883244.1
--------------------------------------------A----RMPEIGNLYTP
VNASDITLKFLANLPIYRQGLSPFSRGLEIGMAHGYFLIGPFVKLG------PLRDT-E-
------LANQAGLLATIGLLLILSICLWLYGSAS-FQG--RKPA----------------
---------------------LG-ELPE-NMKT---AKSWSEFNAGWTVGSCGGALFAFL
VLTNSSLFF------------------------------------------------
>828_Chlorogloeopsis_fritschii|WP_016875025.1 809_Chlorogloeopsis_fritschii_C42_A2020_084|MBF2005899.1
-----------------------------------------PP-Q----VNRPMSNQASA
VNSSDLTLKFLKYLPIYRPGISPLARGLEIGMAHGYWLVGPFATLA------SLRNA-D-
------VGNLVGLIATGSLIVIVTIGFSIYGTTS-FER--QVA-----------------
--------------------TVP-SVPQ-AINS---TEGWSQFTEGFLIGGIGGAIFAYL
LLNSLAVFGAIA---------------------------------------------
>831_Nostoc_parmelioides|WP_190569528.1
--------------------------------------------L----DTPELGNLQTP
VNTSDLTLKFLANLPIYRQGLSPFARGLEIGMAHGYFLLGPFVKLG------PLRNT-E-
------SANQAGLLATFGLLLILSICLWLYGRAW-FSN--QKA-----------------
--------------------PQG-ELPE-NLKT---AKSWSEFNSGWTVGSCGGALFAFL
LITNSSLFF------------------------------------------------
>832_Nostoc_sp._NOS2021|MBN3897165.1
--------------------------------------------A----RMPEIGNFDTP
VNASDITLKLLANLPIYRQGLSPFSRGLEIGMAHGYFLIGPFVKLG------PLRDT-E-
------LANQAGLLATIGLVLILSICLWLYGSVS-FEK--RKPA----------------
---------------------QG-ELPE-NMKT---AKSWSEFNAGWTVGSCGGALFAFL
LLTNSSLFF------------------------------------------------
>847_Crocosphaera_watsonii|WP_021832825.1 843_Crocosphaera_watsonii|WP_007313368.1
-----------------------------SGSLVS--GIVQPY-E----NNLQSGNLATP
LNTSSLSLTWLRNLPIYREGLSPIARGLEIGMAHGYWLLGPFLKLG------PLRNT-D-
------QALLAGYGSASALVVIASLGLFIYGIAT-FKG--RTKP----------------
---------------------NG-VLPD-NITT---YQDWSFFTSGFLIGGLGGVFFACF
ILLEIARSGIV----------------------------------------------
>848_Oscillatoriales_cyanobacterium_SM2_1_8|NJK59993.1
--------------------------------------------F----GDPQVGNLATP
VNSSDLTLNFVRNLPIYREGLAPLTRGLEIGMAHGYWLLGPFLKLS------PLRDT-P-
------QAHTVALASATALLVVATLAMSLYGTVS-FRR--ELVMVPR-------------
---------------PTYERSLP-GLPT-TLTV---AENWSQFCGAFLIGGVGGAWVADA
LLQNWPVFTGALPLG------------------------------------------
>850_Microcoleus_sp._SU_5_3|NJK66788.1
------------------------------------------T-P----AVVQVASAATA
VSFSDVTVTFLRNLPIYRKGLSPIVRGLEVSLAHGYFLVGAFAVLL------PLQEK-G-
------LAPLAGLLATLVLVLILAMGLSVYESHN-VEA--GKV-----------------
--------------------------LY-WHKT---PEDWSLFRGGLVMGGTSGAFLAYL
LLDNFAGIDAIFRGVVN----------------------------------------
>851_Nostoc_sp._NMS8|MBN3962356.1
--------------------------------------------A----GIPEIGNLYTP
VNSSDITLKLLRNLPIYRQGLSPFSRGLEIGMAHGYFLIGPFVKLG------PLRDT-E-
------FANQVGLLATIALVLILSICLWLYGSVS-FQK--RKPA----------------
---------------------EG-ELPE-NMKT---AKSWSEFNAGWTVGSCGGALFAFL
LLTNSGLFF------------------------------------------------
>861_Nodularia_spumigena|WP_063872708.1
--------------------------------------------S----GMPEMGNFDTP
VNASDITLNFLKYLPIYRPGLSPFSRGLEIGMAHGYFLLGPFVKLG------PLRNT-E-
------LASQAGLLATIGLLLILSICLWLYGNTS-FSD--GKSA----------------
---------------------SG-ELPE-NMKT---GKSWSEFNAGWTVGSCGGALFAFL
VLANSSLFFN-----------------------------------------------
>863_Nostocaceae|WP_010998142.1
--------------------------------------------L----DTPELGNLQTP
INTSDLTLKFLVNLPIYRPGLSAFARGLEIGMAHGYFLLGPFVKLG------PLRNT-E-
------FANQAGLLATIGLLLILSICLWLYGSAW-FQE--GKSP----------------
---------------------QG-ELPE-NLKT---AKSWSEFNAGWIVGSCGGALFAYL
LVTNSSLFF------------------------------------------------
>866_Trichormus_sp._ATA11-4-KO1|MBW4555827.1
--------------------------------------------A----GMPEMGNFDTP
INASDITLNFLKYLPIYRPGLSPFSRGLEIGMAHGYFLLGPFVKLG------PLRNT-E-
------LANQVGLIATIGLLLILSVCLWLYGNAT-FQE--SKP-----------------
---------------------VG-ELPD-NLKT---RKSWSEFNAGWTVGSCGGALFAFL
VLWSLATGYWGIGIG------------------------------------------
>869_Okeania_sp._SIO2C2|NEP86881.1 748_Okeania_sp._SIO1F9|NET78048.1 749_Okeania_hirsuta|WP_124144418.1 812_Okeania_sp._SIO2B3|NET45849.1
-----------------------------NESLVT--GIVQPF-Q----NNPQLGNLATP
INSSQLTITWVKNLPIYRNGLSPIARGLEIGMAHGYLLLGPFLKLG------PLRNT-D-
------QALLAGGGSASALVVILSICLFVYGAVV-FQG--S-SK----------------
--------------------PRG-VLPE-NLQT---YQEWSLFTSGFLIGGIGGVIFACF
ILIEIGR------SGIL----------------------------------------
>870_Cyanobacteria_bacterium_RU_5_0|NJO40242.1
-----------------------------GEPLFT--GIVQPY-R----NDIQQGNLATP
INTSEISLTWVKNLPIYREGLSPITRGLEIGMAHGYLLLGPFLKLG------PLRNS-D-
------AALLGGFGGASGLVVILSVCLFLYGFAV-FQG--R-QK----------------
--------------------PRG-VLPG-NLKT---YKDWSLFTSGFLIGGLGGAMFASF
ILLEINR------AGLA----------------------------------------
>872_Iphinoe_sp._HA4291-MV1|MBW4631301.1
-----------------------------------------PP-R----VNRQTGHPATA
VNSSDLTLRFLKYLPIYRPGISPLSRGLEIGMAHGYWLVGPFATLASLG---SLHNS-N-
------VGNLVGLLAAGSLIVILTIGFSIYGSTS-FER--HLET----------------
------------VPQSATVATVP-NVPQ-TLNS---TEGWSEFTEGFLIGGIGGAIFAYL
LLTNVAVFGAMVQ--------------------------------------------
>874_Symploca_sp._SIO2B6|NET08883.1 733_Merismopedia_sp._SIO2A8|NET51637.1
-------------------------------------------------FNPFEGNLQTP
VNGTDVTLTFIRNLPIYRSNLAPSSRGLEIGMAHGYFLFGPFALLG------PLRDS-E-
------FGNLAGLLSAGGLVLILTIALSLYGQAT-FQP--ERT-----------------
--------------------VTG-ELPE-NLKS---AEAWSQFCTNFLIGGIGGSIFAFL
LYTNGGSILS-----QIN---------------------------------------
>877_unclassified_Nodularia|WP_193996898.1
--------------------------------------------A----GMPEMGNFDTP
VNASDITLNFLKYLPIYRPGLSPFSRGLEIGMAHGYFLLGPFVKLG------PLRNS-E-
------LASQAGLLATIGLLLILSICLWLYGTTS-FQE--GKPA----------------
---------------------SG-ELPE-NMKT---GKSWSEFNAGWTVGSCGGALFAFL
VLANSSLFF------------------------------------------------
>883_Fischerella_thermalis|WP_102181977.1 853_Fischerella_thermalis_CCMEE_5205|PMB39502.1 856_Fischerella_thermalis_CCMEE_5319|PMB17752.1 960_Fischerella_thermalis|WP_102174846.1
-----------------------------------------PP-Q----INPQTANQATA
IASSDMTLKFLKYLPIYRPGVSPLGRGLEIGMAHGYWLVGPFVTLASLG---SLGNS-H-
------LGNLVGLIATGSLIVILTIGFSIYGTTS-FAR--QLET----------------
------------VPPA-TVATVP-SVPQ-TVNT---TEGWSQFTEGFLIGGIGGAIFAYL
LLSSAAVFAAFV---------------------------------------------
>884_Nodularia_sp._in__Bacteria|TVP63914.1 841_Nodularia_spumigena|WP_006195136.1
--------------------------------------------S----GMPEMGNFDTP
VNASDITLNFLKYLPIYRPGLSPFSRGLEIGMAHGYFLLGPFVKLG------PLRNT-E-
------LASQAGLLATIGLLLILSICLWLYGSTS-FSD--NKPA----------------
---------------------SG-ELPE-NMKT---GKSWSEFNAGWTVGSCGGALFAFL
VLANSSLFFN-----------------------------------------------
>889_Brasilonema_sp._CT11|WP_210616411.1
-----------------------------DRAVFE--GIVQPY-K----GDFYLGNLATP
VNNSSVSLGWLKNLPIYRDGLSPITRGLEIGMAHGYFLLGPFLKLG------PLRDT-E-
------IALPAGLASASGLVVILSLCLYSYGLSV-FGK--R-QK----------------
--------------------PVG-VLPE-NLQS---KRGWSFFSSGFLVGGIGGVIFAGF
ILLEVAR------AGIGS---------------------------------------
>892_Nostoc_linckia|WP_099069129.1 1031_Nostoc_sp._2RC|WP_185566366.1 833_Nostoc_punctiforme|WP_190948858.1 835_Nostoc_sp._GBBB01|MBL1197933.1
--------------------------------------------A----GIPEIGNLHTP
VNTSDITLDLLANLPIYRQGLSSFSRGLEIGMAHGYFLIGPFVKLG------PLRDT-E-
------LANQAGLIATIGLLLILSICLWLYGSVS-FQG--RKPA----------------
---------------------QG-ELPQ-NLKT---AKSWSEFNAGWTIGSCGGALFAFL
LLSIK----------------------------------------------------
>896_Anabaena_cylindrica|WP_015213266.1
--------------------------------------------L----DSPELGNLQTP
VNASDLTLKFLGNLPIYRPGLPPFYRGLEIGMAHGYFLLGPFVKLG------PLRNT-E-
------LANQAGLVATIGLLLILSICLWLYGKAT-FQK--RKSP----------------
---------------------QG-ELPD-NLTT---TKSWGQFNIGWMVGGSGGALFAFL
LLTNSSLFS------------------------------------------------
>898_Romeria_gracilis|WP_193904478.1
-----------------------------REPLFE--G-IVQP-A---QNNPQLGNLATP
LNSSSLSRTWIKNLPIYRAGLSPVTRGLEIGMAHGYLLLGPFLKLG------PLRNS-D-
------QALLAGLGSATGLVVILSLCLFIYGGAV-FQR--QEQ-----------------
-------------P-------RG-NLPT-NLKT---YSDWSLFTSGFLIGGIGGVLFACF
ILLEIGR--A---GIG-----------------------------------------
>907_Leptolyngbya_sp._SIO1E4|MBE7385415.1
-----------------------------HESLVS--GLVQPS-H----NDPQVGTLATP
ISASALSLTWIKNLPIYRKGLSPITRGLEIGMAHGYLLLGPFLKLG------PLRNS-D-
------QALLAGFGGASGLVVILSVCLFLYGGAV-FQG--Q-GK----------------
--------------------PRG-NLPA-NIQT---YGDWSLFTSGFLIGGLGGVIFACF
ILLEIGR------SGIV----------------------------------------
>911_Leptolyngbya_sp._SIO4C5|NEQ32004.1
-------------------------------------------------FNPAVGNLNTP
LNSSDLTLTWVKNLPIYRANLSPFSRGLEIGMAHGYLLFGPFAVLG------PLRDS-E-
------VANVAGLIASGGLIIILSVCLSIYGRAA-FQS--GRP-----------------
--------------------VTA-ELPD-NLKN---AEGWSQFSGSFLIGGVGGAFVAFL
LISNTALFAQLSSLG------------------------------------------
>926_unclassified_Anabaena|WP_066377556.1
--------------------------------------------L----DTPELGNLQTP
INTSDLTLKFLGSLPIYRPGLSPFARGLEIGMAHGYFLLGPFVKLG------PLRNT-E-
------LANQAGLLATIGLLLILSICLWLYGGAW-FKE--GKSP----------------
---------------------QG-ELPA-NLKT---PKSWSEFNAGWIVGGCGGALFAYL
LITNSSLFF------------------------------------------------
>937_Brasilonema_angustatum_HA4187-MV1|MBW4593863.1
-----------------------------DRAVFE--GIVQPY-Q----GDFHQGNLATP
LNNSSVSLGWLKNLPIYRDGLSPITRGLEIGMAHGYFLLGPFLKLG------PLRDT-D-
------IALPAGLASASGLVVVLSLCLYSYGLSV-FGK--R-QK----------------
--------------------PVG-VLPD-NLQT---KRGWSFFSSGFLVGGIGGVIFAGF
ILLEVAR------AGIGS---------------------------------------
>940_Cyanobacteria_bacterium_QH_1_48_107|PSO51985.1 934_Cyanobacteria_bacterium_QS_3_48_167|PSO84068.1 939_Cyanobacteria_bacterium_QS_1_48_34|PSO67057.1
------------------------------------------S-A----RNVETGNLSTP
INASDFTLNFLKYLPIYRPGLSPFSRGLEIGMAHGYFLVGPFTKLG------PLRDS-E-
------AANLAGLIAASGLIVILTICLSIYGTVS-FKK--ELQTSAR-------------
---------------PNLTTAVP-SVPD-SLKS---SEGWSQFSSAFLVGGVGGAIFAYL
LLNNLNLFQAIA---------------------------------------------
>943_Pelatocladus_maniniholoensis_HA4357-MV3|MBW4430516.1
-----------------------------------------PP-K----INPQTAKGATA
IDSSDLTLKLLKYLPIYRPGVSPLGRGLEIGMAHGYWLIGPFATLGSLF---SLQNS-E-
------LGNLIGLLAAGSLIVILTIGFSIYGTTS-FER--QPQT----------------
------------VPAT-TVTTVP-SVPQ-TINT---TEGWSQFTEGFLIGGIGGVIFAYL
LLNSVAVFAVFM---------------------------------------------
>959_Brasilonema_sennae|WP_171975167.1 885_Brasilonema_octagenarum|WP_169265788.1 908_Brasilonema_octagenarum_HA4186-MV1|MBW4627229.1
-----------------------------DRAVFE--GIVQPY-K----GDFHLGNLATP
VNNSSVSLGWLKNLPIYRDGLSPITCGLEIGMAHGYFLLGPFLKLG------PLRDT-D-
------IALPAGLASASGLVVILSLCLYSYGISV-FGK--K-QK----------------
--------------------PVG-VLPE-NLQS---KRGWSFFSSGFLVGGIGGVIFAGF
ILLEVAR------AGIGS---------------------------------------
>976_Cyanothece_sp._SIO1E1|NET36810.1
---------------------------------------EADA-G----TSSVTGNLQTP
VNASDLTLNFIGNLPIYRPGLSSLYRGLEIGMAHGYFLIGPFIKLG------PLRNS-E-
------LANLVGLLAVIVLLLIFAIGLSIYGQAT-FQP--GKP-----------------
--------------------IIG-ELPD-NLKS---ADAWSQFTASFLVGGIGGAFFAYL
ILDNLDLFKQWV---------------------------------------------
>978_Komarekiella_sp._clone_1|WP_191759227.1
-----------------------------------------PP-R----VERQMNNQASL
VNSSDLTLKFLRYLPIYRPGISPLARGLEIGMAHGYWLVGPFATLGSLG---LLGNS-N-
------AGNLVGLLAAGSLILILTIAFSIYGTTN-FER--QQEI----------------
------------YPRVAAVATVP-RVPQ-TLNS---IERWSQFTDGFLIGGIGGVIFAYL
LLNSVAVFTAIAINSI-----------------------------------------
>981_Fischerella_thermalis|WP_102206867.1 849_Fischerella_thermalis|WP_102178565.1 895_Fischerella_thermalis_CCMEE_5201|PMB49592.1 942_Fischerella_thermalis|WP_016871329.1 963_Fischerella_major|WP_073555026.1 968_Fischerella_thermalis|WP_009455830.1 969_Fischerella_thermalis|WP_102221042.1 972_Fis
-----------------------------------------PP-Q----INPQTANQATA
IASSDMTLKFLKYLPIYRPGVSPLGRGLEIGMAHGYWLVGPFVTLASFG---SLGNS-N-
------LGNLVGLIATGSLIVILTIGFSIYGTTN-FER--QLET----------------
------------VPPA-MIATVP-SVPH-TVNT---TEGWSQFTEGFLIGGIGGAIFAYL
LLSSAAVFAAFV---------------------------------------------
>984_Calothrix|WP_190545579.1 1003_unclassified_Calothrix|WP_190637581.1
--------------------------------------------L----DTPELGNLQTP
VNTSDLILKFLGNLPIYRAGLSPFSRGLEIGMAHGYFLLGPFVKLG------PLRNT-E-
------LANQAGLLATIALLLILSICLWLYGRAW-FKQ--GTSH----------------
---------------------QG-ELPE-NLQT---AKSWSEFNAGWIIGSCGGALFAYL
LISNSSLFF------------------------------------------------
>989_Nostoc_sp._PA-18-2419|WP_138506771.1
-----------------------------------------PP-R----VNPPTNNQAIS
LNSSDLTLKFLKYLPIYRPGISPQARGLEIGMAHGYWLVGPFATLGSLG---LLGNS-N-
------TGNLFGLLAAGSLILVLTIAFSIYGTTS-FER--QQEI----------------
------------YPRSAAVATVP-RVPQ-TINS---TQRWGEFTDGFLIGGIGGAIFAYL
LLNSVTIFAAIAIN-------------------------------------------
>994_Calothrix_rhizosoleniae|WP_200817664.1
-----------------------------NASIVE--GIVQPF-E----SNPQSGNLATP
LNTDGVPRTWINNLPIYRDGLSPITRGLEIGMAHGYFILGPFLELG------PLRNS-D-
------IALFAGFGSASGLVVILSLGLFIYGASV-FQE--R-TK----------------
--------------------PVG-VLPD-NIQT---YKDWSFFTSGFLIGGIGGVIFACF
ILLEIGR------ATL-----------------------------------------
>998_Hyella_patelloides_LEGE_07179|VEP16537.1 997_Hyella_patelloides|WP_144866334.1
-----------------------------------------TF-A----GNPQIGNLVTP
LNSSDFSLWLLQYLPIYRPGLSPLRRGLEIGMAHGYLLFGPFALLG------PQRNS-N-
------QADLFGLLNACGLVVILTTCLLIYGRVS-FKK--QFLPN-R-------------
---------------LTYATANP-VVPE-SLKT---ISSWNQFAASFFVGGLGGAFFAYL
IYDNLNMLQDIFTGKF-----------------------------------------
>1000_Fischerella|WP_016869919.1
-----------------------------------------AP-Q----VNPQTANQATA
IASSDLTLKFLKYLPIYRPGVSPLGRGLEIGMAHGYWLVGPFVTLASFG---SLGNS-N-
------LGNLVGLIATGSLIVILTIGFSIYGTTS-FER--QQQT----------------
------------VPPA-TVITIP-SVPQ-TVNT---TEGWSQFTEGFLIGGIGGAIFAYL
LLSSVAVFAAFV---------------------------------------------
